# Supplementary material for: Transposable elements maintain genome-wide heterozygosity in inbred populations
Source: Nat Commun. 2022 Nov 17;13:7022. doi: 10.1038/s41467-022-34795-4 (PMC9672359; doi:10.1038/s41467-022-34795-4)
Supplement: Supplementary file 4 — Supplementary Data 1 [file 41467_2022_34795_MOESM4_ESM.xlsx]

## Sheet: Sheet1
Supplementary Data 1. American SNPs, their association with their nearest TE, their outlier status (neutral, under divergent selection, under balancing selection), and whether they are homozygous (0) our heterozygous (1) in each individual. Sense represents the orientation of a SNP relative to its nearest TE (downstream vs. upstream of TE vs. within TE), while Sense_Gene represents the orientatio…
SNP	Chromosome	Position	Family	Superfamily	Sense	Sense_Gene	SqrtDist	Outlier	Gene(Aly_ID)	GeneFamilies	Gene_KaKs	maf	Mutation	GOs	KTT12	KTT13	KTT4	KTT9	LPT1	LPT21	LPT27	LPT4	PTP1	PTP2	PTP3	PTP5	RON14	RON15	RON2	RON8	MAN2	MAN3	MAN4	MAN5	PCR14	PCR18	PCR6	PCR7	PIN13	PIN14	PIN3	PIN5	SAK10	SAK13	SAK3	SAK9	SBD17	SBD2	SBD3
X9479	3	4636412	Helitron6	Helitron	Upstream	WithinGene	59.97	balancing	478500	1	NA	13.5417	NA	NA	0	0	0	0	1	0	0	0	0	0	0	0	0	0	0	0	0	0	0	0	0	0	0	0	0	0	0	0	0	0	0	0	0	0	0
X3407	1	4724850	Copia2	Copia	Downstream	DownstreamGene	60.41	balancing	312202	1	NA	16.6667	NA	GO:0016020	0	0	0	0	0	1	0	0	0	0	0	0	0	1	0	0	0	0	0	0	0	0	0	0	0	0	0	0	0	0	0	0	0	0	0
X15250	5	17688225	LINE27	LINE	Upstream	DownstreamGene	63.63	balancing	NA	NA	NA	16.6667	NA	NA	0	0	0	0	1	0	0	0	0	0	0	0	1	0	0	0	0	0	0	0	0	0	0	0	0	0	0	0	0	0	0	0	0	0	0
X3698	1	6096441	Copia66	Copia	Upstream	DownstreamGene	35.58	balancing	NA	NA	NA	15.625	NA	NA	0	0	0	0	0	0	0	0	0	1	0	0	0	0	0	0	0	0	0	0	0	0	0	0	0	0	0	0	0	0	0	0	1	1	0
X7965	3	169263	MuDR38	MuDR	Upstream	WithinGene	38.7	balancing	927599	2	0.0391863	21.875	NA	GO:0005975,GO:0003824,GO:0016853,GO:0030246,GO:0047938	0	0	0	0	0	0	0	0	0	0	0	0	1	0	0	0	0	0	0	0	0	0	0	0	0	1	0	1	0	0	0	0	0	0	0
X20011	6	8182200	hAT9	hAT	Downstream	UpstreamGene	39.61	balancing	488820	1	NA	15.625	NS	NA	0	0	0	0	0	0	0	0	0	0	0	0	0	0	0	0	0	0	0	0	0	0	0	0	1	0	1	1	0	0	0	0	0	0	0
X3076	1	3679210	Copia71	Copia	Downstream	DownstreamGene	32.62	balancing	471067	1	0.155869	14.5833	S	GO:0048024,GO:0003676,GO:0003723,GO:0003729,GO:0005634	0	0	0	0	0	0	0	0	0	0	0	0	1	1	0	1	0	0	0	0	0	1	0	0	0	0	0	0	0	0	0	0	0	0	0
X4172	1	7426464	SINE6	SINE	Upstream	DownstreamGene	34.21	balancing	471979	1	NA	16.6667	NA	NA	0	0	0	0	0	0	0	0	0	0	0	0	0	0	0	0	0	1	0	1	0	0	0	0	0	0	0	1	0	0	0	0	0	0	0
X9979	3	6193952	Helitron199	Helitron	Downstream	WithinGene	24.66	balancing	478897	1	0.0736687	8.33333	NS	NA	0	0	0	0	0	0	0	0	0	0	0	0	0	0	0	0	0	0	0	1	0	0	0	0	0	0	0	0	0	0	0	0	0	0	0
X22800	7	4956935	Harbinger2	Harbinger	Upstream	UpstreamGene	101.67	balancing	491740	1	0.364301	31.25	NA	NA	0	0	0	0	0	0	0	0	0	0	0	0	0	0	0	0	0	0	0	0	0	0	0	0	0	0	0	0	0	0	0	0	0	0	1
X2038	1	26023769	Copia70	Copia	Downstream	UpstreamGene	106.16	balancing	474140	1	0.0774854	30.2083	NA	NA	0	0	0	0	0	1	0	0	0	0	0	0	1	1	0	0	0	0	0	0	0	0	0	0	0	1	0	0	0	0	0	0	0	0	0
X3494	1	5078562	Harbinger25	Harbinger	Downstream	UpstreamGene	61.17	balancing	334537	1	0.303942	32.2917	NA	GO:0006886,GO:0006904,GO:0007032,GO:0007033,GO:0010015,GO:0015031,GO:0016192,GO:0048284,GO:0030674,GO:0046872,GO:0005576,GO:0005737,GO:0005768,GO:0005773,GO:0005774,GO:0009705,GO:0010008,GO:0016020,GO:0030897,GO:0033263	0	0	0	0	0	0	0	0	0	0	0	0	0	0	0	0	0	0	0	0	0	0	0	0	1	0	1	0	0	0	0	0	0	0	0
X13235	4	22527319	LINE81	LINE	Downstream	UpstreamGene	61.07	balancing	483796	2	0.0604867	13.5417	NA	NA	0	0	0	0	0	0	0	0	0	1	1	0	1	1	0	0	0	0	0	0	0	1	0	0	0	0	0	0	0	0	0	0	0	0	0
X20719	7	11531544	Tase4	Tase	Downstream	DownstreamGene	54.21	balancing	493139	1	NA	7.29167	NA	NA	0	0	0	0	0	0	0	0	0	0	0	0	0	0	0	0	0	0	0	0	0	0	0	0	0	0	0	0	0	0	0	0	1	0	0
X21923	7	2262718	Gypsy17	Gypsy	Downstream	WithinGene	20.52	balancing	491086	1	0.19546	19.7917	NA	NA	0	0	0	0	0	0	0	0	0	0	0	0	0	0	0	0	0	0	1	0	0	0	0	0	0	0	0	0	0	0	0	0	0	0	0
X23496	7	7593743	LINE84	LINE	Downstream	DownstreamGene	86.74	balancing	492401	1	0.240269	17.7083	NS	NA	0	0	0	0	1	0	0	0	0	0	0	0	1	0	0	0	0	0	0	0	0	0	0	0	0	0	0	0	0	0	1	0	0	0	0
X2346	1	28024832	TIR_MITE53	TIR_MITE	Upstream	DownstreamGene	49.21	balancing	914427	2	0.0223528	10.4167	S	NA	0	0	0	0	0	0	0	0	0	0	0	0	0	0	0	0	1	0	0	0	0	0	0	0	0	0	0	0	0	1	0	0	0	0	0
X2347	1	28024760	TIR_MITE53	TIR_MITE	Upstream	DownstreamGene	49.24	balancing	914427	2	0.0223528	10.4167	S	GO:0009507,GO:0009536	0	0	0	0	0	0	0	0	0	0	0	0	0	0	0	0	1	0	0	0	0	0	0	0	0	0	0	0	0	1	0	0	0	0	0
X14469	5	14338756	CACTA15	CACTA	Upstream	UpstreamGene	63.06	balancing	485276	1	0.143762	6.25	NA	NA	0	0	0	0	0	0	0	0	0	0	0	0	0	0	0	0	0	0	0	0	0	0	0	0	0	0	0	0	0	0	0	0	0	0	0
X14498	5	14543876	Copia10	Copia	Downstream	UpstreamGene	43.53	balancing	937757	1	0.180267	6.25	NA	GO:0006355,GO:0010200,GO:0070417,GO:0098542,GO:1900103,GO:0000976,GO:0003677,GO:0003700,GO:0043621,GO:0005634,GO:0005886,GO:0016020,GO:0016021	0	0	0	0	0	0	0	0	0	0	0	0	0	0	0	0	0	0	0	0	0	0	0	0	0	0	0	0	0	0	0	0	0	0	0
X18990	6	4723217	Harbinger43	Harbinger	Upstream	WithinGene	31.64	balancing	488005	2	NA	20.8333	NA	NA	0	0	0	0	0	0	0	0	0	0	0	0	0	1	0	0	1	0	1	0	0	0	0	0	1	0	1	1	0	0	0	0	0	0	0
X24143	8	12336097	Gypsy15	Gypsy	Upstream	WithinGene	41.11	balancing	949342	1	0.150135	31.25	NA	GO:0006468,GO:0016310,GO:0000166,GO:0004672,GO:0005524,GO:0016301,GO:0016740,GO:0016020,GO:0016021	0	0	0	0	0	0	0	0	0	0	0	0	0	0	0	0	0	0	0	0	0	0	0	1	0	0	0	1	0	0	1	0	1	0	0
X25215	8	18719424	Helitron198	Helitron	Upstream	UpstreamGene	28.35	balancing	495989	1	0.0551934	12.5	NA	NA	0	0	0	0	0	0	0	0	0	0	0	0	0	0	0	0	0	0	0	0	0	0	1	0	0	0	0	0	0	0	0	0	0	0	0
X3966	1	68646	hAT92	hAT	Downstream	WithinGene	80.52	balancing	918742	1	NA	28.125	NA	NA	0	0	0	0	1	0	0	0	0	0	0	0	0	0	0	0	0	0	0	0	1	1	0	1	0	1	0	0	0	0	0	0	0	0	0
X4338	1	795896	NA11	TE_NA	Downstream	UpstreamGene	44	balancing	470259	2	0.150503	7.29167	NA	NA	0	0	0	0	0	0	0	0	0	0	0	0	0	0	0	0	0	0	1	0	0	1	1	1	1	1	1	0	0	0	0	0	0	0	0
X4353	1	8000896	TIR_MITE47	TIR_MITE	Downstream	UpstreamGene	50.57	balancing	920833	3	0.112108	26.0417	S	GO:0006468,GO:0009738,GO:0016310,GO:0018105,GO:0035556,GO:0046777,GO:0000166,GO:0004672,GO:0004674,GO:0004674,GO:0004683,GO:0005509,GO:0005516,GO:0005524,GO:0016301,GO:0016740,GO:0046872,GO:0106310,GO:0005634,GO:0005886,GO:0016020	0	0	0	0	0	1	0	0	0	0	0	0	0	0	0	0	0	1	1	0	0	0	0	0	0	0	0	0	0	0	0	0	1	1	0
X4837	1	9968884	TIR_MITE20	TIR_MITE	Downstream	UpstreamGene	80.76	balancing	472501	1	0.165632	13.5417	NA	NA	0	0	0	0	0	0	0	0	0	0	0	0	0	0	0	0	1	0	0	0	0	0	1	0	0	0	0	0	0	0	0	0	0	0	0
X6378	2	18730119	LINE47	LINE	Upstream	UpstreamGene	60.04	balancing	477126	1	0.236665	32.2917	NS	NA	0	0	0	0	0	0	0	0	0	0	0	0	0	0	0	0	0	1	0	0	0	1	1	1	0	0	0	0	0	0	0	0	0	0	0
X7072	2	746266	TIR_MITE18	TIR_MITE	Upstream	WithinGene	54.54	balancing	474980	1	0.123868	9.375	NA	NA	0	0	0	0	0	0	0	0	0	0	0	0	0	0	0	0	0	1	0	1	0	0	0	0	0	0	0	0	0	0	0	0	0	0	0
X13939	5	10162497	Gypsy68	Gypsy	Downstream	DownstreamGene	39.59	balancing	NA	NA	NA	13.5417	NA	NA	0	0	0	0	0	0	0	0	0	0	0	0	0	0	0	0	1	0	0	0	0	0	0	0	0	0	0	0	0	0	0	0	0	0	0
X16400	5	5155047	Mariner1	Mariner	Downstream	DownstreamGene	34.26	balancing	484660	1	NA	19.7917	NA	GO:0005634	0	0	0	0	0	0	0	0	0	0	0	0	0	0	0	0	0	1	0	0	1	0	1	1	0	0	0	0	1	0	0	1	0	0	0
X16401	5	5154964	Mariner1	Mariner	Downstream	DownstreamGene	34.22	balancing	484660	1	NA	21.875	NS	NA	0	0	0	0	0	0	0	0	0	0	0	0	0	0	0	0	0	0	0	0	1	0	1	1	0	0	0	0	1	0	0	1	0	0	0
X17837	6	22534002	SINE15	SINE	Downstream	DownstreamGene	91.48	balancing	352398	1	50	44.7917	NA	NA	0	0	0	0	0	0	0	0	0	0	0	0	0	0	0	0	0	1	0	0	0	0	0	0	1	1	1	1	0	0	0	1	0	1	0
X19393	6	5884093	Tase2	Tase	Upstream	DownstreamGene	39.01	balancing	488299	1	NA	44.7917	NS	NA	0	0	0	0	0	0	0	0	0	0	0	0	0	0	0	0	1	0	0	0	0	0	0	0	0	0	0	0	0	0	1	0	0	0	1
X19394	6	5883998	Tase2	Tase	Upstream	DownstreamGene	39.05	balancing	488299	1	NA	44.7917	NA	NA	0	0	0	0	0	0	0	0	0	0	0	0	0	0	0	0	1	0	0	0	0	0	0	0	0	0	0	0	0	0	1	0	0	0	1
X20245	6	9037462	TIR_MITE59	TIR_MITE	Upstream	UpstreamGene	48.87	balancing	489031	2	0.16247	21.875	S	GO:0006468,GO:0016310,GO:0004672,GO:0005524,GO:0016301	0	0	0	0	0	0	0	0	0	0	0	0	0	0	0	0	0	0	0	0	0	0	0	0	0	0	0	0	0	0	0	0	0	0	0
X20246	6	9037384	TIR_MITE59	TIR_MITE	Upstream	UpstreamGene	48.9	balancing	489031	2	0.16247	21.875	NA	NA	0	0	0	0	0	0	0	0	0	0	0	0	0	0	0	0	0	0	0	0	0	0	0	0	0	0	0	0	0	0	0	0	0	0	0
X4497	1	8581410	Copia47	Copia	Upstream	UpstreamGene	47.74	balancing	472235	2	NA	39.5833	S	NA	0	0	0	0	0	0	0	0	0	0	0	0	0	0	0	0	1	0	1	0	1	0	0	1	0	0	0	0	0	0	0	0	0	0	0
X6506	2	19136323	Mariner2	Mariner	Downstream	UpstreamGene	68.9	balancing	477239	1	0.409649	43.75	NS	NA	0	0	0	0	0	0	0	0	0	0	0	0	0	0	0	0	1	1	0	0	1	0	1	0	1	0	1	1	0	0	0	0	0	1	0
X7390	3	10849164	CACTA37	CACTA	Upstream	UpstreamGene	39.71	balancing	479868	1	0.37345	25	S	NA	0	0	0	0	0	0	0	0	0	0	0	0	0	0	0	0	0	1	0	0	0	1	0	1	1	0	1	0	1	0	0	0	0	0	0
X15629	5	19304443	Gypsy5	Gypsy	Downstream	UpstreamGene	46.73	balancing	486402	1	NA	45.8333	NA	NA	0	0	0	0	0	0	0	0	0	0	0	0	0	0	0	0	0	0	1	0	0	0	0	0	0	1	0	0	1	0	1	0	0	1	0
X16074	5	21177731	NA62	TE_NA	Downstream	DownstreamGene	61.96	balancing	899338	1	NA	12.5	NS	GO:0009690,GO:0003824,GO:0016491,GO:0019139,GO:0050660,GO:0071949	0	0	0	0	0	0	0	0	0	0	0	0	0	0	0	0	0	0	1	0	0	0	0	0	0	0	0	1	0	0	0	0	0	0	0
X17134	6	1376280	MuDR118	MuDR	Downstream	DownstreamGene	60.93	balancing	487204	1	0.530158	12.5	NS	NA	0	0	0	0	0	0	0	0	0	0	0	0	0	0	0	0	0	0	0	0	1	0	0	0	0	0	0	0	1	0	0	0	0	1	0
X19545	6	6376935	LINE16	LINE	Upstream	DownstreamGene	69.75	balancing	488408	1	0.045522	43.75	NA	NA	0	0	0	0	0	0	0	0	0	0	0	0	0	0	0	0	0	0	0	0	1	1	1	0	0	0	0	0	0	0	0	1	1	0	1
X22627	7	4276532	MuDR25	MuDR	Upstream	WithinGene	51.25	balancing	491580	2	0.169475	20.8333	S	GO:0048868,GO:0071555,GO:0099402,GO:0016757,GO:0005634,GO:0016020,GO:0016021	0	0	0	0	0	0	0	0	0	0	0	0	0	0	0	0	0	0	0	0	1	0	1	0	0	0	0	0	0	0	0	0	0	0	0
X12064	4	17348348	TRIM_LAR12	TRIM_LAR	Downstream	WithinGene	32.39	balancing	934280	1	NA	38.5417	NS	NA	0	0	0	0	0	0	1	0	0	0	0	0	0	0	0	0	0	0	1	0	0	0	1	1	1	0	1	0	0	0	0	0	0	0	0
X15202	5	17508969	MuDR52	MuDR	Downstream	DownstreamGene	54.67	balancing	348635	1	0.339857	34.375	NS	NA	0	0	0	0	1	0	0	0	0	0	0	0	0	0	0	0	0	0	0	1	0	0	0	0	1	1	1	0	0	0	1	0	1	1	0
X16027	5	21061266	MuDR123	MuDR	Upstream	DownstreamGene	45.14	balancing	486817	1	0.447	36.4583	NS	NA	0	0	0	0	1	0	0	0	0	0	0	0	0	0	0	0	0	1	0	1	0	0	0	0	0	0	0	1	0	0	0	0	0	1	0
X17296	6	17380238	MuDR51	MuDR	Upstream	UpstreamGene	33.66	balancing	489687	1	0.0829564	19.7917	NA	NA	0	0	0	0	0	0	0	0	0	0	0	0	0	0	0	0	1	0	0	0	0	0	1	0	0	0	0	1	0	0	0	0	1	1	0
X17297	6	17380361	MuDR51	MuDR	Upstream	UpstreamGene	34.15	balancing	489687	1	0.0829564	19.7917	NA	NA	0	0	0	0	0	0	0	0	0	0	0	0	0	0	0	0	1	0	0	0	0	0	1	0	0	0	0	1	0	0	0	0	1	1	0
X19559	6	6408905	Copia70	Copia	Downstream	DownstreamGene	76.58	balancing	941057	1	0.175684	38.5417	NA	NA	0	0	0	0	0	0	0	0	0	0	0	0	0	0	0	0	0	0	0	0	0	1	1	0	1	0	1	0	0	0	0	0	0	1	0
X1372	1	1938089	NA42	TE_NA	Downstream	UpstreamGene	44.24	balancing	333866	1	NA	41.6667	NS	NA	0	0	0	0	0	0	0	0	0	0	0	0	0	0	0	0	1	1	0	1	0	1	0	0	1	0	1	0	0	0	0	1	0	0	0
X1493	1	21673049	Gypsy5	Gypsy	Upstream	WithinGene	46.99	balancing	473747	2	0.0674811	41.6667	NS	NA	0	0	0	0	0	0	0	0	0	0	0	0	0	0	0	0	0	0	0	0	0	1	0	1	1	1	1	1	0	0	1	1	0	0	1
X6993	2	480314	TIR_MITE15	TIR_MITE	Upstream	DownstreamGene	47.85	balancing	474949	1	NA	16.6667	S	NA	0	0	0	0	0	0	0	0	0	0	0	0	0	0	0	1	0	0	1	0	0	1	1	1	0	0	0	0	0	0	1	0	0	0	0
X8420	3	21630904	Helitron171	Helitron	Downstream	UpstreamGene	64.58	balancing	480573	1	0.0546602	33.3333	S	NA	0	0	0	0	0	0	0	0	0	0	0	0	0	0	0	0	0	0	0	1	1	1	0	0	0	0	0	1	1	0	0	0	1	1	1
X1998	1	2585590	Tase5	Tase	Downstream	UpstreamGene	40.56	balancing	470730	1	0.283905	38.5417	NA	GO:0016491,GO:0016671,GO:0005773	0	0	0	0	0	0	0	0	0	0	0	0	0	0	0	0	0	0	0	0	1	1	1	1	1	1	1	0	1	0	0	0	0	0	0
X2664	1	29672159	hAT10	hAT	Upstream	UpstreamGene	52.68	balancing	924144	2	0.037385	17.7083	S	NA	0	0	0	1	0	0	0	0	0	0	0	0	0	0	0	0	1	0	0	0	0	0	0	0	0	0	0	0	0	0	1	0	1	0	1
X2665	1	29672084	hAT10	hAT	Upstream	UpstreamGene	52.65	balancing	924144	2	0.037385	28.125	S	GO:0006414,GO:0003746	0	0	0	1	0	0	0	0	0	0	0	0	0	0	0	0	1	0	0	0	0	0	0	0	0	0	0	0	1	0	1	0	0	0	1
X2703	1	29790115	MuDR39	MuDR	Downstream	WithinGene	30.08	balancing	337713	1	NA	46.875	NA	GO:0006102,GO:0006352,GO:0006367,GO:0055085,GO:0000166,GO:0000287,GO:0004450,GO:0005524,GO:0016491,GO:0016616,GO:0046872,GO:0046982,GO:0051287,GO:0140359,GO:0016020,GO:0016021	0	0	0	0	0	0	0	0	0	0	0	0	1	1	0	0	0	1	0	0	1	0	1	1	0	1	0	1	0	0	0	0	1	0	1
X2986	1	334287	MuDR231	MuDR	Downstream	DownstreamGene	27.5	balancing	NA	NA	NA	48.9692	NA	NA	0	0	0	0	0	0	0	0	0	0	0	0	0	0	0	0	0	0	1	0	1	1	1	0	0	0	0	0	0	0	1	1	1	0	1
X6508	2	19141331	Helitron32	Helitron	Upstream	UpstreamGene	83.98	balancing	927493	1	0.160676	42.7083	NS	NA	0	0	0	0	0	0	0	0	0	0	0	0	0	0	0	0	1	1	0	1	1	0	1	0	1	0	1	1	0	0	1	0	0	1	0
X9088	3	3338364	Harbinger27	Harbinger	Downstream	DownstreamGene	145.13	balancing	478140	1	0.168166	17.7083	NS	NA	0	0	0	0	0	0	0	0	0	0	0	0	0	0	0	0	1	0	1	1	0	0	0	0	0	0	0	0	0	0	0	0	1	1	1
X23966	7	9768686	LINE39	LINE	Downstream	DownstreamGene	56.12	balancing	492856	1	0.120031	36.4583	S	GO:0009416,GO:0009658,GO:0010027,GO:0018026,GO:0032259,GO:0042793,GO:0005515,GO:0008168,GO:0016279,GO:0016740,GO:0000427,GO:0009507,GO:0009508,GO:0009534,GO:0009536,GO:0009579,GO:0042644	0	0	0	0	0	0	0	0	0	0	0	0	0	0	0	0	1	0	1	0	1	1	0	0	1	0	1	0	0	0	0	0	0	0	0
X1953	1	25370801	SINE5	SINE	Upstream	WithinGene	25.92	balancing	474076	1	NA	45.8333	NA	NA	0	0	0	1	0	0	0	0	0	0	0	0	0	0	0	0	0	0	0	0	0	1	1	1	0	0	0	1	0	1	1	0	0	0	0
X2047	1	26040661	TIR_MITE68	TIR_MITE	Downstream	DownstreamGene	41.89	balancing	914113	1	0.121466	43.75	NS	NA	0	0	0	0	0	1	0	0	0	0	0	0	0	1	0	0	1	0	1	0	0	0	1	0	0	1	0	0	0	1	0	0	1	1	1
X3021	1	3525976	hAT28	hAT	Upstream	DownstreamGene	58.66	balancing	NA	NA	NA	37.5	NA	NA	0	0	0	0	0	0	0	0	0	0	0	0	0	0	0	0	0	1	1	1	0	0	1	0	1	1	1	0	1	0	0	0	0	0	0
X6798	2	3155571	MuDR177	MuDR	Downstream	UpstreamGene	66.41	balancing	475282	1	NA	37.5	NA	NA	0	0	0	0	0	0	0	0	0	0	0	0	0	0	0	0	0	0	1	0	0	1	0	0	0	1	0	1	0	1	0	1	0	0	0
X9205	3	3727028	Gypsy82	Gypsy	Downstream	WithinGene	50.71	balancing	341076	1	NA	47.9167	S	GO:0006352,GO:0006383,GO:0070897,GO:0000995,GO:0017025,GO:0000126,GO:0005634	0	0	0	0	1	0	0	0	0	0	0	0	0	0	0	0	0	0	0	0	0	1	0	1	1	0	1	0	0	1	1	0	0	1	1
X9821	3	5655843	Copia32	Copia	Upstream	DownstreamGene	68.29	balancing	904298	5	NA	37.5	NA	NA	0	0	0	0	0	0	0	0	0	0	0	0	0	1	1	1	0	0	1	0	1	0	0	0	0	0	0	0	1	0	1	0	1	0	0
X11104	4	119661	LINE89	LINE	Downstream	UpstreamGene	49.26	balancing	480951	1	0.181334	12.5	NS	NA	0	0	0	0	1	1	1	1	1	1	1	1	1	1	1	1	0	0	0	0	0	0	0	0	0	0	0	0	0	0	0	0	0	0	0
X11787	4	16130044	Harbinger26	Harbinger	Downstream	DownstreamGene	57.16	balancing	482349	1	NA	43.75	S	GO:0005509,GO:0016020,GO:0016021	0	1	0	0	0	0	0	0	0	0	0	0	0	0	0	0	0	0	1	0	1	1	0	1	1	1	1	0	0	1	0	0	0	0	1
X23105	7	6087161	NA21	TE_NA	Downstream	UpstreamGene	56.6	balancing	492014	1	0.0891248	43.75	NA	NA	0	0	0	0	0	0	0	0	0	0	0	0	1	1	0	0	0	0	0	0	0	1	1	0	0	0	0	0	0	0	1	0	0	1	1
X23243	7	6634185	NA82	TE_NA	Downstream	UpstreamGene	69.99	balancing	NA	NA	NA	39.5833	NA	NA	0	0	0	0	0	0	0	0	0	0	0	0	0	0	0	0	1	0	0	1	0	0	0	1	0	0	0	0	0	0	0	0	1	1	0
X1913	1	25078013	Copia2	Copia	Downstream	UpstreamGene	43.03	balancing	474047	1	NA	44.7917	NA	NA	0	0	0	0	1	1	0	0	0	0	0	0	1	1	0	0	0	0	0	0	0	0	0	0	1	0	1	1	0	0	0	1	1	0	1
X2358	1	28053932	LINE99	LINE	Upstream	DownstreamGene	24.45	balancing	474395	1	0.331836	40.625	S	NA	0	0	0	0	0	1	0	0	0	0	0	0	0	0	0	0	0	1	0	0	1	0	0	1	0	1	0	1	0	1	1	0	0	0	1
X3426	1	4801545	MuDR25	MuDR	Downstream	DownstreamGene	73.64	balancing	471347	1	0.0900497	34.375	NS	NA	0	0	0	0	0	0	0	0	0	0	0	0	0	0	0	0	1	0	1	0	1	1	1	1	0	1	0	1	0	0	0	0	0	0	0
X6584	2	19274127	Mariner7	Mariner	Upstream	UpstreamGene	90.11	balancing	NA	NA	NA	36.4583	NA	NA	0	0	0	0	0	0	0	0	0	0	0	0	0	0	0	0	1	1	0	1	0	0	1	0	1	1	1	1	1	0	1	0	0	0	1
X3901	1	6741165	Helitron152	Helitron	Downstream	DownstreamGene	58.67	balancing	NA	NA	NA	18.75	NA	NA	0	0	0	0	0	0	0	0	0	0	0	0	0	0	0	0	1	0	0	1	0	0	0	0	0	0	0	0	0	0	1	1	1	1	0
X15153	5	17340320	Tase7	Tase	Downstream	DownstreamGene	47.89	balancing	485937	1	NA	33.3333	NS	GO:0002237,GO:0006887,GO:0015031,GO:1900426,GO:0000145,GO:0005634,GO:0005829,GO:0031982	0	0	0	0	1	0	0	0	0	0	0	0	0	0	0	0	0	0	0	0	0	0	1	0	1	0	1	1	0	1	0	0	0	1	1
X18589	6	3135817	CACTA36	CACTA	Downstream	DownstreamGene	47.48	balancing	892731	1	0.140515	29.1667	NA	NA	0	0	0	0	0	0	0	0	0	0	0	0	0	0	0	0	0	1	0	1	0	0	0	0	0	1	0	0	0	0	0	1	0	0	1
X23909	7	9535463	Helitron59	Helitron	Upstream	UpstreamGene	62.51	balancing	329505	1	NA	43.75	NA	NA	0	0	0	0	0	0	0	0	0	0	0	0	0	0	0	0	0	1	1	0	1	0	0	0	1	1	1	0	1	0	1	0	0	0	0
X946	1	14684699	Copia28	Copia	Upstream	WithinGene	17.8	balancing	473413	2	0.716707	30.2083	NS	NA	0	0	0	0	0	0	0	0	0	0	0	0	0	0	0	0	1	1	1	0	0	1	0	1	0	1	0	0	0	1	1	0	1	0	1
X4434	1	8356951	TRIM_LAR14	TRIM_LAR	Downstream	DownstreamGene	79.49	balancing	472189	2	0.220603	43.75	S	GO:0016020,GO:0016021	0	0	0	0	0	0	0	0	0	0	0	0	0	0	0	0	0	1	1	1	1	0	0	0	0	0	0	1	0	0	1	1	1	1	1
X25171	8	18519484	TIR_MITE3	TIR_MITE	Upstream	DownstreamGene	143.93	balancing	917547	1	0.191828	25	NA	NA	0	0	0	0	0	0	0	0	0	0	0	0	0	0	0	0	1	0	1	1	0	0	0	1	1	1	1	1	0	0	0	0	1	0	1
X22063	7	2410299	SINE2	SINE	Downstream	UpstreamGene	61.62	balancing	491122	1	0.158026	36.4583	NA	NA	0	0	0	0	0	0	0	0	0	0	0	0	1	0	0	0	0	0	0	0	0	1	1	1	0	1	0	0	0	1	1	0	1	0	0
X24771	8	16538447	Harbinger65	Harbinger	Downstream	UpstreamGene	71.8	balancing	331786	1	NA	31.25	NA	GO:0000911,GO:0000919,GO:0006891,GO:0034498,GO:0048193,GO:0003674,GO:0005768,GO:0005769,GO:0005794,GO:0005802,GO:0005829,GO:1990071	0	0	0	0	0	0	0	0	0	0	0	0	0	0	0	0	1	1	1	1	0	1	0	0	0	0	0	1	0	0	0	0	1	0	1
X8935	3	2915492	TIR_MITE91	TIR_MITE	Downstream	UpstreamGene	71.29	balancing	NA	NA	NA	44.7917	NA	NA	0	0	0	0	1	0	0	0	0	0	0	0	0	1	1	1	0	0	0	0	1	0	1	1	1	0	1	0	1	1	0	1	1	0	1
X3155	1	3886242	Harbinger58	Harbinger	Downstream	UpstreamGene	96.15	balancing	471124	2	0.576506	31.25	NA	NA	1	1	1	1	1	1	1	1	0	1	1	1	1	1	1	1	0	1	1	0	1	1	1	0	1	1	1	1	0	0	0	1	1	1	1
X20811	7	11935175	Helitron140	Helitron	Downstream	DownstreamGene	43.22	balancing	493211	1	0.0422257	33.3333	NA	NA	1	1	1	1	0	0	0	0	1	0	1	1	0	0	0	0	1	1	1	1	1	1	1	1	1	1	1	1	1	1	1	1	0	0	1
X21858	7	21983373	Copia2	Copia	Downstream	WithinGene	40.67	balancing	947658	1	NA	44.7917	NA	NA	1	1	1	1	1	1	1	1	0	1	1	1	1	1	1	1	1	1	1	1	1	1	1	1	1	1	1	1	0	0	0	0	0	1	1
X2756	1	30537482	MuDR124	MuDR	Upstream	UpstreamGene	45.1	divergent	337734	1	NA	10.4167	NA	NA	0	0	0	0	0	0	0	0	0	0	0	0	0	0	0	0	0	0	0	0	0	0	0	0	0	0	0	0	0	0	0	0	0	0	0
X89	1	10411423	hAT13	hAT	Upstream	DownstreamGene	62.43	divergent	313215	1	NA	18.75	NA	NA	0	0	0	0	0	0	0	0	0	0	0	0	0	0	0	0	0	0	0	0	0	0	0	0	0	0	0	0	0	0	0	0	0	0	0
X5160	2	13103360	LINE74	LINE	Upstream	DownstreamGene	38.17	divergent	NA	NA	NA	25	NA	NA	0	0	0	0	0	0	0	0	0	0	0	0	0	0	0	0	0	0	0	0	0	0	0	0	0	0	0	0	0	0	0	0	0	0	0
X6920	2	420500	SINE17	SINE	Downstream	UpstreamGene	35.48	divergent	474936	1	0.71721	25	NA	NA	0	0	0	0	0	0	0	0	0	0	0	0	0	0	0	0	0	0	0	0	0	0	0	0	0	0	0	0	0	0	0	0	0	0	0
X10493	3	8114017	Helitron1	Helitron	Downstream	UpstreamGene	77.01	divergent	479402	1	NA	12.5	NS	NA	0	0	0	0	0	0	0	0	0	0	0	0	0	0	0	0	0	0	0	0	0	0	0	0	0	0	0	0	0	0	0	0	0	0	0
X10808	3	9425077	MuDR34	MuDR	Upstream	DownstreamGene	83.17	divergent	479647	2	0.226236	14.5833	NS	NA	0	0	0	0	0	0	0	0	0	0	0	0	0	0	0	0	0	0	0	0	0	0	0	0	0	0	0	0	0	0	0	0	0	0	0
X7598	3	1246600	Helitron167	Helitron	Downstream	DownstreamGene	46.17	divergent	477631	1	0.460418	16.6667	NS	NA	0	0	0	0	0	0	0	0	0	0	0	0	0	0	0	0	0	0	0	0	0	0	0	0	0	0	0	0	0	0	0	0	0	0	0
X7861	3	15058173	MuDR27	MuDR	Upstream	WithinGene	36.86	divergent	480231	1	0.141377	22.9167	NA	GO:0016104,GO:0000250,GO:0016866,GO:0042300,GO:0005811	0	0	0	0	0	0	0	0	0	0	0	0	0	0	0	0	0	0	0	0	0	0	0	0	0	0	0	0	0	0	0	0	0	0	0
X8445	3	21829833	hAT19	hAT	Downstream	UpstreamGene	39.48	divergent	480593	1	0.263074	22.9167	NS	NA	0	0	0	0	0	0	0	0	0	0	0	0	0	0	0	0	0	0	0	0	0	0	0	0	0	0	0	0	0	0	0	0	0	0	0
X8539	3	22324109	TIR_MITE91	TIR_MITE	Downstream	UpstreamGene	100.13	divergent	480691	1	NA	25	NS	NA	0	0	0	0	0	0	0	0	0	0	0	0	0	0	0	0	0	0	0	0	0	0	0	0	0	0	0	0	0	0	0	0	0	0	0
X8673	3	23369563	MuDR31	MuDR	Upstream	UpstreamGene	85.37	divergent	NA	NA	NA	16.6667	NA	NA	0	0	0	0	0	0	0	0	0	0	0	0	0	0	0	0	0	0	0	0	0	0	0	0	0	0	0	0	0	0	0	0	0	0	0
X12086	4	17410649	Helitron16	Helitron	Downstream	DownstreamGene	41.23	divergent	482642	1	0.330956	25	NS	NA	0	0	0	0	0	0	0	0	0	0	0	0	0	0	0	0	0	0	0	0	0	0	0	0	0	0	0	0	0	0	0	0	0	0	0
X13012	4	21561651	TRIM_LAR6	TRIM_LAR	Upstream	DownstreamGene	82.98	divergent	NA	NA	NA	16.6667	NA	NA	0	0	0	0	0	0	0	0	0	0	0	0	0	0	0	0	0	0	0	0	0	0	0	0	0	0	0	0	0	0	0	0	0	0	0
X13335	4	23019357	Helitron121	Helitron	Upstream	UpstreamGene	44.43	divergent	322384	1	NA	16.6667	NS	NA	0	0	0	0	0	0	0	0	0	0	0	0	0	0	0	0	0	0	0	0	0	0	0	0	0	0	0	0	0	0	0	0	0	0	0
X14386	5	13785960	MuDR62	MuDR	Downstream	DownstreamGene	55.7	divergent	323438	1	0.731729	16.6667	NA	NA	0	0	0	0	0	0	0	0	0	0	0	0	0	0	0	0	0	0	0	0	0	0	0	0	0	0	0	0	0	0	0	0	0	0	0
X14601	5	15133445	TRIM_LAR2	TRIM_LAR	Downstream	UpstreamGene	49.42	divergent	348153	1	0.278107	25	NA	NA	0	0	0	0	0	0	0	0	0	0	0	0	0	0	0	0	0	0	0	0	0	0	0	0	0	0	0	0	0	0	0	0	0	0	0
X15837	5	20120950	Copia50	Copia	Upstream	WithinGene	5.39	divergent	899066	1	NA	25	NA	GO:0010468,GO:0005777	0	0	0	0	0	0	0	0	0	0	0	0	0	0	0	0	0	0	0	0	0	0	0	0	0	0	0	0	0	0	0	0	0	0	0
X18161	6	23978478	LINE57	LINE	Downstream	DownstreamGene	84.78	divergent	327595	1	NA	14.5833	NS	NA	0	0	0	0	0	0	0	0	0	0	0	0	0	0	0	0	0	0	0	0	0	0	0	0	0	0	0	0	0	0	0	0	0	0	0
X18545	6	3015193	Mariner6	Mariner	Upstream	UpstreamGene	68.23	divergent	487606	1	0.929498	22.9167	S	GO:0003676,GO:0016740,GO:0016757,GO:0000139,GO:0016020,GO:0016021	0	0	0	0	0	0	0	0	0	0	0	0	0	0	0	0	0	0	0	0	0	0	0	0	0	0	0	0	0	0	0	0	0	0	0
X18750	6	3719077	Helitron109	Helitron	Upstream	WithinGene	3	divergent	487747	1	0.253547	16.6667	NA	NA	0	0	0	0	0	0	0	0	0	0	0	0	0	0	0	0	0	0	0	0	0	0	0	0	0	0	0	0	0	0	0	0	0	0	0
X18916	6	4331625	hAT65	hAT	Downstream	WithinGene	32.09	divergent	893003	1	0.232459	16.6667	NA	NA	0	0	0	0	0	0	0	0	0	0	0	0	0	0	0	0	0	0	0	0	0	0	0	0	0	0	0	0	0	0	0	0	0	0	0
X20796	7	1180442	Helitron86	Helitron	Downstream	DownstreamGene	59.62	divergent	944085	1	0.0869082	16.6667	NS	NA	0	0	0	0	0	0	0	0	0	0	0	0	0	0	0	0	0	0	0	0	0	0	0	0	0	0	0	0	0	0	0	0	0	0	0
X22156	7	272594	SINE17	SINE	Downstream	UpstreamGene	83.03	divergent	888090	1	0.105402	16.6667	NA	GO:0006355,GO:0003700	0	0	0	0	0	0	0	0	0	0	0	0	0	0	0	0	0	0	0	0	0	0	0	0	0	0	0	0	0	0	0	0	0	0	0
X23344	7	7090099	Harbinger8	Harbinger	Downstream	DownstreamGene	60.98	divergent	492272	1	0.001	18.75	NA	NA	0	0	0	0	0	0	0	0	0	0	0	0	0	0	0	0	0	0	0	0	0	0	0	0	0	0	0	0	0	0	0	0	0	0	0
X23783	7	9115549	Helitron27	Helitron	Upstream	UpstreamGene	86.76	divergent	492703	1	0.001	14.5833	NA	NA	0	0	0	0	0	0	0	0	0	0	0	0	0	0	0	0	0	0	0	0	0	0	0	0	0	0	0	0	0	0	0	0	0	0	0
X24449	8	14468180	NA11	TE_NA	Upstream	UpstreamGene	68.49	divergent	495205	1	0.102238	12.5	S	NA	0	0	0	0	0	0	0	0	0	0	0	0	0	0	0	0	0	0	0	0	0	0	0	0	0	0	0	0	0	0	0	0	0	0	0
X24642	8	15727297	CACTA36	CACTA	Downstream	WithinGene	9.8	divergent	949934	2	0.168651	20.8333	NA	GO:0009294,GO:0032259,GO:0034968,GO:0051571,GO:0008168,GO:0016740,GO:0018024,GO:0046872,GO:0005634,GO:0009506	0	0	0	0	0	0	0	0	0	0	0	0	0	0	0	0	0	0	0	0	0	0	0	0	0	0	0	0	0	0	0	0	0	0	0
X26172	8	22786133	Copia92	Copia	Downstream	WithinGene	50.3	divergent	NA	NA	NA	12.5	NA	NA	0	0	0	0	0	0	0	0	0	0	0	0	0	0	0	0	0	0	0	0	0	0	0	0	0	0	0	0	0	0	0	0	0	0	0
X2182	1	26895093	NA4	TE_NA	Upstream	UpstreamGene	97.52	divergent	474226	1	NA	26.0417	S	GO:0005634,GO:0009507,GO:0009534,GO:0009535,GO:0009536,GO:0009579,GO:0009941	0	0	0	0	0	0	0	0	0	0	0	0	0	0	0	0	0	0	0	0	0	0	0	0	0	0	0	0	0	0	0	0	0	0	0
X2489	1	2891664	LINE12	LINE	Upstream	DownstreamGene	99.49	divergent	470815	1	NA	9.375	NS	NA	0	0	0	0	0	0	0	0	0	0	0	0	0	0	0	0	0	0	0	0	0	0	0	0	0	0	0	0	0	0	0	0	0	0	1
X3413	1	4757368	TIR_MITE35	TIR_MITE	Downstream	UpstreamGene	79.17	divergent	471331	1	NA	19.7917	S	NA	0	0	0	0	0	1	0	0	0	0	0	0	0	0	0	0	0	0	0	0	0	0	0	0	0	0	0	0	0	0	0	0	0	0	0
X4288	1	7807190	Helitron38	Helitron	Upstream	UpstreamGene	80.57	divergent	472079	1	0.230545	13.5417	NS	NA	0	0	0	0	0	0	0	0	0	0	0	0	0	0	1	0	0	0	0	0	0	0	0	0	0	0	0	0	0	0	0	0	0	0	0
X4296	1	7818839	LINE9	LINE	Upstream	WithinGene	41.35	divergent	472083	1	0.375538	17.7083	NA	NA	0	0	0	0	0	1	0	0	0	0	0	0	0	0	0	0	0	0	0	0	0	0	0	0	0	0	0	0	0	0	0	0	0	0	0
X986	1	1511425	Helitron164	Helitron	Downstream	UpstreamGene	44.2	divergent	919141	1	0.218112	26.0417	NS	GO:0016020,GO:0016021	0	0	0	0	0	0	0	0	0	0	0	0	0	0	0	0	0	0	0	0	0	0	0	0	0	1	0	0	0	0	0	0	0	0	0
X5506	2	15314326	MuDR46	MuDR	Upstream	DownstreamGene	74.53	divergent	316194	1	0.244308	11.4583	NS	NA	0	0	0	0	0	0	0	0	0	0	0	0	0	0	0	1	0	0	0	0	0	0	0	0	0	0	0	0	0	0	0	0	0	0	0
X6081	2	17610727	Helitron33	Helitron	Upstream	UpstreamGene	52.67	divergent	316646	1	0.140464	26.0417	NA	NA	0	0	0	0	0	0	0	0	0	0	0	0	0	0	0	0	0	0	0	0	0	1	0	0	0	0	0	0	0	0	0	0	0	0	0
X6094	2	17651558	Helitron78	Helitron	Downstream	UpstreamGene	58.15	divergent	476910	1	0.456795	26.0417	NA	NA	0	0	0	0	0	0	0	0	0	0	0	0	0	0	0	0	0	0	0	0	0	0	1	0	0	0	0	0	0	0	0	0	0	0	0
X7851	3	1497389	Copia13	Copia	Upstream	UpstreamGene	93.15	divergent	927990	1	0.0753981	23.9583	NA	NA	0	0	0	0	0	0	0	0	0	0	0	0	0	0	0	0	1	0	0	0	0	0	0	0	0	0	0	0	0	0	0	0	0	0	0
X8803	3	24109749	hAT11	hAT	Downstream	DownstreamGene	33.94	divergent	931979	1	0.227038	28.125	NS	NA	0	0	0	0	0	0	0	0	0	0	0	0	0	0	0	0	0	0	0	0	0	0	0	0	0	0	0	0	0	0	0	0	0	0	0
X10999	4	10791051	LINE58	LINE	Upstream	WithinGene	49.35	divergent	481584	1	0.0376926	17.7083	NA	NA	0	0	0	0	0	0	0	0	0	0	0	0	0	0	0	0	0	0	0	0	0	1	0	0	0	0	0	0	0	0	0	0	0	0	0
X13552	4	320543	Helitron57	Helitron	Upstream	UpstreamGene	71.16	divergent	481010	1	0.119728	17.7083	S	GO:0080188,GO:0000166,GO:0005524,GO:0140658	0	0	0	0	0	0	0	0	0	0	0	0	0	0	0	0	0	0	0	0	0	0	0	1	0	0	0	0	0	0	0	0	0	0	0
X14093	5	11929166	MuDR106	MuDR	Upstream	UpstreamGene	50.65	divergent	897324	2	0.669029	15.625	NA	NA	0	0	0	0	0	0	0	0	0	0	0	0	0	0	0	0	0	0	0	0	0	0	0	0	0	0	0	1	0	0	0	0	0	0	0
X14868	5	16328521	TIR_MITE34	TIR_MITE	Upstream	UpstreamGene	64.16	divergent	485659	1	NA	15.625	NS	NA	0	0	0	0	0	0	0	0	0	0	0	0	0	0	0	0	0	0	0	0	0	0	0	0	0	0	0	0	0	0	0	0	0	0	0
X16203	5	3054864	Helitron50	Helitron	Upstream	DownstreamGene	73.39	divergent	484446	1	0.153112	17.7083	S	NA	0	0	0	0	0	0	0	1	0	0	0	0	0	0	0	0	0	0	0	0	0	0	0	0	0	0	0	0	0	0	0	0	0	0	0
X16205	5	3056919	Helitron50	Helitron	Upstream	DownstreamGene	57.65	divergent	484446	1	0.153112	17.7083	S	NA	0	0	0	0	0	0	0	1	0	0	0	0	0	0	0	0	0	0	0	0	0	0	0	0	0	0	0	0	0	0	0	0	0	0	0
X17712	6	21551900	Harbinger4	Harbinger	Upstream	DownstreamGene	46.05	divergent	489997	3	NA	19.7917	NA	NA	0	0	0	0	0	0	0	0	0	0	0	0	0	0	0	0	1	0	0	0	0	0	0	0	0	0	0	0	0	0	0	0	0	0	0
X23237	7	6613278	Copia42	Copia	Downstream	UpstreamGene	61.94	divergent	492154	2	NA	17.7083	S	GO:0015031,GO:0016192,GO:0000139,GO:0016020,GO:0016021	0	0	0	0	0	0	0	0	0	0	0	0	0	0	0	0	0	0	0	0	0	1	0	0	0	0	0	0	0	0	0	0	0	0	0
X23716	7	8589444	hAT28	hAT	Downstream	DownstreamGene	32.12	divergent	NA	NA	NA	21.875	NA	NA	0	0	0	0	1	0	0	0	0	0	0	0	0	0	0	0	0	0	0	0	0	0	0	0	0	0	0	0	0	0	0	0	0	0	0
X25279	8	19129950	LINE14	LINE	Downstream	UpstreamGene	34.86	divergent	950687	1	NA	17.7083	NS	GO:0006233,GO:0016310,GO:0046940,GO:0004798,GO:0005524,GO:0016301,GO:0005654,GO:0005737,GO:0005739,GO:0005829	0	0	0	0	0	0	0	0	0	0	0	0	0	0	0	0	0	0	0	0	0	0	0	0	0	0	0	0	0	1	0	0	0	0	0
X25439	8	19847169	TIR_MITE31	TIR_MITE	Downstream	DownstreamGene	70.71	divergent	496255	1	0.19279	23.9583	NA	NA	0	0	0	0	0	0	0	0	0	0	0	0	0	0	0	0	0	0	0	0	0	0	0	0	0	1	0	0	0	0	0	0	0	0	0
X25780	8	21091015	Gypsy5	Gypsy	Upstream	WithinGene	38.56	divergent	496559	1	0.0763268	15.625	NA	NA	0	0	0	0	0	0	0	0	0	0	0	0	0	0	0	1	0	0	0	0	0	0	0	0	0	0	0	0	0	0	0	0	0	0	0
X3118	1	3748449	NA11	TE_NA	Downstream	UpstreamGene	23.19	divergent	471087	1	NA	16.6667	NA	NA	0	0	0	0	0	0	0	0	0	1	0	0	1	0	0	0	0	0	0	0	0	0	0	0	0	0	0	0	0	0	0	0	0	0	0
X3163	1	3911470	MuDR40	MuDR	Upstream	DownstreamGene	77.14	divergent	471128	1	0.0537799	14.5833	NA	NA	0	0	0	0	0	0	0	0	0	0	0	0	1	0	1	0	0	0	0	0	0	0	0	0	0	0	0	0	0	0	0	0	0	0	0
X3205	1	4032282	TIR_MITE63	TIR_MITE	Upstream	DownstreamGene	47.69	divergent	NA	NA	NA	27.0833	NA	GO:0006913,GO:0015031,GO:0051028,GO:0017056,GO:0005634,GO:0005643	0	0	0	0	0	0	0	0	0	0	0	0	0	0	0	0	0	0	0	0	0	0	0	0	0	1	0	0	0	0	0	0	0	0	0
X665	1	1304965	Helitron136	Helitron	Upstream	WithinGene	35.87	divergent	470389	1	NA	18.75	NA	NA	0	0	0	0	0	0	0	0	0	0	0	0	0	0	0	0	1	0	0	0	0	1	0	0	0	0	0	0	0	0	0	0	0	0	0
X5078	2	12678624	Copia106	Copia	Upstream	WithinGene	29.17	divergent	NA	NA	NA	10.4167	NA	NA	0	0	0	0	0	0	0	0	0	0	0	0	1	0	0	1	0	0	0	0	0	0	0	0	0	0	0	0	0	0	0	0	0	0	0
X5897	2	16893083	MuDR107	MuDR	Upstream	DownstreamGene	49.7	divergent	NA	NA	NA	25	NA	NA	0	0	0	0	0	0	0	0	0	0	0	0	0	0	0	1	0	0	0	0	0	0	0	0	0	0	0	0	0	0	0	1	0	0	0
X6009	2	17349293	MuDR75	MuDR	Upstream	UpstreamGene	38.92	divergent	476843	2	0.0311721	43.75	NA	NA	0	0	0	0	0	0	0	0	0	0	0	0	0	0	0	0	0	0	0	0	0	1	0	0	0	0	0	0	0	0	0	0	1	0	0
X6160	2	17864615	hAT34	hAT	Upstream	DownstreamGene	64.27	divergent	476952	1	0.001	27.0833	NA	NA	0	0	0	0	0	0	0	0	0	0	0	0	0	0	0	0	0	0	0	0	0	0	0	0	1	0	1	0	0	0	0	0	0	0	0
X6461	2	18975954	Mariner3	Mariner	Upstream	DownstreamGene	76.23	divergent	927447	2	NA	29.1667	NS	NA	0	0	0	0	0	0	0	0	0	0	0	0	0	0	0	0	0	0	0	0	0	0	0	0	0	0	0	0	0	0	0	0	0	1	0
X8310	3	20815764	TIR_MITE25	TIR_MITE	Upstream	DownstreamGene	22.07	divergent	NA	NA	NA	29.1667	NA	NA	0	0	0	0	0	0	0	0	0	0	0	0	0	0	0	0	0	0	0	0	0	0	0	0	1	0	1	0	0	0	0	0	0	0	0
X9321	3	4063456	Harbinger44	Harbinger	Downstream	WithinGene	38.61	divergent	478343	1	NA	16.6667	NA	NA	0	0	0	0	0	0	0	0	0	0	0	0	1	0	0	1	0	0	0	0	0	0	0	0	0	0	0	0	0	0	0	0	0	0	0
X9419	3	4330507	Helitron206	Helitron	Downstream	DownstreamGene	18.19	divergent	928783	1	NA	10.4167	NA	NA	0	0	0	0	0	0	0	0	0	0	0	0	0	0	1	1	0	0	0	0	0	0	0	0	0	0	0	0	0	0	0	0	0	0	0
X9876	3	5839879	MuDR39	MuDR	Downstream	UpstreamGene	95.01	divergent	478826	1	0.216958	18.75	S	GO:0006406,GO:0006606,GO:0015031,GO:0051028,GO:0017056,GO:0005634,GO:0005635,GO:0005643,GO:0016020,GO:0031080,GO:0031965	0	0	0	0	0	0	0	0	0	0	0	0	0	0	0	0	0	0	0	0	0	1	0	0	0	1	0	0	0	0	0	0	0	0	0
X14051	5	11481565	NA24	TE_NA	Upstream	DownstreamGene	60.74	divergent	937129	2	0.214095	18.75	S	GO:0010019,GO:0045893,GO:0035064,GO:0046872,GO:0005634,GO:0009707,GO:0009941	0	0	0	0	0	0	0	0	0	0	0	0	0	0	0	0	0	0	0	0	0	0	0	0	0	0	0	0	0	0	1	1	0	0	0
X16197	5	3047522	Helitron141	Helitron	Upstream	UpstreamGene	33.82	divergent	484445	1	0.143035	18.75	NA	NA	0	0	0	0	0	0	0	0	0	0	0	0	0	0	0	0	0	0	0	0	0	0	0	0	1	0	1	0	0	0	0	0	0	0	0
X16288	5	3963672	Helitron158	Helitron	TE	DownstreamGene	0	divergent	NA	NA	NA	12.5	NA	NA	0	0	0	0	0	0	0	0	0	0	0	0	0	0	0	0	0	0	0	0	0	0	0	0	0	0	0	0	0	0	0	0	0	0	0
X19415	6	5920290	NA25	TE_NA	Downstream	DownstreamGene	69.94	divergent	325935	3	NA	22.9167	NA	NA	0	0	0	0	0	0	0	0	0	0	0	0	0	0	0	0	0	1	0	0	1	0	0	0	0	0	0	0	0	0	0	0	0	0	0
X21562	7	19681820	Copia13	Copia	TE	WithinGene	0	divergent	947314	2	0.146791	16.6667	S	GO:0055085,GO:0022857,GO:0016020,GO:0016021	0	0	0	0	0	0	0	0	0	0	0	0	0	0	0	0	0	0	0	0	0	0	0	0	0	0	0	0	0	0	0	0	0	0	0
X21708	7	21093864	hAT76	hAT	Downstream	UpstreamGene	58.9	divergent	493775	1	NA	14.5833	NA	NA	0	0	0	0	0	0	0	0	0	0	0	0	0	0	0	0	0	0	0	0	0	0	0	0	0	0	0	0	0	0	0	0	0	0	0
X22012	7	23578714	Gypsy23	Gypsy	Upstream	WithinGene	62.5	divergent	947943	1	0.0557127	12.5	NS	NA	0	0	0	0	0	0	0	0	0	0	0	0	0	1	1	0	0	0	0	0	0	0	0	0	0	0	0	0	0	0	0	0	0	0	0
X23348	7	7096466	Harbinger8	Harbinger	Downstream	UpstreamGene	100.23	divergent	492273	1	NA	20.8333	NS	NA	0	0	0	0	0	0	0	0	0	0	0	0	1	1	0	0	0	0	0	0	0	0	0	0	0	0	0	0	0	0	0	0	0	0	0
X24424	8	14410296	MuDR115	MuDR	Downstream	UpstreamGene	52.17	divergent	495194	1	0.0755466	12.5	S	NA	0	0	0	0	0	0	0	0	0	0	0	0	1	1	0	0	0	0	0	0	0	0	0	0	0	0	0	0	0	0	0	0	0	0	0
X25847	8	21282440	CACTA62	CACTA	Upstream	WithinGene	17.32	divergent	496601	1	0.283586	14.5833	NS	NA	0	0	0	0	0	0	0	0	0	0	0	0	1	0	0	1	0	0	0	0	0	0	0	0	0	0	0	0	0	0	0	0	0	0	0
X25867	8	21356265	SINE2	SINE	Upstream	UpstreamGene	59.51	divergent	951243	1	NA	14.5833	S	NA	0	0	0	0	0	0	0	0	0	0	0	0	1	0	0	1	0	0	0	0	0	0	0	0	0	0	0	0	0	0	0	0	0	0	0
X1148	1	16175299	LINE105	LINE	Downstream	UpstreamGene	42.28	divergent	473593	1	NA	7.29167	NS	NA	0	0	0	0	0	0	0	0	0	0	0	0	0	0	0	0	0	0	0	0	0	0	0	0	0	0	0	0	0	0	0	0	0	0	0
X1541	1	22335508	CACTA44	CACTA	Downstream	UpstreamGene	40.12	divergent	473787	1	0.0338789	17.7083	S	NA	0	0	0	0	0	0	0	0	0	0	0	0	0	0	0	0	0	0	0	0	1	0	0	0	0	0	0	0	0	0	0	0	0	0	0
X1545	1	22433520	Helitron47	Helitron	Downstream	UpstreamGene	42.52	divergent	922886	1	0.173863	11.4583	S	NA	0	0	0	0	0	0	0	0	0	0	0	0	0	0	0	0	0	0	0	0	0	0	0	0	0	0	0	0	0	0	0	0	1	0	0
X3673	1	6005834	CACTA19	CACTA	Upstream	DownstreamGene	58.69	divergent	920317	1	NA	5.20833	NA	NA	0	0	0	0	0	0	0	0	0	0	0	0	0	0	0	0	0	0	0	0	0	0	0	0	0	0	0	0	0	0	0	0	0	0	0
X3836	1	6508752	Gypsy14	Gypsy	Upstream	DownstreamGene	69.15	divergent	471743	1	0.61354	28.125	NA	NA	0	0	0	0	0	0	0	0	0	0	0	0	0	0	0	0	0	0	0	0	0	0	1	0	0	0	0	0	0	0	0	1	0	1	0
X3859	1	6573883	MuDR198	MuDR	Upstream	DownstreamGene	20.02	divergent	NA	NA	NA	21.875	NA	NA	0	0	0	0	0	0	0	0	0	0	0	0	0	0	0	0	0	0	0	0	0	0	0	0	0	0	0	0	1	0	0	1	0	0	1
X5235	2	13638573	CACTA1	CACTA	Downstream	DownstreamGene	56.78	divergent	476044	1	0.192196	9.375	S	NA	0	0	0	0	0	0	0	0	0	0	0	0	0	0	0	0	0	0	0	0	0	0	0	0	0	0	0	0	0	0	0	0	0	0	0
X7174	2	845495	MuDR69	MuDR	Upstream	UpstreamGene	64.04	divergent	924607	1	0.342745	23.9583	NS	NA	0	0	0	0	0	0	0	0	0	0	0	0	0	0	0	0	0	0	0	0	0	0	0	1	0	0	0	0	0	0	0	0	0	0	0
X8949	3	2954085	TIR_MITE55	TIR_MITE	Downstream	DownstreamGene	27.35	divergent	928368	1	NA	26.0417	NA	NA	0	0	0	0	0	0	0	0	0	0	0	0	1	0	0	0	0	0	0	0	1	0	0	1	0	0	0	0	0	0	0	0	0	0	0
X9119	3	3434559	MuDR6	MuDR	Downstream	WithinGene	40.5	divergent	NA	NA	NA	34.375	NA	NA	0	0	0	0	0	0	0	0	0	0	0	0	0	0	0	0	0	0	0	0	0	0	0	0	0	0	0	1	1	0	0	0	0	0	0
X13903	4	999027	hAT63	hAT	Upstream	WithinGene	32.97	divergent	481110	1	0.360182	28.125	NA	NA	0	0	0	0	0	0	0	0	0	0	0	0	0	0	0	0	0	0	0	0	0	0	0	0	0	1	0	0	0	0	0	0	0	0	0
X14878	5	16353132	Helitron60	Helitron	Upstream	DownstreamGene	45.41	divergent	NA	NA	NA	28.125	NA	NA	0	0	0	0	0	0	0	0	0	0	0	0	0	0	0	0	0	0	1	1	0	0	0	0	0	0	0	1	0	0	0	0	0	0	0
X16167	5	2800839	Copia82	Copia	Downstream	DownstreamGene	42.08	divergent	484400	1	0.001	17.7083	S	NA	0	0	0	0	0	0	0	0	0	0	0	0	0	0	0	0	0	1	1	0	0	0	0	0	0	0	0	0	0	0	0	0	0	0	0
X18985	6	4663563	LINE16	LINE	Upstream	DownstreamGene	41.32	divergent	487995	1	NA	13.5417	NS	NA	0	0	0	0	0	0	0	0	0	0	0	0	1	1	1	0	0	0	0	0	0	0	0	0	0	0	0	0	0	0	0	0	0	0	0
X19429	6	5950760	NA32	TE_NA	Upstream	UpstreamGene	66.43	divergent	488313	1	NA	17.7083	NA	NA	0	0	0	0	0	0	0	0	0	0	0	0	0	0	0	0	1	0	0	0	0	0	0	0	0	0	0	0	0	0	0	0	0	0	0
X21665	7	2076049	Helitron142	Helitron	Upstream	WithinGene	33.47	divergent	491040	1	NA	5.20833	NA	GO:0000302,GO:0006979,GO:0034599,GO:0042744,GO:0098869,GO:0004601,GO:0005515,GO:0016491,GO:0016688,GO:0020037,GO:0046872,GO:0005739,GO:0005777,GO:0005778,GO:0005886,GO:0009507,GO:0016020,GO:0016021	0	0	0	0	0	0	0	0	0	0	0	0	0	0	0	0	0	0	0	0	0	0	0	0	0	0	0	0	0	0	0	0	0	0	0
X23537	7	7721508	LINE3	LINE	Downstream	UpstreamGene	51.74	divergent	945689	1	0.0748368	23.9583	S	NA	0	0	0	0	0	0	0	0	0	0	0	0	1	0	0	0	0	0	0	0	0	0	0	0	0	0	0	0	0	0	0	0	0	0	1
X181	1	11056944	CACTA11	CACTA	Upstream	UpstreamGene	67.05	divergent	472716	1	NA	50	NA	GO:0006412,GO:0042254,GO:0003729,GO:0003735,GO:0005634,GO:0005730,GO:0005840,GO:0022625	0	0	0	0	0	0	0	0	0	0	0	0	0	0	0	0	0	0	0	1	0	0	0	0	0	1	0	0	0	0	0	0	0	0	0
X2625	1	29549141	MuDR132	MuDR	Downstream	WithinGene	32.25	divergent	474651	1	NA	31.25	NA	NA	0	0	0	0	0	0	0	0	0	0	0	0	0	0	0	0	0	0	0	0	0	1	1	1	0	0	0	1	0	0	0	0	0	0	0
X3462	1	4970703	Helitron54	Helitron	Upstream	UpstreamGene	72.33	divergent	471376	2	0.102706	29.1667	NS	NA	0	0	0	0	0	0	0	0	0	0	0	0	0	0	0	0	1	0	0	1	0	0	0	0	0	0	0	0	1	0	0	1	0	0	0
X4253	1	7709300	TIR_MITE31	TIR_MITE	Downstream	UpstreamGene	49.36	divergent	920765	2	0.409521	29.1667	NS	NA	0	0	0	0	0	0	0	0	0	0	0	0	0	0	1	0	0	0	0	0	0	1	1	0	0	0	0	1	0	0	0	0	0	0	0
X4254	1	7709257	TIR_MITE31	TIR_MITE	Downstream	UpstreamGene	49.33	divergent	920765	2	0.409521	29.1667	NS	NA	0	0	0	0	0	0	0	0	0	0	0	0	0	0	1	0	0	0	0	0	0	1	1	0	0	0	0	1	0	0	0	0	0	0	0
X4813	1	9831475	TIR_MITE19	TIR_MITE	Downstream	DownstreamGene	86.43	divergent	NA	NA	NA	37.5	NA	NA	0	0	0	0	0	0	0	0	0	0	0	0	0	0	0	0	1	1	0	0	0	0	0	0	0	1	0	0	0	0	0	0	0	0	0
X6294	2	18468682	NA16	TE_NA	Upstream	DownstreamGene	48.77	divergent	340056	1	NA	31.25	NA	NA	0	0	0	0	0	0	0	0	0	0	0	0	0	0	0	0	0	0	0	0	0	1	0	0	0	1	0	1	0	0	0	0	0	0	0
X7376	3	1081088	Copia13	Copia	Downstream	UpstreamGene	63.06	divergent	317232	1	0.33774	8.33333	NS	NA	0	0	0	0	0	0	0	0	0	1	0	0	1	1	1	0	0	0	0	0	0	0	0	0	0	0	0	0	0	0	0	0	0	0	0
X9446	3	4484533	LINE56	LINE	Upstream	UpstreamGene	55.17	divergent	478456	2	0.165358	16.6667	S	NA	0	0	0	0	0	0	0	0	0	0	0	0	0	1	0	1	0	0	0	0	1	0	1	0	0	0	0	0	0	0	0	0	0	0	0
X11484	4	14971482	MuDR4	MuDR	Upstream	UpstreamGene	72.39	divergent	933722	1	0.112609	31.25	NA	NA	0	0	0	0	0	0	0	0	0	0	0	0	0	0	0	0	0	0	0	0	0	0	0	0	0	1	0	0	0	0	0	0	0	1	1
X13135	4	22142834	NA71	TE_NA	Upstream	UpstreamGene	30.58	divergent	483683	1	1.77882	6.25	NA	NA	0	0	0	0	0	0	0	0	0	0	0	0	0	0	0	0	0	0	0	0	0	0	0	0	0	0	0	0	0	0	0	0	0	0	0
X14356	5	13615724	Tase2	Tase	Downstream	WithinGene	54.71	divergent	485172	1	0.449576	4.16667	NA	NA	0	0	0	0	0	0	0	0	0	0	0	0	0	0	0	0	0	0	0	0	0	0	0	0	0	0	0	0	0	0	0	0	0	0	0
X14580	5	15086912	SINE5	SINE	Upstream	WithinGene	21.21	divergent	485388	1	0.242918	39.5833	S	NA	0	0	0	0	0	0	0	0	0	0	0	0	0	0	0	0	0	0	0	0	0	0	0	0	0	0	0	0	0	0	0	0	0	0	0
X14664	5	15494954	Helitron22	Helitron	Downstream	UpstreamGene	47.89	divergent	485459	1	NA	29.1667	NA	NA	0	0	0	0	0	0	0	0	0	0	0	0	0	0	0	0	0	0	0	0	0	1	0	1	0	0	0	1	0	0	0	0	0	0	0
X14861	5	1627895	LINE9	LINE	Upstream	WithinGene	42.64	divergent	484223	1	0.469321	6.25	NA	NA	0	0	0	0	0	0	0	0	0	0	0	0	0	0	0	0	0	0	0	0	0	0	0	0	0	0	0	0	0	0	0	0	0	0	0
X16171	5	2815579	hAT3	hAT	Downstream	DownstreamGene	65.8	divergent	484403	1	0.0151998	33.3333	NS	NA	0	0	0	0	0	0	0	0	0	0	0	0	0	0	0	0	0	0	0	0	0	0	0	0	0	0	0	0	0	0	0	0	0	0	1
X20280	6	9217485	SINE7	SINE	Downstream	UpstreamGene	43.45	divergent	894080	1	0.0624912	4.16667	NS	GO:0006396,GO:0042254,GO:0003824,GO:0005634,GO:0005730	0	0	0	0	0	0	0	0	0	0	0	0	0	0	0	0	0	0	0	0	0	0	0	0	0	0	0	0	0	0	0	0	0	0	0
X21046	7	13450842	MuDR203	MuDR	Downstream	DownstreamGene	68.53	divergent	946845	1	NA	22.9167	NA	NA	0	0	0	0	0	0	0	0	0	0	0	0	0	0	0	0	0	0	0	0	1	0	0	0	0	1	0	0	0	0	1	0	0	0	0
X22219	7	297434	NA42	TE_NA	Upstream	UpstreamGene	57.74	divergent	490659	2	0.221994	4.16667	NA	NA	0	0	0	0	0	0	0	0	0	0	0	0	0	0	0	0	0	0	0	0	0	0	0	0	0	0	0	0	0	0	0	0	0	0	0
X23782	7	9115610	Helitron27	Helitron	Upstream	UpstreamGene	86.75	divergent	492703	1	0.001	4.16667	S	NA	0	0	0	0	0	0	0	0	0	0	0	0	0	0	0	0	0	0	0	0	0	0	0	0	0	0	0	0	0	0	0	0	0	0	0
X26437	8	531851	LINE69	LINE	Downstream	UpstreamGene	47.59	divergent	494273	2	0.141928	45.8333	NA	NA	0	0	0	0	0	0	0	0	0	0	0	0	0	0	0	0	0	0	0	0	0	0	0	1	0	1	0	1	0	0	0	0	0	0	0
X26452	8	5801306	MuDR157	MuDR	Downstream	UpstreamGene	19.44	divergent	948958	1	0.132719	10.4167	S	GO:0006511,GO:0051603,GO:0000502,GO:0005634,GO:0005737,GO:0005839,GO:0019773	0	0	0	0	0	0	0	0	0	0	0	0	0	0	0	0	0	0	0	0	0	0	0	0	0	0	0	0	0	0	0	1	0	0	0
X2981	1	3324566	hAT24	hAT	Downstream	UpstreamGene	60.47	divergent	470949	1	0.117861	36.4583	NA	NA	0	0	0	0	0	0	0	0	0	0	0	0	0	0	0	0	0	0	1	0	0	0	0	1	0	1	0	0	0	0	0	0	0	0	0
X5943	2	17109841	Mariner14	Mariner	Downstream	UpstreamGene	31.4	divergent	476788	2	0.227066	5.20833	S	NA	0	0	0	0	0	0	0	0	0	0	0	0	0	0	0	0	0	0	0	0	0	0	0	0	0	0	0	0	0	0	0	0	0	0	0
X6158	2	17861261	hAT18	hAT	Upstream	UpstreamGene	81.23	divergent	909412	1	NA	32.2917	NA	NA	0	0	0	0	0	0	0	0	0	0	0	0	0	0	0	0	0	0	0	0	0	0	0	0	1	0	1	0	0	0	0	0	0	0	0
X6168	2	17885828	CACTA40	CACTA	Downstream	DownstreamGene	20.07	divergent	NA	NA	NA	32.2917	NA	NA	0	0	0	0	0	0	0	0	0	0	0	0	0	0	0	0	0	0	0	0	0	1	1	1	0	1	0	1	0	0	0	0	0	0	0
X9492	3	4719149	Gypsy66	Gypsy	Downstream	UpstreamGene	38.34	divergent	928894	1	0.001	7.29167	NA	NA	0	0	0	0	0	0	0	0	0	0	0	0	0	0	0	0	0	0	0	0	0	0	0	0	0	0	0	0	0	0	0	0	0	0	0
X11391	4	14564385	SINE11	SINE	Downstream	DownstreamGene	52.29	divergent	482023	1	0.533983	36.4583	S	NA	0	0	0	0	0	0	0	0	0	0	0	0	0	0	0	0	0	0	0	0	0	0	0	0	1	0	1	0	0	0	0	0	0	0	0
X14132	5	12263787	MuDR146	MuDR	Downstream	UpstreamGene	66.1	divergent	484963	1	NA	5.20833	NA	NA	0	0	0	0	0	0	0	0	0	0	0	0	0	0	0	0	0	0	0	0	0	0	0	0	0	0	0	0	0	0	0	0	0	0	0
X14279	5	13249634	NA53	TE_NA	Downstream	DownstreamGene	33.73	divergent	937492	1	NA	5.20833	S	GO:0005975,GO:0003824,GO:0016616	0	0	0	0	0	0	0	0	0	0	0	0	0	0	0	0	0	0	0	0	0	0	0	0	0	0	0	0	0	0	0	0	0	0	0
X14312	5	13439758	Copia107	Copia	Upstream	WithinGene	27.55	divergent	485137	1	NA	5.20833	NS	GO:0055085,GO:0000166,GO:0005524,GO:0140359,GO:0016020,GO:0016021	0	0	0	0	0	0	0	0	0	0	0	0	0	0	0	0	0	0	0	0	0	0	0	0	0	0	0	0	0	0	0	0	0	0	0
X14407	5	13827408	SINE6	SINE	Downstream	UpstreamGene	67.5	divergent	485207	1	NA	5.20833	NS	NA	0	0	0	0	0	0	0	0	0	0	0	0	0	0	0	0	0	0	0	0	0	0	0	0	0	0	0	0	0	0	0	0	0	0	0
X14470	5	14370423	NA53	TE_NA	Downstream	UpstreamGene	25.53	divergent	485281	1	NA	34.375	S	NA	0	0	0	0	0	0	0	0	0	0	0	0	0	0	0	0	0	0	0	0	0	0	0	0	0	0	0	0	0	0	0	0	1	0	1
X14589	5	15099214	LINE91	LINE	Downstream	UpstreamGene	66.19	divergent	485391	1	NA	42.7083	NA	NA	0	0	0	0	0	0	0	0	0	0	0	0	0	0	0	0	0	0	0	0	0	0	0	0	0	0	0	0	0	0	0	0	0	0	0
X15183	5	17448742	Gypsy5	Gypsy	Upstream	WithinGene	24.08	divergent	898471	3	NA	15.625	NA	NA	0	0	0	0	0	0	0	0	0	0	0	0	0	0	0	0	0	0	0	0	0	0	0	0	0	0	0	0	0	1	1	0	0	0	0
X15370	5	18189283	Copia44	Copia	Downstream	UpstreamGene	91.13	divergent	486143	1	1.84014	30.2083	S	NA	0	0	0	0	0	0	0	0	0	0	0	0	0	0	0	0	0	0	0	0	0	1	0	1	1	0	1	0	0	0	0	0	0	0	0
X15887	5	20330173	Gypsy20	Gypsy	Upstream	DownstreamGene	44.88	divergent	939210	2	0.26847	7.29167	NA	NA	0	0	0	0	0	0	0	0	0	0	0	0	0	0	0	0	0	0	0	0	0	0	0	0	0	0	0	0	0	0	0	0	0	0	0
X15998	5	20935820	Gypsy10	Gypsy	Upstream	UpstreamGene	78.49	divergent	486786	2	0.0583281	32.2917	NA	NA	0	0	0	0	0	0	0	0	0	0	0	0	0	0	0	0	0	0	0	0	0	0	0	0	1	0	1	0	1	0	0	1	0	0	0
X17579	6	20548101	Harbinger26	Harbinger	Upstream	UpstreamGene	33.65	divergent	489923	1	0.0968356	11.4583	S	NA	0	0	0	0	0	0	0	0	0	0	0	0	0	0	0	0	0	0	0	0	0	0	0	0	0	0	0	0	1	0	0	0	0	0	0
X19223	6	5469132	Harbinger60	Harbinger	Upstream	DownstreamGene	20.12	divergent	940821	1	0.141716	32.2917	NA	NA	0	0	0	0	0	0	0	0	0	0	0	0	0	0	0	0	0	0	0	0	0	1	1	0	0	0	0	0	1	0	1	1	0	0	0
X20484	7	10189741	MuDR76	MuDR	Downstream	WithinGene	50.21	divergent	492913	1	NA	9.375	S	NA	0	0	0	0	0	0	0	0	0	0	0	0	0	0	0	0	0	0	0	0	0	0	0	0	0	0	0	0	0	0	0	0	0	0	0
X20565	7	10701064	LINE59	LINE	Downstream	DownstreamGene	45.3	divergent	NA	NA	NA	19.7917	NA	NA	0	0	0	0	0	0	0	0	0	0	0	0	0	0	0	0	0	0	0	0	0	0	0	0	0	0	0	0	1	1	0	0	0	0	0
X21987	7	23329701	NA57	TE_NA	Upstream	UpstreamGene	31.69	divergent	494051	1	0.001	23.9583	S	NA	0	0	0	0	0	0	0	0	0	0	0	0	0	0	0	0	0	0	0	0	0	1	1	1	0	0	0	0	1	0	0	1	0	0	0
X22867	7	5171224	NA55	TE_NA	Downstream	UpstreamGene	53.2	divergent	491789	2	0.333744	42.7083	NA	NA	0	0	0	0	0	0	0	0	0	0	0	0	0	0	0	0	0	0	1	0	0	0	1	1	0	0	0	0	0	0	0	0	0	0	0
X24836	8	16975377	MuDR62	MuDR	Downstream	UpstreamGene	62.95	divergent	495611	1	NA	21.875	S	NA	0	0	0	0	0	0	0	0	0	0	0	0	0	0	0	0	1	1	0	0	0	0	0	0	0	0	0	0	0	0	0	0	0	0	0
X26520	8	6592057	CACTA28	CACTA	Downstream	WithinGene	74.21	divergent	494795	1	NA	7.29167	NA	GO:0032259,GO:0051568,GO:0008168,GO:0016740,GO:0042800	0	0	0	0	0	0	0	0	0	0	0	0	0	0	0	0	0	0	0	0	0	0	0	0	0	0	0	0	0	0	0	0	0	0	0
X2542	1	29231641	MuDR10	MuDR	Upstream	DownstreamGene	88.4	divergent	314757	1	0.336342	33.3333	NS	NA	0	0	0	0	1	1	0	0	0	0	0	0	0	0	0	0	0	0	0	0	0	0	1	0	0	1	0	0	0	0	0	0	0	0	0
X4162	1	7407076	Helitron29	Helitron	Downstream	UpstreamGene	49.56	divergent	911578	1	NA	22.9167	NA	NA	0	0	0	0	0	0	0	0	0	0	0	0	0	0	0	0	0	0	0	0	1	0	0	1	0	0	0	0	0	0	0	1	0	1	0
X4897	2	10908808	NA41	TE_NA	Upstream	UpstreamGene	53.01	divergent	475731	1	NA	22.9167	S	NA	0	0	0	0	0	0	0	0	0	0	0	0	0	0	0	0	1	0	0	1	0	0	0	0	0	0	0	0	0	0	0	0	1	0	0
X7615	3	1280016	MuDR206	MuDR	Downstream	DownstreamGene	74.07	divergent	927923	1	0.047517	27.0833	S	GO:0000103,GO:0016310,GO:0070814,GO:0000166,GO:0004020,GO:0005524,GO:0016301,GO:0016740	0	0	0	0	0	0	0	0	0	0	0	0	0	0	0	0	0	0	0	0	0	1	0	1	0	0	0	1	0	0	0	1	1	0	0
X8000	3	17929342	Helitron72	Helitron	Downstream	UpstreamGene	44.79	divergent	931053	1	0.132293	14.5833	NS	NA	0	0	0	0	0	0	0	0	0	0	0	0	0	0	0	0	1	1	0	1	0	0	0	0	0	0	0	0	0	0	0	0	0	0	0
X8064	3	18437727	Copia17	Copia	Upstream	UpstreamGene	85.28	divergent	931114	1	NA	39.5833	NA	NA	0	0	0	0	0	0	0	0	0	0	0	0	1	1	0	0	0	0	0	0	0	0	0	0	0	0	0	0	0	0	0	1	0	0	0
X9560	3	4963869	TIR_MITE9	TIR_MITE	Upstream	WithinGene	28.51	divergent	318010	1	NA	33.3333	NA	NA	0	0	0	0	0	0	0	0	0	0	0	0	0	0	0	0	0	0	0	1	1	0	0	1	0	0	0	1	0	0	0	0	0	0	0
X9867	3	583209	Helitron2	Helitron	Upstream	UpstreamGene	46.95	divergent	NA	NA	NA	16.6667	NA	NA	0	0	0	0	0	0	0	0	0	0	0	0	0	0	0	0	0	0	0	1	0	0	0	0	0	0	0	0	0	0	0	0	0	0	0
X11618	4	15473114	Helitron52	Helitron	Downstream	UpstreamGene	36.32	divergent	482201	1	0.526313	20.8333	S	NA	0	0	0	0	0	0	0	0	0	0	0	0	0	0	0	0	0	0	1	0	0	0	1	0	1	0	1	0	1	0	0	1	0	0	0
X13977	5	10370766	MuDR16	MuDR	Downstream	DownstreamGene	31.18	divergent	NA	NA	NA	10.4167	NA	NA	0	0	0	0	0	0	0	0	0	0	0	0	0	0	0	0	1	0	0	1	0	0	0	0	0	0	0	0	0	0	0	0	0	0	0
X15135	5	17254110	hAT59	hAT	Upstream	WithinGene	37.87	divergent	485913	1	0.112009	25	NA	NA	0	0	0	0	0	0	0	0	0	0	0	0	0	0	0	0	0	0	0	1	0	0	0	0	0	0	0	0	0	0	0	0	1	0	0
X16801	6	11158331	SINE5	SINE	Upstream	UpstreamGene	69.99	divergent	489367	1	0.131219	22.9167	NA	NA	0	0	0	0	0	0	0	0	0	0	0	0	0	0	0	0	0	1	1	0	0	0	1	0	0	0	0	0	0	0	0	0	0	0	0
X18827	6	4008456	hAT12	hAT	Upstream	UpstreamGene	30.4	divergent	487838	1	NA	10.4167	NS	NA	0	0	0	0	0	0	0	0	0	0	0	0	0	0	0	0	0	0	0	0	1	1	1	0	1	1	1	0	0	0	0	0	0	0	0
X20955	7	1267738	Helitron43	Helitron	Downstream	WithinGene	35.13	divergent	490869	1	0.173338	33.3333	S	NA	0	0	0	0	0	0	0	0	0	0	0	0	0	0	0	0	0	0	0	0	0	0	0	0	0	0	0	0	0	0	0	0	0	0	1
X21335	7	17815877	NA16	TE_NA	Downstream	DownstreamGene	25.2	divergent	493573	1	NA	12.5	NA	NA	0	0	0	0	0	0	0	0	0	0	0	0	0	0	0	0	0	1	1	0	1	1	0	0	1	0	1	0	0	0	0	0	0	0	0
X26211	8	22915345	Helitron22	Helitron	Upstream	DownstreamGene	64.09	divergent	497021	1	NA	41.6667	NA	NA	0	0	0	0	0	0	0	0	0	0	0	0	0	0	0	0	0	0	0	0	0	1	1	1	1	0	1	1	0	0	0	0	0	0	0
X338	1	11855712	CACTA16	CACTA	Downstream	WithinGene	62.59	divergent	472902	1	NA	7.29167	NA	NA	0	0	0	0	0	0	0	0	0	0	0	0	0	0	0	0	0	0	0	0	0	0	0	0	0	0	0	0	0	0	0	0	0	0	0
X4040	1	7095616	SINE2	SINE	Downstream	DownstreamGene	66.08	divergent	471898	1	NA	21.875	NA	NA	0	0	0	0	0	0	0	0	0	0	0	0	0	0	0	0	1	1	0	0	1	0	0	0	1	0	1	1	0	0	0	1	0	0	0
X4129	1	7333532	Mariner3	Mariner	Upstream	DownstreamGene	84.95	divergent	471954	2	0.0268734	38.5417	S	NA	0	0	0	0	0	0	0	0	0	0	0	0	0	0	0	0	0	1	0	0	1	1	0	1	0	0	0	0	0	1	0	0	0	1	0
X4241	1	7638789	NA25	TE_NA	Upstream	UpstreamGene	71.06	divergent	NA	NA	NA	40.625	NA	NA	0	0	0	0	0	0	0	0	0	0	0	0	0	0	1	0	0	0	0	0	0	0	1	1	1	0	1	1	0	0	0	0	0	0	0
X5214	2	13468644	Harbinger51	Harbinger	Downstream	UpstreamGene	44.27	divergent	476024	1	NA	21.875	NS	GO:0008270	0	0	0	0	0	0	0	0	0	0	0	0	0	0	0	0	1	1	1	0	0	0	0	0	0	0	0	0	0	0	0	1	1	0	1
X5663	2	15928004	TIR_MITE41	TIR_MITE	Upstream	DownstreamGene	59.57	divergent	316308	1	NA	11.4583	NS	NA	0	0	0	0	0	0	0	0	0	0	0	0	0	0	0	0	1	0	0	1	0	0	0	0	0	0	0	0	0	0	0	0	0	0	0
X5988	2	17295579	SINE14	SINE	Upstream	WithinGene	44.75	divergent	316589	1	0.118472	44.7917	NS	NA	0	0	0	0	0	0	0	0	0	0	0	0	0	0	0	0	0	0	0	0	0	0	1	0	1	0	1	1	0	0	0	0	0	0	0
X10513	3	8221257	Helitron168	Helitron	Upstream	WithinGene	25.3	divergent	904884	1	NA	36.4583	S	NA	0	0	0	0	0	0	0	0	0	0	0	0	0	0	0	0	0	0	0	0	0	0	0	0	1	0	1	0	1	0	0	0	0	0	1
X8795	3	24059645	Mariner2	Mariner	Downstream	DownstreamGene	52.48	divergent	931968	1	0.196849	42.7083	NA	NA	0	0	0	0	0	0	0	0	0	0	0	0	0	0	0	0	0	0	1	0	1	0	1	0	0	0	0	0	0	0	0	0	1	1	1
X8990	3	3037608	SINE3	SINE	Downstream	DownstreamGene	64.46	divergent	NA	NA	NA	32.2917	NA	NA	0	0	0	0	0	0	0	0	0	0	0	0	0	0	0	0	1	0	0	0	1	1	1	1	0	0	0	0	0	0	0	0	1	0	0
X9151	3	3492647	Gypsy31	Gypsy	Downstream	UpstreamGene	93.06	divergent	478188	1	0.211671	32.2917	S	NA	0	0	0	0	0	0	0	0	0	0	0	0	0	0	0	0	0	0	0	0	1	1	1	1	0	0	0	1	0	0	0	0	0	0	0
X11346	4	14325648	LINE99	LINE	Downstream	DownstreamGene	21.98	divergent	933572	1	0.156696	7.29167	NS	NA	0	0	0	0	0	0	0	0	0	0	0	0	0	0	0	0	0	0	0	0	0	0	0	0	0	0	0	0	0	0	0	0	0	0	0
X11531	4	15106237	MuDR34	MuDR	Downstream	UpstreamGene	45.61	divergent	344958	1	NA	23.9583	NA	NA	0	0	0	0	0	0	0	0	0	0	0	0	0	0	0	0	1	0	0	0	0	0	0	1	1	1	1	0	0	0	0	1	0	0	0
X12223	4	18235190	MuDR128	MuDR	Downstream	UpstreamGene	84.71	divergent	321477	1	0.30282	11.4583	NA	NA	0	0	0	0	0	0	0	0	0	0	0	0	0	0	0	0	0	0	0	0	0	0	0	0	0	0	0	0	0	0	0	0	0	1	0
X12366	4	18969985	NA2	TE_NA	Upstream	UpstreamGene	115.38	divergent	482928	1	0.109504	26.0417	NS	NA	0	0	0	0	0	0	0	0	0	0	0	0	0	0	0	0	0	0	0	0	0	0	0	0	0	0	0	0	1	0	0	0	0	0	0
X14777	5	15929408	Mariner14	Mariner	Downstream	UpstreamGene	92.11	divergent	485561	1	0.249737	44.7917	NA	NA	0	0	0	0	0	0	0	0	0	0	0	0	0	0	0	0	0	1	1	1	0	1	0	0	0	0	0	0	1	0	0	0	1	0	0
X15096	5	17059282	LINE104	LINE	Downstream	UpstreamGene	67.19	divergent	NA	NA	NA	7.29167	NA	NA	0	0	0	0	0	0	0	0	0	0	0	0	0	0	0	0	0	0	0	0	0	0	0	0	0	0	0	0	0	0	0	0	0	0	0
X15387	5	18315151	LINE59	LINE	Downstream	UpstreamGene	61.58	divergent	324236	1	NA	7.29167	NA	NA	0	0	0	0	0	0	0	0	0	0	0	0	0	0	0	0	0	0	0	0	0	0	0	0	0	0	0	0	0	0	0	0	0	0	0
X15537	5	18934864	SINE5	SINE	Downstream	WithinGene	23.11	divergent	486308	3	0.128142	21.875	S	NA	0	0	0	0	0	0	0	0	0	0	0	0	0	0	0	0	1	1	1	0	0	0	0	0	1	0	1	1	0	0	0	0	0	0	0
X16042	5	21131220	Mariner2	Mariner	Upstream	UpstreamGene	44.49	divergent	486833	1	0.329358	7.29167	NS	NA	0	0	0	0	0	0	0	0	0	0	0	0	0	0	0	0	0	0	0	0	0	0	0	0	0	0	0	0	0	0	0	0	0	0	0
X16452	5	614149	Copia2	Copia	Upstream	DownstreamGene	54.42	divergent	484121	2	0.192084	23.9583	NS	NA	0	0	0	0	0	0	0	0	0	0	0	0	0	0	0	0	0	1	0	0	0	1	1	1	0	1	0	0	0	0	0	0	0	0	0
X21283	7	1611240	MuDR17	MuDR	Downstream	UpstreamGene	88.42	divergent	328078	2	0.272489	32.2917	S	GO:0010207,GO:0015979,GO:0042549,GO:0010242,GO:0009523,GO:0009654	0	0	0	0	0	0	0	0	0	0	0	0	0	0	0	0	0	0	0	0	0	1	0	0	0	0	0	0	0	1	1	0	0	0	0
X21292	7	1635779	Helitron42	Helitron	Upstream	WithinGene	31.94	divergent	328081	1	NA	32.2917	NA	GO:0006355,GO:0009965,GO:0048363,GO:0000976,GO:0003677,GO:0005634	0	0	0	0	0	0	0	0	0	0	0	0	0	0	0	0	0	0	0	0	0	1	0	1	0	0	0	0	0	0	0	1	0	0	1
X22679	7	4459300	MuDR42	MuDR	Upstream	DownstreamGene	75.71	divergent	491627	1	0.109123	21.875	NA	NA	0	0	0	0	0	0	0	0	0	0	0	0	0	0	0	0	0	0	0	0	1	0	0	0	0	0	0	0	1	1	0	0	0	0	0
X24521	8	15011983	LINE44	LINE	Upstream	UpstreamGene	51.88	divergent	495292	1	0.488935	28.125	NS	NA	0	0	0	0	0	0	0	0	0	0	0	0	0	0	0	0	0	0	0	0	0	0	0	0	0	0	0	0	0	0	1	1	0	1	1
X25723	8	20885217	Tase1	Tase	Downstream	UpstreamGene	61.5	divergent	496505	1	NA	32.2917	NA	NA	0	0	0	0	0	0	0	0	0	0	0	0	0	0	0	0	0	0	0	0	0	0	0	0	0	0	0	0	0	0	0	1	0	1	0
X25909	8	21523934	LINE9	LINE	Downstream	UpstreamGene	63.16	divergent	918244	1	NA	34.375	NS	NA	0	0	0	0	0	0	0	0	0	0	0	0	0	0	0	0	0	0	0	0	1	0	0	1	0	0	0	0	0	0	0	0	1	0	0
X2040	1	26030456	Copia70	Copia	Downstream	UpstreamGene	66.57	divergent	474140	1	0.0774854	50	NA	NA	0	0	0	0	0	0	0	0	0	0	0	0	0	0	0	0	0	0	0	0	0	0	0	0	0	1	0	0	1	1	0	0	1	1	1
X2629	1	29556385	MuDR75	MuDR	Upstream	DownstreamGene	20	divergent	314800	1	NA	37.5	NS	NA	0	0	0	1	0	0	0	0	0	0	0	0	0	0	0	0	0	0	0	0	0	1	1	1	0	1	0	1	0	0	0	0	0	0	0
X3242	1	4133646	Copia23	Copia	Downstream	WithinGene	11.36	divergent	910790	1	NA	25	NA	GO:0000398,GO:0071013	0	0	0	0	0	0	0	0	0	0	0	0	0	0	0	0	0	0	1	0	0	1	0	1	1	0	1	1	0	0	0	0	1	0	1
X4468	1	8483790	MuDR14	MuDR	Upstream	UpstreamGene	95.58	divergent	312915	1	0.287746	37.5	NA	NA	0	0	0	0	0	0	0	0	0	0	0	0	0	0	0	0	1	0	0	0	0	0	0	0	0	0	0	0	0	0	0	0	1	0	1
X10896	3	9872640	Helitron20	Helitron	Downstream	UpstreamGene	41.23	divergent	479734	1	NA	20.8333	NA	NA	0	0	0	0	0	0	0	0	0	0	0	0	0	0	0	0	1	1	0	1	0	0	0	0	0	0	0	0	1	0	0	0	1	0	0
X9109	3	3419522	hAT46	hAT	Downstream	UpstreamGene	64.02	divergent	928513	2	0.120743	39.5833	S	GO:0009536,GO:0016020,GO:0016021,GO:0031969	0	0	0	0	0	0	0	0	0	0	0	0	0	0	0	0	0	0	1	0	0	1	0	0	1	1	1	1	0	0	1	0	0	0	1
X9859	3	579428	Helitron2	Helitron	Upstream	DownstreamGene	77.19	divergent	477469	1	0.0217772	47.9167	S	GO:0006098,GO:0019521,GO:0004616,GO:0016491	0	0	0	0	0	0	0	0	0	0	0	0	0	0	0	0	0	0	0	1	0	0	0	1	0	1	0	0	0	0	0	0	1	0	1
X11870	4	16507898	Gypsy8	Gypsy	Upstream	DownstreamGene	82.63	divergent	482439	3	0.60708	45.8333	NS	NA	0	0	0	0	0	0	0	0	0	0	0	0	0	0	0	0	1	1	0	0	0	0	0	0	0	0	0	1	1	1	0	0	0	0	0
X13792	4	635541	SINE10	SINE	Upstream	UpstreamGene	64.75	divergent	481065	1	0.123242	37.5	NS	GO:0006511,GO:0016567,GO:0030163,GO:0051603,GO:2000060,GO:0004842,GO:0016740,GO:0034450,GO:0046872,GO:0061630,GO:0000151,GO:0005737,GO:0016020,GO:0016021	0	0	0	1	0	0	0	0	0	0	0	0	0	0	0	0	0	0	0	0	1	1	0	1	0	0	0	0	0	0	0	0	1	0	0
X14063	5	11552446	MuDR130	MuDR	Upstream	WithinGene	42.9	divergent	897265	2	NA	10.4167	NA	GO:0006468,GO:0016310,GO:0004672,GO:0005524,GO:0016301	0	0	0	0	0	0	0	0	0	0	0	0	0	0	0	0	0	1	1	1	0	0	0	0	0	0	0	0	0	0	0	0	0	0	0
X14707	5	15638972	TIR_MITE30	TIR_MITE	Downstream	UpstreamGene	32.16	divergent	485499	1	0.269558	35.4167	NS	GO:0006811,GO:0006816,GO:0007267,GO:0009611,GO:0009864,GO:0019722,GO:0034220,GO:0070588,GO:0071230,GO:0005262,GO:0008066,GO:0015276,GO:0038023,GO:0005886,GO:0016020,GO:0016021	0	0	0	0	0	0	0	0	0	0	0	0	0	0	0	0	0	1	0	1	0	0	0	1	0	0	0	0	1	0	0	0	0	1	0
X17549	6	2039691	MuDR20	MuDR	Downstream	DownstreamGene	69.98	divergent	487352	1	NA	12.5	NA	NA	0	0	0	0	0	0	0	0	0	0	0	0	0	0	0	0	0	0	0	0	0	0	0	0	0	0	0	0	0	0	0	1	0	0	0
X18104	6	23759865	Mariner3	Mariner	Upstream	UpstreamGene	46.32	divergent	490336	1	0.0440387	25	NS	NA	0	0	0	0	0	0	0	0	0	0	0	0	0	0	0	0	0	0	0	0	1	1	0	0	1	0	1	1	0	1	0	1	0	0	0
X19534	6	6333310	Helitron137	Helitron	Downstream	DownstreamGene	78.81	divergent	941041	1	0.199083	20.8333	NS	NA	0	0	0	0	0	0	0	0	0	0	0	0	0	0	0	0	0	0	0	0	0	0	0	0	0	0	0	0	1	0	0	0	1	1	0
X1826	1	24621187	MuDR137	MuDR	Upstream	WithinGene	40.06	divergent	473986	1	NA	28.125	NA	GO:0016020,GO:0016021	0	0	0	1	0	0	0	0	0	0	0	0	0	0	0	0	0	0	1	0	0	0	0	0	0	0	0	0	1	0	1	0	1	0	1
X3567	1	5451145	Helitron118	Helitron	Upstream	DownstreamGene	46.18	divergent	920182	1	NA	32.2917	NS	GO:0015031,GO:0016973,GO:0051028,GO:0005634,GO:0005643	0	0	0	0	0	0	0	0	0	1	0	0	1	0	0	0	0	0	0	0	0	0	0	0	0	0	0	0	1	1	0	0	1	0	0
X10719	3	9071062	Harbinger14	Harbinger	Upstream	DownstreamGene	85.2	divergent	342216	1	0.34783	32.2917	NS	NA	0	0	0	0	0	0	0	0	0	0	0	0	0	0	0	0	0	0	0	1	1	1	1	1	1	0	1	0	0	0	0	0	0	0	1
X13374	4	2317671	hAT24	hAT	Downstream	DownstreamGene	46.94	divergent	481263	2	0.375491	36.4583	S	NA	0	0	0	0	0	0	0	0	0	0	0	0	0	0	0	0	0	0	0	0	0	1	1	1	1	0	1	1	1	1	1	0	0	0	0
X14990	5	16734430	TRIM_LAR14	TRIM_LAR	Downstream	UpstreamGene	68.51	divergent	323917	1	0.154444	44.7917	NA	NA	0	0	0	0	0	0	0	0	0	0	0	0	0	0	0	0	0	1	0	0	0	1	0	1	1	1	1	0	0	0	1	0	0	0	0
X15540	5	18938015	MuDR31	MuDR	Downstream	UpstreamGene	38.24	divergent	938852	1	0.0485436	34.375	NA	NA	0	0	0	0	0	0	0	0	0	0	0	0	0	0	0	0	1	1	1	0	0	1	0	1	1	0	1	1	0	0	0	0	0	0	0
X16692	6	10593775	Mariner14	Mariner	Downstream	DownstreamGene	58.69	divergent	489298	1	0.205538	48.9583	NS	NA	0	0	0	0	0	0	0	0	0	0	0	0	0	0	0	0	0	0	0	0	0	1	0	0	0	1	0	1	0	0	0	0	1	0	1
X16764	6	10880385	SINE8	SINE	Upstream	WithinGene	30.45	divergent	942030	1	0.581398	36.4583	NA	NA	0	0	0	0	0	0	0	0	0	0	0	0	0	0	0	0	0	0	0	0	1	0	0	1	0	0	0	0	1	1	1	0	0	0	0
X19257	6	55312	LINE4	LINE	Downstream	UpstreamGene	50.58	divergent	939472	1	0.341263	23.9583	NS	NA	0	0	0	0	0	0	0	0	0	0	0	0	0	0	0	0	1	0	1	1	0	0	0	0	0	0	0	0	0	1	0	1	1	0	0
X21060	7	13489824	NA46	TE_NA	Upstream	UpstreamGene	49.6	divergent	493398	1	0.23563	30.2083	S	GO:0016311,GO:0008252,GO:0016787	0	0	0	0	0	0	0	0	0	0	0	0	0	0	0	0	0	0	0	0	0	0	0	0	0	0	0	0	1	1	1	0	1	1	0
X23558	7	7828443	Helitron154	Helitron	Downstream	UpstreamGene	37.82	divergent	889766	1	NA	48.9583	NS	NA	0	0	0	0	0	0	0	0	0	0	0	0	0	0	0	0	1	1	0	0	0	0	0	0	0	0	0	0	1	1	1	0	0	0	1
X25846	8	21282527	CACTA62	CACTA	Upstream	WithinGene	17.41	divergent	496601	1	0.283586	40.625	NA	NA	0	0	0	1	0	0	0	0	0	0	0	0	0	0	0	0	0	0	0	0	1	1	1	1	0	1	0	0	0	0	0	0	0	0	0
X3302	1	432790	SINE6	SINE	Upstream	DownstreamGene	70.73	divergent	470155	1	0.117425	41.6667	NS	NA	0	0	0	0	0	0	0	0	0	1	0	0	0	1	0	1	0	0	1	1	0	0	0	0	0	0	0	0	0	0	0	0	1	0	0
X4196	1	7509763	Helitron3	Helitron	Upstream	UpstreamGene	48.51	divergent	911600	1	0.681692	18.75	S	NA	0	0	0	0	0	0	0	0	0	0	0	0	0	0	0	0	0	0	0	0	0	1	1	1	1	0	1	0	0	0	0	0	0	0	0
X6114	2	17697551	LINE8	LINE	Upstream	UpstreamGene	62.27	divergent	476922	1	NA	41.6667	NA	NA	0	0	0	0	0	0	0	0	0	0	0	0	0	0	0	0	0	0	0	0	0	1	0	0	0	0	0	1	0	0	0	1	0	0	0
X8473	3	2199588	Copia2	Copia	Downstream	UpstreamGene	73.06	divergent	477864	3	NA	50	NA	NA	0	0	0	0	0	0	0	0	0	0	0	0	0	0	0	0	0	0	0	0	1	0	0	1	1	1	1	1	0	1	1	1	1	0	0
X10968	4	10384416	Gypsy100	Gypsy	Upstream	DownstreamGene	21.63	divergent	933010	1	NA	43.75	NA	GO:0006849,GO:0050833,GO:0009507,GO:0009534,GO:0009536,GO:0009941,GO:0016020,GO:0016021	0	0	0	0	0	0	0	0	0	0	0	0	0	0	0	0	0	0	0	0	1	1	1	1	1	0	1	0	0	0	0	1	1	0	1
X13362	4	23124493	TIR_MITE66	TIR_MITE	Upstream	DownstreamGene	46.41	divergent	935749	1	0.139141	29.1667	S	GO:0055085,GO:0016020,GO:0016021	0	0	0	0	0	0	0	0	0	0	0	0	1	1	0	1	0	0	1	0	1	0	1	1	1	0	1	1	0	0	0	0	0	0	0
X14504	5	14576885	Harbinger14	Harbinger	Downstream	UpstreamGene	79.7	divergent	485317	2	0.182809	45.8333	NS	NA	0	0	0	0	0	0	0	0	0	0	0	0	0	0	0	0	0	0	0	0	0	0	0	0	1	0	1	1	1	0	1	1	1	1	0
X21340	7	17862208	TRIM_LAR17	TRIM_LAR	Downstream	UpstreamGene	34.83	divergent	493576	1	NA	25	NS	GO:0006821,GO:0034220,GO:0055085,GO:0005247,GO:0016020,GO:0016021	0	0	0	0	0	0	0	0	0	0	0	0	0	0	0	0	0	0	0	0	0	1	1	1	0	1	0	0	1	0	0	0	0	0	0
X24528	8	15050470	TRIM_LAR7	TRIM_LAR	Downstream	UpstreamGene	67.22	divergent	949785	2	NA	22.9167	NS	NA	0	0	0	0	0	0	0	0	0	0	0	0	0	0	0	0	1	0	0	0	1	0	1	1	1	0	1	0	0	0	0	0	0	1	0
X3241	1	4133790	Copia23	Copia	Downstream	WithinGene	11.49	divergent	910790	1	NA	42.7083	S	GO:0000398,GO:0071013	0	0	0	0	0	0	0	0	0	0	0	0	0	1	1	0	0	0	1	0	0	0	1	1	1	0	1	1	0	0	0	1	1	0	1
X4633	1	8991595	Helitron186	Helitron	Downstream	UpstreamGene	31.02	divergent	472334	2	0.0674317	38.5417	S	NA	0	0	0	0	0	0	0	0	0	0	0	0	0	0	0	0	0	0	0	0	1	1	1	0	0	1	0	0	1	1	1	1	0	0	1
X6460	2	18975854	Mariner3	Mariner	Upstream	DownstreamGene	76.19	divergent	927447	2	NA	30.2083	NA	NA	0	0	0	0	0	0	0	0	0	0	0	0	0	0	0	0	0	1	1	1	1	0	0	0	0	0	0	0	1	0	1	1	0	0	0
X12482	4	19391780	Harbinger12	Harbinger	Downstream	UpstreamGene	75.33	divergent	901922	1	0.340265	38.5417	NA	NA	0	0	0	0	0	0	0	0	0	0	0	0	0	0	0	0	0	0	0	0	0	1	1	0	1	1	1	1	0	1	0	1	0	1	0
X25552	8	20247961	hAT38	hAT	Upstream	UpstreamGene	60.26	divergent	950958	2	NA	23.9583	NA	NA	0	0	0	0	0	0	0	0	0	0	0	0	0	0	0	0	0	0	1	0	1	1	0	0	1	1	1	1	0	0	0	0	0	1	0
X26084	8	22324235	Harbinger41	Harbinger	Downstream	DownstreamGene	53.74	divergent	NA	NA	NA	32.2917	NA	NA	0	0	0	0	0	0	0	0	0	0	0	0	0	0	0	0	0	0	1	1	0	0	0	0	0	0	0	0	0	0	0	1	1	1	1
X5852	2	16610799	LINE23	LINE	Upstream	DownstreamGene	23.6	divergent	NA	NA	NA	20.8333	NA	NA	0	0	0	0	0	0	0	0	0	0	0	0	0	0	0	0	0	0	0	0	0	0	0	0	0	0	0	0	1	1	1	0	0	0	1
X12986	4	21462856	MuDR20	MuDR	Upstream	UpstreamGene	90.8	divergent	483518	1	0.376992	45.8333	NS	NA	0	0	0	0	0	0	0	0	0	0	0	0	0	0	0	0	0	0	0	0	0	0	0	0	1	0	1	0	1	1	1	0	0	0	0
X20316	6	9432668	Helitron162	Helitron	Downstream	WithinGene	46.26	divergent	489115	1	NA	45.8333	S	NA	0	0	0	0	0	0	0	0	0	0	0	0	0	0	0	0	0	0	0	0	1	1	1	0	0	1	0	1	1	0	0	1	1	0	1
X25996	8	21842550	NA11	TE_NA	Downstream	DownstreamGene	48.03	divergent	496754	2	0.485268	39.5833	NA	NA	0	0	0	0	0	0	0	0	0	0	0	0	0	0	0	0	0	0	0	0	1	1	0	0	0	0	0	0	0	0	0	1	0	0	0
X122	1	10665626	Copia28	Copia	Downstream	DownstreamGene	57.09	Neutral	472672	1	0.0945448	8.33333	NA	GO:0009737,GO:0016020	0	0	0	0	0	0	0	0	0	0	0	0	0	0	0	0	0	0	0	0	0	0	0	0	0	0	0	0	0	0	0	0	0	0	0
X1787	1	2449837	Harbinger45	Harbinger	Downstream	DownstreamGene	22.47	Neutral	919392	1	NA	2.08333	NA	NA	0	0	0	0	0	0	0	0	0	0	0	0	0	0	0	0	0	0	0	0	0	0	0	0	0	0	0	0	0	0	0	0	0	0	0
X1812	1	24577436	NA59	TE_NA	Downstream	WithinGene	33.99	Neutral	473977	1	0.0670789	2.08333	NA	NA	0	0	0	0	0	0	0	0	0	0	0	0	0	0	0	0	0	0	0	0	0	0	0	0	0	0	0	0	0	0	0	0	0	0	0
X2021	1	25972673	SINE3	SINE	Downstream	UpstreamGene	29.21	Neutral	474121	2	NA	2.08333	S	NA	0	0	0	0	0	0	0	0	0	0	0	0	0	0	0	0	0	0	0	0	0	0	0	0	0	0	0	0	0	0	0	0	0	0	0
X224	1	1135040	hAT81	hAT	Downstream	UpstreamGene	81.44	Neutral	910040	1	NA	2.08333	NA	NA	0	0	0	0	0	0	0	0	0	0	0	0	0	0	0	0	0	0	0	0	0	0	0	0	0	0	0	0	0	0	0	0	0	0	0
X2484	1	28878715	TIR_MITE5	TIR_MITE	Upstream	DownstreamGene	53.57	Neutral	923954	1	0.390125	2.08333	NS	GO:0001666,GO:0006355,GO:0009873,GO:0070483,GO:2000280,GO:0000976,GO:0003677,GO:0003700,GO:0005634,GO:0005886	0	0	0	0	0	0	0	0	0	0	0	0	0	0	0	0	0	0	0	0	0	0	0	0	0	0	0	0	0	0	0	0	0	0	0
X2631	1	2955731	Copia40	Copia	Downstream	DownstreamGene	90.66	Neutral	334084	1	0.178674	8.33333	NA	NA	0	0	0	0	0	0	0	0	0	0	0	0	0	0	0	0	0	0	0	0	0	0	0	0	0	0	0	0	0	0	0	0	0	0	0
X285	1	11580741	SINE3	SINE	Upstream	DownstreamGene	32.45	Neutral	472828	1	0.0666349	2.08333	S	GO:0006633,GO:0016746,GO:0016747,GO:0016020	0	0	0	0	0	0	0	0	0	0	0	0	0	0	0	0	0	0	0	0	0	0	0	0	0	0	0	0	0	0	0	0	0	0	0
X2878	1	32130136	hAT31	hAT	Upstream	DownstreamGene	67.51	Neutral	337810	1	NA	8.33333	NA	NA	0	0	0	0	0	0	0	0	0	0	0	0	0	0	0	0	0	0	0	0	0	0	0	0	0	0	0	0	0	0	0	0	0	0	0
X3221	1	40798	MuDR91	MuDR	Downstream	DownstreamGene	70.39	Neutral	470059	1	NA	2.08333	NA	NA	0	0	0	0	0	0	0	0	0	0	0	0	0	0	0	0	0	0	0	0	0	0	0	0	0	0	0	0	0	0	0	0	0	0	0
X3371	1	4561979	Gypsy5	Gypsy	Upstream	WithinGene	38.39	Neutral	910891	1	NA	2.08333	S	NA	0	0	0	0	0	0	0	0	0	0	0	0	0	0	0	0	0	0	0	0	0	0	0	0	0	0	0	0	0	0	0	0	0	0	0
X3486	1	5061616	Harbinger39	Harbinger	Downstream	DownstreamGene	103.58	Neutral	471394	1	0.137373	2.08333	NS	NA	0	0	0	0	0	0	0	0	0	0	0	0	0	0	0	0	0	0	0	0	0	0	0	0	0	0	0	0	0	0	0	0	0	0	0
X3555	1	5355447	Mariner6	Mariner	Downstream	UpstreamGene	74.89	Neutral	471447	1	0.0905702	6.25	NA	NA	0	0	0	0	0	0	0	0	0	0	0	0	0	0	0	0	0	0	0	0	0	0	0	0	0	0	0	0	0	0	0	0	0	0	0
X3736	1	6217757	hAT39	hAT	Downstream	DownstreamGene	25.04	Neutral	312467	2	0.130929	2.08333	NA	NA	0	0	0	0	0	0	0	0	0	0	0	0	0	0	0	0	0	0	0	0	0	0	0	0	0	0	0	0	0	0	0	0	0	0	0
X3854	1	655415	Gypsy6	Gypsy	Downstream	DownstreamGene	75.74	Neutral	NA	NA	NA	2.08333	NA	NA	0	0	0	0	0	0	0	0	0	0	0	0	0	0	0	0	0	0	0	0	0	0	0	0	0	0	0	0	0	0	0	0	0	0	0
X4284	1	779071	Harbinger21	Harbinger	Upstream	DownstreamGene	37.63	Neutral	470251	1	0.204267	8.33333	NS	NA	0	0	0	0	0	0	0	0	0	0	0	0	0	0	0	0	0	0	0	0	0	0	0	0	0	0	0	0	0	0	0	0	0	0	0
X437	1	12064662	CACTA65	CACTA	Downstream	WithinGene	24.19	Neutral	313480	1	NA	2.08333	NS	NA	0	0	0	0	0	0	0	0	0	0	0	0	0	0	0	0	0	0	0	0	0	0	0	0	0	0	0	0	0	0	0	0	0	0	0
X4467	1	8483640	MuDR14	MuDR	Upstream	UpstreamGene	95.83	Neutral	312915	1	0.287746	2.08333	NS	GO:0009737,GO:0005516,GO:0005634,GO:0005737,GO:0005829,GO:0005856,GO:0005875,GO:0005886,GO:0009941	0	0	0	0	0	0	0	0	0	0	0	0	0	0	0	0	0	0	0	0	0	0	0	0	0	0	0	0	0	0	0	0	0	0	0
X4511	1	8619512	Copia21	Copia	Upstream	DownstreamGene	78.94	Neutral	NA	NA	NA	2.08333	NA	NA	0	0	0	0	0	0	0	0	0	0	0	0	0	0	0	0	0	0	0	0	0	0	0	0	0	0	0	0	0	0	0	0	0	0	0
X4654	1	9120107	MuDR87	MuDR	Downstream	UpstreamGene	24.78	Neutral	313019	1	NA	4.16667	NS	NA	0	0	0	0	0	0	0	0	0	0	0	0	0	0	0	0	0	0	0	0	0	0	0	0	0	0	0	0	0	0	0	0	0	0	0
X590	1	12693602	Helitron23	Helitron	Downstream	UpstreamGene	54.76	Neutral	473094	1	0.153015	8.33333	NS	NA	0	0	0	0	0	0	0	0	0	0	0	0	0	0	0	0	0	0	0	0	0	0	0	0	0	0	0	0	0	0	0	0	0	0	0
X789	1	13574724	Copia2	Copia	Upstream	UpstreamGene	44.81	Neutral	473267	1	0.143593	2.08333	NA	NA	0	0	0	0	0	0	0	0	0	0	0	0	0	0	0	0	0	0	0	0	0	0	0	0	0	0	0	0	0	0	0	0	0	0	0
X5028	2	12427387	MuDR18	MuDR	Upstream	UpstreamGene	92.09	Neutral	925985	1	0.114896	4.16667	NA	NA	0	0	0	0	0	0	0	0	0	0	0	0	0	0	0	0	0	0	0	0	0	0	0	0	0	0	0	0	0	0	0	0	0	0	0
X5069	2	12659281	TIR_MITE95	TIR_MITE	Downstream	UpstreamGene	30.1	Neutral	315784	1	NA	2.08333	NS	NA	0	0	0	0	0	0	0	0	0	0	0	0	0	0	0	0	0	0	0	0	0	0	0	0	0	0	0	0	0	0	0	0	0	0	0
X5155	2	13086525	SINE2	SINE	Downstream	UpstreamGene	46.03	Neutral	926122	1	0.169165	2.08333	NS	NA	0	0	0	0	0	0	0	0	0	0	0	0	0	0	0	0	0	0	0	0	0	0	0	0	0	0	0	0	0	0	0	0	0	0	0
X5215	2	13468499	Harbinger51	Harbinger	Downstream	UpstreamGene	44.31	Neutral	476024	1	NA	8.33333	NA	NA	0	0	0	0	0	0	0	0	0	0	0	0	0	0	0	0	0	0	0	0	0	0	0	0	0	0	0	0	0	0	0	0	0	0	0
X5714	2	161305	Gypsy107	Gypsy	Downstream	UpstreamGene	24.9	Neutral	474894	1	0.246369	8.33333	NS	NA	0	0	0	0	0	0	0	0	0	0	0	0	0	0	0	0	0	0	0	0	0	0	0	0	0	0	0	0	0	0	0	0	0	0	0
X5755	2	162906	Helitron160	Helitron	Downstream	UpstreamGene	42.68	Neutral	474894	1	0.246369	8.33333	NS	NA	0	0	0	0	0	0	0	0	0	0	0	0	0	0	0	0	0	0	0	0	0	0	0	0	0	0	0	0	0	0	0	0	0	0	0
X5830	2	16551567	hAT11	hAT	Downstream	WithinGene	28.34	Neutral	476650	3	0.153478	8.33333	NS	NA	0	0	0	0	0	0	0	0	0	0	0	0	0	0	0	0	0	0	0	0	0	0	0	0	0	0	0	0	0	0	0	0	0	0	0
X5831	2	16555678	Copia31	Copia	Upstream	DownstreamGene	16.73	Neutral	476651	2	0.545131	8.33333	NS	NA	0	0	0	0	0	0	0	0	0	0	0	0	0	0	0	0	0	0	0	0	0	0	0	0	0	0	0	0	0	0	0	0	0	0	0
X6010	2	17353881	NA18	TE_NA	Upstream	UpstreamGene	48.51	Neutral	476843	2	0.0311721	8.33333	S	NA	0	0	0	0	0	0	0	0	0	0	0	0	0	0	0	0	0	0	0	0	0	0	0	0	0	0	0	0	0	0	0	0	0	0	0
X6169	2	1789064	TRIM_LAR7	TRIM_LAR	Upstream	DownstreamGene	47.19	Neutral	NA	NA	NA	2.08333	NA	NA	0	0	0	0	0	0	0	0	0	0	0	0	0	0	0	0	0	0	0	0	0	0	0	0	0	0	0	0	0	0	0	0	0	0	0
X6198	2	18182585	Copia25	Copia	Downstream	DownstreamGene	61.45	Neutral	927253	1	0.266458	8.33333	NA	NA	0	0	0	0	0	0	0	0	0	0	0	0	0	0	0	0	0	0	0	0	0	0	0	0	0	0	0	0	0	0	0	0	0	0	0
X6316	2	1851939	LINE79	LINE	Upstream	UpstreamGene	38.48	Neutral	475116	1	0.130949	8.33333	NS	NA	0	0	0	0	0	0	0	0	0	0	0	0	0	0	0	0	0	0	0	0	0	0	0	0	0	0	0	0	0	0	0	0	0	0	0
X6437	2	18920122	Helitron154	Helitron	Downstream	WithinGene	42.63	Neutral	NA	NA	NA	8.33333	NA	NA	0	0	0	0	0	0	0	0	0	0	0	0	0	0	0	0	0	0	0	0	0	0	0	0	0	0	0	0	0	0	0	0	0	0	0
X6861	2	3705986	hAT29	hAT	Upstream	DownstreamGene	57.72	Neutral	925100	1	NA	2.08333	S	NA	0	0	0	0	0	0	0	0	0	0	0	0	0	0	0	0	0	0	0	0	0	0	0	0	0	0	0	0	0	0	0	0	0	0	0
X7175	2	845408	MuDR69	MuDR	Upstream	UpstreamGene	64.02	Neutral	924607	1	0.342745	8.33333	NA	NA	0	0	0	0	0	0	0	0	0	0	0	0	0	0	0	0	0	0	0	0	0	0	0	0	0	0	0	0	0	0	0	0	0	0	0
X7188	2	8725298	TIR_MITE26	TIR_MITE	Downstream	WithinGene	26.32	Neutral	475543	1	NA	2.08333	S	NA	0	0	0	0	0	0	0	0	0	0	0	0	0	0	0	0	0	0	0	0	0	0	0	0	0	0	0	0	0	0	0	0	0	0	0
X10575	3	8491716	MuDR10	MuDR	Upstream	DownstreamGene	81.36	Neutral	318716	1	NA	8.33333	S	NA	0	0	0	0	0	0	0	0	0	0	0	0	0	0	0	0	0	0	0	0	0	0	0	0	0	0	0	0	0	0	0	0	0	0	0
X10593	3	8550077	Helitron106	Helitron	Downstream	DownstreamGene	127.86	Neutral	479492	2	NA	2.08333	NA	NA	0	0	0	0	0	0	0	0	0	0	0	0	0	0	0	0	0	0	0	0	0	0	0	0	0	0	0	0	0	0	0	0	0	0	0
X10652	3	8799827	NA27	TE_NA	Downstream	DownstreamGene	85.28	Neutral	479532	1	NA	8.33333	NA	NA	0	0	0	0	0	0	0	0	0	0	0	0	0	0	0	0	0	0	0	0	0	0	0	0	0	0	0	0	0	0	0	0	0	0	0
X10762	3	929571	MuDR223	MuDR	Upstream	WithinGene	20.76	Neutral	927817	2	0.0873006	8.33333	NA	NA	0	0	0	0	0	0	0	0	0	0	0	0	0	0	0	0	0	0	0	0	0	0	0	0	0	0	0	0	0	0	0	0	0	0	0
X7399	3	108722	TRIM_LAR7	TRIM_LAR	Upstream	DownstreamGene	73.26	Neutral	477337	1	0.0422836	4.16667	NA	NA	0	0	0	0	0	0	0	0	0	0	0	0	0	0	0	0	0	0	0	0	0	0	0	0	0	0	0	0	0	0	0	0	0	0	0
X7911	3	1576026	hAT17	hAT	Upstream	WithinGene	35.45	Neutral	477718	1	NA	2.08333	NA	NA	0	0	0	0	0	0	0	0	0	0	0	0	0	0	0	0	0	0	0	0	0	0	0	0	0	0	0	0	0	0	0	0	0	0	0
X7930	3	1625373	LINE60	LINE	Downstream	DownstreamGene	83.55	Neutral	NA	NA	NA	2.08333	NA	NA	0	0	0	0	0	0	0	0	0	0	0	0	0	0	0	0	0	0	0	0	0	0	0	0	0	0	0	0	0	0	0	0	0	0	0
X8699	3	2350561	Harbinger4	Harbinger	Upstream	DownstreamGene	52.2	Neutral	317462	2	0.578972	8.33333	NS	GO:0016567	0	0	0	0	0	0	0	0	0	0	0	0	0	0	0	0	0	0	0	0	0	0	0	0	0	0	0	0	0	0	0	0	0	0	0
X8703	3	23518690	LINE31	LINE	Upstream	UpstreamGene	17.92	Neutral	931853	2	1.80974	8.33333	NS	NA	0	0	0	0	0	0	0	0	0	0	0	0	0	0	0	0	0	0	0	0	0	0	0	0	0	0	0	0	0	0	0	0	0	0	0
X8851	3	2565640	Helitron43	Helitron	Downstream	DownstreamGene	83.01	Neutral	477943	2	0.0456278	6.25	NA	NA	0	0	0	0	0	0	0	0	0	0	0	0	0	0	0	0	0	0	0	0	0	0	0	0	0	0	0	0	0	0	0	0	0	0	0
X8863	3	2664988	Copia23	Copia	Upstream	WithinGene	17.15	Neutral	477953	1	NA	8.33333	NA	NA	0	0	0	0	0	0	0	0	0	0	0	0	0	0	0	0	0	0	0	0	0	0	0	0	0	0	0	0	0	0	0	0	0	0	0
X8873	3	2718507	Copia69	Copia	Downstream	UpstreamGene	102.52	Neutral	928298	1	0.360963	4.16667	NS	NA	0	0	0	0	0	0	0	0	0	0	0	0	0	0	0	0	0	0	0	0	0	0	0	0	0	0	0	0	0	0	0	0	0	0	0
X11031	4	110950	Helitron81	Helitron	Upstream	UpstreamGene	61.94	Neutral	480948	1	NA	8.33333	NS	NA	0	0	0	0	0	0	0	0	0	0	0	0	0	0	0	0	0	0	0	0	0	0	0	0	0	0	0	0	0	0	0	0	0	0	0
X11176	4	12807651	Helitron111	Helitron	Upstream	DownstreamGene	48.41	Neutral	NA	NA	NA	8.33333	NA	NA	0	0	0	0	0	0	0	0	0	0	0	0	0	0	0	0	0	0	0	0	0	0	0	0	0	0	0	0	0	0	0	0	0	0	0
X11183	4	12843977	LINE72	LINE	Upstream	UpstreamGene	44.84	Neutral	481772	1	NA	4.16667	NA	NA	0	0	0	0	0	0	0	0	0	0	0	0	0	0	0	0	0	0	0	0	0	0	0	0	0	0	0	0	0	0	0	0	0	0	0
X11372	4	14470245	CACTA35	CACTA	Upstream	WithinGene	40.76	Neutral	482009	2	NA	2.08333	NA	GO:0030833,GO:0034314,GO:0005885,GO:0015629	0	0	0	0	0	0	0	0	0	0	0	0	0	0	0	0	0	0	0	0	0	0	0	0	0	0	0	0	0	0	0	0	0	0	0
X11489	4	15008412	LINE46	LINE	Upstream	DownstreamGene	40.25	Neutral	482103	1	0.0799602	8.33333	NA	NA	0	0	0	0	0	0	0	0	0	0	0	0	0	0	0	0	0	0	0	0	0	0	0	0	0	0	0	0	0	0	0	0	0	0	0
X11600	4	15385098	NA20	TE_NA	Upstream	DownstreamGene	39.05	Neutral	320991	1	0.0945788	8.33333	NA	NA	0	0	0	0	0	0	0	0	0	0	0	0	0	0	0	0	0	0	0	0	0	0	0	0	0	0	0	0	0	0	0	0	0	0	0
X11697	4	15751671	Helitron8	Helitron	Downstream	UpstreamGene	108.72	Neutral	321053	1	NA	2.08333	NA	NA	0	0	0	0	0	0	0	0	0	0	0	0	0	0	0	0	0	0	0	0	0	0	0	0	0	0	0	0	0	0	0	0	0	0	0
X11716	4	15855965	Helitron93	Helitron	Upstream	UpstreamGene	57.11	Neutral	482286	1	NA	8.33333	NA	NA	0	0	0	0	0	0	0	0	0	0	0	0	0	0	0	0	0	0	0	0	0	0	0	0	0	0	0	0	0	0	0	0	0	0	0
X12150	4	17733798	NA60	TE_NA	Downstream	UpstreamGene	93.97	Neutral	NA	NA	NA	6.25	NA	NA	0	0	0	0	0	0	0	0	0	0	0	0	0	0	0	0	0	0	0	0	0	0	0	0	0	0	0	0	0	0	0	0	0	0	0
X12388	4	19046183	Helitron96	Helitron	Downstream	UpstreamGene	47.87	Neutral	321615	3	0.635503	2.08333	NA	NA	0	0	0	0	0	0	0	0	0	0	0	0	0	0	0	0	0	0	0	0	0	0	0	0	0	0	0	0	0	0	0	0	0	0	0
X12411	4	19121076	Helitron204	Helitron	Downstream	WithinGene	14	Neutral	482957	1	0.211684	8.33333	S	NA	0	0	0	0	0	0	0	0	0	0	0	0	0	0	0	0	0	0	0	0	0	0	0	0	0	0	0	0	0	0	0	0	0	0	0
X12499	4	19423148	hAT58	hAT	Upstream	UpstreamGene	38.09	Neutral	483031	1	0.0736471	8.33333	S	NA	0	0	0	0	0	0	0	0	0	0	0	0	0	0	0	0	0	0	0	0	0	0	0	0	0	0	0	0	0	0	0	0	0	0	0
X12617	4	19963492	TRIM_LAR3	TRIM_LAR	Upstream	UpstreamGene	50.01	Neutral	934908	1	0.151829	2.08333	S	NA	0	0	0	0	0	0	0	0	0	0	0	0	0	0	0	0	0	0	0	0	0	0	0	0	0	0	0	0	0	0	0	0	0	0	0
X12833	4	20850228	SINE3	SINE	Upstream	DownstreamGene	51.62	Neutral	935147	1	NA	2.08333	S	NA	0	0	0	0	0	0	0	0	0	0	0	0	0	0	0	0	0	0	0	0	0	0	0	0	0	0	0	0	0	0	0	0	0	0	0
X12884	4	21060594	Harbinger13	Harbinger	Upstream	UpstreamGene	62.13	Neutral	483408	1	1.1702	6.25	NS	NA	0	0	0	0	0	0	0	0	0	0	0	0	0	0	0	0	0	0	0	0	0	0	0	0	0	0	0	0	0	0	0	0	0	0	0
X12902	4	21136037	TIR_MITE4	TIR_MITE	Upstream	DownstreamGene	75.3	Neutral	483426	1	NA	8.33333	NA	NA	0	0	0	0	0	0	0	0	0	0	0	0	0	0	0	0	0	0	0	0	0	0	0	0	0	0	0	0	0	0	0	0	0	0	0
X12903	4	21137106	TIR_MITE4	TIR_MITE	Upstream	DownstreamGene	68.32	Neutral	483426	1	NA	8.33333	NS	GO:0032259,GO:0008168,GO:0016740,GO:0016020,GO:0016021	0	0	0	0	0	0	0	0	0	0	0	0	0	0	0	0	0	0	0	0	0	0	0	0	0	0	0	0	0	0	0	0	0	0	0
X13025	4	21657452	SINE6	SINE	Downstream	WithinGene	26.46	Neutral	483567	1	NA	6.25	S	NA	0	0	0	0	0	0	0	0	0	0	0	0	0	0	0	0	0	0	0	0	0	0	0	0	0	0	0	0	0	0	0	0	0	0	0
X13037	4	21724736	NA37	TE_NA	Upstream	UpstreamGene	31.84	Neutral	346267	3	NA	2.08333	NA	GO:0000272,GO:0005975,GO:0008152,GO:0030245,GO:0071555,GO:0004553,GO:0008810,GO:0016787,GO:0016798	0	0	0	0	0	0	0	0	0	0	0	0	0	0	0	0	0	0	0	0	0	0	0	0	0	0	0	0	0	0	0	0	0	0	0
X13584	4	363762	LINE53	LINE	Upstream	UpstreamGene	57.41	Neutral	899419	2	NA	8.33333	NA	NA	0	0	0	0	0	0	0	0	0	0	0	0	0	0	0	0	0	0	0	0	0	0	0	0	0	0	0	0	0	0	0	0	0	0	0
X13620	4	4036162	hAT71	hAT	Downstream	DownstreamGene	36.01	Neutral	481382	1	NA	2.08333	S	GO:0016020,GO:0016021	0	0	0	0	0	0	0	0	0	0	0	0	0	0	0	0	0	0	0	0	0	0	0	0	0	0	0	0	0	0	0	0	0	0	0
X13779	4	6258094	TIR_MITE28	TIR_MITE	Upstream	WithinGene	23.41	Neutral	481489	1	0.0233218	6.25	NA	NA	0	0	0	0	0	0	0	0	0	0	0	0	0	0	0	0	0	0	0	0	0	0	0	0	0	0	0	0	0	0	0	0	0	0	0
X14291	5	13324013	hAT24	hAT	Upstream	DownstreamGene	38.31	Neutral	NA	NA	NA	8.33333	NA	NA	0	0	0	0	0	0	0	0	0	0	0	0	0	0	0	0	0	0	0	0	0	0	0	0	0	0	0	0	0	0	0	0	0	0	0
X14307	5	13406785	MuDR46	MuDR	Upstream	UpstreamGene	35.16	Neutral	485134	1	0.16584	6.25	NS	NA	0	0	0	0	0	0	0	0	0	0	0	0	0	0	0	0	0	0	0	0	0	0	0	0	0	0	0	0	0	0	0	0	0	0	0
X14464	5	14316437	Copia108	Copia	Downstream	WithinGene	24	Neutral	485272	1	0.167086	6.25	NS	NA	0	0	0	0	0	0	0	0	0	0	0	0	0	0	0	0	0	0	0	0	0	0	0	0	0	0	0	0	0	0	0	0	0	0	0
X14561	5	14984541	Copia32	Copia	Downstream	UpstreamGene	49.49	Neutral	485374	3	NA	8.33333	NS	NA	0	0	0	0	0	0	0	0	0	0	0	0	0	0	0	0	0	0	0	0	0	0	0	0	0	0	0	0	0	0	0	0	0	0	0
X14702	5	15616412	Helitron23	Helitron	Downstream	DownstreamGene	73	Neutral	938003	1	0.224932	8.33333	NA	NA	0	0	0	0	0	0	0	0	0	0	0	0	0	0	0	0	0	0	0	0	0	0	0	0	0	0	0	0	0	0	0	0	0	0	0
X14732	5	15695445	Helitron187	Helitron	Downstream	DownstreamGene	67.62	Neutral	485516	1	0.13505	14.5833	NS	NA	0	0	0	0	0	0	0	0	0	0	0	0	0	0	0	0	0	0	0	0	0	0	0	0	0	0	0	0	0	0	0	0	0	0	0
X14783	5	15951417	TIR_MITE69	TIR_MITE	Downstream	WithinGene	11.66	Neutral	323761	1	0.445402	2.08333	NA	NA	0	0	0	0	0	0	0	0	0	0	0	0	0	0	0	0	0	0	0	0	0	0	0	0	0	0	0	0	0	0	0	0	0	0	0
X14926	5	16561533	Helitron122	Helitron	Downstream	UpstreamGene	38.54	Neutral	NA	NA	NA	2.08333	NA	NA	0	0	0	0	0	0	0	0	0	0	0	0	0	0	0	0	0	0	0	0	0	0	0	0	0	0	0	0	0	0	0	0	0	0	0
X15042	5	16920772	Gypsy7	Gypsy	Upstream	UpstreamGene	83.3	Neutral	485820	1	0.2421	2.08333	NS	NA	0	0	0	0	0	0	0	0	0	0	0	0	0	0	0	0	0	0	0	0	0	0	0	0	0	0	0	0	0	0	0	0	0	0	0
X15287	5	17853622	NA24	TE_NA	Downstream	UpstreamGene	45.14	Neutral	324140	1	0.155744	2.08333	S	NA	0	0	0	0	0	0	0	0	0	0	0	0	0	0	0	0	0	0	0	0	0	0	0	0	0	0	0	0	0	0	0	0	0	0	0
X15299	5	17911872	NA61	TE_NA	Downstream	WithinGene	38.21	Neutral	938592	1	NA	2.08333	NS	NA	0	0	0	0	0	0	0	0	0	0	0	0	0	0	0	0	0	0	0	0	0	0	0	0	0	0	0	0	0	0	0	0	0	0	0
X15407	5	18380794	MuDR57	MuDR	Upstream	WithinGene	44.56	Neutral	486186	2	NA	2.08333	NA	NA	0	0	0	0	0	0	0	0	0	0	0	0	0	0	0	0	0	0	0	0	0	0	0	0	0	0	0	0	0	0	0	0	0	0	0
X16249	5	3615957	Harbinger27	Harbinger	Downstream	UpstreamGene	62.06	Neutral	322854	2	NA	2.08333	NA	GO:0005975,GO:0006006,GO:0006098,GO:0004345,GO:0016491,GO:0016614,GO:0050661	0	0	0	0	0	0	0	0	0	0	0	0	0	0	0	0	0	0	0	0	0	0	0	0	0	0	0	0	0	0	0	0	0	0	0
X16382	5	4910211	MuDR39	MuDR	Downstream	WithinGene	48.96	Neutral	936663	1	0.0521891	6.25	NS	NA	0	0	0	0	0	0	0	0	0	0	0	0	0	0	0	0	0	0	0	0	0	0	0	0	0	0	0	0	0	0	0	0	0	0	0
X16586	6	10068405	Tase1	Tase	Upstream	UpstreamGene	89.38	Neutral	489211	1	NA	8.33333	NA	NA	0	0	0	0	0	0	0	0	0	0	0	0	0	0	0	0	0	0	0	0	0	0	0	0	0	0	0	0	0	0	0	0	0	0	0
X17086	6	13340254	CACTA47	CACTA	Downstream	WithinGene	50.64	Neutral	326991	1	NA	8.33333	NA	NA	0	0	0	0	0	0	0	0	0	0	0	0	0	0	0	0	0	0	0	0	0	0	0	0	0	0	0	0	0	0	0	0	0	0	0
X17605	6	2067	MuDR142	MuDR	Upstream	WithinGene	36.76	Neutral	486867	1	NA	6.25	S	NA	0	0	0	0	0	0	0	0	0	0	0	0	0	0	0	0	0	0	0	0	0	0	0	0	0	0	0	0	0	0	0	0	0	0	0
X17902	6	22823484	NA31	TE_NA	Upstream	DownstreamGene	67.71	Neutral	NA	NA	NA	2.08333	NA	GO:1901642,GO:0005337,GO:0016020,GO:0016021	0	0	0	0	0	0	0	0	0	0	0	0	0	0	0	0	0	0	0	0	0	0	0	0	0	0	0	0	0	0	0	0	0	0	0
X18048	6	23586753	CACTA16	CACTA	Downstream	DownstreamGene	96.83	Neutral	490292	2	NA	8.33333	NS	NA	0	0	0	0	0	0	0	0	0	0	0	0	0	0	0	0	0	0	0	0	0	0	0	0	0	0	0	0	0	0	0	0	0	0	0
X18305	6	24707763	Helitron165	Helitron	Downstream	UpstreamGene	102.51	Neutral	490499	2	NA	2.08333	NA	NA	0	0	0	0	0	0	0	0	0	0	0	0	0	0	0	0	0	0	0	0	0	0	0	0	0	0	0	0	0	0	0	0	0	0	0
X18724	6	3638664	NA5	TE_NA	Upstream	DownstreamGene	94.74	Neutral	487715	1	NA	8.33333	NA	NA	0	0	0	0	0	0	0	0	0	0	0	0	0	0	0	0	0	0	0	0	0	0	0	0	0	0	0	0	0	0	0	0	0	0	0
X18734	6	3651915	hAT50	hAT	Upstream	UpstreamGene	47.31	Neutral	487721	1	0.569633	4.16667	NS	NA	0	0	0	0	0	0	0	0	0	0	0	0	0	0	0	0	0	0	0	0	0	0	0	0	0	0	0	0	0	0	0	0	0	0	0
X18898	6	4270263	LINE34	LINE	Downstream	UpstreamGene	130.93	Neutral	487907	1	2.20605	8.33333	NA	GO:0034508,GO:0000775,GO:0000776,GO:0005634,GO:0005694	0	0	0	0	0	0	0	0	0	0	0	0	0	0	0	0	0	0	0	0	0	0	0	0	0	0	0	0	0	0	0	0	0	0	0
X18925	6	4434268	Helitron46	Helitron	Upstream	DownstreamGene	25.63	Neutral	NA	NA	NA	10.4167	NA	NA	0	0	0	0	0	0	0	0	0	0	0	0	0	0	0	0	0	0	0	0	0	0	0	0	0	0	0	0	0	0	0	0	0	0	0
X19019	6	4833252	LINE8	LINE	Upstream	UpstreamGene	22.45	Neutral	350386	1	0.225712	2.08333	NA	NA	0	0	0	0	0	0	0	0	0	0	0	0	0	0	0	0	0	0	0	0	0	0	0	0	0	0	0	0	0	0	0	0	0	0	0
X19298	6	5641950	MuDR57	MuDR	Upstream	WithinGene	67.8	Neutral	488222	1	0.147975	8.33333	NA	NA	0	0	0	0	0	0	0	0	0	0	0	0	0	0	0	0	0	0	0	0	0	0	0	0	0	0	0	0	0	0	0	0	0	0	0
X19340	6	5717316	TIR_MITE54	TIR_MITE	Downstream	UpstreamGene	48.33	Neutral	893320	1	NA	8.33333	NS	NA	0	0	0	0	0	0	0	0	0	0	0	0	0	0	0	0	0	0	0	0	0	0	0	0	0	0	0	0	0	0	0	0	0	0	0
X19400	6	5893925	NA45	TE_NA	Upstream	DownstreamGene	49.93	Neutral	325929	1	0.380559	2.08333	S	NA	0	0	0	0	0	0	0	0	0	0	0	0	0	0	0	0	0	0	0	0	0	0	0	0	0	0	0	0	0	0	0	0	0	0	0
X19619	6	6621603	Mariner3	Mariner	Upstream	DownstreamGene	118.25	Neutral	488472	1	1.61541	6.25	NS	NA	0	0	0	0	0	0	0	0	0	0	0	0	0	0	0	0	0	0	0	0	0	0	0	0	0	0	0	0	0	0	0	0	0	0	0
X19624	6	6642649	LINE15	LINE	Upstream	DownstreamGene	93.63	Neutral	941120	1	0.346466	8.33333	NS	NA	0	0	0	0	0	0	0	0	0	0	0	0	0	0	0	0	0	0	0	0	0	0	0	0	0	0	0	0	0	0	0	0	0	0	0
X19630	6	6651043	LINE15	LINE	Upstream	WithinGene	20.17	Neutral	488478	1	NA	6.25	NS	NA	0	0	0	0	0	0	0	0	0	0	0	0	0	0	0	0	0	0	0	0	0	0	0	0	0	0	0	0	0	0	0	0	0	0	0
X20243	6	9033298	TIR_MITE59	TIR_MITE	Downstream	UpstreamGene	41.62	Neutral	489030	1	NA	2.08333	S	GO:0005509	0	0	0	0	0	0	0	0	0	0	0	0	0	0	0	0	0	0	0	0	0	0	0	0	0	0	0	0	0	0	0	0	0	0	0
X20268	6	9156441	Helitron30	Helitron	Downstream	DownstreamGene	87.82	Neutral	489050	1	0.0664069	4.16667	NA	NA	0	0	0	0	0	0	0	0	0	0	0	0	0	0	0	0	0	0	0	0	0	0	0	0	0	0	0	0	0	0	0	0	0	0	0
X20329	6	9485757	LINE70	LINE	Upstream	DownstreamGene	45.62	Neutral	894139	1	0.583084	8.33333	NS	NA	0	0	0	0	0	0	0	0	0	0	0	0	0	0	0	0	0	0	0	0	0	0	0	0	0	0	0	0	0	0	0	0	0	0	0
X20413	6	9869709	NA65	TE_NA	Downstream	DownstreamGene	48.81	Neutral	489171	1	0.437743	8.33333	NA	NA	0	0	0	0	0	0	0	0	0	0	0	0	0	0	0	0	0	0	0	0	0	0	0	0	0	0	0	0	0	0	0	0	0	0	0
X20889	7	12349143	MuDR27	MuDR	Downstream	WithinGene	35.57	Neutral	946663	2	0.255736	8.33333	S	GO:0016491,GO:0016668	0	0	0	0	0	0	0	0	0	0	0	0	0	0	0	0	0	0	0	0	0	0	0	0	0	0	0	0	0	0	0	0	0	0	0
X21279	7	159859	Helitron60	Helitron	Upstream	UpstreamGene	48.53	Neutral	943822	1	NA	2.08333	NS	GO:0000398,GO:0006396	0	0	0	0	0	0	0	0	0	0	0	0	0	0	0	0	0	0	0	0	0	0	0	0	0	0	0	0	0	0	0	0	0	0	0
X21336	7	17816131	MuDR150	MuDR	Upstream	DownstreamGene	26.21	Neutral	493573	1	NA	8.33333	NA	NA	0	0	0	0	0	0	0	0	0	0	0	0	0	0	0	0	0	0	0	0	0	0	0	0	0	0	0	0	0	0	0	0	0	0	0
X21361	7	1795724	Helitron10	Helitron	Upstream	UpstreamGene	100.71	Neutral	490984	1	NA	8.33333	NA	NA	0	0	0	0	0	0	0	0	0	0	0	0	0	0	0	0	0	0	0	0	0	0	0	0	0	0	0	0	0	0	0	0	0	0	0
X21735	7	21183993	LINE24	LINE	Upstream	UpstreamGene	48.83	Neutral	355779	1	NA	8.33333	NS	NA	0	0	0	0	0	0	0	0	0	0	0	0	0	0	0	0	0	0	0	0	0	0	0	0	0	0	0	0	0	0	0	0	0	0	0
X21805	7	21680690	Harbinger58	Harbinger	Upstream	DownstreamGene	24.08	Neutral	NA	NA	NA	4.16667	NA	NA	0	0	0	0	0	0	0	0	0	0	0	0	0	0	0	0	0	0	0	0	0	0	0	0	0	0	0	0	0	0	0	0	0	0	0
X22615	7	4258712	LINE31	LINE	TE	DownstreamGene	0	Neutral	353664	1	NA	2.08333	NA	NA	0	0	0	0	0	0	0	0	0	0	0	0	0	0	0	0	0	0	0	0	0	0	0	0	0	0	0	0	0	0	0	0	0	0	0
X22648	7	4337492	MuDR103	MuDR	Upstream	UpstreamGene	27.69	Neutral	NA	NA	NA	4.16667	NA	NA	0	0	0	0	0	0	0	0	0	0	0	0	0	0	0	0	0	0	0	0	0	0	0	0	0	0	0	0	0	0	0	0	0	0	0
X22654	7	438871	TRIM_LAR1	TRIM_LAR	Downstream	DownstreamGene	90.38	Neutral	943887	2	NA	8.33333	NA	NA	0	0	0	0	0	0	0	0	0	0	0	0	0	0	0	0	0	0	0	0	0	0	0	0	0	0	0	0	0	0	0	0	0	0	0
X23102	7	6071703	Helitron108	Helitron	Downstream	UpstreamGene	30.77	Neutral	328916	1	0.001	8.33333	NA	NA	0	0	0	0	0	0	0	0	0	0	0	0	0	0	0	0	0	0	0	0	0	0	0	0	0	0	0	0	0	0	0	0	0	0	0
X23152	7	6331687	hAT10	hAT	Upstream	UpstreamGene	48.5	Neutral	889430	2	0.0632663	8.33333	S	NA	0	0	0	0	0	0	0	0	0	0	0	0	0	0	0	0	0	0	0	0	0	0	0	0	0	0	0	0	0	0	0	0	0	0	0
X23335	7	707314	LINE9	LINE	Downstream	DownstreamGene	88.05	Neutral	490751	1	NA	8.33333	NS	NA	0	0	0	0	0	0	0	0	0	0	0	0	0	0	0	0	0	0	0	0	0	0	0	0	0	0	0	0	0	0	0	0	0	0	0
X23473	7	7542956	Copia13	Copia	Downstream	WithinGene	25.04	Neutral	492386	1	0.378693	4.16667	S	NA	0	0	0	0	0	0	0	0	0	0	0	0	0	0	0	0	0	0	0	0	0	0	0	0	0	0	0	0	0	0	0	0	0	0	0
X23750	7	8847955	TIR_MITE45	TIR_MITE	Upstream	WithinGene	57.97	Neutral	329412	3	NA	2.08333	S	NA	0	0	0	0	0	0	0	0	0	0	0	0	0	0	0	0	0	0	0	0	0	0	0	0	0	0	0	0	0	0	0	0	0	0	0
X24336	8	13831919	MuDR88	MuDR	Upstream	DownstreamGene	56.37	Neutral	495090	1	NA	6.25	S	NA	0	0	0	0	0	0	0	0	0	0	0	0	0	0	0	0	0	0	0	0	0	0	0	0	0	0	0	0	0	0	0	0	0	0	0
X24372	8	14095871	MuDR103	MuDR	Upstream	DownstreamGene	40.76	Neutral	949616	2	NA	8.33333	NA	NA	0	0	0	0	0	0	0	0	0	0	0	0	0	0	0	0	0	0	0	0	0	0	0	0	0	0	0	0	0	0	0	0	0	0	0
X24621	8	15602251	MuDR95	MuDR	Upstream	WithinGene	30.41	Neutral	495401	2	0.100182	8.33333	NA	NA	0	0	0	0	0	0	0	0	0	0	0	0	0	0	0	0	0	0	0	0	0	0	0	0	0	0	0	0	0	0	0	0	0	0	0
X25148	8	18424280	MuDR1	MuDR	Downstream	WithinGene	44.19	Neutral	495910	1	NA	2.08333	S	NA	0	0	0	0	0	0	0	0	0	0	0	0	0	0	0	0	0	0	0	0	0	0	0	0	0	0	0	0	0	0	0	0	0	0	0
X25322	8	19368837	Helitron42	Helitron	Downstream	UpstreamGene	120.02	Neutral	496140	1	0.113673	2.08333	S	NA	0	0	0	0	0	0	0	0	0	0	0	0	0	0	0	0	0	0	0	0	0	0	0	0	0	0	0	0	0	0	0	0	0	0	0
X26281	8	3017760	TIR_MITE25	TIR_MITE	Downstream	DownstreamGene	52.12	Neutral	915709	1	1.33599	4.16667	NS	NA	0	0	0	0	0	0	0	0	0	0	0	0	0	0	0	0	0	0	0	0	0	0	0	0	0	0	0	0	0	0	0	0	0	0	0
X26460	8	5894336	hAT64	hAT	Downstream	DownstreamGene	31.87	Neutral	494761	1	NA	2.08333	NA	NA	0	0	0	0	0	0	0	0	0	0	0	0	0	0	0	0	0	0	0	0	0	0	0	0	0	0	0	0	0	0	0	0	0	0	0
X1032	1	1536014	LINE56	LINE	Downstream	WithinGene	49.3	Neutral	919144	1	NA	1.04167	NA	GO:0007015,GO:0000166,GO:0003774,GO:0003779,GO:0005516,GO:0005524,GO:0016459	0	0	0	0	0	0	0	0	0	0	0	0	0	0	0	0	0	0	0	0	0	0	0	0	0	1	0	0	0	0	0	0	0	0	0
X1072	1	15602890	NA2	TE_NA	Upstream	UpstreamGene	86.89	Neutral	NA	NA	NA	1.04167	NA	NA	0	0	0	0	0	0	0	0	0	0	0	0	0	0	0	0	0	0	0	0	0	0	0	0	0	0	0	0	0	0	0	0	0	0	0
X1127	1	16120531	hAT24	hAT	Upstream	UpstreamGene	61.47	Neutral	473583	1	0.17417	1.04167	NS	NA	0	0	0	0	0	0	0	0	0	0	0	0	0	0	0	0	0	0	0	0	0	0	0	0	0	0	0	0	0	0	0	0	0	0	0
X1131	1	16135570	NA43	TE_NA	Downstream	WithinGene	35.52	Neutral	473586	1	0.0688812	1.04167	NA	GO:0045927	0	0	0	0	0	0	0	0	0	0	0	0	0	0	0	0	0	0	0	0	0	0	0	0	0	0	0	0	1	0	0	0	0	0	0
X1171	1	16397406	TIR_MITE50	TIR_MITE	Downstream	UpstreamGene	42.97	Neutral	922573	1	0.167744	1.04167	NS	NA	0	0	0	0	0	0	0	0	0	0	0	0	0	0	0	0	0	0	0	0	0	0	0	0	0	0	0	0	0	0	0	0	0	0	0
X1244	1	1703744	hAT12	hAT	Downstream	UpstreamGene	56.43	Neutral	919186	1	NA	3.125	S	NA	0	0	0	0	0	0	0	0	0	0	0	0	0	0	0	0	0	0	0	0	0	0	0	0	0	0	0	0	0	0	0	0	1	0	0
X1250	1	17054	hAT7	hAT	Upstream	UpstreamGene	65.64	Neutral	918727	1	NA	1.04167	NS	NA	0	0	0	0	0	0	0	0	0	0	0	0	0	0	0	0	0	0	0	0	0	0	0	0	0	0	0	0	0	0	0	0	0	0	0
X1254	1	1712874	CACTA46	CACTA	Downstream	UpstreamGene	41.95	Neutral	910175	1	0.665504	1.04167	NS	NA	0	0	0	0	0	0	0	0	0	0	0	0	0	0	0	0	1	0	0	0	0	0	0	0	0	0	0	0	0	0	0	0	0	0	0
X1338	1	1807065	hAT23	hAT	Upstream	DownstreamGene	75.23	Neutral	470515	1	0.001	1.04167	NA	NA	0	0	0	0	0	0	0	0	0	0	0	0	0	0	0	0	0	0	0	0	0	0	0	0	0	0	0	0	0	0	0	0	0	0	0
X1343	1	1812988	hAT29	hAT	Upstream	WithinGene	58.63	Neutral	NA	NA	NA	1.04167	NA	NA	0	0	0	0	0	0	0	0	0	0	0	0	0	0	0	0	0	0	0	0	1	0	0	0	0	0	0	0	0	0	0	0	0	0	0
X1362	1	1897301	TIR_MITE31	TIR_MITE	Upstream	UpstreamGene	66.51	Neutral	470539	1	NA	3.125	NS	NA	0	0	0	0	0	0	0	0	0	0	0	0	0	0	0	0	0	0	0	0	0	0	0	0	0	0	0	0	0	0	0	0	0	0	0
X1367	1	1908111	TIR_MITE33	TIR_MITE	Upstream	UpstreamGene	52.29	Neutral	470543	1	0.378198	1.04167	NA	NA	0	0	0	0	0	0	0	0	0	0	0	0	0	0	0	0	0	0	0	0	1	0	0	0	0	0	0	0	0	0	0	0	0	0	0
X1449	1	2126426	Gypsy13	Gypsy	Downstream	DownstreamGene	38.05	Neutral	470603	1	0.227581	1.04167	NS	NA	0	0	0	0	0	0	0	0	0	0	0	0	0	0	0	0	0	0	0	0	0	0	0	0	0	0	0	0	0	0	0	0	0	0	0
X1473	1	2155096	Harbinger59	Harbinger	Downstream	UpstreamGene	53.99	Neutral	910280	1	NA	1.04167	NA	NA	0	0	0	0	0	0	0	0	0	0	0	0	0	0	0	0	0	1	0	0	0	0	0	0	0	0	0	0	0	0	0	0	0	0	0
X1479	1	21612554	MuDR103	MuDR	Downstream	WithinGene	32.12	Neutral	913522	1	NA	1.04167	NS	NA	0	0	0	0	0	0	0	0	0	0	0	0	0	0	0	0	0	0	0	0	0	0	0	0	0	0	0	0	0	0	1	0	0	0	0
X1496	1	2172989	TRIM_LAR11	TRIM_LAR	Downstream	UpstreamGene	94.18	Neutral	470616	1	0.125577	1.04167	NS	GO:0006355,GO:0009416,GO:0010228,GO:0048573,GO:0080167,GO:0090351,GO:1902448,GO:0003712,GO:0008270,GO:0005634	0	0	0	0	0	0	0	0	0	0	0	0	0	0	0	0	0	0	0	0	0	0	0	0	0	0	0	0	0	0	0	0	0	0	1
X155	1	10901017	Helitron18	Helitron	Downstream	WithinGene	47.71	Neutral	912316	1	0.0801452	1.04167	NA	NA	0	0	0	0	0	0	0	0	0	0	0	0	0	0	0	0	0	0	0	0	1	0	0	0	0	0	0	0	0	0	0	0	0	0	0
X1559	1	2264195	hAT38	hAT	Upstream	DownstreamGene	47.75	Neutral	333928	1	0.207666	5.20833	NS	NA	0	0	0	0	0	0	0	0	0	0	0	0	0	0	0	0	1	0	0	0	0	0	0	0	0	0	0	0	0	0	0	0	0	0	0
X1608	1	2307688	Helitron60	Helitron	Downstream	DownstreamGene	52.49	Neutral	NA	NA	NA	1.04167	NA	NA	0	0	0	0	0	0	0	0	0	0	0	0	0	0	0	0	0	0	0	0	0	0	0	0	0	0	0	0	0	0	0	0	1	0	0
X1642	1	2327326	Helitron4	Helitron	Upstream	UpstreamGene	116.59	Neutral	910330	2	0.0540173	1.04167	NA	GO:0005524	0	0	0	0	0	0	0	0	0	0	0	0	0	0	0	0	0	0	0	0	0	0	0	0	0	0	0	0	0	0	0	0	0	0	0
X1700	1	238507	TIR_MITE5	TIR_MITE	Upstream	DownstreamGene	95.23	Neutral	470110	1	0.320803	3.125	NA	GO:0006508,GO:0033619,GO:0004190,GO:0008233,GO:0016787,GO:0042500,GO:0005765,GO:0005768,GO:0010008,GO:0016020,GO:0016021,GO:0030660,GO:0071458,GO:0071556	0	0	0	0	0	0	0	0	0	0	0	0	0	0	0	0	0	0	0	0	0	0	0	0	0	0	0	0	0	0	0	0	0	1	0
X1758	1	24386367	Gypsy95	Gypsy	Downstream	UpstreamGene	109.64	Neutral	473945	1	NA	1.04167	NS	NA	0	0	0	0	0	0	0	0	0	0	0	0	0	0	0	0	0	0	0	0	0	0	0	0	0	0	0	0	0	0	0	0	0	0	0
X1780	1	24447197	Helitron147	Helitron	Downstream	DownstreamGene	32.86	Neutral	913843	2	NA	1.04167	NA	NA	0	0	0	0	0	0	0	0	0	0	0	0	0	0	0	0	0	0	0	0	0	0	0	0	0	0	0	0	0	0	0	0	1	0	0
X19	1	10066130	MuDR67	MuDR	Downstream	UpstreamGene	104.75	Neutral	472526	1	0.388636	1.04167	NA	NA	0	0	0	0	0	0	0	0	0	0	0	0	0	0	0	0	0	0	0	0	0	0	0	0	0	0	0	0	0	0	0	0	0	0	0
X1919	1	2521021	Mariner2	Mariner	Upstream	DownstreamGene	55.1	Neutral	311762	1	0.0721468	1.04167	NS	NA	0	0	0	0	0	0	0	0	0	0	0	0	0	0	0	0	0	0	1	0	0	0	0	0	0	0	0	0	0	0	0	0	0	0	0
X2091	1	26276888	LINE28	LINE	Downstream	DownstreamGene	62	Neutral	474163	2	0.206563	1.04167	NA	NA	0	0	0	0	0	0	0	0	0	0	0	0	0	0	0	0	0	0	0	0	0	0	0	0	0	0	0	0	0	0	0	0	0	0	0
X212	1	11316824	SINE2	SINE	Upstream	UpstreamGene	85.66	Neutral	912406	2	NA	1.04167	S	NA	0	0	0	0	0	0	0	0	0	0	0	0	0	0	0	0	0	0	0	0	0	0	0	0	0	0	0	0	0	0	0	0	0	0	0
X2166	1	26658904	Helitron174	Helitron	Downstream	UpstreamGene	50.39	Neutral	923549	3	NA	1.04167	NA	NA	0	0	0	0	0	0	0	0	0	0	0	0	0	0	0	0	0	0	0	0	0	0	0	0	0	0	0	0	0	0	0	0	0	0	0
X217	1	11322467	LINE23	LINE	Upstream	UpstreamGene	84.58	Neutral	912406	2	NA	1.04167	NS	NA	0	0	0	0	0	0	0	0	0	0	0	0	0	0	0	0	0	0	0	0	0	0	0	0	0	0	0	0	0	0	0	0	0	1	0
X223	1	1134798	hAT81	hAT	Downstream	UpstreamGene	80.24	Neutral	910040	1	NA	1.04167	NS	NA	0	0	0	0	0	0	0	0	0	0	0	0	0	0	0	0	0	0	0	0	0	0	0	0	0	0	0	0	0	0	0	0	0	1	0
X2247	1	27212346	hAT62	hAT	Upstream	WithinGene	34.28	Neutral	923648	1	0.140205	1.04167	NA	NA	0	0	0	0	0	0	0	0	0	0	0	0	0	0	0	0	0	0	0	0	0	0	0	0	0	0	0	0	0	1	0	0	0	0	0
X2264	1	27307295	hAT29	hAT	Downstream	DownstreamGene	41.07	Neutral	923664	1	NA	1.04167	NA	NA	0	0	0	0	0	0	0	0	0	0	0	0	0	0	0	0	0	0	0	0	0	0	0	0	0	0	0	0	0	0	0	0	1	0	0
X2272	1	27386202	Copia87	Copia	Downstream	UpstreamGene	46.21	Neutral	337334	1	NA	1.04167	S	NA	0	0	0	0	0	0	0	0	0	0	0	0	0	0	0	0	0	0	0	0	0	0	0	0	0	0	0	0	0	0	0	0	1	0	0
X2297	1	2760972	Mariner15	Mariner	Upstream	DownstreamGene	34.99	Neutral	910443	1	NA	1.04167	S	GO:0006355,GO:0009410,GO:0010200,GO:0045893,GO:0080183,GO:0000976,GO:0003700,GO:0005515,GO:0043565,GO:0005634,GO:0005829	0	0	0	0	0	0	0	0	0	0	0	0	0	0	0	0	0	0	0	0	0	0	0	0	0	0	0	0	0	0	0	0	1	0	0
X2298	1	2760921	Mariner15	Mariner	Upstream	DownstreamGene	35.03	Neutral	910443	1	NA	1.04167	S	GO:0006355,GO:0009410,GO:0010200,GO:0045893,GO:0080183,GO:0000976,GO:0003700,GO:0005515,GO:0043565,GO:0005634,GO:0005829	0	0	0	0	0	0	0	0	0	0	0	0	0	0	0	0	0	0	0	0	0	0	0	0	0	0	0	0	1	0	0	0	0	0	0
X2321	1	27952562	SINE17	SINE	Downstream	WithinGene	42.66	Neutral	474368	2	0.192102	1.04167	NS	NA	0	0	0	0	0	0	0	0	0	0	0	0	0	0	0	0	1	0	0	0	0	0	0	0	0	0	0	0	0	0	0	0	0	0	0
X2348	1	28028899	Harbinger19	Harbinger	Upstream	DownstreamGene	37.84	Neutral	474384	1	0.043723	1.04167	NA	NA	0	0	0	0	0	0	0	0	0	0	0	0	0	0	0	0	0	0	0	0	0	0	0	0	0	0	0	0	0	0	1	0	0	0	0
X2376	1	28114301	hAT60	hAT	Upstream	UpstreamGene	37.58	Neutral	923808	1	NA	1.04167	NA	NA	0	0	0	0	0	0	0	0	0	0	0	0	0	0	0	0	0	0	0	0	0	0	0	0	0	0	0	0	0	1	0	0	0	0	0
X2403	1	28404517	Copia23	Copia	Upstream	UpstreamGene	47.63	Neutral	923869	1	0.169653	1.04167	NA	NA	0	0	0	0	0	0	0	0	0	0	0	0	0	0	0	0	0	0	0	0	0	0	0	0	0	0	0	0	0	0	0	0	0	0	0
X2421	1	28464463	TIR_MITE48	TIR_MITE	Downstream	WithinGene	32.4	Neutral	923879	1	0.113722	15.625	S	NA	0	0	0	0	0	0	0	0	0	0	0	0	0	0	0	0	0	0	0	0	0	0	0	0	0	1	0	0	0	0	0	0	0	0	0
X2432	1	28501007	hAT2	hAT	Upstream	DownstreamGene	55.52	Neutral	923889	1	0.161391	1.04167	NA	NA	0	0	0	0	0	0	0	0	0	0	0	0	0	0	0	0	0	0	0	0	0	1	0	0	0	0	0	0	0	0	0	0	0	0	0
X2490	1	2891552	LINE12	LINE	Upstream	DownstreamGene	99.47	Neutral	470815	1	NA	1.04167	NA	NA	0	0	0	0	0	0	0	0	0	0	0	0	0	0	0	0	0	0	0	0	0	0	0	0	0	0	0	0	0	0	0	0	0	1	0
X2505	1	29070923	MuDR39	MuDR	Downstream	WithinGene	54.9	Neutral	474559	3	0.0380173	1.04167	NA	GO:0009860,GO:0010286,GO:0015914,GO:0034204,GO:1905038,GO:0000166,GO:0000287,GO:0005524,GO:0008270,GO:0140326,GO:0140603,GO:0005886,GO:0012505,GO:0016020,GO:0016021	0	0	0	0	0	0	0	0	0	0	0	0	0	0	0	0	0	0	0	0	0	0	0	0	0	0	0	0	0	0	0	0	0	0	0
X2550	1	29252891	MuDR22	MuDR	Upstream	DownstreamGene	88.85	Neutral	924045	1	NA	1.04167	S	NA	0	0	0	0	0	0	0	0	0	0	0	0	0	1	0	0	0	0	0	0	0	0	0	0	0	0	0	0	0	0	0	0	0	0	0
X2582	1	29412223	Gypsy5	Gypsy	Upstream	WithinGene	20.35	Neutral	924075	2	0.121196	1.04167	NS	NA	0	0	0	0	0	0	0	0	0	0	0	0	0	0	0	0	0	0	0	0	0	0	0	0	0	0	0	0	0	0	0	0	0	0	0
X2611	1	29536931	Helitron147	Helitron	Downstream	WithinGene	68.65	Neutral	474651	1	NA	1.04167	NA	NA	0	0	0	0	0	0	0	0	0	0	0	0	0	0	0	0	0	0	0	0	0	0	0	0	0	0	0	0	0	0	0	0	0	1	0
X2738	1	30093408	NA26	TE_NA	Upstream	UpstreamGene	70.21	Neutral	314839	1	0.140568	1.04167	NA	NA	0	0	0	0	0	0	0	0	0	0	0	0	0	0	0	0	0	0	0	0	0	0	0	0	0	0	0	0	0	0	0	0	1	0	0
X2905	1	3239230	Gypsy21	Gypsy	Downstream	WithinGene	5.39	Neutral	470923	1	0.235666	5.20833	NA	NA	0	0	0	0	0	0	0	0	0	0	0	0	0	0	0	0	0	0	0	0	0	0	0	0	0	0	0	0	0	0	0	0	1	0	0
X294	1	11620875	LINE43	LINE	Downstream	UpstreamGene	53.97	Neutral	921680	1	0.717712	1.04167	NA	GO:0006468,GO:0016310,GO:0000166,GO:0004672,GO:0004674,GO:0005524,GO:0016301,GO:0016740,GO:0030247,GO:0005886,GO:0016020,GO:0016021	0	0	0	0	0	0	0	0	0	0	0	0	0	0	0	0	1	0	0	0	0	0	0	0	0	0	0	0	0	0	0	0	0	0	0
X2996	1	3384434	hAT37	hAT	Downstream	UpstreamGene	61.61	Neutral	470965	1	0.774403	5.20833	NA	NA	0	0	0	0	0	0	0	0	0	0	0	0	0	0	0	1	0	0	0	0	0	0	0	0	0	0	0	0	0	0	0	0	0	0	0
X3009	1	3430023	NA24	TE_NA	Downstream	UpstreamGene	41.06	Neutral	470981	1	NA	1.04167	S	NA	0	0	0	0	0	0	0	0	0	0	0	0	0	0	1	0	0	0	0	0	0	0	0	0	0	0	0	0	0	0	0	0	0	0	0
X3057	1	3641008	LINE46	LINE	Upstream	UpstreamGene	60.18	Neutral	311997	1	0.220764	1.04167	NS	NA	0	0	0	0	0	0	0	0	0	0	0	0	0	0	0	0	0	0	0	0	0	0	0	0	0	0	0	0	0	0	0	0	0	0	1
X3067	1	3658345	MuDR152	MuDR	Downstream	UpstreamGene	40.11	Neutral	471057	4	NA	1.04167	S	NA	0	0	0	0	0	0	0	0	0	0	0	0	0	0	0	0	0	0	0	0	0	0	0	0	0	0	0	0	0	0	0	1	0	0	0
X3105	1	3718013	Helitron28	Helitron	Downstream	UpstreamGene	58.16	Neutral	471079	2	NA	1.04167	NS	NA	0	0	0	0	0	0	0	0	0	0	0	0	0	0	0	0	0	0	0	0	0	0	0	0	0	0	0	0	0	0	0	0	0	0	0
X3124	1	3763910	Helitron26	Helitron	Upstream	UpstreamGene	87.25	Neutral	910703	1	NA	1.04167	NS	GO:0005975,GO:0003824,GO:0016829,GO:0030246,GO:0102210,GO:0005576	0	0	0	0	0	0	0	0	0	0	0	0	0	0	0	0	0	0	0	0	0	0	0	0	0	0	0	0	0	0	0	0	1	0	0
X3142	1	3851810	Gypsy15	Gypsy	Downstream	DownstreamGene	64.88	Neutral	919770	2	0.0181346	1.04167	NA	GO:0016020,GO:0016021	0	0	0	0	0	0	0	0	0	0	0	0	0	0	0	0	0	0	0	0	0	0	0	0	0	0	0	0	0	0	0	0	0	0	0
X3189	1	3984394	TIR_MITE18	TIR_MITE	Downstream	DownstreamGene	66.02	Neutral	910750	1	NA	1.04167	NS	GO:0016740,GO:0016757,GO:0016020,GO:0016021	0	0	0	0	0	0	0	0	0	0	0	0	0	0	0	0	0	0	0	0	0	1	0	0	0	0	0	0	0	0	0	0	0	0	0
X3190	1	3988629	Helitron113	Helitron	Upstream	WithinGene	48.2	Neutral	471140	2	NA	1.04167	NA	NA	0	0	0	0	0	0	0	0	0	0	0	0	0	1	0	0	0	0	0	0	0	0	0	0	0	0	0	0	0	0	0	0	0	0	0
X3268	1	4247380	TIR_MITE37	TIR_MITE	Upstream	DownstreamGene	21.89	Neutral	471206	1	0.128931	1.04167	NS	NA	0	0	0	0	0	0	0	0	0	0	0	0	0	0	0	0	0	0	1	0	0	0	0	0	0	0	0	0	0	0	0	0	0	0	0
X3289	1	4299795	MuDR1	MuDR	Upstream	UpstreamGene	41.9	Neutral	919890	1	0.123547	1.04167	NA	NA	0	0	0	0	0	0	0	0	0	0	0	0	0	0	0	0	0	0	0	0	0	0	0	0	0	0	0	0	0	0	0	0	0	0	0
X3361	1	4548810	Gypsy31	Gypsy	Upstream	WithinGene	25.46	Neutral	471269	2	NA	1.04167	NS	NA	0	0	0	0	0	0	0	0	0	0	0	0	0	0	0	0	0	0	0	0	0	0	0	0	0	0	0	0	0	0	0	0	0	0	0
X342	1	11859481	CACTA16	CACTA	Downstream	WithinGene	17.72	Neutral	472902	1	NA	1.04167	NS	GO:0007034,GO:0009651,GO:0010031,GO:0048364,GO:0005802,GO:0032588	0	0	0	0	0	0	0	0	0	0	0	0	0	0	0	0	0	0	0	0	0	0	0	0	0	0	0	0	0	0	0	0	1	0	0
X3438	1	4916770	Mariner1	Mariner	Upstream	UpstreamGene	37.85	Neutral	471361	1	0.217453	1.04167	NA	NA	0	0	0	0	0	0	0	0	0	0	0	0	0	0	0	0	1	0	0	0	0	0	0	0	0	0	0	0	0	0	0	0	0	0	0
X3562	1	5391942	Helitron147	Helitron	Upstream	WithinGene	1	Neutral	920165	3	NA	1.04167	NS	NA	0	0	0	0	0	0	0	0	0	0	0	0	0	0	0	0	0	0	0	0	0	0	0	1	0	0	0	0	0	0	0	0	0	0	0
X3590	1	5548309	SINE6	SINE	Upstream	DownstreamGene	38.77	Neutral	911119	1	NA	1.04167	S	GO:0005506,GO:0016491,GO:0016705,GO:0031418,GO:0051213	0	0	0	0	0	0	0	0	0	0	0	0	0	0	1	0	0	0	0	0	0	0	0	0	0	0	0	0	0	0	0	0	0	0	0
X3601	1	5621867	LINE52	LINE	Downstream	DownstreamGene	24.9	Neutral	471493	1	0.868098	1.04167	NA	NA	0	0	0	0	0	0	0	0	0	0	0	0	0	0	0	0	0	0	0	0	0	0	0	0	0	0	0	0	0	0	0	0	1	0	0
X3631	1	5823618	Helitron21	Helitron	Downstream	UpstreamGene	35.41	Neutral	471543	2	0.165359	1.04167	NA	NA	0	0	0	0	0	0	0	0	0	0	0	0	0	0	0	0	0	0	0	0	0	0	1	0	0	0	0	0	0	0	0	0	0	0	0
X3639	1	5845107	MuDR16	MuDR	Downstream	UpstreamGene	50.83	Neutral	312397	1	0.467465	1.04167	NA	NA	0	0	0	0	0	0	0	0	0	0	0	0	0	0	0	0	0	0	0	0	0	0	1	0	0	0	0	0	0	0	0	0	0	0	0
X3649	1	5872919	Mariner14	Mariner	Downstream	DownstreamGene	59.76	Neutral	471559	1	0.0508475	1.04167	NA	GO:0032012,GO:0050790,GO:0005085,GO:0005829,GO:0016020	0	0	0	0	0	0	0	0	0	0	0	0	0	0	0	0	0	0	0	0	0	0	0	0	0	0	0	0	0	0	0	0	0	0	0
X3659	1	5964557	Helitron42	Helitron	Downstream	DownstreamGene	73.61	Neutral	920303	1	0.117552	11.4583	NS	NA	0	0	0	0	0	0	0	0	0	0	0	0	0	0	0	0	0	0	0	0	0	0	0	0	0	0	0	0	0	0	0	0	0	0	0
X3687	1	6055717	CACTA52	CACTA	Downstream	UpstreamGene	54.2	Neutral	471612	1	0.296474	1.04167	NA	GO:0006468,GO:0004672,GO:0005524,GO:0016020,GO:0016021	0	0	0	0	0	0	0	0	0	0	0	0	0	0	0	0	0	0	0	0	0	0	0	0	0	0	0	0	1	0	0	0	0	0	0
X3740	1	6227732	Helitron6	Helitron	Upstream	UpstreamGene	63.67	Neutral	471658	1	0.239528	1.04167	NS	NA	0	0	0	0	0	0	0	0	0	0	0	0	0	0	0	0	0	0	0	0	0	0	0	0	0	0	0	0	1	0	0	0	0	0	0
X3804	1	6433441	Tase2	Tase	Downstream	DownstreamGene	42.71	Neutral	471712	1	0.171973	1.04167	NA	NA	0	0	0	0	0	0	0	0	0	0	0	0	0	0	0	0	0	0	0	0	0	0	0	0	0	0	0	0	0	0	0	0	1	0	0
X3921	1	6769240	Copia2	Copia	Upstream	WithinGene	21.68	Neutral	471804	1	NA	3.125	NA	NA	0	0	0	0	0	0	0	0	0	0	0	0	0	0	0	0	0	0	0	0	0	0	0	0	0	0	0	0	0	0	0	0	0	0	0
X403	1	11967682	Copia9	Copia	Downstream	DownstreamGene	59.97	Neutral	921768	1	0.256189	1.04167	NS	GO:0010305,GO:0010928,GO:0060776	0	0	0	0	0	0	0	0	0	0	0	0	0	0	0	0	1	0	0	0	0	0	0	0	0	0	0	0	0	0	0	0	0	0	0
X4045	1	7112355	Helitron207	Helitron	Downstream	WithinGene	19.03	Neutral	334969	1	0.135995	3.125	NS	NA	0	0	0	0	0	0	0	0	0	0	0	0	0	0	0	0	0	0	0	0	0	0	0	0	0	0	0	0	0	0	0	0	0	0	0
X4065	1	7172685	Gypsy2	Gypsy	Upstream	UpstreamGene	97.97	Neutral	471915	1	NA	1.04167	S	NA	0	0	0	0	0	0	0	0	0	0	0	0	0	0	0	0	0	0	0	0	0	0	0	0	0	0	0	0	0	0	0	1	0	0	0
X4087	1	7217272	Helitron85	Helitron	Upstream	WithinGene	35.86	Neutral	NA	NA	NA	3.125	NA	NA	0	0	0	0	0	0	0	0	0	0	0	0	0	0	0	0	0	0	0	1	0	0	0	0	0	0	0	0	0	0	0	0	0	0	0
X4101	1	7243969	SINE5	SINE	Downstream	UpstreamGene	62.71	Neutral	920646	2	0.133119	1.04167	NS	NA	0	0	0	0	0	0	0	0	0	0	0	0	0	0	0	0	0	0	0	0	0	0	0	0	0	0	0	0	0	0	0	0	0	0	0
X4115	1	7274871	Helitron4	Helitron	Downstream	UpstreamGene	70.53	Neutral	920656	1	0.0494021	1.04167	NS	NA	0	0	0	0	0	0	0	0	0	0	0	0	0	0	0	0	0	0	0	0	0	0	0	0	0	0	0	0	0	0	0	0	0	0	0
X4123	1	7320916	Copia6	Copia	Upstream	DownstreamGene	81.28	Neutral	920663	1	0.416342	1.04167	NA	GO:0006384,GO:0003677,GO:0000127,GO:0005634	0	0	0	0	0	0	0	0	0	0	0	0	0	0	0	0	0	0	0	0	0	0	0	0	0	0	0	0	0	0	0	0	0	0	0
X4124	1	7325460	Copia6	Copia	Upstream	DownstreamGene	105.14	Neutral	920663	1	0.416342	1.04167	NA	NA	0	0	0	0	0	0	0	0	0	0	0	0	0	0	0	0	0	0	0	0	0	0	0	0	0	0	0	0	0	1	0	0	0	0	0
X4127	1	7329854	Mariner3	Mariner	Upstream	DownstreamGene	104.42	Neutral	471953	1	0.691798	1.04167	NS	NA	0	0	0	0	0	0	0	0	0	0	0	0	0	0	0	0	0	0	0	0	0	0	0	0	0	0	0	0	0	0	0	0	0	0	0
X4174	1	7440005	TRIM_LAR13	TRIM_LAR	Upstream	UpstreamGene	57.25	Neutral	471984	1	0.156332	1.04167	NA	NA	0	0	0	0	0	0	0	0	0	0	0	0	0	0	0	0	0	0	0	0	0	0	0	0	0	0	0	0	0	0	0	0	0	0	0
X4195	1	7509904	Helitron3	Helitron	Upstream	UpstreamGene	48.54	Neutral	911600	1	0.681692	3.125	NA	NA	0	0	0	0	0	0	0	0	0	0	0	0	0	0	0	0	0	0	0	0	0	0	0	0	0	0	0	0	0	0	0	0	0	0	0
X4200	1	7529001	MuDR190	MuDR	Downstream	UpstreamGene	64.3	Neutral	920718	2	0.0244832	1.04167	S	NA	0	0	0	0	0	0	0	0	0	0	0	0	0	0	0	0	0	0	0	0	0	0	0	0	0	0	0	0	0	0	0	0	0	0	0
X4230	1	7619032	hAT56	hAT	Upstream	DownstreamGene	26.59	Neutral	911627	3	0.0507823	3.125	NA	NA	0	0	0	0	0	0	0	0	0	0	0	0	0	0	0	0	0	1	0	0	0	0	0	0	0	0	0	0	0	0	0	0	0	0	0
X4266	1	7747132	Mariner4	Mariner	Upstream	DownstreamGene	38.48	Neutral	472063	1	0.0779695	1.04167	NS	NA	0	0	0	0	0	0	0	0	0	0	0	0	0	0	0	0	0	0	0	0	0	0	0	0	0	0	0	0	0	0	0	0	0	0	0
X427	1	12023831	Helitron131	Helitron	Upstream	WithinGene	38.26	Neutral	313471	1	NA	1.04167	NA	NA	0	0	0	0	0	0	0	0	0	0	0	0	0	0	0	0	0	0	0	0	0	0	0	0	0	0	0	0	0	0	0	0	0	0	0
X4287	1	7807321	Helitron38	Helitron	Upstream	UpstreamGene	80.55	Neutral	472079	1	0.230545	1.04167	NS	NA	0	0	0	0	0	0	0	0	0	0	0	0	0	0	0	0	0	0	0	0	0	0	0	0	0	0	0	0	0	0	0	0	0	0	0
X4316	1	7849945	NA76	TE_NA	Downstream	WithinGene	54.09	Neutral	472093	1	NA	1.04167	NA	NA	0	0	0	0	0	0	0	0	0	0	0	0	0	0	0	0	0	0	0	0	0	0	0	0	0	0	0	0	0	0	0	0	0	0	0
X4367	1	8068644	Helitron29	Helitron	Upstream	DownstreamGene	61.13	Neutral	472130	1	0.241195	1.04167	NA	NA	0	0	0	0	0	0	0	0	0	0	0	0	0	0	0	0	0	0	0	0	0	0	0	0	0	0	0	0	0	0	0	0	0	0	0
X4402	1	8278477	NA24	TE_NA	Upstream	DownstreamGene	73.25	Neutral	472173	1	0.0582098	1.04167	NS	GO:0006633,GO:0016746,GO:0016747,GO:0016020	0	0	0	0	0	0	0	0	0	0	0	0	0	0	1	0	0	0	0	0	0	0	0	0	0	0	0	0	0	0	0	0	0	0	0
X4445	1	8378843	MuDR21	MuDR	Upstream	UpstreamGene	61.97	Neutral	335224	1	0.631589	1.04167	NS	GO:0008270,GO:0030246	0	0	0	0	0	0	0	0	0	0	0	0	0	0	0	0	1	0	0	0	0	0	0	0	0	0	0	0	0	0	0	0	0	0	0
X4455	1	8433061	LINE38	LINE	Downstream	DownstreamGene	28.77	Neutral	NA	NA	NA	1.04167	NA	NA	0	0	0	0	0	0	0	0	0	0	0	0	0	0	0	0	0	0	0	0	0	0	0	0	0	0	0	0	0	0	0	1	0	0	0
X4578	1	8869577	hAT19	hAT	Downstream	UpstreamGene	83.22	Neutral	921039	1	NA	1.04167	NA	NA	0	0	0	0	0	0	0	0	0	0	0	0	0	0	0	0	0	0	0	0	0	0	0	0	0	0	0	0	0	0	0	0	0	0	0
X4608	1	8942955	Copia31	Copia	Upstream	WithinGene	23.37	Neutral	472324	1	0.263724	1.04167	NA	NA	0	0	0	0	0	0	0	0	0	0	0	0	0	0	0	0	0	0	0	0	0	0	0	0	0	0	0	0	0	0	0	0	0	0	0
X4640	1	9074609	Copia77	Copia	Downstream	DownstreamGene	36.99	Neutral	472343	1	NA	1.04167	NS	NA	0	0	0	0	0	0	0	0	0	0	0	0	0	0	0	0	0	0	0	0	0	0	0	0	0	0	0	0	0	0	0	0	0	0	0
X4642	1	9079117	NA42	TE_NA	Upstream	DownstreamGene	42.23	Neutral	921075	3	NA	1.04167	NA	NA	0	0	0	0	0	0	0	0	0	0	0	0	0	0	0	0	0	0	0	0	0	0	0	0	0	0	0	0	1	0	0	0	0	0	0
X4649	1	9114518	TIR_MITE80	TIR_MITE	Downstream	DownstreamGene	32.79	Neutral	313019	1	NA	1.04167	S	NA	0	0	0	0	0	0	0	0	0	0	0	0	0	0	0	0	0	0	0	0	0	0	0	0	0	0	0	0	0	0	0	0	0	0	0
X4714	1	9345569	LINE19	LINE	Upstream	UpstreamGene	88.87	Neutral	472396	1	0.0372728	1.04167	NS	NA	0	0	0	0	0	0	0	0	0	0	0	0	0	0	0	0	0	0	0	0	0	0	0	0	0	0	0	0	0	0	1	0	0	0	0
X4763	1	9645138	Mariner3	Mariner	Downstream	UpstreamGene	55.68	Neutral	912055	2	0.0794968	5.20833	NA	NA	0	0	0	0	0	0	0	0	0	0	0	0	0	0	0	0	0	0	0	0	1	0	0	0	0	0	0	0	0	0	0	0	0	0	0
X4831	1	9932677	CACTA48	CACTA	Downstream	UpstreamGene	48.81	Neutral	472494	1	0.15633	1.04167	NS	NA	0	0	0	0	0	0	0	0	0	0	0	0	0	0	0	0	0	0	0	0	0	0	0	0	0	0	0	0	0	0	0	0	0	0	0
X492	1	1225533	TIR_MITE23	TIR_MITE	Downstream	UpstreamGene	61.77	Neutral	333714	1	0.282368	5.20833	S	NA	0	0	0	0	0	0	0	0	0	0	0	0	0	0	0	0	0	0	0	0	0	0	0	0	0	0	0	0	0	0	0	0	0	0	0
X581	1	12646581	hAT91	hAT	Downstream	UpstreamGene	80.25	Neutral	912688	1	1.00152	1.04167	NA	NA	0	0	0	0	0	0	0	0	0	0	0	0	0	0	0	0	0	0	0	0	0	0	0	0	0	0	0	1	0	0	0	0	0	0	0
X631	1	12863440	CACTA47	CACTA	Downstream	WithinGene	24.98	Neutral	473131	1	NA	1.04167	NA	NA	0	0	0	0	0	0	0	0	0	0	0	0	0	0	0	0	0	0	0	0	0	0	0	0	0	0	0	0	0	0	0	0	0	0	0
X639	1	1289726	MuDR75	MuDR	Downstream	DownstreamGene	67.95	Neutral	333729	1	NA	1.04167	NS	NA	0	0	0	0	0	0	0	0	0	0	0	0	0	0	0	0	0	0	0	0	0	0	0	0	0	0	0	0	0	0	0	0	0	0	0
X647	1	1296823	MuDR75	MuDR	Upstream	DownstreamGene	50.19	Neutral	919087	1	0.104971	1.04167	NA	GO:0055085,GO:0005524,GO:0140359,GO:0016020,GO:0016021	0	0	0	0	0	0	0	0	0	0	0	0	0	0	0	0	0	0	0	0	0	1	0	0	0	0	0	0	0	0	0	0	0	0	0
X650	1	1298346	MuDR75	MuDR	Upstream	DownstreamGene	62.86	Neutral	919087	1	0.104971	1.04167	NA	NA	0	0	0	0	0	0	0	0	0	0	0	0	0	0	0	0	0	0	0	0	0	0	0	0	0	0	0	0	0	0	0	1	0	0	0
X667	1	13057989	Helitron137	Helitron	Downstream	UpstreamGene	49.48	Neutral	473168	1	NA	1.04167	NS	NA	0	0	0	0	0	0	0	0	0	0	0	0	0	0	0	0	0	0	0	0	0	0	0	0	0	0	0	0	0	0	0	0	0	0	1
X68	1	10318907	Gypsy79	Gypsy	Downstream	DownstreamGene	81.58	Neutral	472581	1	NA	1.04167	S	NA	0	0	0	0	0	0	0	0	0	0	0	0	0	0	0	0	0	0	0	0	0	0	0	0	0	0	0	0	0	0	0	0	0	0	0
X705	1	13183536	Mariner17	Mariner	Downstream	UpstreamGene	74.7	Neutral	473200	1	0.056521	1.04167	NS	GO:0006221,GO:0006807,GO:0016036,GO:0044205,GO:0000166,GO:0004088,GO:0005524,GO:0016874,GO:0046872,GO:0005951,GO:0009507,GO:0009570	0	0	0	0	0	0	0	0	0	0	0	0	0	0	0	0	0	0	0	0	0	0	0	0	0	0	0	0	0	0	0	0	0	0	0
X711	1	13188701	hAT56	hAT	Downstream	UpstreamGene	88.46	Neutral	313639	1	0.100714	3.125	NS	NA	0	0	0	0	0	0	0	0	0	0	0	0	0	0	0	0	0	0	0	0	0	1	0	0	0	0	0	0	0	0	0	0	0	0	0
X72	1	10327178	SINE2	SINE	Upstream	WithinGene	22.63	Neutral	472583	1	1.19882	1.04167	NS	NA	0	0	0	0	0	0	0	0	0	0	0	0	0	0	0	0	0	0	0	0	0	0	0	0	0	0	0	0	0	0	0	0	0	0	0
X762	1	13471318	Copia118	Copia	Downstream	DownstreamGene	29.43	Neutral	473254	1	0.0598549	1.04167	NA	NA	0	0	0	0	0	0	0	0	0	0	0	0	0	0	0	0	0	0	0	0	0	0	0	0	0	0	0	0	0	0	0	0	0	0	0
X793	1	13588353	TRIM_LAR15	TRIM_LAR	Upstream	UpstreamGene	53.89	Neutral	922101	1	NA	1.04167	NS	NA	0	0	0	0	0	0	0	0	0	0	0	0	0	0	0	0	0	0	0	0	0	0	0	0	0	0	0	0	0	0	0	0	0	0	0
X827	1	13758063	Helitron212	Helitron	Downstream	WithinGene	27.89	Neutral	922127	1	0.275346	1.04167	S	NA	0	0	0	0	0	0	0	0	0	0	0	0	0	0	0	0	0	0	0	0	0	0	0	0	0	0	0	0	0	0	0	1	0	0	0
X837	1	13822303	hAT6	hAT	Downstream	UpstreamGene	86.63	Neutral	912896	1	0.830203	1.04167	NA	GO:0007049,GO:0051301,GO:0008289	0	0	0	0	0	0	0	0	0	0	0	0	0	0	0	0	0	0	0	0	0	0	0	0	0	0	0	0	0	0	0	0	0	0	1
X972	1	14925724	Mariner3	Mariner	Downstream	DownstreamGene	32.54	Neutral	922345	1	0.113679	1.04167	NA	NA	0	0	0	0	0	0	0	0	0	0	0	0	0	0	0	0	0	0	0	0	0	0	0	0	0	0	0	0	0	0	0	0	0	0	0
X992	1	15150430	Helitron84	Helitron	Upstream	UpstreamGene	60.3	Neutral	473467	1	0.254571	1.04167	NA	NA	0	0	0	0	0	0	0	0	0	0	0	0	0	0	0	0	0	0	0	0	0	0	0	0	0	0	0	0	0	0	0	0	0	0	0
X4973	2	12069954	NA41	TE_NA	Downstream	UpstreamGene	63.75	Neutral	475799	1	0.245808	3.125	NS	NA	0	0	0	1	0	0	0	0	0	0	0	0	0	0	0	0	0	0	0	0	0	0	0	0	0	0	0	0	0	0	0	0	0	0	0
X4974	2	12069885	NA41	TE_NA	Downstream	UpstreamGene	63.73	Neutral	475799	1	0.245808	1.04167	NS	NA	0	0	0	0	0	0	0	0	0	0	0	0	0	0	0	0	0	0	0	0	0	0	0	0	0	0	0	0	0	0	0	0	0	0	0
X4988	2	12170337	hAT3	hAT	Upstream	UpstreamGene	120.54	Neutral	NA	NA	NA	3.125	NA	GO:0000027,GO:0000055,GO:0006364,GO:0009553,GO:0009738,GO:0048638,GO:0000166,GO:0005515,GO:0005524,GO:0005634,GO:0005654,GO:0005730,GO:0005737,GO:0009506,GO:0009941,GO:0030687	0	0	0	0	0	0	0	0	0	0	0	0	0	0	0	0	0	0	0	0	0	0	0	0	0	0	0	0	0	0	0	0	0	0	0
X4993	2	12174965	TIR_MITE29	TIR_MITE	Downstream	UpstreamGene	117.69	Neutral	NA	NA	NA	3.125	NA	NA	0	0	0	0	0	0	0	0	0	0	0	0	0	0	0	0	0	0	0	0	0	0	0	0	0	0	0	0	0	0	0	0	0	0	0
X4998	2	12184485	TIR_MITE29	TIR_MITE	Downstream	UpstreamGene	64.88	Neutral	NA	NA	NA	3.125	NA	NA	0	0	0	0	0	0	0	0	0	0	0	0	0	0	0	0	0	0	0	0	0	0	0	0	0	0	0	0	0	0	0	0	0	0	0
X5011	2	12300992	LINE83	LINE	Upstream	DownstreamGene	37.64	Neutral	NA	NA	NA	1.04167	NA	NA	0	0	0	0	0	0	0	0	0	0	0	0	0	0	0	0	0	0	0	0	0	0	0	0	0	0	0	0	0	0	0	0	0	0	0
X5033	2	12434780	MuDR18	MuDR	Upstream	DownstreamGene	33.05	Neutral	908287	2	NA	1.04167	S	NA	0	0	0	0	0	0	0	0	0	0	0	0	0	0	0	0	0	0	0	0	0	0	0	0	0	0	0	0	0	0	0	0	0	0	0
X5083	2	12718659	LINE9	LINE	Upstream	DownstreamGene	32.73	Neutral	NA	NA	NA	5.20833	NA	NA	0	0	0	0	0	0	0	0	0	0	0	0	0	0	0	0	0	0	0	0	0	0	0	0	0	0	0	0	0	0	0	0	0	0	0
X5084	2	12725902	MuDR232	MuDR	Downstream	WithinGene	27.68	Neutral	475882	1	NA	1.04167	NS	NA	0	0	0	0	0	0	0	0	0	0	0	0	0	0	0	0	0	0	0	0	0	0	0	0	0	0	0	0	0	0	0	0	0	0	0
X5203	2	13433253	LINE32	LINE	Downstream	UpstreamGene	54.7	Neutral	476013	1	0.136342	3.125	NS	GO:0009690,GO:0009691,GO:0009736,GO:0005634,GO:0005737	0	0	0	0	0	0	0	0	0	0	0	0	0	0	0	0	0	0	0	0	0	0	0	0	0	0	0	0	0	1	0	0	0	0	0
X5211	2	13456510	hAT10	hAT	Upstream	UpstreamGene	68.28	Neutral	476019	1	NA	1.04167	NA	NA	0	0	0	0	0	0	0	0	0	0	0	0	0	0	0	0	0	0	0	0	0	0	0	0	0	0	0	0	0	1	0	0	0	0	0
X5226	2	13557957	Harbinger25	Harbinger	Upstream	UpstreamGene	66.93	Neutral	339148	1	0.102854	1.04167	NS	NA	0	0	0	0	0	0	0	0	0	0	0	0	0	0	0	0	0	0	0	0	0	0	0	0	0	0	0	0	0	0	0	0	1	0	0
X5303	2	14009102	hAT30	hAT	Upstream	UpstreamGene	35.51	Neutral	476111	1	NA	1.04167	NS	NA	0	0	0	0	0	0	0	0	0	0	0	0	0	0	0	0	0	0	0	0	0	0	0	0	0	0	0	0	1	0	0	0	0	0	0
X5397	2	14774866	hAT9	hAT	Downstream	DownstreamGene	65.37	Neutral	476239	1	0.139565	1.04167	S	GO:0015020,GO:0016740,GO:0016757,GO:0016020	0	0	0	0	0	0	0	0	0	0	0	0	0	0	0	0	0	0	0	0	0	0	0	0	0	0	0	0	0	0	0	0	0	0	0
X5433	2	14932521	Gypsy21	Gypsy	Downstream	DownstreamGene	65.92	Neutral	926502	2	0.137132	1.04167	S	NA	0	0	0	0	0	0	0	0	0	0	0	0	0	0	0	0	0	0	0	0	0	0	0	0	0	0	0	0	1	0	0	0	0	0	0
X5460	2	15036273	MuDR60	MuDR	Downstream	WithinGene	29.05	Neutral	908776	1	NA	1.04167	NS	GO:0031047,GO:0031123,GO:0031124,GO:0042868,GO:0045892,GO:0048589,GO:0060968,GO:0003676,GO:0003723,GO:0003729,GO:0005634	0	0	0	0	0	0	0	0	0	0	0	0	0	0	0	0	0	0	0	0	0	0	0	0	0	0	0	0	0	0	0	0	1	0	0
X5507	2	15314209	MuDR46	MuDR	Upstream	DownstreamGene	74.51	Neutral	316194	1	0.244308	1.04167	NA	NA	0	0	0	0	0	0	0	0	0	0	0	0	0	0	0	0	0	0	0	0	0	0	0	0	0	0	0	0	0	0	0	0	0	1	0
X5516	2	15373804	MuDR24	MuDR	Upstream	DownstreamGene	42.93	Neutral	316204	1	NA	1.04167	NA	NA	0	0	0	0	0	0	0	0	0	0	0	0	0	0	0	0	0	0	0	0	0	0	0	0	0	0	0	0	0	0	0	0	0	0	0
X5563	2	15535534	MuDR3	MuDR	Upstream	UpstreamGene	118.39	Neutral	NA	NA	NA	1.04167	NA	NA	0	0	0	0	0	0	0	0	0	0	0	0	0	0	0	0	0	0	0	0	0	0	0	0	0	0	0	0	0	0	0	0	0	0	0
X5573	2	15573801	Gypsy5	Gypsy	Upstream	UpstreamGene	67.54	Neutral	476418	1	0.001	11.4583	S	NA	0	0	0	0	0	0	0	0	0	0	0	0	0	0	0	0	0	0	0	0	0	0	0	0	0	0	0	0	0	0	0	0	0	0	0
X5588	2	15659601	NA53	TE_NA	Downstream	UpstreamGene	62.51	Neutral	908910	1	NA	9.375	NA	NA	0	0	0	0	0	0	0	0	0	0	0	0	0	0	0	0	0	0	0	0	0	0	0	0	0	0	0	0	0	0	0	0	0	0	0
X5636	2	1578570	Helitron205	Helitron	Downstream	WithinGene	5.2	Neutral	NA	NA	NA	9.375	NA	NA	0	0	0	0	0	0	0	0	0	0	0	0	0	0	0	0	0	0	0	0	0	0	0	0	0	0	0	0	0	0	0	0	0	1	0
X5672	2	15985333	Helitron42	Helitron	Downstream	UpstreamGene	48.25	Neutral	316317	1	1.08916	1.04167	S	NA	0	0	0	0	0	0	0	0	0	0	0	0	0	0	0	0	0	0	0	0	0	0	0	0	0	0	0	0	0	0	0	0	0	0	0
X5809	2	16464592	MuDR17	MuDR	Upstream	DownstreamGene	40.16	Neutral	476622	1	0.240696	1.04167	S	NA	0	0	0	0	0	0	0	0	0	0	0	0	0	0	0	0	0	0	0	0	0	0	0	1	0	0	0	0	0	0	0	0	0	0	0
X5860	2	16637912	MuDR20	MuDR	Upstream	WithinGene	21.05	Neutral	316462	1	NA	1.04167	NS	NA	0	0	0	0	0	0	0	0	0	0	0	0	0	0	0	0	0	0	0	0	0	0	0	0	0	0	0	1	0	0	0	0	0	0	0
X5870	2	16688888	Harbinger20	Harbinger	Upstream	DownstreamGene	67.56	Neutral	316473	1	0.256731	1.04167	NA	GO:0016740,GO:0016757	0	0	0	0	0	0	0	0	0	0	0	0	0	0	0	0	0	0	0	0	1	0	0	0	0	0	0	0	0	0	0	0	0	0	0
X5900	2	16909139	hAT37	hAT	Downstream	UpstreamGene	86.33	Neutral	926972	2	NA	1.04167	NA	NA	0	0	0	0	0	0	0	0	0	0	0	0	0	0	0	0	0	0	0	0	0	0	0	1	0	0	0	0	0	0	0	0	0	0	0
X5910	2	16961959	MuDR94	MuDR	Upstream	DownstreamGene	22.8	Neutral	476748	1	1.60159	1.04167	NS	NA	0	0	0	0	0	0	0	0	0	0	0	0	0	0	0	0	0	0	0	0	0	1	0	0	0	0	0	0	0	0	0	0	0	0	0
X5957	2	17179785	Helitron76	Helitron	Upstream	WithinGene	21.4	Neutral	927043	1	NA	3.125	NA	NA	0	0	0	0	0	0	0	0	0	0	0	0	0	0	0	0	0	0	0	0	0	0	0	0	0	0	0	0	0	0	0	0	1	0	0
X5973	2	17271439	MuDR19	MuDR	Upstream	UpstreamGene	77.97	Neutral	927059	1	NA	1.04167	NA	NA	0	0	0	0	0	0	0	0	0	0	0	0	0	0	0	0	0	0	0	0	0	0	0	0	0	0	0	0	0	0	0	0	0	0	0
X6025	2	17414667	Copia2	Copia	Upstream	UpstreamGene	46.25	Neutral	476853	1	NA	1.04167	NS	NA	0	0	0	0	0	0	0	0	0	0	0	0	0	0	0	0	0	0	0	0	0	0	0	0	0	0	0	0	0	0	0	0	0	0	0
X6048	2	17513879	Helitron46	Helitron	Downstream	DownstreamGene	34.64	Neutral	476877	1	0.02616	1.04167	NA	NA	0	0	0	0	0	0	0	0	0	0	0	0	0	0	0	0	0	0	0	0	0	1	0	0	0	0	0	0	0	0	0	0	0	0	0
X6058	2	17546015	MuDR50	MuDR	Upstream	UpstreamGene	71.46	Neutral	339887	1	0.231787	1.04167	NS	NA	0	0	0	0	0	0	0	0	0	0	0	0	0	0	0	0	0	0	0	0	0	1	0	0	0	0	0	0	0	0	0	0	0	0	0
X6111	2	17679635	MuDR146	MuDR	Downstream	DownstreamGene	16.88	Neutral	476917	2	NA	1.04167	NS	NA	0	0	0	0	0	0	0	0	0	0	0	0	0	0	0	0	0	0	0	0	0	0	0	0	0	0	0	0	0	0	0	0	0	0	0
X6121	2	17709051	LINE8	LINE	Downstream	UpstreamGene	86.47	Neutral	927161	1	0.27456	3.125	NA	NA	0	0	0	0	0	0	0	0	0	0	0	0	0	0	0	0	0	0	0	0	0	0	0	0	0	0	0	0	0	0	0	0	1	0	0
X6178	2	18047561	NA53	TE_NA	Downstream	DownstreamGene	15.13	Neutral	NA	NA	NA	1.04167	NA	NA	0	0	0	0	0	0	0	0	0	0	0	0	0	0	0	0	0	0	0	0	0	0	0	0	0	0	0	0	0	0	0	0	0	0	1
X6247	2	18358337	Gypsy17	Gypsy	Upstream	UpstreamGene	36.5	Neutral	477045	1	NA	1.04167	S	NA	0	0	0	0	0	0	0	0	0	0	0	0	0	0	0	0	0	0	0	0	0	0	0	0	0	0	0	0	0	0	0	0	0	0	0
X6303	2	18488116	LINE46	LINE	Downstream	UpstreamGene	93.22	Neutral	909539	2	0.2516	3.125	NA	NA	0	0	0	0	0	0	0	0	0	0	0	0	0	0	0	0	0	0	0	0	0	0	0	0	0	0	0	0	0	0	1	0	0	0	0
X6305	2	18500320	LINE46	LINE	Upstream	DownstreamGene	32.26	Neutral	NA	NA	NA	3.125	NA	NA	0	0	0	0	0	0	0	0	0	0	0	0	0	0	0	0	0	0	0	0	0	0	0	0	0	0	0	0	0	0	0	0	0	0	0
X6310	2	18508981	LINE32	LINE	Upstream	UpstreamGene	65.81	Neutral	927333	1	0.160807	3.125	S	NA	0	0	0	0	0	0	0	0	0	0	0	0	0	0	0	0	0	0	0	0	0	0	0	0	0	0	0	0	0	0	1	0	0	0	0
X6342	2	18622069	TRIM_LAR4	TRIM_LAR	Downstream	UpstreamGene	72.94	Neutral	927353	1	0.0287886	3.125	S	NA	0	0	0	0	0	0	0	0	0	0	0	0	1	0	0	0	0	0	0	0	0	0	0	0	0	0	0	0	0	0	0	0	0	0	0
X6450	2	18940855	Harbinger15	Harbinger	Downstream	UpstreamGene	112.98	Neutral	NA	NA	NA	1.04167	NA	NA	0	0	0	0	0	0	0	0	0	0	0	0	0	0	0	0	0	0	0	0	0	0	0	0	0	0	0	0	0	0	1	0	0	0	0
X6477	2	19049667	NA11	TE_NA	Downstream	UpstreamGene	74.09	Neutral	477212	1	0.21205	5.20833	NA	NA	0	0	0	0	0	0	0	0	0	0	0	0	0	0	0	0	0	0	0	0	0	0	0	0	0	0	0	0	0	0	0	0	0	0	0
X6501	2	19118849	NA5	TE_NA	Downstream	WithinGene	35.14	Neutral	477231	1	NA	1.04167	NS	NA	0	0	0	0	0	0	0	0	0	0	0	0	0	0	0	0	0	0	0	1	0	0	0	0	0	0	0	0	0	0	0	0	0	0	0
X6502	2	19125668	MuDR40	MuDR	Upstream	UpstreamGene	33.51	Neutral	477234	1	NA	1.04167	NA	NA	0	0	0	0	0	0	0	0	0	0	0	0	0	0	0	0	0	0	0	0	0	0	0	0	0	0	0	0	0	0	0	0	1	0	0
X6505	2	19135984	Mariner2	Mariner	Downstream	UpstreamGene	67.19	Neutral	477239	1	0.409649	1.04167	S	NA	0	0	0	0	0	0	0	0	0	0	0	0	0	0	0	0	0	0	0	0	0	0	0	0	0	0	0	0	0	0	0	0	0	0	1
X6513	2	19172327	Mariner1	Mariner	Upstream	UpstreamGene	72.08	Neutral	477251	3	NA	1.04167	S	NA	0	0	0	0	0	0	0	0	0	0	0	0	0	0	0	0	0	0	0	0	0	0	0	0	0	0	0	0	0	0	0	0	0	0	0
X6523	2	19176815	Helitron15	Helitron	Upstream	UpstreamGene	95.46	Neutral	477251	3	NA	1.04167	NA	NA	0	0	0	0	0	0	0	0	0	0	0	0	0	0	0	0	0	0	0	0	0	0	0	0	0	0	0	0	0	0	0	0	0	0	0
X6611	2	1966096	Copia10	Copia	Downstream	DownstreamGene	61.68	Neutral	475134	3	NA	5.20833	NA	NA	0	0	0	0	0	0	0	0	0	0	0	0	0	0	0	0	0	0	0	0	0	1	0	0	0	0	0	0	0	0	0	0	0	0	0
X6658	2	2358989	MuDR90	MuDR	Upstream	DownstreamGene	43.43	Neutral	475162	2	0.0914131	3.125	NA	NA	0	0	0	0	0	0	0	0	0	0	0	0	0	0	0	0	0	0	0	1	0	0	0	0	0	0	0	0	0	0	0	0	0	0	0
X6680	2	2501440	Gypsy5	Gypsy	Upstream	WithinGene	22.58	Neutral	475181	11	NA	1.04167	NA	NA	0	0	0	0	0	0	0	0	0	0	0	0	0	0	0	0	0	0	1	0	0	0	0	0	0	0	0	0	0	0	0	0	0	0	0
X6698	2	2600973	LINE31	LINE	Downstream	DownstreamGene	46.93	Neutral	NA	NA	NA	9.375	NA	NA	0	0	0	0	0	0	0	0	0	0	0	0	0	0	0	0	0	0	0	0	0	0	0	0	0	1	0	0	0	0	0	0	0	0	0
X6711	2	2654610	NA22	TE_NA	Upstream	UpstreamGene	73.97	Neutral	475211	1	0.178377	1.04167	NA	NA	0	0	0	0	0	0	0	0	0	0	0	0	0	0	0	0	0	0	0	1	0	0	0	0	0	0	0	0	0	0	0	0	0	0	0
X6719	2	2759476	SINE1	SINE	Upstream	UpstreamGene	49.13	Neutral	475221	1	NA	1.04167	NS	NA	0	0	0	0	0	0	0	0	0	0	0	0	0	0	0	0	0	0	0	0	0	0	0	1	0	0	0	0	0	0	0	0	0	0	0
X6746	2	2863420	MuDR180	MuDR	Downstream	UpstreamGene	50.23	Neutral	475243	2	0.121316	1.04167	NA	NA	0	0	0	0	0	0	0	0	0	0	0	0	0	0	0	0	0	0	0	0	0	0	0	0	0	0	0	0	0	0	0	0	0	0	0
X6882	2	3953661	MuDR159	MuDR	Downstream	UpstreamGene	39.17	Neutral	907546	1	0.425485	1.04167	NA	NA	0	0	0	0	0	0	0	0	0	0	0	0	0	0	0	0	0	0	0	0	0	0	0	0	0	0	0	0	0	0	0	0	0	1	0
X7028	2	631908	Helitron49	Helitron	Downstream	DownstreamGene	36.65	Neutral	924569	2	0.0980928	1.04167	NA	NA	0	0	0	0	0	0	0	0	0	0	0	0	0	0	0	0	0	0	0	0	0	0	0	0	0	0	0	0	1	0	0	0	0	0	0
X7065	2	7414625	CACTA53	CACTA	Downstream	DownstreamGene	91.44	Neutral	315447	1	NA	1.04167	S	NA	0	0	0	0	0	0	0	0	0	0	0	0	0	0	0	0	0	0	0	0	0	0	0	0	0	0	0	0	0	0	0	1	0	0	0
X10009	3	6258909	Mariner3	Mariner	Downstream	DownstreamGene	50.07	Neutral	478922	1	0.511469	1.04167	S	GO:0008080,GO:0016740,GO:0046872,GO:0016020,GO:0016021	0	0	0	0	0	0	0	0	0	0	0	0	0	0	0	0	0	0	0	0	0	0	0	0	0	0	0	0	0	0	1	0	0	0	0
X10119	3	6640576	Gypsy80	Gypsy	Downstream	DownstreamGene	49.25	Neutral	318360	1	0.0874679	3.125	S	GO:0005975,GO:0008152,GO:0004553,GO:0016798,GO:0042973	0	0	0	0	0	0	0	0	0	0	0	0	0	0	0	0	0	0	1	0	0	0	0	0	0	0	0	0	0	0	0	0	0	0	0
X10130	3	6681813	Mariner1	Mariner	Downstream	DownstreamGene	67.38	Neutral	479047	1	0.488278	7.29167	NS	NA	0	0	0	0	0	0	0	0	0	0	0	0	0	0	0	0	0	0	1	0	0	0	0	0	0	0	0	0	0	0	0	0	0	0	0
X10179	3	6868178	SINE6	SINE	Downstream	DownstreamGene	58.01	Neutral	479083	1	NA	1.04167	NS	GO:0006913,GO:0017056,GO:0031965	0	0	0	0	0	0	0	0	0	0	0	0	0	0	0	0	0	0	0	0	0	0	0	0	0	0	0	0	1	0	0	0	0	0	0
X10232	3	7125921	hAT86	hAT	Downstream	DownstreamGene	58.88	Neutral	929511	1	0.112297	1.04167	NA	NA	0	0	0	0	0	0	0	0	0	0	0	0	0	0	0	0	0	0	0	0	0	0	0	0	0	0	0	0	0	0	0	0	0	0	0
X10247	3	719089	TIR_MITE2	TIR_MITE	Upstream	UpstreamGene	148.43	Neutral	927762	1	0.120349	1.04167	NS	GO:0019249,GO:0061727,GO:0004462,GO:0016829,GO:0019172,GO:0005829	0	0	0	0	0	0	0	0	0	0	0	0	0	0	0	0	0	0	0	0	0	0	0	0	0	0	0	0	0	0	0	0	0	0	0
X10279	3	729297	Gypsy31	Gypsy	Downstream	UpstreamGene	131.55	Neutral	477517	1	0.17037	1.04167	NS	GO:0016311,GO:0016791	0	0	0	0	0	0	0	0	0	0	0	0	0	0	0	0	0	0	0	0	0	0	0	0	0	0	0	0	0	0	0	0	0	0	0
X10462	3	8009069	hAT35	hAT	Upstream	WithinGene	44.63	Neutral	NA	NA	NA	1.04167	NA	NA	0	0	0	0	0	0	0	0	0	0	0	0	0	0	0	0	0	0	0	0	0	0	0	0	0	0	0	0	0	0	0	0	0	0	0
X10521	3	8251823	Copia2	Copia	Downstream	DownstreamGene	48.81	Neutral	479430	2	NA	1.04167	NA	NA	0	0	0	0	0	0	0	0	0	0	0	0	0	0	0	0	0	0	0	0	0	0	0	0	0	0	0	0	0	0	0	0	0	0	1
X10524	3	8259037	Copia2	Copia	Downstream	UpstreamGene	98.64	Neutral	318673	1	0.389328	1.04167	NA	NA	0	0	0	0	0	0	0	0	0	0	0	0	0	0	0	0	0	0	0	0	0	0	0	0	0	0	0	0	0	0	0	0	0	0	0
X10543	3	8314318	LINE29	LINE	Upstream	WithinGene	47.44	Neutral	479443	2	0.284502	1.04167	NA	NA	0	0	0	0	0	0	0	0	0	0	0	0	0	0	0	0	0	0	0	0	0	0	0	0	0	0	0	0	0	0	0	0	0	0	1
X10550	3	8340585	Helitron17	Helitron	Upstream	WithinGene	41.33	Neutral	479449	1	NA	1.04167	NS	NA	0	0	0	0	0	0	0	0	0	0	0	0	0	0	0	0	0	0	0	0	0	0	0	0	0	0	0	0	0	0	0	0	0	0	0
X10557	3	8396029	Mariner2	Mariner	Upstream	DownstreamGene	33.84	Neutral	318699	1	0.132728	1.04167	NS	GO:0001522,GO:0009451,GO:0003723,GO:0009982,GO:0005739	0	0	0	0	0	0	0	0	0	0	0	0	0	0	0	0	0	0	0	0	0	0	0	0	0	0	0	0	0	0	0	0	1	0	0
X10558	3	8418118	Harbinger2	Harbinger	Upstream	DownstreamGene	118.51	Neutral	479462	1	0.0170486	1.04167	NS	GO:0006564,GO:0008652,GO:0004617,GO:0016491,GO:0016616,GO:0051287,GO:0005739,GO:0009507,GO:0009570	0	0	0	0	0	0	0	0	0	0	0	0	0	0	0	0	0	0	0	0	0	0	0	0	0	0	0	0	0	0	0	0	0	0	0
X10559	3	8417960	Harbinger2	Harbinger	Upstream	DownstreamGene	118.5	Neutral	479462	1	0.0170486	1.04167	NS	NA	0	0	0	0	0	0	0	0	0	0	0	0	0	0	0	0	0	0	1	0	0	0	0	0	0	0	0	0	0	0	0	0	0	0	0
X10565	3	8445053	MuDR10	MuDR	Upstream	UpstreamGene	40.51	Neutral	929847	1	0.0316175	1.04167	NA	NA	0	0	0	0	0	0	0	0	0	0	0	0	0	0	0	0	0	0	0	0	0	0	0	0	0	0	0	0	0	0	0	0	0	1	0
X10630	3	8716029	Copia20	Copia	Upstream	DownstreamGene	80.54	Neutral	479515	1	0.137535	1.04167	S	NA	0	0	0	0	0	0	0	0	0	0	0	0	0	0	0	0	0	0	0	0	0	0	0	0	0	0	0	0	0	0	0	1	0	0	0
X10646	3	8769199	Helitron34	Helitron	Upstream	DownstreamGene	82.78	Neutral	479524	1	0.0252765	3.125	NA	GO:0005524	0	0	0	0	0	0	0	0	0	0	0	0	0	0	0	0	0	0	0	0	0	0	0	0	0	0	0	0	0	0	1	0	0	0	0
X10659	3	8827091	TIR_MITE78	TIR_MITE	Downstream	UpstreamGene	58.83	Neutral	479540	1	0.0385682	1.04167	NA	NA	0	0	0	0	0	0	0	0	0	0	0	0	0	0	0	0	0	0	0	0	0	0	0	0	0	1	0	0	0	0	0	0	0	0	0
X10665	3	8838336	Copia10	Copia	Downstream	UpstreamGene	110.14	Neutral	342166	1	0.0575843	1.04167	NA	NA	0	0	0	0	0	0	0	0	0	0	0	0	0	0	0	0	0	0	0	0	0	0	1	0	0	0	0	0	0	0	0	0	0	0	0
X10723	3	9097303	LINE43	LINE	Upstream	DownstreamGene	61.21	Neutral	479592	2	0.0280605	1.04167	S	NA	0	0	0	0	0	0	0	0	0	0	0	0	0	0	0	0	0	0	0	0	0	0	0	1	0	0	0	0	0	0	0	0	0	0	0
X10740	3	9165426	NA63	TE_NA	Downstream	UpstreamGene	38.76	Neutral	479606	1	0.0318289	3.125	NA	NA	0	0	0	0	0	0	0	0	0	0	0	0	0	0	0	0	0	0	0	0	0	0	0	0	0	0	0	0	0	1	0	0	0	0	0
X10801	3	9400028	TIR_MITE6	TIR_MITE	Downstream	UpstreamGene	91.1	Neutral	NA	NA	NA	1.04167	NA	NA	0	0	0	0	0	0	0	0	0	0	0	0	0	0	0	0	0	0	0	1	0	0	0	0	0	0	0	0	0	0	0	0	0	0	0
X10816	3	9453020	Copia2	Copia	Downstream	UpstreamGene	73.87	Neutral	479653	1	NA	1.04167	S	GO:0046983,GO:0005634	0	0	0	0	0	0	0	0	0	0	0	0	0	0	0	0	0	0	0	0	0	0	0	0	0	0	0	0	1	0	0	0	0	0	0
X10827	3	9500858	MuDR33	MuDR	Upstream	DownstreamGene	83.85	Neutral	479664	1	NA	1.04167	NA	GO:0006351,GO:0005634,GO:0017053	0	0	0	0	0	0	0	0	0	0	0	0	0	0	0	0	0	0	0	0	0	0	0	0	0	0	0	0	1	0	0	0	0	0	0
X7263	3	1002841	SINE7	SINE	Downstream	DownstreamGene	52.23	Neutral	317213	1	NA	3.125	S	NA	0	0	0	0	0	0	0	0	0	0	0	0	0	0	0	0	1	0	0	0	0	0	0	0	0	0	0	0	0	0	0	0	0	0	0
X7298	3	1016300	Copia13	Copia	Upstream	DownstreamGene	61.78	Neutral	477583	2	NA	1.04167	NS	NA	0	0	0	0	0	0	0	0	0	0	0	0	0	0	0	0	0	0	0	0	0	0	1	0	0	0	0	0	0	0	0	0	0	0	0
X7324	3	10327793	TIR_MITE3	TIR_MITE	Downstream	WithinGene	43.59	Neutral	479804	1	NA	1.04167	S	NA	0	0	0	0	0	0	0	0	0	0	0	0	0	0	0	0	0	0	0	0	0	0	0	0	0	0	0	0	0	0	0	0	0	0	0
X7342	3	1043589	Copia10	Copia	Downstream	UpstreamGene	73.91	Neutral	477585	1	NA	1.04167	S	NA	0	0	0	0	0	0	0	0	0	0	0	0	0	0	0	0	0	0	0	0	0	1	0	0	0	0	0	0	0	0	0	0	0	0	0
X7495	3	11469038	Copia30	Copia	Upstream	DownstreamGene	69.63	Neutral	479933	2	0.0545753	1.04167	NS	GO:0005576,GO:0048046	0	0	0	0	0	0	0	0	0	0	0	0	0	0	0	0	0	1	0	0	0	0	0	0	0	0	0	0	0	0	0	0	0	0	0
X7694	3	1355238	Copia39	Copia	Upstream	DownstreamGene	57.66	Neutral	477668	2	0.199704	3.125	NA	NA	0	0	0	0	0	0	0	0	0	0	0	0	0	0	0	0	0	0	0	0	0	0	0	0	0	0	0	0	0	0	0	0	0	0	0
X7840	3	1484765	SINE17	SINE	Downstream	DownstreamGene	40.41	Neutral	477698	1	NA	1.04167	NS	NA	0	0	0	0	0	0	0	0	0	0	0	0	0	0	0	0	0	0	0	0	0	0	0	0	0	0	0	0	0	0	1	0	0	0	0
X7893	3	15208087	LINE43	LINE	Upstream	WithinGene	33.56	Neutral	480240	1	NA	1.04167	NS	NA	0	0	0	0	0	0	0	0	0	0	0	0	0	0	0	0	0	1	0	0	0	0	0	0	0	0	0	0	0	0	0	0	0	0	0
X7948	3	1650287	LINE51	LINE	Upstream	UpstreamGene	44.55	Neutral	477744	1	NA	1.04167	NS	NA	0	0	0	0	0	0	0	0	0	0	0	0	0	0	0	0	0	0	0	0	0	0	0	0	0	0	0	0	0	0	0	0	0	0	0
X8044	3	18321409	NA21	TE_NA	Upstream	DownstreamGene	64.29	Neutral	480313	1	0.210324	1.04167	NS	GO:0000166,GO:0005524,GO:0016020,GO:0016021	0	0	0	0	0	0	0	0	0	0	0	0	0	0	0	0	0	0	0	0	0	0	0	0	0	0	0	0	0	0	0	0	0	0	0
X8084	3	18537839	LINE48	LINE	Downstream	DownstreamGene	47.44	Neutral	NA	NA	NA	1.04167	NA	NA	0	0	0	0	0	0	0	0	0	0	0	0	0	0	0	0	0	0	0	0	0	0	0	0	0	0	0	0	0	0	0	0	0	0	0
X8101	3	18686710	MuDR19	MuDR	Downstream	UpstreamGene	67.13	Neutral	480333	2	0.327571	1.04167	NA	NA	0	0	0	0	0	0	0	0	0	0	0	0	0	0	0	0	0	0	0	0	0	0	0	0	0	0	0	0	0	0	0	0	0	0	0
X8102	3	18689842	LINE82	LINE	Downstream	UpstreamGene	43.21	Neutral	480333	2	0.327571	1.04167	NS	NA	0	0	0	0	0	0	0	0	0	0	0	0	0	0	0	0	0	0	0	0	0	0	0	0	0	0	0	0	0	1	0	0	0	0	0
X8120	3	18968464	Helitron118	Helitron	Downstream	UpstreamGene	44.44	Neutral	480346	1	0.265671	1.04167	NA	NA	0	0	0	0	0	0	0	0	0	0	0	0	0	0	0	0	0	0	0	0	0	0	0	0	0	0	0	0	0	0	0	0	1	0	0
X8134	3	19148992	NA41	TE_NA	Upstream	WithinGene	17.38	Neutral	931178	2	NA	1.04167	S	NA	0	0	0	0	0	0	0	0	0	0	0	0	0	0	0	0	0	0	0	0	0	0	0	0	0	0	0	0	0	0	0	1	0	0	0
X8162	3	19466820	hAT80	hAT	Downstream	DownstreamGene	44.51	Neutral	NA	NA	NA	1.04167	NA	NA	0	0	0	0	0	0	0	0	0	0	0	0	0	0	0	0	0	0	0	0	0	0	0	0	0	0	0	0	0	0	0	0	0	1	0
X8277	3	20670609	MuDR103	MuDR	Downstream	UpstreamGene	35.87	Neutral	480467	1	0.258732	1.04167	NS	GO:0000373,GO:0006397,GO:0008380,GO:0003723,GO:0003729,GO:0009507,GO:0009536,GO:0009570	0	0	0	0	0	0	0	0	0	0	0	0	0	0	0	0	0	0	0	0	0	0	0	0	0	0	0	0	0	0	1	0	0	0	0
X8507	3	2217817	NA68	TE_NA	Downstream	WithinGene	48.04	Neutral	477867	1	NA	1.04167	NA	GO:0000724,GO:0006268,GO:0006281,GO:0006310,GO:0032508,GO:0042631,GO:0070417,GO:0000166,GO:0003676,GO:0003678,GO:0004386,GO:0005524,GO:0009378,GO:0016787,GO:0043138,GO:0046872,GO:0140603,GO:0005634,GO:0005694,GO:0005737	0	0	0	0	0	0	0	0	0	0	0	0	0	0	0	0	0	0	0	0	0	0	1	0	0	0	0	0	0	0	0	0	0	0	0
X8517	3	2226460	Helitron143	Helitron	TE	WithinGene	0	Neutral	477867	1	NA	1.04167	NS	NA	0	0	0	0	0	0	0	0	0	0	0	0	0	0	0	0	0	0	0	0	0	0	0	0	0	0	0	0	0	0	0	0	0	0	0
X8545	3	22378706	TRIM_LAR7	TRIM_LAR	Upstream	DownstreamGene	36.69	Neutral	480695	2	0.346437	5.20833	S	GO:0006402,GO:0070988,GO:0003729,GO:0032451	0	0	0	0	1	0	0	0	0	0	0	0	0	0	0	0	0	0	0	0	0	0	0	0	0	0	0	0	0	0	0	0	0	0	0
X8591	3	22675710	hAT73	hAT	Downstream	UpstreamGene	45.86	Neutral	480727	1	0.233876	1.04167	NA	NA	0	0	0	0	0	0	0	0	0	0	0	0	0	0	0	0	0	0	0	0	0	0	0	0	0	0	0	0	0	0	0	0	1	0	0
X8625	3	23004872	MuDR144	MuDR	Upstream	UpstreamGene	35.99	Neutral	343503	5	0.0948381	9.375	NS	NA	0	0	0	0	0	0	0	0	0	0	0	0	0	0	0	0	0	0	0	0	0	0	0	0	0	0	0	0	0	0	0	0	0	0	0
X8630	3	2307727	Copia91	Copia	TE	WithinGene	0	Neutral	928205	1	0.001	1.04167	NA	GO:0030145,GO:0046872,GO:0005576,GO:0005618,GO:0048046	0	0	0	0	0	0	0	0	0	0	0	0	0	0	0	0	0	0	0	0	0	0	0	0	0	0	0	0	0	0	0	0	1	0	0
X8711	3	23574865	Helitron85	Helitron	Upstream	WithinGene	30.46	Neutral	480836	1	NA	1.04167	NA	GO:0016020	0	0	0	0	0	0	0	0	0	0	0	0	0	0	0	0	0	0	0	0	0	0	0	0	0	1	0	0	0	0	0	0	0	0	0
X8734	3	23718552	CACTA55	CACTA	Downstream	DownstreamGene	70.16	Neutral	906831	1	0.205418	3.125	NA	NA	0	0	0	0	0	0	0	0	0	0	0	0	0	0	0	0	0	0	0	0	0	0	0	1	0	0	0	0	0	0	0	0	0	0	0
X8756	3	23880283	Gypsy60	Gypsy	Downstream	WithinGene	15.59	Neutral	480877	1	0.759109	1.04167	NA	NA	0	0	0	0	0	0	0	0	0	0	0	0	0	0	0	0	0	0	0	0	0	0	0	0	0	0	0	0	0	1	0	0	0	0	0
X8767	3	23960200	Gypsy42	Gypsy	Upstream	DownstreamGene	46.22	Neutral	480895	1	0.124526	1.04167	NA	NA	0	0	0	0	0	0	0	0	0	0	0	0	1	0	0	0	0	0	0	0	0	0	0	0	0	0	0	0	0	0	0	0	0	0	0
X8769	3	23962768	Gypsy26	Gypsy	Downstream	DownstreamGene	12.81	Neutral	NA	NA	NA	1.04167	NA	NA	0	0	0	0	0	0	0	0	0	0	0	0	0	0	0	0	0	0	0	0	0	0	0	0	0	0	0	0	1	0	0	0	0	0	0
X8802	3	24109874	hAT11	hAT	Downstream	DownstreamGene	33.9	Neutral	NA	NA	NA	1.04167	NA	NA	0	0	0	0	0	0	0	0	0	0	0	0	0	0	0	0	0	0	1	0	0	0	0	0	0	0	0	0	0	0	0	0	0	0	0
X8853	3	2568047	Helitron43	Helitron	Downstream	DownstreamGene	67.62	Neutral	477943	2	0.0456278	1.04167	NA	NA	0	0	0	0	0	0	0	0	0	0	0	0	0	0	0	0	0	0	1	0	0	0	0	0	0	0	0	0	0	0	0	0	0	0	0
X8914	3	2806074	TIR_MITE73	TIR_MITE	Downstream	DownstreamGene	47.55	Neutral	477983	1	NA	1.04167	NA	NA	0	0	0	0	0	0	0	0	0	0	0	0	0	0	0	0	0	0	0	0	0	0	0	0	0	0	0	0	0	0	1	0	0	0	0
X8920	3	2816209	Helitron44	Helitron	Downstream	WithinGene	42.91	Neutral	477986	2	NA	1.04167	S	NA	0	0	0	0	0	0	0	0	0	0	0	0	0	0	0	0	0	0	0	0	0	0	0	0	0	0	0	1	0	0	0	0	0	0	0
X8954	3	2962899	LINE9	LINE	Downstream	DownstreamGene	71.17	Neutral	478023	1	0.155027	1.04167	NS	GO:0006952,GO:0009626,GO:0005886,GO:0019897	0	0	0	0	0	0	0	0	0	0	0	0	0	0	0	0	0	0	0	0	0	0	0	0	0	0	0	0	0	0	0	0	0	0	0
X9031	3	3186264	Mariner13	Mariner	Upstream	WithinGene	30.1	Neutral	478079	1	0.116744	1.04167	NA	NA	0	0	0	0	0	0	0	0	0	0	0	0	0	0	0	0	0	0	0	0	0	0	1	0	0	0	0	0	0	0	0	0	0	0	0
X9039	3	3218947	Helitron110	Helitron	Upstream	UpstreamGene	48.91	Neutral	478095	1	0.0931673	1.04167	NS	NA	0	0	0	0	0	0	0	0	0	0	0	0	0	0	0	0	0	0	0	0	0	0	0	0	0	0	0	0	0	0	0	0	0	0	0
X9044	3	3238591	MuDR39	MuDR	Downstream	UpstreamGene	78.05	Neutral	478103	1	NA	1.04167	NS	NA	0	0	0	0	0	0	0	0	0	0	0	0	0	0	0	0	0	0	0	0	0	0	0	0	0	0	0	0	0	0	0	0	0	0	0
X9226	3	3786960	Helitron90	Helitron	Upstream	WithinGene	37	Neutral	317759	1	NA	1.04167	S	NA	0	0	0	0	0	0	0	0	0	0	0	0	0	0	0	0	1	0	0	0	0	0	0	0	0	0	0	0	0	0	0	0	0	0	0
X9332	3	4082252	LINE92	LINE	Downstream	UpstreamGene	105.84	Neutral	478351	1	0.192537	3.125	NA	NA	0	0	0	0	1	0	0	0	0	0	0	0	0	0	0	0	0	0	0	0	0	0	0	0	0	0	0	0	0	0	0	0	0	0	0
X9429	3	4402998	TIR_MITE35	TIR_MITE	Upstream	DownstreamGene	63.44	Neutral	903984	1	NA	1.04167	NA	NA	0	0	0	0	0	0	0	0	0	0	0	0	0	0	0	0	0	0	0	0	0	0	0	0	0	0	0	0	0	0	0	0	0	0	0
X9450	3	4499952	Harbinger52	Harbinger	Downstream	DownstreamGene	46.35	Neutral	478461	1	0.0753421	1.04167	NA	NA	0	0	0	0	0	0	0	0	0	0	0	0	1	0	0	0	0	0	0	0	0	0	0	0	0	0	0	0	0	0	0	0	0	0	0
X9470	3	4605383	SINE3	SINE	Downstream	UpstreamGene	60.03	Neutral	928863	2	0.136687	1.04167	NA	GO:0032259,GO:0008168,GO:0016740,GO:0046872	0	0	0	0	0	0	0	0	0	0	0	0	0	0	0	0	0	0	0	0	0	0	0	0	0	1	0	0	0	0	0	0	0	0	0
X9474	3	4625376	LINE29	LINE	Upstream	UpstreamGene	64.97	Neutral	478494	1	NA	1.04167	NA	NA	0	0	0	0	0	0	0	0	0	0	0	0	0	0	0	0	0	0	0	0	0	0	0	0	0	0	0	0	0	0	0	0	0	0	0
X9542	3	4914777	TIR_MITE85	TIR_MITE	Downstream	DownstreamGene	41.16	Neutral	478575	1	0.0593832	1.04167	NA	NA	0	0	0	0	0	0	0	0	0	0	0	0	0	0	0	0	0	0	0	0	0	0	0	0	0	0	0	1	0	0	0	0	0	0	0
X9552	3	4945051	Gypsy96	Gypsy	Downstream	UpstreamGene	117.04	Neutral	478588	1	0.001	3.125	NA	NA	0	0	0	0	0	0	0	0	0	0	0	0	0	0	0	0	0	0	0	1	0	0	0	0	0	0	0	0	0	0	0	0	0	0	0
X9565	3	4977265	Copia19	Copia	Upstream	UpstreamGene	81.68	Neutral	928962	1	0.0962213	1.04167	NS	GO:0005634	0	0	0	0	0	0	0	0	0	0	0	0	0	0	0	0	0	0	0	0	0	0	0	0	0	0	0	0	0	0	0	0	0	0	0
X9571	3	500592	MuDR77	MuDR	Downstream	UpstreamGene	76.35	Neutral	927697	2	NA	1.04167	S	NA	0	0	0	0	0	0	0	0	0	0	0	0	0	0	0	0	0	0	0	1	0	0	0	0	0	0	0	0	0	0	0	0	0	0	0
X9666	3	5214001	SINE6	SINE	Upstream	DownstreamGene	41	Neutral	929022	1	0.279543	3.125	NA	NA	0	0	0	0	1	0	0	0	0	0	0	0	0	0	0	0	0	0	0	0	0	0	0	0	0	0	0	0	0	0	0	0	0	0	0
X9761	3	5445013	Mariner3	Mariner	Downstream	DownstreamGene	38.87	Neutral	478722	2	NA	1.04167	S	GO:0016020,GO:0016021	0	0	0	0	0	0	0	0	0	0	0	0	0	0	0	0	0	0	0	0	0	0	0	0	0	0	0	0	0	0	0	0	0	0	0
X9772	3	5474297	Harbinger11	Harbinger	Upstream	UpstreamGene	90.95	Neutral	478735	1	NA	1.04167	NA	GO:0006457,GO:0042026,GO:0051085,GO:0000166,GO:0003729,GO:0005524,GO:0005634,GO:0005730,GO:0005739,GO:0009507,GO:0009536,GO:0009570,GO:0009941,GO:0022626	0	0	0	0	0	0	0	0	0	0	0	0	0	0	0	0	0	0	0	0	0	0	0	0	0	0	0	0	0	0	0	0	0	0	0
X9798	3	5542901	LINE2	LINE	Upstream	UpstreamGene	30.46	Neutral	NA	NA	NA	1.04167	NA	NA	0	0	0	0	0	0	0	0	0	0	0	0	0	0	1	0	0	0	0	0	0	0	0	0	0	0	0	0	0	0	0	0	0	0	0
X9995	3	6219400	Gypsy5	Gypsy	Downstream	UpstreamGene	129.33	Neutral	904413	1	NA	17.7083	NA	NA	0	0	0	0	0	0	0	0	0	0	0	0	0	0	0	0	0	0	0	0	0	0	1	0	0	0	0	0	0	0	0	0	0	0	0
X11017	4	11015339	hAT9	hAT	Downstream	UpstreamGene	48.21	Neutral	481593	2	0.094006	1.04167	NA	NA	0	0	0	0	0	0	0	0	0	0	0	0	0	0	0	0	0	0	0	0	0	0	0	1	0	0	0	0	0	0	0	0	0	0	0
X11277	4	13883643	Mariner2	Mariner	Upstream	DownstreamGene	46.63	Neutral	481905	1	0.263371	1.04167	NS	GO:0005524	0	0	0	0	0	0	0	0	0	0	0	0	0	1	0	0	0	0	0	0	0	0	0	0	0	0	0	0	0	0	0	0	0	0	0
X11289	4	13956699	LINE122	LINE	Upstream	UpstreamGene	29.29	Neutral	900781	1	NA	1.04167	NS	GO:0008080,GO:0016740	0	0	0	0	0	0	0	0	0	0	0	0	0	0	0	0	0	0	0	0	0	0	0	0	0	0	0	0	0	0	0	0	1	0	0
X11296	4	13973195	MuDR65	MuDR	Upstream	UpstreamGene	65.25	Neutral	481921	2	0.0671652	1.04167	NS	NA	0	0	0	0	0	0	0	0	0	0	0	0	0	0	0	0	0	0	0	0	0	0	0	0	0	1	0	0	0	0	0	0	0	0	0
X11457	4	14926190	NA17	TE_NA	Upstream	UpstreamGene	41.18	Neutral	482088	3	0.0457132	1.04167	NS	GO:0006412,GO:0003735,GO:0005840	0	0	0	0	0	0	0	0	0	0	0	0	0	0	0	0	0	0	0	0	0	0	0	0	0	0	0	0	0	0	0	0	0	0	0
X11460	4	14934454	TIR_MITE6	TIR_MITE	Upstream	UpstreamGene	69.85	Neutral	933711	1	0.149722	1.04167	NA	NA	0	0	0	0	0	0	0	0	0	0	0	0	0	0	0	0	0	0	0	0	0	0	0	0	0	0	0	0	0	0	0	0	0	0	0
X11462	4	14935903	TIR_MITE6	TIR_MITE	Upstream	UpstreamGene	59.77	Neutral	933711	1	0.149722	1.04167	NA	NA	0	0	0	0	0	0	0	0	0	0	0	0	0	0	0	0	0	0	0	0	0	0	0	0	0	0	0	0	0	0	0	0	1	0	0
X11537	4	15120460	NA11	TE_NA	Downstream	UpstreamGene	60.96	Neutral	482130	1	NA	1.04167	NS	GO:0006265,GO:0003677,GO:0003916,GO:0003917,GO:0016853	0	0	0	0	0	0	0	0	0	0	0	0	0	0	0	0	0	0	0	0	0	0	0	0	0	0	0	0	0	0	0	0	0	0	0
X11542	4	15129537	TIR_MITE23	TIR_MITE	Downstream	DownstreamGene	51.05	Neutral	482131	1	0.0955476	3.125	NS	GO:0010305,GO:0046856,GO:0071472,GO:2000377,GO:0003824,GO:0004439,GO:0016787,GO:0016791,GO:0034485,GO:0005634,GO:0005886,GO:0016020	0	0	0	0	0	0	0	0	0	0	0	0	0	0	0	0	0	0	0	0	0	0	0	0	0	0	0	0	0	0	0	0	0	0	0
X11667	4	15652215	Helitron122	Helitron	Upstream	WithinGene	29.24	Neutral	933883	1	0.669969	1.04167	NS	NA	0	0	0	0	0	0	0	0	0	0	0	0	0	0	0	0	0	0	0	0	0	0	0	0	0	0	0	0	0	1	0	0	0	0	0
X11709	4	15808328	TIR_MITE16	TIR_MITE	Upstream	UpstreamGene	80.77	Neutral	482274	2	NA	1.04167	NS	NA	0	0	0	0	0	0	0	0	0	0	0	0	0	0	0	0	1	0	0	0	0	0	0	0	0	0	0	0	0	0	0	0	0	0	0
X11712	4	15809616	TIR_MITE16	TIR_MITE	Upstream	UpstreamGene	72.66	Neutral	482274	2	NA	1.04167	NA	NA	0	0	0	0	0	0	0	0	0	0	0	0	0	0	0	0	0	0	0	0	0	0	0	0	0	0	0	0	0	0	0	0	0	0	0
X11759	4	16032562	LINE24	LINE	Upstream	DownstreamGene	75.69	Neutral	933974	1	0.300833	1.04167	NA	NA	0	0	0	0	0	0	0	0	0	0	0	0	0	0	0	0	0	0	0	0	0	0	0	0	0	0	0	0	0	0	0	0	0	0	0
X11890	4	16607608	hAT66	hAT	Downstream	UpstreamGene	71.83	Neutral	482458	1	0.26881	1.04167	S	NA	0	0	0	0	0	0	0	0	0	0	1	0	0	0	0	0	0	0	0	0	0	0	0	0	0	0	0	0	0	0	0	0	0	0	0
X11907	4	16632706	CACTA6	CACTA	Upstream	UpstreamGene	81.72	Neutral	482468	1	NA	3.125	S	NA	0	0	0	0	0	0	0	0	0	0	0	0	0	1	0	0	0	0	0	0	0	0	0	0	0	0	0	0	0	0	0	0	0	0	0
X11914	4	16647818	Harbinger2	Harbinger	Upstream	UpstreamGene	54.18	Neutral	482472	1	0.109346	1.04167	NA	NA	0	0	0	0	0	0	0	0	0	0	0	0	0	0	0	0	0	0	0	0	0	0	0	0	0	0	0	0	0	1	0	0	0	0	0
X11994	4	16998311	NA48	TE_NA	Upstream	DownstreamGene	47.93	Neutral	482558	1	2.22411	1.04167	NS	GO:0008017,GO:0005737,GO:0005856,GO:0005874	0	0	0	0	0	0	0	0	0	0	0	0	0	0	0	0	0	0	0	0	0	0	0	0	0	0	0	0	0	0	0	0	0	0	0
X12069	4	17364924	NA78	TE_NA	Downstream	UpstreamGene	58.85	Neutral	482630	2	0.0597389	1.04167	NS	NA	0	0	0	0	0	0	0	0	0	0	0	0	0	0	0	0	0	0	0	0	0	0	0	0	0	0	0	1	0	0	0	0	0	0	0
X12076	4	17391136	Copia114	Copia	Downstream	WithinGene	16.58	Neutral	482636	3	0.0961343	1.04167	NA	NA	0	0	0	0	0	0	0	0	0	0	0	0	0	0	0	0	0	0	0	0	0	0	0	0	0	0	0	0	0	0	0	0	0	0	0
X12135	4	17644025	hAT4	hAT	Upstream	DownstreamGene	56.25	Neutral	482684	1	NA	1.04167	S	NA	0	0	0	0	0	0	0	0	0	0	0	0	0	0	0	0	0	0	0	0	0	0	0	0	0	0	0	0	1	0	0	0	0	0	0
X12147	4	17731767	NA60	TE_NA	Downstream	UpstreamGene	83.26	Neutral	901573	1	NA	1.04167	NS	NA	0	0	0	0	0	0	0	0	0	0	0	0	0	0	0	0	0	0	0	0	0	0	0	0	0	0	0	1	0	0	0	0	0	0	0
X12302	4	18627514	Copia32	Copia	Downstream	DownstreamGene	58.33	Neutral	482845	1	NA	1.04167	NS	NA	0	0	0	0	0	0	0	0	0	0	0	0	0	0	0	0	0	0	0	0	0	0	0	0	0	0	0	0	0	0	0	1	0	0	0
X12394	4	19059888	TIR_MITE59	TIR_MITE	Downstream	UpstreamGene	41.7	Neutral	934680	1	NA	3.125	NS	GO:0000184,GO:0006952,GO:0009611,GO:0009863,GO:0009867,GO:0042742,GO:0048571,GO:0003723,GO:0003729,GO:0005515,GO:0005634,GO:0005730,GO:0005737,GO:0005844,GO:0035145,GO:0048471	0	0	0	0	0	0	1	0	0	0	0	0	0	0	0	0	0	0	0	0	0	0	0	0	0	0	0	0	0	0	0	0	0	0	0
X12590	4	19862406	SINE3	SINE	Upstream	DownstreamGene	52.81	Neutral	321760	1	NA	1.04167	NS	NA	0	0	0	0	0	0	0	0	0	0	0	0	0	0	0	0	0	0	0	0	0	0	0	0	0	0	0	0	0	0	0	0	0	1	0
X12627	4	20019800	Helitron102	Helitron	Upstream	UpstreamGene	53.53	Neutral	934925	1	0.379663	3.125	NS	GO:0016020,GO:0016021	0	1	0	0	0	0	0	0	0	0	0	0	0	0	0	0	0	0	0	0	0	0	0	0	0	0	0	0	0	0	0	0	0	0	0
X12640	4	20073686	CACTA16	CACTA	Downstream	UpstreamGene	37.18	Neutral	934940	2	0.020334	1.04167	NS	GO:0009827,GO:0009846,GO:0009860,GO:0016310,GO:0046488,GO:0046854,GO:0000166,GO:0005524,GO:0016301,GO:0016307,GO:0016308,GO:0016740,GO:0005829,GO:0016324,GO:0090406	0	0	0	0	0	0	0	0	0	0	0	0	0	0	0	0	0	0	0	0	0	0	1	0	0	0	0	0	0	0	0	0	0	0	0
X12660	4	20210866	NA14	TE_NA	Upstream	DownstreamGene	82.65	Neutral	902111	1	NA	1.04167	NS	GO:0006281,GO:0006974,GO:0090305,GO:0003677,GO:0003824,GO:0004518,GO:0004519,GO:0046872	0	0	0	0	0	0	0	0	0	0	0	0	0	0	0	0	0	0	0	0	0	0	0	0	0	0	0	0	0	0	0	0	0	0	0
X12672	4	20241265	MuDR10	MuDR	Downstream	UpstreamGene	80.73	Neutral	483228	1	NA	1.04167	NS	GO:0009690,GO:0003824,GO:0016491,GO:0019139,GO:0050660,GO:0071949	0	0	0	0	0	0	0	0	0	0	0	0	0	0	0	0	0	0	0	0	0	0	0	0	0	0	0	0	0	0	0	0	0	0	0
X12676	4	20247259	hAT39	hAT	Upstream	DownstreamGene	59.74	Neutral	934985	1	0.422576	1.04167	NS	NA	0	0	0	0	0	0	0	0	0	0	0	0	0	0	0	0	0	0	0	0	0	0	0	0	0	0	0	0	1	0	0	0	0	0	0
X12822	4	20826041	Copia17	Copia	Upstream	UpstreamGene	33.57	Neutral	483352	2	0.305499	1.04167	NS	NA	0	0	0	0	0	0	0	0	0	0	0	0	0	0	0	0	0	0	0	0	0	0	1	0	0	0	0	0	0	0	0	0	0	0	0
X12831	4	208412	TIR_MITE9	TIR_MITE	Upstream	WithinGene	21.59	Neutral	480978	1	0.171998	3.125	NS	NA	0	0	0	1	0	0	0	0	0	0	0	0	0	0	0	0	0	0	0	0	0	0	0	0	0	0	0	0	0	0	0	0	0	0	0
X12841	4	20872019	NA38	TE_NA	Downstream	DownstreamGene	35.27	Neutral	321945	1	0.853383	1.04167	NA	NA	0	0	0	0	0	0	0	0	0	0	0	0	0	0	0	0	0	0	0	0	0	0	0	0	0	0	0	0	0	0	0	0	0	0	0
X12896	4	21086256	LINE16	LINE	Downstream	DownstreamGene	50.86	Neutral	902317	2	0.0852595	1.04167	NS	NA	0	0	0	0	0	0	0	0	0	0	0	0	0	0	0	1	0	0	0	0	0	0	0	0	0	0	0	0	0	0	0	0	0	0	0
X12932	4	21267128	CACTA29	CACTA	Upstream	DownstreamGene	52.83	Neutral	NA	NA	NA	1.04167	NA	NA	0	0	0	0	0	0	0	0	0	0	0	0	0	0	0	0	0	0	0	0	0	0	0	0	0	1	0	0	0	0	0	0	0	0	0
X12964	4	21390084	NA39	TE_NA	Downstream	DownstreamGene	37.39	Neutral	483497	1	NA	1.04167	NS	NA	0	0	0	0	0	0	0	0	0	0	0	0	0	0	0	0	0	0	0	0	0	0	0	0	0	0	0	0	0	0	0	0	0	0	0
X12997	4	21502520	Helitron150	Helitron	Downstream	DownstreamGene	63.81	Neutral	483530	2	0.0884018	1.04167	NA	NA	0	0	0	0	0	0	0	0	0	0	0	0	0	0	0	0	0	0	0	0	0	0	0	0	0	0	0	0	0	0	0	0	0	0	0
X13006	4	21527008	MuDR7	MuDR	Upstream	UpstreamGene	102.26	Neutral	935339	6	NA	1.04167	NS	NA	0	0	0	0	0	0	0	0	0	0	0	0	0	0	0	0	0	0	0	0	0	0	0	0	0	0	0	0	0	0	0	0	0	0	0
X13022	4	21645172	Copia44	Copia	Downstream	DownstreamGene	61.2	Neutral	NA	NA	NA	1.04167	NA	NA	0	0	0	0	0	0	0	0	0	0	0	0	0	0	0	0	0	0	0	0	0	0	0	0	0	0	0	0	0	0	0	0	0	1	0
X13058	4	21783052	Harbinger27	Harbinger	Downstream	UpstreamGene	65.46	Neutral	483601	1	NA	1.04167	NS	NA	0	0	0	0	0	0	0	0	0	0	0	0	0	0	0	0	0	0	0	0	0	0	0	0	0	0	0	0	0	0	1	0	0	0	0
X13092	4	21925234	LINE20	LINE	Upstream	DownstreamGene	86.82	Neutral	483624	1	0.151591	1.04167	NA	NA	0	0	0	0	0	0	0	0	0	0	0	0	0	0	0	0	0	0	0	0	0	0	0	0	0	0	0	0	0	1	0	0	0	0	0
X13215	4	22427001	NA82	TE_NA	Upstream	UpstreamGene	31.32	Neutral	483767	1	0.180002	1.04167	NA	NA	0	0	0	0	0	0	0	0	0	0	0	0	0	0	0	0	0	0	0	0	0	0	0	0	0	0	0	0	0	0	0	0	0	1	0
X13239	4	22544579	LINE13	LINE	Upstream	UpstreamGene	97.72	Neutral	483801	1	NA	1.04167	NA	NA	0	0	0	0	0	0	0	0	0	0	0	0	0	0	0	0	0	0	0	0	0	0	0	0	0	0	0	0	0	0	0	0	0	0	0
X13279	4	22794190	Copia2	Copia	Upstream	DownstreamGene	58.6	Neutral	NA	NA	NA	1.04167	NA	NA	0	0	0	0	0	0	0	0	0	0	0	0	0	0	0	0	0	0	0	0	0	0	0	0	0	0	0	0	0	0	0	0	0	0	0
X13305	4	22905673	Gypsy31	Gypsy	Downstream	DownstreamGene	61.64	Neutral	322358	1	0.417691	7.29167	NS	NA	0	0	0	0	0	0	0	0	0	0	0	0	1	0	0	0	0	0	0	0	0	0	0	0	0	0	0	0	0	0	0	0	0	0	0
X13337	4	23022377	Helitron202	Helitron	Downstream	UpstreamGene	16.76	Neutral	483917	1	0.170787	1.04167	NS	NA	0	0	0	0	0	0	0	0	0	0	0	0	0	0	0	0	0	0	0	0	0	0	0	0	0	0	0	0	0	0	0	0	1	0	0
X13393	4	23227376	LINE39	LINE	Upstream	DownstreamGene	15	Neutral	NA	NA	NA	1.04167	NA	NA	0	0	0	0	0	0	0	0	0	0	0	0	0	0	0	0	0	0	0	0	0	0	0	0	0	0	0	0	0	0	0	0	0	0	0
X13518	4	3021672	Copia9	Copia	Downstream	UpstreamGene	49.3	Neutral	NA	NA	NA	1.04167	NA	NA	0	0	0	0	0	0	0	0	0	0	0	0	0	0	0	0	0	0	0	0	1	0	0	0	0	0	0	0	0	0	0	0	0	0	0
X13536	4	3146007	LINE31	LINE	TE	WithinGene	0	Neutral	481325	1	NA	1.04167	NA	NA	0	0	0	0	0	0	0	0	0	0	0	0	0	0	0	0	0	0	0	0	0	1	0	0	0	0	0	0	0	0	0	0	0	0	0
X13560	4	340090	Helitron110	Helitron	Downstream	UpstreamGene	61.9	Neutral	481013	2	NA	1.04167	NS	NA	0	0	0	0	0	0	0	0	0	0	0	0	0	0	0	0	0	0	0	0	0	0	0	0	0	0	0	0	0	0	0	0	0	0	0
X13634	4	4284782	NA50	TE_NA	Upstream	UpstreamGene	44.08	Neutral	932693	1	0.207782	1.04167	S	NA	0	0	0	0	0	0	0	0	0	0	0	0	0	0	0	0	0	0	0	0	0	0	0	0	0	0	0	0	0	0	0	0	0	0	0
X13652	4	4599645	LINE81	LINE	Upstream	UpstreamGene	38.01	Neutral	481416	1	NA	1.04167	NA	NA	0	0	0	0	0	0	0	0	0	0	0	0	0	0	0	0	0	0	0	0	0	0	0	0	0	0	0	0	0	0	0	0	0	0	0
X13709	4	5405769	Helitron35	Helitron	Upstream	UpstreamGene	24.08	Neutral	900081	1	NA	1.04167	NS	NA	0	0	0	0	0	0	0	0	0	0	0	0	0	0	0	0	0	0	0	0	0	0	0	0	0	0	0	0	0	0	0	0	0	0	0
X13838	4	7141412	LINE66	LINE	Upstream	DownstreamGene	46.8	Neutral	481517	2	NA	1.04167	NS	NA	0	0	0	0	0	0	0	0	0	0	0	0	0	0	0	0	0	0	0	0	0	0	0	0	0	0	0	0	0	0	0	0	0	0	0
X13912	5	10021915	NA77	TE_NA	Downstream	UpstreamGene	70.68	Neutral	323079	1	0.114986	1.04167	NA	NA	0	0	0	0	0	0	0	0	0	0	0	0	0	0	0	0	0	0	0	0	0	0	0	0	0	0	0	0	0	0	0	0	0	0	1
X14308	5	13417924	TIR_MITE42	TIR_MITE	Upstream	UpstreamGene	54.48	Neutral	485135	2	NA	1.04167	NA	NA	0	0	0	0	0	0	0	0	0	0	0	0	0	0	0	0	0	1	0	0	0	0	0	0	0	0	0	0	0	0	0	0	0	0	0
X14412	5	13885736	MuDR62	MuDR	Downstream	WithinGene	24.52	Neutral	485214	1	0.108407	1.04167	NS	NA	0	0	0	0	0	0	0	0	0	0	0	0	1	0	0	0	0	0	0	0	0	0	0	0	0	0	0	0	0	0	0	0	0	0	0
X14556	5	14921341	Helitron46	Helitron	Upstream	DownstreamGene	42.46	Neutral	323580	1	0.109642	1.04167	S	NA	0	0	0	0	0	0	0	0	0	0	0	0	0	0	0	0	0	0	0	0	0	0	0	0	0	0	0	0	0	0	1	0	0	0	0
X14690	5	15574884	Tase2	Tase	Downstream	WithinGene	15.81	Neutral	485480	1	NA	5.20833	NA	NA	0	0	0	0	0	0	0	0	0	0	0	0	1	0	0	0	0	0	0	0	0	0	0	0	0	0	0	0	0	0	0	0	0	0	0
X14781	5	15947751	TRIM_LAR7	TRIM_LAR	Upstream	DownstreamGene	34.21	Neutral	485571	1	0.154338	1.04167	NS	NA	0	0	0	0	0	0	0	0	0	0	0	0	1	0	0	0	0	0	0	0	0	0	0	0	0	0	0	0	0	0	0	0	0	0	0
X14796	5	15968581	Harbinger3	Harbinger	Downstream	DownstreamGene	119.72	Neutral	348313	1	0.12761	1.04167	NA	NA	0	0	0	0	0	1	0	0	0	0	0	0	0	0	0	0	0	0	0	0	0	0	0	0	0	0	0	0	0	0	0	0	0	0	0
X14844	5	16151934	LINE99	LINE	Downstream	DownstreamGene	15.39	Neutral	NA	NA	NA	3.125	NA	NA	0	0	0	0	0	0	0	0	0	0	0	0	0	0	0	0	0	0	0	0	0	0	0	0	0	0	0	0	0	0	0	0	0	0	0
X14900	5	16436271	LINE9	LINE	Upstream	DownstreamGene	84.18	Neutral	938208	1	NA	1.04167	NS	NA	0	0	0	0	0	0	0	0	0	0	0	0	0	0	0	0	0	0	0	0	0	0	0	0	0	0	0	0	0	0	0	0	0	0	0
X14960	5	16647511	Gypsy17	Gypsy	Downstream	WithinGene	20.66	Neutral	938262	1	NA	1.04167	NS	NA	0	0	0	0	0	0	0	0	0	0	0	0	0	0	0	0	0	0	0	0	0	0	0	0	0	0	0	0	0	0	0	0	0	0	0
X15020	5	16833405	Copia49	Copia	Upstream	DownstreamGene	47.69	Neutral	938313	2	0.112792	1.04167	NS	NA	0	0	0	0	0	0	0	0	0	0	0	0	0	0	0	0	0	0	0	1	0	0	0	0	0	0	0	0	0	0	0	0	0	0	0
X15024	5	16839484	Copia50	Copia	Upstream	DownstreamGene	29.87	Neutral	485799	2	NA	1.04167	S	NA	0	0	0	0	0	0	0	0	0	0	0	0	0	0	0	0	0	0	0	0	0	0	0	0	0	0	0	0	0	0	0	0	0	0	0
X15113	5	17135670	Helitron83	Helitron	Downstream	UpstreamGene	54.3	Neutral	324005	1	0.107459	1.04167	NA	NA	0	0	0	0	0	0	0	0	0	0	0	0	0	0	0	0	0	0	0	0	0	0	0	0	0	0	0	0	0	0	0	0	1	0	0
X15125	5	17213602	Helitron122	Helitron	Downstream	UpstreamGene	49.6	Neutral	938412	1	0.171939	3.125	NA	NA	0	0	0	0	1	0	0	0	0	0	0	0	0	0	0	0	0	0	0	0	0	0	0	0	0	0	0	0	0	0	0	0	0	0	0
X15143	5	17288437	Copia39	Copia	Downstream	UpstreamGene	56.3	Neutral	324032	3	0.156397	1.04167	S	NA	0	0	0	0	0	0	0	0	0	0	0	0	0	0	0	0	0	0	0	0	0	0	0	1	0	0	0	0	0	0	0	0	0	0	0
X15148	5	17301686	Mariner2	Mariner	Upstream	UpstreamGene	45.87	Neutral	485925	2	0.250167	1.04167	NS	NA	0	0	0	0	0	0	0	0	0	0	0	0	0	0	0	0	0	0	0	0	0	0	0	0	0	0	0	1	0	0	0	0	0	0	0
X15152	5	17340416	Tase7	Tase	Downstream	DownstreamGene	47.85	Neutral	485937	1	NA	1.04167	NS	NA	0	0	0	0	0	0	0	0	0	0	0	0	0	0	0	0	0	0	0	0	0	0	0	0	0	0	0	0	0	0	0	0	0	0	0
X15158	5	17347864	NA11	TE_NA	Downstream	UpstreamGene	69.23	Neutral	324042	1	NA	7.29167	NS	NA	0	0	0	0	0	0	0	0	0	0	0	0	0	0	0	1	0	0	0	0	0	0	0	0	0	0	0	0	0	0	0	0	0	0	0
X15170	5	17387726	NA1	TE_NA	Upstream	UpstreamGene	141.6	Neutral	348614	1	0.0603105	1.04167	NS	NA	0	0	0	0	0	0	0	0	0	0	0	0	0	0	0	0	0	0	0	1	0	0	0	0	0	0	0	0	0	0	0	0	0	0	0
X15400	5	18349991	TIR_MITE11	TIR_MITE	Downstream	DownstreamGene	85.94	Neutral	486177	1	0.0210314	1.04167	S	GO:0005886,GO:0016020	0	0	0	0	0	0	0	0	0	0	0	0	0	0	0	0	0	0	0	0	0	0	0	0	0	0	0	0	0	0	0	0	0	0	0
X15406	5	18380858	MuDR57	MuDR	Upstream	WithinGene	44.6	Neutral	486186	2	NA	1.04167	NA	NA	0	0	0	0	0	0	0	0	0	0	0	0	0	0	0	0	0	0	0	0	0	0	0	0	0	0	0	0	0	0	0	0	0	0	0
X15437	5	18549002	TIR_MITE23	TIR_MITE	Upstream	UpstreamGene	39.99	Neutral	324269	1	0.382915	1.04167	NS	GO:0006508,GO:0004175,GO:0004252,GO:0008233,GO:0008236,GO:0016787,GO:0009507,GO:0009536,GO:0009543,GO:0009579	0	0	0	0	0	0	0	0	0	0	0	0	0	0	0	0	0	0	0	0	0	0	0	0	0	0	0	0	0	0	0	0	0	0	0
X15467	5	18694697	LINE29	LINE	Upstream	DownstreamGene	78.91	Neutral	486257	1	0.39892	1.04167	NA	NA	0	0	0	0	0	0	0	0	0	0	0	0	0	0	0	0	0	0	0	0	0	0	0	0	0	0	0	0	0	0	0	0	0	0	0
X15471	5	18723014	Helitron7	Helitron	Upstream	DownstreamGene	78.59	Neutral	898761	1	0.778818	1.04167	S	NA	0	0	0	0	0	0	0	0	0	0	0	0	0	0	0	0	0	0	0	0	0	1	0	0	0	0	0	0	0	0	0	0	0	0	0
X15485	5	18738320	Harbinger40	Harbinger	Upstream	DownstreamGene	43.55	Neutral	938800	1	0.169086	1.04167	NA	NA	0	0	0	0	0	0	0	0	0	0	0	0	0	0	0	0	0	0	0	0	0	0	1	0	0	0	0	0	0	0	0	0	0	0	0
X15531	5	18921785	MuDR11	MuDR	Downstream	DownstreamGene	60.45	Neutral	486304	1	0.0813229	1.04167	NS	GO:0003723	0	0	0	0	0	0	0	0	0	0	0	0	0	0	0	0	0	0	0	0	0	0	0	0	0	0	0	0	0	0	0	0	0	0	0
X15621	5	19246098	SINE6	SINE	Upstream	WithinGene	12	Neutral	NA	NA	NA	1.04167	NA	NA	0	0	0	0	0	0	0	0	0	0	0	0	0	0	0	0	0	0	0	0	0	0	0	0	0	0	0	0	0	0	0	0	0	0	0
X15643	5	19343464	Gypsy5	Gypsy	Downstream	WithinGene	42.71	Neutral	324413	1	0.390291	1.04167	NA	NA	0	0	0	0	0	0	0	0	0	0	0	0	0	0	0	0	0	0	0	0	0	0	0	0	0	0	0	0	0	0	0	1	0	0	0
X15647	5	19373950	Harbinger54	Harbinger	Downstream	UpstreamGene	87.3	Neutral	938971	2	0.336369	3.125	NS	NA	0	0	0	0	1	0	0	0	0	0	0	0	0	0	0	0	0	0	0	0	0	0	0	0	0	0	0	0	0	0	0	0	0	0	0
X15723	5	19658207	NA41	TE_NA	Upstream	DownstreamGene	43.19	Neutral	486472	2	0.0853221	1.04167	NA	NA	0	0	0	0	0	0	0	0	0	0	0	0	0	0	0	0	0	0	0	0	0	0	0	0	0	0	0	0	0	0	0	0	0	0	0
X15735	5	19706565	Copia40	Copia	Upstream	DownstreamGene	57.6	Neutral	486482	1	0.118099	1.04167	S	NA	0	0	0	0	0	0	0	0	0	0	0	0	0	0	0	0	0	0	0	0	0	0	0	0	0	0	0	0	0	0	0	0	0	1	0
X15806	5	20030160	Helitron11	Helitron	Upstream	UpstreamGene	98.01	Neutral	939118	2	0.251245	1.04167	NA	NA	0	0	0	0	0	0	0	0	0	0	0	0	0	0	0	0	0	0	0	0	0	0	0	0	0	0	0	0	0	0	0	0	0	1	0
X15824	5	20088088	Mariner6	Mariner	Downstream	UpstreamGene	112.61	Neutral	324535	2	0.225155	1.04167	NS	NA	0	0	0	0	0	0	0	0	0	0	0	0	0	0	0	0	0	0	0	0	0	0	0	0	0	0	0	0	0	0	0	0	0	0	0
X15831	5	20096338	Mariner6	Mariner	Downstream	UpstreamGene	67.33	Neutral	324535	2	0.225155	11.4583	NA	NA	0	0	0	0	0	0	0	0	0	0	0	0	0	0	0	0	0	0	0	0	0	1	0	0	0	0	0	0	0	0	0	0	0	0	0
X15832	5	20096227	Mariner6	Mariner	Downstream	UpstreamGene	67.31	Neutral	324535	2	0.225155	11.4583	NA	NA	0	0	0	0	0	0	0	0	0	0	0	0	0	0	0	0	0	0	0	0	0	1	0	0	0	0	0	0	0	0	0	0	0	0	0
X15846	5	20136302	TIR_MITE58	TIR_MITE	Downstream	DownstreamGene	66.23	Neutral	486584	1	NA	5.20833	NA	GO:0045489,GO:0071555,GO:0016740,GO:0016757,GO:0047262,GO:0000139,GO:0005794,GO:0016020,GO:0016021	0	0	0	0	0	0	0	0	0	0	0	0	0	0	0	0	0	0	0	0	0	0	0	0	0	0	0	0	0	0	0	0	0	0	0
X15855	5	20182123	LINE55	LINE	Upstream	UpstreamGene	55.94	Neutral	486601	2	NA	1.04167	S	NA	0	0	0	0	0	0	0	0	0	0	0	0	0	0	0	0	0	0	0	0	0	0	0	0	0	0	0	0	0	0	0	0	0	0	1
X15871	5	20269389	Mariner2	Mariner	Downstream	DownstreamGene	9.11	Neutral	NA	NA	NA	1.04167	NA	NA	0	0	0	0	0	0	0	0	0	0	0	0	0	0	0	0	0	0	0	0	0	0	0	0	0	0	0	0	0	0	0	0	0	0	0
X15891	5	20332538	Gypsy20	Gypsy	Upstream	DownstreamGene	65.15	Neutral	939210	2	0.26847	1.04167	NS	GO:0005794	0	0	0	0	0	0	0	0	0	0	0	0	0	0	0	0	0	0	0	0	0	0	0	0	0	0	0	0	0	0	0	0	0	0	1
X15966	5	20796661	MuDR83	MuDR	Downstream	DownstreamGene	46.45	Neutral	486742	1	NA	1.04167	NA	NA	0	0	0	0	0	0	0	0	0	0	0	0	0	0	0	0	0	0	0	0	0	0	0	0	0	0	0	0	0	0	0	0	0	0	0
X16002	5	20941442	CACTA9	CACTA	Downstream	UpstreamGene	69.66	Neutral	899271	3	NA	1.04167	NS	NA	0	0	0	0	0	0	0	0	0	0	0	0	1	0	0	0	0	0	0	0	0	0	0	0	0	0	0	0	0	0	0	0	0	0	0
X16092	5	21214994	Copia31	Copia	Upstream	UpstreamGene	39.18	Neutral	939455	1	0.1305	1.04167	S	NA	0	0	0	0	0	0	0	0	0	0	0	0	0	0	0	0	0	0	0	0	0	0	0	0	0	0	0	0	0	0	0	0	0	0	0
X16181	5	2946301	NA41	TE_NA	Upstream	WithinGene	9.85	Neutral	936361	1	NA	1.04167	NS	NA	0	0	0	0	0	0	0	0	0	0	0	0	0	0	0	0	0	0	0	0	0	0	0	0	0	0	0	0	0	0	0	0	1	0	0
X16259	5	3650140	Harbinger56	Harbinger	Downstream	WithinGene	50.11	Neutral	322858	1	NA	1.04167	S	NA	0	0	0	0	0	0	0	0	0	0	0	0	0	0	0	0	0	0	0	0	0	0	0	0	0	0	0	0	0	1	0	0	0	0	0
X16517	5	9455926	hAT70	hAT	Downstream	WithinGene	12.25	Neutral	323059	1	0.0914987	1.04167	NS	NA	0	0	0	0	0	0	0	0	0	0	0	0	0	0	0	0	0	0	1	0	0	0	0	0	0	0	0	0	0	0	0	0	0	0	0
X16587	6	10072268	Tase1	Tase	Upstream	UpstreamGene	108.93	Neutral	489211	1	NA	1.04167	NA	NA	0	0	0	0	0	0	0	0	0	0	0	0	0	0	0	0	0	0	0	0	0	0	0	0	0	0	0	0	0	1	0	0	0	0	0
X16667	6	10482708	Copia43	Copia	Upstream	UpstreamGene	51.75	Neutral	489282	1	NA	1.04167	NA	NA	0	0	0	0	0	0	0	0	0	0	0	0	0	0	0	0	0	0	0	0	0	0	0	0	0	0	0	0	0	0	0	0	0	1	0
X16706	6	10627421	Gypsy79	Gypsy	Downstream	WithinGene	29.33	Neutral	489300	1	0.13728	1.04167	NA	NA	0	0	0	0	0	0	0	0	0	0	0	0	0	0	0	0	0	0	0	0	0	0	0	0	0	0	0	1	0	0	0	0	0	0	0
X16708	6	10647948	CACTA6	CACTA	Upstream	WithinGene	44.12	Neutral	489304	1	NA	1.04167	NA	NA	0	0	0	0	0	0	0	0	0	0	0	0	0	0	0	0	0	0	0	0	0	0	0	0	0	0	0	0	0	0	1	0	0	0	0
X16719	6	10681902	hAT54	hAT	Upstream	WithinGene	43.69	Neutral	326738	2	NA	19.7917	NA	NA	0	0	0	0	0	0	0	0	0	0	0	0	0	0	0	0	0	0	0	0	0	0	0	0	0	0	0	0	0	1	0	0	0	0	0
X16731	6	10809042	Harbinger15	Harbinger	Upstream	UpstreamGene	40.01	Neutral	894371	1	NA	15.625	NS	NA	0	0	0	0	0	0	0	0	0	0	0	0	0	0	1	0	0	0	0	0	0	0	0	0	0	0	0	0	0	0	0	0	0	0	0
X16746	6	10840459	LINE40	LINE	Upstream	DownstreamGene	65.81	Neutral	489332	1	NA	1.04167	NS	NA	0	0	0	0	0	0	0	0	0	0	0	0	0	0	0	0	0	0	0	0	0	0	0	0	0	0	0	0	0	0	0	0	1	0	0
X16775	6	1095481	Copia53	Copia	Downstream	DownstreamGene	49.89	Neutral	487143	1	0.141364	1.04167	NA	NA	0	0	0	0	0	0	0	0	0	0	0	0	0	0	0	0	0	0	0	0	0	0	0	0	0	0	0	0	0	0	0	0	0	0	0
X16818	6	11448235	TIR_MITE65	TIR_MITE	Upstream	DownstreamGene	46.72	Neutral	489409	1	0.0199837	1.04167	NS	NA	0	0	0	0	0	0	0	0	0	0	0	0	0	0	0	0	1	0	0	0	0	0	0	0	0	0	0	0	0	0	0	0	0	0	0
X17096	6	13348563	MuDR54	MuDR	Upstream	WithinGene	70.43	Neutral	326991	1	NA	1.04167	NA	NA	0	0	0	0	0	0	0	0	0	0	0	0	0	0	0	0	0	0	0	0	0	0	0	0	0	0	0	0	0	0	0	0	0	0	0
X17126	6	1364104	LINE9	LINE	Upstream	UpstreamGene	43.71	Neutral	939817	1	0.406928	1.04167	NS	NA	0	0	0	0	0	0	0	0	0	0	0	0	0	0	0	0	0	0	0	0	0	0	0	0	0	0	0	0	0	0	0	0	0	0	0
X17313	6	177228	MuDR115	MuDR	Upstream	DownstreamGene	48.15	Neutral	NA	NA	NA	1.04167	NA	NA	0	0	0	0	0	0	0	0	0	0	0	0	0	0	0	0	0	0	0	0	0	0	0	0	0	0	0	1	0	0	0	0	0	0	0
X17318	6	17759488	Mariner12	Mariner	Upstream	UpstreamGene	52.56	Neutral	942557	1	NA	1.04167	NA	NA	0	0	0	0	0	0	0	0	0	0	0	0	0	0	0	0	0	0	0	0	0	0	0	1	0	0	0	0	0	0	0	0	0	0	0
X17514	6	20031103	Helitron177	Helitron	Downstream	UpstreamGene	54.41	Neutral	489859	1	0.111959	3.125	NA	NA	0	0	0	0	0	0	0	0	0	0	0	0	0	0	0	0	0	0	0	0	0	0	0	0	0	0	0	0	0	0	0	0	0	0	1
X17556	6	2042419	MuDR20	MuDR	Downstream	DownstreamGene	45.5	Neutral	487352	1	NA	1.04167	NA	NA	0	0	0	0	0	0	0	0	0	0	0	0	0	0	0	0	0	0	0	0	0	0	0	0	0	0	0	0	0	0	0	0	0	1	0
X17603	6	2073132	Copia13	Copia	Upstream	DownstreamGene	30.46	Neutral	939991	1	0.652572	1.04167	NS	NA	0	0	0	0	0	0	0	0	0	0	0	0	0	0	0	0	0	0	0	0	0	0	0	0	0	0	0	0	0	0	0	0	0	0	1
X17615	6	20870265	hAT55	hAT	Upstream	DownstreamGene	43.41	Neutral	489958	1	NA	1.04167	NA	NA	0	0	0	0	0	0	0	0	0	0	0	0	0	0	0	0	0	0	0	0	0	0	0	0	0	0	0	0	0	0	0	0	0	0	0
X17630	6	2104626	TIR_MITE16	TIR_MITE	Upstream	WithinGene	23.85	Neutral	487372	1	0.639242	1.04167	NA	NA	0	0	0	0	0	0	0	0	0	0	0	0	0	0	0	0	0	0	0	0	0	0	1	0	0	0	0	0	0	0	0	0	0	0	0
X17658	6	2120721	TRIM_LAR10	TRIM_LAR	Upstream	UpstreamGene	51.94	Neutral	487377	1	NA	5.20833	S	NA	0	0	0	0	0	0	0	0	0	0	0	0	0	0	0	0	0	0	0	0	0	0	0	0	0	0	0	0	0	0	0	0	0	0	0
X17780	6	22083472	CACTA33	CACTA	Upstream	WithinGene	44.05	Neutral	490050	2	NA	15.625	NS	NA	0	0	0	0	0	0	0	0	0	0	0	0	0	0	0	0	0	0	0	0	0	0	1	0	0	0	0	0	0	0	0	0	0	0	0
X17856	6	22593166	Gypsy31	Gypsy	Downstream	UpstreamGene	64.82	Neutral	490122	1	0.120555	1.04167	NA	NA	0	0	0	0	0	0	0	0	0	0	0	0	0	0	0	0	0	0	0	0	0	0	0	0	0	0	0	0	0	1	0	0	0	0	0
X17898	6	2277084	MuDR138	MuDR	Downstream	UpstreamGene	82.64	Neutral	487418	1	0.0663854	9.375	NS	NA	0	0	0	0	0	0	0	0	0	0	0	0	0	0	0	0	0	0	0	0	0	0	0	0	0	0	0	0	0	0	0	0	0	0	0
X17906	6	22843836	NA18	TE_NA	Downstream	WithinGene	22.83	Neutral	490167	2	0.197548	1.04167	NS	GO:0015979,GO:0005509,GO:0009523,GO:0009535,GO:0009579,GO:0009654,GO:0019898	0	0	0	0	0	0	0	0	0	0	0	0	0	0	0	0	0	1	0	0	0	0	0	0	0	0	0	0	0	0	0	0	0	0	0
X17966	6	2322589	MuDR93	MuDR	Upstream	DownstreamGene	54.85	Neutral	487431	1	0.0391505	1.04167	NA	NA	0	0	0	0	0	0	0	0	0	0	0	0	0	0	0	0	0	0	0	0	0	0	0	0	0	0	0	0	0	0	0	1	0	0	0
X18100	6	23694672	CACTA4	CACTA	Upstream	UpstreamGene	88.8	Neutral	895753	1	0.0943604	1.04167	NA	NA	0	0	0	0	0	0	0	0	0	0	0	0	0	0	0	0	0	0	0	0	0	0	0	0	0	0	0	0	0	0	0	0	0	0	0
X18140	6	2391552	Helitron61	Helitron	Downstream	DownstreamGene	77	Neutral	487444	3	0.472619	1.04167	NS	NA	0	0	0	0	0	0	0	0	0	0	0	0	0	0	0	0	0	0	0	0	0	0	0	0	0	0	0	0	0	0	0	1	0	0	0
X18203	6	24104187	Gypsy12	Gypsy	Upstream	DownstreamGene	75.51	Neutral	490399	1	0.140834	1.04167	NS	NA	0	0	0	0	0	0	0	0	0	0	0	0	0	0	0	0	0	0	0	0	0	0	0	0	0	0	0	0	0	0	0	0	0	0	1
X18234	6	24416696	NA38	TE_NA	Downstream	DownstreamGene	79.99	Neutral	490443	1	0.272063	1.04167	NA	NA	0	0	0	0	0	0	0	0	0	0	0	0	0	0	0	0	0	0	0	0	0	0	0	0	0	0	0	0	0	0	0	0	0	0	0
X18283	6	24657368	Helitron102	Helitron	Upstream	WithinGene	43.55	Neutral	943674	1	NA	1.04167	NA	NA	0	0	0	0	0	0	0	0	0	0	0	0	0	0	0	0	0	0	0	0	0	0	0	0	0	0	0	0	0	1	0	0	0	0	0
X18307	6	24714420	Helitron165	Helitron	Downstream	UpstreamGene	61.98	Neutral	490500	1	0.434403	3.125	NA	NA	0	0	0	0	0	0	0	0	0	0	0	0	0	0	0	0	0	0	0	0	0	1	0	0	0	0	0	0	0	0	0	0	0	0	0
X18314	6	24735873	CACTA7	CACTA	Downstream	WithinGene	35.51	Neutral	NA	NA	NA	1.04167	NA	NA	0	0	0	0	0	0	0	0	0	0	0	0	0	0	0	0	0	0	0	0	0	0	0	0	0	0	0	0	0	0	0	0	0	0	0
X18316	6	24743229	NA19	TE_NA	Upstream	DownstreamGene	30.46	Neutral	490506	3	0.145625	1.04167	NS	NA	0	0	0	0	0	0	0	0	0	0	0	0	0	0	0	0	0	0	0	0	0	0	0	0	0	0	0	0	0	0	0	0	0	0	0
X18324	6	2476739	SINE6	SINE	Downstream	WithinGene	34.76	Neutral	487467	1	0.196875	1.04167	S	NA	0	0	0	0	0	0	0	0	0	0	0	0	0	0	0	0	0	0	0	0	0	0	0	0	0	0	0	0	0	0	1	0	0	0	0
X18346	6	24823767	Gypsy32	Gypsy	Upstream	WithinGene	35.86	Neutral	895977	1	0.35355	5.20833	NA	NA	0	0	0	0	0	0	0	0	0	0	0	0	0	0	0	0	0	0	0	0	0	0	0	0	0	0	0	0	0	0	0	0	0	0	0
X18384	6	25026081	NA57	TE_NA	Downstream	DownstreamGene	35.97	Neutral	490555	1	0.684853	1.04167	NS	NA	0	0	0	0	0	0	0	0	0	0	0	0	0	0	0	0	0	0	0	0	0	0	0	0	0	0	0	1	0	0	0	0	0	0	0
X18387	6	25043417	SINE6	SINE	Downstream	DownstreamGene	38.77	Neutral	943752	1	0.264684	1.04167	NA	NA	0	0	0	0	0	0	0	0	0	0	0	0	0	0	0	0	0	0	0	0	0	0	0	0	0	0	0	0	0	0	0	0	1	0	0
X18390	6	2504786	MuDR68	MuDR	Downstream	UpstreamGene	72.06	Neutral	487474	1	NA	1.04167	NS	NA	0	0	0	0	0	0	0	0	0	0	0	0	0	0	0	0	0	0	0	0	0	0	0	0	0	0	0	0	0	0	0	0	1	0	0
X18391	6	2504693	MuDR68	MuDR	Downstream	UpstreamGene	72.08	Neutral	487474	1	NA	1.04167	NS	NA	0	0	0	0	0	0	0	0	0	0	0	0	0	0	0	0	0	0	0	0	0	0	0	0	0	0	0	0	0	0	0	0	0	0	0
X18410	6	25093465	Harbinger39	Harbinger	Downstream	DownstreamGene	69.69	Neutral	943767	2	0.0622144	1.04167	NA	NA	0	0	0	0	0	0	0	0	0	0	0	0	0	0	0	0	0	0	0	0	0	0	0	0	0	0	0	0	0	0	0	0	0	0	0
X18490	6	2854667	Copia13	Copia	Downstream	DownstreamGene	55.44	Neutral	487557	3	0.0311213	3.125	NA	NA	0	0	0	0	0	0	0	0	0	0	0	0	0	0	0	0	0	0	0	0	0	0	0	0	0	0	0	0	0	0	0	0	0	0	0
X18600	6	316079	LINE62	LINE	Upstream	DownstreamGene	43.1	Neutral	486946	1	NA	1.04167	NS	NA	0	0	0	0	0	0	0	0	0	0	0	0	0	0	0	0	0	0	0	0	0	0	0	0	0	0	0	0	0	0	0	0	0	0	0
X18632	6	3289241	Harbinger13	Harbinger	Upstream	UpstreamGene	52.27	Neutral	487672	1	NA	1.04167	NS	NA	0	0	0	0	0	0	0	0	0	0	0	0	0	0	0	0	0	0	0	0	0	0	0	0	0	0	0	0	0	0	0	1	0	0	0
X18780	6	3811179	NA10	TE_NA	Upstream	UpstreamGene	44.11	Neutral	940427	1	0.275483	1.04167	NA	NA	0	0	1	0	0	0	0	0	0	0	0	0	0	0	0	0	0	0	0	0	0	0	0	0	0	0	0	0	0	0	0	0	0	0	0
X18788	6	3835472	Copia5	Copia	Upstream	UpstreamGene	55.61	Neutral	487793	2	0.0805563	1.04167	NS	NA	0	0	0	0	0	0	0	0	0	0	0	0	0	0	0	0	0	0	0	0	0	0	0	0	0	0	0	0	1	0	0	0	0	0	0
X18826	6	4008503	hAT12	hAT	Upstream	UpstreamGene	30.35	Neutral	487838	1	NA	1.04167	NA	NA	0	0	0	0	0	0	0	0	0	0	0	0	0	0	0	0	0	0	0	0	0	0	0	0	0	0	0	0	1	0	0	0	0	0	0
X18919	6	4347592	hAT15	hAT	Downstream	DownstreamGene	55.79	Neutral	487925	1	0.210315	1.04167	NA	NA	0	0	0	0	0	0	0	0	0	0	0	0	0	0	0	0	0	0	0	0	1	0	0	0	0	0	0	0	0	0	0	0	0	0	0
X18928	6	4453667	SINE1	SINE	Upstream	WithinGene	36.07	Neutral	487943	1	0.0725155	1.04167	S	NA	0	0	0	0	0	0	0	0	0	0	0	0	0	0	0	0	0	0	0	0	0	0	0	0	0	0	0	0	0	0	0	0	0	0	0
X18932	6	4474353	SINE6	SINE	Upstream	DownstreamGene	51.9	Neutral	940592	2	NA	1.04167	S	NA	0	0	0	0	0	0	0	0	0	0	0	0	0	0	0	0	0	0	0	0	0	0	0	0	0	0	0	0	0	0	0	0	0	0	0
X18950	6	4500750	Helitron182	Helitron	Downstream	WithinGene	25.67	Neutral	325654	1	NA	5.20833	NA	NA	0	0	0	0	0	0	0	0	0	1	0	0	0	0	0	0	0	0	0	0	0	0	0	0	0	0	0	0	0	0	0	0	0	0	0
X18956	6	4519531	LINE103	LINE	Downstream	UpstreamGene	25.26	Neutral	940606	1	0.257723	3.125	NA	NA	0	0	0	0	0	0	0	0	0	0	0	0	0	0	0	0	0	0	0	0	0	0	0	1	0	0	0	0	0	0	0	0	0	0	0
X19031	6	4884904	TIR_MITE5	TIR_MITE	Downstream	DownstreamGene	40.42	Neutral	NA	NA	NA	1.04167	NA	NA	0	0	0	0	0	0	0	0	0	0	0	0	0	0	0	0	0	0	0	0	0	0	0	0	0	0	0	0	0	0	0	0	0	0	0
X19100	6	5126496	TIR_MITE38	TIR_MITE	Upstream	UpstreamGene	60.83	Neutral	488102	1	0.0781496	1.04167	S	GO:0006355,GO:0003677,GO:0003700,GO:0046872,GO:0005737	0	0	0	0	0	0	0	0	0	0	0	0	0	0	0	0	0	0	0	0	0	0	0	0	0	0	0	0	0	0	0	0	0	0	0
X19161	6	529056	Helitron92	Helitron	Upstream	DownstreamGene	25.16	Neutral	NA	NA	NA	1.04167	NA	NA	0	0	0	0	0	0	0	0	0	0	0	0	0	0	0	0	0	0	0	0	0	0	0	0	0	0	0	0	0	0	0	0	0	0	1
X19179	6	5361019	Helitron88	Helitron	Downstream	UpstreamGene	116.85	Neutral	NA	NA	NA	5.20833	NA	NA	0	0	0	0	0	0	0	0	0	1	0	0	0	0	0	0	0	0	0	0	0	0	0	0	0	0	0	0	0	0	0	0	0	0	0
X19269	6	5559777	CACTA43	CACTA	Downstream	WithinGene	41.88	Neutral	488199	1	NA	1.04167	NS	NA	0	0	0	0	0	0	0	0	0	0	0	0	0	0	0	0	0	0	0	0	0	0	0	0	0	0	0	0	0	0	0	0	0	0	0
X19324	6	5682296	Helitron49	Helitron	Upstream	WithinGene	6.16	Neutral	940877	1	0.176967	1.04167	NS	GO:0009507	0	0	0	0	0	0	0	0	0	0	0	0	0	0	0	0	0	0	0	1	0	0	0	0	0	0	0	0	0	0	0	0	0	0	0
X19493	6	6212877	SINE18	SINE	Downstream	WithinGene	18.57	Neutral	488368	1	0.11432	1.04167	NA	GO:0009739,GO:0009740,GO:0045454,GO:0005576	0	0	0	0	0	0	0	0	0	0	0	0	0	0	0	0	0	0	0	0	1	0	0	0	0	0	0	0	0	0	0	0	0	0	0
X19533	6	6333438	Helitron137	Helitron	Downstream	DownstreamGene	78.79	Neutral	941041	1	0.199083	3.125	S	NA	0	0	0	0	0	0	0	0	0	0	0	0	0	1	0	0	0	0	0	0	0	0	0	0	0	0	0	0	0	0	0	0	0	0	0
X19554	6	6403997	Copia70	Copia	Downstream	DownstreamGene	32.43	Neutral	941057	1	0.175684	1.04167	NS	NA	0	0	0	0	0	0	0	0	0	0	0	0	0	0	0	0	0	0	1	0	0	0	0	0	0	0	0	0	0	0	0	0	0	0	0
X19736	6	7104592	hAT43	hAT	Upstream	UpstreamGene	56.6	Neutral	941232	2	NA	1.04167	NS	NA	0	0	0	0	0	0	0	0	0	0	0	0	0	0	0	0	0	0	0	0	0	0	0	0	0	0	0	0	0	0	0	0	1	0	0
X19763	6	7211580	Tase1	Tase	Upstream	UpstreamGene	64.3	Neutral	488610	2	NA	1.04167	NA	NA	0	0	0	0	0	0	0	0	0	0	0	0	0	0	0	0	0	0	0	0	0	0	0	0	0	0	0	0	0	0	0	0	0	0	0
X19772	6	7249980	LINE46	LINE	Downstream	DownstreamGene	44.14	Neutral	941267	1	0.0436621	1.04167	NA	NA	0	0	0	0	0	0	0	0	0	0	0	0	0	0	0	0	0	0	0	0	0	0	0	0	0	0	0	0	0	0	0	0	0	0	1
X19983	6	8070771	LINE22	LINE	Upstream	DownstreamGene	42.43	Neutral	351018	1	0.122977	17.7083	NS	NA	0	0	0	0	0	0	0	0	0	0	0	0	0	0	0	0	0	0	0	0	0	0	0	0	0	0	0	0	1	0	0	0	0	0	0
X19990	6	8110449	Helitron4	Helitron	Downstream	DownstreamGene	74.47	Neutral	488806	1	0.234319	1.04167	NA	NA	0	0	0	0	0	0	0	0	0	0	0	0	0	0	0	0	0	0	0	0	0	0	0	0	0	0	0	1	0	0	0	0	0	0	0
X19997	6	8138047	hAT8	hAT	Upstream	UpstreamGene	48.2	Neutral	NA	NA	NA	1.04167	NA	NA	0	0	0	0	0	0	0	0	0	0	0	0	0	0	0	0	0	0	0	0	0	0	0	0	0	0	0	1	0	0	0	0	0	0	0
X20042	6	8292588	TIR_MITE103	TIR_MITE	Downstream	WithinGene	30.53	Neutral	488857	1	0.203016	3.125	NS	GO:0016787,GO:0005575	0	0	0	0	0	0	0	0	0	0	0	0	0	0	0	0	0	0	0	0	1	0	0	0	0	0	0	0	0	0	0	0	0	0	0
X20046	6	8307223	hAT23	hAT	Downstream	UpstreamGene	78.14	Neutral	488861	1	NA	5.20833	S	GO:0006486,GO:0016757,GO:0000139,GO:0005794,GO:0016020,GO:0016021	0	0	0	0	0	0	0	0	0	0	0	0	0	0	1	0	0	0	0	0	0	0	0	0	0	0	0	0	0	0	0	0	0	0	0
X20057	6	8339850	LINE34	LINE	Downstream	UpstreamGene	97.47	Neutral	893903	1	NA	1.04167	NA	NA	0	0	0	0	0	0	0	0	0	0	0	0	0	0	0	0	0	0	0	0	0	0	0	0	0	1	0	0	0	0	0	0	0	0	0
X20088	6	8412896	Copia2	Copia	Upstream	DownstreamGene	54.19	Neutral	488886	1	0.0728177	1.04167	NS	NA	0	0	1	0	0	0	0	0	0	0	0	0	0	0	0	0	0	0	0	0	0	0	0	0	0	0	0	0	0	0	0	0	0	0	0
X20140	6	8601912	Helitron172	Helitron	Downstream	WithinGene	49.49	Neutral	893964	1	0.375649	7.29167	NS	GO:0006353,GO:0006396,GO:0009616,GO:0010050,GO:0010216,GO:0010267,GO:0010599,GO:0031047,GO:0051214,GO:0051607,GO:0090305,GO:0090501,GO:0090502,GO:0000166,GO:0003676,GO:0003723,GO:0004386,GO:0004518,GO:0004519,GO:0004525,GO:0005524,GO:0016891,GO:0005634	0	0	1	0	0	0	0	0	0	0	0	0	0	0	0	0	0	0	0	0	0	0	0	0	0	0	0	0	0	0	0	0	0	0	0
X20254	6	9124622	CACTA50	CACTA	Upstream	WithinGene	28.57	Neutral	489043	1	0.437848	1.04167	NS	NA	0	0	0	0	0	0	0	0	0	0	0	0	0	0	0	0	0	0	0	0	0	0	0	0	0	1	0	0	0	0	0	0	0	0	0
X20408	6	9853548	Helitron37	Helitron	Downstream	UpstreamGene	63.07	Neutral	489168	1	NA	1.04167	NA	NA	0	0	0	0	0	0	0	0	0	0	0	0	0	0	0	0	0	0	0	0	0	0	0	0	0	0	0	0	0	0	0	0	0	0	0
X20409	6	9864347	Helitron37	Helitron	Upstream	DownstreamGene	81.84	Neutral	489171	1	0.437743	1.04167	NS	GO:0006397	0	0	0	0	0	0	0	0	0	0	0	0	0	0	0	0	0	0	0	0	0	0	0	0	0	0	0	0	0	0	0	0	0	0	0
X20414	6	9889437	Copia99	Copia	Downstream	UpstreamGene	76.16	Neutral	489175	1	0.220609	3.125	NS	NA	0	0	0	0	0	0	0	0	0	0	0	0	0	0	0	0	0	0	0	1	0	0	0	0	0	0	0	0	0	0	0	0	0	0	0
X20458	7	1012887	MuDR11	MuDR	Upstream	DownstreamGene	85.02	Neutral	327981	1	0.19053	1.04167	NA	NA	0	0	0	0	0	0	0	0	0	0	0	0	0	0	0	0	0	0	0	0	0	0	0	0	0	0	0	0	0	0	0	0	1	0	0
X20460	7	10134435	SINE2	SINE	Downstream	DownstreamGene	38.52	Neutral	492906	2	NA	1.04167	NA	NA	0	0	0	0	0	0	0	0	0	0	0	0	0	0	0	0	0	0	0	0	0	0	0	0	0	0	0	0	0	0	0	0	0	0	0
X20553	7	1056881	Helitron21	Helitron	Downstream	WithinGene	33.54	Neutral	490831	1	0.181632	1.04167	NA	NA	0	0	0	0	0	0	0	0	0	0	0	0	0	0	0	0	0	0	0	0	0	0	0	0	0	0	0	0	0	0	0	0	1	0	0
X20753	7	11642737	TIR_MITE93	TIR_MITE	Downstream	UpstreamGene	67.28	Neutral	355042	1	0.232154	1.04167	NA	NA	0	0	0	0	0	0	0	0	0	0	0	0	0	0	0	0	0	0	0	0	0	0	0	0	0	0	0	0	0	0	0	0	0	0	0
X20903	7	12409378	LINE51	LINE	Upstream	UpstreamGene	58.28	Neutral	NA	NA	NA	1.04167	NA	NA	0	0	0	0	0	0	0	0	0	0	0	0	0	0	0	0	0	0	0	0	0	0	0	0	0	0	0	0	0	0	0	0	0	1	0
X20910	7	12454736	MuDR75	MuDR	Downstream	UpstreamGene	57.24	Neutral	493279	1	0.154282	1.04167	NA	NA	0	0	0	0	0	0	0	0	0	0	0	0	0	0	0	0	0	0	0	0	0	0	0	0	0	0	0	0	0	0	0	0	0	1	0
X20981	7	12849734	Copia46	Copia	Upstream	UpstreamGene	48.35	Neutral	946759	1	0.0679484	1.04167	NA	NA	0	0	0	0	0	0	0	0	0	0	0	0	0	0	0	0	0	0	0	0	0	0	0	0	0	0	0	0	0	0	0	0	0	0	0
X20996	7	13016683	LINE65	LINE	Downstream	DownstreamGene	55.25	Neutral	890756	3	NA	3.125	NS	NA	0	0	0	0	0	0	0	0	0	0	0	0	0	0	0	0	0	0	0	0	0	0	0	0	0	0	0	0	1	0	0	0	0	0	0
X21072	7	13597309	Harbinger15	Harbinger	Downstream	UpstreamGene	25.73	Neutral	355315	3	NA	3.125	NS	GO:0016747	0	0	0	0	0	0	0	0	0	0	0	0	0	0	0	0	1	0	0	0	0	0	0	0	0	0	0	0	0	0	0	0	0	0	0
X21154	7	14271906	TIR_MITE73	TIR_MITE	Downstream	DownstreamGene	37.62	Neutral	493485	2	0.0658879	1.04167	NA	NA	0	0	0	0	0	0	0	0	0	0	0	0	0	0	0	0	0	0	0	1	0	0	0	0	0	0	0	0	0	0	0	0	0	0	0
X21173	7	14329397	Helitron69	Helitron	Upstream	WithinGene	66.03	Neutral	946991	1	0.304698	1.04167	NA	NA	0	0	0	0	0	0	0	0	0	0	0	0	0	0	0	0	0	0	0	0	0	0	0	0	0	0	0	0	0	0	1	0	0	0	0
X21225	7	1483990	LINE2	LINE	Upstream	UpstreamGene	59.05	Neutral	328051	1	NA	3.125	NA	NA	1	0	0	0	0	0	0	0	0	0	0	0	0	0	0	0	0	0	0	0	0	0	0	0	0	0	0	0	0	0	0	0	0	0	0
X21457	7	18641363	TIR_MITE55	TIR_MITE	Upstream	UpstreamGene	39.14	Neutral	NA	NA	NA	1.04167	NA	NA	0	0	0	0	0	0	0	0	0	0	0	0	0	0	0	0	0	0	0	0	0	0	0	0	0	0	0	0	0	0	0	0	1	0	0
X21507	7	1909821	Gypsy7	Gypsy	Upstream	UpstreamGene	38.16	Neutral	491006	1	0.015865	1.04167	NA	NA	0	0	0	0	0	0	0	0	0	0	0	0	0	0	0	0	0	0	0	0	1	0	0	0	0	0	0	0	0	0	0	0	0	0	0
X21677	7	20839264	LINE64	LINE	Upstream	UpstreamGene	48	Neutral	891409	1	0.0742854	1.04167	NS	GO:0003824,GO:0016787	0	0	0	0	0	0	0	0	0	0	0	0	0	0	0	0	0	0	0	0	0	0	0	0	0	0	0	0	0	1	0	0	0	0	0
X21716	7	21113124	MuDR147	MuDR	Upstream	DownstreamGene	31.92	Neutral	493781	3	NA	1.04167	S	GO:0000166,GO:0005524	0	0	0	0	0	0	0	0	0	0	0	0	0	0	0	0	0	0	0	0	0	0	0	0	0	0	0	0	0	0	0	0	0	0	0
X21831	7	21805993	MuDR25	MuDR	Downstream	WithinGene	27.55	Neutral	947625	1	0.146451	3.125	NA	NA	0	0	0	0	0	0	0	0	0	0	0	0	0	0	0	0	0	0	0	0	0	0	0	0	0	0	0	0	0	0	0	0	1	0	0
X21850	7	21887241	Helitron46	Helitron	Downstream	UpstreamGene	75.27	Neutral	493888	2	0.359501	1.04167	NS	GO:0003677,GO:0046872	0	0	0	0	0	0	0	0	0	0	0	0	0	0	0	0	0	0	0	0	0	0	0	0	0	0	0	0	0	0	0	0	0	0	0
X21886	7	22161269	SINE9	SINE	Upstream	DownstreamGene	67.79	Neutral	493934	1	0.361205	1.04167	NA	NA	0	0	0	0	0	0	0	0	0	0	0	0	0	0	0	1	0	0	0	0	0	0	0	0	0	0	0	0	0	0	0	0	0	0	0
X21953	7	22918010	Harbinger31	Harbinger	Upstream	DownstreamGene	49.24	Neutral	356016	1	0.109143	1.04167	NS	NA	0	0	0	0	0	0	0	0	0	0	0	0	0	0	0	0	0	0	0	0	0	0	0	0	0	0	0	0	0	0	0	0	0	0	0
X22076	7	24313219	Helitron9	Helitron	Downstream	WithinGene	18.57	Neutral	494160	2	0.0486542	1.04167	S	NA	0	0	0	0	0	0	0	0	0	0	0	0	0	0	0	0	0	0	0	0	0	0	0	0	0	0	0	1	0	0	0	0	0	0	0
X22124	7	2549047	Helitron60	Helitron	Downstream	WithinGene	14.56	Neutral	491156	2	NA	1.04167	NA	GO:0005975,GO:0008152,GO:0004553,GO:0004565,GO:0016787,GO:0016798,GO:0030246,GO:0005576,GO:0048046	0	0	0	0	0	0	0	0	0	0	0	0	0	0	0	0	0	0	1	0	0	0	0	0	0	0	0	0	0	0	0	0	0	0	0
X22292	7	3237141	SINE3	SINE	Downstream	DownstreamGene	112.91	Neutral	328389	1	NA	1.04167	NA	GO:0016311,GO:0003723,GO:0016791	0	0	0	0	0	0	0	0	0	0	0	0	0	0	0	0	0	0	0	0	0	0	0	0	0	0	0	0	0	0	0	0	0	0	0
X22377	7	3514407	LINE31	LINE	Downstream	WithinGene	50.46	Neutral	944648	1	0.320367	9.375	NA	GO:0045739,GO:0005634,GO:0070531,GO:0070552	0	0	0	0	0	0	0	0	0	0	0	0	0	0	0	0	0	0	0	0	1	0	0	0	0	0	0	0	0	0	0	0	0	0	0
X22399	7	3592174	NA1	TE_NA	Downstream	UpstreamGene	43.37	Neutral	491421	1	0.123309	1.04167	NS	NA	0	0	0	0	0	0	0	0	0	0	0	0	0	0	0	0	0	0	0	1	0	0	0	0	0	0	0	0	0	0	0	0	0	0	0
X22432	7	3681969	Helitron96	Helitron	Downstream	WithinGene	47.37	Neutral	888834	1	0.217577	1.04167	S	GO:0006260,GO:0006261,GO:0006302,GO:0007049,GO:0009640,GO:0009933,GO:0010468,GO:0051301,GO:0071897,GO:1902749,GO:1990067,GO:2000011,GO:0000166,GO:0003676,GO:0003677,GO:0003887,GO:0004386,GO:0005524,GO:0016787	0	0	0	0	0	0	0	0	0	0	0	0	0	0	0	0	0	0	0	0	0	0	0	0	0	0	0	0	0	0	0	0	0	0	0
X22528	7	3999429	Helitron190	Helitron	Downstream	DownstreamGene	86.64	Neutral	NA	NA	NA	1.04167	NA	NA	0	0	0	0	0	0	0	0	0	0	0	0	0	0	0	0	0	0	0	0	0	0	0	0	0	0	0	0	0	0	0	0	0	1	0
X22531	7	4025800	hAT57	hAT	Downstream	UpstreamGene	48.31	Neutral	353623	2	0.050109	1.04167	NA	NA	0	0	0	0	0	0	0	0	0	0	0	0	0	0	0	0	0	0	0	0	0	0	0	0	0	0	0	0	0	0	0	0	0	1	0
X22583	7	4151117	Helitron24	Helitron	Downstream	DownstreamGene	45.69	Neutral	491551	2	0.0441666	1.04167	NA	NA	0	0	0	0	0	0	0	0	0	0	0	0	0	0	0	0	0	0	0	0	0	0	0	0	0	0	0	0	0	0	0	0	0	0	0
X22586	7	4168859	TRIM_LAR4	TRIM_LAR	Downstream	WithinGene	35.1	Neutral	491556	1	0.001	1.04167	NS	NA	0	0	0	0	0	0	0	0	0	0	0	0	0	0	0	0	0	0	0	0	0	0	0	0	0	0	0	0	0	0	0	0	0	0	0
X22639	7	4303844	MuDR148	MuDR	TE	WithinGene	0	Neutral	491584	1	NA	1.04167	NA	NA	0	0	0	0	0	0	0	0	0	0	0	0	0	0	0	0	0	0	0	0	0	0	0	0	0	0	0	0	0	0	0	0	0	0	1
X22659	7	4413760	Mariner3	Mariner	Upstream	DownstreamGene	59.23	Neutral	491611	1	NA	3.125	NS	NA	0	0	0	0	0	0	0	0	0	0	0	0	0	0	0	0	0	0	0	0	0	1	0	0	0	0	0	0	0	0	0	0	0	0	0
X22661	7	4418967	TIR_MITE54	TIR_MITE	Upstream	UpstreamGene	40.24	Neutral	491614	1	0.316732	5.20833	NS	GO:0006751,GO:0003839	0	0	0	0	0	0	0	0	0	0	0	0	0	0	0	0	0	0	1	0	0	0	0	0	0	0	0	0	0	0	0	0	0	0	0
X22767	7	4776712	NA68	TE_NA	Downstream	DownstreamGene	29.68	Neutral	491714	1	0.050624	1.04167	NA	NA	0	0	0	0	0	0	0	0	0	0	0	0	0	0	0	0	0	0	0	0	0	0	0	0	0	0	0	0	0	1	0	0	0	0	0
X22892	7	5327495	TIR_MITE44	TIR_MITE	Upstream	DownstreamGene	57.97	Neutral	945086	1	0.161407	3.125	NA	NA	0	0	0	0	1	0	0	0	0	0	0	0	0	0	0	0	0	0	0	0	0	0	0	0	0	0	0	0	0	0	0	0	0	0	0
X22919	7	5493601	CACTA60	CACTA	Downstream	DownstreamGene	86.34	Neutral	491857	1	NA	1.04167	NA	NA	0	0	0	0	0	0	0	0	0	0	0	0	0	1	0	0	0	0	0	0	0	0	0	0	0	0	0	0	0	0	0	0	0	0	0
X22962	7	560260	NA11	TE_NA	Upstream	UpstreamGene	64.19	Neutral	888149	1	NA	5.20833	S	NA	0	0	0	0	0	0	0	0	0	0	0	0	0	0	0	0	0	0	0	0	0	0	0	0	0	0	0	0	0	0	0	0	0	1	0
X22994	7	5673559	Gypsy15	Gypsy	Downstream	WithinGene	16.12	Neutral	328832	1	0.128322	1.04167	S	NA	0	0	0	0	0	0	0	0	0	0	0	0	0	0	0	0	0	0	0	0	0	0	0	0	0	0	0	0	0	0	0	0	0	0	1
X23007	7	572575	MuDR39	MuDR	Downstream	UpstreamGene	65.84	Neutral	490723	1	NA	9.375	NS	NA	0	0	0	0	0	0	0	0	0	0	0	0	0	0	0	0	0	0	0	0	0	0	0	0	0	0	0	0	0	0	0	0	0	0	0
X23267	7	6711711	LINE44	LINE	Upstream	DownstreamGene	60.65	Neutral	329048	5	NA	1.04167	NS	NA	0	0	0	0	0	0	0	0	0	0	0	0	0	0	0	0	0	0	0	0	0	0	0	0	0	0	0	0	0	0	0	0	0	0	0
X23307	7	6880540	Helitron120	Helitron	Downstream	DownstreamGene	52.9	Neutral	492221	1	NA	1.04167	NS	GO:0006629,GO:0006646,GO:0006979,GO:0008654,GO:0016540,GO:0042744,GO:0055085,GO:0098869,GO:0000166,GO:0004601,GO:0004609,GO:0005509,GO:0005524,GO:0016174,GO:0016829,GO:0016831,GO:0020037,GO:0046872,GO:0106293,GO:0106294,GO:0140359,GO:0005576,GO:0005773,GO:0016020,GO:0016021	0	0	0	0	0	0	0	0	0	0	0	0	0	0	0	0	0	0	0	0	0	0	0	0	0	0	0	0	0	0	0	1	0	0	0
X23349	7	7096406	Harbinger8	Harbinger	Downstream	UpstreamGene	100.24	Neutral	492273	1	NA	1.04167	NA	NA	0	0	0	0	0	0	0	0	0	0	0	0	0	0	0	0	0	0	0	0	0	0	0	0	0	0	0	0	0	0	1	0	0	0	0
X23368	7	7140566	Helitron34	Helitron	Downstream	UpstreamGene	100.79	Neutral	329122	2	NA	1.04167	NA	NA	0	0	0	0	0	0	0	0	0	0	0	0	0	0	0	0	0	0	0	0	0	0	0	0	0	0	0	0	0	0	0	0	1	0	0
X23416	7	7356428	CACTA9	CACTA	Upstream	UpstreamGene	71.34	Neutral	492340	2	0.121423	1.04167	NS	NA	0	0	0	0	0	0	0	0	0	0	0	0	0	0	0	0	0	0	0	0	0	0	1	0	0	0	0	0	0	0	0	0	0	0	0
X23464	7	7529354	Mariner14	Mariner	Upstream	UpstreamGene	45.03	Neutral	889700	1	0.0947177	3.125	NA	NA	0	0	0	0	0	0	0	0	0	0	0	0	0	0	0	0	0	0	0	0	0	0	0	0	0	0	0	0	0	0	0	1	0	0	0
X23501	7	7604750	MuDR146	MuDR	Upstream	DownstreamGene	32.88	Neutral	NA	NA	NA	1.04167	NA	NA	0	0	0	0	0	0	0	0	0	0	0	0	0	0	0	0	0	0	0	0	0	0	0	0	0	0	0	0	0	0	0	0	0	1	0
X23529	7	7705637	Copia42	Copia	Downstream	DownstreamGene	51.22	Neutral	492440	1	0.245634	1.04167	NS	NA	0	0	0	0	0	0	0	0	0	0	0	0	0	0	0	0	0	0	0	1	0	0	0	0	0	0	0	0	0	0	0	0	0	0	0
X23541	7	7744655	Harbinger6	Harbinger	Upstream	WithinGene	49.53	Neutral	492451	1	0.0494357	1.04167	NA	NA	0	0	0	0	0	0	0	0	0	0	0	0	0	0	0	0	0	0	0	0	0	0	0	0	0	0	0	0	0	0	0	0	0	0	1
X23571	7	7880769	Harbinger3	Harbinger	Downstream	UpstreamGene	113.86	Neutral	492484	2	0.122035	1.04167	NA	NA	0	0	0	0	0	0	0	0	0	0	0	0	0	0	0	0	0	0	0	0	1	0	0	0	0	0	0	0	0	0	0	0	0	0	0
X23685	7	8377241	MuDR39	MuDR	Upstream	WithinGene	77.6	Neutral	492569	1	0.444708	1.04167	NA	GO:0006508,GO:0007059,GO:0004197,GO:0016787,GO:0005634	0	0	0	0	0	0	0	0	0	0	0	0	0	0	0	0	0	0	0	0	0	0	0	0	0	0	0	0	0	0	0	0	0	0	0
X23840	7	9279607	MuDR82	MuDR	Upstream	UpstreamGene	60.12	Neutral	946041	1	0.209287	1.04167	S	NA	0	0	0	0	0	0	0	0	0	0	0	0	0	0	0	1	0	0	0	0	0	0	0	0	0	0	0	0	0	0	0	0	0	0	0
X23899	7	9496089	LINE115	LINE	Downstream	UpstreamGene	65.96	Neutral	890088	1	NA	1.04167	NA	NA	0	0	0	0	0	0	0	0	0	0	0	0	0	0	0	0	0	1	0	0	0	0	0	0	0	0	0	0	0	0	0	0	0	0	0
X23942	7	9656637	Mariner10	Mariner	Upstream	UpstreamGene	78.02	Neutral	890125	1	0.0542565	1.04167	NS	GO:0006886,GO:0015031	0	0	0	0	0	0	0	0	0	0	0	0	0	0	0	0	0	0	0	0	0	0	0	0	0	0	0	0	0	0	0	0	0	0	1
X23944	7	9661124	hAT10	hAT	Upstream	DownstreamGene	87.14	Neutral	492821	1	NA	1.04167	NS	NA	0	0	0	0	0	0	0	0	0	0	0	0	0	0	0	0	0	0	0	1	0	0	0	0	0	0	0	0	0	0	0	0	0	0	0
X23951	7	9690379	MuDR98	MuDR	Downstream	UpstreamGene	59.72	Neutral	946140	1	NA	1.04167	NS	NA	0	0	0	0	0	0	0	0	0	0	0	0	0	0	0	0	0	0	0	0	0	0	0	0	0	0	0	0	0	0	0	0	0	0	0
X23965	7	9761670	Gypsy15	Gypsy	Upstream	WithinGene	5.48	Neutral	354732	2	0.179541	1.04167	NS	NA	0	0	0	0	0	0	0	0	0	0	0	0	0	0	0	0	0	0	0	0	0	0	0	0	0	0	0	0	0	0	0	1	0	0	0
X24116	8	12033776	NA18	TE_NA	Downstream	DownstreamGene	23.98	Neutral	494932	1	NA	1.04167	S	NA	0	0	0	0	0	0	0	0	0	0	0	0	0	0	0	0	0	0	0	0	0	0	0	0	0	1	0	0	0	0	0	0	0	0	0
X24234	8	13265149	SINE3	SINE	Upstream	DownstreamGene	37.88	Neutral	495021	1	0.422196	1.04167	NS	NA	0	0	0	0	0	0	0	0	0	0	0	0	0	0	0	0	0	0	0	0	0	0	0	0	0	0	0	0	0	0	0	0	1	0	0
X24259	8	13432702	hAT77	hAT	Downstream	DownstreamGene	42.58	Neutral	949484	2	NA	1.04167	NA	NA	0	0	0	0	0	0	0	0	0	0	0	0	0	0	0	0	0	0	0	0	0	0	0	0	0	0	0	0	0	0	0	0	0	0	0
X24294	8	13546216	LINE52	LINE	Downstream	DownstreamGene	69.76	Neutral	331392	1	0.118905	3.125	NS	NA	0	0	0	0	0	0	0	0	0	0	0	0	1	0	0	0	0	0	0	0	0	0	0	0	0	0	0	0	0	0	0	0	0	0	0
X24351	8	13967196	LINE28	LINE	Upstream	UpstreamGene	79.24	Neutral	495104	1	0.157875	1.04167	NS	NA	0	0	0	0	0	0	0	0	0	0	0	0	0	0	0	0	0	0	0	0	0	0	0	0	0	0	0	0	0	0	0	0	0	1	0
X24373	8	14095759	MuDR103	MuDR	Upstream	DownstreamGene	40.72	Neutral	949616	2	NA	1.04167	NS	NA	0	0	0	0	0	0	0	0	0	0	0	0	0	0	0	0	0	0	0	0	0	0	0	0	0	0	0	0	0	0	0	0	0	0	0
X24447	8	14465184	NA11	TE_NA	Upstream	UpstreamGene	41.42	Neutral	495205	1	0.102238	1.04167	NA	NA	0	0	0	0	0	0	0	0	0	0	0	0	0	0	0	0	0	0	0	0	0	0	0	0	0	0	0	0	0	0	1	0	0	0	0
X24612	8	15523634	Gypsy39	Gypsy	Downstream	WithinGene	47.94	Neutral	495386	1	NA	3.125	NA	NA	0	0	0	0	0	0	0	0	0	0	0	0	0	0	0	0	1	0	0	0	0	0	0	0	0	0	0	0	0	0	0	0	0	0	0
X24616	8	15581543	NA15	TE_NA	Downstream	DownstreamGene	30.08	Neutral	NA	NA	NA	1.04167	NA	NA	0	0	0	0	0	0	0	0	0	0	0	0	0	0	0	0	0	0	0	0	0	0	0	0	0	0	0	0	0	0	0	0	1	0	0
X24620	8	15597329	LINE60	LINE	Upstream	UpstreamGene	38.01	Neutral	916965	2	NA	1.04167	NA	GO:0005829	0	0	0	0	0	0	0	0	0	0	0	0	0	0	0	0	0	0	0	0	0	0	0	0	0	0	0	0	0	0	0	0	0	0	0
X24626	8	1562697	Copia93	Copia	Downstream	DownstreamGene	52.52	Neutral	494422	2	0.001	1.04167	NA	GO:0000502	0	0	0	0	0	0	0	0	0	0	0	0	0	0	0	0	0	0	0	0	0	0	0	0	0	0	0	0	0	0	0	0	0	0	0
X24630	8	1566753	TIR_MITE61	TIR_MITE	Upstream	DownstreamGene	47.2	Neutral	494424	1	NA	1.04167	NA	NA	0	0	0	0	0	0	0	0	0	0	0	0	0	0	0	0	0	0	0	0	0	0	0	0	0	0	0	0	0	0	0	0	1	0	0
X24758	8	16439908	Helitron31	Helitron	Downstream	UpstreamGene	60.42	Neutral	917116	2	0.129066	1.04167	NA	GO:0006897,GO:0007015,GO:0030048,GO:0030050,GO:0000146,GO:0000166,GO:0003774,GO:0003779,GO:0005516,GO:0005524,GO:0051015,GO:0005737,GO:0005768,GO:0005886,GO:0009506,GO:0015629,GO:0016459,GO:0030054,GO:0031982	0	0	0	0	0	0	0	0	0	0	0	0	0	0	0	0	0	0	0	0	0	0	0	0	0	0	0	0	0	0	0	1	0	0	0
X24820	8	16870917	Mariner2	Mariner	Upstream	UpstreamGene	68.05	Neutral	495586	1	0.234765	1.04167	S	NA	0	0	0	0	0	0	0	0	0	0	0	0	0	0	0	0	0	0	0	0	0	0	0	0	0	0	0	0	0	0	1	0	0	0	0
X24866	8	17083639	MuDR89	MuDR	Upstream	UpstreamGene	41.05	Neutral	495641	2	0.724447	1.04167	S	NA	0	0	0	0	0	0	0	0	0	0	0	0	0	0	0	0	0	0	0	0	0	0	0	0	0	0	0	0	0	0	0	0	0	0	1
X24891	8	17133126	hAT20	hAT	Upstream	UpstreamGene	80.02	Neutral	495653	2	0.495451	1.04167	NA	NA	0	0	0	0	0	0	0	0	0	0	0	0	0	0	0	0	0	0	0	0	0	0	0	0	0	0	0	0	0	0	0	0	0	1	0
X24949	8	17401432	Helitron82	Helitron	Downstream	UpstreamGene	41.04	Neutral	495716	1	0.113894	1.04167	NA	NA	0	0	0	0	0	0	0	0	0	0	0	0	0	0	0	0	0	0	0	0	0	0	0	0	0	0	0	0	0	0	0	0	0	0	1
X25008	8	17684877	Helitron152	Helitron	Downstream	DownstreamGene	73.22	Neutral	495764	1	NA	5.20833	NA	NA	0	0	0	0	0	0	0	0	0	0	0	0	0	0	0	0	0	0	0	0	0	0	0	0	0	0	0	0	0	0	0	0	0	0	1
X25090	8	18107745	hAT17	hAT	Upstream	DownstreamGene	79.57	Neutral	495846	1	0.0441512	1.04167	NS	NA	0	0	0	0	0	0	0	0	0	0	0	0	0	0	0	0	0	0	1	0	0	0	0	0	0	0	0	0	0	0	0	0	0	0	0
X25116	8	18322095	Gypsy40	Gypsy	Upstream	DownstreamGene	49.91	Neutral	357995	1	0.0755028	1.04167	NS	NA	0	0	0	0	0	0	0	0	0	0	0	0	0	0	0	0	0	0	0	0	0	0	0	0	0	0	0	0	0	0	0	0	0	0	0
X25121	8	18358750	Harbinger22	Harbinger	Downstream	UpstreamGene	116.42	Neutral	332076	1	NA	1.04167	NS	NA	0	0	0	0	0	0	0	0	0	0	0	0	0	0	0	0	0	0	0	0	0	0	0	0	0	0	0	0	0	0	0	0	0	0	0
X25146	8	18417207	MuDR57	MuDR	Downstream	WithinGene	33.48	Neutral	332092	1	NA	1.04167	NS	NA	0	0	0	0	0	0	0	0	0	0	0	0	0	0	0	0	0	0	0	0	0	0	0	0	0	0	0	0	0	0	0	0	0	0	1
X25371	8	19489791	Gypsy73	Gypsy	Downstream	DownstreamGene	43.6	Neutral	496166	3	0.180742	3.125	NA	NA	0	0	0	0	0	0	0	0	0	0	0	0	0	0	0	1	0	0	0	0	0	0	0	0	0	0	0	0	0	0	0	0	0	0	0
X25393	8	19567147	LINE75	LINE	Downstream	UpstreamGene	45.21	Neutral	496200	1	0.10803	1.04167	NA	NA	0	0	0	0	0	0	0	0	0	0	0	0	0	0	0	0	0	0	0	0	0	0	0	0	0	0	0	0	0	0	0	0	0	0	0
X25536	8	20198889	hAT8	hAT	Upstream	UpstreamGene	94.59	Neutral	496351	1	0.176731	1.04167	NA	GO:0005773,GO:0016020,GO:0016021	0	0	0	0	0	0	0	0	0	0	0	0	0	0	0	0	0	0	0	0	0	0	0	0	0	0	0	0	0	0	0	0	0	0	0
X25547	8	20236939	NA11	TE_NA	Upstream	DownstreamGene	42.68	Neutral	917947	7	NA	3.125	NA	NA	0	0	0	0	0	0	0	0	0	0	0	0	0	0	0	0	0	0	0	0	0	0	0	0	0	0	0	0	0	0	1	0	0	0	0
X25629	8	20549781	Gypsy13	Gypsy	Downstream	UpstreamGene	86.66	Neutral	496440	1	0.0463588	1.04167	NA	NA	0	0	0	0	0	0	0	0	0	0	0	0	0	0	0	0	0	0	0	0	0	0	0	0	0	0	0	0	0	0	0	0	0	1	0
X25729	8	20911327	Tase3	Tase	Upstream	WithinGene	53.53	Neutral	496518	1	NA	1.04167	NA	NA	0	0	0	0	0	0	0	0	0	0	0	0	0	0	0	0	0	0	0	0	0	0	0	0	0	0	0	0	0	0	0	0	0	1	0
X25881	8	21440367	Helitron53	Helitron	Downstream	WithinGene	25.79	Neutral	496634	1	0.177085	1.04167	NS	GO:0032543,GO:0005739	0	0	0	0	0	0	0	0	0	0	0	0	0	0	0	0	0	0	0	0	0	0	0	0	0	0	0	0	0	0	0	0	0	0	0
X25953	8	21692516	MuDR20	MuDR	Downstream	UpstreamGene	97.3	Neutral	496704	2	0.0344196	1.04167	NA	NA	0	0	0	0	0	0	0	0	0	0	0	0	0	0	0	0	0	0	0	0	0	0	0	0	0	0	0	0	0	0	0	0	0	0	0
X25995	8	21842587	NA11	TE_NA	Downstream	DownstreamGene	48.06	Neutral	496754	2	0.485268	3.125	NS	NA	0	0	0	0	0	0	0	0	0	0	0	0	0	0	0	0	0	0	0	0	0	0	0	0	0	0	0	0	0	0	1	0	0	0	0
X26023	8	21955922	Copia13	Copia	Downstream	DownstreamGene	67.48	Neutral	951392	2	0.284967	1.04167	NS	NA	0	0	0	0	0	0	0	0	0	0	0	0	0	0	0	0	0	0	0	0	0	0	0	0	0	0	0	0	0	0	0	0	0	1	0
X26029	8	21998154	Helitron24	Helitron	Upstream	UpstreamGene	55.03	Neutral	496790	1	0.151916	1.04167	S	NA	0	0	0	0	0	0	0	0	0	0	0	0	0	0	0	0	0	0	0	0	0	0	0	0	0	0	0	0	0	0	0	0	0	1	0
X26034	8	22021137	Gypsy39	Gypsy	Downstream	WithinGene	24.54	Neutral	951411	3	0.129289	1.04167	NA	NA	0	0	0	0	0	0	0	0	0	0	0	0	0	0	0	0	0	0	0	0	0	0	0	0	0	0	0	0	0	0	0	0	0	0	1
X26062	8	22206177	SINE3	SINE	Downstream	UpstreamGene	84.49	Neutral	951445	1	0.0895562	1.04167	NA	NA	0	0	0	0	0	0	0	0	0	0	0	0	0	0	0	0	0	0	0	0	0	0	0	0	0	0	0	1	0	0	0	0	0	0	0
X26063	8	22206072	SINE3	SINE	Downstream	UpstreamGene	84.5	Neutral	951445	1	0.0895562	1.04167	S	NA	0	0	0	0	0	0	0	0	0	0	0	0	0	0	0	0	0	0	0	0	0	0	0	1	0	0	0	0	0	0	0	0	0	0	0
X26073	8	22241332	MuDR96	MuDR	Upstream	DownstreamGene	54.3	Neutral	332814	1	0.195865	1.04167	NS	NA	0	0	0	0	0	0	0	0	0	0	0	0	0	0	0	0	0	0	0	0	0	0	0	0	0	0	0	0	0	0	0	0	0	0	0
X26076	8	22248796	MuDR96	MuDR	Downstream	DownstreamGene	65.41	Neutral	496840	3	0.001	1.04167	NA	NA	0	0	0	0	0	0	0	0	0	0	0	0	0	0	0	1	0	0	0	0	0	0	0	0	0	0	0	0	0	0	0	0	0	0	0
X26176	8	22803680	Helitron4	Helitron	Upstream	UpstreamGene	46.38	Neutral	496975	1	0.352043	1.04167	NS	NA	0	0	0	0	0	0	0	0	0	0	0	0	0	0	0	0	0	0	0	0	0	0	0	0	0	0	0	0	0	1	0	0	0	0	0
X26295	8	3255544	TIR_MITE50	TIR_MITE	Upstream	DownstreamGene	33.79	Neutral	915751	2	0.0952846	1.04167	NS	NA	0	0	0	0	0	0	0	0	0	0	0	0	0	0	0	0	0	0	0	0	0	0	0	0	0	0	0	0	0	0	0	0	0	0	0
X26336	8	3711886	TIR_MITE18	TIR_MITE	Upstream	WithinGene	12.08	Neutral	NA	NA	NA	1.04167	NA	NA	0	0	0	0	0	0	0	0	0	0	0	0	0	0	0	0	0	0	0	0	0	0	0	0	0	0	0	0	0	1	0	0	0	0	0
X26404	8	4604191	MuDR39	MuDR	Downstream	DownstreamGene	41.16	Neutral	948853	1	NA	3.125	NS	NA	0	0	0	0	0	0	0	0	0	0	0	0	0	0	0	0	0	0	0	0	0	0	0	0	0	0	0	0	0	0	0	0	0	0	0
X26514	8	6552523	MuDR170	MuDR	Downstream	DownstreamGene	44.83	Neutral	949044	2	0.181928	1.04167	S	GO:0016020,GO:0016021	0	0	0	0	0	0	0	0	0	0	0	0	0	0	0	0	0	0	0	0	0	0	0	0	0	0	0	0	0	0	0	0	0	0	0
X26515	8	6553551	Copia85	Copia	Downstream	DownstreamGene	43.86	Neutral	NA	NA	NA	5.20833	NA	NA	0	0	0	0	0	0	0	0	0	0	0	0	1	0	0	0	0	0	0	0	0	0	0	0	0	0	0	0	0	0	0	0	0	0	0
X26572	8	763389	Helitron106	Helitron	Downstream	DownstreamGene	58.92	Neutral	494309	1	0.0850547	1.04167	NA	NA	0	0	0	0	0	0	0	0	0	0	0	0	0	0	0	0	0	0	0	0	0	0	0	0	0	0	0	0	0	0	0	0	0	1	0
X26587	8	83220	Helitron101	Helitron	Upstream	DownstreamGene	54.53	Neutral	494201	1	0.41641	1.04167	NA	NA	0	0	0	0	0	0	0	0	0	0	0	0	0	0	0	0	0	0	0	0	0	0	0	0	0	0	0	0	0	0	0	0	0	0	0
X26598	8	90505	MuDR58	MuDR	Upstream	DownstreamGene	67.78	Neutral	494201	1	0.41641	1.04167	S	GO:0007049,GO:0007064,GO:0051301,GO:0005634	0	0	0	0	0	0	0	0	0	0	0	0	0	0	0	0	0	0	0	0	0	0	0	0	0	0	0	0	0	0	0	0	0	0	0
X1018	1	15258460	Copia11	Copia	Upstream	DownstreamGene	94.41	Neutral	913127	1	NA	2.08333	NS	NA	0	0	0	0	0	0	0	0	0	0	0	0	0	0	0	0	0	0	0	0	0	0	0	0	0	0	0	0	0	0	0	0	1	0	1
X1153	1	1619986	LINE7	LINE	Upstream	UpstreamGene	55.54	Neutral	470463	1	0.0609469	2.08333	NS	NA	0	0	0	0	0	0	0	0	0	0	0	0	0	0	0	0	0	0	0	0	0	0	0	0	0	0	0	0	1	0	0	1	0	0	0
X1159	1	16308535	MuDR58	MuDR	Downstream	WithinGene	26.1	Neutral	473598	4	0.210607	2.08333	NA	NA	0	0	0	0	0	0	0	0	0	0	0	0	0	0	0	0	0	1	1	0	0	0	0	0	0	0	0	0	0	0	0	0	0	0	0
X1202	1	16567504	MuDR211	MuDR	Upstream	WithinGene	19.75	Neutral	NA	NA	NA	2.08333	NA	NA	0	0	0	0	0	0	0	0	0	0	0	0	0	0	0	0	0	0	0	0	0	0	0	0	0	0	0	0	0	0	1	0	0	0	0
X1472	1	2155191	Harbinger59	Harbinger	Downstream	UpstreamGene	54.02	Neutral	910280	1	NA	2.08333	S	NA	0	0	0	0	0	0	0	0	0	0	0	0	0	0	0	0	0	0	0	0	0	0	0	0	1	0	1	0	0	0	0	0	0	0	0
X1481	1	21614003	MuDR103	MuDR	Downstream	WithinGene	48.4	Neutral	913522	1	NA	8.33333	NA	NA	0	0	0	0	0	0	0	0	0	0	0	0	0	0	0	0	0	0	1	0	0	0	0	0	0	0	0	0	0	0	0	0	0	0	0
X1685	1	23723135	Harbinger71	Harbinger	Downstream	WithinGene	8.06	Neutral	473897	1	0.493783	2.08333	NS	GO:0006952,GO:0031640,GO:0044063,GO:0050832,GO:0008200,GO:0019871,GO:0005576	0	0	0	0	0	0	0	0	0	0	0	0	0	0	0	0	0	0	0	0	0	0	0	0	0	0	0	0	1	1	0	0	0	0	0
X1738	1	2427780	Helitron14	Helitron	Downstream	WithinGene	34.22	Neutral	NA	NA	NA	2.08333	NA	NA	0	0	0	0	0	0	0	0	0	0	0	0	0	0	0	0	0	0	0	0	0	1	0	0	0	0	0	0	0	0	0	0	0	0	0
X1823	1	2461991	MuDR59	MuDR	Upstream	UpstreamGene	67.44	Neutral	470702	2	0.107737	8.33333	NA	NA	0	0	0	0	0	0	0	0	0	0	0	0	0	0	0	0	0	0	0	0	1	1	0	0	0	0	0	0	0	0	0	0	0	0	0
X1830	1	24634824	CACTA7	CACTA	Downstream	WithinGene	30.08	Neutral	923183	2	NA	4.16667	S	GO:0006468,GO:0000166,GO:0004672,GO:0005524,GO:0042802,GO:0005774,GO:0005886,GO:0009506,GO:0016020,GO:0016021	0	0	0	0	1	1	0	0	0	0	0	0	0	0	0	0	0	0	0	0	0	0	0	0	0	0	0	0	0	0	0	0	0	0	0
X1871	1	24800369	Copia75	Copia	Downstream	DownstreamGene	35.26	Neutral	913909	2	NA	6.25	NS	NA	0	0	0	0	0	0	0	0	0	0	0	0	0	0	0	0	0	0	0	0	0	0	0	0	0	0	0	0	0	0	0	0	0	0	0
X1880	1	24856535	NA67	TE_NA	Downstream	UpstreamGene	41.11	Neutral	474017	1	0.090498	2.08333	NA	NA	0	0	0	0	0	0	0	0	0	0	0	0	0	0	0	0	0	0	0	0	0	0	0	0	0	0	0	0	0	0	0	0	0	1	0
X2071	1	26182994	Copia18	Copia	Upstream	UpstreamGene	83.35	Neutral	923463	2	NA	2.08333	NA	NA	0	0	0	0	0	0	0	0	0	0	0	0	0	0	0	0	0	0	0	0	0	0	0	0	0	0	0	0	0	0	0	0	0	0	0
X2241	1	27204476	Helitron25	Helitron	Downstream	WithinGene	38.11	Neutral	474271	1	0.113628	2.08333	NA	GO:0003676,GO:0003723	0	0	0	0	0	0	0	0	0	0	0	0	0	0	0	0	0	0	0	0	0	0	0	0	0	0	0	0	0	0	0	0	1	1	0
X2249	1	27216453	hAT62	hAT	Downstream	UpstreamGene	49.51	Neutral	923649	1	0.140608	2.08333	S	NA	0	0	0	0	0	0	0	0	0	0	0	0	0	0	0	0	0	0	0	0	0	0	0	0	0	0	0	0	0	1	1	0	0	0	0
X2311	1	27902114	CACTA46	CACTA	Downstream	UpstreamGene	62.04	Neutral	474357	3	0.0112958	2.08333	NA	GO:0006886,GO:0016192,GO:0005198,GO:0000139,GO:0005737,GO:0005794,GO:0016020,GO:0030117,GO:0030663	0	0	0	0	0	0	0	0	0	0	0	0	0	0	0	0	0	0	0	0	0	0	0	0	0	0	0	0	0	0	0	0	1	1	0
X2313	1	27907719	Copia19	Copia	Downstream	DownstreamGene	69.14	Neutral	NA	NA	NA	2.08333	NA	NA	0	0	0	0	0	0	0	0	0	0	0	0	0	0	0	0	0	0	0	0	0	0	0	0	0	0	0	0	0	0	0	0	0	1	0
X2319	1	27947535	Gypsy54	Gypsy	Upstream	WithinGene	31.89	Neutral	474366	1	0.232553	2.08333	NA	NA	0	0	0	0	0	0	0	0	0	0	0	0	0	0	0	0	1	0	0	0	0	0	0	0	0	0	0	0	0	0	0	0	0	0	0
X2339	1	27988448	MuDR57	MuDR	Upstream	UpstreamGene	34.64	Neutral	NA	NA	NA	2.08333	NA	NA	0	0	0	0	0	0	0	0	0	0	0	0	0	0	0	0	0	0	0	0	0	0	0	0	0	0	0	0	0	0	0	0	1	1	0
X2509	1	29082909	LINE49	LINE	Upstream	DownstreamGene	58.99	Neutral	924005	1	NA	2.08333	NS	NA	0	0	0	0	0	0	0	0	0	0	0	0	0	0	0	0	0	0	0	0	0	0	0	0	0	0	0	0	1	0	1	0	0	0	0
X2630	1	29556210	MuDR75	MuDR	Upstream	DownstreamGene	19.92	Neutral	314800	1	NA	4.16667	NS	GO:0090305,GO:0003676,GO:0004518,GO:0004527,GO:0016740	0	0	0	0	0	0	0	0	0	0	0	0	0	0	0	0	0	0	0	0	0	0	0	0	0	0	0	0	1	0	0	0	1	0	0
X2660	1	29653734	hAT29	hAT	Downstream	DownstreamGene	3.46	Neutral	NA	NA	NA	2.08333	NA	NA	0	0	0	0	0	0	0	0	0	0	0	0	0	0	0	0	0	0	0	0	0	0	0	0	0	0	0	0	0	0	1	0	0	0	1
X2707	1	29797279	Tase2	Tase	Upstream	UpstreamGene	62.02	Neutral	474702	1	NA	2.08333	NA	NA	0	0	0	0	0	0	0	0	0	0	0	0	0	0	0	0	0	0	0	0	0	0	0	0	0	0	0	0	1	0	0	0	0	0	0
X2716	1	298623	TIR_MITE54	TIR_MITE	Downstream	UpstreamGene	79.42	Neutral	311286	1	NA	2.08333	NA	NA	0	0	0	0	0	0	0	0	0	0	0	0	0	0	0	0	0	0	0	0	0	0	0	0	0	0	0	0	0	0	0	0	0	0	0
X2778	1	30747787	NA11	TE_NA	Upstream	DownstreamGene	58.18	Neutral	NA	NA	NA	2.08333	NA	NA	0	0	0	0	0	0	0	0	0	0	0	0	0	0	0	0	0	0	0	0	0	0	1	0	0	1	0	0	0	0	0	0	0	0	0
X2818	1	3127582	MuDR45	MuDR	Upstream	UpstreamGene	75.35	Neutral	910535	1	0.0969579	2.08333	NS	NA	0	0	0	0	0	0	0	0	0	0	0	0	0	0	0	0	0	0	0	0	0	0	0	0	0	1	0	1	0	0	0	0	0	0	0
X2890	1	3227245	SINE6	SINE	Downstream	WithinGene	21.31	Neutral	470916	1	NA	2.08333	NA	NA	0	0	0	0	0	0	0	0	0	0	0	0	0	0	0	0	1	0	0	1	0	0	0	0	0	0	0	0	0	0	0	0	0	0	0
X292	1	11613236	MuDR17	MuDR	Upstream	DownstreamGene	50.85	Neutral	921678	1	0.0856408	2.08333	NS	NA	0	0	0	0	0	0	0	0	0	0	0	0	0	0	0	0	0	0	0	0	0	0	0	0	0	0	0	1	0	0	0	0	0	0	0
X2990	1	3359389	hAT25	hAT	Downstream	UpstreamGene	30.27	Neutral	NA	NA	NA	2.08333	NA	NA	0	0	0	0	0	0	0	0	0	0	0	0	1	0	0	1	0	0	0	0	0	0	0	0	0	0	0	0	0	0	0	0	0	0	0
X3044	1	3599543	Gypsy5	Gypsy	Downstream	DownstreamGene	62.98	Neutral	471036	1	0.0785666	2.08333	NA	NA	0	0	0	0	0	0	0	0	0	0	0	0	0	0	0	0	0	0	0	0	0	0	0	0	0	0	0	0	0	0	0	0	0	0	0
X3236	1	4126153	MuDR19	MuDR	Downstream	UpstreamGene	46.88	Neutral	471171	1	NA	2.08333	NS	NA	0	0	0	0	0	0	0	0	0	0	0	0	0	0	0	0	0	0	0	0	0	0	0	0	0	0	0	0	1	0	0	1	0	0	0
X3249	1	4175493	hAT20	hAT	Downstream	WithinGene	26.89	Neutral	471187	2	NA	2.08333	NA	NA	0	0	0	0	0	0	0	0	0	0	0	0	0	0	0	0	0	0	0	0	0	0	0	0	0	0	0	0	0	0	0	0	0	0	0
X3448	1	4925984	Helitron40	Helitron	Upstream	UpstreamGene	62.39	Neutral	910979	1	NA	6.25	NA	GO:0009903,GO:0009904,GO:0003674,GO:0005829	0	0	0	0	0	0	0	0	0	0	0	0	0	0	0	0	0	0	0	0	0	0	0	0	0	0	0	0	0	0	0	0	1	0	0
X3454	1	4952471	Helitron205	Helitron	TE	WithinGene	0	Neutral	334514	1	NA	8.33333	NA	NA	0	0	0	0	0	1	0	0	0	0	0	0	0	0	0	0	0	0	0	0	0	0	0	0	0	0	0	0	0	0	0	0	0	0	0
X407	1	11990863	Copia37	Copia	Upstream	DownstreamGene	59.7	Neutral	921775	1	0.001	2.08333	NS	GO:0045040,GO:0005742,GO:0016020,GO:0016021	0	0	0	0	0	0	0	0	0	0	0	0	0	0	0	0	0	0	0	0	0	0	0	0	0	0	0	0	0	0	0	0	0	0	0
X41	1	10151146	Gypsy75	Gypsy	Downstream	WithinGene	45.1	Neutral	472552	2	NA	4.16667	NA	NA	0	0	0	0	0	0	0	0	0	0	0	0	1	0	1	0	0	0	0	0	0	0	0	0	0	0	0	0	0	0	0	0	0	0	0
X4105	1	7255055	hAT24	hAT	Upstream	DownstreamGene	63.79	Neutral	471937	1	0.159098	2.08333	NS	NA	0	0	0	0	0	0	0	0	0	0	0	0	0	0	0	0	0	0	0	0	1	0	0	0	0	0	0	1	0	0	0	0	0	0	0
X4133	1	7345838	Helitron23	Helitron	Downstream	DownstreamGene	56.11	Neutral	920669	4	NA	2.08333	NA	NA	0	0	0	0	0	0	0	0	0	0	0	0	0	0	0	0	0	0	0	0	0	0	0	0	0	0	0	0	0	0	0	0	0	0	0
X4155	1	7384971	Helitron12	Helitron	Upstream	UpstreamGene	55.43	Neutral	471968	2	0.755798	4.16667	NA	NA	0	0	0	0	0	0	0	0	0	0	0	0	0	0	0	0	0	0	0	0	0	0	0	0	0	0	0	0	1	1	0	0	0	0	0
X4275	1	7768705	Tase2	Tase	Upstream	DownstreamGene	34.63	Neutral	472069	1	0.496251	2.08333	NS	GO:0018171,GO:0070483,GO:0071456,GO:0005506,GO:0016491,GO:0016702,GO:0017172,GO:0046872,GO:0005634,GO:0005737	0	0	0	0	0	0	0	0	0	0	0	0	0	0	0	0	0	0	0	0	0	0	0	0	0	0	0	0	0	0	1	1	0	0	0
X4358	1	8020371	SINE2	SINE	Downstream	UpstreamGene	72.03	Neutral	472118	1	0.709899	2.08333	NA	NA	0	0	0	0	0	0	0	0	0	0	0	0	0	0	0	0	1	0	1	0	0	0	0	0	0	0	0	0	0	0	0	0	0	0	0
X4403	1	8278418	NA24	TE_NA	Upstream	DownstreamGene	73.23	Neutral	472173	1	0.0582098	2.08333	S	GO:0006633,GO:0016746,GO:0016747,GO:0016020	0	0	0	0	0	0	0	0	0	0	0	0	0	0	0	0	0	0	0	0	0	0	0	0	0	0	0	0	0	0	0	0	0	0	0
X4501	1	8590447	TRIM_LAR7	TRIM_LAR	Downstream	UpstreamGene	48.21	Neutral	312939	1	NA	10.4167	NA	NA	0	0	0	0	0	0	0	0	0	0	0	0	0	0	0	0	0	0	0	0	0	0	0	0	1	0	1	0	0	0	0	0	0	0	0
X4546	1	8765850	TRIM_LAR4	TRIM_LAR	Downstream	DownstreamGene	30.32	Neutral	911886	1	NA	6.25	NS	NA	0	0	0	0	0	0	0	0	0	0	0	0	0	0	0	0	0	0	0	0	0	0	0	0	0	1	0	0	0	0	0	0	0	0	0
X4612	1	8955265	MuDR95	MuDR	Upstream	DownstreamGene	11.22	Neutral	NA	NA	NA	2.08333	NA	NA	0	0	0	0	0	0	0	0	0	0	0	0	0	0	0	0	0	0	0	0	0	0	1	0	0	0	0	0	0	0	0	0	0	0	0
X4809	1	9798387	hAT82	hAT	Downstream	UpstreamGene	110.22	Neutral	313117	1	0.0575555	4.16667	NA	NA	0	0	0	0	0	0	0	0	0	0	0	0	0	0	0	0	0	0	0	0	0	0	0	0	0	0	0	0	0	0	0	0	0	0	0
X508	1	12342594	LINE46	LINE	Downstream	DownstreamGene	42.56	Neutral	473010	1	0.0418718	6.25	NA	NA	0	0	0	0	0	0	0	0	0	0	0	0	0	0	0	0	1	0	0	1	0	0	0	0	0	0	0	0	0	0	0	0	0	0	0
X537	1	1243226	MuDR143	MuDR	Upstream	DownstreamGene	36.61	Neutral	470372	3	0.279608	2.08333	NA	NA	0	0	0	0	0	0	0	0	0	0	0	0	0	0	0	0	0	0	0	0	0	0	0	0	0	0	0	0	0	0	0	0	0	1	0
X629	1	12822057	MuDR27	MuDR	Downstream	WithinGene	49.12	Neutral	921949	1	0.488446	2.08333	S	NA	0	0	0	0	0	0	0	0	0	0	0	0	0	0	0	0	0	0	0	0	0	0	0	0	0	0	0	0	0	0	0	0	0	0	0
X661	1	13030392	TRIM_LAR7	TRIM_LAR	Upstream	DownstreamGene	37.68	Neutral	921997	1	NA	4.16667	NA	NA	0	0	0	0	0	0	0	0	0	0	0	0	0	0	0	0	0	0	0	0	0	0	0	0	0	0	0	0	0	0	0	0	0	0	0
X890	1	14365476	hAT36	hAT	Upstream	UpstreamGene	62.65	Neutral	922237	1	0.0422598	2.08333	NS	GO:0006886,GO:0015031,GO:0016192,GO:0005794,GO:0005829,GO:0009506,GO:0016020,GO:0030117,GO:0030124	0	0	0	0	0	0	0	0	0	0	0	0	0	0	0	0	0	0	0	0	0	0	0	0	0	0	0	0	0	0	0	0	0	1	1
X4909	2	11182373	MuDR10	MuDR	Downstream	WithinGene	17.03	Neutral	475746	1	0.23837	6.25	NS	NA	0	0	0	0	0	0	0	0	0	0	0	0	0	0	0	0	0	0	0	0	0	0	0	0	0	0	0	0	0	1	0	0	0	0	0
X5099	2	12769957	Gypsy106	Gypsy	Downstream	DownstreamGene	20.95	Neutral	475894	1	NA	2.08333	NS	NA	0	0	0	0	0	0	0	0	0	0	0	0	0	0	0	0	0	0	0	0	0	0	0	0	0	0	0	0	0	0	0	0	0	0	0
X5123	2	12898613	LINE16	LINE	Upstream	UpstreamGene	76.42	Neutral	475922	1	0.0883655	2.08333	NS	GO:0016491,GO:0030267,GO:0051287	0	0	0	0	0	0	0	0	0	0	0	0	0	0	0	0	0	0	0	0	0	0	0	0	0	0	0	0	0	0	0	0	0	0	0
X5351	2	14430717	Copia70	Copia	Downstream	UpstreamGene	57.48	Neutral	476163	1	NA	2.08333	S	NA	0	0	0	0	0	0	0	0	0	0	0	0	0	0	0	0	0	0	0	0	0	0	0	0	0	0	0	0	1	1	0	0	0	0	0
X5528	2	15429687	SINE17	SINE	Upstream	DownstreamGene	22.52	Neutral	476382	1	0.0879261	2.08333	NA	NA	0	0	0	0	0	0	0	0	0	0	0	0	0	0	0	0	0	0	0	0	0	0	0	0	0	0	0	0	0	0	0	0	0	0	0
X5770	2	16340206	MuDR63	MuDR	Downstream	UpstreamGene	69.65	Neutral	926838	1	0.161265	2.08333	NA	NA	0	0	0	0	0	0	0	0	0	0	0	0	1	0	0	1	0	0	0	0	0	0	0	0	0	0	0	0	0	0	0	0	0	0	0
X5917	2	16983876	NA19	TE_NA	Upstream	UpstreamGene	78.51	Neutral	316527	1	0.159723	6.25	S	NA	0	0	0	0	0	0	0	0	0	0	0	0	0	0	0	0	1	1	0	0	0	0	0	0	0	0	0	0	0	0	0	0	0	0	0
X5958	2	17179672	Helitron76	Helitron	Upstream	WithinGene	21.33	Neutral	927043	1	NA	10.4167	NS	NA	0	0	0	0	0	0	0	0	0	0	0	0	0	0	0	0	0	0	0	0	0	0	0	0	0	0	0	0	0	0	0	0	0	0	0
X6123	2	17713485	TRIM_LAR8	TRIM_LAR	Upstream	UpstreamGene	65.68	Neutral	927161	1	0.27456	2.08333	NS	NA	0	0	0	0	0	0	0	0	0	0	0	0	0	0	0	0	0	0	0	0	0	0	0	0	0	0	0	0	0	0	0	0	0	0	0
X6428	2	18878312	Helitron152	Helitron	Downstream	DownstreamGene	90.04	Neutral	477163	1	NA	2.08333	NA	NA	0	0	0	0	0	0	0	0	0	0	0	0	0	0	0	0	0	0	0	0	0	0	0	0	0	0	0	0	0	0	0	0	0	1	1
X6457	2	18967738	Mariner3	Mariner	Downstream	DownstreamGene	45.68	Neutral	477187	1	0.0812189	2.08333	S	NA	0	0	0	0	0	0	0	0	0	0	0	0	0	0	0	0	0	0	0	0	0	0	0	0	0	0	0	0	0	0	0	0	1	0	1
X6571	2	19249830	MuDR13	MuDR	Upstream	DownstreamGene	96.25	Neutral	927522	1	0.36226	2.08333	NA	NA	0	0	0	0	0	0	0	0	0	0	0	0	0	0	0	0	0	0	0	0	0	0	0	0	1	0	1	0	0	0	0	0	0	0	0
X6732	2	2789510	MuDR103	MuDR	Downstream	DownstreamGene	67.25	Neutral	475227	1	NA	2.08333	NA	NA	0	0	0	0	0	0	0	0	0	0	0	0	0	0	0	0	0	0	0	0	0	0	0	0	0	0	0	0	0	0	0	1	0	0	0
X6927	2	428904	TIR_MITE83	TIR_MITE	Downstream	UpstreamGene	36.37	Neutral	924529	1	NA	2.08333	S	NA	0	0	0	0	0	0	0	0	0	0	0	0	0	0	0	0	0	0	0	0	0	1	1	0	0	0	0	0	0	0	0	0	0	0	0
X6948	2	4394876	MuDR162	MuDR	Downstream	UpstreamGene	40.79	Neutral	925185	3	0.0607827	6.25	NA	NA	0	0	0	0	0	0	0	0	0	0	0	0	0	0	0	0	0	0	0	0	0	0	0	0	0	0	0	0	0	0	1	0	0	0	0
X10042	3	6372609	TIR_MITE70	TIR_MITE	Upstream	WithinGene	45.02	Neutral	929309	2	0.599867	8.33333	NA	NA	0	0	0	0	0	0	0	0	0	0	0	0	0	0	0	0	0	0	0	0	0	0	0	0	0	0	0	0	0	0	0	1	0	0	0
X10109	3	6591878	CACTA47	CACTA	Downstream	WithinGene	42.2	Neutral	479016	1	NA	2.08333	NA	NA	0	0	0	0	0	0	0	0	0	0	0	0	0	0	0	0	0	0	0	0	0	0	0	0	0	0	0	0	0	0	0	1	0	0	0
X10413	3	7817240	hAT14	hAT	Upstream	DownstreamGene	85.84	Neutral	479325	1	NA	4.16667	NA	NA	0	0	0	0	0	0	0	0	0	0	0	0	0	0	0	0	0	1	1	0	0	0	0	0	0	0	0	0	0	0	0	0	0	0	0
X10427	3	7891902	SINE3	SINE	Upstream	DownstreamGene	80.43	Neutral	929719	1	NA	2.08333	NA	NA	0	0	0	0	0	0	0	0	0	0	0	0	0	0	0	0	1	0	1	0	0	0	0	0	0	0	0	0	0	0	0	0	0	0	0
X10526	3	8261968	LINE8	LINE	Upstream	UpstreamGene	109.98	Neutral	318673	1	0.389328	2.08333	NA	NA	0	0	0	0	0	0	0	0	0	0	0	0	0	0	0	0	0	0	0	0	0	0	0	0	0	0	0	0	0	0	0	0	0	0	0
X10724	3	9097206	LINE43	LINE	Upstream	DownstreamGene	61.24	Neutral	479592	2	0.0280605	2.08333	NA	NA	0	0	0	0	0	0	0	0	0	0	0	0	0	0	0	0	0	0	0	0	0	0	0	0	0	0	0	0	0	1	0	0	0	0	0
X10753	3	9242536	Gypsy19	Gypsy	Upstream	DownstreamGene	65.67	Neutral	479621	1	NA	2.08333	NS	GO:0006397,GO:0016554,GO:0003676,GO:0003723	0	0	0	0	0	0	0	0	0	0	0	0	0	0	0	0	0	0	0	0	0	0	0	0	0	0	0	0	0	0	0	0	0	0	1
X10831	3	9502937	LINE21	LINE	Upstream	DownstreamGene	86.34	Neutral	479664	1	NA	2.08333	NS	NA	0	0	0	0	0	0	0	0	0	0	0	0	0	0	0	0	0	0	0	0	0	0	0	0	0	0	0	0	0	0	0	0	0	0	0
X10913	3	9945535	Harbinger14	Harbinger	Upstream	UpstreamGene	47.64	Neutral	479742	1	0.0392675	6.25	NA	GO:0005783,GO:0016020,GO:0016021,GO:0030134	0	0	0	0	0	0	0	0	0	0	0	0	0	0	0	0	1	0	1	0	0	0	0	0	0	0	0	0	0	0	0	0	0	0	0
X7384	3	10830755	SINE6	SINE	Upstream	WithinGene	11.92	Neutral	479866	1	NA	2.08333	NS	NA	0	0	0	0	0	0	0	0	0	0	0	0	0	0	0	0	0	0	0	0	1	0	0	1	0	0	0	0	0	0	0	0	0	0	0
X7605	3	1254353	Copia13	Copia	Downstream	UpstreamGene	66.59	Neutral	317260	1	NA	4.16667	NA	NA	0	0	0	0	0	0	0	0	0	0	0	0	0	0	0	0	0	0	0	0	0	0	0	0	0	0	0	0	0	0	0	0	1	0	1
X7641	3	13182932	Helitron42	Helitron	Downstream	WithinGene	20.59	Neutral	930737	1	0.175054	10.4167	NA	NA	0	0	0	0	0	0	0	0	0	0	0	0	0	0	0	0	0	0	0	0	1	0	1	0	0	0	0	0	0	0	0	0	0	0	0
X7879	3	1514979	Copia13	Copia	Downstream	DownstreamGene	79.56	Neutral	317312	1	NA	8.33333	NA	NA	0	0	0	0	0	0	0	0	0	0	0	0	0	0	0	0	0	0	0	1	0	0	0	0	0	0	0	0	0	0	0	0	0	0	0
X7907	3	1565573	Helitron141	Helitron	Downstream	DownstreamGene	59.19	Neutral	477715	1	NA	2.08333	S	NA	0	0	0	0	0	0	0	0	0	0	0	0	0	0	0	0	0	0	0	1	0	0	0	0	0	0	0	0	0	0	0	1	0	0	0
X8313	3	2084097	Helitron122	Helitron	Downstream	WithinGene	20.71	Neutral	477839	1	0.0944339	4.16667	S	GO:0006414,GO:0003746	0	0	0	0	0	0	0	0	0	0	0	0	0	0	0	0	0	0	0	0	0	0	0	0	0	0	0	0	1	0	0	0	0	0	1
X8335	3	20999048	LINE20	LINE	Downstream	UpstreamGene	63.25	Neutral	931443	2	0.027263	4.16667	NA	NA	0	0	0	0	0	0	0	0	0	0	0	0	0	0	0	0	0	0	0	0	0	0	0	0	0	0	0	0	1	1	0	0	0	0	0
X8405	3	21532240	TIR_MITE5	TIR_MITE	Downstream	WithinGene	12.81	Neutral	480563	3	NA	2.08333	NA	NA	0	0	0	0	0	0	0	0	0	0	0	0	0	0	0	0	0	0	0	0	0	0	0	0	0	0	0	0	1	0	1	0	0	0	0
X8417	3	21625425	LINE31	LINE	Upstream	DownstreamGene	73.99	Neutral	480572	1	NA	4.16667	NS	NA	0	0	0	0	0	0	0	0	0	0	0	0	0	0	0	0	0	0	0	0	0	0	0	0	0	0	0	0	0	0	0	0	0	0	0
X8540	3	22326070	TIR_MITE91	TIR_MITE	Downstream	UpstreamGene	109.57	Neutral	480691	1	NA	2.08333	NA	NA	0	0	0	0	0	0	0	0	0	0	0	0	0	0	0	0	0	0	0	0	0	0	0	0	0	0	0	0	0	0	0	0	0	1	1
X8639	3	2316813	MuDR19	MuDR	Downstream	WithinGene	27.89	Neutral	340770	2	0.159405	4.16667	NS	NA	0	0	0	0	0	0	0	0	0	0	0	0	0	0	0	0	0	0	0	0	0	0	0	0	0	0	0	0	0	0	0	0	0	1	0
X8641	3	23190421	Harbinger44	Harbinger	Downstream	DownstreamGene	32.76	Neutral	480796	1	0.290791	4.16667	NS	NA	0	0	0	0	0	0	0	0	0	0	0	0	0	0	0	0	0	0	0	0	0	0	0	0	0	0	0	0	0	0	0	0	0	0	0
X8833	3	2487211	MuDR32	MuDR	TE	WithinGene	0	Neutral	NA	NA	NA	4.16667	NA	NA	0	0	0	0	0	0	0	0	0	0	0	0	0	0	0	0	0	0	0	0	0	0	0	0	0	0	0	0	0	0	0	0	1	1	0
X8847	3	2553078	Harbinger24	Harbinger	Downstream	DownstreamGene	43.06	Neutral	928265	1	0.0330729	2.08333	NS	NA	0	0	0	0	0	0	0	0	0	0	0	0	0	0	0	0	0	0	0	0	0	0	0	0	0	0	0	0	0	0	0	0	0	0	0
X8855	3	2571553	Helitron43	Helitron	Downstream	WithinGene	32.54	Neutral	477944	1	NA	2.08333	NS	NA	0	0	0	0	0	0	0	0	0	0	0	0	0	0	0	0	0	0	0	0	0	0	0	0	1	0	1	0	0	0	0	0	0	0	0
X8864	3	2664902	Copia23	Copia	Upstream	WithinGene	17.23	Neutral	477953	1	NA	4.16667	NS	NA	0	0	0	0	0	0	0	0	0	0	0	0	0	0	0	0	0	0	0	0	0	0	0	0	0	0	0	0	0	0	0	0	0	0	0
X8926	3	2845651	hAT84	hAT	Downstream	DownstreamGene	54.98	Neutral	477999	1	0.352685	2.08333	NA	NA	0	0	0	0	0	0	0	0	0	0	0	0	0	0	0	0	0	0	0	0	0	0	0	0	0	0	0	0	0	0	0	0	0	0	0
X9038	3	3219012	Helitron110	Helitron	Upstream	UpstreamGene	48.88	Neutral	478095	1	0.0931673	2.08333	NA	NA	0	0	0	0	0	0	0	0	0	0	0	0	0	0	0	0	0	0	0	0	0	0	0	0	0	0	0	0	0	1	0	1	0	0	0
X9204	3	3727126	Gypsy82	Gypsy	Downstream	WithinGene	50.69	Neutral	341076	1	NA	2.08333	NS	NA	0	0	0	0	0	0	0	0	0	0	0	0	0	0	0	0	0	0	0	0	0	0	0	0	0	0	0	0	0	0	1	1	0	0	0
X9340	3	4094900	CACTA3	CACTA	Downstream	WithinGene	21.82	Neutral	928717	2	0.0861574	10.4167	NA	NA	0	0	0	0	0	0	0	0	0	0	0	0	0	0	0	0	0	0	0	0	1	0	1	0	0	0	0	0	0	0	0	0	0	0	0
X9457	3	4520819	MuDR161	MuDR	Downstream	UpstreamGene	40.77	Neutral	478469	1	0.0758716	2.08333	NS	NA	0	0	0	0	0	0	0	0	0	0	0	0	0	0	0	0	0	0	0	0	0	0	0	0	0	0	0	0	1	1	0	0	0	0	0
X9531	3	4875264	Helitron29	Helitron	Upstream	DownstreamGene	86.46	Neutral	317988	2	NA	2.08333	NS	NA	0	0	0	0	0	0	0	0	0	0	0	0	0	0	0	0	0	0	0	0	0	0	0	0	0	0	0	0	0	0	0	0	0	0	0
X9794	3	5518366	Harbinger8	Harbinger	Upstream	WithinGene	16.12	Neutral	478747	1	NA	2.08333	NA	NA	0	0	0	0	0	0	0	0	0	0	0	0	0	0	0	0	0	0	0	0	0	0	0	0	0	0	0	0	0	1	0	1	0	0	0
X9828	3	5687958	Copia10	Copia	Upstream	DownstreamGene	27.04	Neutral	NA	NA	NA	6.25	NA	NA	0	0	0	0	0	0	0	0	0	0	0	0	1	0	1	0	0	0	0	0	0	0	0	0	0	0	0	0	0	0	0	0	0	0	0
X9844	3	5725996	TIR_MITE40	TIR_MITE	Upstream	DownstreamGene	27.39	Neutral	929158	1	0.089224	2.08333	NS	NA	0	0	0	0	0	0	0	0	0	0	0	0	0	0	0	0	0	0	0	0	0	0	0	0	0	0	0	0	0	0	0	0	0	1	1
X11023	4	1102968	Harbinger64	Harbinger	Downstream	UpstreamGene	63.5	Neutral	343817	2	0.308145	2.08333	NS	GO:0009787,GO:0071470,GO:0005886	0	0	0	0	0	0	0	0	0	0	0	0	0	0	0	0	0	0	0	0	0	0	0	0	0	0	0	0	0	1	0	0	0	0	0
X11210	4	13316136	Helitron111	Helitron	Downstream	WithinGene	35.67	Neutral	900682	1	NA	2.08333	NA	NA	0	0	0	0	0	0	0	0	0	0	0	0	0	0	0	0	0	0	0	0	0	0	0	0	0	0	0	0	0	0	0	0	0	0	0
X11359	4	14421561	MuDR194	MuDR	Downstream	DownstreamGene	57.99	Neutral	933590	1	0.0668	10.4167	NA	GO:0015979,GO:0005509,GO:0005777,GO:0009507,GO:0009523,GO:0009534,GO:0009535,GO:0009543,GO:0009570,GO:0009579,GO:0009654,GO:0019898,GO:0031977	0	0	0	0	0	0	0	0	0	0	0	0	1	0	0	0	0	0	0	0	0	1	0	0	0	0	0	0	0	0	0	0	0	0	0
X11507	4	15050427	Harbinger27	Harbinger	Downstream	DownstreamGene	57.04	Neutral	482115	1	NA	6.25	NA	NA	0	0	0	0	0	0	0	0	0	0	0	0	1	1	0	0	0	0	0	0	0	0	0	0	0	0	0	0	0	0	0	0	0	0	0
X11545	4	15159209	Copia4	Copia	Upstream	DownstreamGene	19.16	Neutral	933769	2	0.0342219	6.25	NA	GO:0090503,GO:0003676,GO:0004535,GO:0005737,GO:0030014	0	0	0	0	0	0	0	0	0	0	0	0	0	0	0	0	0	0	0	0	0	0	0	0	1	0	1	0	0	0	0	0	0	0	0
X11573	4	15308969	MuDR195	MuDR	Downstream	DownstreamGene	58.1	Neutral	NA	NA	NA	4.16667	NA	NA	0	0	0	0	0	0	0	0	0	0	0	0	0	0	0	0	0	0	1	0	0	0	0	0	0	0	0	0	0	0	0	0	0	0	0
X11577	4	15321416	MuDR43	MuDR	Downstream	WithinGene	47.92	Neutral	482168	1	NA	2.08333	NS	NA	0	0	0	0	0	0	0	0	0	0	0	0	0	0	0	0	0	0	0	0	0	0	1	0	0	0	0	0	0	0	0	0	0	1	0
X11752	4	16003472	Mariner3	Mariner	Upstream	DownstreamGene	57.71	Neutral	NA	NA	NA	4.16667	NA	NA	0	0	0	0	0	0	0	0	0	0	0	0	0	0	0	0	0	0	0	0	0	1	0	0	0	0	0	0	0	0	0	0	0	0	0
X11761	4	16048397	Helitron73	Helitron	Upstream	WithinGene	47.62	Neutral	NA	NA	NA	6.25	NA	GO:0089709,GO:1903401,GO:1903826,GO:1990575,GO:0000064,GO:0005290,GO:0015181,GO:0015189,GO:0005739,GO:0005743,GO:0016020,GO:0016021	0	0	0	0	0	0	1	0	0	0	0	0	0	0	0	0	0	0	0	0	0	1	0	0	0	0	0	0	0	0	0	0	0	0	0
X11790	4	16136002	Harbinger26	Harbinger	Downstream	DownstreamGene	96.4	Neutral	482349	1	NA	2.08333	NA	NA	0	0	0	0	0	0	0	0	0	0	0	0	0	0	0	0	0	0	0	0	0	0	0	0	0	0	0	0	0	0	0	0	0	0	1
X11862	4	16456480	Mariner8	Mariner	Upstream	DownstreamGene	88.64	Neutral	321185	1	0.395042	2.08333	NA	NA	0	0	0	0	0	0	0	0	0	0	0	0	0	0	0	0	0	0	0	0	0	0	0	0	0	0	0	0	1	1	0	0	0	0	0
X11932	4	16707001	CACTA58	CACTA	Downstream	UpstreamGene	68.45	Neutral	482484	1	0.0694123	2.08333	NA	NA	0	0	0	0	0	0	0	0	0	0	0	0	0	0	0	0	0	0	0	0	0	0	0	0	0	0	0	0	0	1	0	1	0	0	0
X11963	4	16867021	NA6	TE_NA	Upstream	DownstreamGene	51.48	Neutral	934177	1	NA	10.4167	NA	NA	0	0	0	0	0	0	0	0	0	0	0	0	0	0	0	0	0	0	0	0	0	0	0	0	0	0	0	0	0	0	0	0	0	1	1
X12068	4	17356610	TRIM_LAR12	TRIM_LAR	Downstream	WithinGene	33.21	Neutral	482629	1	0.242328	8.33333	NA	NA	0	0	0	0	0	0	1	0	0	0	0	0	0	0	0	0	0	0	0	0	0	0	1	0	0	0	0	0	0	0	0	0	0	0	0
X12133	4	17643327	hAT4	hAT	Upstream	DownstreamGene	61.34	Neutral	482684	1	NA	2.08333	NA	NA	0	0	0	0	0	0	0	0	0	0	0	0	0	0	0	0	0	0	0	0	0	0	0	0	0	0	0	0	0	0	0	0	0	0	0
X12157	4	17772607	TIR_MITE5	TIR_MITE	Downstream	DownstreamGene	53.76	Neutral	482705	2	NA	2.08333	S	NA	0	0	0	0	0	0	0	0	0	0	0	0	0	0	0	0	0	0	0	0	0	0	0	0	0	0	0	0	0	0	0	0	1	1	0
X12322	4	18698480	Copia53	Copia	Downstream	DownstreamGene	86.91	Neutral	345632	2	0.209699	4.16667	NS	NA	0	0	0	0	0	0	0	0	0	0	0	0	0	0	0	0	0	0	0	0	0	0	0	0	0	0	0	0	0	0	0	0	0	0	0
X12468	4	19337319	Helitron107	Helitron	Upstream	WithinGene	52.15	Neutral	483012	2	NA	2.08333	S	NA	0	0	0	0	0	0	0	0	0	0	0	0	0	0	0	0	0	0	0	0	0	0	0	0	0	0	0	0	0	0	0	0	0	0	0
X12500	4	19423101	hAT58	hAT	Upstream	UpstreamGene	38.05	Neutral	483031	1	0.0736471	2.08333	NA	NA	0	0	0	0	0	0	0	0	0	0	0	0	0	0	0	0	0	0	0	0	0	0	0	0	0	0	0	0	0	0	0	0	0	0	0
X12514	4	19504453	MuDR164	MuDR	Downstream	UpstreamGene	41.35	Neutral	483042	1	NA	2.08333	NA	NA	0	0	0	0	0	0	0	0	0	0	0	0	0	0	0	0	0	0	0	0	0	0	0	0	0	0	0	0	0	0	0	0	0	0	0
X12780	4	20644742	Helitron168	Helitron	Downstream	UpstreamGene	46.84	Neutral	483321	1	NA	4.16667	NA	NA	0	0	0	0	0	0	0	0	0	0	0	0	0	0	0	0	0	0	0	0	0	0	1	0	0	0	0	0	0	0	0	1	0	0	0
X12935	4	21270226	Mariner9	Mariner	Upstream	DownstreamGene	39.03	Neutral	483462	1	NA	2.08333	S	GO:0006355,GO:0003700	0	0	0	0	0	0	0	0	0	0	0	0	0	0	0	0	0	0	0	0	0	0	0	0	0	0	0	0	0	0	0	0	1	0	0
X13241	4	22575280	Copia78	Copia	Upstream	UpstreamGene	29.82	Neutral	483806	1	0.0555469	12.5	NS	NA	0	0	0	0	0	0	0	0	0	0	0	0	0	0	0	0	0	0	0	0	0	0	0	0	0	0	0	0	0	0	0	0	0	0	0
X13251	4	22597765	Helitron6	Helitron	Upstream	DownstreamGene	30.43	Neutral	NA	NA	NA	2.08333	NA	NA	0	0	0	0	0	0	0	0	0	0	0	0	0	0	0	0	0	0	0	0	0	0	0	0	0	0	0	0	1	0	0	1	0	0	0
X13268	4	22711625	LINE22	LINE	Upstream	DownstreamGene	45.66	Neutral	346483	1	0.129517	2.08333	S	GO:0006633,GO:0016746,GO:0016747,GO:0102336,GO:0102337,GO:0102338,GO:0102756,GO:0016020	0	0	0	0	0	0	0	0	0	0	0	0	0	0	0	0	0	0	0	0	0	0	0	0	0	0	0	0	0	0	0	0	1	0	0
X13444	4	2374814	Helitron20	Helitron	Downstream	DownstreamGene	43.77	Neutral	481267	1	NA	4.16667	NS	NA	0	0	0	0	0	0	0	0	0	0	0	0	0	0	0	0	0	0	0	0	0	0	0	0	0	0	0	0	0	0	0	0	0	1	1
X13473	4	2709469	MuDR42	MuDR	Downstream	UpstreamGene	50.26	Neutral	343993	2	0.173181	4.16667	S	NA	0	0	0	1	0	0	0	0	0	0	0	0	0	0	0	0	0	0	0	0	0	0	0	0	0	0	0	1	0	0	0	0	0	0	0
X13599	4	3823895	MuDR194	MuDR	Downstream	WithinGene	78.62	Neutral	344116	1	0.17872	2.08333	NS	GO:0000166,GO:0004386,GO:0005524,GO:0046872,GO:0140658	0	0	0	0	0	0	0	0	0	0	0	0	0	0	0	0	0	0	0	0	1	1	0	0	0	0	0	0	0	0	0	0	0	0	0
X13858	4	870365	Copia26	Copia	Upstream	UpstreamGene	74.9	Neutral	932189	1	0.300965	2.08333	S	GO:0006281	0	0	0	0	0	0	0	0	0	0	0	0	0	0	0	0	0	0	0	0	0	1	0	0	0	1	0	0	0	0	0	0	0	0	0
X13923	5	10060260	Helitron72	Helitron	Downstream	UpstreamGene	44.98	Neutral	484792	1	0.030076	4.16667	NA	NA	0	0	0	0	0	0	0	0	0	0	0	0	0	0	0	0	0	0	0	0	0	0	0	0	0	0	0	0	0	0	0	0	1	0	1
X13988	5	10531066	MuDR24	MuDR	Upstream	UpstreamGene	52.43	Neutral	484824	1	NA	2.08333	NS	NA	0	0	0	0	0	0	0	0	0	0	0	0	0	0	0	0	0	0	0	0	0	0	0	0	0	0	0	0	0	0	1	1	0	0	0
X14047	5	11434022	Gypsy4	Gypsy	TE	WithinGene	0	Neutral	897254	3	NA	2.08333	NS	NA	0	0	0	0	0	0	0	0	0	0	0	0	0	0	0	0	0	0	0	0	0	0	0	0	0	0	0	0	0	0	0	0	0	0	0
X14229	5	12863117	Helitron49	Helitron	Upstream	WithinGene	19.57	Neutral	485058	1	NA	6.25	NA	NA	0	0	0	0	0	0	0	0	0	0	0	0	0	0	0	0	0	1	0	1	0	0	0	0	0	0	0	0	0	0	0	0	0	0	0
X14363	5	13653451	LINE5	LINE	Upstream	UpstreamGene	47.51	Neutral	323420	1	NA	2.08333	NA	NA	0	0	0	0	0	0	0	0	0	0	0	0	0	0	0	0	0	0	0	0	0	0	0	0	0	0	0	0	0	0	0	0	0	0	0
X14383	5	13761207	Copia58	Copia	Upstream	WithinGene	31.05	Neutral	485194	1	0.16539	2.08333	NS	NA	0	0	0	0	0	0	0	0	0	0	0	0	0	0	0	0	0	0	0	0	0	0	0	0	0	0	0	0	0	0	0	1	0	0	0
X14570	5	15021506	LINE104	LINE	Downstream	DownstreamGene	41.27	Neutral	NA	NA	NA	2.08333	NA	NA	0	0	0	0	0	0	0	0	0	0	0	0	0	0	0	0	0	0	0	0	0	0	0	0	0	0	0	0	0	0	0	0	0	0	1
X14765	5	15884154	LINE52	LINE	Upstream	DownstreamGene	41.86	Neutral	485553	1	0.113878	2.08333	NA	GO:0008150,GO:0090305,GO:0003676,GO:0003677,GO:0003723,GO:0003729,GO:0004518,GO:0016787,GO:0046872,GO:0005575	0	0	0	0	0	0	0	0	0	0	0	0	0	0	0	0	0	0	0	0	0	0	0	0	0	0	0	0	0	0	0	0	0	0	0
X14829	5	1605314	TIR_MITE25	TIR_MITE	Downstream	WithinGene	34.63	Neutral	896277	2	0.101884	8.33333	NA	NA	0	0	0	0	0	0	0	0	0	0	0	0	1	1	0	0	0	0	0	0	0	0	0	0	0	0	0	0	0	0	0	0	0	0	0
X14930	5	16584946	MuDR57	MuDR	Downstream	DownstreamGene	39.52	Neutral	348439	2	NA	2.08333	NS	GO:0009691,GO:0102682	0	0	0	0	0	0	0	0	0	0	0	0	0	0	0	0	0	0	0	0	0	0	0	0	0	0	0	0	0	0	0	0	0	0	0
X15035	5	16881743	LINE72	LINE	Downstream	UpstreamGene	49.76	Neutral	485811	1	0.0927282	2.08333	S	NA	0	0	0	0	0	0	0	0	0	0	0	0	1	1	0	0	0	0	0	0	0	0	0	0	0	0	0	0	0	0	0	0	0	0	0
X15214	5	17563527	Gypsy15	Gypsy	Downstream	UpstreamGene	39.34	Neutral	324077	1	0.36386	6.25	S	NA	0	0	0	0	1	0	0	0	0	0	0	0	0	0	0	0	0	0	0	0	0	0	0	0	0	0	0	0	0	0	0	0	0	1	0
X15267	5	17771057	LINE31	LINE	Upstream	DownstreamGene	77.81	Neutral	938547	1	NA	2.08333	S	NA	0	0	0	0	0	0	0	0	0	0	0	0	0	0	0	0	0	0	0	0	0	0	0	0	0	0	0	0	0	0	0	0	1	1	0
X15284	5	17833888	TIR_MITE26	TIR_MITE	Upstream	UpstreamGene	60.37	Neutral	486057	1	NA	2.08333	NS	NA	0	0	0	0	0	0	0	0	0	0	0	0	0	0	0	0	0	0	0	0	0	0	0	0	0	0	0	0	0	0	0	0	0	1	1
X15365	5	18175151	Copia61	Copia	Upstream	WithinGene	41.75	Neutral	898637	2	0.0773532	2.08333	NS	NA	0	0	0	0	0	0	0	0	0	0	0	0	0	0	0	0	0	0	0	0	0	1	0	0	0	1	0	0	0	0	0	0	0	0	0
X15529	5	18912787	MuDR11	MuDR	Upstream	UpstreamGene	72.31	Neutral	486299	2	0.001	2.08333	NS	NA	0	0	0	0	0	0	0	0	0	0	0	0	0	0	0	0	0	0	0	0	0	0	0	0	1	0	1	0	0	0	0	0	0	0	0
X15548	5	18974075	SINE6	SINE	Downstream	UpstreamGene	63.07	Neutral	938858	1	0.184909	6.25	NA	NA	0	0	0	0	1	0	0	0	0	0	0	0	0	0	0	0	0	0	0	0	0	0	0	1	0	0	0	0	0	0	0	0	0	0	0
X15553	5	18980459	Helitron143	Helitron	Upstream	WithinGene	32.88	Neutral	324343	1	0.101394	2.08333	NA	NA	0	0	0	0	0	0	0	0	0	0	0	0	0	0	0	0	0	0	0	0	0	0	0	0	0	0	0	0	0	0	0	0	1	0	0
X15581	5	19099400	SINE6	SINE	Downstream	WithinGene	27.42	Neutral	NA	NA	NA	10.4167	NA	NA	0	0	0	0	0	0	0	0	0	0	0	0	0	0	0	0	0	0	0	0	0	0	0	0	0	0	0	0	1	1	0	0	0	0	0
X15757	5	19781721	MuDR12	MuDR	Upstream	DownstreamGene	43.57	Neutral	324483	2	NA	2.08333	S	NA	0	0	0	0	0	0	0	0	0	0	0	0	0	0	0	0	0	0	0	0	0	0	0	0	0	0	0	0	0	0	0	0	0	1	0
X15981	5	20849947	TIR_MITE69	TIR_MITE	Downstream	WithinGene	27.44	Neutral	939346	1	0.122475	4.16667	NA	NA	0	0	0	0	0	0	0	0	0	0	0	0	0	0	0	0	0	0	0	0	0	0	0	0	0	0	0	0	1	0	0	1	0	0	0
X16020	5	21034771	hAT39	hAT	Downstream	UpstreamGene	55.23	Neutral	486811	1	0.784987	2.08333	NS	NA	0	0	0	0	0	0	0	0	0	0	0	0	0	0	0	0	0	0	0	0	0	0	0	0	0	0	0	0	0	0	0	0	0	0	0
X16227	5	3261392	Helitron155	Helitron	Downstream	DownstreamGene	39.1	Neutral	NA	NA	NA	2.08333	NA	NA	0	0	0	0	0	0	0	0	0	0	0	0	0	0	0	0	0	0	0	0	0	0	0	0	0	0	0	0	0	0	0	0	0	0	0
X16313	5	410724	Helitron33	Helitron	Upstream	WithinGene	11.53	Neutral	935895	1	0.319633	8.33333	NS	NA	0	0	0	0	0	0	0	0	0	0	0	0	0	0	0	0	0	0	0	0	0	0	0	0	0	0	0	1	0	0	0	0	1	0	0
X16388	5	4991857	Helitron198	Helitron	Upstream	DownstreamGene	31.38	Neutral	484654	1	NA	6.25	S	NA	0	0	0	0	0	0	0	0	0	0	0	0	1	0	0	1	0	0	0	0	0	0	0	0	0	0	0	0	0	0	0	0	0	0	0
X16849	6	1162607	TIR_MITE49	TIR_MITE	Upstream	UpstreamGene	56.8	Neutral	349657	1	0.16472	4.16667	NS	NA	0	0	0	0	0	0	0	0	0	0	0	0	0	0	0	0	0	0	0	0	0	0	0	0	0	0	0	0	0	0	1	1	0	0	0
X17046	6	1287430	MuDR17	MuDR	Upstream	DownstreamGene	64.74	Neutral	487184	1	NA	2.08333	NA	NA	0	0	0	0	0	0	0	0	0	0	0	0	0	0	0	0	0	0	0	0	0	0	0	0	0	0	0	0	0	1	1	0	0	0	0
X17233	6	1536765	CACTA14	CACTA	Downstream	WithinGene	22.25	Neutral	939856	1	0.090816	2.08333	NA	NA	0	0	0	0	0	0	0	0	0	0	0	0	0	0	0	0	0	0	0	0	1	0	1	0	0	0	0	0	0	0	0	0	0	0	0
X17490	6	19949781	Copia68	Copia	Upstream	WithinGene	34.21	Neutral	489850	1	0.123911	4.16667	NA	NA	0	0	0	0	0	0	0	0	0	0	0	0	0	0	0	0	0	0	0	0	0	0	0	0	0	0	0	0	0	0	0	0	0	1	0
X17668	6	21275715	Copia72	Copia	Downstream	WithinGene	33.24	Neutral	895336	3	0.384834	2.08333	NS	NA	0	0	0	0	0	0	0	0	0	0	0	0	0	0	0	0	0	0	0	0	0	0	0	0	0	0	0	0	0	1	0	1	0	0	0
X17803	6	22338945	MuDR17	MuDR	Upstream	DownstreamGene	48.94	Neutral	943210	2	NA	2.08333	NA	NA	0	0	0	0	0	0	0	0	0	0	0	0	0	0	0	0	0	0	0	0	0	0	0	0	0	0	0	0	0	0	0	0	0	0	0
X17991	6	23294335	MuDR80	MuDR	Downstream	UpstreamGene	69.99	Neutral	943407	1	0.203825	2.08333	NS	NA	0	0	0	0	0	0	0	0	0	0	0	0	0	0	0	0	0	0	0	0	0	0	0	0	0	0	0	0	0	0	0	0	0	0	0
X18114	6	23844858	MuDR16	MuDR	Downstream	UpstreamGene	132.39	Neutral	490353	1	0.260238	2.08333	NA	NA	0	0	0	0	0	0	0	0	0	0	0	0	0	0	0	0	0	0	0	0	0	0	0	0	0	0	0	0	0	0	0	0	0	0	0
X18379	6	24978790	SINE3	SINE	Downstream	DownstreamGene	31.34	Neutral	490546	1	0.250417	8.33333	NS	NA	0	0	0	0	0	0	0	0	0	0	0	0	0	0	0	0	0	0	0	0	0	0	0	0	0	1	0	1	0	0	0	0	0	0	0
X18433	6	260674	Harbinger7	Harbinger	Upstream	UpstreamGene	69.23	Neutral	486936	1	NA	2.08333	NA	NA	0	0	0	0	0	0	0	0	0	0	0	0	0	0	0	0	0	0	0	0	0	0	0	0	0	0	0	0	1	1	0	0	0	0	0
X18463	6	2724446	Helitron109	Helitron	Upstream	UpstreamGene	50.37	Neutral	487536	1	0.2748	12.5	S	NA	0	0	0	0	0	0	0	0	0	0	0	0	0	0	0	0	0	0	0	0	0	0	0	0	1	0	1	0	0	0	0	0	0	0	0
X18479	6	2813807	Gypsy17	Gypsy	Downstream	WithinGene	40.32	Neutral	487553	1	0.225033	2.08333	S	NA	0	0	0	0	0	0	0	0	0	0	0	0	0	0	0	0	0	0	0	0	0	0	0	0	0	0	0	0	0	0	0	0	0	0	0
X18716	6	3604413	Gypsy4	Gypsy	Downstream	WithinGene	70.99	Neutral	487706	1	0.0376367	6.25	NA	NA	0	0	0	0	0	0	0	0	0	0	0	0	0	0	0	0	0	0	0	0	0	0	0	0	0	0	0	0	0	0	1	1	0	0	0
X18914	6	4320760	hAT16	hAT	Upstream	UpstreamGene	82.33	Neutral	940557	3	0.0165946	14.5833	S	GO:0008652,GO:0009073,GO:0046417,GO:0004106,GO:0016853,GO:0000139,GO:0005794,GO:0010008,GO:0016020,GO:0016021	0	0	0	0	0	0	0	0	0	0	0	0	0	0	0	0	0	0	0	0	0	0	0	0	0	0	0	0	0	0	0	0	0	0	0
X19156	6	5263600	Helitron38	Helitron	Downstream	DownstreamGene	92.49	Neutral	488128	1	NA	2.08333	NA	NA	0	0	0	0	0	0	0	0	0	0	0	0	0	0	0	0	0	0	0	0	0	0	0	0	1	0	1	0	0	0	0	0	0	0	0
X19318	6	5662905	TIR_MITE23	TIR_MITE	Upstream	DownstreamGene	62.51	Neutral	488230	1	0.182544	2.08333	NA	NA	0	0	0	0	0	0	0	0	0	0	0	0	1	1	0	0	0	0	0	0	0	0	0	0	0	0	0	0	0	0	0	0	0	0	0
X19356	6	5773633	MuDR27	MuDR	Upstream	DownstreamGene	74.18	Neutral	488267	1	0.219394	2.08333	S	GO:0005739,GO:0005743,GO:0016020	0	0	0	0	0	0	0	0	0	0	0	0	0	0	0	0	0	0	0	0	0	0	0	0	0	0	0	0	0	0	0	0	0	0	0
X19688	6	6911690	Helitron97	Helitron	Upstream	WithinGene	29.85	Neutral	488541	2	0.122359	16.6667	NA	NA	0	0	1	0	0	0	0	0	0	0	0	0	0	0	0	0	0	0	0	0	0	0	0	0	0	0	0	0	0	0	0	1	0	0	0
X19766	6	7221375	Harbinger2	Harbinger	Downstream	DownstreamGene	109.66	Neutral	NA	NA	NA	2.08333	NA	NA	0	0	0	0	0	0	0	0	0	0	0	0	0	0	0	0	0	0	0	0	1	1	0	0	0	0	0	0	0	0	0	0	0	0	0
X20006	6	8158930	Helitron102	Helitron	Downstream	DownstreamGene	51.04	Neutral	488814	2	0.12503	4.16667	NS	GO:0006325,GO:0006338,GO:0009408,GO:0009414,GO:0009651,GO:0010078,GO:0010231,GO:0010492,GO:0032508,GO:0040008,GO:0045944,GO:0000166,GO:0003677,GO:0003678,GO:0004386,GO:0005524,GO:0008094,GO:0016787,GO:0042393,GO:0140603,GO:0140658,GO:0005634	0	0	0	0	0	0	0	0	0	0	0	0	0	0	0	0	0	0	0	0	0	0	0	0	0	0	0	0	0	0	0	0	0	0	0
X20029	6	8239770	hAT13	hAT	Upstream	UpstreamGene	86.18	Neutral	488841	1	0.410957	4.16667	NA	NA	0	0	0	0	0	0	0	0	0	0	0	0	0	0	0	0	0	0	0	0	0	0	0	0	0	0	0	0	0	0	0	0	0	0	0
X20032	6	8244607	hAT13	hAT	Upstream	DownstreamGene	52.39	Neutral	941500	1	0.299461	8.33333	NA	NA	0	0	0	0	0	0	0	0	0	0	0	0	0	0	0	0	0	0	0	0	0	0	0	0	0	0	0	0	0	0	0	0	0	1	0
X20043	6	8297747	Gypsy67	Gypsy	Downstream	DownstreamGene	38.96	Neutral	351064	1	0.0786018	14.5833	S	NA	0	0	0	0	0	0	0	0	0	0	0	0	0	0	1	0	0	1	0	0	0	0	0	0	0	0	0	0	0	0	0	0	0	0	0
X20099	6	842722	CACTA5	CACTA	Upstream	UpstreamGene	67.87	Neutral	487080	1	0.0831201	2.08333	NA	NA	0	0	0	0	0	0	0	0	0	0	0	0	0	0	0	0	0	0	1	1	0	0	0	0	0	0	0	0	0	0	0	0	0	0	0
X20148	6	8637709	Mariner9	Mariner	Downstream	UpstreamGene	52.29	Neutral	488945	1	0.356348	8.33333	S	NA	0	0	1	0	0	0	0	0	0	0	0	0	0	0	0	0	0	0	0	0	0	0	0	0	0	0	0	0	0	0	0	0	0	0	0
X20165	6	8729097	NA52	TE_NA	Upstream	WithinGene	40.53	Neutral	488961	1	0.0510313	10.4167	NA	NA	0	0	0	0	0	0	0	0	0	0	0	0	1	0	0	0	1	0	0	0	0	0	0	0	0	0	0	0	0	0	0	0	0	0	0
X20166	6	8728956	NA52	TE_NA	Upstream	WithinGene	40.5	Neutral	488961	1	0.0510313	10.4167	NA	NA	0	0	0	0	0	0	0	0	0	0	0	0	1	0	0	0	1	0	0	0	0	0	0	0	0	0	0	0	0	0	0	0	0	0	0
X20177	6	8781502	LINE37	LINE	Upstream	UpstreamGene	68.49	Neutral	941624	1	0.0758303	2.08333	NA	NA	0	0	0	0	0	0	0	0	0	0	0	0	0	0	0	0	0	0	0	0	0	0	0	0	0	0	0	0	0	0	1	1	0	0	0
X20206	6	8888314	MuDR82	MuDR	Upstream	UpstreamGene	50.61	Neutral	489005	1	NA	2.08333	NA	NA	0	0	0	0	0	0	0	0	0	0	0	0	0	0	0	0	0	0	0	0	0	0	0	0	0	0	0	0	0	0	1	1	0	0	0
X20237	6	9013786	Harbinger72	Harbinger	Downstream	WithinGene	28.9	Neutral	489026	1	0.339462	2.08333	NA	NA	0	0	0	0	0	0	0	0	0	0	0	0	0	0	0	0	0	0	0	0	0	0	0	0	0	0	0	0	0	0	0	0	0	0	1
X20347	6	955248	hAT7	hAT	Downstream	UpstreamGene	62.52	Neutral	939714	2	0.0393618	6.25	NA	GO:0051301,GO:0000166,GO:0005524	0	0	0	0	0	0	0	0	0	0	0	0	0	0	0	0	0	0	1	1	0	0	0	0	0	0	0	0	0	0	0	0	0	0	0
X20452	7	10108224	TIR_MITE11	TIR_MITE	Upstream	UpstreamGene	41.57	Neutral	946213	2	NA	2.08333	NS	NA	0	0	0	0	0	0	0	0	0	0	0	0	0	0	0	0	0	0	0	0	0	0	0	0	0	0	0	0	0	0	0	0	0	0	0
X20564	7	10700599	LINE59	LINE	Downstream	DownstreamGene	40.48	Neutral	492995	1	0.317474	2.08333	S	NA	0	0	0	0	0	0	0	0	0	0	0	0	0	0	0	0	0	0	0	0	0	0	0	0	0	0	0	0	0	0	0	0	0	0	0
X20655	7	11197972	Helitron39	Helitron	Upstream	UpstreamGene	53.98	Neutral	329738	1	NA	8.33333	NA	NA	0	0	0	0	0	0	0	0	0	0	0	0	0	0	0	0	0	0	0	0	0	0	0	0	0	0	0	0	0	0	0	0	1	0	0
X20730	7	11556867	Helitron47	Helitron	Upstream	UpstreamGene	74.3	Neutral	329795	1	NA	2.08333	NS	NA	0	0	0	0	0	0	0	0	0	0	0	0	0	0	0	0	0	0	0	0	0	0	0	0	0	1	0	1	0	0	0	0	0	0	0
X20777	7	11706689	Helitron78	Helitron	Upstream	WithinGene	18.08	Neutral	946531	1	0.0970124	2.08333	S	GO:0019953,GO:0005576	0	0	0	0	0	0	0	0	0	0	0	0	0	0	0	0	0	0	0	0	0	0	0	0	1	0	1	0	0	0	0	0	0	0	0
X20788	7	11743111	Helitron12	Helitron	Upstream	UpstreamGene	81.18	Neutral	NA	NA	NA	2.08333	NA	GO:0046872	0	0	0	0	0	0	0	0	0	0	0	0	0	0	0	0	1	1	0	0	0	0	0	0	0	0	0	0	0	0	0	0	0	0	0
X20980	7	128414	MuDR192	MuDR	Downstream	UpstreamGene	56.71	Neutral	490612	2	0.0262735	2.08333	NS	GO:0005524	0	0	0	0	0	0	0	0	0	0	0	0	0	0	0	0	0	0	0	0	0	0	0	1	0	0	0	0	0	0	0	0	0	0	0
X21380	7	18108872	Helitron51	Helitron	Downstream	UpstreamGene	55.05	Neutral	NA	NA	NA	2.08333	NA	NA	0	0	0	0	0	0	0	0	0	0	0	0	0	1	0	1	0	0	0	0	0	0	0	0	0	0	0	0	0	0	0	0	0	0	0
X21402	7	18236415	MuDR55	MuDR	Downstream	WithinGene	44.77	Neutral	947182	1	0.231963	2.08333	NA	NA	0	0	0	0	0	0	0	0	0	0	0	0	0	0	0	0	0	0	0	0	0	1	0	1	0	0	0	0	0	0	0	0	0	0	0
X21419	7	1837097	hAT20	hAT	Upstream	DownstreamGene	51.13	Neutral	888419	1	0.121621	2.08333	NS	NA	0	0	0	0	0	0	0	0	0	0	0	0	0	0	0	0	0	0	0	0	0	0	0	0	0	0	0	0	0	0	0	0	0	0	0
X21446	7	18586033	LINE80	LINE	Upstream	DownstreamGene	38.04	Neutral	NA	NA	NA	6.25	NA	NA	0	0	0	0	0	0	0	0	0	0	0	0	0	0	0	0	1	1	0	0	0	0	0	0	0	0	0	0	0	0	0	0	0	0	0
X21806	7	21685025	Harbinger58	Harbinger	Downstream	UpstreamGene	52.72	Neutral	493857	1	0.280945	2.08333	NA	NA	0	0	0	0	0	0	0	0	0	0	0	0	0	0	0	0	0	0	0	0	0	0	0	0	0	0	0	0	0	0	0	0	0	0	1
X21962	7	23036203	Helitron49	Helitron	Downstream	WithinGene	10.3	Neutral	947845	1	0.0995275	2.08333	NA	GO:0005739	0	0	0	0	0	0	0	0	0	0	0	0	0	0	0	0	0	0	0	0	0	0	0	0	1	0	1	0	0	0	0	0	0	0	0
X21999	7	2350375	Copia66	Copia	Upstream	UpstreamGene	37.22	Neutral	491108	1	0.145032	4.16667	NS	NA	1	0	0	0	0	0	0	0	0	0	0	0	0	0	0	0	0	0	0	0	0	0	0	0	0	0	0	0	0	1	0	0	0	0	0
X22112	7	2482794	Helitron65	Helitron	Upstream	DownstreamGene	61.73	Neutral	944382	1	NA	6.25	NA	NA	0	0	0	0	0	0	0	0	0	0	0	0	0	0	0	0	0	0	0	0	0	0	1	0	0	0	0	0	0	0	1	0	0	0	0
X22192	7	2934727	TIR_MITE8	TIR_MITE	Upstream	DownstreamGene	97.02	Neutral	944499	1	NA	2.08333	NA	NA	0	0	0	0	0	0	0	0	0	0	0	0	0	0	0	0	0	0	0	0	0	0	0	0	1	0	1	0	0	0	0	0	0	0	0
X22272	7	3192075	hAT13	hAT	Downstream	WithinGene	46.03	Neutral	944565	1	0.283888	2.08333	NS	NA	0	0	0	0	0	0	0	0	0	0	0	0	0	0	0	0	0	0	0	0	0	0	0	0	0	0	0	0	1	0	0	1	0	0	0
X22314	7	3311210	LINE22	LINE	Upstream	DownstreamGene	78.36	Neutral	491360	4	NA	4.16667	NA	NA	0	0	0	0	0	0	0	0	0	0	0	0	0	0	0	0	0	0	0	0	0	1	0	0	0	0	0	0	0	0	0	0	0	0	0
X22372	7	3497987	Helitron194	Helitron	Downstream	DownstreamGene	17.97	Neutral	491390	2	NA	4.16667	NA	NA	0	0	0	0	0	0	0	0	0	0	0	0	0	0	0	0	0	0	0	0	0	0	0	0	0	0	0	0	0	0	0	0	0	0	0
X22637	7	4301229	MuDR148	MuDR	TE	WithinGene	0	Neutral	491583	1	NA	2.08333	S	GO:0006887,GO:0000145	0	0	0	0	0	0	0	0	0	0	0	0	0	1	0	0	0	0	0	0	0	0	0	0	0	1	0	0	0	0	0	0	0	0	0
X22697	7	4488188	CACTA2	CACTA	Upstream	DownstreamGene	80.39	Neutral	NA	NA	NA	4.16667	NA	NA	0	0	0	0	0	0	0	0	0	0	0	0	0	0	0	0	0	0	0	1	0	0	0	0	0	0	0	0	0	0	0	0	0	0	1
X22699	7	4495526	CACTA2	CACTA	Upstream	UpstreamGene	117.88	Neutral	328615	1	0.001	8.33333	NA	NA	0	0	0	0	0	0	0	0	0	0	0	0	0	0	0	0	0	0	0	0	1	0	1	0	0	0	0	0	0	0	0	0	0	0	0
X22785	7	4862542	TIR_MITE30	TIR_MITE	Downstream	WithinGene	21.7	Neutral	491730	1	0.155259	18.75	NS	NA	0	0	0	0	0	0	0	0	0	0	0	0	0	0	0	0	0	0	0	0	0	0	0	0	0	0	0	0	0	0	0	0	0	0	0
X22839	7	5097430	TIR_MITE23	TIR_MITE	Downstream	UpstreamGene	73.57	Neutral	491768	1	NA	10.4167	NS	GO:0006811,GO:0006816,GO:0070588,GO:0000166,GO:0005388,GO:0005516,GO:0005524,GO:0019829,GO:0046872,GO:0140603,GO:0005886,GO:0005887,GO:0009506,GO:0016020,GO:0016021,GO:0043231	0	0	0	0	0	0	0	0	0	0	0	0	0	0	0	0	0	0	0	0	0	0	0	0	0	0	0	0	0	1	0	0	1	0	0
X22846	7	5123571	Tase2	Tase	Downstream	UpstreamGene	105.87	Neutral	491781	2	0.161798	2.08333	NS	NA	0	0	0	0	0	0	0	0	0	0	0	0	0	0	0	0	0	0	0	0	0	0	0	0	0	0	0	0	0	0	0	0	0	0	0
X22882	7	530710	LINE108	LINE	Downstream	UpstreamGene	48.7	Neutral	327889	1	0.159647	2.08333	S	NA	0	0	0	0	0	0	0	0	0	0	0	0	0	0	0	0	0	0	0	0	0	0	0	0	0	0	0	0	0	1	1	0	0	0	0
X22917	7	5525	Harbinger1	Harbinger	Downstream	DownstreamGene	68.63	Neutral	490568	1	NA	2.08333	NA	NA	0	0	0	0	0	0	0	0	0	0	0	0	0	0	0	0	0	0	0	0	0	0	0	0	0	0	0	0	0	0	0	1	0	0	0
X23104	7	6081075	NA21	TE_NA	Upstream	UpstreamGene	43.77	Neutral	945268	2	0.001	10.4167	NA	NA	0	0	0	0	0	0	0	0	0	0	0	0	0	0	0	0	0	0	0	0	0	0	0	0	0	0	0	0	0	0	0	0	0	0	0
X23538	7	7725549	LINE115	LINE	Downstream	DownstreamGene	14.39	Neutral	354358	1	0.174685	4.16667	S	GO:0006351,GO:0006355,GO:0032502,GO:0048366,GO:0005524,GO:0005634,GO:0009941	0	0	0	0	0	0	0	0	0	0	0	0	0	0	0	0	0	0	0	0	1	0	0	1	0	0	0	0	0	0	0	0	0	0	0
X23680	7	8354527	TRIM_LAR9	TRIM_LAR	Downstream	UpstreamGene	57.5	Neutral	945818	1	0.0789793	2.08333	NA	NA	0	0	0	0	0	0	0	0	0	0	0	0	0	0	0	0	0	0	0	0	0	0	0	0	0	0	0	0	0	0	0	0	0	0	0
X23950	7	9690468	MuDR98	MuDR	Downstream	UpstreamGene	59.75	Neutral	946140	1	NA	4.16667	NA	NA	0	0	0	0	0	0	0	0	0	0	0	0	0	0	0	0	0	0	0	0	0	0	0	0	0	0	0	0	0	0	0	0	0	0	1
X24017	8	106519	Helitron13	Helitron	Upstream	UpstreamGene	96.1	Neutral	915275	1	0.0763636	2.08333	NS	NA	0	0	0	0	0	0	0	0	0	0	0	0	0	0	0	0	0	0	0	0	0	0	0	0	0	0	0	0	0	0	0	0	0	0	0
X24182	8	12893591	MuDR27	MuDR	Downstream	UpstreamGene	45.4	Neutral	494985	1	0.134967	2.08333	S	NA	0	0	0	0	0	0	0	0	0	0	0	0	0	0	0	0	0	0	0	0	0	0	0	0	0	0	0	0	0	0	0	0	0	1	1
X24240	8	13320778	LINE46	LINE	Upstream	DownstreamGene	32.85	Neutral	NA	NA	NA	2.08333	NA	GO:0009630,GO:0016567,GO:0048364,GO:0005515,GO:0016740,GO:0046872,GO:0061630,GO:0005886	0	0	0	0	0	0	0	0	0	0	0	0	0	0	0	0	0	0	0	0	0	0	0	0	0	0	0	0	0	1	0	1	0	0	0
X24395	8	14337439	Helitron110	Helitron	Downstream	UpstreamGene	37.92	Neutral	357356	2	NA	6.25	NA	NA	0	0	0	0	0	0	0	0	0	0	0	0	0	0	0	0	0	0	0	0	0	0	0	0	0	0	0	0	0	1	0	0	0	0	0
X24402	8	14369194	Helitron188	Helitron	Downstream	DownstreamGene	68.23	Neutral	NA	NA	NA	10.4167	NA	NA	0	0	0	0	0	0	0	0	0	0	0	0	0	0	0	0	1	0	1	0	0	0	0	0	0	0	0	0	0	0	0	0	0	0	0
X24560	8	15241608	Copia42	Copia	Upstream	DownstreamGene	55.86	Neutral	NA	NA	NA	2.08333	NA	NA	0	0	0	0	0	0	0	0	0	0	0	0	0	0	0	0	0	0	0	0	0	0	0	0	0	0	0	0	0	0	0	0	0	0	1
X24625	8	1562766	Copia93	Copia	Downstream	DownstreamGene	52.49	Neutral	494422	2	0.001	10.4167	NS	NA	0	0	0	0	0	0	0	0	0	0	0	0	0	0	0	0	0	0	0	0	0	0	0	0	0	0	0	0	0	0	0	0	0	0	0
X24808	8	16833454	hAT30	hAT	Downstream	DownstreamGene	65.7	Neutral	495575	1	NA	2.08333	NA	NA	0	0	0	0	0	0	0	0	0	0	0	0	0	0	0	0	0	0	0	0	0	0	0	0	0	0	0	0	0	0	0	0	0	0	0
X24824	8	16901518	hAT56	hAT	Downstream	DownstreamGene	35.99	Neutral	357761	1	NA	4.16667	S	GO:0006913,GO:0015031,GO:0000166,GO:0003924,GO:0005525,GO:0005634	0	0	0	0	0	0	0	0	0	0	0	0	0	0	0	0	1	1	0	0	0	0	0	0	0	0	0	0	0	0	0	0	0	0	0
X24851	8	17049717	Copia79	Copia	Downstream	DownstreamGene	37.59	Neutral	495629	1	1.61161	6.25	NS	GO:0009627,GO:0005504	0	0	0	0	0	0	0	0	0	0	0	0	0	0	0	1	0	0	0	0	0	0	0	0	0	0	0	1	0	0	0	0	0	0	0
X24939	8	17371797	CACTA59	CACTA	Downstream	DownstreamGene	78.55	Neutral	950278	1	0.416183	4.16667	NA	GO:0006997,GO:0042803,GO:0046982,GO:0005635,GO:0009504	0	0	0	0	0	0	0	0	0	0	0	0	0	0	0	0	0	0	0	0	0	0	0	0	0	0	0	0	0	0	0	0	0	0	0
X24941	8	17376987	CACTA59	CACTA	Downstream	DownstreamGene	31.5	Neutral	950279	1	0.0577259	2.08333	S	NA	0	0	0	0	0	0	0	0	0	0	0	0	0	0	0	0	0	0	0	0	0	0	0	0	0	0	0	0	1	0	0	0	0	0	1
X24968	8	17554109	hAT10	hAT	Upstream	UpstreamGene	54.77	Neutral	495734	1	NA	2.08333	S	NA	0	0	0	0	0	0	0	0	0	0	0	0	0	0	0	0	0	0	0	0	0	1	1	0	0	0	0	0	0	0	0	0	0	0	0
X25045	8	17895854	hAT57	hAT	Upstream	UpstreamGene	40.1	Neutral	950384	1	0.112207	2.08333	NA	NA	0	0	0	0	0	0	0	0	0	0	0	0	0	0	0	0	0	0	0	0	0	0	0	0	0	0	0	0	0	0	0	0	0	1	1
X25134	8	18383884	TIR_MITE13	TIR_MITE	Downstream	DownstreamGene	40.16	Neutral	917508	1	NA	2.08333	NA	NA	0	0	0	0	0	0	0	0	0	0	0	0	0	0	0	0	0	0	0	0	0	0	0	0	1	0	1	0	0	0	0	0	0	0	0
X25206	8	18687897	MuDR129	MuDR	Upstream	DownstreamGene	43.06	Neutral	495984	1	0.0443955	2.08333	NA	NA	0	0	0	0	0	0	0	0	0	0	0	0	0	0	0	0	0	0	0	0	0	0	0	0	0	0	0	0	0	0	0	0	0	0	0
X25217	8	18723449	hAT13	hAT	Upstream	DownstreamGene	39.24	Neutral	950586	1	NA	2.08333	NA	NA	0	0	0	0	0	0	0	0	0	0	0	0	0	0	0	0	0	0	0	0	0	0	0	0	0	0	0	0	0	0	0	0	0	0	0
X25264	8	19066520	LINE1	LINE	Upstream	UpstreamGene	97.96	Neutral	496056	2	0.001	2.08333	NA	NA	0	0	0	0	0	0	0	0	0	0	0	0	0	0	0	0	0	0	0	0	0	0	0	0	0	0	0	0	0	0	0	0	0	0	0
X25285	8	19172702	MuDR98	MuDR	Downstream	DownstreamGene	37.34	Neutral	917701	2	NA	12.5	NS	GO:0008194,GO:0016740	0	0	0	0	0	0	0	0	0	0	0	0	0	0	0	1	0	0	0	0	0	0	0	0	0	1	0	0	0	0	0	0	0	0	0
X25312	8	19317073	Helitron129	Helitron	Upstream	UpstreamGene	39.47	Neutral	496124	2	NA	6.25	S	GO:0006979,GO:0030042,GO:0046686,GO:0003779,GO:0005737,GO:0005739,GO:0005829,GO:0005856,GO:0005886,GO:0009506,GO:0009507,GO:0015629	0	0	0	0	0	0	0	0	0	0	0	0	0	0	0	0	0	0	0	0	0	0	0	0	0	0	0	0	0	0	0	0	0	0	0
X25383	8	19541081	hAT29	hAT	Downstream	WithinGene	30.87	Neutral	496192	1	0.248198	2.08333	NA	NA	0	0	0	0	0	0	0	0	0	0	0	0	0	0	0	0	0	0	0	0	0	0	0	0	0	0	0	0	0	0	0	0	1	0	0
X25396	8	19572500	LINE75	LINE	Upstream	UpstreamGene	38.04	Neutral	950803	2	0.0552216	2.08333	NA	NA	0	0	0	0	0	0	0	0	0	0	0	0	0	0	0	0	0	0	0	0	0	0	0	0	0	0	0	0	0	1	1	0	0	0	0
X25576	8	20310205	MuDR187	MuDR	Downstream	DownstreamGene	86.12	Neutral	NA	NA	NA	4.16667	NA	NA	0	0	0	0	0	0	0	0	0	0	0	0	0	0	0	0	1	0	0	1	0	0	0	0	0	0	0	0	0	0	0	0	0	0	0
X25758	8	21008260	Copia23	Copia	Downstream	WithinGene	12.49	Neutral	332577	1	NA	2.08333	NA	NA	0	0	0	0	0	0	0	0	0	0	0	0	0	0	0	0	0	0	0	0	0	0	0	0	0	0	0	0	0	0	0	1	0	0	0
X26030	8	21998136	Helitron24	Helitron	Upstream	UpstreamGene	55.05	Neutral	496790	1	0.151916	2.08333	NA	GO:0008270	0	0	0	0	0	0	0	0	0	0	0	0	0	0	0	0	0	0	0	0	0	0	0	0	0	0	0	0	1	0	0	1	0	0	0
X26232	8	2459768	MuDR64	MuDR	Upstream	UpstreamGene	36.43	Neutral	494463	1	NA	10.4167	NA	NA	0	0	0	0	0	0	0	0	0	0	0	0	0	0	0	0	0	0	0	0	0	1	0	1	0	0	0	0	0	0	0	0	0	0	0
X26495	8	6364874	MuDR218	MuDR	Upstream	UpstreamGene	26.96	Neutral	331146	1	NA	2.08333	S	NA	0	0	0	0	0	0	0	0	0	0	0	0	0	0	0	0	1	1	0	0	0	0	0	0	0	0	0	0	0	0	0	0	0	0	0
X1401	1	2017272	MuDR32	MuDR	Upstream	UpstreamGene	84.36	Neutral	470566	3	0.105341	7.29167	S	NA	0	0	0	0	0	0	0	0	0	0	0	0	0	0	0	0	0	1	0	1	0	0	0	0	0	0	0	0	0	0	0	0	0	0	0
X1560	1	2265460	Tase2	Tase	Upstream	DownstreamGene	39.86	Neutral	333928	1	0.207666	13.5417	NS	NA	0	0	0	0	0	0	0	0	0	0	0	0	0	0	0	0	0	0	0	0	0	0	0	0	0	0	0	0	1	0	0	0	0	0	1
X1715	1	2406937	Copia7	Copia	Upstream	DownstreamGene	81.28	Neutral	919381	1	0.1871	5.20833	NA	NA	0	0	0	0	0	0	0	0	0	0	0	0	0	0	0	0	0	0	0	0	0	0	0	0	0	0	0	0	0	0	0	0	1	1	1
X2267	1	27324443	Harbinger27	Harbinger	Upstream	UpstreamGene	22.07	Neutral	923669	2	NA	3.125	NS	NA	0	0	0	0	0	0	0	0	0	0	0	0	0	0	0	0	0	0	0	0	0	0	0	0	0	0	0	0	0	1	1	0	0	0	0
X2363	1	2807745	Gypsy5	Gypsy	Downstream	DownstreamGene	16.46	Neutral	NA	NA	NA	3.125	NA	NA	0	0	0	0	0	0	0	0	0	0	0	0	0	0	0	0	0	0	0	0	0	0	0	1	1	0	1	0	0	0	0	0	0	0	0
X2402	1	28404349	Copia23	Copia	Upstream	UpstreamGene	48.22	Neutral	923869	1	0.169653	3.125	S	NA	0	0	0	0	0	0	0	0	0	0	0	0	0	0	0	0	0	0	0	0	1	1	0	1	0	0	0	0	0	0	0	0	0	0	0
X2592	1	29435561	LINE39	LINE	Downstream	DownstreamGene	68.52	Neutral	924080	2	NA	3.125	NA	NA	0	0	0	0	0	0	0	0	0	0	0	0	0	0	0	0	0	1	0	1	0	0	0	0	0	0	0	0	1	0	0	0	0	0	0
X2760	1	30578456	LINE18	LINE	Upstream	WithinGene	32.73	Neutral	NA	NA	NA	11.4583	NA	NA	0	0	0	0	0	0	0	0	0	0	0	0	0	0	0	0	0	0	0	0	0	0	0	0	0	0	0	0	0	0	1	0	0	0	0
X3893	1	6714846	Helitron172	Helitron	Downstream	UpstreamGene	53.5	Neutral	471787	1	0.001	3.125	NA	NA	0	0	0	0	0	0	0	0	0	0	0	0	0	0	0	0	0	0	0	0	0	0	0	0	0	0	0	0	1	1	0	0	0	0	1
X3906	1	6753784	hAT7	hAT	Downstream	DownstreamGene	65.06	Neutral	471796	1	0.341343	7.29167	NA	NA	0	0	0	0	0	0	0	0	0	0	0	0	0	0	0	0	0	0	0	0	0	0	0	0	0	0	0	0	0	0	0	0	0	0	0
X4059	1	7159082	Gypsy58	Gypsy	Downstream	DownstreamGene	34.35	Neutral	471910	1	NA	3.125	NS	NA	0	0	0	0	0	0	0	0	0	0	0	0	0	0	0	0	0	1	0	1	0	0	0	0	0	0	0	0	0	0	0	0	0	0	0
X4259	1	7730491	SINE3	SINE	Downstream	DownstreamGene	54.79	Neutral	335100	1	0.112191	7.29167	NA	NA	0	0	0	0	0	0	0	0	0	0	0	0	0	0	0	0	1	0	1	0	0	0	0	0	0	0	0	0	1	0	0	0	0	0	0
X4347	1	7993439	MuDR105	MuDR	Upstream	DownstreamGene	38.69	Neutral	920831	2	NA	3.125	NA	NA	0	0	0	0	0	0	0	0	0	0	0	0	0	0	0	0	0	1	1	0	0	0	0	0	0	0	0	0	0	0	0	0	0	0	0
X4484	1	8523643	MuDR27	MuDR	Downstream	UpstreamGene	57.43	Neutral	312926	1	0.592528	9.375	NA	NA	0	0	0	0	0	0	0	0	0	0	0	0	0	0	0	0	0	0	0	0	0	0	0	1	0	0	0	0	0	0	0	0	0	0	0
X4774	1	9674542	MuDR105	MuDR	Upstream	WithinGene	39.51	Neutral	921218	1	0.277971	15.625	NA	NA	0	0	0	0	0	0	0	0	0	0	0	0	1	0	0	0	0	0	0	0	1	0	0	1	0	0	0	0	0	0	0	0	0	0	0
X4776	1	9676633	hAT79	hAT	Downstream	WithinGene	43.41	Neutral	921218	1	0.277971	15.625	S	NA	0	0	0	0	0	0	0	0	0	0	0	0	1	0	0	0	0	0	0	0	1	0	0	1	0	0	0	0	0	0	0	0	0	0	0
X927	1	14562654	Copia17	Copia	Downstream	DownstreamGene	34.21	Neutral	473391	1	NA	15.625	NA	NA	0	0	0	0	0	0	0	0	0	0	0	0	0	0	0	0	0	0	0	0	0	0	0	0	0	0	0	0	1	0	0	0	1	0	0
X5062	2	12604211	Copia94	Copia	Downstream	DownstreamGene	53.67	Neutral	475859	1	NA	3.125	NS	NA	0	0	0	0	0	0	0	0	0	0	0	0	0	0	0	0	0	0	0	0	0	0	0	0	1	0	1	1	0	0	0	0	0	0	0
X5208	2	1345251	Helitron50	Helitron	Upstream	UpstreamGene	39.91	Neutral	475059	2	NA	3.125	NS	NA	0	0	0	0	0	0	0	0	0	0	0	0	0	0	0	0	0	0	0	0	0	0	0	0	0	0	0	0	1	1	0	1	0	0	0
X5578	2	156274	Copia2	Copia	TE	WithinGene	0	Neutral	924468	2	NA	3.125	S	NA	0	0	0	0	0	0	0	0	0	0	0	0	0	0	0	0	0	0	0	0	1	0	0	1	0	0	0	0	0	0	0	0	0	0	0
X6235	2	18321417	TIR_MITE39	TIR_MITE	Upstream	DownstreamGene	60.47	Neutral	477033	2	0.0743055	15.625	NA	NA	0	0	0	0	0	0	0	0	0	0	0	0	0	0	0	1	0	0	0	0	0	0	0	0	0	0	0	0	0	0	0	0	0	0	0
X6750	2	2884101	hAT53	hAT	Upstream	DownstreamGene	37.83	Neutral	475245	2	NA	3.125	NA	NA	0	0	0	0	0	0	0	0	0	0	0	0	0	0	0	0	0	0	0	0	0	0	0	1	0	0	0	0	0	0	0	0	0	0	0
X6989	2	4782850	MuDR77	MuDR	Upstream	WithinGene	61.27	Neutral	315425	1	NA	7.29167	NA	NA	0	0	0	0	0	0	0	0	0	0	0	0	0	0	0	0	0	0	0	0	0	0	0	0	0	0	0	0	0	0	1	0	0	0	0
X10268	3	7251690	NA35	TE_NA	Downstream	UpstreamGene	72.85	Neutral	479168	2	0.132901	5.20833	NA	NA	0	0	0	0	0	0	0	0	0	0	0	0	0	0	0	0	0	0	0	0	0	0	0	0	0	0	0	0	0	0	0	0	0	1	0
X10469	3	805032	NA20	TE_NA	Upstream	WithinGene	30.71	Neutral	477538	1	0.163468	5.20833	S	NA	0	0	0	0	0	0	0	0	0	0	0	0	0	0	0	0	1	0	0	0	1	0	0	0	0	0	0	0	0	0	0	0	0	0	0
X10620	3	865753	SINE6	SINE	Upstream	UpstreamGene	67.57	Neutral	477551	2	0.0478604	9.375	NA	NA	0	0	0	0	0	0	0	0	0	0	0	0	0	0	0	0	0	0	1	0	0	0	0	0	0	0	0	0	0	0	0	0	0	0	0
X10656	3	8812330	Gypsy65	Gypsy	Downstream	UpstreamGene	38.24	Neutral	929937	1	0.265485	3.125	NA	NA	0	0	0	0	0	0	0	0	0	0	0	0	0	0	0	0	0	1	1	0	1	0	0	0	0	0	0	0	0	0	0	0	0	0	0
X7418	3	11050773	Copia2	Copia	Downstream	DownstreamGene	16.34	Neutral	NA	NA	NA	3.125	NA	NA	0	0	0	0	0	0	0	0	0	0	0	0	0	0	0	0	0	0	0	0	1	1	1	0	0	0	0	0	0	0	0	0	0	0	0
X7766	3	1420487	LINE46	LINE	Downstream	DownstreamGene	65.72	Neutral	927966	1	0.079893	17.7083	S	GO:0006493,GO:0016757	0	0	0	0	0	0	0	0	0	0	0	0	0	0	0	0	0	0	0	0	0	0	0	0	0	0	0	0	1	1	0	0	0	0	0
X7996	3	1783708	Helitron52	Helitron	Upstream	DownstreamGene	73.16	Neutral	928069	1	0.517379	7.29167	NA	GO:0006612,GO:0018230,GO:0016409,GO:0016740,GO:0016746,GO:0019706,GO:0005783,GO:0005789,GO:0005794,GO:0016020,GO:0016021,GO:0030659,GO:0031410	0	0	0	0	0	0	0	0	0	0	0	0	0	0	0	0	0	0	0	0	0	0	0	0	0	0	0	0	0	0	0	0	1	1	0
X8315	3	20853921	Harbinger46	Harbinger	Downstream	DownstreamGene	38.14	Neutral	NA	NA	NA	3.125	NA	NA	0	0	0	0	0	0	0	0	0	0	0	0	0	0	0	0	0	0	0	1	0	0	0	0	0	0	0	0	0	0	0	0	0	1	0
X8338	3	21001026	LINE20	LINE	Downstream	UpstreamGene	46.74	Neutral	931443	2	0.027263	5.20833	NA	NA	0	0	0	0	0	0	0	0	0	0	0	0	0	0	0	0	0	0	0	0	0	0	0	0	0	0	0	0	1	1	1	0	0	0	0
X8465	3	21922388	Helitron163	Helitron	Downstream	UpstreamGene	57.7	Neutral	906549	2	NA	7.29167	S	GO:0006566,GO:0006811,GO:0009088,GO:0016310,GO:0034220,GO:0000166,GO:0004413,GO:0005524,GO:0015276,GO:0016301,GO:0016740,GO:0016020,GO:0016021	0	0	0	0	0	0	0	0	0	0	0	0	0	0	0	0	0	1	0	0	0	0	0	0	0	0	0	0	0	0	0	0	0	0	0
X8551	3	2238412	Harbinger8	Harbinger	Downstream	WithinGene	26.4	Neutral	903430	2	NA	7.29167	NA	NA	0	0	0	0	0	0	0	0	0	0	0	0	0	0	0	0	0	0	0	0	0	0	0	0	0	0	0	0	0	0	0	0	1	0	0
X8624	3	23004987	MuDR144	MuDR	Upstream	UpstreamGene	36.03	Neutral	343503	5	0.0948381	5.20833	S	GO:0006413,GO:0006414,GO:0006508,GO:0000049,GO:0000166,GO:0003743,GO:0003746,GO:0003924,GO:0004252,GO:0005525,GO:0016787,GO:0016021	0	0	0	0	0	0	0	0	0	0	0	0	0	0	0	0	0	0	0	0	0	0	0	0	0	0	0	0	1	0	0	0	0	0	0
X8771	3	23970641	Copia89	Copia	Downstream	UpstreamGene	48.12	Neutral	480900	2	0.152486	3.125	NA	NA	0	0	0	0	0	0	0	0	0	0	0	0	0	0	0	0	0	0	0	0	0	0	0	0	0	0	0	0	1	0	1	1	0	0	0
X8772	3	23970543	Copia89	Copia	Downstream	UpstreamGene	48.09	Neutral	480900	2	0.152486	5.20833	NS	GO:0016020,GO:0016021	0	0	0	0	0	0	0	0	0	0	0	0	0	0	0	0	0	0	0	0	0	0	0	0	0	0	0	0	0	0	0	0	1	1	1
X8793	3	24050551	Helitron77	Helitron	Upstream	UpstreamGene	63.16	Neutral	480920	1	NA	3.125	S	NA	0	0	0	0	0	0	0	0	0	0	0	0	0	0	0	0	0	0	0	0	0	0	0	0	0	1	0	0	0	0	1	0	0	0	1
X9248	3	3842377	Helitron36	Helitron	Upstream	DownstreamGene	57.63	Neutral	903841	1	0.15861	3.125	NA	NA	0	0	0	0	0	0	0	0	0	0	0	0	0	0	0	0	0	0	0	0	0	0	0	0	0	0	0	0	0	0	0	0	0	0	0
X9514	3	4822775	Mariner3	Mariner	Upstream	UpstreamGene	70.14	Neutral	904083	1	0.163015	13.5417	NS	GO:0003676,GO:0005634	0	0	0	0	0	0	0	0	0	0	0	0	0	0	0	0	0	0	0	0	0	0	0	0	0	0	0	0	1	0	1	1	0	0	0
X9663	3	5208887	SINE6	SINE	Upstream	DownstreamGene	82.76	Neutral	929022	1	0.279543	3.125	NS	NA	0	0	0	0	0	0	0	0	0	0	0	0	0	0	0	0	0	0	0	0	0	0	0	0	0	0	0	0	0	1	1	1	0	0	0
X9860	3	579386	Helitron2	Helitron	Upstream	DownstreamGene	77.17	Neutral	477469	1	0.0217772	15.625	NA	NA	0	0	0	0	0	0	0	0	0	0	0	0	0	0	0	0	0	0	0	1	0	0	0	0	0	0	0	0	0	0	0	0	1	0	1
X9987	3	620486	TIR_MITE51	TIR_MITE	Downstream	DownstreamGene	75.78	Neutral	927732	2	0.183484	3.125	S	NA	0	0	0	0	0	0	0	0	0	0	0	0	0	0	0	0	0	0	0	0	0	0	0	0	0	0	0	0	0	0	0	0	0	1	1
X11294	4	13971157	MuDR65	MuDR	Upstream	UpstreamGene	47.61	Neutral	933499	1	NA	3.125	NA	NA	0	0	0	0	0	0	0	0	0	0	0	0	0	0	0	0	0	0	0	0	0	0	0	0	0	0	0	0	0	0	0	0	1	1	0
X11571	4	15286940	NA11	TE_NA	Upstream	DownstreamGene	17.94	Neutral	933796	1	0.829821	13.5417	S	NA	0	0	0	0	0	0	0	0	0	0	0	0	0	0	0	0	0	0	0	0	1	0	1	0	0	0	0	0	0	0	0	0	0	0	0
X11623	4	15476630	TIR_MITE30	TIR_MITE	Upstream	UpstreamGene	67.4	Neutral	482201	1	0.526313	5.20833	NA	NA	0	0	0	0	0	0	0	0	0	0	0	0	1	0	0	0	1	0	0	1	0	0	0	0	0	0	0	0	0	0	0	0	0	0	0
X11633	4	15535300	Helitron60	Helitron	Downstream	WithinGene	61.02	Neutral	933859	1	NA	7.29167	NA	NA	0	0	0	0	0	0	0	0	0	0	0	0	0	0	0	0	0	0	0	0	0	0	0	0	0	0	0	0	1	0	0	0	1	0	0
X11702	4	1577054	Helitron39	Helitron	Upstream	UpstreamGene	53.24	Neutral	481181	1	0.001	5.20833	NA	NA	0	0	0	0	0	0	0	0	0	0	0	0	0	0	0	0	0	0	0	0	0	0	0	0	0	0	0	0	1	0	1	0	0	0	0
X11748	4	15999607	TIR_MITE4	TIR_MITE	Upstream	DownstreamGene	51.53	Neutral	933965	1	NA	5.20833	NS	GO:0006817,GO:0016036,GO:0044257,GO:0055062,GO:2000185,GO:0005783,GO:0005794	0	0	0	0	0	0	0	0	0	0	0	0	0	0	0	0	0	0	0	0	0	1	0	0	0	0	0	0	0	0	0	0	0	0	0
X11904	4	16629809	LINE42	LINE	Downstream	UpstreamGene	67.5	Neutral	482467	2	0.0906068	5.20833	NA	NA	0	0	0	0	0	0	0	0	0	0	0	0	0	0	0	0	0	0	1	0	0	0	0	0	0	0	0	0	0	0	0	0	1	0	1
X12547	4	19738821	Helitron203	Helitron	Upstream	WithinGene	14.21	Neutral	934847	1	NA	3.125	S	NA	0	0	0	0	0	0	0	0	0	0	0	0	0	0	0	0	0	0	0	0	0	0	0	0	0	0	0	0	0	0	0	0	0	0	0
X12575	4	19835706	TIR_MITE11	TIR_MITE	Downstream	DownstreamGene	38.37	Neutral	483124	1	NA	3.125	NA	NA	0	0	0	0	0	0	0	0	0	0	0	0	0	0	0	0	0	0	0	0	0	0	0	0	0	0	0	0	0	0	0	0	0	0	0
X12801	4	20748559	Helitron28	Helitron	Downstream	WithinGene	8.89	Neutral	321927	1	NA	3.125	NA	NA	0	0	0	0	0	0	0	0	0	0	0	0	0	0	0	0	0	0	0	0	0	0	0	0	0	0	0	0	1	0	0	0	0	0	0
X12858	4	20962117	NA8	TE_NA	Downstream	DownstreamGene	53.69	Neutral	483386	1	0.045286	3.125	S	NA	0	0	0	0	0	0	0	0	0	0	0	0	0	0	0	0	1	0	0	0	0	1	0	0	0	0	0	0	0	0	0	0	0	0	0
X12918	4	21196420	MuDR55	MuDR	Upstream	DownstreamGene	69.69	Neutral	935233	1	0.223134	3.125	NA	NA	0	0	0	0	0	0	0	0	0	0	0	0	0	0	0	0	0	0	0	0	0	0	0	0	0	0	0	0	0	0	0	0	1	1	0
X13097	4	21945470	LINE38	LINE	Upstream	DownstreamGene	67.23	Neutral	483630	1	NA	3.125	S	NA	0	0	0	0	0	0	0	0	0	0	0	0	0	0	0	0	0	0	0	0	0	0	0	0	0	0	0	0	0	1	0	0	0	0	0
X13160	4	22217724	LINE46	LINE	Downstream	WithinGene	38.7	Neutral	935524	1	0.249285	3.125	NA	NA	0	0	0	0	0	0	0	0	0	0	0	0	0	0	0	0	0	0	0	0	0	0	0	0	0	0	0	0	1	0	1	1	0	0	0
X13299	4	22878747	Harbinger55	Harbinger	Downstream	UpstreamGene	50.08	Neutral	483878	1	0.001	13.5417	NA	NA	0	0	0	0	0	0	0	0	0	0	0	0	1	0	0	1	0	0	0	0	1	0	0	0	0	0	0	0	0	0	0	0	0	0	0
X13408	4	23249319	TIR_MITE80	TIR_MITE	Downstream	UpstreamGene	20.05	Neutral	322437	1	0.21517	13.5417	NA	NA	0	0	0	0	0	0	0	0	0	0	0	0	0	0	0	0	1	0	1	1	0	0	0	0	0	0	0	0	0	0	0	0	0	0	0
X13567	4	3479382	Harbinger13	Harbinger	Upstream	UpstreamGene	35.81	Neutral	932590	1	0.055935	3.125	NA	NA	0	0	0	0	0	0	0	0	0	0	0	0	0	0	0	0	0	0	0	0	0	0	0	0	1	1	1	0	0	0	0	0	0	0	0
X13852	4	814108	Harbinger25	Harbinger	Upstream	DownstreamGene	29.1	Neutral	NA	NA	NA	11.4583	NA	NA	0	0	0	0	0	0	0	0	0	0	0	0	1	0	1	1	0	0	0	0	0	0	0	0	0	0	0	0	0	0	0	0	0	0	0
X13987	5	10527104	Mariner14	Mariner	Downstream	UpstreamGene	61.45	Neutral	484824	1	NA	11.4583	NS	NA	0	0	0	0	0	0	0	0	0	0	0	0	0	0	0	0	0	0	0	0	0	0	0	0	0	0	0	0	0	0	0	0	0	0	0
X14585	5	15094104	SINE5	SINE	Downstream	UpstreamGene	82.75	Neutral	485391	1	NA	3.125	NS	NA	0	0	0	0	0	0	0	0	0	0	0	0	0	0	0	0	0	0	0	0	0	0	0	0	0	0	0	0	0	0	0	0	0	0	0
X14905	5	16452927	Copia63	Copia	Upstream	DownstreamGene	33.88	Neutral	485691	1	NA	7.29167	S	NA	0	0	0	0	0	0	0	0	0	0	0	0	0	0	0	0	0	0	0	0	0	0	0	0	0	0	0	0	1	0	0	0	0	0	0
X15438	5	18548927	TIR_MITE23	TIR_MITE	Upstream	UpstreamGene	39.95	Neutral	324269	1	0.382915	7.29167	NA	NA	0	0	0	0	1	0	0	0	0	0	0	0	0	0	0	0	0	0	0	0	0	1	0	0	0	0	0	0	0	0	0	0	0	0	0
X16006	5	20953332	Copia24	Copia	Upstream	UpstreamGene	76.96	Neutral	486795	1	0.392857	3.125	NA	NA	0	0	0	0	0	0	0	0	0	0	0	0	0	0	0	0	0	0	0	0	0	0	0	0	0	0	0	0	0	0	0	0	1	1	1
X16713	6	1065242	SINE17	SINE	Downstream	UpstreamGene	69.4	Neutral	892269	1	0.426181	5.20833	NA	NA	0	0	0	0	0	0	0	0	0	0	0	0	0	0	0	0	0	0	0	0	1	1	0	0	0	0	0	0	0	0	0	0	0	0	0
X16747	6	10843650	LINE40	LINE	Upstream	DownstreamGene	33.91	Neutral	489332	1	NA	7.29167	S	NA	0	0	0	0	0	0	0	0	0	0	0	0	0	0	0	0	0	1	1	0	0	0	0	0	0	0	0	0	0	0	0	0	0	0	0
X16751	6	10856321	TIR_MITE37	TIR_MITE	Downstream	DownstreamGene	53.96	Neutral	942029	1	NA	3.125	NA	NA	0	0	0	0	0	0	0	0	0	0	0	0	0	0	0	0	0	0	0	0	0	0	0	0	0	0	0	0	0	0	0	0	1	1	0
X16832	6	11506528	TIR_MITE15	TIR_MITE	Upstream	DownstreamGene	32.23	Neutral	489420	1	0.0967099	11.4583	NA	NA	0	0	0	0	0	0	0	0	0	0	0	0	0	1	1	0	0	0	0	0	0	0	0	0	0	0	0	0	0	0	0	0	0	0	0
X16892	6	12015342	SINE2	SINE	Downstream	DownstreamGene	26	Neutral	489475	2	0.0331259	34.375	S	NA	0	0	0	0	0	0	0	0	0	0	0	0	0	0	0	0	0	0	1	0	0	0	0	0	0	0	0	0	0	0	0	0	0	0	0
X17519	6	20109190	hAT79	hAT	Downstream	WithinGene	13.75	Neutral	489866	1	0.0745976	7.29167	NA	NA	0	0	0	0	0	0	0	0	0	0	0	0	0	0	0	0	0	0	0	0	0	0	0	0	0	0	0	0	1	0	0	0	0	0	0
X18809	6	3926094	SINE2	SINE	Downstream	UpstreamGene	68.07	Neutral	487819	1	NA	11.4583	NA	NA	0	0	0	0	0	0	0	0	0	0	0	0	0	0	0	0	0	1	0	0	0	0	0	0	0	0	0	0	1	0	0	0	0	0	1
X19286	6	5613827	Copia64	Copia	Upstream	UpstreamGene	41.05	Neutral	488218	1	0.24335	5.20833	S	NA	0	0	0	0	0	0	0	0	0	0	0	0	0	0	0	0	0	0	0	0	0	0	0	0	0	0	0	0	0	0	0	0	0	0	0
X19491	6	6207236	TRIM_LAR7	TRIM_LAR	Upstream	DownstreamGene	31.45	Neutral	488367	1	0.001	3.125	NA	NA	0	0	0	0	0	0	0	0	0	0	0	0	0	0	0	0	0	0	0	0	0	0	0	0	1	1	1	0	0	0	0	0	0	0	0
X19758	6	7196543	CACTA16	CACTA	Downstream	WithinGene	52.13	Neutral	941250	1	0.0259331	7.29167	NS	GO:0030244,GO:0016740,GO:0016760,GO:0016020	0	0	0	0	0	0	0	0	0	0	0	0	0	0	0	0	0	0	0	0	0	0	0	0	0	0	0	0	0	0	0	1	0	1	0
X20642	7	11096195	Helitron7	Helitron	Upstream	UpstreamGene	60.21	Neutral	493070	1	0.352978	3.125	NA	NA	0	0	0	0	0	0	0	0	0	0	0	0	0	0	0	0	0	0	0	0	0	0	0	0	0	0	0	0	0	0	0	0	1	0	0
X20722	7	11544574	hAT70	hAT	Downstream	DownstreamGene	61.05	Neutral	890488	1	0.0754797	3.125	NS	NA	0	0	0	0	0	0	0	0	0	0	0	0	0	0	0	0	0	0	0	0	0	0	0	0	0	0	0	0	1	1	1	0	0	0	0
X20997	7	13016635	LINE65	LINE	Downstream	DownstreamGene	55.23	Neutral	890756	3	NA	5.20833	NS	GO:0000398,GO:0006397,GO:0006508,GO:0003723,GO:0008237,GO:0017070,GO:0030623,GO:0070122,GO:0005634,GO:0005681	0	0	0	0	0	0	0	0	0	0	0	0	0	0	0	1	0	0	0	0	0	1	0	0	0	0	0	0	0	0	0	0	0	0	0
X21059	7	13487211	NA28	TE_NA	Upstream	WithinGene	55.56	Neutral	493397	1	0.16808	3.125	S	NA	0	0	0	0	0	0	0	0	0	0	0	0	0	0	0	0	0	0	0	0	0	0	0	0	0	0	0	0	1	1	1	0	0	0	0
X21081	7	13741165	LINE8	LINE	Downstream	UpstreamGene	49.88	Neutral	493435	2	NA	3.125	S	GO:0006260,GO:0000166,GO:0003677,GO:0005524,GO:0005634	0	0	0	0	0	0	0	0	0	0	0	0	0	0	0	0	0	1	1	1	0	0	0	0	0	0	0	0	0	0	0	0	0	0	0
X21329	7	1771459	Helitron1	Helitron	Downstream	UpstreamGene	41.15	Neutral	490979	2	0.131679	3.125	NA	GO:0007005,GO:0000166,GO:0005524,GO:0005634,GO:0005739	0	0	0	0	0	0	0	0	0	0	0	0	0	0	0	0	0	0	0	0	0	0	0	0	0	0	0	0	0	0	0	0	1	1	0
X21366	7	1802252	hAT5	hAT	Upstream	DownstreamGene	118.87	Neutral	328116	1	0.298472	3.125	NS	NA	0	0	0	0	0	0	0	0	0	0	0	0	0	0	0	0	0	0	0	0	0	1	0	1	0	0	0	1	0	0	0	0	0	0	0
X21431	7	1842701	Helitron86	Helitron	Upstream	WithinGene	20.1	Neutral	490994	1	0.0820521	3.125	NA	NA	0	0	0	0	0	0	0	0	0	0	0	0	0	0	0	0	0	0	0	0	0	0	0	0	0	0	0	0	0	0	0	0	0	1	1
X21820	7	2177605	CACTA49	CACTA	Downstream	DownstreamGene	78.99	Neutral	491060	1	NA	3.125	NA	NA	0	0	0	0	0	0	0	0	0	0	0	0	0	0	0	0	0	0	0	0	0	0	0	0	0	0	0	0	0	0	0	0	1	0	0
X21900	7	22405067	Copia33	Copia	Upstream	DownstreamGene	44.58	Neutral	493953	1	0.167254	3.125	NA	NA	0	0	0	0	0	0	0	0	0	0	0	0	0	0	0	0	0	0	0	0	0	0	0	0	0	0	0	0	0	0	0	0	1	0	1
X21906	7	22483521	Copia95	Copia	Downstream	UpstreamGene	53.7	Neutral	493953	1	0.167254	11.4583	NA	NA	0	0	0	0	0	0	0	0	0	0	0	0	0	0	0	0	0	0	0	0	0	0	0	0	1	1	1	0	0	0	0	0	0	0	0
X22008	7	23571969	hAT47	hAT	Downstream	DownstreamGene	26.46	Neutral	494089	2	0.0992352	3.125	NS	NA	0	0	0	0	0	0	0	0	0	0	0	0	0	0	0	0	1	1	0	0	0	0	0	0	0	0	0	0	0	0	0	0	0	0	0
X22032	7	23760065	LINE42	LINE	Downstream	UpstreamGene	50.64	Neutral	494105	2	0.121265	7.29167	NA	NA	0	0	0	0	0	0	0	0	0	0	0	0	0	1	1	0	0	0	0	0	0	0	0	0	0	0	0	0	0	0	0	0	0	0	0
X22390	7	3560789	Mariner1	Mariner	Downstream	UpstreamGene	57.36	Neutral	491407	1	0.213257	3.125	NS	NA	0	0	0	0	0	0	0	0	0	0	0	0	0	0	0	0	0	0	0	1	0	0	0	0	0	0	0	0	0	0	0	0	0	0	1
X22419	7	3652354	hAT28	hAT	Downstream	UpstreamGene	32.26	Neutral	491431	1	0.329176	3.125	NA	NA	0	0	0	0	0	0	0	0	0	0	0	0	0	0	0	0	0	0	0	0	0	0	0	0	1	0	1	0	0	1	0	0	0	0	0
X22501	7	381153	TRIM_LAR4	TRIM_LAR	Downstream	UpstreamGene	58.86	Neutral	327857	2	0.0630081	5.20833	NA	NA	0	0	0	0	0	0	0	0	0	0	0	0	0	0	0	0	1	1	0	1	0	0	0	0	0	0	0	0	0	0	0	0	0	0	0
X22635	7	4284846	MuDR16	MuDR	Upstream	DownstreamGene	94.23	Neutral	944826	1	NA	3.125	NS	NA	0	0	0	0	0	0	0	0	0	0	0	0	0	0	0	0	0	0	0	0	0	0	0	0	0	0	0	0	0	0	0	0	0	0	0
X22657	7	4390491	Helitron60	Helitron	Downstream	WithinGene	61.91	Neutral	328588	1	0.0423091	3.125	NS	NA	0	0	0	0	0	0	0	0	0	0	0	0	0	0	0	0	0	0	0	0	0	0	1	0	0	0	0	0	0	0	0	0	0	0	0
X22739	7	460148	CACTA30	CACTA	Upstream	UpstreamGene	48.25	Neutral	490695	1	0.0891842	3.125	NS	NA	0	0	0	0	0	0	0	0	0	0	0	0	0	0	0	0	0	0	0	0	0	0	0	0	1	1	1	0	0	0	0	0	0	0	0
X22847	7	5123450	Tase2	Tase	Downstream	UpstreamGene	105.89	Neutral	491781	2	0.161798	3.125	S	NA	0	0	0	0	0	0	0	0	0	0	0	0	0	0	0	0	0	0	0	0	0	0	0	0	0	0	0	0	0	0	0	0	0	0	0
X23134	7	6211482	NA40	TE_NA	Upstream	DownstreamGene	60.02	Neutral	492051	3	0.0309796	3.125	NS	NA	0	0	0	0	0	0	0	0	0	0	0	0	0	0	0	0	0	0	0	0	0	0	0	0	0	0	0	0	1	0	0	0	0	0	0
X23514	7	7666042	MuDR6	MuDR	Upstream	WithinGene	29.07	Neutral	492421	1	0.0770724	3.125	NA	GO:0002376,GO:0006952,GO:0009626,GO:0012501,GO:0045087,GO:2000031,GO:0005886	0	0	0	0	0	0	0	0	0	0	0	0	0	0	0	0	0	0	0	0	0	0	0	0	0	0	0	0	0	1	0	0	0	0	0
X23524	7	7694180	CACTA21	CACTA	Upstream	WithinGene	13.82	Neutral	492432	1	NA	5.20833	NS	NA	0	0	0	0	0	0	0	0	0	0	0	0	0	0	0	0	0	0	0	0	0	0	0	0	0	0	0	0	1	0	0	0	0	0	0
X23747	7	8809480	SINE2	SINE	Downstream	DownstreamGene	29.33	Neutral	492658	2	NA	7.29167	NS	GO:0006811,GO:0007165,GO:0034220,GO:0098655,GO:0005227,GO:0005576,GO:0016020,GO:0016021	0	0	0	0	1	0	0	0	0	0	0	0	0	0	0	0	0	0	0	0	1	1	0	0	0	0	0	0	0	0	0	0	0	0	0
X23817	7	9219836	NA8	TE_NA	Downstream	UpstreamGene	50.26	Neutral	492722	1	0.0337665	3.125	NA	NA	0	0	0	0	0	0	0	0	0	0	0	0	0	0	0	0	0	0	0	0	0	0	0	0	0	0	0	0	0	1	1	0	0	1	0
X24115	8	12033896	NA18	TE_NA	Downstream	DownstreamGene	24.04	Neutral	494932	1	NA	7.29167	NA	NA	0	0	0	0	0	0	0	0	0	0	0	0	0	0	0	0	0	0	0	0	1	0	0	1	0	1	0	0	0	0	0	0	0	0	0
X24629	8	1566609	TIR_MITE61	TIR_MITE	Upstream	DownstreamGene	48.16	Neutral	494424	1	NA	5.20833	S	NA	0	0	0	0	0	0	0	0	0	0	0	0	0	0	0	0	0	0	0	0	0	0	0	0	0	0	0	0	1	1	0	1	0	0	0
X24769	8	16478838	Mariner3	Mariner	Upstream	UpstreamGene	54.3	Neutral	495518	1	0.0600616	3.125	NS	GO:0016310,GO:0016301	0	0	0	0	0	0	0	0	0	0	0	0	0	0	0	0	0	0	0	0	0	0	0	0	0	0	0	0	0	0	0	0	0	0	0
X25017	8	17710521	MuDR152	MuDR	Upstream	DownstreamGene	27.78	Neutral	NA	NA	NA	5.20833	NA	NA	0	0	0	0	0	0	0	0	0	0	0	0	0	0	0	0	1	0	1	0	0	0	0	0	0	0	0	0	0	0	0	0	0	0	0
X25021	8	17756603	LINE50	LINE	Downstream	UpstreamGene	56.17	Neutral	917381	2	NA	3.125	NA	GO:0005975,GO:0008152,GO:0004553,GO:0004565,GO:0016787,GO:0016798,GO:0005576,GO:0048046	0	0	0	0	0	0	0	0	0	0	0	0	0	0	0	0	0	0	0	0	0	0	0	0	0	0	0	0	0	0	0	0	0	0	0
X25166	8	18510333	MuDR1	MuDR	Upstream	UpstreamGene	128.13	Neutral	495937	2	0.0941636	3.125	NA	NA	0	0	0	0	0	0	0	0	0	0	0	0	0	0	0	0	1	0	1	1	0	0	0	0	0	0	0	0	0	0	0	0	0	0	0
X25311	8	19317151	Helitron129	Helitron	Upstream	UpstreamGene	39.43	Neutral	496124	2	NA	9.375	NA	NA	0	0	0	0	0	0	0	0	0	0	0	0	0	0	0	0	0	0	0	0	0	0	0	1	0	0	0	0	1	1	0	0	0	0	0
X25543	8	20227426	Mariner1	Mariner	Downstream	DownstreamGene	82.81	Neutral	496360	1	NA	17.7083	S	NA	0	0	0	0	0	0	0	0	0	0	0	0	0	0	0	0	0	0	0	0	0	0	0	0	0	0	0	0	0	0	1	0	0	0	0
X25693	8	20798163	Helitron67	Helitron	Upstream	UpstreamGene	67.31	Neutral	332525	1	0.0330106	7.29167	NA	NA	0	0	0	0	0	0	0	0	0	0	0	0	0	0	0	0	0	0	0	0	0	0	0	0	0	0	0	0	1	0	0	0	0	0	0
X25698	8	20812834	TIR_MITE51	TIR_MITE	Upstream	UpstreamGene	26	Neutral	496486	1	0.150851	3.125	NS	NA	0	0	0	0	0	0	0	0	0	0	0	0	0	0	0	0	0	0	0	0	0	0	1	0	0	0	0	0	0	0	0	0	0	0	0
X25879	8	21432117	MuDR121	MuDR	Downstream	DownstreamGene	56.18	Neutral	496632	1	0.171452	13.5417	NS	GO:0009231,GO:0000166,GO:0003935,GO:0005525,GO:0008686,GO:0016787,GO:0046872,GO:0009507,GO:0009570	0	0	0	0	0	0	0	0	0	0	0	0	0	0	0	0	0	0	0	0	0	0	0	0	0	0	0	0	0	0	0	0	0	0	0
X25950	8	21689149	Helitron5	Helitron	Upstream	DownstreamGene	81.67	Neutral	332703	1	0.1555	3.125	NS	NA	0	0	0	0	0	0	0	0	0	0	0	0	0	0	0	0	0	0	0	0	0	0	0	0	0	0	0	0	0	0	1	0	0	0	0
X26296	8	3269924	Helitron36	Helitron	Upstream	DownstreamGene	25.34	Neutral	915755	1	0.307412	11.4583	NA	NA	0	0	0	0	0	0	0	0	0	0	0	0	0	0	0	0	0	0	0	0	0	0	0	0	0	0	0	0	0	1	0	1	0	0	0
X26331	8	3700624	Helitron59	Helitron	Upstream	DownstreamGene	25.38	Neutral	494586	2	0.0413844	3.125	S	NA	0	0	0	0	1	0	1	0	0	0	0	0	0	0	0	0	0	0	0	0	0	0	0	0	0	0	0	0	0	0	1	0	0	0	0
X26355	8	3868889	SINE6	SINE	Downstream	DownstreamGene	81.95	Neutral	494615	4	0.0256966	5.20833	NA	NA	0	0	0	0	0	0	0	0	0	0	0	0	0	0	0	0	0	0	0	0	0	0	0	0	0	0	0	0	0	0	1	0	0	0	0
X1007	1	15230469	Helitron125	Helitron	Upstream	DownstreamGene	43.46	Neutral	922392	6	NA	6.25	NS	GO:0006508,GO:0009682,GO:0004252,GO:0008233,GO:0008236,GO:0016787,GO:0009505,GO:0031012	0	0	0	0	0	0	0	0	0	0	0	0	0	0	0	0	0	0	0	0	0	0	0	0	0	0	0	0	0	0	1	0	0	0	0
X1111	1	1602383	TIR_MITE4	TIR_MITE	Upstream	UpstreamGene	132.33	Neutral	470458	2	0.198434	8.33333	S	NA	0	0	0	0	0	0	0	0	0	0	0	0	0	0	0	0	0	0	0	0	0	0	0	0	0	0	0	0	1	0	1	1	0	0	0
X1888	1	24944724	SINE1	SINE	Downstream	DownstreamGene	41.32	Neutral	913933	1	0.494949	8.33333	NS	GO:0046872	0	0	0	0	0	0	0	0	0	0	0	0	0	0	0	0	0	0	1	0	0	0	0	0	0	0	0	0	0	0	0	0	0	0	0
X1890	1	24948288	Harbinger70	Harbinger	Upstream	WithinGene	27.33	Neutral	474028	1	0.103918	4.16667	NS	NA	0	0	0	0	0	0	0	0	0	0	0	0	0	0	0	0	0	0	0	0	0	0	0	0	0	0	0	0	0	0	0	1	0	0	0
X2196	1	270368	MuDR17	MuDR	Upstream	DownstreamGene	94.03	Neutral	470119	3	NA	4.16667	S	GO:0016491,GO:0046872,GO:0016020,GO:0016021	0	0	0	0	0	0	0	0	0	0	0	0	0	0	0	0	0	0	1	0	0	0	0	1	0	1	0	0	0	0	0	0	0	0	0
X2618	1	2954233	Copia40	Copia	Downstream	UpstreamGene	82.66	Neutral	470848	1	NA	6.25	NA	NA	0	0	0	0	0	0	0	0	0	0	0	0	0	0	0	0	0	0	0	0	0	0	0	0	0	0	0	0	0	0	0	1	0	0	0
X291	1	11612391	MuDR17	MuDR	Upstream	DownstreamGene	42.9	Neutral	912469	3	NA	6.25	NA	NA	0	0	0	0	0	0	0	0	0	0	0	0	0	0	0	0	1	1	1	0	0	0	0	0	0	0	0	0	0	0	0	0	0	0	0
X3015	1	3491028	LINE16	LINE	Upstream	DownstreamGene	90.87	Neutral	919663	1	NA	8.33333	NA	NA	0	0	0	0	0	0	0	0	0	0	0	0	0	0	0	0	1	0	1	0	0	0	0	0	0	0	0	0	0	0	0	0	0	1	0
X3256	1	4188900	TIR_MITE94	TIR_MITE	Downstream	UpstreamGene	73.05	Neutral	471195	2	NA	14.5833	S	NA	0	0	0	0	0	0	0	0	0	0	0	0	0	1	0	0	1	1	0	0	0	0	0	0	0	0	0	1	0	0	0	0	0	0	0
X3342	1	4454480	hAT23	hAT	Upstream	DownstreamGene	49.46	Neutral	471250	1	0.306276	4.16667	NS	NA	0	0	0	0	0	0	0	0	0	0	0	0	0	0	0	0	0	0	0	0	0	0	0	0	0	0	0	0	0	0	0	0	1	0	0
X3692	1	6063256	CACTA21	CACTA	Upstream	UpstreamGene	58.01	Neutral	920333	1	0.0864758	12.5	S	NA	0	0	0	0	0	0	0	0	0	0	0	0	0	0	0	0	0	0	0	0	0	0	0	0	0	0	0	0	0	0	0	0	0	0	0
X4016	1	7012271	Gypsy5	Gypsy	Downstream	UpstreamGene	165.15	Neutral	911478	1	0.001	22.9167	NA	NA	0	0	0	0	0	0	0	0	0	0	0	0	0	0	0	0	1	0	0	1	0	0	0	0	0	0	0	0	1	1	0	0	0	0	0
X4302	1	7832686	Copia2	Copia	Upstream	UpstreamGene	64.73	Neutral	472088	1	0.0499463	4.16667	NA	NA	0	0	0	0	0	0	0	0	0	0	0	0	0	0	0	0	0	0	0	0	0	0	0	0	0	0	0	0	0	0	1	0	0	0	0
X4355	1	8016426	SINE2	SINE	Downstream	UpstreamGene	33.57	Neutral	312838	1	0.260033	6.25	NS	NA	0	0	0	0	0	0	0	0	0	0	0	0	0	0	0	0	0	0	0	0	0	0	0	0	0	0	0	0	1	0	0	1	0	0	1
X4424	1	8317530	MuDR75	MuDR	Upstream	WithinGene	42.45	Neutral	312889	1	NA	8.33333	NS	GO:0009853,GO:0070207,GO:0004089,GO:0016829,GO:0046872,GO:0005634,GO:0005739,GO:0005747,GO:0016020,GO:0031966,GO:0045271	0	0	0	0	0	0	0	0	0	0	0	0	0	0	0	0	0	0	0	0	1	1	1	0	0	0	0	0	0	0	0	0	0	0	0
X4481	1	8512770	MuDR27	MuDR	Upstream	DownstreamGene	87.23	Neutral	312922	1	0.0984709	10.4167	S	NA	0	0	0	0	0	0	0	0	0	0	0	0	0	0	0	0	0	0	0	0	1	0	1	0	0	0	0	0	0	0	0	0	0	0	0
X4482	1	8512598	MuDR27	MuDR	Upstream	DownstreamGene	87.21	Neutral	312922	1	0.0984709	10.4167	NS	GO:0016020	0	0	0	0	0	0	0	0	0	0	0	0	0	0	0	0	0	0	0	0	1	0	1	0	0	0	0	0	0	0	0	0	0	0	0
X4523	1	8657224	NA19	TE_NA	Upstream	WithinGene	21.7	Neutral	472261	2	0.0174736	6.25	NA	GO:0006694,GO:0032259,GO:0008168	0	0	0	0	0	0	0	0	0	0	0	0	0	0	0	0	0	0	0	0	0	0	0	0	0	0	0	0	0	1	1	0	0	0	0
X4529	1	8676235	Gypsy71	Gypsy	Downstream	UpstreamGene	41.99	Neutral	911866	2	NA	4.16667	NS	NA	0	0	0	0	0	0	0	0	0	0	0	0	0	0	0	0	0	0	0	0	0	0	0	0	0	0	0	0	0	0	0	0	1	1	1
X4686	1	9228897	CACTA51	CACTA	Downstream	UpstreamGene	51.28	Neutral	313033	1	0.104888	8.33333	S	GO:0016491,GO:0016624,GO:0016020,GO:0016021	0	0	0	0	0	0	0	0	0	0	0	0	0	0	0	0	0	0	0	0	1	0	0	0	1	0	1	1	0	0	0	0	0	0	0
X4759	1	958685	Harbinger8	Harbinger	Upstream	UpstreamGene	95.05	Neutral	311427	1	NA	12.5	NA	NA	0	0	0	0	0	0	0	0	0	0	0	0	1	1	1	1	0	0	0	0	0	0	0	0	0	0	0	0	0	0	0	0	0	0	0
X536	1	1243325	MuDR143	MuDR	Upstream	DownstreamGene	36.57	Neutral	470372	3	0.279608	4.16667	NS	NA	0	0	0	0	0	0	0	0	0	0	0	0	0	0	0	0	0	0	0	1	0	0	0	0	0	0	0	0	0	0	0	0	1	0	1
X800	1	13676967	TIR_MITE86	TIR_MITE	Downstream	UpstreamGene	49.7	Neutral	473272	1	0.0907153	10.4167	NS	NA	0	0	0	0	0	0	0	0	0	0	0	0	0	0	0	0	0	0	0	0	0	1	0	0	0	0	0	0	0	0	0	0	0	0	0
X916	1	14494679	Helitron48	Helitron	Upstream	UpstreamGene	37.27	Neutral	473379	1	NA	25	NS	NA	0	0	0	0	0	0	0	0	0	0	0	0	0	1	1	0	0	0	0	0	1	1	0	0	0	0	0	0	0	0	0	0	0	0	0
X4951	2	1179358	Helitron106	Helitron	Upstream	DownstreamGene	40.51	Neutral	338071	1	NA	4.16667	NA	GO:0000278,GO:1900459,GO:0005634	0	0	0	0	0	0	0	0	0	0	0	0	0	0	0	1	0	0	0	0	0	0	0	0	0	0	0	0	1	1	1	0	0	0	0
X5306	2	14033173	LINE12	LINE	Upstream	UpstreamGene	41.41	Neutral	339218	1	0.197462	6.25	S	GO:0005975,GO:0004556,GO:0005509,GO:0103025	0	0	0	0	0	0	0	0	0	0	0	0	0	0	0	0	0	0	0	0	0	1	1	0	0	0	0	0	0	0	0	0	1	0	0
X5577	2	156400	Copia2	Copia	TE	WithinGene	0	Neutral	924468	2	NA	22.9167	NA	NA	0	0	0	0	0	0	0	0	0	0	0	0	0	0	0	0	0	0	0	1	1	0	0	1	0	0	0	0	0	0	0	0	0	0	0
X5620	2	15726116	TIR_MITE23	TIR_MITE	Downstream	DownstreamGene	35.03	Neutral	476449	1	0.232352	4.16667	NS	NA	0	0	0	0	0	0	0	0	0	0	0	0	1	0	0	1	0	0	0	0	0	0	1	0	0	0	0	0	0	0	0	0	0	0	0
X6222	2	18272205	MuDR6	MuDR	Downstream	WithinGene	63.91	Neutral	477022	1	0.0874621	12.5	NA	NA	0	0	0	0	0	0	0	0	0	0	0	0	0	0	0	0	0	0	0	0	0	0	0	0	0	0	0	0	0	0	0	1	1	0	1
X6255	2	18402071	SINE3	SINE	Downstream	DownstreamGene	139.71	Neutral	477059	1	NA	10.4167	NA	NA	0	0	0	0	0	0	0	0	0	0	0	0	0	0	0	0	0	0	0	0	0	0	0	0	0	0	0	0	0	0	0	1	0	1	0
X6324	2	18541437	Helitron94	Helitron	Downstream	WithinGene	39.76	Neutral	927340	2	NA	20.8333	NA	NA	0	0	0	0	0	0	0	0	0	0	0	0	1	0	0	0	0	0	0	0	0	0	0	0	0	0	0	1	0	0	0	0	0	1	1
X6359	2	18692898	LINE64	LINE	Downstream	WithinGene	38.29	Neutral	909580	2	NA	6.25	NA	NA	0	0	0	0	0	0	0	0	0	0	0	0	0	0	0	0	0	0	0	0	0	0	0	0	0	0	0	0	0	0	0	0	0	0	0
X6365	2	18715861	Helitron14	Helitron	TE	WithinGene	0	Neutral	477122	1	0.0808061	4.16667	NS	NA	0	0	0	0	0	0	0	0	0	0	0	0	0	0	0	0	0	0	0	0	1	1	1	1	0	0	0	0	0	0	0	0	0	0	0
X10409	3	7804298	MuDR49	MuDR	Upstream	UpstreamGene	71.8	Neutral	929696	1	0.0983704	39.5833	S	GO:0006644,GO:0016311,GO:0042577,GO:0016020,GO:0016021	0	0	0	0	0	0	0	0	0	0	0	0	0	0	0	0	0	0	0	0	0	0	0	0	0	0	0	1	1	0	0	0	0	0	0
X7819	3	1466180	TIR_MITE32	TIR_MITE	Upstream	WithinGene	65.48	Neutral	903252	1	NA	8.33333	NA	NA	0	0	0	0	0	0	0	0	0	0	0	0	0	0	0	0	0	0	1	0	0	0	0	0	0	0	0	0	0	0	0	0	1	1	0
X8068	3	18444701	TIR_MITE17	TIR_MITE	Upstream	UpstreamGene	48.12	Neutral	906113	1	0.18539	4.16667	NS	NA	0	0	0	0	0	0	0	0	0	0	0	0	0	0	0	0	0	0	0	0	0	0	0	0	0	0	0	0	0	0	0	1	1	0	1
X8342	3	21010312	CACTA58	CACTA	Downstream	WithinGene	8.54	Neutral	NA	NA	NA	4.16667	NA	NA	0	0	0	0	0	0	0	0	0	0	0	0	0	0	0	0	0	0	0	0	0	0	0	0	1	1	1	1	0	0	0	0	0	0	0
X8444	3	2176950	MuDR28	MuDR	Upstream	UpstreamGene	85.73	Neutral	928168	1	NA	4.16667	NA	NA	0	0	0	0	0	0	0	0	0	0	0	0	0	0	0	0	0	0	0	0	0	0	0	0	0	0	0	0	1	1	1	1	0	0	0
X8526	3	22295101	LINE24	LINE	Upstream	DownstreamGene	38.37	Neutral	480683	1	0.197615	8.33333	S	NA	0	0	0	0	1	0	0	0	0	0	0	0	0	0	0	0	0	0	0	0	0	1	1	0	0	1	0	0	0	0	0	0	0	0	0
X8692	3	23474967	Helitron163	Helitron	Downstream	UpstreamGene	70.76	Neutral	NA	NA	NA	8.33333	NA	NA	0	0	0	0	0	0	0	0	0	0	0	0	0	0	0	0	0	0	1	0	0	0	0	0	0	0	0	0	0	0	0	0	1	0	0
X8953	3	2960225	LINE9	LINE	Downstream	DownstreamGene	49.94	Neutral	903595	1	NA	4.16667	NS	NA	0	0	0	0	0	0	0	0	0	0	0	0	0	0	0	0	0	0	0	0	0	0	0	0	0	0	0	0	0	0	0	0	0	0	0
X9087	3	3337809	Harbinger27	Harbinger	Downstream	DownstreamGene	146.83	Neutral	478140	1	0.168166	4.16667	S	GO:0006508,GO:0004180,GO:0004185,GO:0008233,GO:0016787,GO:0005576	0	0	0	0	0	0	0	0	0	0	0	0	0	0	0	0	0	0	0	0	0	0	0	0	0	0	0	0	0	0	0	0	1	1	1
X9274	3	3907820	TIR_MITE78	TIR_MITE	Downstream	DownstreamGene	67.96	Neutral	478311	2	0.124632	10.4167	NS	NA	0	0	0	0	0	0	0	0	0	0	0	0	0	0	0	0	0	0	0	0	1	0	1	1	0	0	0	1	0	0	0	0	0	0	0
X9625	3	5111670	Helitron9	Helitron	Downstream	DownstreamGene	82.7	Neutral	478641	3	0.224957	8.33333	NA	NA	0	0	0	0	0	0	0	0	0	0	0	0	1	1	0	1	0	0	0	0	0	0	1	0	0	0	0	0	0	0	0	0	0	0	0
X11066	4	11584953	CACTA27	CACTA	Upstream	UpstreamGene	53.82	Neutral	481646	1	0.0431635	12.5	S	NA	0	0	0	0	0	0	0	0	0	0	0	0	0	0	0	0	0	0	0	0	0	0	0	0	0	0	0	0	0	0	0	1	1	1	1
X11447	4	14888272	Gypsy44	Gypsy	Upstream	DownstreamGene	43.93	Neutral	482077	1	0.246507	6.25	NS	NA	0	0	0	0	0	0	1	1	0	0	0	0	0	0	0	0	0	0	0	0	0	0	0	0	0	0	0	0	0	1	0	0	0	0	0
X11491	4	15012622	LINE46	LINE	Downstream	UpstreamGene	49.2	Neutral	NA	NA	NA	8.33333	NA	NA	0	0	0	0	0	0	0	0	0	0	0	0	1	1	0	0	0	0	0	0	0	0	0	0	1	0	1	0	0	0	0	0	0	0	0
X11860	4	16453798	Mariner8	Mariner	Upstream	DownstreamGene	71.53	Neutral	321185	1	0.395042	20.8333	NA	NA	0	0	0	0	0	0	0	0	0	0	0	0	0	0	0	0	0	0	0	0	0	0	0	0	0	0	0	0	1	1	0	0	0	0	0
X11945	4	16792755	Copia29	Copia	Upstream	UpstreamGene	42.02	Neutral	482498	1	NA	10.4167	NA	NA	0	0	0	0	0	0	0	0	0	0	0	0	0	0	0	0	0	0	0	0	1	0	1	0	0	0	0	0	0	1	0	0	0	0	0
X12287	4	18491820	MuDR100	MuDR	Upstream	DownstreamGene	52.74	Neutral	NA	NA	NA	6.25	NA	NA	0	0	0	0	0	0	0	0	0	0	0	0	0	0	0	0	0	0	1	0	0	0	0	0	0	0	0	0	0	0	0	0	1	1	0
X12301	4	18627575	Copia32	Copia	Downstream	DownstreamGene	58.3	Neutral	482845	1	NA	4.16667	NS	GO:0006355,GO:0009414,GO:0009651,GO:0009738,GO:0034605,GO:0045893,GO:0000976,GO:0003677,GO:0003700,GO:0005634	0	0	0	0	0	0	0	0	0	0	0	0	0	0	0	0	0	0	0	0	0	0	0	0	1	1	1	1	0	0	0	0	0	0	0
X12355	4	18865870	CACTA10	CACTA	Upstream	UpstreamGene	67.04	Neutral	321588	1	0.0897814	12.5	NA	NA	0	0	0	0	0	0	0	0	0	0	0	0	0	0	0	0	0	1	0	0	0	0	0	1	0	1	0	0	0	0	0	0	0	0	0
X12480	4	19387305	Harbinger12	Harbinger	Downstream	UpstreamGene	34.42	Neutral	483023	1	NA	6.25	NS	NA	0	0	0	0	0	0	0	0	0	0	0	0	0	0	0	0	0	0	0	1	0	0	0	0	0	0	0	0	0	0	0	0	1	0	0
X12521	4	19569587	MuDR227	MuDR	Downstream	WithinGene	7.55	Neutral	483058	1	0.239643	14.5833	S	NA	0	0	0	0	0	0	0	0	0	0	0	0	0	0	0	0	0	0	0	0	1	0	0	0	0	0	0	0	0	0	0	1	0	1	0
X12954	4	21354445	Helitron134	Helitron	Upstream	DownstreamGene	35.26	Neutral	935283	1	0.0551413	10.4167	S	GO:0006629,GO:0006631,GO:0006633,GO:0016491,GO:0045300	0	0	0	0	0	0	0	0	0	0	0	0	0	0	0	0	0	0	0	0	1	0	0	0	0	1	0	1	0	0	0	0	0	0	0
X13512	4	2944337	Helitron85	Helitron	Downstream	WithinGene	47.33	Neutral	NA	NA	NA	4.16667	NA	NA	0	0	0	0	0	0	0	0	0	0	0	0	0	0	0	0	0	0	0	0	0	0	0	0	0	0	0	0	0	0	0	0	0	0	0
X13741	4	5804651	CACTA55	CACTA	Upstream	WithinGene	24.39	Neutral	481471	1	0.120126	20.8333	NS	NA	0	0	0	0	0	0	0	0	0	0	0	0	0	0	0	0	0	0	0	0	0	0	0	0	0	1	0	0	0	0	0	0	1	0	1
X14137	5	12272976	NA45	TE_NA	Downstream	DownstreamGene	38.21	Neutral	484964	1	0.0563453	4.16667	NS	GO:0007018,GO:0000166,GO:0003774,GO:0003777,GO:0003777,GO:0005524,GO:0008017	0	0	0	0	0	0	0	0	0	0	0	0	0	0	0	0	0	0	0	0	0	0	0	0	0	0	0	0	0	1	0	1	0	0	0
X14309	5	13420583	Helitron83	Helitron	Downstream	UpstreamGene	40.98	Neutral	485135	2	NA	33.3333	NS	NA	0	0	0	0	0	0	0	0	0	0	0	0	0	0	0	0	0	0	0	0	0	0	0	0	0	0	0	0	0	0	0	0	1	0	1
X15418	5	18478473	TIR_MITE9	TIR_MITE	Upstream	UpstreamGene	89.33	Neutral	486206	1	NA	6.25	NA	NA	0	0	0	0	0	0	0	0	0	0	0	0	0	0	0	0	0	0	0	0	0	0	0	0	0	0	0	0	0	0	1	0	0	0	1
X16008	5	20956179	Copia24	Copia	Upstream	UpstreamGene	55.03	Neutral	486795	1	0.392857	14.5833	NA	NA	0	0	0	0	0	0	0	0	0	0	0	0	0	0	0	0	1	0	0	0	0	0	1	0	0	0	0	0	0	0	0	0	0	0	0
X16222	5	3224569	Copia30	Copia	Downstream	DownstreamGene	45.64	Neutral	484476	1	0.167278	4.16667	NS	NA	0	0	0	0	0	0	0	0	0	0	0	0	0	0	0	0	0	1	0	0	0	0	0	0	0	0	0	0	0	0	0	0	1	1	1
X16230	5	3330295	Helitron99	Helitron	Upstream	UpstreamGene	55.26	Neutral	484483	1	0.265671	8.33333	NS	NA	0	0	0	0	0	0	0	0	0	0	0	0	0	0	0	0	0	0	1	0	0	0	0	0	0	0	0	0	0	0	1	0	0	0	0
X16235	5	3417142	Mariner5	Mariner	Upstream	WithinGene	53.43	Neutral	347079	1	0.103125	16.6667	S	NA	0	0	0	0	0	0	0	0	0	0	0	0	0	0	0	0	0	0	0	0	0	0	0	0	0	0	0	0	0	0	0	0	1	0	0
X16798	6	11109025	Tase9	Tase	Downstream	DownstreamGene	88.41	Neutral	942065	2	0.0288123	4.16667	NS	NA	0	0	0	0	0	0	0	0	0	0	0	0	0	0	0	0	0	0	0	0	1	0	0	1	0	0	0	0	1	0	0	1	0	0	0
X16839	6	11592984	MuDR226	MuDR	Upstream	WithinGene	5.29	Neutral	489433	2	NA	6.25	NA	NA	0	0	0	0	0	0	0	0	0	0	0	0	0	0	0	0	0	0	0	0	0	0	0	0	0	0	0	0	1	0	0	1	0	1	0
X17249	6	1612906	MuDR154	MuDR	Downstream	WithinGene	20.3	Neutral	487250	1	NA	6.25	NS	NA	0	0	0	0	0	0	0	0	0	0	0	0	0	0	0	0	0	0	0	0	0	0	1	0	0	1	0	0	0	0	0	0	0	0	0
X17255	6	163754	Harbinger41	Harbinger	Upstream	WithinGene	34.7	Neutral	892043	1	0.305887	4.16667	NS	GO:0034976	0	0	0	0	0	0	0	0	0	0	0	0	0	0	0	0	1	0	0	0	0	0	0	0	0	0	0	0	0	0	1	1	0	0	0
X17328	6	18071887	Gypsy56	Gypsy	Downstream	DownstreamGene	32.6	Neutral	489727	1	NA	16.6667	NA	NA	0	0	0	0	0	0	0	0	0	0	0	0	0	0	0	0	0	0	0	0	0	0	0	0	0	1	0	0	1	0	0	0	0	0	0
X17404	6	18925589	LINE43	LINE	Upstream	UpstreamGene	51.41	Neutral	942669	1	0.0340862	4.16667	NS	NA	0	0	0	0	0	0	0	0	0	0	0	0	0	0	0	0	1	0	0	1	0	1	1	0	0	0	0	0	0	0	0	0	0	0	0
X17707	6	2151096	TIR_MITE34	TIR_MITE	Upstream	DownstreamGene	15.39	Neutral	NA	NA	NA	14.5833	NA	NA	0	0	0	0	0	0	0	0	0	0	0	0	0	0	0	0	1	0	0	1	0	0	0	0	0	0	0	0	0	0	0	0	0	0	0
X17919	6	22931913	CACTA10	CACTA	Downstream	WithinGene	56.54	Neutral	943318	2	NA	4.16667	NA	NA	0	0	0	0	0	0	0	0	0	0	0	0	0	0	0	0	0	0	0	0	0	0	0	0	1	1	1	1	0	0	0	0	0	0	0
X18465	6	2740432	Copia13	Copia	Upstream	UpstreamGene	61.71	Neutral	940170	2	NA	6.25	S	NA	0	0	0	0	0	0	0	0	0	0	0	0	0	0	0	0	0	0	0	0	0	0	0	0	0	0	0	0	1	0	0	0	0	1	1
X18656	6	3338442	SINE3	SINE	Downstream	UpstreamGene	61.41	Neutral	940314	1	NA	14.5833	NA	NA	0	0	0	0	0	0	0	0	0	0	0	0	0	0	0	0	0	0	0	0	0	0	0	0	0	0	0	0	0	0	0	0	0	0	0
X19038	6	4927426	MuDR139	MuDR	Downstream	DownstreamGene	33.93	Neutral	488058	1	NA	6.25	S	GO:0007165,GO:0009920,GO:0050790,GO:0005096,GO:0005515,GO:0005737,GO:0005886,GO:0009574	0	0	0	0	0	0	0	0	0	0	0	0	0	0	0	0	0	0	0	0	0	0	0	0	0	0	0	0	0	0	0	1	0	1	1
X19784	6	730741	Helitron45	Helitron	Upstream	DownstreamGene	76.8	Neutral	487048	1	NA	4.16667	NS	GO:0003676	0	0	0	0	0	0	0	0	0	0	0	0	0	0	0	0	0	0	1	0	0	0	0	0	1	0	1	1	0	0	0	0	0	0	0
X19837	6	7542251	Helitron173	Helitron	Downstream	UpstreamGene	125.18	Neutral	488686	2	NA	10.4167	NS	NA	0	0	0	0	0	0	0	0	0	0	0	0	0	0	0	0	0	0	0	0	0	0	1	0	0	0	0	0	0	0	0	0	0	0	0
X20241	6	9021514	CACTA42	CACTA	Downstream	WithinGene	38.94	Neutral	489028	1	NA	4.16667	S	NA	0	0	0	0	1	0	0	0	1	0	1	1	0	0	0	0	0	0	0	0	0	0	0	0	0	0	0	0	0	0	0	0	0	0	0
X20377	6	9782843	TRIM_LAR17	TRIM_LAR	Upstream	WithinGene	38.25	Neutral	326599	3	NA	8.33333	NA	NA	0	0	0	0	0	0	0	0	0	0	0	0	0	0	0	0	0	0	0	0	0	1	0	0	0	0	0	0	1	0	0	0	1	0	0
X20666	7	11305115	Helitron112	Helitron	Upstream	UpstreamGene	48.28	Neutral	329750	1	0.0736975	10.4167	NS	GO:0003824,GO:0016740,GO:0016757,GO:0005829	0	0	0	0	0	0	0	0	0	0	0	0	0	0	0	0	1	1	0	0	1	0	0	0	0	0	0	0	0	0	0	0	0	1	0
X21247	7	1501294	SINE17	SINE	Downstream	WithinGene	33.09	Neutral	490906	1	NA	6.25	NA	NA	0	0	0	0	0	0	0	0	0	0	0	0	0	0	0	0	0	0	0	0	0	0	0	0	0	0	0	0	0	0	0	0	0	0	0
X21369	7	180383	TIR_MITE11	TIR_MITE	Downstream	DownstreamGene	74.83	Neutral	490627	1	0.045685	4.16667	NA	NA	0	0	0	0	0	0	0	0	0	0	0	0	0	0	0	0	0	0	0	0	0	0	0	0	0	0	0	0	0	0	0	1	0	0	0
X21666	7	2075895	Helitron142	Helitron	Upstream	WithinGene	33.42	Neutral	491040	1	NA	10.4167	NA	NA	0	0	0	0	0	0	0	0	0	0	0	0	0	0	0	0	0	0	0	0	0	0	0	0	0	0	0	0	0	1	1	1	0	0	0
X21922	7	2261368	Gypsy17	Gypsy	Upstream	WithinGene	25.71	Neutral	491086	1	0.19546	6.25	NS	GO:0006468,GO:0009838,GO:0016310,GO:0000166,GO:0004672,GO:0004674,GO:0005524,GO:0016301,GO:0016740,GO:0005886	0	0	0	0	0	0	0	0	0	0	0	0	0	0	0	0	0	0	0	0	1	1	0	0	0	0	0	0	0	0	0	0	0	0	0
X22030	7	237211	TIR_MITE29	TIR_MITE	Downstream	UpstreamGene	81.82	Neutral	490644	1	NA	10.4167	NA	NA	0	0	0	0	0	0	0	0	0	0	0	0	0	0	0	0	0	0	0	0	0	0	0	0	0	0	0	0	0	0	0	0	1	0	0
X22468	7	3731083	Harbinger9	Harbinger	Upstream	UpstreamGene	91.9	Neutral	328471	1	0.3727	4.16667	S	NA	0	0	0	0	0	0	0	0	0	0	0	0	0	0	0	0	0	0	0	0	0	0	0	0	0	0	0	0	1	0	0	1	0	0	1
X22582	7	4151190	Helitron24	Helitron	Downstream	DownstreamGene	45.73	Neutral	491551	2	0.0441666	10.4167	NA	NA	0	0	0	0	0	0	0	0	0	0	0	0	0	0	0	0	0	0	0	0	0	0	0	0	0	0	0	0	0	0	0	0	0	1	1
X22668	7	4441343	Harbinger6	Harbinger	Upstream	UpstreamGene	86.53	Neutral	353700	1	NA	4.16667	NA	NA	0	0	0	0	0	0	0	0	0	0	0	0	0	0	0	1	0	0	0	0	0	0	0	0	0	0	0	0	0	0	0	0	0	0	1
X23128	7	6199011	Mariner2	Mariner	Downstream	UpstreamGene	42.85	Neutral	492046	2	0.0730724	4.16667	NA	NA	0	0	0	0	0	0	0	0	0	0	0	0	0	0	0	0	0	0	0	0	0	0	0	0	0	0	0	0	0	0	1	1	0	0	0
X23556	7	7826228	Copia84	Copia	Downstream	UpstreamGene	43.42	Neutral	889766	1	NA	8.33333	S	GO:0006355,GO:0009725,GO:0009734,GO:0000976,GO:0003677,GO:0005634	0	0	0	0	0	0	0	0	0	0	0	0	0	0	0	0	0	0	0	0	0	0	0	0	0	0	0	0	0	1	1	0	0	0	0
X23875	7	9430117	LINE69	LINE	Downstream	DownstreamGene	41.89	Neutral	492762	1	0.0755989	18.75	S	NA	0	0	0	0	0	0	0	0	0	0	0	0	0	1	0	0	0	0	0	1	0	0	0	0	0	0	0	0	1	0	0	0	1	0	0
X24257	8	13430617	LINE24	LINE	Upstream	DownstreamGene	30.23	Neutral	949484	2	NA	6.25	NS	NA	0	0	0	0	0	0	0	0	0	0	0	0	0	0	0	0	0	0	0	0	0	0	0	0	0	0	0	0	1	0	0	1	0	0	1
X25067	8	17998211	MuDR95	MuDR	Upstream	UpstreamGene	54.64	Neutral	495818	2	0.182873	6.25	NA	NA	0	0	0	0	0	0	0	0	0	0	0	0	0	0	0	0	1	0	1	0	0	0	0	0	0	0	0	0	0	0	0	0	0	0	0
X25489	8	20042100	NA2	TE_NA	Upstream	UpstreamGene	60.8	Neutral	496305	2	0.111083	8.33333	NA	NA	0	0	0	0	0	0	0	0	0	0	0	0	0	0	0	0	1	0	0	0	0	1	0	0	0	0	0	0	0	1	0	0	0	0	0
X26413	8	4797220	hAT9	hAT	Upstream	UpstreamGene	64.95	Neutral	948886	1	0.0937427	20.8333	NA	NA	0	0	0	0	0	0	0	0	0	0	0	0	1	0	0	0	0	0	0	0	0	0	0	0	0	0	0	0	0	0	1	0	0	0	1
X1245	1	1704345	hAT12	hAT	Downstream	UpstreamGene	60.8	Neutral	919186	1	NA	15.625	S	NA	0	0	0	0	0	0	0	0	0	0	0	0	0	0	0	0	1	0	0	0	0	0	0	0	0	0	0	0	1	0	1	0	0	0	1
X1306	1	1773367	TIR_MITE7	TIR_MITE	Upstream	DownstreamGene	54.3	Neutral	NA	NA	NA	9.375	NA	NA	0	0	0	0	0	0	0	0	0	0	0	0	0	0	0	0	0	0	1	1	0	0	0	0	0	0	0	0	0	0	0	0	1	0	0
X2661	1	29653621	hAT29	hAT	Downstream	DownstreamGene	3	Neutral	NA	NA	NA	21.875	NA	NA	0	0	0	1	0	0	0	0	0	0	0	0	0	0	0	0	1	0	0	0	0	0	0	0	0	0	0	0	0	0	0	0	1	0	0
X301	1	11636754	NA12	TE_NA	Upstream	UpstreamGene	60.02	Neutral	472840	1	0.733256	9.375	NS	NA	0	0	0	0	0	0	0	0	0	0	0	0	0	0	0	0	0	0	0	0	1	0	1	1	0	1	0	1	0	0	0	0	0	0	0
X3564	1	5399065	Helitron49	Helitron	Upstream	UpstreamGene	64	Neutral	471456	1	0.542447	5.20833	NA	NA	0	0	0	0	0	0	0	0	0	0	0	0	0	0	0	0	0	0	0	0	0	0	0	0	0	0	0	0	1	1	0	1	0	1	1
X3671	1	6003768	CACTA19	CACTA	Upstream	UpstreamGene	37.38	Neutral	920316	1	NA	7.29167	NS	NA	0	0	0	0	0	0	0	0	0	0	0	0	0	0	0	0	0	0	0	0	0	0	0	0	0	0	0	0	0	0	0	1	0	0	0
X3898	1	6736931	Helitron180	Helitron	Downstream	DownstreamGene	86.49	Neutral	NA	NA	NA	7.29167	NA	NA	0	0	0	0	0	0	0	0	0	0	0	0	0	0	0	0	0	0	0	0	0	0	0	0	0	0	0	0	0	0	0	0	0	0	0
X4134	1	7347094	Helitron23	Helitron	Downstream	DownstreamGene	44.33	Neutral	920669	4	NA	7.29167	NA	NA	0	0	0	0	0	0	0	0	0	0	0	0	0	0	0	0	0	0	0	0	1	1	0	1	0	0	0	0	0	0	0	1	1	0	0
X4549	1	8776494	MuDR181	MuDR	Downstream	UpstreamGene	50.89	Neutral	472283	2	0.178962	28.125	NA	NA	0	0	0	0	0	0	0	0	0	0	0	0	0	0	0	0	0	0	0	0	1	0	0	1	0	1	0	0	0	0	0	0	0	0	0
X4609	1	8943954	Copia31	Copia	Upstream	WithinGene	37.31	Neutral	472324	1	0.263724	5.20833	NA	NA	0	0	0	0	0	0	0	0	0	0	0	0	0	0	0	0	0	0	0	0	0	0	0	0	0	0	0	0	0	1	1	1	0	0	0
X625	1	12806732	Mariner16	Mariner	Downstream	UpstreamGene	44.46	Neutral	473118	1	0.181756	7.29167	S	NA	0	0	0	0	0	0	0	0	0	0	0	0	0	0	0	0	0	0	1	0	0	0	0	0	0	0	0	0	0	0	0	0	1	0	0
X662	1	13050111	MuDR67	MuDR	Upstream	DownstreamGene	34.29	Neutral	912766	1	NA	11.4583	NA	GO:0003677,GO:0046872	0	0	0	0	0	0	0	0	0	0	0	0	0	0	0	0	0	0	0	0	1	1	0	0	1	0	1	1	0	0	0	0	0	0	0
X732	1	13344149	Gypsy4	Gypsy	Upstream	UpstreamGene	53.06	Neutral	473229	1	0.10513	5.20833	NA	NA	0	0	0	0	0	0	0	0	0	0	0	0	0	0	0	0	0	0	0	0	1	0	0	0	0	0	0	0	0	0	0	0	0	0	0
X991	1	15143911	Mariner6	Mariner	Upstream	UpstreamGene	43.81	Neutral	473465	2	NA	28.125	NA	NA	0	0	0	0	0	0	0	0	0	0	0	0	0	0	0	0	0	1	1	0	0	0	0	0	0	0	0	0	0	0	0	0	0	0	1
X4857	2	10209212	Copia96	Copia	Downstream	DownstreamGene	55.24	Neutral	908040	1	NA	7.29167	NS	GO:0004386	0	0	0	0	0	0	0	0	0	0	0	0	0	0	0	0	0	0	1	1	0	0	0	0	1	1	1	0	0	0	0	0	0	0	0
X5100	2	1278398	TRIM_LAR3	TRIM_LAR	Upstream	WithinGene	63.54	Neutral	924683	1	0.192572	5.20833	NS	NA	0	0	0	0	0	0	0	0	0	0	0	0	0	0	0	0	0	0	0	0	0	0	1	0	1	1	1	1	0	0	0	0	0	0	0
X5253	2	13660489	LINE90	LINE	Downstream	DownstreamGene	31.89	Neutral	926218	1	0.537219	11.4583	NS	NA	0	0	0	0	0	0	0	0	0	0	0	0	0	0	0	0	0	0	0	0	0	0	0	0	0	0	0	0	1	1	0	1	0	0	0
X6079	2	17597551	Mariner3	Mariner	Upstream	DownstreamGene	79.77	Neutral	927133	1	0.30418	5.20833	NS	NA	0	0	0	0	0	0	0	0	0	0	0	0	0	0	0	0	0	0	0	0	0	0	0	0	0	0	0	0	0	0	0	0	0	1	0
X6525	2	19179543	Helitron15	Helitron	Upstream	UpstreamGene	79.25	Neutral	477251	3	NA	38.5417	NA	NA	0	0	0	0	0	0	0	0	0	0	0	0	0	0	0	0	0	0	0	0	0	1	1	0	0	1	0	1	0	0	0	0	0	1	0
X6629	2	2076395	Gypsy61	Gypsy	Downstream	WithinGene	37.16	Neutral	475141	1	NA	7.29167	NA	NA	0	0	0	0	0	0	0	0	0	0	0	0	0	0	0	0	0	0	0	0	0	0	0	1	0	0	0	0	0	0	1	0	1	0	1
X10058	3	6426752	MuDR7	MuDR	Downstream	UpstreamGene	38.92	Neutral	NA	NA	NA	7.29167	NA	NA	0	0	0	0	0	0	0	0	0	0	0	0	0	0	0	0	0	0	0	0	0	1	1	0	0	0	0	1	0	0	0	0	0	0	0
X10205	3	7005049	Helitron40	Helitron	Upstream	DownstreamGene	43.09	Neutral	479119	1	0.0985709	5.20833	NA	GO:0006470,GO:0004722,GO:0016791	0	0	0	0	0	0	0	0	0	0	0	0	0	0	0	0	0	0	0	0	1	1	1	1	0	0	0	1	0	0	0	0	0	0	0
X10617	3	8645178	Copia10	Copia	Upstream	DownstreamGene	52.5	Neutral	929898	1	0.0679697	5.20833	S	NA	0	0	0	0	0	0	0	0	0	0	0	0	0	0	0	0	0	0	0	0	1	0	1	0	1	1	1	0	0	0	0	0	0	0	0
X10836	3	95203	TRIM_LAR7	TRIM_LAR	Downstream	DownstreamGene	89.71	Neutral	477331	1	NA	15.625	NA	NA	0	0	0	0	0	0	0	0	0	0	0	0	0	0	0	0	0	0	1	0	0	0	0	0	0	0	0	0	1	0	0	1	0	0	0
X7770	3	14256084	CACTA27	CACTA	Downstream	DownstreamGene	41.11	Neutral	480192	1	NA	17.7083	NA	NA	0	0	0	0	0	0	0	0	0	0	0	0	0	0	0	0	0	0	0	0	0	0	0	0	0	0	0	0	0	0	0	0	0	0	0
X8156	3	1942930	hAT43	hAT	Downstream	WithinGene	58.16	Neutral	477813	1	NA	7.29167	NA	NA	0	0	0	0	0	0	0	0	0	0	0	0	0	0	0	0	1	0	0	1	0	0	0	0	0	0	0	0	0	0	0	0	0	0	0
X8594	3	2269335	MuDR135	MuDR	Upstream	WithinGene	14.39	Neutral	NA	NA	NA	9.375	NA	NA	0	0	0	0	0	0	0	0	0	0	0	0	0	0	0	0	0	0	0	0	0	0	0	0	0	0	0	0	0	1	1	0	0	0	0
X9007	3	3083418	Helitron49	Helitron	Upstream	DownstreamGene	73.57	Neutral	928405	1	0.110098	13.5417	NA	NA	0	0	0	0	0	0	0	0	0	0	0	0	0	0	0	0	0	0	0	0	0	0	0	0	0	0	0	0	1	1	0	1	0	0	0
X9015	3	3131735	NA63	TE_NA	Downstream	DownstreamGene	75.73	Neutral	478060	1	0.0898071	17.7083	NS	NA	0	0	0	0	0	0	0	0	0	0	0	0	0	0	0	0	0	0	0	0	0	0	0	0	0	0	0	0	1	0	1	0	0	0	0
X9501	3	4784403	Helitron75	Helitron	Upstream	DownstreamGene	63.35	Neutral	341309	1	NA	7.29167	S	GO:0005783,GO:0005789,GO:0016020,GO:0016021	0	0	0	0	0	0	0	0	0	0	0	0	0	0	0	0	0	0	0	0	0	1	0	1	1	0	1	1	0	0	0	0	0	0	0
X9805	3	5571129	SINE5	SINE	Upstream	UpstreamGene	55.13	Neutral	478759	1	0.001	7.29167	S	NA	0	0	0	0	0	0	0	0	0	0	0	0	0	1	0	1	1	0	0	0	0	0	0	1	0	0	0	0	0	0	0	0	0	0	0
X11088	4	11837245	TIR_MITE52	TIR_MITE	Downstream	UpstreamGene	55.46	Neutral	933190	1	0.0374941	17.7083	NA	GO:0008289,GO:0005783	0	0	0	0	0	0	0	0	0	0	0	0	0	0	0	0	0	0	0	0	0	0	1	0	0	0	0	0	0	0	0	0	1	0	1
X11714	4	15826065	Copia39	Copia	Downstream	UpstreamGene	51.95	Neutral	933921	1	0.241778	42.7083	NS	GO:0005773	0	0	0	0	0	0	0	0	0	0	0	0	0	0	0	0	0	0	0	0	1	0	0	0	0	1	0	0	0	0	0	0	0	1	0
X13010	4	21557839	TIR_MITE21	TIR_MITE	Upstream	UpstreamGene	77.41	Neutral	322085	1	0.0622595	30.2083	NA	NA	0	0	0	0	0	0	0	0	0	0	0	0	0	0	0	0	0	0	1	0	0	0	1	1	0	0	0	0	0	0	0	0	0	1	0
X13366	4	23132556	CACTA9	CACTA	Downstream	UpstreamGene	54.73	Neutral	935751	1	NA	7.29167	NS	NA	0	0	0	0	0	0	0	0	0	0	0	0	0	0	0	0	1	1	1	1	0	0	0	0	0	0	0	0	0	0	0	0	0	0	0
X13814	4	697664	Helitron181	Helitron	Downstream	UpstreamGene	58.25	Neutral	932155	1	NA	21.875	NA	NA	0	0	0	0	0	0	0	0	0	0	0	0	0	0	0	0	0	0	0	0	0	0	0	0	0	0	0	0	0	1	0	1	0	0	0
X14058	5	11509210	MuDR214	MuDR	Upstream	WithinGene	31.05	Neutral	484882	1	NA	9.375	S	GO:0016567	0	0	0	0	0	0	0	0	0	0	0	0	0	0	0	0	0	0	0	0	0	0	0	0	0	0	0	0	0	0	1	0	0	1	0
X14394	5	13804539	MuDR23	MuDR	Upstream	UpstreamGene	88.7	Neutral	485204	1	NA	21.875	NA	GO:0006281,GO:0090305,GO:0003677,GO:0003824,GO:0004518,GO:0046872	0	0	0	0	0	0	0	0	0	0	0	0	0	0	0	0	1	0	0	0	0	1	0	0	0	0	0	1	0	0	0	0	0	0	0
X14830	5	1605252	TIR_MITE25	TIR_MITE	Downstream	WithinGene	34.67	Neutral	896277	2	0.101884	9.375	NS	NA	0	0	0	0	0	0	0	0	0	0	0	0	0	0	0	0	0	1	1	0	0	0	0	0	0	0	0	0	0	0	0	0	1	0	0
X14855	5	16198541	LINE55	LINE	Downstream	UpstreamGene	19.87	Neutral	485634	1	NA	9.375	NA	NA	0	0	0	0	0	0	0	0	0	0	0	0	1	1	0	1	1	1	0	0	0	0	0	0	0	0	0	0	0	0	0	0	0	0	0
X14928	5	16581848	MuDR57	MuDR	Upstream	UpstreamGene	37.55	Neutral	938244	2	NA	7.29167	S	NA	0	0	0	0	0	0	0	0	0	0	0	0	0	0	0	0	0	0	1	1	0	1	1	0	0	0	0	0	0	0	0	0	0	0	0
X15708	5	19538180	TIR_MITE64	TIR_MITE	Upstream	DownstreamGene	46.77	Neutral	486447	2	0.124934	7.29167	NA	NA	0	0	0	0	0	0	0	0	0	0	0	0	0	0	0	0	0	1	1	0	0	0	0	0	0	0	0	0	0	0	0	0	0	1	0
X16383	5	4910076	MuDR39	MuDR	Downstream	WithinGene	48.99	Neutral	936663	1	0.0521891	17.7083	NA	NA	0	0	0	0	0	0	0	0	0	0	0	0	0	0	0	0	0	1	0	0	0	0	1	0	0	0	0	1	1	0	0	0	0	0	0
X16669	6	10496231	Helitron200	Helitron	Upstream	UpstreamGene	25.36	Neutral	941965	1	0.160938	7.29167	NA	NA	0	0	0	0	0	0	0	0	0	0	0	0	0	0	0	0	0	0	0	0	1	0	0	0	0	0	0	1	0	0	1	0	0	0	0
X18277	6	24638086	Copia2	Copia	Downstream	UpstreamGene	26.93	Neutral	943671	1	NA	5.20833	NS	NA	0	0	0	0	0	0	0	0	0	0	0	0	0	0	0	0	0	0	0	0	0	0	0	0	1	0	1	1	0	0	0	0	0	0	0
X18372	6	2493944	Gypsy4	Gypsy	Downstream	WithinGene	47.81	Neutral	487470	2	0.0331405	26.0417	NA	NA	0	0	0	0	0	0	0	0	0	0	0	0	0	0	0	0	0	1	1	0	1	0	1	0	0	0	0	0	1	0	0	0	0	0	0
X18797	6	3895102	Helitron37	Helitron	Downstream	UpstreamGene	84.67	Neutral	NA	NA	NA	15.625	NA	NA	0	0	0	0	0	0	0	0	0	0	0	0	1	1	0	0	0	0	1	1	0	0	0	0	0	0	0	0	0	0	0	0	0	0	0
X18814	6	3965010	TIR_MITE28	TIR_MITE	Downstream	WithinGene	33.7	Neutral	487827	1	0.123552	19.7917	NA	NA	0	0	1	0	0	0	0	0	0	0	0	0	0	0	0	0	0	1	0	0	1	0	0	0	0	0	0	0	0	0	0	0	1	0	0
X18821	6	3976898	SINE3	SINE	Downstream	UpstreamGene	53.45	Neutral	487830	2	0.0773695	9.375	S	NA	0	0	0	0	0	0	0	0	0	0	0	0	0	0	0	0	0	0	0	0	1	1	0	0	1	1	1	0	0	0	0	0	0	0	0
X19326	6	5689720	MuDR130	MuDR	Upstream	UpstreamGene	42.58	Neutral	488242	1	0.290649	13.5417	S	GO:0055085,GO:0000166,GO:0005524,GO:0016020	0	0	0	0	0	0	0	0	0	0	0	0	1	0	0	0	0	0	0	0	0	0	0	0	0	0	0	0	0	0	0	0	0	0	0
X19355	6	5766532	MuDR8	MuDR	Upstream	UpstreamGene	108.33	Neutral	488264	1	NA	11.4583	NA	NA	0	0	0	0	0	0	0	0	0	0	0	0	1	0	0	0	0	0	0	0	0	0	0	0	0	0	0	0	0	0	0	0	0	1	0
X19418	6	592438	MuDR122	MuDR	Upstream	UpstreamGene	46.15	Neutral	487012	1	0.358883	5.20833	S	NA	0	0	0	0	0	0	0	0	0	0	0	0	0	0	0	0	1	1	1	0	0	0	0	0	0	0	0	0	0	0	0	0	1	1	0
X19907	6	775267	Helitron49	Helitron	Downstream	WithinGene	24.08	Neutral	NA	NA	NA	5.20833	NA	NA	0	0	0	0	0	0	0	0	0	0	0	0	0	0	0	0	0	0	1	0	0	1	0	1	1	0	1	0	0	0	0	0	0	0	0
X20026	6	8228044	TIR_MITE74	TIR_MITE	Upstream	UpstreamGene	41.46	Neutral	941494	2	NA	13.5417	NS	GO:0009507	0	0	0	0	0	0	0	0	0	0	0	0	1	0	1	0	0	0	0	0	0	0	0	1	1	0	1	0	0	0	0	0	0	0	0
X20059	6	8346837	LINE99	LINE	Downstream	DownstreamGene	103.08	Neutral	488867	1	NA	9.375	NA	GO:0006508,GO:0004180	0	0	0	0	0	0	0	0	0	0	0	0	0	0	0	0	0	0	0	0	0	0	0	0	0	0	0	0	0	0	0	0	1	1	1
X20641	7	11082417	Copia51	Copia	Upstream	DownstreamGene	46.5	Neutral	493067	1	0.0354627	9.375	NA	NA	0	0	0	0	0	0	0	0	0	0	0	0	0	0	0	0	0	1	1	0	0	0	1	0	0	0	0	0	0	0	0	0	0	0	0
X21323	7	1757425	Mariner3	Mariner	Upstream	DownstreamGene	58.13	Neutral	NA	NA	NA	15.625	NA	NA	0	0	0	0	0	0	0	0	0	0	0	0	0	0	0	0	0	0	1	0	0	0	0	0	0	0	0	0	0	0	1	0	0	0	1
X21776	7	21433529	SINE2	SINE	Downstream	UpstreamGene	72.88	Neutral	947562	1	0.315489	7.29167	NA	NA	0	0	0	0	0	0	0	0	0	0	0	0	0	0	0	0	1	1	1	0	0	0	0	0	0	0	0	0	0	0	0	0	0	0	0
X21785	7	21483283	CACTA50	CACTA	Downstream	DownstreamGene	49.55	Neutral	947573	1	0.149254	5.20833	NA	GO:0008375	0	0	0	0	0	0	0	0	0	0	0	0	0	0	0	0	0	0	0	0	0	0	0	0	0	0	0	0	0	1	1	1	0	0	1
X21903	7	22452016	Copia2	Copia	Downstream	UpstreamGene	35.43	Neutral	493953	1	0.167254	9.375	NA	NA	0	0	0	0	0	0	0	0	0	0	0	0	0	0	0	0	0	1	0	0	0	0	0	0	1	0	1	0	0	0	0	0	0	0	0
X22121	7	2545555	Harbinger27	Harbinger	Upstream	WithinGene	25.26	Neutral	491155	3	NA	7.29167	NA	GO:0007264,GO:0003924,GO:0005525	0	0	0	0	0	0	0	0	0	0	0	0	0	0	0	0	0	0	0	0	0	0	0	0	0	1	0	1	0	0	0	0	0	0	0
X23205	7	6512704	Gypsy60	Gypsy	Downstream	UpstreamGene	36.62	Neutral	492127	1	0.292944	9.375	NA	NA	0	0	0	0	0	0	0	0	0	0	0	0	0	0	0	0	0	0	0	0	0	0	0	0	0	0	0	0	0	0	0	0	0	0	0
X23250	7	6642705	SINE2	SINE	Downstream	DownstreamGene	41.83	Neutral	NA	NA	NA	7.29167	NA	NA	0	0	0	0	0	0	0	0	0	0	0	0	0	0	0	0	0	0	0	0	0	0	0	0	0	0	0	0	1	1	0	1	0	0	0
X23309	7	6892477	Gypsy36	Gypsy	Upstream	DownstreamGene	53.81	Neutral	492223	2	0.10275	15.625	S	NA	0	0	0	0	0	0	0	0	0	0	0	0	0	0	0	1	0	0	0	0	1	0	1	0	0	0	0	0	0	0	0	0	0	0	0
X24442	8	14456320	LINE64	LINE	Upstream	WithinGene	23.92	Neutral	495204	1	NA	5.20833	NS	NA	0	0	0	0	0	0	0	0	0	0	0	0	0	0	0	0	0	0	0	0	0	0	0	1	1	1	1	1	0	0	0	0	0	0	0
X25075	8	18040022	MuDR38	MuDR	Downstream	DownstreamGene	48.43	Neutral	495830	1	NA	11.4583	S	NA	0	0	0	0	0	0	0	0	0	0	0	0	0	1	0	0	1	0	1	1	0	0	0	0	0	0	0	0	0	0	0	0	0	0	0
X25532	8	20190470	Mariner2	Mariner	Upstream	DownstreamGene	83.14	Neutral	496347	2	0.0481596	11.4583	NA	NA	0	0	0	0	0	0	0	0	0	0	0	0	0	0	0	0	0	0	0	0	0	1	1	1	0	0	0	0	0	0	0	0	0	0	0
X25744	8	20975818	Harbinger21	Harbinger	Downstream	WithinGene	32.45	Neutral	496538	1	NA	30.2083	NA	NA	0	0	0	1	0	0	0	0	0	0	0	0	0	0	0	0	0	0	0	0	0	0	0	0	0	0	0	0	0	0	1	0	0	0	0
X25760	8	21011593	MuDR133	MuDR	Downstream	UpstreamGene	40.06	Neutral	496545	1	0.114302	7.29167	NS	GO:0006325,GO:0003677,GO:0016747	0	0	0	0	0	0	0	0	0	0	0	0	0	0	0	0	0	0	1	0	1	0	0	0	0	0	0	0	0	0	1	0	0	0	0
X26103	8	22409563	NA11	TE_NA	Upstream	UpstreamGene	51.31	Neutral	951498	1	NA	21.875	NA	NA	0	0	0	0	0	0	0	0	0	0	0	0	0	0	0	0	0	0	0	0	0	0	0	0	0	0	0	0	1	0	0	1	1	0	1
X26385	8	4199672	TIR_MITE23	TIR_MITE	Downstream	DownstreamGene	33.44	Neutral	948802	1	NA	7.29167	NA	NA	0	0	0	0	0	1	0	0	0	0	0	0	0	0	0	0	0	0	1	0	0	0	0	0	0	0	0	0	0	1	0	1	0	0	0
X1397	1	2012630	MuDR32	MuDR	Upstream	UpstreamGene	49.3	Neutral	470564	1	0.0583791	18.75	NA	NA	0	0	0	0	0	0	0	0	0	0	0	0	0	0	1	1	0	1	1	1	0	0	0	0	0	0	0	0	0	0	0	0	0	0	0
X1854	1	24726795	Harbinger2	Harbinger	Upstream	UpstreamGene	78.79	Neutral	923204	1	0.173849	6.25	NS	NA	0	0	0	0	0	0	0	0	0	0	0	0	0	0	0	0	0	0	0	0	0	0	0	0	0	0	0	0	1	1	1	0	1	1	1
X2465	1	28758203	Copia2	Copia	Upstream	UpstreamGene	30.97	Neutral	474507	2	0.174275	14.5833	NA	NA	0	0	0	0	0	0	0	0	0	0	0	0	0	1	0	0	0	1	1	0	0	0	0	1	0	0	0	0	0	0	0	0	1	1	0
X2510	1	29088299	LINE101	LINE	Downstream	DownstreamGene	39.92	Neutral	474563	1	0.0885134	10.4167	NS	NA	0	0	0	0	0	0	0	0	0	0	0	0	0	0	0	0	0	0	0	0	1	0	1	0	0	0	0	0	0	0	0	0	1	0	1
X2721	1	2989253	MuDR55	MuDR	Upstream	WithinGene	16.03	Neutral	NA	NA	NA	16.6667	NA	NA	0	0	0	0	0	0	0	0	0	0	0	0	0	0	0	0	1	0	0	0	0	1	0	0	0	1	0	0	1	0	0	0	1	0	0
X3344	1	4460479	hAT1	hAT	Upstream	UpstreamGene	54.15	Neutral	910866	2	0.37517	29.1667	NA	NA	0	0	0	0	0	0	0	0	0	0	0	0	0	0	0	0	0	0	0	0	0	0	0	0	0	0	0	0	1	0	0	1	1	0	0
X3535	1	5280239	TIR_MITE9	TIR_MITE	Downstream	DownstreamGene	72.97	Neutral	312293	1	0.0614519	10.4167	NA	NA	0	0	0	0	0	0	0	0	0	0	0	0	0	0	0	0	0	1	0	0	1	0	0	0	0	0	0	0	0	0	0	0	1	0	1
X429	1	12030409	Copia10	Copia	Upstream	DownstreamGene	46.44	Neutral	472955	1	0.0576346	29.1667	NA	NA	0	0	0	0	0	0	0	0	0	0	0	0	0	0	0	0	0	0	0	0	0	0	0	0	0	1	0	0	0	0	0	1	0	0	0
X4395	1	8192243	NA11	TE_NA	Downstream	DownstreamGene	72.99	Neutral	472158	2	NA	10.4167	NA	GO:0006351,GO:0006355,GO:0009742,GO:0071367,GO:1904961,GO:0003677,GO:0003700,GO:0005515,GO:0005634,GO:0005737	0	0	0	0	0	0	0	0	0	0	0	0	0	0	0	0	1	0	0	0	0	0	0	0	0	0	0	0	1	1	0	0	0	1	1
X4532	1	868478	TIR_MITE1	TIR_MITE	Upstream	UpstreamGene	137.05	Neutral	311407	2	0.108653	12.5	NS	NA	0	0	0	0	0	0	0	0	0	0	0	0	0	0	0	0	0	0	0	0	0	0	0	0	1	0	1	0	0	0	0	0	1	0	0
X4533	1	870587	TIR_MITE1	TIR_MITE	Upstream	UpstreamGene	129.65	Neutral	311407	2	0.108653	14.5833	NA	NA	0	0	0	0	0	0	0	0	0	0	0	0	0	0	0	0	1	1	0	0	0	1	0	1	0	1	0	0	0	0	0	0	0	1	0
X4636	1	9029877	MuDR89	MuDR	Upstream	WithinGene	56.36	Neutral	472338	2	0.33008	35.4167	NA	NA	0	0	0	0	0	0	0	0	0	0	0	0	0	0	0	0	1	1	0	0	0	1	0	0	0	0	0	1	0	0	0	1	0	0	0
X4638	1	9042722	TIR_MITE11	TIR_MITE	Downstream	DownstreamGene	46.65	Neutral	921070	1	NA	8.33333	S	GO:0016020,GO:0016021	0	0	0	0	0	0	0	0	0	0	0	0	0	0	0	0	0	0	0	0	0	0	0	0	1	0	1	0	0	0	1	1	0	0	1
X864	1	14103014	Helitron20	Helitron	Downstream	UpstreamGene	40.19	Neutral	473343	1	0.0978071	6.25	NA	NA	0	0	0	0	0	0	0	0	0	0	0	0	0	0	0	0	0	0	0	0	1	1	0	1	1	0	1	0	0	0	0	0	0	0	0
X4991	2	12174216	TIR_MITE29	TIR_MITE	Downstream	UpstreamGene	120.4	Neutral	NA	NA	NA	25	NA	NA	0	0	0	0	0	0	0	0	0	0	0	0	0	0	0	0	0	0	0	1	0	0	0	0	0	0	0	0	0	0	0	0	0	1	0
X5010	2	12297662	LINE83	LINE	Downstream	DownstreamGene	32.22	Neutral	925964	1	NA	20.8333	NS	GO:0006355,GO:0016573,GO:0004402,GO:0008270,GO:0016740,GO:0016746,GO:0046872,GO:0005634	0	0	0	1	0	0	0	0	0	0	0	0	0	0	0	0	0	0	0	0	1	0	1	1	0	1	0	1	0	0	0	0	0	0	0
X5106	2	12804847	NA23	TE_NA	Upstream	WithinGene	54.27	Neutral	475897	5	0.258672	31.25	NA	NA	0	0	0	1	0	0	0	0	0	0	0	0	0	0	0	0	1	0	0	1	0	0	0	0	0	0	0	0	0	0	0	1	1	1	0
X5251	2	13659552	LINE90	LINE	Downstream	DownstreamGene	42.66	Neutral	926218	1	0.537219	6.25	NA	NA	0	0	0	0	0	0	0	0	0	0	0	0	0	0	0	0	0	0	0	0	0	0	0	0	0	0	0	0	0	0	0	0	1	0	0
X5679	2	16026535	Harbinger15	Harbinger	Downstream	UpstreamGene	79.34	Neutral	476521	1	0.292916	45.8333	S	GO:0031124,GO:0003723,GO:0005634	0	0	0	0	0	0	0	0	0	0	0	0	0	0	0	0	0	0	0	0	1	0	0	0	0	0	0	0	0	0	1	0	0	0	0
X6390	2	18765099	Gypsy17	Gypsy	Upstream	UpstreamGene	63.06	Neutral	909600	1	NA	10.4167	NA	NA	0	0	0	0	0	0	0	0	0	0	0	0	0	0	0	0	0	0	0	0	0	0	0	0	0	0	0	0	0	0	0	0	1	0	1
X6581	2	19261251	MuDR13	MuDR	Downstream	DownstreamGene	44	Neutral	NA	NA	NA	33.3333	NA	NA	0	0	0	0	0	0	0	0	0	0	0	0	0	0	0	0	0	0	0	0	0	0	0	0	0	1	0	1	1	0	1	0	0	0	0
X6775	2	3035148	NA29	TE_NA	Upstream	UpstreamGene	43.82	Neutral	475272	1	NA	18.75	NA	NA	0	0	0	0	0	0	0	0	0	0	0	0	0	0	0	0	0	0	0	0	0	0	0	0	0	0	0	0	0	1	1	0	0	1	0
X7063	2	7412848	CACTA53	CACTA	Downstream	DownstreamGene	100.73	Neutral	315447	1	NA	8.33333	S	NA	0	0	0	0	0	0	0	0	0	0	0	0	0	0	0	0	0	0	0	0	0	0	0	0	0	0	0	0	0	1	1	1	0	1	1
X7243	2	9734685	TIR_MITE67	TIR_MITE	Upstream	UpstreamGene	32.19	Neutral	925647	1	NA	14.5833	S	NA	0	0	0	0	0	0	0	0	0	0	0	0	0	0	0	0	0	0	1	0	0	0	0	0	0	0	0	0	0	0	0	0	0	0	0
X7654	3	13299874	SINE6	SINE	Downstream	DownstreamGene	31.21	Neutral	NA	NA	NA	14.5833	NA	NA	0	0	0	0	0	0	0	0	0	0	0	0	0	0	0	0	0	0	0	0	0	0	0	0	0	0	0	0	1	0	0	1	1	1	1
X7899	3	1522460	Mariner2	Mariner	Upstream	DownstreamGene	69.46	Neutral	317312	1	NA	39.5833	NA	NA	0	0	0	0	0	0	0	0	0	0	0	0	0	0	0	0	0	0	0	0	0	1	1	1	0	0	0	0	1	0	0	1	0	0	0
X7927	3	1617455	Helitron23	Helitron	Downstream	DownstreamGene	85.56	Neutral	928023	2	0.0540223	18.75	NA	NA	0	0	0	0	0	0	0	0	0	0	0	0	0	0	0	0	0	0	0	1	0	1	0	1	0	0	0	0	0	0	0	1	0	0	0
X11406	4	14698573	MuDR117	MuDR	Upstream	DownstreamGene	47.47	Neutral	482040	1	NA	20.8333	S	NA	0	0	0	0	0	0	0	0	0	0	0	0	0	0	0	0	0	0	0	0	1	1	1	0	1	0	1	0	0	0	0	0	0	1	0
X11488	4	15008496	LINE46	LINE	Upstream	DownstreamGene	40.29	Neutral	482103	1	0.0799602	14.5833	NA	NA	0	0	0	0	0	0	0	0	0	0	0	0	0	0	0	0	0	0	0	1	0	0	0	0	0	0	0	1	0	0	0	0	0	0	0
X11981	4	16934057	SINE3	SINE	Upstream	UpstreamGene	37.71	Neutral	482537	1	0.260483	22.9167	NA	NA	0	0	0	0	0	0	0	0	0	0	0	0	0	0	0	0	0	0	0	0	0	1	1	1	0	0	0	0	0	0	0	0	0	0	1
X12306	4	18652897	Gypsy4	Gypsy	Upstream	DownstreamGene	29.33	Neutral	901754	1	0.126121	22.9167	NS	NA	0	0	0	0	0	0	0	0	0	1	1	0	0	0	0	0	0	0	0	0	0	0	0	0	1	1	1	0	0	1	0	0	0	0	0
X12727	4	20437944	MuDR41	MuDR	Upstream	UpstreamGene	77.85	Neutral	483260	4	NA	6.25	NA	NA	0	0	0	0	0	0	0	0	0	0	0	0	0	0	0	0	1	0	0	1	0	0	0	0	0	1	0	0	0	0	0	0	0	1	0
X12909	4	21146496	TIR_MITE4	TIR_MITE	Downstream	DownstreamGene	64.04	Neutral	322000	1	NA	12.5	NA	NA	0	0	0	0	0	0	0	0	0	0	0	0	0	1	0	0	1	0	0	0	0	0	0	0	0	0	0	0	0	0	0	0	0	0	0
X13901	4	9918153	MuDR89	MuDR	Upstream	WithinGene	19.97	Neutral	932963	1	0.0513591	14.5833	S	GO:0006857,GO:0009611,GO:0009753,GO:0042128,GO:0055085,GO:0015293,GO:0022857,GO:0016020,GO:0016021	0	0	0	0	0	0	0	0	0	0	0	0	0	0	0	0	0	0	0	0	0	0	0	0	1	0	1	0	0	0	0	1	1	0	1
X14482	5	14462975	hAT56	hAT	Downstream	DownstreamGene	55.61	Neutral	485300	1	NA	6.25	NA	NA	0	0	0	0	0	0	0	0	0	0	0	0	0	0	0	0	0	0	0	0	0	0	0	0	1	0	1	1	0	0	0	0	0	0	0
X16589	6	10087015	TIR_MITE73	TIR_MITE	Upstream	UpstreamGene	41.57	Neutral	489217	1	0.0416878	14.5833	NA	NA	0	0	0	0	0	0	0	0	0	0	0	0	0	0	0	0	0	0	0	0	0	0	0	0	1	0	1	0	0	0	0	0	1	0	1
X17711	6	21551967	Harbinger4	Harbinger	Upstream	DownstreamGene	46.09	Neutral	489997	3	NA	12.5	NA	NA	0	0	0	0	0	0	0	0	0	0	0	0	0	0	0	0	0	0	0	0	1	0	0	1	0	0	0	0	0	0	0	0	0	0	1
X18260	6	24505472	hAT20	hAT	Upstream	DownstreamGene	58.4	Neutral	490461	1	0.132057	8.33333	S	NA	0	0	0	0	0	0	0	0	0	0	0	0	0	0	0	0	0	0	0	0	1	0	0	0	1	1	1	0	0	0	0	1	0	0	0
X18539	6	29893	Gypsy17	Gypsy	Downstream	WithinGene	27.46	Neutral	486874	1	0.303362	45.8333	NS	NA	0	0	0	0	0	0	0	0	0	0	0	0	0	1	0	0	0	0	0	0	0	0	0	0	0	0	0	0	0	0	0	1	1	0	0
X18705	6	3588311	MuDR76	MuDR	Downstream	DownstreamGene	62.21	Neutral	940355	3	NA	27.0833	NA	NA	0	0	0	0	0	0	0	0	0	0	0	0	0	0	0	0	0	0	0	0	0	0	1	0	0	0	0	1	0	0	0	0	0	0	0
X18889	6	4243725	Helitron85	Helitron	Upstream	DownstreamGene	59.3	Neutral	325603	1	NA	16.6667	NS	NA	0	0	0	0	0	0	0	0	0	0	0	0	0	0	0	0	1	1	0	1	0	1	0	0	1	0	1	0	0	0	0	0	0	0	0
X19069	6	5009307	hAT3	hAT	Upstream	DownstreamGene	42.37	Neutral	NA	NA	NA	35.4167	NA	NA	0	0	0	0	0	0	0	0	0	0	0	0	0	0	0	0	0	0	0	1	1	0	0	0	0	0	0	0	0	0	0	0	0	0	0
X19331	6	569560	Gypsy4	Gypsy	Upstream	DownstreamGene	38.87	Neutral	487008	1	0.0495549	10.4167	NS	NA	0	0	0	0	0	0	0	0	0	0	0	0	0	0	0	0	0	0	0	0	0	1	0	0	0	0	0	1	1	0	0	0	0	0	0
X19334	6	5699923	Helitron157	Helitron	Downstream	UpstreamGene	55.62	Neutral	940882	2	0.0452539	14.5833	S	NA	0	0	0	0	0	0	0	0	0	0	0	0	0	0	0	0	0	0	0	0	1	0	0	0	0	0	0	0	0	0	1	0	0	0	0
X19438	6	6001973	Helitron24	Helitron	Downstream	WithinGene	49.96	Neutral	NA	NA	NA	10.4167	NA	NA	0	0	0	0	0	0	0	0	0	0	0	0	0	0	0	0	0	0	0	0	0	0	0	0	0	0	0	0	0	0	0	0	0	0	0
X19821	6	749648	Gypsy31	Gypsy	Downstream	DownstreamGene	58.58	Neutral	NA	NA	NA	39.5833	NA	NA	0	0	0	0	0	0	0	0	0	0	0	0	0	0	0	0	1	0	0	0	0	0	0	0	0	0	0	0	1	0	1	0	1	0	0
X20240	6	9021103	CACTA42	CACTA	Downstream	WithinGene	34.66	Neutral	489028	1	NA	10.4167	NA	NA	0	0	0	0	0	0	0	0	0	0	0	0	1	0	1	0	0	0	0	0	1	0	1	0	0	0	0	1	0	0	0	0	0	0	0
X20542	7	10471065	CACTA4	CACTA	Downstream	WithinGene	26.78	Neutral	492959	1	0.578212	14.5833	NA	NA	0	0	0	0	0	0	0	0	0	0	0	0	0	0	0	0	0	0	0	0	1	0	1	1	0	0	0	0	1	0	0	0	0	0	0
X20718	7	11531626	Tase4	Tase	Downstream	DownstreamGene	54.18	Neutral	493139	1	NA	10.4167	NA	NA	0	0	0	0	0	0	0	0	0	0	0	0	0	0	0	0	0	0	0	0	0	0	0	0	0	0	0	0	0	0	0	0	0	1	1
X21224	7	1484154	LINE2	LINE	Upstream	UpstreamGene	59.08	Neutral	328051	1	NA	14.5833	NA	NA	0	0	0	0	0	0	0	0	0	0	0	0	0	0	0	0	0	1	0	0	1	0	1	0	0	0	0	0	0	0	0	0	0	0	0
X22988	7	5663944	Gypsy17	Gypsy	Downstream	WithinGene	30.71	Neutral	889268	1	0.117062	18.75	S	NA	0	0	0	0	0	0	0	0	0	0	0	0	1	1	0	0	0	0	0	0	0	0	0	0	0	0	0	0	0	0	0	0	0	1	1
X23153	7	6347697	MuDR102	MuDR	Upstream	WithinGene	52.5	Neutral	NA	NA	NA	29.1667	NA	NA	0	0	0	0	0	0	0	0	0	0	0	0	0	0	0	0	0	0	0	0	0	0	0	0	0	1	0	1	0	0	1	0	1	0	0
X23385	7	7241550	LINE46	LINE	Downstream	UpstreamGene	114.33	Neutral	492307	2	NA	8.33333	NS	NA	0	0	0	0	0	0	0	0	0	0	0	0	0	0	0	0	0	0	0	0	1	0	1	0	0	0	0	0	0	0	1	0	0	0	0
X23583	7	7951560	LINE10	LINE	Downstream	UpstreamGene	41.07	Neutral	492497	1	NA	25	S	NA	0	0	0	0	0	0	0	0	0	0	0	0	0	0	0	0	0	0	0	0	0	0	0	0	1	1	1	0	0	0	0	0	1	0	0
X24249	8	13363883	Gypsy34	Gypsy	Downstream	DownstreamGene	68.08	Neutral	916553	1	0.218707	10.4167	NA	NA	0	0	0	0	0	0	0	0	0	0	0	0	0	0	0	0	0	0	0	0	0	0	0	0	0	0	0	0	1	0	0	0	0	1	1
X24281	8	13518585	hAT24	hAT	Upstream	DownstreamGene	48.46	Neutral	495042	1	NA	16.6667	S	NA	0	0	0	0	0	0	0	0	0	0	0	0	0	0	0	0	0	0	0	0	1	0	0	0	0	1	0	0	0	1	1	0	1	1	0
X24773	8	16543666	MuDR158	MuDR	Upstream	UpstreamGene	17.03	Neutral	NA	NA	NA	12.5	NA	NA	0	0	0	0	0	0	0	0	0	0	0	0	0	0	0	0	0	0	0	0	0	0	0	0	0	0	0	0	1	1	0	0	0	0	0
X25102	8	18238310	NA8	TE_NA	Downstream	UpstreamGene	53.48	Neutral	950455	1	0.122081	12.5	NA	NA	0	0	0	0	0	0	0	0	0	0	0	0	0	0	0	0	0	0	0	0	0	0	0	0	0	0	0	1	0	0	0	1	1	1	0
X1381	1	1961822	MuDR128	MuDR	Upstream	UpstreamGene	43.24	Neutral	470552	2	0.001	19.7917	S	GO:0006886,GO:0006888,GO:0015031,GO:0016192,GO:0090114,GO:0008270,GO:0046872,GO:0005737,GO:0005783,GO:0005789,GO:0012507,GO:0016020,GO:0030127,GO:0031410	0	0	0	0	0	0	0	0	0	0	0	0	0	0	0	0	0	1	0	1	0	0	0	0	0	1	0	0	0	0	0	1	0	0	1
X1706	1	23939914	Helitron157	Helitron	Downstream	DownstreamGene	41.51	Neutral	923075	1	0.001	26.0417	S	GO:0005789,GO:0005886,GO:0016020,GO:0016021	0	0	0	0	0	0	0	0	0	0	0	0	0	0	0	0	0	0	1	0	0	0	0	0	0	1	0	1	1	1	1	0	1	0	0
X2158	1	26577338	NA79	TE_NA	Upstream	DownstreamGene	27.59	Neutral	NA	NA	NA	26.0417	NA	NA	0	0	0	1	0	0	0	0	0	0	0	0	1	0	0	0	0	0	0	0	1	1	1	0	0	0	0	0	0	0	0	0	0	1	1
X4251	1	7685777	Copia66	Copia	Downstream	DownstreamGene	57.11	Neutral	472048	1	0.124985	13.5417	NA	GO:0045039,GO:0016020,GO:0016021,GO:0042721	0	0	0	0	0	1	0	0	0	0	0	0	0	0	0	0	0	0	0	0	0	1	1	1	1	0	1	0	0	0	0	0	0	0	0
X4637	1	9031128	MuDR89	MuDR	Upstream	WithinGene	45	Neutral	472338	2	0.33008	34.375	NA	NA	0	0	0	0	0	0	0	0	0	0	0	0	0	0	0	0	1	1	0	0	0	1	0	0	0	0	0	1	0	0	1	1	0	0	0
X4721	1	9381020	Copia44	Copia	Downstream	UpstreamGene	54.66	Neutral	313056	1	NA	26.0417	NA	GO:0006605,GO:0006886,GO:0015031,GO:0017038,GO:0071806,GO:0000166,GO:0005524,GO:0016464,GO:0046872,GO:0016020	0	0	0	0	0	0	0	0	0	0	0	0	0	1	1	0	0	0	0	0	0	1	0	1	0	0	0	0	0	0	0	1	0	0	0
X968	1	14892832	Helitron92	Helitron	Upstream	WithinGene	57.12	Neutral	NA	NA	NA	11.4583	NA	GO:0000166,GO:0003724,GO:0004386,GO:0005524,GO:0016787	0	0	0	0	0	0	0	0	0	0	0	0	0	0	0	0	0	0	0	0	0	0	0	0	0	0	0	0	0	0	1	0	1	1	0
X4986	2	12165081	hAT3	hAT	Upstream	UpstreamGene	95.82	Neutral	NA	NA	NA	40.625	NA	NA	0	0	0	0	0	0	0	0	0	0	0	0	0	0	0	0	0	0	0	1	0	0	0	1	0	0	0	0	0	0	0	0	0	1	0
X5493	2	1520980	Helitron53	Helitron	Downstream	WithinGene	19.05	Neutral	475079	1	0.001	13.5417	S	NA	0	0	0	0	0	0	0	0	0	0	0	0	0	0	0	0	0	0	0	0	0	1	0	0	0	0	0	0	1	1	1	1	0	0	0
X5741	2	16243945	Copia86	Copia	Downstream	UpstreamGene	45.63	Neutral	NA	NA	NA	32.2917	NA	NA	0	0	0	0	0	0	0	0	0	0	0	0	0	0	0	0	0	0	0	0	0	0	0	0	0	0	0	0	0	0	0	0	1	0	1
X5878	2	16780517	Helitron77	Helitron	Downstream	UpstreamGene	68.34	Neutral	NA	NA	NA	19.7917	NA	NA	0	0	0	0	0	0	0	0	0	0	0	0	0	0	0	0	0	0	0	0	1	0	0	1	1	1	1	0	0	0	0	1	0	0	0
X6172	2	17922699	Harbinger66	Harbinger	Downstream	UpstreamGene	72.6	Neutral	927205	3	0.040249	26.0417	NA	NA	0	0	0	0	0	0	0	0	0	0	0	0	0	1	0	0	0	0	0	0	1	1	1	1	0	0	0	0	0	0	0	0	0	1	0
X6250	2	18377748	hAT23	hAT	Downstream	UpstreamGene	27.55	Neutral	927299	2	0.044954	36.4583	S	NA	0	0	0	0	0	0	0	0	0	0	0	0	0	0	0	0	0	0	1	0	0	0	0	1	0	1	0	1	0	0	0	1	0	1	0
X6778	2	3059745	Harbinger23	Harbinger	Downstream	UpstreamGene	40.83	Neutral	907410	1	NA	13.5417	NA	GO:0008270	0	0	0	0	0	0	0	0	0	0	0	0	0	0	0	0	0	0	1	1	1	1	0	0	1	1	1	0	0	0	0	0	0	0	0
X8373	3	2126005	Gypsy21	Gypsy	Downstream	UpstreamGene	125.68	Neutral	477852	1	NA	44.7917	S	NA	0	0	0	0	0	0	0	0	0	0	0	0	1	0	0	0	0	0	0	0	0	1	1	1	0	0	0	1	0	0	0	0	0	0	0
X9120	3	3434501	MuDR6	MuDR	Downstream	WithinGene	40.53	Neutral	NA	NA	NA	7.29167	NA	NA	0	0	0	0	0	0	0	0	0	0	0	0	0	0	0	0	0	0	1	0	0	1	0	0	0	0	0	0	0	1	1	0	0	0	1
X9899	3	5916	LINE53	LINE	Downstream	DownstreamGene	74.31	Neutral	477303	1	NA	13.5417	NS	NA	0	0	0	0	0	0	0	0	0	1	0	0	1	0	0	0	0	0	0	0	0	0	0	1	1	1	1	1	0	0	0	0	0	0	0
X11864	4	16459744	LINE9	LINE	Upstream	DownstreamGene	75.54	Neutral	321185	1	0.395042	17.7083	NA	NA	0	0	0	0	0	0	0	0	0	0	0	0	0	0	0	0	1	0	0	1	0	0	0	0	0	0	0	0	1	1	0	0	0	0	1
X12094	4	17452440	Mariner2	Mariner	Downstream	DownstreamGene	105.34	Neutral	482652	1	NA	34.375	NS	NA	0	0	0	0	0	0	0	0	0	0	0	0	0	0	0	0	0	0	0	1	1	0	0	0	0	0	0	0	1	0	0	1	0	1	0
X12214	4	1821284	SINE6	SINE	Downstream	DownstreamGene	70.07	Neutral	481208	1	0.239684	13.5417	NA	NA	0	0	0	0	1	0	0	0	0	0	0	0	0	0	0	1	0	0	0	0	0	1	1	0	1	0	1	0	0	0	0	0	0	0	0
X12642	4	20081435	CACTA55	CACTA	Downstream	WithinGene	78.81	Neutral	483191	2	NA	11.4583	NA	NA	0	0	0	0	0	0	0	0	0	0	0	0	0	0	0	0	0	0	0	0	0	1	0	1	0	0	0	1	0	0	0	1	1	1	0
X12675	4	20247335	hAT39	hAT	Upstream	DownstreamGene	59.77	Neutral	934985	1	0.422576	26.0417	NA	NA	0	0	0	0	0	0	0	0	0	0	0	0	0	0	0	0	0	0	0	0	1	1	1	0	0	1	0	0	1	0	0	1	0	0	0
X13261	4	22624393	Mariner2	Mariner	Downstream	DownstreamGene	43.67	Neutral	902707	1	0.170877	9.375	NS	NA	0	0	0	0	0	0	0	0	0	0	0	0	0	0	0	0	1	1	0	0	1	0	0	0	0	0	0	0	1	1	0	0	0	1	0
X13388	4	23216823	CACTA23	CACTA	Downstream	UpstreamGene	39.69	Neutral	483969	1	NA	9.375	S	NA	0	0	0	0	0	0	0	0	0	0	0	0	0	0	0	0	0	0	1	1	1	0	0	1	0	1	0	0	0	0	0	0	0	0	0
X13859	4	870295	Copia26	Copia	Upstream	UpstreamGene	74.92	Neutral	932189	1	0.300965	44.7917	NA	NA	0	0	0	0	0	0	0	0	0	0	0	0	0	1	1	1	1	0	1	0	0	0	0	0	0	0	0	0	0	1	0	0	0	0	0
X15196	5	17496368	Gypsy17	Gypsy	Downstream	DownstreamGene	54.04	Neutral	938476	1	0.0485936	17.7083	NS	NA	0	0	0	0	1	0	0	0	0	0	0	0	0	0	0	0	0	0	0	0	0	0	0	0	0	1	0	1	0	0	0	0	1	0	0
X15404	5	18376771	Helitron46	Helitron	Upstream	WithinGene	54.73	Neutral	486186	2	NA	15.625	NA	NA	0	0	0	0	1	0	0	0	0	0	0	0	0	0	0	0	0	0	0	0	0	0	1	0	1	1	1	1	0	0	0	0	0	0	0
X15559	5	19009368	TIR_MITE20	TIR_MITE	Upstream	UpstreamGene	75.28	Neutral	898830	3	0.382363	28.125	NA	GO:0016740,GO:0036440,GO:0046912	0	0	0	0	0	0	0	0	0	0	0	0	1	1	0	0	1	1	1	0	0	0	0	1	0	0	0	0	0	0	0	0	0	0	0
X15884	5	20325177	MuDR97	MuDR	Upstream	UpstreamGene	54.01	Neutral	486640	1	0.110275	19.7917	NA	NA	0	0	0	0	0	0	0	0	0	0	0	0	0	0	0	0	0	0	1	0	0	1	0	1	0	0	0	0	0	0	0	0	0	0	0
X18407	6	25071409	MuDR78	MuDR	Upstream	DownstreamGene	62.16	Neutral	490563	2	NA	11.4583	S	NA	0	0	0	0	0	0	0	0	0	0	0	0	0	0	0	0	0	0	0	0	0	0	0	0	1	0	1	0	1	0	0	1	0	1	0
X19285	6	5605649	Gypsy3	Gypsy	Downstream	DownstreamGene	27.84	Neutral	NA	NA	NA	15.625	NA	NA	0	0	0	0	0	0	0	0	0	0	0	0	0	0	0	0	0	0	1	0	0	0	0	0	0	0	0	0	0	0	0	0	0	0	0
X21849	7	21883411	LINE89	LINE	Downstream	UpstreamGene	75.67	Neutral	493886	2	0.0380628	32.2917	NA	GO:0006821,GO:0034220,GO:0055085,GO:0005247,GO:0016020,GO:0016021	0	0	0	0	0	0	0	0	0	0	0	0	0	0	0	0	1	1	1	0	0	0	0	0	0	0	0	0	0	0	0	0	0	0	0
X21904	7	22451898	Copia2	Copia	Downstream	UpstreamGene	35.47	Neutral	493953	1	0.167254	30.2083	NA	NA	0	0	0	0	0	0	0	0	0	0	0	0	0	0	0	0	1	1	0	0	0	0	0	0	0	0	0	0	0	0	0	0	0	0	1
X22179	7	2861470	Copia19	Copia	Downstream	UpstreamGene	44.24	Neutral	944481	1	NA	11.4583	NA	NA	0	0	0	0	0	0	0	0	0	0	0	0	0	0	0	0	0	0	1	1	0	0	0	0	0	0	0	0	0	0	0	1	0	0	0
X22282	7	3221699	hAT50	hAT	Upstream	WithinGene	41.04	Neutral	944578	1	NA	15.625	S	NA	0	0	0	0	0	0	0	0	0	0	0	0	0	0	0	0	0	0	0	0	1	1	1	1	0	0	0	0	0	0	0	0	1	1	0
X22908	7	543603	Gypsy5	Gypsy	TE	WithinGene	0	Neutral	943915	1	0.0777661	9.375	NA	NA	0	0	0	0	0	0	0	0	0	0	0	0	0	0	0	0	1	1	0	1	0	0	0	0	0	0	0	0	0	0	0	1	0	0	0
X23534	7	7715656	SINE5	SINE	Upstream	DownstreamGene	55.02	Neutral	492444	1	0.131723	11.4583	S	NA	0	0	0	0	0	0	0	0	0	0	0	0	0	1	0	0	0	0	0	0	1	0	0	1	0	0	0	0	0	1	0	0	0	1	1
X23626	7	8110363	TIR_MITE5	TIR_MITE	Downstream	WithinGene	11.4	Neutral	492536	2	NA	11.4583	NA	GO:0055085,GO:0015267,GO:0016020,GO:0016021	0	0	0	0	0	0	0	0	0	0	0	0	0	0	0	0	1	1	0	1	1	0	0	0	1	0	1	0	0	0	0	0	0	0	1
X24492	8	14683372	Harbinger50	Harbinger	Downstream	DownstreamGene	57.04	Neutral	495241	1	NA	17.7083	NA	NA	0	0	0	0	0	0	0	0	0	0	0	0	0	0	0	0	0	0	1	0	0	0	0	0	0	0	0	0	0	0	0	0	0	1	1
X24522	8	15012608	LINE44	LINE	Upstream	UpstreamGene	46.73	Neutral	495292	1	0.488935	13.5417	NA	NA	0	0	0	0	0	0	0	0	0	0	0	0	0	0	0	0	0	0	0	0	0	0	0	0	0	0	0	0	0	0	1	1	0	0	1
X25059	8	17949486	hAT10	hAT	Upstream	DownstreamGene	78.84	Neutral	495812	1	0.309496	32.2917	NA	NA	0	0	0	0	0	0	0	0	0	0	0	0	0	0	0	0	1	0	0	0	0	1	1	0	0	0	0	1	0	0	0	0	0	0	0
X25441	8	19852987	TIR_MITE31	TIR_MITE	Downstream	DownstreamGene	104.28	Neutral	496258	1	0.422736	11.4583	NS	NA	0	0	0	0	0	0	0	0	0	0	0	0	0	0	0	0	1	0	1	0	1	1	0	0	0	1	0	0	0	0	0	0	0	0	0
X25538	8	20212055	hAT17	hAT	Downstream	DownstreamGene	35.81	Neutral	496355	1	NA	38.5417	NS	NA	0	0	0	0	0	0	0	0	0	0	0	0	0	0	0	0	0	0	0	0	0	0	0	0	1	1	1	1	0	0	0	0	0	0	0
X25713	8	20846155	Helitron64	Helitron	Upstream	DownstreamGene	69.11	Neutral	496494	1	NA	48.9583	NA	NA	0	0	0	0	0	0	0	0	0	0	0	0	0	0	0	0	0	0	1	0	0	0	0	0	0	0	0	0	1	0	0	1	0	1	0
X26109	8	22462233	Helitron183	Helitron	Downstream	WithinGene	60.34	Neutral	332862	2	NA	9.375	S	NA	0	0	0	0	0	0	0	0	0	0	0	0	0	0	0	0	0	0	0	0	1	1	0	1	0	0	0	1	0	0	0	0	0	0	0
X26111	8	22470182	Gypsy79	Gypsy	Downstream	WithinGene	49.19	Neutral	496892	1	NA	9.375	NS	GO:0006508,GO:0004252,GO:0008233,GO:0008236,GO:0016787	0	0	0	0	0	0	0	0	0	0	0	0	0	0	0	0	0	0	0	0	1	0	0	1	0	0	0	0	0	0	0	0	0	0	0
X26119	8	22515719	TRIM_LAR7	TRIM_LAR	Upstream	DownstreamGene	75.76	Neutral	496902	1	0.456444	13.5417	NA	GO:0006355,GO:0003677,GO:0005634	1	0	0	1	0	0	0	0	0	0	0	0	0	0	0	0	0	0	0	0	0	0	0	0	0	0	0	0	1	0	0	0	0	1	0
X109	1	10535661	MuDR75	MuDR	Upstream	DownstreamGene	50.3	Neutral	921443	2	0.0798752	18.75	S	NA	0	0	0	0	0	0	0	0	0	0	0	0	1	1	0	0	0	0	0	0	0	0	0	0	0	1	0	0	0	0	0	1	0	1	0
X1497	1	2172850	TRIM_LAR11	TRIM_LAR	Downstream	UpstreamGene	94.16	Neutral	470616	1	0.125577	8.33333	S	NA	0	0	0	0	0	0	0	0	0	0	0	0	0	0	0	0	1	1	1	1	1	0	0	0	0	0	0	0	0	0	0	0	1	0	0
X2336	1	27981478	Harbinger23	Harbinger	Upstream	DownstreamGene	70.6	Neutral	NA	NA	NA	8.33333	NA	NA	0	0	0	0	1	1	0	1	1	1	1	1	0	0	0	0	0	0	0	0	1	0	0	0	0	0	0	0	0	0	0	0	0	0	0
X2360	1	28072823	MuDR41	MuDR	Downstream	UpstreamGene	42.36	Neutral	914441	1	1.36343	12.5	NA	NA	0	0	0	0	0	0	0	0	0	0	0	0	0	0	0	0	0	1	0	0	0	0	0	0	0	1	0	1	0	0	1	0	1	0	1
X2544	1	29235574	MuDR10	MuDR	Upstream	DownstreamGene	61.47	Neutral	314757	1	0.336342	10.4167	NA	NA	0	0	0	0	0	0	0	0	0	0	0	0	0	0	0	0	0	0	0	0	0	0	0	1	0	0	0	0	0	0	0	0	1	0	0
X2999	1	3410899	Copia53	Copia	Downstream	DownstreamGene	55.57	Neutral	470975	2	0.295078	12.5	NA	NA	0	0	0	0	0	0	0	0	0	0	0	0	0	0	0	0	0	1	0	1	0	0	0	1	0	0	0	0	0	0	0	1	0	1	1
X38	1	10130232	MuDR34	MuDR	Upstream	UpstreamGene	28.43	Neutral	472549	1	NA	22.9167	NA	NA	0	0	0	0	0	0	0	0	0	0	0	0	0	0	0	0	0	0	0	0	0	0	0	0	0	0	0	0	1	0	1	1	0	0	1
X4192	1	7486386	MuDR66	MuDR	Upstream	UpstreamGene	65.06	Neutral	920705	1	0.191005	25	S	NA	0	0	0	0	0	0	0	0	0	0	0	0	0	0	0	0	1	0	0	0	0	0	0	0	1	1	1	1	0	0	0	1	0	0	0
X431	1	12038995	SINE3	SINE	Upstream	UpstreamGene	52.09	Neutral	472957	1	0.141673	29.1667	S	NA	0	0	0	0	0	0	0	0	0	0	0	0	0	0	0	0	0	0	0	1	0	0	0	0	0	1	0	0	0	1	0	1	1	0	0
X5363	2	14514771	LINE27	LINE	Upstream	DownstreamGene	34.97	Neutral	926386	2	NA	25	NA	NA	0	0	0	0	0	0	0	0	0	0	0	0	0	0	0	0	0	0	0	0	0	1	1	1	0	0	0	0	1	0	0	0	1	0	0
X6243	2	18348137	TIR_MITE5	TIR_MITE	Downstream	DownstreamGene	56.73	Neutral	NA	NA	NA	39.5833	NA	NA	0	0	0	0	0	0	0	0	0	0	0	0	0	0	0	0	0	0	0	0	1	0	0	1	0	1	0	1	0	0	0	1	0	1	0
X6344	2	18625084	TRIM_LAR4	TRIM_LAR	Downstream	UpstreamGene	91.66	Neutral	477100	1	NA	27.0833	S	NA	0	0	0	0	0	0	0	0	0	0	0	0	0	0	0	0	0	0	0	0	0	1	0	0	0	0	0	0	1	0	0	0	0	1	1
X7092	2	753171	TIR_MITE48	TIR_MITE	Upstream	UpstreamGene	56.8	Neutral	NA	NA	NA	29.1667	NA	NA	0	0	0	0	0	0	0	0	0	0	0	0	0	1	0	0	0	1	1	0	0	0	0	0	1	0	1	1	0	0	0	0	1	0	0
X7125	2	7980969	Gypsy98	Gypsy	Upstream	WithinGene	30.51	Neutral	315469	1	0.132585	12.5	NS	NA	0	0	0	0	0	0	0	0	0	0	0	0	0	0	0	0	0	0	0	0	0	0	0	0	1	1	1	0	0	0	1	0	0	1	0
X10867	3	9676437	Helitron113	Helitron	Downstream	DownstreamGene	52.22	Neutral	930146	1	NA	16.6667	NA	NA	0	0	0	0	0	0	0	0	0	0	0	0	0	0	0	0	0	0	0	0	1	1	0	1	1	0	1	0	0	0	0	0	1	1	0
X7470	3	11329201	LINE88	LINE	Upstream	UpstreamGene	33.94	Neutral	479911	1	NA	33.3333	S	NA	0	0	0	0	0	0	0	0	0	0	0	0	0	0	0	0	0	1	0	0	0	0	0	0	1	0	1	1	1	0	1	1	0	0	0
X8524	3	22293373	Copia10	Copia	Downstream	DownstreamGene	30.07	Neutral	480683	1	0.197615	8.33333	NA	NA	0	0	0	0	0	0	0	0	0	0	0	0	0	0	0	0	0	0	0	0	0	0	0	0	0	0	0	0	1	1	0	1	0	1	1
X8985	3	3027326	Gypsy23	Gypsy	Upstream	DownstreamGene	56.13	Neutral	928388	2	0.27493	50	NA	NA	0	0	0	0	0	0	0	0	0	0	0	0	0	0	0	0	0	0	0	1	1	0	1	0	0	1	0	0	0	0	1	0	0	0	0
X9105	3	3410222	hAT46	hAT	Upstream	DownstreamGene	54.36	Neutral	NA	NA	NA	8.33333	NA	NA	0	0	0	0	0	0	0	0	0	0	0	0	0	0	0	0	0	0	0	1	0	1	0	0	1	1	1	1	0	0	0	0	0	0	1
X9275	3	3907783	TIR_MITE78	TIR_MITE	Downstream	DownstreamGene	67.93	Neutral	478311	2	0.124632	12.5	NA	GO:0007165,GO:0009554,GO:0009556,GO:0009742,GO:0050790,GO:0051177,GO:0005515,GO:0019888,GO:0000159,GO:0000779,GO:0005634,GO:0005737	0	0	0	0	0	0	0	0	0	0	0	0	0	0	0	0	0	0	0	0	0	0	0	1	0	0	0	0	0	0	0	1	1	0	0
X9434	3	4440004	Helitron162	Helitron	Downstream	UpstreamGene	43.92	Neutral	903991	3	NA	31.25	NA	NA	0	0	0	0	1	0	0	0	0	0	0	0	0	0	0	0	0	0	0	0	0	0	1	0	0	1	0	0	0	0	0	0	0	1	0
X9815	3	5626091	MuDR10	MuDR	Upstream	UpstreamGene	51.87	Neutral	929130	1	0.0537741	10.4167	NS	GO:0005975,GO:0008152,GO:0004553,GO:0004565,GO:0016787,GO:0016798,GO:0030246,GO:0005576,GO:0005618,GO:0005773,GO:0005829,GO:0009505,GO:0009506,GO:0048046	0	0	0	0	0	0	0	0	0	0	0	0	0	0	0	0	0	0	0	0	0	0	0	0	0	0	0	0	1	1	1	1	1	1	0
X11260	4	13735156	Gypsy68	Gypsy	Downstream	WithinGene	40.98	Neutral	900749	1	NA	35.4167	NA	NA	0	0	0	0	0	0	0	0	0	0	0	0	0	0	0	0	1	0	1	1	0	0	0	0	0	0	0	0	0	1	0	1	0	1	1
X11297	4	13973092	MuDR65	MuDR	Upstream	UpstreamGene	65.28	Neutral	481921	2	0.0671652	20.8333	NA	GO:0006464,GO:0016567,GO:0000166,GO:0004839,GO:0005524,GO:0008641,GO:0016874	0	0	0	0	0	0	0	0	0	0	0	0	0	0	0	0	0	0	0	1	0	0	1	0	1	0	1	1	0	1	0	1	0	0	0
X11377	4	14489343	Helitron62	Helitron	Downstream	DownstreamGene	46.63	Neutral	NA	NA	NA	18.75	NA	NA	0	0	0	0	0	0	0	0	0	0	0	0	0	0	0	0	0	0	0	0	0	0	0	0	1	1	1	0	0	1	1	1	0	0	0
X11980	4	16934204	SINE3	SINE	Upstream	UpstreamGene	37.67	Neutral	482537	1	0.260483	35.4167	S	NA	0	0	0	0	0	0	0	0	0	0	0	0	0	0	0	0	0	0	0	0	0	1	1	1	0	0	0	0	1	0	0	0	0	0	1
X12663	4	20214944	NA14	TE_NA	Upstream	DownstreamGene	53.42	Neutral	483223	1	NA	22.9167	NA	NA	0	0	0	0	0	0	0	0	0	0	0	0	0	0	0	0	0	0	0	0	0	1	0	0	0	0	0	0	1	0	0	1	0	1	0
X12666	4	20228367	CACTA43	CACTA	Downstream	WithinGene	50.55	Neutral	483227	2	NA	20.8333	S	NA	0	0	0	0	0	0	0	0	0	0	0	0	0	0	0	0	0	0	0	1	0	0	0	0	0	1	0	0	0	0	0	0	0	1	0
X13193	4	22369032	MuDR183	MuDR	Downstream	DownstreamGene	95.96	Neutral	483746	1	0.163553	12.5	NA	NA	0	0	0	0	0	0	0	0	0	0	0	0	0	0	0	0	1	1	1	1	0	0	0	1	0	0	0	0	0	0	0	0	0	0	0
X13290	4	22849416	Helitron99	Helitron	Upstream	WithinGene	34.16	Neutral	483869	1	0.399356	14.5833	S	NA	0	0	0	0	0	0	0	0	0	0	0	0	0	0	0	0	1	1	0	1	0	0	0	0	0	0	0	0	0	0	0	0	0	0	0
X15140	5	17283738	Copia39	Copia	Downstream	DownstreamGene	89.54	Neutral	324031	2	0.294767	20.8333	NS	NA	0	0	0	0	1	0	0	0	0	0	0	0	1	0	0	1	0	0	0	0	0	1	1	1	1	0	1	0	0	0	0	0	0	0	0
X16691	6	10593836	Mariner14	Mariner	Downstream	DownstreamGene	58.72	Neutral	489298	1	0.205538	18.75	NS	NA	0	0	0	0	0	0	0	0	0	0	0	0	0	0	0	0	0	0	0	0	0	1	0	0	0	1	0	1	0	0	0	0	1	0	0
X17380	6	18684474	TIR_MITE66	TIR_MITE	Upstream	DownstreamGene	21.56	Neutral	489760	1	NA	25	NS	NA	0	0	0	0	0	0	0	0	0	0	0	0	0	0	0	0	1	0	1	1	0	0	0	0	0	1	0	0	1	0	0	0	0	0	1
X18791	6	3880004	MuDR91	MuDR	Downstream	WithinGene	43.27	Neutral	487806	1	0.322403	47.9167	NA	NA	0	0	0	0	0	0	0	0	0	1	0	0	0	0	0	0	0	1	1	1	1	0	0	0	0	1	0	0	0	0	1	0	0	0	0
X19134	6	5210088	Harbinger15	Harbinger	Downstream	UpstreamGene	43.03	Neutral	488117	1	NA	14.5833	NA	NA	0	0	0	0	0	0	0	0	0	0	0	0	0	0	0	0	0	0	1	0	0	1	0	0	0	1	0	1	1	0	0	0	0	1	0
X19492	6	6207144	TRIM_LAR7	TRIM_LAR	Upstream	DownstreamGene	31.5	Neutral	488367	1	0.001	20.8333	NA	NA	0	0	0	0	0	0	0	0	0	0	0	0	1	0	0	0	0	0	0	0	0	0	0	0	1	1	1	0	1	0	0	1	0	0	0
X20096	6	8425961	MuDR6	MuDR	Downstream	DownstreamGene	44.12	Neutral	488891	1	0.314987	31.25	NS	NA	0	0	0	0	0	0	0	0	0	0	0	0	0	0	1	0	0	1	1	0	1	0	0	0	0	0	0	0	0	0	0	1	0	0	0
X20298	6	936110	Helitron127	Helitron	Upstream	UpstreamGene	43.06	Neutral	487101	2	NA	22.9167	S	GO:0000287,GO:0016616,GO:0051287	0	0	0	0	0	0	0	0	0	0	0	0	1	0	1	0	0	0	0	0	0	0	1	1	0	0	0	0	0	1	1	0	1	0	1
X20552	7	1057034	Helitron21	Helitron	Downstream	WithinGene	33.59	Neutral	490831	1	0.181632	29.1667	NS	GO:0001678,GO:0005975,GO:0006096,GO:0006970,GO:0006974,GO:0006979,GO:0009408,GO:0009409,GO:0009414,GO:0009651,GO:0010224,GO:0016310,GO:0019318,GO:0046835,GO:0051156,GO:0000166,GO:0004396,GO:0005524,GO:0005536,GO:0016301,GO:0016740,GO:0016773,GO:0019158,GO:0005739,GO:0005829,GO:0016020,GO:0016021	0	0	0	0	0	0	0	0	0	0	0	0	0	0	0	0	0	0	1	0	0	0	0	1	0	0	0	0	1	1	0	1	0	0	0
X20698	7	11426527	MuDR56	MuDR	Downstream	WithinGene	20.49	Neutral	493124	1	0.411485	14.5833	NS	NA	0	0	0	0	0	0	0	0	0	0	0	0	0	0	0	0	0	0	0	1	1	1	0	0	0	1	0	1	0	0	0	0	0	0	0
X20914	7	12458812	hAT9	hAT	Downstream	UpstreamGene	61.85	Neutral	493280	1	0.328358	29.1667	NA	NA	0	0	0	0	0	0	0	0	0	0	0	0	0	0	0	0	0	0	0	0	0	0	0	0	0	0	0	1	0	0	0	0	0	0	0
X21498	7	18917297	Gypsy8	Gypsy	Downstream	DownstreamGene	38.82	Neutral	493643	1	NA	33.3333	NA	NA	0	0	0	0	0	0	0	0	0	0	0	0	0	0	0	0	0	0	0	0	1	0	0	0	1	0	1	0	1	0	1	0	1	0	0
X22246	7	3111297	Helitron30	Helitron	Upstream	DownstreamGene	84.74	Neutral	NA	NA	NA	27.0833	NA	NA	0	0	0	0	0	0	0	0	0	0	0	0	0	0	0	0	0	0	0	0	0	0	1	0	0	0	0	0	0	0	0	0	0	1	0
X22315	7	3311903	LINE22	LINE	Upstream	DownstreamGene	74.2	Neutral	491360	4	NA	31.25	NA	NA	0	0	0	0	0	0	0	0	0	0	0	0	0	0	0	0	0	0	0	1	1	1	0	0	0	0	0	0	1	0	0	1	0	0	0
X22367	7	3489891	Harbinger42	Harbinger	Upstream	DownstreamGene	34.25	Neutral	353523	1	0.238655	20.8333	S	NA	0	0	0	0	0	0	0	0	0	0	0	0	0	0	0	0	0	0	0	0	0	0	0	0	0	0	0	0	0	0	0	0	1	1	0
X23072	7	5932923	Helitron53	Helitron	Upstream	DownstreamGene	56.52	Neutral	491983	1	NA	25	S	NA	0	0	0	0	0	0	0	0	0	0	0	0	1	1	0	0	0	0	0	0	0	0	0	0	0	0	0	0	0	0	0	0	0	0	1
X23323	7	7029487	Mariner2	Mariner	Upstream	DownstreamGene	58.12	Neutral	492254	1	0.151116	31.25	NA	GO:0016491,GO:0016020,GO:0016021	0	0	0	0	0	0	0	0	0	0	0	0	1	1	0	0	1	1	0	0	0	0	0	0	0	0	0	0	0	0	1	1	0	0	0
X24327	8	13761129	LINE94	LINE	Downstream	DownstreamGene	34.81	Neutral	495075	1	0.196715	41.6667	S	NA	0	0	0	0	0	0	0	0	0	0	0	0	0	0	0	0	0	0	0	0	1	1	0	1	0	0	0	0	0	0	0	0	0	0	1
X26461	8	5895972	hAT64	hAT	Downstream	DownstreamGene	50.21	Neutral	494761	1	NA	22.9167	NA	NA	0	0	0	0	0	0	0	0	0	0	1	0	0	0	0	0	0	0	0	0	0	1	1	0	0	0	0	0	1	0	0	1	0	1	0
X26504	8	6419933	MuDR105	MuDR	Upstream	UpstreamGene	50.77	Neutral	494787	1	0.203904	16.6667	NA	NA	0	0	0	0	0	0	0	0	0	0	1	0	0	0	0	0	0	1	1	1	0	0	0	0	0	0	0	0	0	1	0	1	0	0	0
X255	1	11465145	Gypsy48	Gypsy	Upstream	WithinGene	39.48	Neutral	921648	3	0.20469	15.625	S	GO:0015914,GO:0034204,GO:0000166,GO:0000287,GO:0005524,GO:0140326,GO:0140603,GO:0016020,GO:0016021	0	0	0	0	0	0	0	0	0	0	0	0	0	0	0	0	0	1	1	0	0	0	0	0	1	0	1	0	1	1	0	1	0	0	0
X3695	1	6087519	LINE3	LINE	Downstream	DownstreamGene	82.26	Neutral	920337	2	0.191737	19.7917	S	NA	0	0	0	0	0	0	0	0	0	0	0	0	0	0	0	0	1	1	0	1	0	0	0	0	0	1	0	1	0	1	0	1	0	1	0
X3754	1	6268453	TIR_MITE19	TIR_MITE	Upstream	UpstreamGene	78.55	Neutral	312479	1	NA	13.5417	S	NA	0	0	0	0	0	0	0	0	0	0	0	0	1	0	0	0	1	1	1	0	0	0	0	1	0	1	0	0	0	0	0	0	0	0	0
X392	1	1192469	hAT23	hAT	Upstream	UpstreamGene	44.74	Neutral	470361	3	0.0479422	19.7917	NA	NA	0	0	0	0	0	0	0	0	0	0	0	0	0	1	1	0	0	1	0	0	0	0	0	0	1	1	1	1	1	0	0	0	0	0	1
X4614	1	8959720	MuDR27	MuDR	Upstream	WithinGene	49.47	Neutral	472327	2	0.30547	13.5417	NA	NA	0	0	0	0	0	0	0	0	0	0	0	0	0	0	0	0	1	1	0	0	1	1	1	0	0	1	0	1	0	0	0	0	0	0	0
X608	1	1271508	Harbinger21	Harbinger	Upstream	UpstreamGene	71.27	Neutral	333726	1	0.538015	19.7917	NA	NA	0	0	0	0	0	0	0	0	0	0	0	0	0	0	0	0	0	0	0	0	0	0	1	1	1	1	1	1	0	0	0	0	0	0	0
X780	1	13546273	SINE2	SINE	Upstream	WithinGene	33.24	Neutral	473263	2	NA	32.2917	NS	GO:0055085,GO:0000166,GO:0005524,GO:0140359,GO:0016020,GO:0016021	0	0	0	0	0	0	0	0	0	0	0	0	0	0	0	0	0	0	0	0	1	0	0	0	0	1	0	1	0	0	0	0	0	0	0
X5293	2	13900519	hAT67	hAT	Downstream	DownstreamGene	32.83	Neutral	908546	2	0.105107	40.625	NA	NA	0	0	0	0	0	0	0	0	0	0	0	0	0	0	0	0	1	0	0	0	0	0	1	1	1	0	1	0	0	1	0	0	0	1	1
X5566	2	15546452	TRIM_LAR1	TRIM_LAR	Upstream	UpstreamGene	109.96	Neutral	476410	1	0.392702	21.875	S	NA	0	0	0	0	0	0	0	0	0	0	0	0	0	0	0	0	1	0	0	1	0	0	0	0	0	0	0	0	0	0	0	0	1	1	1
X5808	2	16464663	MuDR17	MuDR	Upstream	DownstreamGene	40.2	Neutral	476622	1	0.240696	44.7917	NS	NA	0	0	0	0	0	0	0	0	0	0	0	0	0	0	0	0	0	0	0	0	1	1	0	1	0	0	0	0	0	0	0	0	0	0	1
X7069	2	7419797	CACTA53	CACTA	Downstream	DownstreamGene	57.46	Neutral	315447	1	NA	15.625	NS	NA	0	0	0	0	0	0	0	0	0	0	0	0	0	0	0	0	0	0	1	0	1	0	1	0	1	0	1	1	0	0	0	0	0	0	0
X7104	2	772148	CACTA2	CACTA	Upstream	WithinGene	44.25	Neutral	924591	1	0.0390951	28.125	S	NA	0	0	0	0	0	0	0	0	0	0	0	0	1	0	0	0	0	1	0	1	0	0	0	0	0	0	0	0	0	0	1	0	0	0	0
X10127	3	6671905	Harbinger17	Harbinger	Upstream	WithinGene	30.48	Neutral	479043	1	NA	23.9583	NA	NA	0	0	0	0	0	0	0	0	0	0	0	0	0	0	0	0	0	0	1	0	0	1	0	0	0	0	0	1	0	0	0	1	0	0	0
X7504	3	1153770	hAT29	hAT	Downstream	WithinGene	29.65	Neutral	477611	1	0.0787148	26.0417	NA	NA	0	0	0	0	0	0	0	0	0	0	0	0	0	0	0	0	1	0	1	0	0	0	0	0	0	0	0	0	0	1	0	0	0	0	1
X8148	3	19382635	Mariner3	Mariner	Downstream	WithinGene	42.08	Neutral	931204	2	NA	15.625	NS	NA	0	0	0	0	1	0	1	0	0	0	0	0	1	1	0	0	1	1	0	1	1	1	0	0	0	0	0	0	0	0	0	0	0	0	0
X8660	3	23321588	Helitron73	Helitron	Downstream	UpstreamGene	58.41	Neutral	343537	1	NA	32.2917	S	NA	0	0	0	0	0	0	0	0	0	0	0	0	0	0	0	0	0	0	1	0	0	1	1	1	0	0	0	1	0	0	0	0	0	0	0
X8866	3	2697214	LINE120	LINE	Downstream	UpstreamGene	122.83	Neutral	928294	2	0.584365	28.125	NA	NA	0	0	0	0	0	0	0	0	0	0	0	0	0	0	1	1	0	0	1	1	0	0	0	1	0	0	0	1	0	0	0	0	0	0	0
X8975	3	3015104	Gypsy23	Gypsy	Downstream	WithinGene	94.16	Neutral	340908	1	0.063574	26.0417	NA	NA	0	0	0	0	0	0	0	0	0	0	0	0	0	0	0	0	1	0	0	0	1	1	1	1	0	0	0	0	1	0	0	0	0	0	0
X8979	3	3021573	Gypsy23	Gypsy	Downstream	WithinGene	49.18	Neutral	340908	1	0.063574	26.0417	NA	NA	0	0	0	0	0	0	0	0	0	0	0	0	0	0	0	0	1	0	0	0	1	1	1	1	0	0	0	0	1	0	0	0	0	0	0
X9564	3	4971829	TIR_MITE9	TIR_MITE	Downstream	UpstreamGene	83.49	Neutral	NA	NA	NA	42.7083	NA	NA	0	0	0	0	0	0	0	0	0	0	0	0	0	0	0	0	0	0	0	1	1	1	1	0	0	0	0	1	0	0	0	0	0	0	0
X11037	4	11127498	LINE27	LINE	Downstream	UpstreamGene	67.4	Neutral	344464	1	NA	38.5417	NA	NA	0	0	0	0	0	0	0	0	0	0	0	0	0	0	0	0	0	0	0	0	0	1	0	0	0	1	0	1	1	1	0	1	0	0	0
X11279	4	13897151	MuDR103	MuDR	Downstream	DownstreamGene	36.5	Neutral	NA	NA	NA	42.7083	NA	NA	0	0	0	0	0	0	0	0	0	0	0	0	0	0	0	0	0	1	0	0	1	0	1	0	0	0	0	0	0	0	0	1	0	0	1
X11439	4	14833854	Copia2	Copia	Downstream	DownstreamGene	82.95	Neutral	320885	2	0.0545063	13.5417	S	NA	0	0	0	0	0	0	0	0	0	0	0	0	0	0	0	0	0	0	1	0	1	1	1	1	0	1	0	1	0	0	0	0	0	0	0
X12632	4	20046458	hAT4	hAT	Downstream	WithinGene	43.81	Neutral	483182	2	NA	13.5417	NA	NA	0	0	0	0	0	0	0	0	0	0	0	0	0	0	0	0	0	0	0	0	0	0	0	0	1	1	1	1	1	0	0	0	1	0	0
X12980	4	21448047	MuDR213	MuDR	Upstream	WithinGene	31.18	Neutral	483513	1	0.0328832	32.2917	NA	NA	0	0	0	0	0	0	0	0	0	0	1	0	0	0	0	0	0	0	1	1	0	0	0	0	0	0	0	0	1	0	1	0	0	0	0
X13046	4	21746844	Helitron5	Helitron	Upstream	WithinGene	29.85	Neutral	483589	2	NA	36.4583	NA	NA	0	0	0	0	0	0	0	0	0	0	0	0	0	0	0	0	0	0	0	0	0	1	1	1	0	1	0	1	0	0	0	0	0	1	0
X13048	4	21759958	Harbinger69	Harbinger	Downstream	UpstreamGene	80.3	Neutral	483595	1	NA	36.4583	NS	GO:0034196,GO:1990052,GO:0070300,GO:0005739,GO:0005774,GO:0009507,GO:0009536,GO:0009941	0	0	0	0	0	0	0	0	0	0	0	0	1	1	0	0	0	0	0	0	1	1	0	0	1	0	1	0	0	0	1	0	1	1	0
X14644	5	1537221	TIR_MITE1	TIR_MITE	Upstream	UpstreamGene	72.03	Neutral	896262	1	0.786933	19.7917	NA	NA	0	0	0	0	0	0	0	0	0	0	0	0	0	0	0	0	0	0	0	0	0	0	0	0	0	0	0	0	1	1	1	1	0	0	0
X14782	5	15951505	TIR_MITE69	TIR_MITE	Downstream	WithinGene	11.53	Neutral	323761	1	0.445402	23.9583	NA	NA	0	0	0	0	0	0	0	0	0	0	0	0	1	0	0	0	0	0	0	0	0	0	1	0	1	1	1	0	0	0	0	0	1	0	1
X15419	5	18490669	Copia50	Copia	Downstream	UpstreamGene	94.76	Neutral	486213	1	NA	26.0417	NA	NA	0	0	0	1	0	0	0	0	0	0	0	0	0	0	0	0	0	0	0	1	0	1	0	0	0	0	0	0	0	0	0	0	0	0	0
X16064	5	21156157	MuDR44	MuDR	Upstream	DownstreamGene	75.74	Neutral	324761	1	NA	46.875	NA	GO:0031425,GO:0003729,GO:0008270,GO:0009507,GO:0016020,GO:0016021	0	0	0	0	1	0	0	0	0	0	0	0	0	0	0	0	0	0	0	0	0	0	1	1	0	0	0	1	0	0	1	0	1	1	1
X16341	5	456453	NA5	TE_NA	Downstream	UpstreamGene	44.51	Neutral	484096	1	0.298675	44.7917	NA	NA	0	0	0	0	0	0	0	0	0	0	0	0	0	0	0	0	0	1	1	0	0	0	0	0	0	0	0	1	0	0	0	1	0	1	1
X16520	5	9457113	hAT70	hAT	Downstream	WithinGene	35.5	Neutral	NA	NA	NA	28.125	NA	NA	0	0	0	0	0	0	0	0	0	0	0	0	0	0	0	0	0	0	0	0	0	0	1	0	0	1	0	1	1	0	1	0	0	1	0
X18323	6	24763438	Helitron54	Helitron	Upstream	UpstreamGene	43.02	Neutral	943696	1	0.0636046	30.2083	NA	NA	0	0	0	0	0	0	0	0	0	0	0	0	0	0	0	0	0	0	0	0	0	0	0	0	0	1	0	0	0	1	0	0	0	0	0
X18330	6	24789071	hAT33	hAT	Downstream	DownstreamGene	63.7	Neutral	895972	1	0.303832	19.7917	NS	NA	0	0	0	0	0	0	0	0	0	0	0	0	0	0	0	0	0	1	0	0	1	1	0	0	0	1	0	0	0	0	0	0	0	0	0
X19752	6	7191288	CACTA16	CACTA	Downstream	DownstreamGene	88.65	Neutral	488606	1	NA	21.875	NA	NA	0	0	0	0	0	0	0	0	0	0	0	0	0	0	0	0	1	0	0	1	0	0	0	0	0	1	0	0	1	0	1	0	0	0	1
X19792	6	7384395	Helitron78	Helitron	Downstream	WithinGene	20.27	Neutral	488648	1	NA	13.5417	NA	NA	0	0	0	0	0	0	0	0	0	0	0	0	0	0	1	0	1	0	0	0	0	0	0	0	1	0	1	1	0	1	0	0	0	0	0
X19852	6	7609462	LINE20	LINE	Upstream	UpstreamGene	57.76	Neutral	488704	1	0.2337	11.4583	S	NA	0	0	0	0	0	0	0	0	0	0	0	0	0	0	0	0	0	1	0	0	1	1	1	1	0	0	0	1	0	0	0	0	0	0	0
X19874	6	7649432	MuDR10	MuDR	Downstream	UpstreamGene	66.72	Neutral	893763	1	0.774294	42.7083	NS	NA	0	0	0	0	0	0	0	0	0	0	0	0	1	0	0	0	1	0	0	0	0	0	0	0	0	0	0	1	0	0	0	0	0	0	1
X19901	6	7740842	MuDR217	MuDR	Upstream	UpstreamGene	26.96	Neutral	NA	NA	NA	19.7917	NA	NA	0	0	0	0	0	0	0	0	0	0	0	0	0	0	0	0	0	0	0	0	1	1	1	1	0	1	0	0	0	0	0	1	1	0	0
X22378	7	3514256	LINE31	LINE	Downstream	WithinGene	50.43	Neutral	944648	1	0.320367	15.625	NA	NA	0	0	0	0	0	0	0	0	0	0	0	0	0	0	0	0	0	0	0	0	1	1	0	0	0	0	0	1	1	1	1	0	0	0	0
X22719	7	4536600	LINE23	LINE	Downstream	DownstreamGene	30.51	Neutral	NA	NA	NA	28.125	NA	NA	0	0	0	0	0	0	0	0	0	0	0	0	0	0	0	0	0	0	0	0	1	0	1	0	0	1	0	1	0	0	0	1	0	1	0
X22778	7	483707	MuDR123	MuDR	Downstream	DownstreamGene	102.2	Neutral	943901	3	0.001	9.375	NA	NA	0	0	0	0	0	0	0	0	0	0	0	0	0	0	0	0	1	1	0	1	0	0	0	0	0	0	0	0	0	0	0	0	1	0	0
X23596	7	7974183	Mariner14	Mariner	Downstream	DownstreamGene	95.51	Neutral	945746	1	NA	15.625	S	GO:0006811,GO:0006813,GO:0071805,GO:0015079,GO:0005886,GO:0016020,GO:0016021	0	0	0	0	0	0	0	0	0	0	0	0	0	0	0	0	1	0	0	1	1	0	0	0	0	0	0	1	0	1	0	0	0	1	0
X24153	8	12445428	Harbinger6	Harbinger	Upstream	UpstreamGene	76.5	Neutral	494964	2	0.198045	17.7083	NS	NA	0	0	0	1	0	0	1	0	0	0	0	0	0	0	0	0	0	0	0	0	0	1	0	0	0	1	0	0	0	0	0	0	1	1	1
X24701	8	15988301	SINE3	SINE	Downstream	DownstreamGene	51.4	Neutral	331721	2	NA	46.875	NA	NA	0	0	0	0	0	0	0	0	0	0	0	0	0	0	0	0	1	0	0	0	0	0	0	0	0	0	0	0	0	1	1	0	0	1	1
X24709	8	1606768	NA70	TE_NA	Downstream	DownstreamGene	44.72	Neutral	494429	1	NA	30.2083	NS	NA	0	0	0	0	0	0	0	0	0	0	0	0	0	0	0	0	0	0	0	1	0	0	0	0	0	0	0	0	1	0	0	1	1	0	0
X25016	8	17703984	Copia45	Copia	Downstream	DownstreamGene	38.28	Neutral	495769	1	0.0886422	23.9583	S	NA	0	0	0	0	0	0	0	0	0	0	0	0	0	1	0	0	0	0	0	1	0	0	0	0	1	1	1	1	0	0	1	0	0	0	0
X25452	8	19885020	LINE51	LINE	Upstream	UpstreamGene	43.01	Neutral	950867	1	NA	38.5417	NA	NA	0	0	0	0	0	0	0	0	0	0	0	0	0	0	0	0	0	0	0	0	0	0	0	0	0	1	0	0	0	1	1	1	1	0	0
X25663	8	20668052	LINE106	LINE	Downstream	DownstreamGene	61.45	Neutral	496457	1	0.715466	9.375	NS	NA	0	0	0	0	0	0	0	0	0	0	0	0	0	0	0	0	0	0	0	0	0	0	0	0	0	1	0	1	0	0	0	0	1	0	0
X26434	8	516841	CACTA28	CACTA	Upstream	DownstreamGene	35.83	Neutral	NA	NA	NA	9.375	NA	NA	0	0	0	0	1	1	1	1	0	0	0	1	0	0	0	0	0	0	0	0	0	0	0	0	0	0	0	0	0	0	0	0	1	1	1
X1762	1	24390688	hAT89	hAT	Downstream	UpstreamGene	110.68	Neutral	473945	1	NA	29.1667	NA	NA	0	0	0	1	0	0	0	0	0	0	0	0	0	0	0	0	0	0	0	0	0	1	0	0	0	0	0	0	1	1	1	1	0	0	0
X2093	1	26279423	Helitron72	Helitron	Downstream	DownstreamGene	39.74	Neutral	474163	2	0.206563	18.75	NS	NA	0	0	0	1	0	0	0	0	0	1	0	0	0	1	0	0	1	0	0	0	0	0	0	0	0	0	0	0	1	1	0	1	0	1	0
X3002	1	3420618	LINE42	LINE	Upstream	WithinGene	24.82	Neutral	470979	2	NA	43.75	NS	GO:0016310,GO:0016301	0	0	0	0	0	0	0	0	0	0	0	0	0	0	0	0	1	0	0	0	1	1	0	0	0	0	0	1	1	0	0	0	1	0	1
X3541	1	5297418	Helitron53	Helitron	TE	WithinGene	0	Neutral	NA	NA	NA	25	NA	NA	0	0	0	0	0	0	0	0	0	0	0	0	0	0	0	0	0	0	0	0	1	1	0	0	0	0	0	1	1	0	0	0	0	1	1
X572	1	1263051	Harbinger21	Harbinger	Downstream	WithinGene	57.15	Neutral	470378	1	0.10447	20.8333	NA	NA	0	0	0	0	0	0	0	0	0	0	0	0	0	0	0	0	0	0	0	1	0	0	1	1	1	1	1	1	0	0	0	0	0	0	0
X588	1	1267863	Harbinger21	Harbinger	Upstream	UpstreamGene	36.65	Neutral	470379	1	0.2579	20.8333	NS	NA	0	0	0	0	0	0	0	0	0	0	0	0	0	0	0	0	0	0	0	1	0	0	1	1	1	1	1	1	0	0	0	0	0	0	0
X67	1	10318998	Gypsy79	Gypsy	Downstream	DownstreamGene	81.56	Neutral	472581	1	NA	43.75	NS	GO:0005634,GO:0016592	0	0	0	0	0	0	0	0	0	0	0	0	0	0	0	0	0	0	0	1	0	0	1	0	0	0	0	1	0	0	0	1	1	0	0
X71	1	10323655	SINE2	SINE	Downstream	DownstreamGene	50.93	Neutral	472581	1	NA	43.75	NA	NA	0	0	0	0	0	0	0	0	0	0	0	0	0	0	0	0	0	0	0	1	0	0	1	0	0	0	0	1	0	0	0	1	1	0	0
X5550	2	15500488	Tase6	Tase	Downstream	DownstreamGene	30.3	Neutral	476393	1	0.135187	47.9167	S	NA	0	0	0	0	0	0	0	0	0	0	0	0	0	0	0	0	0	0	0	1	0	0	0	0	1	1	1	0	0	0	1	0	0	0	0
X8865	3	2697328	LINE120	LINE	Downstream	UpstreamGene	122.82	Neutral	928294	2	0.584365	29.1667	NA	GO:0005975,GO:0004564,GO:0033926	0	0	0	0	0	0	0	0	0	0	0	0	0	0	1	1	0	0	1	1	0	0	0	1	0	1	0	1	0	0	0	0	0	0	0
X9079	3	3327922	LINE2	LINE	Upstream	DownstreamGene	148.67	Neutral	903697	2	NA	20.8333	NS	NA	0	0	0	0	1	0	0	0	0	0	0	0	0	0	0	0	0	0	0	0	0	1	1	1	0	1	0	1	0	1	0	0	0	1	1
X9152	3	3492983	Gypsy31	Gypsy	Downstream	UpstreamGene	91.85	Neutral	478188	1	0.211671	12.5	NA	NA	0	0	0	0	0	0	0	0	0	0	0	0	0	0	0	0	1	0	1	0	0	0	0	0	1	0	1	0	0	1	1	0	1	1	0
X9292	3	395667	Copia1	Copia	Upstream	UpstreamGene	83.9	Neutral	477418	1	NA	14.5833	S	NA	0	0	0	0	0	0	0	0	0	0	0	0	0	0	0	0	1	0	1	1	0	0	1	1	0	0	0	0	1	0	0	1	0	0	0
X13394	4	23227251	LINE39	LINE	Upstream	DownstreamGene	15.1	Neutral	NA	NA	NA	43.75	NA	NA	0	0	0	0	0	0	0	0	0	0	0	0	0	0	0	0	0	0	0	0	1	0	0	1	0	0	0	0	1	0	0	0	0	0	0
X14323	5	13478233	TIR_MITE102	TIR_MITE	Downstream	UpstreamGene	30.1	Neutral	485145	3	NA	27.0833	NS	GO:0016567,GO:0004842	0	0	0	0	0	0	0	0	0	0	0	0	0	0	0	0	0	0	0	0	0	0	0	0	1	0	1	0	0	0	0	1	0	1	0
X15045	5	16926730	Gypsy7	Gypsy	Upstream	UpstreamGene	31.56	Neutral	938344	2	NA	43.75	NA	NA	0	0	0	1	0	0	0	0	0	0	0	0	1	0	0	0	0	0	0	1	0	0	0	0	1	1	1	1	0	0	0	0	0	0	0
X15132	5	17223796	MuDR15	MuDR	Upstream	DownstreamGene	94.24	Neutral	324018	1	0.0502265	22.9167	S	NA	0	0	0	1	0	0	0	0	0	0	0	0	0	0	0	0	0	0	0	0	0	0	1	1	0	0	0	1	0	0	0	0	0	1	0
X15334	5	18009546	LINE15	LINE	Downstream	WithinGene	33.54	Neutral	938625	1	0.0072933	10.4167	S	NA	0	0	0	0	0	0	0	0	0	0	0	0	0	1	0	0	0	0	0	0	0	1	1	1	1	1	1	1	0	0	0	0	0	0	0
X15377	5	18279068	MuDR91	MuDR	Upstream	UpstreamGene	55.4	Neutral	324227	1	NA	45.8333	NA	NA	0	0	0	0	1	0	0	0	0	0	0	0	0	0	0	0	0	1	1	1	0	0	0	0	0	0	0	0	0	0	0	0	1	1	1
X15762	5	19790299	Tase2	Tase	Downstream	WithinGene	51.59	Neutral	486504	2	0.113354	16.6667	NA	NA	0	0	0	0	0	0	0	0	0	0	0	0	0	0	0	0	0	0	1	0	0	0	1	0	1	1	1	0	1	0	0	0	0	0	1
X18608	6	3218374	NA37	TE_NA	Downstream	UpstreamGene	60.32	Neutral	940281	1	0.001	27.0833	S	NA	0	0	0	0	0	0	0	0	0	0	0	0	0	1	0	0	0	0	0	1	0	0	0	1	0	1	0	0	0	0	0	1	1	1	0
X18658	6	334257	MuDR221	MuDR	Upstream	WithinGene	24.56	Neutral	NA	NA	NA	20.8333	NA	NA	0	0	0	0	0	0	0	0	0	0	0	0	0	0	0	0	0	0	0	0	1	0	0	1	0	1	0	1	0	1	0	0	0	1	0
X19068	6	5005924	hAT3	hAT	Downstream	DownstreamGene	31.21	Neutral	NA	NA	NA	37.5	NA	NA	0	0	0	0	0	0	0	0	0	0	0	0	1	0	1	0	0	0	0	1	0	1	1	0	0	0	0	0	1	0	1	0	0	0	1
X19538	6	6339686	Copia25	Copia	Upstream	UpstreamGene	54.02	Neutral	488399	1	0.110275	25	NA	GO:0000463,GO:0000466,GO:0006364,GO:0042254,GO:0042273,GO:0043021,GO:0005634,GO:0005654,GO:0005730,GO:0030687	0	0	1	0	0	0	0	0	0	0	0	0	0	0	0	0	0	1	0	0	1	1	1	0	0	0	0	0	0	0	0	0	1	0	0
X20044	6	8297657	Gypsy67	Gypsy	Downstream	DownstreamGene	38.92	Neutral	351064	1	0.0786018	27.0833	S	NA	0	0	0	0	0	0	0	0	0	0	0	0	0	0	0	0	0	0	0	0	1	0	0	0	0	0	0	0	1	0	0	0	1	1	1
X20618	7	11028928	MuDR51	MuDR	Downstream	DownstreamGene	27.86	Neutral	890387	1	0.387452	22.9167	S	NA	0	0	0	0	0	0	0	0	0	0	0	0	0	0	0	0	0	0	0	0	0	0	0	0	0	1	0	1	1	1	0	0	0	0	0
X20881	7	12257518	SINE3	SINE	Upstream	DownstreamGene	37.36	Neutral	946646	2	0.160666	18.75	NA	NA	0	0	0	0	0	0	0	0	0	0	0	0	0	0	0	1	1	0	1	1	0	1	0	0	0	0	0	0	0	0	0	0	1	1	1
X21379	7	18108919	Helitron51	Helitron	Downstream	UpstreamGene	55.08	Neutral	NA	NA	NA	45.8333	NA	NA	0	0	0	0	0	0	0	0	0	0	0	0	0	0	0	0	0	0	0	0	0	0	1	0	0	1	0	1	0	1	0	1	0	1	0
X21663	7	20739567	MuDR62	MuDR	Upstream	UpstreamGene	56.53	Neutral	493757	1	NA	18.75	NS	GO:0006468,GO:0004672,GO:0005524	0	0	0	0	0	0	0	0	0	0	0	0	0	0	0	0	0	0	0	0	1	1	1	1	0	1	0	0	0	1	1	0	0	0	0
X21968	7	2309817	LINE31	LINE	Downstream	WithinGene	23.45	Neutral	328199	1	0.404279	18.75	NA	NA	0	0	0	0	0	0	0	0	0	0	0	0	0	0	0	0	0	0	0	0	1	1	1	1	1	0	1	1	1	1	0	0	0	0	0
X22115	7	2497059	TIR_MITE5	TIR_MITE	Downstream	WithinGene	10.3	Neutral	491143	6	NA	16.6667	NA	GO:0055085,GO:0015267,GO:0016020,GO:0016021	0	0	0	0	0	0	0	0	0	0	0	0	0	0	0	0	0	0	0	1	0	0	0	0	0	0	0	0	1	0	0	1	0	0	0
X22187	7	2907032	LINE121	LINE	Downstream	DownstreamGene	81.25	Neutral	NA	NA	NA	27.0833	NA	NA	0	0	0	0	0	0	0	0	0	0	0	0	0	0	0	0	0	0	1	0	0	0	1	1	0	0	0	0	1	0	1	1	0	0	0
X22381	7	3518959	LINE31	LINE	Upstream	UpstreamGene	41.34	Neutral	491398	1	0.179459	45.8333	NA	NA	0	0	0	0	0	0	0	0	0	0	0	0	0	0	0	0	0	0	0	1	1	0	0	0	1	0	1	0	1	0	0	0	0	0	0
X22644	7	4324733	Helitron169	Helitron	Downstream	UpstreamGene	46.87	Neutral	491589	1	0.0215096	20.8333	S	NA	0	0	0	0	0	0	0	0	0	0	0	0	0	0	0	0	0	0	0	0	1	0	1	0	1	0	1	0	0	1	1	0	0	0	0
X23017	7	5766685	MuDR38	MuDR	Upstream	DownstreamGene	38.08	Neutral	945186	1	0.001	31.25	NA	GO:0000462,GO:0016567,GO:0005515,GO:0005634,GO:0005730,GO:0032040,GO:0080008	0	0	0	0	0	0	0	0	0	0	0	0	0	0	0	1	0	0	0	0	0	0	0	0	0	0	0	0	1	0	1	0	0	1	1
X23174	7	6436916	SINE1	SINE	Downstream	DownstreamGene	121.41	Neutral	492098	1	0.549577	16.6667	NA	NA	0	0	0	0	0	0	0	0	0	0	0	0	0	0	0	0	1	0	0	1	0	0	1	0	0	0	0	1	0	0	0	0	0	1	1
X24345	8	13887464	NA11	TE_NA	Downstream	DownstreamGene	70.96	Neutral	331439	1	NA	35.4167	NS	NA	0	0	0	0	0	0	0	0	0	0	0	0	0	0	0	0	1	0	0	0	0	0	1	0	1	1	1	1	0	0	0	1	0	0	0
X24439	8	1444578	Mariner3	Mariner	Downstream	WithinGene	30.74	Neutral	330836	1	0.0765031	31.25	NA	NA	0	0	0	0	0	0	0	0	0	0	0	0	0	0	0	0	0	1	0	0	1	0	0	0	0	1	0	0	0	0	0	0	0	0	0
X24830	8	16932981	MuDR6	MuDR	Downstream	UpstreamGene	44.99	Neutral	495600	1	0.602321	39.5833	S	NA	0	0	0	0	0	0	0	0	0	0	0	0	0	0	0	0	1	1	1	0	1	1	0	0	0	0	0	0	0	0	1	0	0	0	0
X25622	8	20536023	Gypsy11	Gypsy	Upstream	DownstreamGene	77.45	Neutral	496435	2	0.0814545	41.6667	S	NA	0	0	0	1	0	0	0	0	0	0	0	0	0	0	0	0	0	0	0	0	0	0	0	0	0	1	0	1	0	0	1	0	0	0	0
X25878	8	21428779	LINE84	LINE	Downstream	DownstreamGene	46.44	Neutral	951257	2	0.102633	43.75	S	NA	0	0	0	1	0	0	0	0	0	0	0	0	0	0	0	0	0	0	1	0	0	0	0	0	0	1	0	0	1	0	0	0	0	0	1
X25883	8	21448162	MuDR6	MuDR	Downstream	DownstreamGene	62.71	Neutral	496639	1	NA	33.3333	NA	NA	0	0	0	1	0	0	0	0	0	0	0	0	0	0	0	0	0	0	1	1	0	0	0	0	0	0	0	0	0	0	0	1	0	0	0
X26469	8	600527	MuDR16	MuDR	Downstream	UpstreamGene	53.84	Neutral	494279	1	0.0530054	22.9167	S	NA	0	0	0	0	0	0	0	0	0	0	0	0	0	0	0	0	0	0	0	0	1	0	1	0	0	0	0	0	0	0	0	0	0	1	1
X26595	8	846905	NA64	TE_NA	Downstream	DownstreamGene	48.56	Neutral	494323	1	0.15016	20.8333	S	GO:0055085,GO:0000166,GO:0005524,GO:0140359,GO:0005886,GO:0016020,GO:0016021	0	0	0	0	0	0	0	0	0	0	1	0	0	0	0	0	0	0	0	0	0	0	0	0	0	0	0	0	1	0	1	1	1	1	0
X175	1	11015835	TIR_MITE23	TIR_MITE	Downstream	DownstreamGene	43.68	Neutral	472707	1	0.160734	42.7083	NA	NA	0	0	0	0	0	0	0	0	0	0	0	0	0	0	0	0	0	0	0	0	0	1	1	0	0	0	0	0	1	1	1	1	0	0	0
X2051	1	2608853	MuDR166	MuDR	Downstream	WithinGene	20.05	Neutral	334013	1	0.292716	30.2083	NA	GO:0015031,GO:0046907,GO:0050790,GO:0051028,GO:0005096,GO:0005576,GO:0005634,GO:0005643,GO:0005737,GO:0005829	0	0	0	0	0	0	0	0	0	0	0	0	0	0	1	0	1	0	0	1	0	0	0	0	1	1	1	0	0	0	0	1	0	0	0
X2948	1	3287616	hAT90	hAT	Downstream	UpstreamGene	87.92	Neutral	334155	1	NA	46.875	NA	NA	0	0	0	0	0	0	0	0	0	0	0	0	0	0	0	0	1	0	0	0	0	0	0	1	0	0	0	1	1	0	0	1	1	0	0
X3018	1	3518282	Copia9	Copia	Upstream	UpstreamGene	97.19	Neutral	471010	2	NA	23.9583	NA	NA	0	0	0	0	0	0	0	0	0	0	0	0	0	0	0	0	0	1	1	1	1	0	1	1	0	0	0	0	1	0	0	0	1	0	0
X3653	1	5879271	MuDR6	MuDR	Upstream	DownstreamGene	50.11	Neutral	471561	1	0.0159266	23.9583	NA	NA	0	0	0	0	0	0	0	0	0	0	0	0	1	1	0	0	0	0	0	0	0	0	1	1	0	0	0	1	0	1	0	0	0	0	0
X3772	1	6369000	Copia100	Copia	Downstream	DownstreamGene	76.6	Neutral	NA	NA	NA	28.125	NA	NA	0	0	0	0	0	0	0	0	0	0	0	0	0	0	0	0	0	1	0	1	1	1	1	0	0	1	0	1	1	1	0	0	0	0	0
X82	1	10394320	Harbinger23	Harbinger	Upstream	DownstreamGene	60.46	Neutral	335585	1	0.0919099	28.125	S	NA	0	0	0	0	0	0	0	0	0	0	0	0	0	0	0	0	0	0	0	1	1	1	0	0	1	0	1	0	0	0	1	0	0	0	0
X6398	2	18774677	Helitron48	Helitron	Upstream	UpstreamGene	43.79	Neutral	477137	2	0.0596767	34.375	NA	NA	0	0	0	0	0	0	0	0	0	0	0	0	0	0	0	0	0	0	0	0	0	1	1	1	0	1	0	0	0	0	0	0	1	0	1
X6742	2	2838106	MuDR81	MuDR	Downstream	UpstreamGene	75.91	Neutral	907367	2	NA	38.5417	NA	NA	0	0	0	0	0	0	0	0	0	0	0	0	0	0	0	0	1	0	0	0	1	0	0	0	1	0	1	0	1	0	0	0	1	1	0
X6910	2	4078139	Helitron72	Helitron	Upstream	DownstreamGene	63.98	Neutral	925155	2	NA	26.0417	S	NA	0	0	0	0	0	0	0	0	0	0	0	0	0	0	0	1	1	0	0	0	1	0	0	0	1	1	1	1	0	0	0	0	0	0	0
X6990	2	4783025	MuDR77	MuDR	Upstream	WithinGene	62.24	Neutral	315425	1	NA	46.875	NA	NA	0	0	0	0	0	0	0	0	0	0	0	0	0	0	0	0	0	0	0	0	1	1	0	0	0	0	0	1	0	0	1	0	0	0	0
X10313	3	7440689	MuDR103	MuDR	Upstream	UpstreamGene	28.86	Neutral	479218	1	0.112302	36.4583	NA	NA	0	0	0	0	0	0	0	0	0	0	0	0	0	0	0	0	0	0	1	0	0	0	0	0	1	1	1	0	0	0	0	0	1	1	1
X7626	3	1299302	SINE6	SINE	Upstream	UpstreamGene	47.55	Neutral	927930	2	NA	34.375	NS	GO:0001932,GO:0006468,GO:0009740,GO:0009788,GO:0016310,GO:0016572,GO:0000166,GO:0003677,GO:0004672,GO:0005524,GO:0016301,GO:0016740	0	0	0	0	0	0	0	0	0	0	0	0	0	0	0	0	1	0	0	1	1	0	0	0	0	0	0	0	1	1	1	1	1	1	0
X8453	3	21849718	Helitron153	Helitron	Downstream	UpstreamGene	60.73	Neutral	906541	1	0.19934	36.4583	NA	NA	0	0	0	0	0	0	0	0	0	0	0	0	0	0	0	0	0	1	1	0	0	0	1	0	1	0	1	0	0	1	0	0	0	1	1
X11517	4	15087096	Mariner4	Mariner	Downstream	WithinGene	52.75	Neutral	482124	2	NA	48.9583	NA	NA	0	0	0	0	0	0	0	0	0	0	0	0	0	0	0	0	0	0	0	0	0	0	0	0	1	0	1	0	0	0	0	1	0	0	0
X12138	4	17693224	MuDR80	MuDR	Downstream	DownstreamGene	70.79	Neutral	482686	1	NA	28.125	NA	NA	0	0	0	0	0	0	0	0	0	0	1	0	1	0	0	0	0	0	0	0	0	0	1	0	1	0	1	0	1	0	0	1	0	0	1
X12359	4	18893174	MuDR34	MuDR	Downstream	DownstreamGene	24.8	Neutral	482913	2	0.0205265	21.875	S	NA	0	0	0	0	0	0	0	0	0	0	0	0	0	0	0	0	0	1	0	0	1	0	1	1	0	1	0	1	0	1	0	0	1	0	0
X13060	4	21806143	NA68	TE_NA	Downstream	DownstreamGene	41.68	Neutral	483605	1	0.138541	34.375	S	NA	0	0	0	0	0	0	0	0	0	0	0	0	1	1	0	1	0	0	0	0	0	0	0	0	1	0	1	0	1	1	1	1	0	0	0
X13136	4	22142670	NA71	TE_NA	Upstream	UpstreamGene	30.53	Neutral	483683	1	1.77882	28.125	NS	NA	0	0	0	0	0	0	0	0	0	0	0	0	0	0	0	0	0	0	0	1	0	0	0	0	0	0	0	0	1	1	0	0	1	0	0
X13371	4	23161527	TIR_MITE3	TIR_MITE	Upstream	DownstreamGene	51.06	Neutral	935757	1	0.001	13.5417	NA	NA	0	0	0	0	0	0	0	0	0	0	0	0	0	0	0	0	1	1	1	1	0	0	0	0	0	1	0	0	0	0	0	0	1	1	0
X14657	5	15447143	LINE67	LINE	Downstream	UpstreamGene	34.01	Neutral	NA	NA	NA	36.4583	NA	NA	0	0	0	0	0	0	0	0	0	0	0	0	1	0	0	0	0	0	0	1	0	1	1	1	0	0	0	0	0	0	1	0	0	0	1
X15516	5	18879978	Gypsy4	Gypsy	Upstream	WithinGene	8.37	Neutral	938836	1	NA	36.4583	NA	NA	0	0	0	1	0	0	0	0	0	0	0	0	0	0	0	0	1	1	0	1	0	1	0	1	0	0	0	1	1	0	0	0	0	0	1
X15526	5	18911746	MuDR11	MuDR	Upstream	DownstreamGene	78.37	Neutral	486298	1	0.301377	15.625	NS	GO:0016020,GO:0016021	0	0	0	0	1	0	0	0	0	0	0	0	0	0	0	0	1	0	0	1	0	1	0	0	0	0	0	0	0	0	1	0	1	1	1
X19617	6	6614577	Mariner3	Mariner	Upstream	DownstreamGene	82.94	Neutral	488471	1	0.185614	32.2917	NA	GO:0032367,GO:0005802	0	0	0	0	0	0	0	0	0	0	0	0	0	0	0	0	1	1	1	1	0	0	0	0	0	0	0	0	1	0	0	1	0	1	1
X19621	6	663008	Copia48	Copia	Downstream	UpstreamGene	72.01	Neutral	939626	1	0.0587725	23.9583	NS	NA	0	0	0	0	0	0	0	0	0	0	0	0	0	0	0	0	0	0	1	0	0	0	0	0	0	1	0	0	0	1	0	1	0	1	0
X20024	6	8224078	CACTA66	CACTA	Downstream	WithinGene	29.05	Neutral	488835	2	NA	30.2083	NS	NA	0	0	0	0	0	0	0	0	0	0	0	0	0	0	0	0	0	0	0	0	0	1	1	0	0	1	0	0	1	0	0	0	0	1	1
X21248	7	1501178	SINE17	SINE	Downstream	WithinGene	33.14	Neutral	490906	1	NA	34.375	S	NA	0	0	0	0	0	0	0	0	0	0	0	0	0	0	0	0	0	0	1	0	1	0	0	0	1	1	1	1	0	0	1	0	1	0	0
X21415	7	1832298	NA68	TE_NA	Downstream	DownstreamGene	28.64	Neutral	944235	2	NA	34.375	NA	NA	0	0	0	0	0	0	0	0	0	0	0	0	1	1	0	0	0	0	1	1	0	0	1	0	1	0	1	1	0	0	0	0	1	0	1
X21853	7	21921594	TIR_MITE75	TIR_MITE	Downstream	DownstreamGene	39.32	Neutral	493894	1	0.361122	19.7917	NS	NA	0	0	0	0	0	0	0	0	0	0	0	0	0	0	0	0	0	0	1	1	0	0	1	0	0	1	0	0	1	1	0	0	0	1	1
X22231	7	3039327	LINE46	LINE	Downstream	DownstreamGene	52.36	Neutral	328350	1	0.145635	34.375	S	NA	0	0	0	0	0	0	0	0	0	0	0	0	0	0	0	0	0	0	0	0	1	0	1	0	0	0	0	0	1	0	0	1	1	1	1
X22260	7	3145466	SINE6	SINE	Downstream	DownstreamGene	23.77	Neutral	944549	1	NA	44.7917	S	GO:0006952,GO:0009607,GO:1901001,GO:0005576	0	0	0	0	0	0	0	0	0	0	0	0	0	0	0	0	0	0	0	0	0	0	1	1	0	1	0	0	1	0	1	1	0	1	0
X24772	8	16543767	MuDR158	MuDR	Upstream	UpstreamGene	17.12	Neutral	NA	NA	NA	30.2083	NA	NA	0	0	0	0	0	0	0	0	0	0	0	0	0	0	0	0	1	1	0	1	0	0	0	0	0	0	0	1	0	0	0	0	1	1	0
X25133	8	18384060	TIR_MITE13	TIR_MITE	Downstream	DownstreamGene	40.2	Neutral	917508	1	NA	30.2083	NA	NA	0	0	0	1	0	0	0	0	0	0	0	0	0	1	0	0	0	0	0	1	0	1	0	1	0	1	0	0	0	0	1	1	1	0	0
X25697	8	20810782	TIR_MITE51	TIR_MITE	Upstream	UpstreamGene	51.5	Neutral	496485	1	0.428599	15.625	NS	NA	0	0	0	0	0	0	0	0	0	0	0	0	0	0	0	0	0	0	1	0	0	0	1	0	0	0	0	1	1	0	1	0	0	0	0
X25782	8	21111194	TRIM_LAR4	TRIM_LAR	Downstream	DownstreamGene	44.09	Neutral	496560	2	NA	48.9583	NS	GO:0016567,GO:0080155,GO:0004842,GO:0016740,GO:0046872	0	0	0	1	0	0	0	0	0	0	0	0	0	0	0	1	1	0	0	1	0	1	0	0	1	0	1	1	0	0	0	1	0	0	0
X26525	8	6599771	hAT41	hAT	Upstream	UpstreamGene	56.82	Neutral	494796	1	0.199085	19.7917	NA	NA	0	0	0	0	0	0	0	0	0	0	0	0	1	0	0	0	0	1	0	1	0	0	0	0	0	0	0	0	0	1	0	0	0	0	0
X1768	1	24424686	Helitron189	Helitron	Downstream	DownstreamGene	69.48	Neutral	473949	1	NA	18.75	NS	GO:0003723	0	0	0	1	0	0	0	0	0	0	0	0	0	0	0	0	0	0	1	0	0	0	1	1	0	0	0	1	0	1	0	1	0	0	1
X3123	1	3757781	Helitron26	Helitron	Upstream	UpstreamGene	39.14	Neutral	471096	1	NA	45.8333	NA	NA	0	0	0	0	0	0	0	0	0	1	0	0	1	0	0	0	0	1	0	0	1	0	0	0	0	1	0	0	1	0	0	0	1	0	0
X3979	1	6899501	NA36	TE_NA	Upstream	UpstreamGene	63.12	Neutral	920552	1	0.179731	31.25	NS	GO:0008270	0	0	0	0	0	0	0	0	0	0	0	0	0	0	0	0	1	0	0	1	0	0	0	1	0	0	0	0	0	0	1	1	0	0	0
X4758	1	957978	Helitron21	Helitron	Upstream	UpstreamGene	91.77	Neutral	311427	1	NA	27.0833	NA	NA	0	0	0	0	0	0	0	0	0	0	0	0	0	0	0	0	0	0	1	0	0	0	0	0	1	1	1	1	1	0	0	1	0	0	0
X767	1	13490949	Helitron16	Helitron	Downstream	UpstreamGene	50.04	Neutral	473256	1	NA	31.25	S	GO:0006355,GO:0009725,GO:0003677,GO:0005634	0	0	0	0	0	0	0	0	0	0	0	0	0	0	0	0	0	0	1	0	1	0	0	0	0	0	0	0	0	0	0	0	1	0	0
X98	1	10469864	Copia24	Copia	Upstream	DownstreamGene	34.63	Neutral	313228	3	NA	35.4167	NS	NA	0	0	0	0	0	0	0	0	0	0	0	0	0	0	0	0	0	0	0	0	0	1	0	0	1	0	1	1	0	0	1	1	1	0	1
X5368	2	14530716	MuDR92	MuDR	Upstream	DownstreamGene	55.19	Neutral	NA	NA	NA	25	NA	NA	0	0	0	0	0	0	0	0	0	0	0	0	0	0	0	0	0	0	1	0	0	0	0	0	1	1	1	1	0	1	0	0	0	0	0
X10151	3	6732941	Harbinger27	Harbinger	Upstream	DownstreamGene	44.56	Neutral	479057	1	0.0778017	27.0833	NS	GO:0000373,GO:0000963,GO:0032981,GO:0005739	0	0	0	0	0	0	0	0	0	0	0	0	0	1	1	1	0	0	0	1	0	0	0	0	0	1	0	1	0	0	0	0	0	0	0
X8204	3	20045816	LINE10	LINE	Downstream	UpstreamGene	50.57	Neutral	931278	2	0.367258	29.1667	S	NA	0	0	0	0	0	0	0	0	0	0	0	0	0	0	0	0	0	0	0	1	1	0	0	0	1	0	1	0	1	1	1	1	1	1	1
X8883	3	275224	Copia13	Copia	Upstream	DownstreamGene	55.97	Neutral	477381	2	0.471261	45.8333	NA	NA	0	0	0	0	0	0	0	0	0	0	0	0	0	0	0	0	1	0	0	0	0	0	0	0	1	0	1	0	0	0	0	1	1	1	0
X9052	3	3252249	hAT23	hAT	Downstream	DownstreamGene	57.03	Neutral	NA	NA	NA	41.6667	NA	NA	0	0	0	0	0	0	0	0	0	0	0	0	1	0	1	0	0	0	0	0	0	0	1	1	0	0	0	0	0	1	0	0	0	0	1
X9177	3	3609679	MuDR52	MuDR	Downstream	UpstreamGene	95.56	Neutral	928570	1	NA	33.3333	NA	NA	0	0	0	0	0	0	0	0	0	0	0	0	0	0	0	0	0	0	0	0	0	1	1	1	0	0	0	0	0	1	1	1	0	0	1
X16657	6	1041664	TIR_MITE78	TIR_MITE	Downstream	DownstreamGene	56.82	Neutral	939735	1	0.230744	33.3333	S	NA	0	0	0	1	0	0	0	0	0	0	0	0	0	0	0	0	0	0	0	1	1	0	0	1	0	0	0	0	0	0	1	0	1	1	0
X17950	6	2313610	Harbinger15	Harbinger	Upstream	UpstreamGene	83.48	Neutral	487429	1	NA	25	NS	NA	0	0	1	1	0	0	0	0	0	0	0	0	0	0	0	0	0	0	0	0	0	0	0	0	1	0	1	0	1	0	0	1	1	0	0
X19311	6	5650434	LINE110	LINE	Downstream	UpstreamGene	76.46	Neutral	488227	1	0.059604	27.0833	S	GO:0006887,GO:0015031,GO:0000145	0	0	0	0	0	0	0	0	0	0	0	0	0	0	0	0	1	1	1	1	0	0	0	0	0	1	0	0	0	0	1	0	1	0	1
X19842	6	7555475	Helitron173	Helitron	Downstream	DownstreamGene	50.01	Neutral	NA	NA	NA	31.25	NA	NA	0	0	0	0	0	0	0	0	0	0	0	0	0	0	0	0	0	1	0	0	0	0	0	1	1	0	1	0	1	0	0	0	0	0	0
X20594	7	10855961	Helitron139	Helitron	Upstream	DownstreamGene	34.83	Neutral	493022	1	0.0470768	31.25	NS	NA	0	0	0	0	0	0	0	0	0	0	0	0	1	0	0	0	1	1	0	0	0	0	0	0	0	0	0	0	0	0	0	1	1	0	0
X22951	7	558664	NA11	TE_NA	Upstream	UpstreamGene	51.78	Neutral	888149	1	NA	37.5	NA	NA	0	0	0	0	0	0	0	0	0	0	0	0	0	0	0	0	1	1	0	1	1	0	0	0	0	0	0	0	0	0	0	1	0	1	0
X23912	7	9541402	MuDR166	MuDR	Downstream	UpstreamGene	41.41	Neutral	329506	1	0.136364	18.75	S	GO:0006551,GO:0006573,GO:0008442,GO:0016491,GO:0043621,GO:0050661,GO:0051287	0	0	0	0	0	0	0	0	0	0	0	0	0	0	0	0	0	0	1	0	0	0	0	0	1	0	1	0	0	1	1	0	0	1	0
X24399	8	14367248	Harbinger62	Harbinger	Downstream	UpstreamGene	57.37	Neutral	949661	1	0.0282539	29.1667	S	GO:0016020,GO:0016021	0	0	0	1	0	0	0	0	0	0	0	0	0	0	0	0	0	1	0	0	1	1	1	1	0	1	0	0	1	0	0	0	1	0	0
X24826	8	16915381	Gypsy50	Gypsy	Downstream	DownstreamGene	58.13	Neutral	495592	1	0.618898	33.3333	NA	NA	0	0	0	0	0	0	0	0	0	0	0	0	0	0	0	0	0	0	0	0	1	1	0	0	0	0	0	1	1	0	1	1	1	0	1
X24867	8	17083614	MuDR89	MuDR	Upstream	UpstreamGene	41.01	Neutral	495641	2	0.724447	45.8333	NS	NA	0	0	0	0	0	0	1	0	0	0	0	0	0	0	0	0	0	1	0	0	0	0	0	0	0	0	0	0	1	0	0	1	1	1	0
X26171	8	22777031	LINE8	LINE	Downstream	UpstreamGene	65.86	Neutral	951605	1	0.265933	20.8333	S	NA	0	0	0	0	0	0	0	0	0	0	0	0	0	0	0	0	0	0	0	0	1	0	0	1	0	1	0	0	1	1	1	0	0	1	0
X26518	8	6589627	CACTA28	CACTA	Downstream	WithinGene	55.24	Neutral	494795	1	NA	33.3333	NA	NA	0	0	0	0	0	0	0	0	0	0	0	0	0	0	0	0	0	0	0	0	0	0	0	0	0	1	0	0	0	1	1	1	0	1	0
X1132	1	16135408	NA43	TE_NA	Downstream	WithinGene	35.48	Neutral	473586	1	0.0688812	40.625	NA	NA	0	0	0	0	0	0	0	0	0	0	0	0	0	0	0	0	0	0	0	0	1	1	1	0	1	1	1	1	0	1	1	0	0	0	0
X1990	1	25801122	Helitron141	Helitron	Downstream	WithinGene	9.17	Neutral	337119	1	0.184626	28.125	NA	GO:0006979,GO:0008270,GO:0016491,GO:0005634,GO:0005739,GO:0005777	0	0	0	0	0	0	0	0	0	1	0	0	1	1	1	0	0	0	0	0	1	0	0	0	0	0	0	1	1	0	0	0	1	1	1
X4596	1	8904128	MuDR112	MuDR	Upstream	UpstreamGene	48.75	Neutral	921044	2	0.0844101	28.125	NA	NA	0	0	0	0	0	0	0	0	0	0	0	0	0	0	1	0	0	0	0	0	0	0	1	1	0	1	0	1	0	0	1	0	1	1	1
X4765	1	965138	Harbinger8	Harbinger	Upstream	WithinGene	49.6	Neutral	918994	2	NA	17.7083	NA	NA	0	0	0	0	0	0	0	0	0	0	0	0	0	0	0	0	0	1	1	0	0	0	1	1	1	1	1	0	1	0	1	0	0	0	1
X58	1	10262922	TRIM_LAR11	TRIM_LAR	Downstream	UpstreamGene	91.08	Neutral	313192	1	NA	40.625	NS	NA	0	1	0	0	0	0	0	0	0	0	0	0	0	0	0	0	0	1	1	1	0	0	0	0	1	1	1	0	0	1	1	1	0	0	0
X5452	2	14998908	Helitron51	Helitron	Upstream	DownstreamGene	73.27	Neutral	926523	1	0.18526	48.9583	NA	NA	0	0	0	0	0	0	0	0	0	0	0	0	0	0	0	0	1	0	1	0	0	0	0	0	1	1	1	0	0	0	0	0	1	0	1
X9312	3	4051251	TIR_MITE46	TIR_MITE	Downstream	UpstreamGene	98.31	Neutral	NA	NA	NA	40.625	NA	GO:0006730,GO:0009058,GO:0009396,GO:0009853,GO:0046901,GO:0090351,GO:0000166,GO:0004326,GO:0005524,GO:0016874,GO:0046872,GO:0005737,GO:0005739,GO:0005743,GO:0005759,GO:0005829,GO:0016020	0	0	0	0	0	0	0	0	0	0	0	0	0	0	0	0	1	0	0	0	0	0	0	0	0	0	0	0	0	0	0	0	1	1	1
X11341	4	14304680	MuDR167	MuDR	Downstream	DownstreamGene	41.4	Neutral	481980	2	NA	28.125	NA	NA	0	0	0	0	0	0	0	0	0	0	0	0	0	0	0	0	0	0	0	0	0	0	0	0	0	0	0	0	0	1	0	0	1	1	0
X15542	5	18944851	TIR_MITE23	TIR_MITE	Downstream	UpstreamGene	52.68	Neutral	486310	1	0.344719	46.875	S	NA	0	0	0	1	0	0	0	0	0	0	0	0	1	1	0	0	1	0	1	0	0	1	1	0	0	0	0	0	1	0	1	0	1	0	1
X18397	6	25052414	TIR_MITE5	TIR_MITE	Upstream	UpstreamGene	44.51	Neutral	490561	1	0.216068	32.2917	S	NA	0	0	0	0	0	0	0	0	0	0	0	0	0	0	0	0	0	0	0	0	0	1	0	0	1	0	1	0	1	0	0	1	1	1	0
X19258	6	55277	LINE4	LINE	Downstream	UpstreamGene	50.55	Neutral	939472	1	0.341263	40.625	NS	NA	0	0	0	0	0	0	0	0	0	0	0	0	0	1	0	0	1	0	1	1	0	0	0	0	0	0	0	1	1	1	0	1	1	0	0
X20494	7	10242124	TIR_MITE79	TIR_MITE	Upstream	DownstreamGene	32.05	Neutral	NA	NA	NA	48.9583	NA	NA	0	0	0	0	0	0	0	0	0	0	0	0	0	0	0	0	0	0	0	1	1	0	0	0	1	0	1	0	1	0	0	0	1	1	0
X23178	7	6440130	SINE1	SINE	Downstream	UpstreamGene	107.52	Neutral	492099	1	0.0438575	30.2083	NA	NA	0	0	0	0	0	0	0	0	0	0	0	0	1	1	0	0	1	0	0	1	0	0	1	1	0	0	0	1	0	0	0	0	0	1	0
X23906	7	9527758	Helitron208	Helitron	Downstream	UpstreamGene	20.07	Neutral	492789	2	0.0551718	40.625	NS	NA	0	0	1	0	0	0	0	0	0	0	0	0	0	0	0	0	0	1	0	0	1	0	0	0	1	0	1	0	0	1	0	0	0	1	1
X25256	8	18960923	MuDR144	MuDR	Downstream	UpstreamGene	47.96	Neutral	950647	1	0.285546	48.9583	NS	NA	0	0	0	0	0	0	0	0	0	0	0	0	0	0	0	0	0	0	0	0	1	0	1	1	0	0	0	0	1	1	1	1	0	1	0
X25367	8	19485118	hAT22	hAT	Upstream	UpstreamGene	77.09	Neutral	950782	1	NA	30.2083	NA	NA	0	0	0	0	0	0	0	0	0	0	0	0	0	1	0	1	0	0	0	0	0	1	1	1	1	1	1	1	0	1	0	0	0	0	0
X26381	8	4174461	MuDR189	MuDR	Downstream	UpstreamGene	55.73	Neutral	494642	1	0.110244	26.0417	NA	NA	0	0	0	0	0	0	0	0	0	0	0	0	0	0	0	0	0	1	0	0	0	0	0	0	0	0	0	0	1	1	1	0	1	0	0
X145	1	10828898	Mariner13	Mariner	Upstream	UpstreamGene	48.6	Neutral	921504	1	0.133854	31.25	NS	NA	0	0	0	0	0	0	0	0	0	0	0	0	0	0	0	0	0	1	0	1	0	0	0	1	1	1	1	1	0	0	0	0	0	0	0
X10786	3	93691	TRIM_LAR7	TRIM_LAR	Downstream	DownstreamGene	97.16	Neutral	477331	1	NA	35.4167	NA	NA	0	0	0	0	0	0	0	0	0	0	0	0	0	0	0	0	0	0	1	0	0	0	1	1	1	0	1	1	1	0	0	0	0	0	1
X7375	3	1081195	Copia13	Copia	Downstream	UpstreamGene	63.04	Neutral	317232	1	0.33774	43.75	NA	NA	0	0	0	0	0	0	0	0	0	0	0	0	0	0	0	0	1	0	1	1	1	0	0	0	1	0	1	1	1	1	1	0	0	0	0
X16997	6	1265936	NA6	TE_NA	Upstream	UpstreamGene	92.29	Neutral	487176	1	0.423095	37.5	NA	NA	0	0	0	1	0	0	0	0	0	0	0	0	1	0	1	0	0	0	0	0	1	0	1	1	0	0	0	0	1	1	1	0	0	0	1
X20799	7	11826335	LINE30	LINE	Downstream	WithinGene	44.32	Neutral	493199	3	0.0451025	27.0833	S	NA	0	0	0	0	0	0	0	0	0	0	0	0	0	0	0	0	0	0	0	0	1	0	1	1	1	1	1	1	1	0	0	0	1	1	1
X24090	8	11641356	MuDR26	MuDR	Upstream	UpstreamGene	87.56	Neutral	949254	4	0.287261	29.1667	S	NA	0	0	0	1	0	0	0	0	0	0	1	0	0	0	0	0	0	0	1	1	0	0	0	0	0	1	0	0	0	0	0	0	0	1	1
X24666	8	15834260	MuDR43	MuDR	Upstream	WithinGene	38.88	Neutral	495433	1	NA	41.6667	NA	NA	0	0	0	0	0	0	0	0	0	0	0	0	1	1	0	0	1	0	1	1	1	0	0	0	0	0	0	0	0	0	0	0	1	1	0
X24667	8	15834203	MuDR43	MuDR	Upstream	WithinGene	38.85	Neutral	495433	1	NA	41.6667	S	GO:0006952,GO:0050790,GO:0005096,GO:0005634,GO:0005777	0	0	0	0	0	0	0	0	0	0	0	0	1	1	0	0	1	0	1	1	1	0	0	0	0	0	0	0	0	0	0	0	1	1	0
X26130	8	22565570	MuDR77	MuDR	Downstream	UpstreamGene	23.98	Neutral	496915	1	0.0653294	29.1667	S	NA	0	0	0	0	0	0	0	0	0	0	0	0	0	0	0	0	0	0	0	0	1	1	1	1	1	0	1	0	0	0	0	1	0	0	0
X26231	8	2459798	MuDR64	MuDR	Upstream	UpstreamGene	36.47	Neutral	494463	1	NA	41.6667	NA	NA	0	0	0	0	0	0	0	0	0	0	0	0	0	0	0	0	0	1	0	1	0	1	0	1	0	0	0	0	1	1	0	1	1	1	1
X4461	1	8474324	TRIM_LAR7	TRIM_LAR	Downstream	UpstreamGene	53.28	Neutral	472210	1	NA	38.5417	NA	GO:0006355,GO:0009725,GO:0003677	0	0	0	0	0	0	0	0	0	0	0	0	0	0	0	0	0	1	1	0	0	1	0	1	1	0	1	1	0	0	1	0	0	0	0
X5380	2	14597024	MuDR26	MuDR	Downstream	DownstreamGene	48.43	Neutral	926406	1	0.302501	40.625	S	NA	0	0	0	0	0	0	0	0	0	0	0	0	0	0	0	0	1	1	0	1	1	1	1	0	0	1	0	0	0	1	0	0	1	1	0
X8173	3	1957514	Helitron6	Helitron	Downstream	DownstreamGene	72.88	Neutral	477819	1	0.545076	40.625	NS	GO:0007264,GO:0003924,GO:0005525,GO:0016020,GO:0016021	0	0	0	0	0	0	0	0	0	0	0	0	0	0	0	0	1	0	0	0	0	1	0	1	0	0	0	0	1	1	0	1	0	1	1
X9212	3	37367	Mariner2	Mariner	Downstream	DownstreamGene	41.17	Neutral	477311	1	0.127406	26.0417	S	NA	0	0	0	0	0	0	0	0	0	1	0	0	1	0	0	0	0	0	0	0	0	0	0	1	1	1	1	1	0	0	0	0	0	0	0
X12731	4	20461405	TRIM_LAR7	TRIM_LAR	Upstream	UpstreamGene	82.34	Neutral	483264	1	NA	40.625	NS	NA	0	0	0	0	0	0	0	0	0	0	0	0	1	1	0	0	1	0	0	0	0	1	1	1	1	0	1	0	0	0	0	0	0	1	0
X17258	6	1642157	TIR_MITE75	TIR_MITE	Downstream	UpstreamGene	83.93	Neutral	939879	1	0.372492	34.375	NS	NA	0	0	0	0	0	0	0	0	0	0	0	0	0	0	0	0	1	1	0	1	0	1	1	1	1	0	1	0	1	0	0	1	0	0	0
X19961	6	7906303	MuDR235	MuDR	Downstream	WithinGene	30.03	Neutral	941423	1	NA	46.875	S	NA	0	0	0	0	0	0	0	0	0	0	0	0	0	0	0	0	1	1	0	1	0	0	0	0	0	1	0	1	1	0	0	1	0	1	0
X21153	7	14271461	TIR_MITE73	TIR_MITE	Downstream	DownstreamGene	41.11	Neutral	493485	2	0.0658879	17.7083	NA	NA	0	0	0	0	0	0	0	0	0	0	0	0	0	0	0	0	1	1	1	0	0	0	0	0	0	1	0	1	0	0	0	0	1	1	0
X24069	8	11471609	Helitron34	Helitron	Downstream	DownstreamGene	10.95	Neutral	NA	NA	NA	48.9583	NA	NA	0	0	0	0	0	0	0	0	0	0	0	0	0	1	0	0	0	1	1	1	0	0	0	0	1	0	1	1	0	1	1	1	1	0	1
X26160	8	22749175	TIR_MITE6	TIR_MITE	Upstream	DownstreamGene	106.41	Neutral	951596	2	NA	17.7083	S	NA	0	0	0	0	0	0	0	0	0	0	0	0	0	0	0	0	0	0	0	0	1	1	0	1	0	1	0	0	1	1	1	0	0	1	0
X6899	2	4036147	MuDR89	MuDR	Downstream	UpstreamGene	68.25	Neutral	475376	2	0.0118495	41.6667	NA	NA	0	0	0	0	0	0	0	0	0	0	1	0	0	0	0	0	1	0	0	0	1	0	0	0	0	1	0	0	0	0	1	0	0	1	1
X10449	3	7982597	TIR_MITE22	TIR_MITE	Upstream	UpstreamGene	76.71	Neutral	479365	1	NA	45.8333	NA	NA	0	0	0	0	0	0	0	0	0	0	0	0	0	0	0	0	0	1	1	0	1	1	0	1	1	1	1	0	1	0	0	0	0	0	0
X20672	7	11328244	Copia53	Copia	Downstream	DownstreamGene	51.64	Neutral	493105	1	0.0913736	41.6667	S	NA	0	0	0	0	0	0	0	0	0	0	0	0	0	0	0	0	1	1	0	0	1	0	1	0	1	1	1	0	1	1	1	0	0	0	0
X22398	7	3588488	MuDR6	MuDR	Downstream	WithinGene	31.97	Neutral	491411	2	0.512475	39.5833	NA	NA	0	0	0	0	0	0	0	0	0	0	0	0	1	1	0	0	0	0	0	0	0	0	0	0	1	0	1	1	0	1	0	1	0	1	0
X22828	7	5056351	LINE10	LINE	Upstream	DownstreamGene	60.65	Neutral	945006	1	0.504976	50	NA	NA	0	0	0	0	0	0	0	0	0	0	0	0	0	0	0	1	0	0	0	0	0	1	1	1	1	0	1	0	0	0	0	1	1	1	0
X2549	1	29248759	Mariner4	Mariner	Upstream	DownstreamGene	94.35	Neutral	924045	1	NA	34.375	NA	GO:0001708,GO:0006508,GO:0009793,GO:0040014,GO:0004197,GO:0004198,GO:0008233,GO:0008234,GO:0016787,GO:0005737,GO:0005783,GO:0005886,GO:0016020,GO:0016021	0	0	0	0	0	0	0	0	0	0	0	0	0	0	0	0	0	1	1	0	1	0	1	1	1	0	1	0	1	0	1	0	1	0	1
X3654	1	5895148	hAT21	hAT	Downstream	UpstreamGene	47.66	Neutral	471564	1	NA	38.5417	NA	NA	0	0	0	0	0	0	0	0	0	0	0	0	1	1	0	0	1	0	0	1	0	1	1	1	0	0	0	0	1	0	0	1	1	0	1
X10169	3	6784576	NA1	TE_NA	Downstream	UpstreamGene	51.99	Neutral	929433	1	NA	34.375	NA	NA	0	0	0	0	0	0	0	0	0	0	0	0	1	1	1	0	1	0	1	0	1	0	1	0	1	0	1	0	0	0	0	0	0	1	1
X12327	4	18731186	Copia10	Copia	Upstream	DownstreamGene	45.77	Neutral	345641	1	NA	36.4583	NS	NA	0	0	0	0	0	0	0	0	0	0	0	0	1	1	0	0	1	1	0	0	0	0	0	0	1	1	1	1	1	1	0	1	1	1	0
X21901	7	22414338	Copia2	Copia	Downstream	WithinGene	25.57	Neutral	493953	1	0.167254	46.875	NA	NA	0	0	0	0	0	0	0	0	0	0	0	0	1	1	0	0	0	0	1	0	1	1	1	1	1	1	1	0	0	0	0	0	1	0	0
X1841	1	24691172	TIR_MITE69	TIR_MITE	Downstream	WithinGene	20.62	Neutral	473993	1	0.344657	47.9167	NS	NA	0	0	0	0	1	1	0	0	0	0	0	0	0	0	0	0	0	0	1	0	1	0	1	1	0	1	0	1	1	1	0	0	1	1	0
X11342	4	14305510	MuDR169	MuDR	Downstream	DownstreamGene	44.25	Neutral	481980	2	NA	39.5833	NA	NA	0	0	0	0	0	0	0	0	0	0	0	0	1	0	0	0	0	0	0	0	0	1	0	1	1	1	1	0	0	1	0	0	1	1	0
[truncated: 14 more columns]
