# Supplementary material for: Transposable elements maintain genome-wide heterozygosity in inbred populations
Source: Nat Commun. 2022 Nov 17;13:7022. doi: 10.1038/s41467-022-34795-4 (PMC9672359; doi:10.1038/s41467-022-34795-4)
Supplement: Supplementary file 5 — Supplementary Data 2 [file 41467_2022_34795_MOESM5_ESM.xlsx]

## Sheet: Sheet1
Supplementary Data 2. European SNPs, their association with their nearest TE, their outlier status (neutral, under divergent selection, under balancing selection), and whether they are homozygous (0) our heterozygous (1) in each individual. Sense represents the orientation of a SNP relative to its nearest TE (downstream vs. upstream of TE vs. within TE). Mutation refers to codon usage of SNPs (S …
SNP	Chromosome	Position	Superfamily	Sense	SqrtDist	Outlier	Mutation	Ardal3_1	Ardal4_1	Berg1_1	Berg2_1	Bovra3_1	Bovra4_1	CoylesM26_1	CoylesM30_1	Fagrif1_1	Fagrif2_1	Fagrif3_1	Hamn2_1	Hamn3_1	Laer1_1	Laer2_1	Laer4_1	Nots3_1	Nots4_1	NyidN1_1	NyidN3_1	NyidS2_1	NyidS3_1	Saebo2_1	Saebo3_1	SandF2_1	SandF3_1	SandF4_1	SandT3_1	SandT4_1	Sjov2_1	Sjov3_1	Skag1_1	Skag3_1	Skag4_1	Spit1_1	Spit4_1	berg3_1	BadVos16_1	BadVos6_1	VeldF11_1	VeldF15_1	VeldF25_1
X20	1	10075649	MuDR	Downstream	38.6394	Balancing	NA	100	0	100	0	0	0	100	0	0	100	100	0	0	100	100	100	0	0	0	100	100	0	100	0	0	0	0	100	0	0	0	0	0	0	100	100	0	0	0	0	0	0
X25	1	10082528	Helitron	Downstream	33.5261	Balancing	NA	0	0	0	0	0	0	0	0	0	0	0	100	100	0	0	0	0	0	0	0	0	0	0	0	0	0	0	0	0	100	100	100	100	0	0	0	100	0	0	0	0	0
X37	1	10130405	MuDR	Upstream	28.4781	Neutral	S	0	0	0	0	0	0	0	0	0	0	0	0	0	0	0	0	0	0	0	0	0	0	0	0	0	0	0	0	0	0	0	0	0	0	0	0	0	0	0	100	100	100
X38	1	10130232	MuDR	Upstream	28.4253	Balancing	NA	0	0	0	0	0	0	0	0	0	0	0	0	0	0	0	0	0	0	0	0	0	0	0	0	0	0	0	0	0	0	0	0	0	0	0	0	0	0	100	0	0	0
X39	1	1013271	LINE	Downstream	40.1995	Neutral	NS	100	0	0	0	0	0	0	0	0	0	0	0	0	0	0	0	0	0	0	0	0	0	0	0	0	0	0	0	0	0	0	0	0	0	0	0	0	0	0	0	0	0
X40	1	1013434	LINE	Downstream	41.0488	Neutral	NS	0	0	0	0	0	0	0	0	0	0	0	0	0	0	0	0	0	0	0	0	0	0	0	0	0	0	0	0	0	0	0	0	0	0	100	0	0	0	0	0	0	0
X59	1	10262841	TRIM_LAR	Downstream	91.0934	Neutral	S	0	0	0	0	0	0	100	100	0	100	0	100	0	0	0	0	100	100	0	100	0	0	0	0	0	0	0	0	100	0	100	0	0	0	0	0	0	0	0	100	100	0
X70	1	10323476	SINE	Downstream	52.259	Neutral	NA	0	0	0	0	0	0	0	0	0	0	0	0	0	0	0	0	0	0	0	0	0	0	0	0	0	0	0	0	0	0	0	0	0	0	0	0	0	0	0	0	0	100
X85	1	10405045	hAT	Downstream	48.1768	Neutral	NS	0	0	0	0	0	0	0	0	0	0	0	0	0	0	0	0	0	0	0	0	0	0	0	0	0	0	0	0	100	0	0	0	0	0	0	0	0	0	0	0	0	0
X86	1	10404939	hAT	Downstream	48.1456	Neutral	NA	0	0	0	0	0	0	0	0	0	0	0	0	0	0	0	0	0	0	0	0	100	0	0	0	0	0	0	0	0	0	0	0	0	0	0	0	0	0	0	0	0	0
X87	1	10409402	hAT	Upstream	44.2041	Neutral	S	0	0	0	0	0	0	0	0	0	0	0	0	0	0	0	0	0	0	0	0	0	0	0	0	0	0	0	0	0	0	0	0	0	0	0	0	0	0	0	100	100	0
X89	1	10411423	hAT	Upstream	62.426	Neutral	NA	0	0	0	0	100	100	0	100	100	100	100	0	0	0	0	0	0	0	100	100	0	0	0	0	0	0	0	100	100	0	0	0	0	0	100	0	0	0	0	0	0	0
X93	1	1043615	Copia	Downstream	92.8116	Neutral	NA	0	0	0	0	0	0	0	0	0	0	0	0	0	0	0	0	0	0	0	0	0	0	0	0	0	0	0	0	0	0	0	0	0	0	0	0	0	0	0	0	0	100
X96	1	10453243	MuDR	Upstream	24.6374	Neutral	NS	0	0	0	0	0	0	0	0	0	0	0	0	0	0	0	0	0	0	0	0	0	0	0	0	0	0	0	0	0	0	0	0	0	0	0	0	0	0	0	0	0	100
X97	1	10453108	MuDR	Upstream	24.5764	Neutral	NA	0	0	0	0	100	0	0	100	100	0	100	0	0	100	100	100	100	100	100	0	0	100	0	100	0	0	100	0	0	100	0	100	100	100	0	0	100	100	0	100	100	0
X107	1	10514831	Helitron	Upstream	24.0208	Neutral	S	0	0	0	0	0	0	0	0	0	0	0	0	0	0	0	0	0	100	0	0	0	0	0	0	0	0	0	0	0	0	0	100	0	0	0	0	0	0	100	0	0	0
X109	1	10535661	MuDR	Upstream	50.2991	Neutral	S	0	0	0	0	0	0	0	0	100	100	100	100	100	0	0	100	0	0	100	0	100	0	0	100	100	0	0	0	0	0	0	0	0	0	0	0	0	100	0	0	0	100
X110	1	10535881	MuDR	Upstream	48.8876	Balancing	NS	0	0	0	0	0	0	100	0	0	0	0	0	0	0	0	0	0	0	0	0	0	0	0	0	0	0	0	0	0	0	0	0	0	0	0	0	0	0	0	0	0	0
X116	1	1056907	Helitron	Upstream	46.7547	Neutral	NA	0	0	0	0	0	0	0	0	0	0	0	0	0	0	0	0	0	0	0	0	0	0	0	0	0	0	0	0	0	0	0	0	0	0	0	0	0	100	0	0	0	0
X118	1	1065183	hAT	Upstream	49.366	Neutral	NA	0	0	0	0	0	0	0	0	0	0	0	0	0	0	0	0	0	0	0	0	0	0	0	0	0	0	0	0	0	0	0	0	0	0	100	0	0	0	0	0	0	0
X119	1	1065048	hAT	Upstream	49.3964	Balancing	NA	0	0	0	0	0	0	0	0	0	0	0	0	100	100	0	0	0	0	0	0	0	0	0	0	0	0	0	0	0	0	0	100	0	0	0	0	0	100	100	0	0	0
X122	1	10665626	Copia	Downstream	57.0877	Neutral	NA	0	0	0	0	100	0	0	0	100	100	100	0	0	0	0	0	0	100	0	0	100	100	0	0	100	0	100	100	0	100	0	0	0	0	0	100	0	0	0	0	0	100
X128	1	10719124	Harbinger	Upstream	75.8881	Balancing	NA	0	0	0	0	0	0	0	0	0	0	0	0	0	0	0	0	0	100	0	0	0	0	0	0	0	0	0	0	0	0	0	0	0	0	0	0	0	0	100	0	0	0
X129	1	10719026	Harbinger	Upstream	75.8683	Balancing	S	0	0	100	0	0	0	0	0	0	0	0	100	0	0	0	0	100	100	0	0	0	0	0	0	0	0	0	0	0	0	100	0	100	100	0	0	0	0	0	0	0	0
X146	1	10828811	Mariner	Upstream	48.6313	Neutral	NS	0	0	0	0	0	0	0	0	0	0	0	0	0	0	0	0	0	0	0	0	0	0	0	0	0	0	0	0	0	0	0	0	0	0	0	0	0	100	0	0	0	0
X148	1	1084128	CACTA	Upstream	50.5272	Neutral	NA	0	0	0	0	0	0	0	0	0	0	0	0	0	0	0	0	0	0	0	0	0	0	0	0	0	0	0	0	0	0	0	0	0	0	0	0	0	0	0	0	0	100
X153	1	10879857	MuDR	Downstream	44.7214	Balancing	NA	0	0	0	0	0	0	0	100	0	0	0	0	0	0	0	0	0	0	0	0	0	0	0	0	0	0	0	0	0	0	0	0	0	0	0	0	0	0	100	100	100	0
X156	1	10900950	Helitron	Downstream	47.676	Neutral	NS	0	100	0	0	0	0	0	0	0	0	0	0	0	100	100	100	0	100	0	0	0	0	0	0	0	0	0	0	0	100	0	0	0	0	0	0	0	0	100	100	100	100
X160	1	10948087	Helitron	Downstream	78.5302	Neutral	NS	0	0	0	0	0	0	0	0	0	100	0	100	100	0	0	0	0	0	0	100	0	100	0	0	0	0	0	100	100	0	0	0	0	100	0	0	0	0	0	0	0	0
X167	1	10955667	Mariner	Upstream	100.469	Neutral	NA	0	0	0	0	0	0	0	0	0	0	0	0	0	0	0	0	0	0	0	0	0	0	0	0	0	0	0	0	0	0	0	0	0	0	0	0	0	100	100	0	0	0
X170	1	10962174	Mariner	Upstream	59.2284	Balancing	NA	0	0	0	0	100	0	0	0	0	0	0	0	100	0	0	0	0	100	0	100	100	100	0	0	100	0	0	0	0	100	0	100	100	0	0	0	0	0	0	0	0	0
X173	1	11009991	Copia	Downstream	29.7993	Neutral	S	0	0	0	0	0	0	0	100	0	100	100	0	0	0	0	0	0	0	0	0	0	0	0	0	0	0	0	0	0	0	0	0	0	100	0	100	100	0	100	0	0	100
X174	1	11009952	Copia	Downstream	29.7489	Neutral	NA	0	0	0	0	0	0	0	100	0	100	100	0	0	0	0	0	0	0	0	0	0	0	0	0	0	0	0	0	0	0	0	0	0	0	0	100	100	100	0	0	0	0
X177	1	11035307	hAT	Downstream	57.9569	Balancing	S	0	0	0	0	0	0	0	0	0	0	0	0	0	0	0	0	0	0	0	0	0	0	0	0	0	0	0	0	0	0	0	0	0	0	0	0	0	0	0	0	0	0
X181	1	11056944	CACTA	Upstream	67.0522	Neutral	NA	0	100	0	0	0	0	0	0	0	100	100	0	0	100	0	0	0	0	100	100	0	100	0	0	0	0	0	0	100	0	0	0	0	0	0	0	0	100	0	0	0	100
X195	1	11210321	LINE	TE	0	Balancing	S	0	0	0	0	0	0	0	100	0	0	100	0	0	0	0	0	0	0	100	100	0	0	0	0	0	0	100	0	100	0	0	0	0	0	0	0	0	0	0	0	0	0
X198	1	11222640	LINE	Downstream	93.8243	Balancing	S	0	100	0	0	0	100	0	0	0	0	0	0	0	100	0	100	100	100	0	0	0	0	0	0	0	0	0	0	0	0	100	0	0	100	0	0	0	0	0	100	100	100
X200	1	11236241	LINE	Downstream	132.831	Neutral	NS	0	0	0	0	0	0	0	0	0	0	0	0	0	0	100	0	0	0	0	0	0	0	100	0	0	0	0	0	0	0	0	0	0	0	0	0	0	0	0	0	0	0
X203	1	11247572	LINE	Downstream	80.343	Neutral	S	0	0	0	0	0	0	0	0	0	0	0	0	0	0	0	0	0	0	0	0	0	0	0	0	0	0	0	0	0	0	0	0	0	0	0	0	0	0	0	100	100	0
X204	1	11247437	LINE	Downstream	80.3243	Neutral	S	0	0	0	0	0	0	0	0	0	0	0	0	0	0	0	0	0	0	0	0	0	0	0	0	0	0	0	0	0	0	0	0	0	0	0	0	0	0	0	100	100	0
X227	1	11404682	hAT	Downstream	35.5246	Neutral	NA	0	0	0	0	0	0	0	0	0	0	0	0	0	0	0	0	0	0	0	0	0	0	0	0	0	0	0	0	0	0	0	0	0	0	0	0	0	0	0	0	0	0
X228	1	11404602	hAT	Downstream	35.4824	Balancing	NA	0	0	0	0	0	0	0	0	0	0	0	100	100	0	0	0	100	100	0	0	0	0	0	0	0	0	0	0	0	0	0	0	100	100	0	0	100	100	100	0	0	0
X230	1	1142061	hAT	Downstream	117.098	Neutral	S	0	0	0	0	0	0	0	0	0	0	0	0	0	0	0	0	0	0	0	0	0	0	0	0	0	0	0	0	0	0	0	0	0	0	0	0	0	0	0	100	100	0
X241	1	11439585	hAT	Upstream	70.9084	Neutral	NA	0	0	0	0	0	0	0	0	0	0	0	0	0	0	0	0	0	0	0	0	0	0	0	0	0	0	0	0	0	0	0	0	0	0	0	0	0	100	0	0	0	0
X242	1	11445422	LINE	Downstream	74.9933	Balancing	NA	0	0	100	100	100	0	0	0	0	0	0	0	0	100	0	0	0	0	0	0	0	0	100	0	0	0	0	0	0	0	0	0	0	0	100	0	0	0	0	0	0	0
X243	1	11445328	LINE	Downstream	74.9733	Balancing	NS	0	0	0	0	0	0	0	0	100	100	0	0	0	0	0	0	0	0	0	100	0	0	0	0	0	0	0	100	100	0	0	0	0	0	0	0	0	0	0	0	0	0
X248	1	11449903	LINE	Downstream	33.5261	Balancing	NS	0	0	100	100	100	0	0	0	0	0	0	0	0	100	0	0	0	0	0	0	0	0	100	0	0	0	0	0	0	0	0	0	0	0	100	0	0	0	100	0	0	100
X260	1	11476805	Harbinger	Downstream	68.7532	Neutral	NS	0	0	0	0	0	0	0	0	0	0	0	0	0	0	0	0	0	0	0	0	0	0	0	0	0	0	0	0	0	0	0	0	0	0	0	0	0	0	0	0	0	0
X263	1	11478339	MuDR	Downstream	68.2935	Balancing	NA	0	0	0	0	0	0	0	0	0	0	0	0	0	0	0	0	0	0	0	0	0	0	0	0	0	0	0	0	0	0	0	0	0	0	0	0	0	0	0	0	0	0
X275	1	11540035	Helitron	Upstream	19.5192	Neutral	NS	0	0	0	0	0	0	0	0	0	0	0	0	0	0	0	0	0	0	0	0	0	0	0	0	0	0	0	0	0	0	0	0	0	0	0	0	0	0	100	0	0	0
X280	1	11561351	LINE	Upstream	51.2152	Balancing	NA	0	0	100	100	0	0	0	0	0	0	0	0	100	0	0	0	100	100	0	0	0	0	0	0	0	0	0	0	0	100	0	100	0	100	0	0	100	0	0	0	0	0
X281	1	11561215	LINE	Upstream	51.1859	Neutral	NS	0	0	0	0	0	0	0	0	0	0	0	0	0	0	0	0	0	0	0	0	0	100	0	0	0	0	0	0	0	0	0	0	0	0	0	0	0	0	0	0	0	0
X282	1	11574061	Mariner	Upstream	45.5741	Neutral	NS	0	0	0	0	0	0	0	0	0	0	0	0	0	0	0	0	0	0	0	0	0	0	0	0	0	0	0	0	0	0	0	0	0	0	0	0	0	0	0	0	0	100
X284	1	11580810	SINE	Upstream	32.4962	Balancing	NA	0	0	0	0	0	0	0	0	0	0	0	0	0	0	0	0	0	100	100	100	0	100	100	0	0	0	0	100	0	0	0	0	0	0	0	0	0	100	0	100	100	0
X296	1	11625111	Helitron	Downstream	68.4398	Balancing	NA	0	0	0	100	0	0	0	100	0	0	0	0	0	0	0	0	0	100	0	0	0	0	0	0	0	0	0	0	0	0	100	100	0	0	0	100	0	0	0	0	0	0
X297	1	11628861	Helitron	Downstream	29.1376	Neutral	NS	0	0	0	0	0	0	0	0	0	0	0	0	0	0	0	0	0	0	0	0	0	0	0	0	0	0	0	0	0	0	0	0	0	0	0	0	0	100	0	0	0	0
X299	1	11633910	NA	Upstream	28.1247	Neutral	S	0	0	0	0	0	0	0	0	0	0	0	0	0	0	0	0	0	0	0	0	0	0	0	0	0	0	0	0	0	0	0	0	0	100	0	0	0	0	0	0	0	0
X300	1	11634040	NA	Upstream	29.2746	Neutral	NS	0	100	0	0	0	0	0	0	0	0	0	0	0	0	0	0	0	0	0	0	0	0	0	0	0	0	0	0	0	0	0	0	0	0	0	0	0	0	0	0	0	0
X303	1	11640738	NA	Upstream	86.8677	Neutral	NA	0	100	0	100	100	100	0	0	0	0	0	0	0	100	0	0	0	0	100	100	100	100	0	0	0	0	0	0	100	100	0	0	0	100	0	0	0	0	0	0	0	0
X305	1	11649133	LINE	Downstream	55.5878	Balancing	NA	0	0	100	100	0	0	100	100	100	0	100	100	100	0	0	0	0	100	0	0	0	100	0	0	0	0	100	100	0	100	0	0	0	100	0	0	0	0	0	0	0	0
X314	1	1167617	Mariner	Downstream	51.5364	Neutral	NA	100	0	0	0	100	0	0	0	0	0	0	0	0	0	0	0	0	0	0	0	0	0	0	0	0	0	0	0	0	0	0	0	0	0	100	0	0	0	0	0	0	0
X319	1	11685065	Helitron	Downstream	21.8174	Neutral	NA	0	0	0	0	0	0	0	0	0	0	0	0	0	0	0	0	0	0	0	0	0	0	0	0	0	0	0	0	0	0	0	0	0	0	0	0	0	0	0	100	100	0
X322	1	11752184	MuDR	Upstream	58.1034	Balancing	NA	0	0	0	0	0	0	0	0	100	0	100	0	0	100	0	100	0	0	0	0	100	100	0	0	0	0	0	0	0	0	0	0	0	0	0	0	0	0	0	0	0	100
X325	1	11779409	MuDR	Downstream	25.4362	Neutral	S	0	0	0	0	0	0	0	0	0	0	0	0	0	0	0	0	0	0	0	0	0	0	0	0	0	0	0	0	0	0	0	0	0	0	0	0	0	0	0	0	0	100
X366	1	11902726	SINE	Upstream	48.949	Neutral	NS	0	0	0	100	0	0	0	100	0	0	0	0	0	0	0	0	0	0	0	0	0	0	0	0	0	0	0	0	0	100	100	0	0	100	0	0	0	0	0	100	100	0
X397	1	11958555	Copia	Downstream	113.075	Balancing	NA	0	0	0	0	0	0	0	0	0	100	0	0	0	0	0	0	0	0	0	100	0	0	0	0	0	0	0	100	100	0	0	0	0	0	0	0	0	0	0	0	0	0
X407	1	11990863	Copia	Upstream	59.6992	Neutral	NS	0	0	0	0	0	100	100	0	100	100	100	100	0	100	100	100	100	100	100	100	100	100	100	100	100	100	100	100	100	100	100	100	0	0	100	0	0	100	100	0	0	0
X408	1	11994886	Helitron	Downstream	48.2701	Neutral	NA	0	0	0	0	0	0	0	0	0	0	0	0	0	0	0	0	0	0	0	0	0	0	0	0	0	0	0	0	0	0	0	0	0	0	0	0	0	0	0	100	100	0
X426	1	12023974	Helitron	Upstream	38.3014	Neutral	NA	100	100	0	0	0	0	100	0	100	0	100	0	0	0	100	100	0	0	100	100	100	0	0	0	100	0	0	100	100	0	0	0	0	0	0	100	0	0	0	0	0	0
X429	1	12030409	Copia	Upstream	46.4435	Neutral	NA	0	0	0	0	0	100	0	0	0	0	0	0	0	100	0	0	0	0	100	100	100	0	0	0	0	0	0	0	0	0	0	0	0	0	0	0	0	0	0	0	0	0
X431	1	12038995	SINE	Upstream	52.0865	Balancing	S	0	0	0	0	0	0	100	100	0	0	0	0	0	0	0	0	0	0	0	0	0	100	0	0	0	0	0	0	0	0	0	0	0	0	0	0	0	0	0	0	0	100
X443	1	12069053	MuDR	Upstream	51.9519	Balancing	NA	0	0	0	0	0	0	0	0	0	0	0	0	0	0	0	0	0	0	0	0	0	0	0	0	0	0	0	0	0	0	0	0	0	0	0	0	0	0	0	0	0	0
X454	1	12155031	LINE	Upstream	52.5071	Neutral	NA	0	0	0	0	0	0	0	0	0	0	0	0	0	0	0	0	0	0	0	0	0	0	0	0	0	0	0	0	0	0	0	0	0	0	0	0	0	0	0	0	0	100
X463	1	12192098	MuDR	Downstream	51.4976	Neutral	NS	0	0	0	0	0	0	0	0	0	0	0	0	0	0	0	0	0	0	0	0	0	0	0	0	0	0	0	0	0	0	0	0	100	0	0	0	0	0	0	0	0	0
X464	1	12193579	MuDR	Downstream	63.1664	Neutral	NA	100	0	0	0	100	0	0	0	0	0	0	0	0	0	0	0	0	0	0	0	0	0	0	0	0	0	0	0	0	0	0	0	0	0	100	0	0	100	100	100	100	0
X470	1	12199228	LINE	Downstream	46.6047	Neutral	NS	0	0	0	0	0	0	0	0	0	0	0	0	0	0	0	0	0	0	0	0	0	0	0	0	0	0	0	0	0	0	0	0	0	0	0	0	0	100	100	0	0	100
X471	1	12199084	LINE	Downstream	46.5725	Balancing	NA	0	0	0	0	0	0	0	0	0	0	0	0	0	0	0	0	0	0	0	0	0	0	0	0	0	0	0	0	0	0	0	0	0	0	0	0	0	0	0	0	0	0
X473	1	12223866	hAT	Upstream	53.619	Balancing	NA	0	0	0	0	0	0	0	0	100	100	0	0	0	0	100	0	0	0	100	100	100	0	0	0	100	0	100	100	0	0	0	0	0	0	0	0	0	100	100	0	0	0
X480	1	12233982	TIR_MITE	Upstream	58.4808	Balancing	NA	0	100	0	0	100	0	0	0	0	0	0	0	0	0	100	0	0	0	0	0	0	0	100	0	0	0	0	0	0	0	0	0	0	0	0	0	0	0	0	0	0	0
X487	1	1224081	TIR_MITE	Downstream	50.2693	Neutral	NA	0	0	0	0	0	0	0	0	0	0	0	0	0	0	0	0	0	0	0	0	0	0	0	0	0	0	0	0	0	0	0	0	0	0	0	0	0	100	0	0	0	0
X496	1	12269389	MuDR	Downstream	48.5489	Neutral	NS	0	0	0	0	0	0	0	100	0	0	0	0	0	0	0	0	0	0	0	0	100	0	0	0	100	0	100	100	0	0	0	0	0	0	0	0	0	0	0	0	0	100
X500	1	12282262	Mariner	Upstream	66.7832	Balancing	NA	0	100	0	0	100	100	0	0	0	0	0	0	0	0	0	100	0	0	0	0	0	0	0	0	0	0	0	0	0	0	0	0	0	0	100	100	0	0	0	0	0	0
X503	1	12324207	CACTA	Upstream	22.0907	Neutral	S	0	0	0	0	0	0	0	0	0	0	0	0	0	0	0	0	0	0	0	0	0	0	0	0	0	0	0	0	0	0	0	0	0	0	0	0	0	100	100	0	0	0
X506	1	12326378	MuDR	Downstream	15.4596	Neutral	NS	0	0	0	0	0	0	0	0	0	0	0	100	0	0	0	0	0	0	0	0	0	0	0	0	0	0	0	0	0	0	0	0	0	100	0	0	0	0	0	0	0	0
X517	1	12362188	CACTA	Downstream	16.2173	Neutral	S	0	0	0	0	0	0	0	0	0	0	0	0	0	0	0	0	0	0	0	0	0	0	0	0	0	0	0	0	0	0	0	0	0	0	0	0	0	100	100	0	0	0
X518	1	12364612	Helitron	Upstream	25.5539	Balancing	NA	0	0	0	0	0	0	100	0	100	0	0	0	0	0	0	0	0	0	0	0	0	0	0	0	0	0	0	0	0	0	0	0	0	0	0	0	0	0	0	0	0	0
X533	1	12420791	NA	Downstream	57.0351	Neutral	NS	0	0	0	0	0	100	0	0	0	0	0	0	0	0	0	0	0	0	0	0	0	0	0	0	0	0	0	0	0	0	0	0	0	0	0	100	0	0	0	0	0	0
X535	1	12427900	NA	Downstream	37.8153	Neutral	NA	0	100	0	0	0	0	0	0	0	0	0	0	0	100	0	0	0	0	0	0	0	0	100	100	0	0	0	0	0	0	0	0	0	0	0	100	0	0	0	100	100	0
X547	1	12506732	hAT	Downstream	53.1225	Neutral	S	0	0	0	0	0	0	0	0	0	0	0	0	0	0	0	0	0	0	0	0	0	0	0	0	0	0	0	0	0	0	0	0	0	0	0	100	0	0	0	0	0	0
X554	1	12536341	NA	Upstream	65.6201	Neutral	NS	0	0	0	0	0	0	0	0	0	0	0	0	0	0	0	0	0	0	0	0	0	0	0	0	0	0	0	0	0	0	0	0	0	0	0	0	0	0	100	100	100	0
X555	1	12536190	NA	Upstream	65.5973	Neutral	NA	0	0	0	0	0	0	0	0	0	0	0	0	0	0	0	0	0	0	0	0	0	0	0	0	0	0	0	0	0	0	0	0	0	0	0	0	0	0	100	100	100	0
X557	1	12562331	MuDR	Upstream	37.7889	Balancing	S	0	100	0	100	0	0	0	100	0	0	0	0	100	0	100	0	0	0	0	0	0	0	0	0	100	0	100	100	0	100	100	100	0	0	100	0	100	0	100	0	0	100
X564	1	12592640	Mariner	Upstream	52.4309	Balancing	NS	100	100	0	0	0	100	0	0	0	0	0	0	100	100	0	0	100	100	0	0	0	100	0	0	0	0	0	0	0	0	100	0	0	0	100	0	0	0	0	0	0	100
X568	1	125897	TIR_MITE	Downstream	21.7256	Neutral	NS	0	0	0	0	100	100	0	0	0	0	0	0	0	0	0	100	0	100	0	0	0	0	100	100	0	0	0	0	0	100	0	0	0	0	0	0	0	0	0	0	0	0
X578	1	12637996	MuDR	Downstream	68.2642	Neutral	NA	0	0	0	0	0	0	0	0	0	0	0	0	0	0	0	0	0	0	0	0	0	0	0	0	0	0	0	0	0	0	0	0	0	0	0	0	0	0	0	0	0	0
X581	1	12646581	hAT	Downstream	80.2496	Neutral	NA	0	0	100	0	0	0	0	0	0	0	0	100	100	0	0	0	0	0	0	0	0	0	0	0	0	0	0	0	0	0	0	0	0	0	0	0	0	0	0	0	0	0
X585	1	12657842	hAT	Upstream	35.7771	Balancing	NA	0	0	0	0	0	0	0	0	100	0	0	0	0	0	0	0	0	0	100	100	100	100	0	0	0	0	0	0	100	0	0	0	0	0	0	0	0	0	0	0	0	0
X607	1	1271574	Harbinger	Upstream	71.2461	Balancing	NA	0	0	100	0	0	0	0	0	0	0	0	100	0	100	0	0	0	0	0	0	0	0	100	100	0	0	0	0	0	0	0	0	0	100	0	0	0	0	0	0	0	0
X608	1	1271508	Harbinger	Upstream	71.2671	Balancing	NA	0	0	100	0	0	0	0	0	0	0	0	100	0	100	0	0	0	0	0	0	0	0	100	100	0	0	0	0	0	0	0	0	0	100	0	0	0	0	0	100	100	0
X620	1	12769978	MuDR	Upstream	24.1454	Neutral	NA	0	0	0	0	0	0	0	0	0	0	0	0	0	0	0	0	0	0	0	0	0	0	0	0	0	0	0	0	0	0	0	0	0	0	0	0	0	0	0	0	0	0
X623	1	12792550	CACTA	Downstream	26.8142	Neutral	NA	0	0	0	0	0	0	0	0	0	0	0	0	0	0	0	0	0	0	0	0	0	0	0	0	0	0	0	0	0	0	0	0	0	0	100	0	0	0	0	0	0	0
X624	1	12792408	CACTA	Downstream	26.8701	Neutral	NA	0	0	0	0	0	0	0	0	0	0	0	0	0	0	0	0	0	0	0	0	0	0	0	0	0	0	0	0	0	0	0	0	0	0	0	0	0	0	0	100	100	0
X626	1	12806619	Mariner	Downstream	44.4297	Neutral	NA	0	100	0	0	0	100	0	0	0	0	100	100	0	0	100	0	0	0	0	0	100	0	0	100	0	0	100	0	100	0	0	100	100	0	0	0	0	0	0	0	0	0
X627	1	12810647	Mariner	Downstream	39.8497	Neutral	NA	0	0	0	0	0	0	0	0	0	0	0	0	0	0	0	0	0	0	0	0	0	0	0	0	0	0	0	0	0	0	0	0	0	0	0	0	0	0	0	0	0	0
X635	1	1286912	hAT	Downstream	80.697	Balancing	NA	0	100	100	0	0	100	0	0	0	0	0	0	0	100	0	0	0	0	0	0	0	0	100	100	0	0	0	0	0	0	0	0	0	0	0	0	100	0	0	0	0	0
X644	1	12953648	TRIM_LAR	Downstream	28.5657	Neutral	S	0	0	0	0	0	0	0	0	0	0	0	0	0	0	0	0	0	0	0	0	0	0	0	0	0	0	0	0	0	0	0	0	0	0	0	0	0	0	100	100	100	0
X646	1	12965461	CACTA	Upstream	64.4205	Neutral	NA	0	0	0	0	0	0	0	0	0	0	0	0	0	0	0	0	0	0	0	0	0	0	0	0	0	0	0	0	0	0	0	0	0	0	0	0	0	0	100	0	0	100
X647	1	1296823	MuDR	Upstream	50.1896	Neutral	NA	0	0	0	0	0	0	0	0	100	0	0	0	0	0	0	0	0	0	0	0	100	100	0	0	100	0	0	0	0	0	0	0	0	0	100	0	0	0	0	0	0	0
X648	1	12969845	LINE	Downstream	72.0763	Balancing	NA	100	0	100	100	0	0	100	0	0	0	0	0	100	100	0	0	100	0	0	0	0	0	100	0	0	0	0	0	0	0	100	100	0	0	0	100	100	0	100	0	0	100
X655	1	1300938	Mariner	Downstream	39.7869	Neutral	NA	0	0	0	0	0	0	0	0	0	0	0	0	0	0	0	0	0	0	0	0	0	0	0	0	0	0	0	0	0	0	0	0	0	0	0	0	0	100	0	0	0	0
X660	1	13030100	TRIM_LAR	Upstream	41.0853	Balancing	S	0	100	0	0	100	0	0	0	0	0	100	100	100	100	100	100	0	100	100	100	100	100	100	0	100	0	0	0	100	100	0	0	0	0	0	0	0	100	100	100	100	0
X668	1	13081098	Mariner	Downstream	46.3573	Neutral	NS	0	0	0	0	0	0	0	0	0	0	0	0	0	0	0	0	0	0	0	0	0	0	0	0	0	0	0	0	0	0	0	0	0	0	0	0	0	100	0	0	0	0
X675	1	13090751	MuDR	Upstream	27.8388	Balancing	NA	100	0	0	0	0	0	100	100	0	100	0	0	0	100	0	0	0	100	0	0	0	0	100	100	0	0	0	0	0	100	0	100	0	0	0	0	0	0	0	0	0	0
X679	1	13111164	Gypsy	TE	0	Neutral	NA	0	0	0	0	0	0	0	0	0	0	0	0	0	0	0	0	0	0	0	0	0	0	0	0	0	0	0	0	0	0	0	0	0	0	0	0	0	0	0	0	0	100
X696	1	13126687	MuDR	Upstream	65.582	Neutral	NA	0	0	0	0	0	0	100	0	0	0	0	100	100	0	0	0	0	0	0	0	0	100	100	0	100	0	100	100	100	100	0	0	100	0	0	0	0	0	0	0	0	100
X698	1	13136717	MuDR	Downstream	75.1532	Neutral	S	0	0	0	0	0	0	0	0	0	0	0	0	0	0	0	0	0	0	0	0	0	0	0	0	0	0	0	0	0	0	0	0	0	0	0	0	0	0	100	0	0	0
X699	1	13171402	MuDR	Upstream	45.111	Neutral	NS	0	0	0	0	0	0	0	0	0	0	0	0	0	0	0	0	0	0	0	0	0	0	0	0	0	0	0	0	0	0	0	0	0	0	0	0	0	100	0	0	0	0
X708	1	1318604	Mariner	Upstream	37.2559	Balancing	NA	0	0	0	100	0	0	0	0	100	0	0	0	0	0	100	100	0	0	0	0	100	100	0	0	0	0	100	0	100	100	100	0	0	0	100	0	100	0	100	0	0	0
X712	1	13190840	hAT	Downstream	75.4056	Balancing	NA	100	0	0	0	100	100	100	100	0	0	100	0	0	100	0	100	0	0	0	0	0	0	0	100	100	0	0	100	100	0	0	0	0	0	0	0	0	0	100	0	0	0
X717	1	13202630	Helitron	Upstream	21.1896	Neutral	NA	0	0	0	0	0	0	0	0	0	0	0	0	0	0	0	100	0	0	0	0	0	0	0	0	0	0	0	0	0	0	0	0	0	0	0	0	0	0	0	0	0	0
X720	1	1321554	Mariner	Upstream	65.437	Neutral	NA	0	100	0	0	0	100	0	0	0	0	0	0	0	0	0	100	0	0	100	100	0	0	0	0	0	0	0	0	0	0	100	0	0	0	0	0	100	0	0	0	0	0
X723	1	13224340	hAT	Upstream	45.4863	Neutral	S	100	0	0	100	0	0	0	0	0	0	0	0	0	0	100	0	0	0	0	0	0	0	0	0	0	0	0	0	0	0	0	0	0	0	0	100	0	100	100	0	0	0
X725	1	13237260	Mariner	Downstream	11.5758	Neutral	NA	0	0	0	0	0	0	0	0	0	0	0	0	0	0	0	0	0	0	0	0	0	0	0	0	0	0	0	0	0	0	0	0	0	0	0	0	0	0	0	0	0	100
X731	1	13344269	Gypsy	Upstream	53.0283	Neutral	NA	0	0	0	0	0	0	0	0	0	0	0	0	0	0	0	0	0	0	0	0	0	0	0	0	0	0	0	0	0	0	100	0	0	0	0	0	0	0	0	0	0	0
X734	1	13373042	TRIM_LAR	Upstream	56.4092	Neutral	S	0	0	0	0	0	0	0	0	0	0	0	0	0	100	100	0	100	0	0	0	100	0	100	0	0	0	0	0	0	0	0	0	0	0	0	0	0	0	0	0	0	0
X740	1	13402928	Mariner	Upstream	67.5278	Balancing	S	0	0	0	0	0	0	0	0	0	0	100	100	0	0	0	0	0	100	100	100	100	0	0	0	0	0	0	0	0	0	0	0	100	0	0	0	100	0	0	0	0	0
X744	1	13415650	LINE	Downstream	37.6696	Neutral	NA	0	0	100	0	0	0	0	0	0	0	0	0	0	0	0	0	0	0	0	0	0	0	0	0	0	0	0	0	0	0	0	0	0	0	0	0	0	0	0	0	0	0
X745	1	13415617	LINE	Downstream	37.7094	Balancing	NS	0	0	0	0	100	100	100	100	0	0	0	100	0	0	0	0	0	100	0	0	0	0	0	0	0	0	0	0	0	0	0	0	0	0	100	100	0	0	0	0	0	0
X761	1	13471439	Copia	Downstream	29.4788	Neutral	NA	0	0	0	0	0	0	0	0	0	0	0	0	0	0	0	0	0	0	0	0	0	0	0	0	0	0	0	0	0	0	0	0	0	0	0	0	0	100	0	0	0	100
X767	1	13490949	Helitron	Downstream	50.04	Neutral	S	0	0	0	0	0	0	0	0	0	0	0	0	0	0	0	0	0	0	0	0	0	0	0	0	0	0	0	0	0	0	0	0	0	0	0	0	0	0	100	0	0	100
X770	1	1351968	Mariner	Upstream	84.1606	Neutral	NS	0	0	0	0	0	0	0	0	0	0	0	0	0	0	0	0	0	0	0	0	0	0	0	0	0	0	0	0	0	0	0	0	0	0	0	0	0	0	100	0	0	0
X771	1	13539236	TIR_MITE	TE	0	Neutral	NA	0	100	0	0	0	0	0	100	0	0	0	0	0	100	0	100	0	0	0	0	0	100	100	0	100	0	0	100	0	0	0	0	100	0	0	100	0	0	0	0	0	100
X778	1	13543302	TIR_MITE	Upstream	62.7853	Balancing	NA	100	0	0	100	0	100	0	0	100	0	100	0	100	0	100	0	0	0	0	0	0	100	100	0	0	0	100	100	0	0	100	100	0	0	0	100	0	0	0	0	0	0
X783	1	13563348	SINE	Downstream	43.1045	Neutral	NS	0	0	0	0	0	0	0	0	0	0	0	0	0	0	0	0	0	0	0	0	0	0	0	0	0	0	0	0	0	100	0	0	0	0	0	0	0	0	0	0	0	0
X786	1	135734	CACTA	Downstream	90.4765	Neutral	NA	0	0	0	0	0	0	0	0	0	0	0	0	0	0	0	0	0	0	0	0	0	0	0	0	0	0	0	0	0	0	0	0	0	0	0	0	0	0	0	0	0	100
X788	1	13574854	Copia	Upstream	44.7772	Neutral	S	0	0	0	100	0	0	0	0	0	0	0	0	100	0	0	0	0	0	0	0	0	0	0	0	0	0	0	0	0	0	100	0	0	0	0	0	0	0	0	0	0	100
X792	1	13588392	TRIM_LAR	Upstream	53.8609	Neutral	NA	0	0	0	0	0	0	0	0	0	0	0	0	0	0	0	0	0	0	0	0	0	0	0	0	0	0	0	0	0	0	0	0	0	0	0	0	0	100	0	0	0	0
X801	1	13680873	TIR_MITE	Upstream	26.7582	Balancing	NA	0	0	0	0	100	100	0	0	0	0	0	0	0	0	100	100	0	0	0	100	0	0	0	0	0	0	0	0	0	0	0	0	0	0	0	0	0	0	100	100	100	0
X811	1	13704021	Helitron	Downstream	72.952	Neutral	NA	0	0	0	0	0	0	0	0	0	0	0	0	0	0	0	0	0	0	0	0	0	0	0	0	0	0	0	0	0	0	0	0	0	0	0	0	0	0	0	0	0	0
X813	1	13713824	Harbinger	Upstream	34.2199	Neutral	NA	0	0	0	0	0	0	0	0	0	0	0	0	0	0	0	0	0	0	0	0	0	0	0	0	0	0	0	0	0	0	0	0	0	0	0	0	0	0	0	100	100	100
X814	1	13719709	Copia	Upstream	14.8997	Neutral	NA	0	100	100	100	100	0	100	0	0	100	100	0	0	100	0	100	0	100	0	0	0	100	0	0	0	0	100	100	0	100	0	0	0	0	0	100	0	0	0	0	0	0
X817	1	13722896	Copia	Downstream	46.5296	Neutral	S	0	0	0	0	0	0	0	0	0	0	0	0	0	0	0	0	0	0	0	0	0	0	0	0	0	0	0	0	0	0	0	0	0	0	0	0	0	100	100	0	0	0
X821	1	13738929	Gypsy	Downstream	67.587	Neutral	NA	0	0	0	0	0	0	0	0	0	0	0	0	0	0	0	0	0	0	0	0	0	0	0	0	0	0	0	0	0	0	0	0	0	0	0	0	0	0	0	100	100	0
X824	1	13743758	Copia	Upstream	86.9022	Balancing	NA	100	0	100	100	100	100	100	0	0	0	0	0	0	0	0	0	0	0	0	0	0	0	100	0	0	0	0	0	0	0	0	0	0	0	0	0	100	0	0	0	0	0
X831	1	13782732	hAT	Downstream	67.2533	Neutral	NS	0	0	0	100	0	0	0	0	0	0	0	0	0	0	0	0	0	0	0	0	0	0	0	0	0	0	0	0	0	0	0	0	0	0	0	0	0	0	0	0	0	0
X832	1	13783654	hAT	Downstream	73.089	Neutral	NS	0	0	0	0	0	100	0	0	0	0	0	0	100	0	0	0	0	100	0	0	0	0	0	0	0	0	0	0	0	0	0	0	0	0	100	0	0	0	0	0	0	0
X835	1	13820455	hAT	Downstream	75.8024	Balancing	NS	0	0	0	0	0	100	0	0	0	100	0	100	100	100	100	100	100	100	0	0	0	100	100	0	0	0	0	0	0	0	0	0	0	0	0	0	100	0	0	0	0	0
X845	1	1395675	LINE	Upstream	67.5426	Neutral	NA	100	0	100	100	100	0	0	0	0	0	100	0	0	0	0	0	0	0	0	0	100	0	0	0	0	0	0	0	0	0	0	0	0	100	0	0	0	0	0	0	0	100
X846	1	1395516	LINE	Upstream	67.5648	Neutral	NS	0	0	0	0	0	0	0	0	0	0	0	0	0	0	0	0	0	0	0	0	0	0	0	0	0	0	0	0	0	0	0	0	0	0	0	0	0	0	100	100	100	0
X851	1	1400528	MuDR	Downstream	41.5572	Neutral	NA	0	0	0	0	0	0	0	0	0	0	0	0	0	0	0	0	0	0	0	0	0	0	0	0	0	0	0	0	0	0	0	0	0	0	0	0	0	0	0	0	0	100
X863	1	14101572	Helitron	Downstream	53.963	Neutral	NA	0	0	0	100	100	100	0	100	0	0	0	100	100	100	100	100	100	0	0	0	0	0	0	0	100	0	0	0	0	0	0	100	100	0	0	0	0	0	0	0	0	0
X882	1	14302469	hAT	Downstream	54.827	Balancing	NS	0	0	0	0	0	0	0	0	0	0	0	0	0	0	0	0	0	0	0	0	0	0	0	0	0	0	0	0	0	0	0	0	0	0	0	0	0	0	0	0	0	0
X884	1	14304696	SINE	Downstream	63.2376	Neutral	NS	100	100	0	0	0	100	0	0	0	0	0	0	0	0	0	0	0	0	100	0	100	0	0	0	0	0	0	0	100	0	0	0	0	0	0	0	0	0	0	0	0	0
X891	1	14365403	hAT	Upstream	62.6738	Neutral	NS	0	0	0	0	0	0	0	0	0	0	0	0	0	0	0	0	0	0	0	0	0	0	0	0	0	0	0	0	0	0	0	0	0	0	0	0	0	0	0	100	100	0
X895	1	14410037	Mariner	Downstream	56.7539	Neutral	NA	0	0	0	0	0	0	0	0	0	0	0	0	0	0	0	0	0	0	0	0	0	0	0	0	0	0	0	0	0	0	0	0	0	0	0	0	0	0	100	0	0	0
X896	1	14410334	Mariner	Downstream	58.3952	Balancing	NA	0	0	0	0	100	0	0	0	0	0	0	0	0	0	0	0	0	0	0	0	0	0	0	0	0	0	0	0	0	0	0	0	0	0	0	0	0	0	0	0	0	0
X914	1	14479070	Gypsy	Downstream	68.1322	Neutral	NA	0	0	0	0	0	100	0	0	0	0	0	0	100	0	0	0	100	0	0	0	0	0	0	0	0	0	0	0	0	0	0	0	0	0	100	100	0	0	0	0	0	0
X917	1	14494545	Helitron	Upstream	37.3095	Neutral	NS	0	0	0	0	0	0	0	0	0	0	0	0	0	0	0	0	0	0	0	0	0	0	0	0	0	0	0	0	0	0	0	0	0	0	0	0	0	0	100	0	0	0
X924	1	14552242	Gypsy	Upstream	58.0603	Balancing	NS	100	100	0	0	0	100	0	0	0	0	0	0	0	100	100	100	0	0	0	0	0	0	0	0	0	0	0	0	0	0	0	0	0	0	0	0	0	0	0	0	0	0
X927	1	14562654	Copia	Downstream	34.2053	Balancing	NA	0	0	100	0	100	100	0	0	100	0	100	100	0	0	0	0	100	0	0	0	0	0	100	0	100	0	0	0	100	0	100	100	0	100	0	0	100	0	100	0	0	100
X928	1	14567381	Gypsy	Downstream	63.7417	Neutral	NA	0	0	0	0	0	0	0	0	0	0	0	0	0	0	0	0	0	0	0	0	0	0	0	0	0	0	0	0	100	0	0	0	0	0	0	0	0	0	0	0	0	0
X948	1	14685855	Copia	Downstream	22.7596	Balancing	NS	0	0	0	0	100	100	0	100	100	100	100	0	0	0	0	0	0	0	0	100	0	0	0	0	100	0	100	0	0	0	0	0	0	0	0	100	0	100	100	0	0	0
X967	1	14892880	Helitron	Upstream	57.1489	Neutral	NA	0	0	100	0	0	0	0	0	0	0	0	0	0	0	0	0	0	100	0	0	0	0	0	0	0	0	0	0	0	0	0	0	0	0	0	0	0	0	0	0	0	0
X972	1	14925724	Mariner	Downstream	32.5423	Neutral	NA	0	0	0	0	0	0	0	0	0	0	0	0	0	0	0	0	0	0	0	0	0	0	0	0	0	0	0	0	0	0	0	0	0	0	0	0	0	0	0	0	0	0
X976	1	14939668	Helitron	Downstream	70.4486	Neutral	NA	0	0	0	0	0	0	0	0	0	0	0	0	0	0	0	0	0	0	0	0	0	0	0	0	0	0	0	0	0	0	0	0	0	0	0	0	0	0	0	0	0	100
X977	1	15068705	TIR_MITE	Upstream	25.5734	Balancing	NS	0	0	0	0	0	0	100	0	0	0	0	0	0	0	0	0	0	0	0	0	0	0	0	0	0	0	0	0	0	0	0	0	0	0	0	0	0	0	0	100	100	0
X986	1	1511425	Helitron	Downstream	44.2041	Neutral	NS	0	0	0	0	0	0	0	0	0	0	0	0	0	0	0	0	0	0	0	0	0	0	0	0	0	0	0	0	0	0	0	0	0	0	0	0	0	0	100	0	0	100
X987	1	15131664	LINE	Downstream	36.0694	Neutral	NA	0	0	0	0	0	0	0	0	0	0	0	0	0	0	0	0	0	0	0	0	0	0	0	0	0	0	0	0	0	0	0	0	0	0	0	0	0	0	0	0	0	0
X1001	1	1522503	MuDR	Downstream	79.6681	Balancing	NA	0	100	100	0	0	0	100	0	0	0	0	0	0	0	0	0	0	0	0	0	100	0	0	100	0	0	0	0	0	100	100	0	0	0	0	0	100	0	0	0	0	0
X1002	1	1522413	MuDR	Downstream	79.6869	Balancing	S	100	0	0	0	0	0	0	0	0	0	0	0	0	0	0	0	0	0	0	0	0	0	0	100	0	0	0	0	0	0	0	0	0	0	100	100	0	0	0	0	0	0
X1025	1	1531705	LINE	Downstream	81.0802	Neutral	NA	100	100	0	0	0	100	100	0	0	0	100	100	100	100	0	100	100	0	0	100	100	0	0	0	0	100	100	0	0	0	0	0	0	0	0	100	0	0	0	100	100	0
X1045	1	15474496	SINE	Downstream	99.6143	Neutral	S	0	0	0	0	0	0	0	0	0	0	0	0	0	0	0	0	0	0	0	0	0	0	0	0	0	0	0	0	0	0	0	0	0	0	0	0	0	0	0	100	100	100
X1047	1	1547693	NA	Upstream	37.4967	Balancing	NA	100	100	0	0	100	100	0	0	0	0	0	100	0	100	0	100	0	100	0	0	0	0	100	0	0	0	0	0	0	0	0	100	0	100	100	100	0	0	0	100	100	0
X1073	1	15602830	NA	Upstream	86.8735	Neutral	NA	0	0	0	0	0	0	0	0	0	0	0	0	0	0	0	0	0	0	0	0	0	0	0	0	0	0	0	0	0	0	0	0	0	0	0	0	0	0	0	100	100	100
X1080	1	15761169	LINE	Downstream	20.3715	Neutral	NA	0	0	0	0	0	0	0	0	0	100	0	0	0	0	0	0	0	0	0	100	0	100	0	0	100	0	100	0	0	0	0	0	0	0	0	0	0	0	0	0	0	0
X1104	1	16007990	Copia	Upstream	21.7715	Neutral	NS	0	0	0	0	0	0	0	0	0	0	0	0	0	0	0	0	0	0	0	0	0	0	0	0	0	0	0	0	0	0	0	0	0	0	0	0	0	0	100	0	0	0
X1110	1	1602287	TIR_MITE	Upstream	132.121	Neutral	NA	0	0	0	0	0	0	0	0	0	0	0	0	0	0	0	0	0	0	0	0	0	0	0	0	0	0	0	0	0	0	0	0	0	0	0	0	0	0	100	0	0	0
X1112	1	16029772	LINE	Upstream	55.7494	Neutral	NS	0	0	0	0	0	0	0	0	0	0	0	0	0	0	0	0	0	0	0	0	0	0	0	0	0	0	0	100	0	0	0	0	0	0	0	0	0	0	0	0	0	0
X1119	1	16070962	Helitron	Upstream	54.5161	Neutral	NS	0	0	0	0	0	0	0	0	0	0	0	0	0	0	0	0	0	0	0	0	0	0	0	0	0	0	0	0	0	0	0	0	0	0	0	0	0	100	0	0	0	0
X1120	1	1608187	LINE	Upstream	121.783	Neutral	NA	0	0	0	0	0	0	0	0	0	0	100	0	0	0	0	0	0	0	100	0	100	0	0	0	0	0	100	0	0	0	0	0	0	0	0	0	0	0	100	100	100	100
X1129	1	16128428	Gypsy	Upstream	17.9444	Neutral	S	0	0	0	0	0	0	0	0	0	100	0	0	0	0	0	0	0	0	0	0	100	0	0	0	100	100	0	0	0	0	0	0	0	0	0	0	0	100	0	0	0	0
X1130	1	16128306	Gypsy	Upstream	17.8606	Neutral	NS	0	100	0	0	0	100	0	0	0	0	0	100	0	0	0	0	0	100	0	0	0	0	0	0	0	0	0	0	0	0	0	0	0	0	0	100	0	0	0	0	0	0
X1149	1	16175183	LINE	Downstream	42.3202	Neutral	S	100	100	0	0	0	0	0	100	0	0	0	0	0	0	0	0	0	0	0	0	0	0	0	0	0	0	100	0	0	0	0	0	0	0	0	100	0	0	0	0	0	0
X1157	1	16304235	TIR_MITE	Upstream	47.927	Neutral	NA	100	100	0	0	0	0	0	0	100	0	100	0	100	0	0	0	0	0	100	100	100	0	0	0	0	0	0	0	100	0	0	0	0	0	0	0	100	0	0	100	100	0
X1198	1	16558006	MuDR	Downstream	91.6024	Neutral	NS	100	0	0	0	0	0	0	0	100	100	100	0	0	0	0	0	0	0	100	100	100	100	100	0	100	0	0	0	0	0	100	0	0	0	0	0	0	0	0	0	0	0
X1207	1	1668531	SINE	Upstream	40.1622	Balancing	NA	0	0	0	0	0	0	100	0	0	0	0	0	0	0	0	0	0	0	0	0	0	0	0	0	0	100	0	0	0	0	0	0	0	100	0	0	0	0	0	0	0	100
X1208	1	1668401	SINE	Upstream	40.1995	Neutral	NS	0	0	0	0	0	0	0	0	0	0	0	0	0	0	0	0	0	0	0	0	0	0	0	0	0	100	0	0	0	0	0	0	0	0	0	0	0	0	0	0	0	0
X1209	1	16684942	CACTA	Upstream	33.8083	Neutral	NA	0	0	0	0	0	0	0	0	0	0	0	0	0	0	0	0	0	0	0	0	0	0	0	0	0	0	0	0	0	0	0	0	0	0	0	0	0	0	0	0	0	100
X1211	1	16693215	Helitron	Upstream	38.1969	Neutral	NA	0	0	0	0	0	0	0	0	0	0	0	0	0	0	0	0	0	0	0	0	0	0	0	0	0	0	0	0	0	0	0	0	0	0	0	0	0	0	100	0	0	0
X1220	1	16793498	Mariner	Upstream	41.7133	Neutral	S	0	100	0	100	0	0	0	0	0	100	0	0	100	100	100	100	100	100	0	0	0	0	0	0	0	0	0	0	0	0	0	100	0	0	0	0	100	0	0	0	0	100
X1221	1	16793420	Mariner	Upstream	41.7493	Neutral	S	0	0	0	0	0	0	0	0	0	0	0	0	0	0	0	0	0	0	0	0	0	0	0	0	0	0	0	0	0	0	0	0	0	0	0	0	0	0	0	100	100	0
X1224	1	1681074	MuDR	Downstream	34.4384	Neutral	S	0	0	0	0	0	0	0	0	0	0	0	0	0	0	0	0	0	0	0	0	0	0	0	0	0	0	0	0	0	0	0	0	0	0	0	0	0	100	0	0	0	0
X1231	1	16841472	Gypsy	Downstream	41.8688	Balancing	NS	100	0	0	100	100	0	0	0	0	0	0	0	0	0	100	0	0	0	0	0	0	0	100	100	0	0	0	0	0	0	0	100	0	0	0	100	0	0	0	0	0	0
X1236	1	1692951	SINE	Upstream	85.0882	Neutral	NA	0	0	0	0	0	0	0	0	0	0	0	0	0	0	0	0	0	0	0	0	0	0	0	0	0	0	0	0	0	0	0	0	0	0	0	0	0	100	0	0	0	0
X1241	1	17028888	LINE	Downstream	38.223	Neutral	NA	100	100	0	100	100	0	0	100	0	100	100	0	0	100	100	100	0	0	100	100	100	0	0	0	0	0	100	0	0	0	100	100	100	100	100	0	0	0	0	0	0	0
X1245	1	1704345	hAT	Downstream	60.803	Balancing	S	0	0	100	0	0	0	0	0	0	0	0	100	0	0	0	0	0	0	0	0	0	0	0	0	0	0	0	0	0	0	100	0	0	0	0	0	0	0	100	0	0	0
X1248	1	17074	hAT	Upstream	65.6658	Neutral	NA	0	0	0	0	0	0	0	0	0	0	0	0	0	0	0	0	0	0	0	0	0	0	0	0	0	0	0	0	0	0	0	0	0	100	0	0	0	100	100	0	0	0
X1258	1	1729893	Copia	Downstream	78.6575	Neutral	NS	0	0	0	0	0	0	0	0	0	0	0	0	0	0	0	0	0	0	0	0	0	0	0	0	0	0	0	0	0	0	0	0	0	0	0	0	0	0	0	100	100	0
X1259	1	1729823	Copia	Downstream	78.6766	Balancing	NS	0	0	0	100	100	0	0	0	100	0	0	0	0	0	100	100	100	0	100	100	0	100	0	0	100	100	0	100	100	100	0	100	100	100	100	100	100	0	0	0	0	0
X1260	1	17312670	CACTA	Downstream	11.7047	Neutral	NA	0	0	0	0	100	0	0	0	0	0	0	0	0	100	0	100	0	0	0	0	0	0	0	0	0	0	0	0	0	0	0	0	0	0	0	0	0	0	0	100	100	100
X1263	1	17339180	Copia	TE	0	Neutral	S	0	0	0	0	0	0	0	0	0	0	0	0	0	0	0	0	0	0	0	0	0	0	0	0	0	0	0	0	0	0	0	0	0	0	0	0	0	0	100	0	0	0
X1264	1	1734188	Gypsy	Downstream	65.2074	Neutral	S	0	0	0	0	0	0	0	0	0	0	0	0	0	0	0	0	0	0	0	0	0	0	0	0	0	0	0	0	100	0	0	0	0	0	0	0	0	0	100	0	0	0
X1268	1	17362173	Helitron	Upstream	61.498	Neutral	NS	100	0	0	0	0	0	0	0	0	0	0	0	0	0	0	0	0	0	0	0	0	0	0	100	100	0	0	0	0	0	0	0	100	0	0	0	0	0	0	0	0	0
X1270	1	17363784	Gypsy	Downstream	51.3517	Neutral	NS	0	0	0	0	0	0	0	0	0	0	0	0	0	0	0	0	0	0	0	0	0	0	0	0	0	0	0	0	0	0	0	0	0	0	0	0	0	100	0	0	0	0
X1273	1	1741589	LINE	Downstream	50.9608	Balancing	S	0	100	0	100	0	0	0	0	0	0	0	0	0	0	100	100	100	0	0	0	0	100	0	100	100	100	0	0	0	100	0	100	100	0	100	0	100	0	0	0	0	0
X1283	1	17489818	TRIM_LAR	Upstream	48.0625	Neutral	S	0	0	0	0	0	0	0	0	0	0	0	0	0	0	0	0	0	0	0	0	0	0	0	0	0	0	0	0	0	0	0	0	0	0	0	0	0	0	0	100	100	100
X1284	1	1752153	TIR_MITE	Upstream	28.688	Neutral	S	0	0	0	0	0	0	0	0	0	0	0	0	0	0	0	0	0	0	0	0	0	0	0	0	0	0	0	0	0	0	0	0	0	0	0	0	0	100	100	0	0	100
X1285	1	1752049	TIR_MITE	Upstream	28.7402	Neutral	NS	0	0	0	0	0	0	0	0	0	0	0	0	0	0	0	0	0	0	0	0	0	0	0	0	0	0	0	0	0	0	0	0	0	0	0	0	0	100	100	0	0	100
X1290	1	17565897	Gypsy	Downstream	56.9737	Neutral	NA	0	0	0	0	0	0	0	0	0	0	0	0	0	0	0	0	0	0	0	0	0	0	0	0	0	0	0	0	0	0	0	100	100	0	0	0	0	0	0	0	0	0
X1294	1	175912	SINE	Upstream	21.3776	Neutral	NS	0	0	0	0	0	0	0	0	0	0	0	0	0	0	0	0	0	0	0	0	0	0	0	0	0	0	0	0	0	0	0	0	0	0	0	0	0	0	100	0	0	0
X1301	1	17727298	Helitron	Downstream	5.38516	Neutral	NA	0	0	0	0	0	0	0	0	0	0	0	0	0	0	0	0	0	0	0	0	0	0	0	0	0	0	0	0	0	0	0	0	0	0	0	0	0	0	0	0	0	100
X1337	1	1807207	hAT	Upstream	75.213	Neutral	S	0	0	100	0	0	100	0	0	0	0	0	0	0	100	0	0	0	0	0	0	0	0	0	0	0	0	0	0	0	0	0	0	0	0	0	0	0	0	100	0	0	0
X1348	1	183767	MuDR	Downstream	75.8353	Balancing	NS	0	0	0	0	0	0	0	0	0	0	0	0	0	0	0	0	0	0	0	0	0	0	0	0	0	0	0	0	0	0	0	0	0	0	0	0	0	0	0	100	100	0
X1353	1	1852928	Helitron	Downstream	63.3798	Neutral	S	100	100	0	0	0	0	0	0	0	0	0	0	0	100	0	0	0	100	0	0	0	100	0	100	0	0	0	0	0	100	0	0	0	0	0	0	100	0	0	0	0	100
X1358	1	1894010	Mariner	Downstream	58.4038	Balancing	NA	100	0	0	0	0	0	0	0	0	0	0	0	0	0	0	0	0	0	0	0	0	0	0	0	0	0	0	0	0	0	0	0	0	0	0	0	0	0	0	0	0	0
X1373	1	1938907	NA	Downstream	35.2136	Balancing	S	0	0	0	0	100	100	0	0	0	0	0	0	0	100	0	100	0	0	0	0	0	0	0	0	0	0	0	0	0	0	0	0	0	0	100	100	0	0	0	0	0	0
X1374	1	1947337	Harbinger	Upstream	43.8064	Neutral	NA	0	0	0	0	0	0	0	0	100	100	100	0	0	100	0	100	0	0	0	0	100	0	0	100	0	100	100	0	0	0	0	0	0	0	0	0	0	0	0	0	0	0
X1378	1	1956202	Harbinger	Downstream	81.3572	Neutral	S	0	0	0	0	0	100	0	0	0	0	0	0	0	0	100	0	0	0	0	0	0	0	0	0	0	0	0	0	0	0	0	0	0	0	0	0	0	100	0	0	0	0
X1379	1	1956103	Harbinger	Downstream	81.3757	Balancing	S	0	0	0	0	0	0	0	0	0	0	0	100	100	0	0	0	0	0	0	0	0	0	0	0	0	0	0	0	0	0	0	0	0	0	0	0	0	0	0	0	0	0
X1381	1	1961822	MuDR	Upstream	43.2435	Neutral	S	100	0	0	0	0	100	0	0	0	0	0	100	100	100	100	100	0	0	0	0	0	0	0	100	0	100	0	0	0	0	0	0	0	100	0	100	0	0	0	0	0	0
X1383	1	1984599	Harbinger	Downstream	94.2656	Neutral	NA	100	0	0	100	100	100	0	0	100	0	0	100	100	100	100	0	0	0	0	100	100	0	0	0	0	0	0	0	0	0	0	0	0	0	0	0	100	0	0	0	0	0
X1384	1	198570	Copia	Upstream	25.1396	Neutral	S	0	0	0	0	0	0	0	0	0	0	0	0	0	0	0	0	0	0	0	0	0	0	0	0	0	100	0	0	0	0	0	0	0	0	0	0	100	0	100	0	0	0
X1396	1	1995927	Harbinger	Upstream	111.875	Balancing	S	0	0	0	0	0	0	0	0	0	0	0	0	0	0	0	0	0	0	0	0	0	0	100	0	0	0	0	0	0	0	0	0	0	0	0	0	0	0	0	0	0	0
X1397	1	2012630	MuDR	Upstream	49.295	Neutral	NA	100	0	0	0	100	100	0	0	0	100	100	0	0	0	0	0	0	0	0	100	100	0	0	0	0	0	0	0	0	0	0	0	0	0	100	100	100	0	100	0	0	100
X1405	1	2030533	Helitron	Downstream	28.4781	Neutral	NA	0	0	0	0	0	0	0	0	0	0	0	0	0	0	0	0	0	0	0	0	0	0	0	0	0	0	0	0	0	0	0	0	0	0	0	0	0	0	0	100	100	0
X1408	1	2043482	hAT	Downstream	43.1509	Neutral	NS	100	0	0	100	0	0	0	0	0	0	100	100	100	0	0	100	0	0	100	100	100	0	100	0	0	0	0	0	0	100	100	0	0	0	100	100	0	0	0	0	0	0
X1430	1	2091457	CACTA	Upstream	49.1325	Neutral	NS	0	0	0	0	0	0	0	0	0	100	100	0	0	0	0	0	0	0	100	100	0	0	0	0	0	0	0	0	0	0	0	0	0	0	0	0	0	0	0	0	0	0
X1431	1	2092878	CACTA	Upstream	61.6604	Balancing	NS	0	0	0	0	0	0	0	0	0	100	100	0	0	0	0	0	0	0	100	100	0	0	0	0	0	0	0	0	0	0	0	0	0	0	0	0	0	0	0	0	0	0
X1439	1	2104471	CACTA	Upstream	124.415	Balancing	S	0	0	0	0	0	0	0	0	0	0	0	100	100	0	0	0	0	0	0	0	0	100	0	100	100	100	0	0	0	0	100	0	0	0	0	0	100	0	0	0	0	100
X1442	1	211328	hAT	Downstream	31.8591	Neutral	NA	0	0	0	0	0	0	0	0	0	0	0	0	0	100	0	100	0	0	0	0	0	0	100	100	0	0	0	0	0	0	0	100	0	0	0	100	0	0	0	100	100	0
X1455	1	2134381	Gypsy	Upstream	61.2209	Neutral	NA	0	0	0	0	0	0	0	0	0	0	0	0	0	0	100	0	0	0	0	0	0	0	0	0	0	0	0	0	0	0	0	0	0	0	0	0	0	0	0	0	0	0
X1471	1	2150838	TIR_MITE	Downstream	29.3087	Neutral	NA	0	0	0	0	0	0	0	0	0	0	0	0	0	0	0	0	0	100	0	0	0	0	0	0	0	0	0	0	0	0	100	0	0	100	0	0	0	0	0	0	0	0
X1475	1	21579385	Helitron	Upstream	22.8473	Neutral	S	100	0	100	0	100	0	0	0	100	0	0	0	0	0	0	0	100	0	100	0	0	0	0	0	0	0	0	100	100	100	0	0	0	0	0	0	100	0	0	0	0	0
X1485	1	21623048	LINE	Downstream	20.1742	Neutral	NA	0	0	0	0	0	0	0	0	0	0	0	0	0	0	0	0	0	0	0	0	0	0	0	0	0	0	0	0	0	0	0	0	0	0	0	0	0	0	100	0	0	0
X1487	1	21644717	Helitron	Downstream	45.6946	Neutral	S	100	100	100	100	100	100	100	0	0	0	0	100	0	100	100	0	100	0	100	0	0	0	0	0	0	100	0	100	0	0	100	100	100	0	0	0	0	100	100	100	100	100
X1496	1	2172989	TRIM_LAR	Downstream	94.1807	Neutral	NS	100	0	100	100	0	0	100	0	0	0	0	100	100	0	0	0	0	0	0	0	100	0	0	0	0	0	0	0	0	0	100	100	100	100	0	0	100	0	100	0	0	0
X1501	1	21888123	Tase	Downstream	36.7151	Neutral	NS	0	0	0	0	0	0	0	0	0	0	0	0	0	0	0	0	0	0	0	0	0	0	0	0	0	0	0	0	0	0	0	0	0	0	0	0	0	0	0	0	0	100
X1502	1	21888064	Tase	Downstream	36.6742	Balancing	S	0	0	0	0	0	0	0	0	0	0	0	0	0	0	0	0	0	0	0	0	0	0	0	0	0	0	0	0	0	0	0	0	0	0	0	0	0	0	0	100	100	0
X1503	1	21946261	hAT	Downstream	33.5708	Balancing	NA	0	0	0	0	0	0	0	100	0	0	0	0	0	0	0	0	0	0	0	0	0	0	0	0	0	0	0	0	0	0	0	0	0	0	0	0	0	0	0	0	0	0
X1514	1	2210209	Helitron	Downstream	50.4183	Neutral	S	0	0	0	0	0	0	0	0	0	0	0	0	0	0	0	0	0	0	0	0	0	100	0	0	100	100	100	100	100	0	0	0	0	0	0	0	0	0	0	0	0	0
X1515	1	2211048	Helitron	Downstream	57.576	Neutral	S	0	0	0	0	0	0	0	0	0	0	0	0	0	0	0	0	0	0	0	0	0	0	0	0	0	0	0	0	0	0	0	0	0	0	0	0	0	100	0	0	0	0
X1522	1	2213868	NA	Downstream	71.225	Neutral	NA	0	0	0	0	0	0	0	0	0	0	0	0	0	0	0	0	0	0	0	0	0	0	0	0	0	0	0	0	0	0	0	0	0	0	0	0	0	0	0	100	100	0
X1527	1	2216209	NA	Downstream	53.7215	Neutral	NA	0	0	0	0	0	0	0	0	0	0	0	0	0	0	0	0	0	0	0	0	0	0	0	0	0	0	0	0	0	0	0	0	0	0	0	0	0	0	0	0	0	100
X1535	1	22318273	Harbinger	Downstream	47.571	Neutral	NS	0	0	0	0	0	0	0	0	0	0	0	0	0	0	0	0	0	0	0	0	0	0	0	0	0	0	0	0	0	0	0	0	0	0	0	0	0	0	0	100	100	100
X1539	1	2232528	Helitron	Upstream	62.554	Balancing	NS	0	0	0	0	0	0	0	0	0	0	0	0	0	0	0	0	0	0	0	0	0	0	0	0	0	0	0	0	0	0	0	0	0	0	0	0	0	0	0	0	0	0
X1540	1	22335634	CACTA	Downstream	40.1622	Balancing	NA	0	0	100	0	0	0	0	0	0	0	0	0	100	0	100	100	0	100	100	100	0	100	0	0	100	0	100	0	100	100	0	0	0	100	0	0	0	0	0	0	0	0
X1542	1	223940	MuDR	Upstream	82.4197	Neutral	NS	0	0	0	0	0	0	0	100	0	0	0	0	0	0	0	0	0	0	0	0	0	0	0	0	0	0	0	0	0	0	0	0	0	0	0	0	0	0	0	0	0	0
X1545	1	22433520	Helitron	Downstream	42.5206	Balancing	S	0	0	100	0	0	0	0	0	0	0	0	100	100	0	0	0	0	0	0	0	0	0	0	0	0	100	0	0	0	100	0	0	0	0	0	0	100	0	100	0	0	0
X1553	1	2255974	hAT	Upstream	54.8817	Neutral	NA	100	0	100	100	100	100	100	100	100	100	100	100	100	100	100	100	100	100	0	100	100	100	100	100	100	100	100	100	100	100	100	0	100	100	100	100	100	0	0	100	100	100
X1570	1	228333	MuDR	Upstream	105.494	Neutral	NS	0	0	0	100	0	0	0	0	0	0	0	0	0	0	0	0	0	0	0	0	0	0	0	0	0	0	0	0	0	0	0	0	0	100	0	0	100	0	0	0	0	0
X1575	1	22861023	LINE	Downstream	51.9904	Neutral	NA	0	0	0	0	0	0	0	0	0	100	0	0	0	0	0	0	0	0	0	0	100	0	0	0	0	0	0	0	0	0	0	0	0	0	0	0	0	100	100	100	100	100
X1587	1	22919102	Helitron	Downstream	47.8539	Balancing	NS	0	0	0	0	0	0	0	0	0	0	0	0	0	0	0	0	0	0	0	0	0	0	0	0	0	100	0	0	0	0	0	0	0	0	0	0	0	0	0	0	0	0
X1595	1	22923808	Helitron	Downstream	83.0903	Balancing	S	0	0	0	0	0	0	0	0	0	0	0	0	0	0	0	0	0	0	0	0	0	0	0	0	0	0	0	0	0	0	0	0	0	0	0	0	0	0	100	0	0	100
X1603	1	22961551	TRIM_LAR	Upstream	48.6313	Neutral	S	0	0	100	0	0	0	100	0	0	0	100	0	0	0	100	100	0	0	100	0	0	100	0	0	100	0	0	0	100	0	0	0	0	0	0	0	0	0	0	0	0	0
X1605	1	2299161	Helitron	Downstream	22.5167	Neutral	NA	0	0	0	100	0	0	0	0	0	0	0	0	0	0	0	0	0	100	0	0	0	0	0	0	0	0	0	0	0	100	100	100	100	0	0	0	100	0	0	0	0	0
X1610	1	23091581	MuDR	Downstream	47.6655	Neutral	NS	100	0	100	0	0	0	0	0	0	0	0	0	0	0	100	100	100	0	0	0	0	0	100	100	0	0	100	0	0	0	0	0	0	0	0	0	0	100	0	100	100	0
X1617	1	23116883	SINE	Upstream	32.7872	Neutral	NS	0	100	0	0	0	0	0	0	0	0	0	0	100	100	0	100	0	0	0	0	100	0	0	0	0	0	0	0	0	0	0	0	0	0	0	0	0	0	0	0	0	0
X1618	1	23117048	SINE	Upstream	31.5753	Neutral	NA	0	0	0	0	0	0	0	0	0	0	0	0	0	0	0	0	0	0	0	0	0	0	0	0	0	0	0	0	0	0	0	0	0	0	0	0	0	0	100	100	100	0
X1636	1	2322384	Helitron	Downstream	132.083	Neutral	S	0	0	0	0	0	0	0	0	0	0	0	0	0	0	0	0	0	0	0	0	0	0	0	0	100	100	100	0	0	0	0	0	0	0	0	0	0	0	0	0	0	100
X1637	1	2322286	Helitron	Downstream	132.095	Neutral	NS	0	0	0	0	0	0	0	0	0	0	0	0	0	0	0	0	0	0	0	0	0	0	0	0	0	0	0	0	0	0	0	0	0	0	0	0	0	0	0	100	100	0
X1643	1	2328003	Helitron	Upstream	114.171	Neutral	NS	100	0	0	100	0	0	0	0	100	100	100	0	0	100	0	0	0	0	100	0	0	100	0	0	100	0	100	0	100	0	0	0	100	0	0	0	100	0	0	0	0	0
X1651	1	2337316	Helitron	Upstream	60.2246	Neutral	NA	0	0	0	0	0	0	0	0	100	0	0	100	100	0	0	0	0	0	0	0	0	0	0	0	0	0	0	0	100	0	0	0	0	0	0	0	0	0	0	0	0	0
X1652	1	233801	TIR_MITE	Upstream	117.401	Neutral	S	0	0	0	0	0	0	0	0	0	0	0	0	0	0	0	0	0	0	0	0	0	0	0	0	0	0	0	0	0	0	0	0	0	100	0	0	100	100	100	0	0	0
X1653	1	233705	TIR_MITE	Upstream	117.388	Balancing	S	0	0	0	0	0	0	0	0	0	0	0	0	0	0	0	0	0	0	0	0	0	0	0	0	0	0	0	0	0	0	0	0	0	0	0	0	100	0	0	0	0	0
X1654	1	2348588	Helitron	Downstream	55.9911	Neutral	NA	0	0	0	0	0	0	0	0	0	0	0	0	0	0	0	0	0	0	0	0	0	0	0	0	0	0	100	0	0	0	0	0	0	0	0	0	0	0	0	0	0	0
X1655	1	2348509	Helitron	Downstream	56.0179	Neutral	NA	0	0	0	0	0	0	100	0	0	0	0	0	0	0	0	0	0	0	0	0	0	0	0	0	0	0	0	0	0	0	0	0	0	0	0	0	0	0	0	0	0	0
X1661	1	2355512	NA	Downstream	52.6118	Neutral	S	0	0	0	0	0	0	0	0	0	0	0	0	0	0	0	0	0	0	0	0	0	0	0	0	0	0	0	0	0	0	0	0	0	0	0	0	0	0	0	0	0	100
X1663	1	23570092	CACTA	TE	0	Neutral	S	0	0	0	0	0	0	0	0	0	100	0	0	0	0	0	0	0	0	0	0	0	100	0	0	0	0	0	0	0	0	0	0	0	0	0	0	0	0	0	0	0	0
X1664	1	2357848	NA	Downstream	20.4939	Balancing	NA	0	0	0	0	0	0	0	0	0	0	0	0	0	0	0	0	0	0	0	0	0	0	0	0	0	0	0	0	0	0	0	0	0	0	0	0	0	0	0	0	0	100
X1665	1	2357712	NA	Downstream	20.4206	Neutral	S	0	0	0	0	0	0	0	0	0	0	0	0	0	0	0	0	0	0	0	0	0	0	0	0	0	0	100	0	0	0	0	0	0	0	0	0	0	0	0	0	0	0
X1674	1	23616969	LINE	Downstream	38.8587	Neutral	S	0	0	0	0	0	0	100	0	0	0	0	0	0	0	0	0	0	0	0	0	0	0	0	0	0	0	0	0	0	0	0	0	0	0	0	0	0	0	0	0	0	0
X1678	1	23674376	hAT	Downstream	41.4849	Neutral	S	0	0	0	0	0	0	0	0	0	0	0	0	0	0	0	0	0	0	0	0	0	0	0	0	0	0	0	0	0	0	0	0	0	0	0	0	0	0	0	100	100	0
X1704	1	2391741	Helitron	Upstream	72.3602	Balancing	NA	0	0	0	0	0	0	0	0	0	0	0	0	0	0	0	0	0	0	0	0	0	0	0	0	0	0	0	0	0	0	100	0	0	0	0	0	0	0	0	0	0	0
X1705	1	2391700	Helitron	Upstream	72.3809	Neutral	NA	0	0	0	0	0	0	0	0	0	0	0	0	0	0	0	0	0	0	0	0	0	0	0	0	0	0	0	0	0	0	100	0	0	0	0	0	0	0	0	0	0	0
X1714	1	24010377	MuDR	Downstream	22.3607	Neutral	S	0	0	100	100	100	0	100	0	0	0	100	100	0	0	100	0	100	0	100	0	100	0	100	0	0	0	100	0	0	100	0	0	0	0	0	100	0	0	0	0	0	0
X1716	1	2406819	Copia	Upstream	81.3019	Neutral	NA	100	100	0	0	100	100	0	0	100	0	0	0	0	0	100	100	0	0	0	100	100	100	100	100	0	0	0	100	100	100	0	0	0	0	0	100	0	0	0	0	0	100
X1720	1	2411018	Copia	Upstream	103.417	Neutral	NA	0	0	0	0	0	0	0	0	0	0	0	0	0	0	0	0	0	0	0	0	0	0	100	0	0	0	0	0	0	0	0	0	0	0	0	0	0	0	0	100	100	100
X1743	1	24324724	LINE	Upstream	22.3607	Neutral	NA	0	0	0	0	0	0	0	0	0	0	0	0	0	0	0	0	0	0	0	0	0	0	0	0	0	0	0	0	0	0	0	0	0	0	0	0	0	0	0	100	100	0
X1745	1	2433499	Helitron	Upstream	65.9394	Neutral	NA	0	0	0	0	0	0	0	0	0	0	100	0	0	0	100	0	0	0	0	0	0	0	0	0	100	100	100	0	100	0	0	0	100	100	0	0	0	100	0	0	0	0
X1746	1	24339805	LINE	Downstream	55.5518	Neutral	NS	0	100	0	0	0	0	0	0	0	0	0	0	0	0	0	0	0	0	0	0	0	0	0	0	0	0	0	0	0	0	0	0	0	0	0	0	0	0	0	0	0	0
X1763	1	24391520	hAT	Downstream	107.355	Balancing	NA	0	0	0	0	0	0	0	0	0	0	0	0	0	0	0	0	0	0	0	0	0	0	0	0	0	0	0	0	0	0	0	0	0	0	0	0	0	0	100	0	0	0
X1765	1	24398165	hAT	Downstream	69.347	Balancing	S	0	0	0	0	0	0	0	0	0	0	0	0	0	0	0	0	0	0	0	0	0	0	100	100	0	0	0	0	0	0	0	0	0	0	0	0	100	0	0	0	0	0
X1766	1	24398108	hAT	Downstream	69.3253	Balancing	NA	0	0	0	0	0	0	0	0	0	0	0	0	0	0	0	0	0	0	0	0	0	0	0	0	0	0	0	0	0	0	0	0	0	0	0	0	0	0	100	0	0	0
X1768	1	24424686	Helitron	Downstream	69.4838	Neutral	NS	0	0	100	100	0	100	0	0	0	0	0	0	0	0	100	0	100	0	0	0	0	0	0	100	0	100	0	100	0	0	0	0	0	0	0	0	100	0	0	0	0	0
X1789	1	24501387	Gypsy	Upstream	39.1024	Neutral	NS	0	0	0	0	0	0	0	0	0	0	0	0	0	0	0	0	0	0	0	0	0	0	0	0	0	0	0	0	0	0	0	0	0	0	0	0	0	100	100	0	0	100
X1790	1	24501227	Gypsy	Upstream	39.064	Neutral	NA	0	0	0	0	0	0	0	0	0	0	0	0	0	0	0	0	0	0	0	0	0	0	0	0	0	0	0	0	0	0	0	0	0	0	0	0	0	100	100	0	0	100
X1797	1	24546092	MuDR	Downstream	38.5227	Balancing	NA	0	0	0	0	0	0	0	0	0	0	0	0	0	0	0	0	0	0	0	0	0	0	0	0	0	0	0	0	0	0	0	0	0	0	0	0	0	0	0	100	100	100
X1800	1	2455055	Harbinger	Downstream	75.6307	Neutral	NA	0	0	0	0	0	0	0	0	0	0	0	0	0	0	0	0	0	0	0	0	0	0	0	0	0	0	0	0	0	0	0	0	0	0	0	0	0	0	0	100	100	0
X1801	1	2454946	Harbinger	Downstream	75.6505	Neutral	NA	100	0	0	0	0	100	0	0	100	0	100	0	100	0	0	0	100	100	0	0	100	100	0	0	100	0	0	0	0	0	100	100	0	0	100	0	0	0	0	0	0	0
X1820	1	24598305	Helitron	Upstream	52.6023	Neutral	NA	100	0	0	0	100	100	0	0	100	0	0	0	0	0	100	100	0	100	100	100	0	0	100	0	0	0	0	0	100	0	0	0	0	0	100	100	0	0	0	0	0	0
X1824	1	2461878	MuDR	Upstream	67.4166	Balancing	S	0	0	100	100	0	0	0	0	0	0	0	0	0	100	100	0	0	100	0	0	100	0	0	0	0	0	0	0	0	0	0	0	0	0	0	0	0	0	0	0	0	0
X1833	1	2465087	MuDR	Upstream	38.0526	Neutral	NA	0	0	0	0	0	0	0	0	0	0	0	0	0	0	0	0	0	0	0	0	0	0	0	0	0	0	0	0	0	0	0	0	0	0	0	0	0	100	0	0	0	0
X1834	1	2464991	MuDR	Upstream	38.0132	Neutral	S	0	0	0	0	0	0	0	0	0	0	0	0	0	100	100	0	0	0	0	0	0	0	0	0	0	0	0	0	0	0	0	0	0	0	0	0	100	0	0	0	0	0
X1837	1	24685856	Harbinger	Upstream	63.6553	Balancing	S	0	0	0	0	0	0	0	0	0	0	0	0	0	0	0	0	0	0	0	0	0	0	0	100	0	0	0	0	0	0	0	0	0	0	0	0	0	0	0	0	0	0
X1840	1	24688543	TIR_MITE	Upstream	45.0666	Neutral	NA	0	0	0	0	0	0	0	0	0	0	0	0	0	0	0	0	0	0	0	0	0	0	0	0	0	0	0	0	0	0	0	0	0	0	0	0	0	100	0	0	0	0
X1841	1	24691172	TIR_MITE	Downstream	20.6155	Divergent	NS	100	0	100	100	100	100	100	0	0	0	100	0	100	0	100	0	0	100	0	0	0	0	0	0	100	0	0	0	0	100	100	0	0	0	100	0	0	0	0	0	0	0
X1846	1	24707480	MuDR	Downstream	59.8247	Balancing	NS	0	0	0	0	0	0	100	0	0	0	0	0	0	0	0	0	0	0	0	0	0	0	0	0	0	0	0	0	0	0	0	0	0	0	0	0	0	0	0	0	0	0
X1858	1	24730371	Harbinger	Upstream	51.7107	Neutral	NA	0	0	0	0	0	0	0	0	0	0	0	0	0	0	100	100	0	0	0	0	0	0	0	0	0	0	0	0	0	0	0	0	0	0	0	0	0	100	100	0	0	0
X1868	1	2479890	MuDR	Downstream	4.89898	Neutral	S	0	0	0	0	0	0	0	0	0	0	0	100	0	0	0	0	0	100	0	0	0	0	0	0	0	0	0	100	100	100	100	100	100	100	0	0	100	0	0	0	0	0
X1869	1	2479787	MuDR	Downstream	5.19615	Neutral	NA	0	0	0	0	0	0	0	0	0	0	0	100	0	0	0	0	0	100	0	0	0	0	0	0	0	0	0	0	0	100	100	100	100	100	0	0	100	0	0	0	0	0
X1878	1	24852622	NA	Downstream	39.0256	Divergent	NS	100	0	100	0	100	100	100	100	0	100	100	100	0	0	100	100	100	0	0	0	100	0	0	0	0	0	100	100	0	0	0	100	100	0	0	0	0	0	0	0	0	0
X1881	1	24890778	Helitron	Upstream	57.5934	Balancing	S	0	0	0	0	0	0	0	0	100	100	0	0	0	0	100	100	0	0	0	0	100	0	0	0	0	0	0	0	0	0	0	0	0	0	0	0	0	0	0	0	0	0
X1882	1	24890703	Helitron	Upstream	57.6194	Neutral	NA	100	100	0	0	100	0	100	100	100	100	0	0	0	0	0	100	100	0	0	0	100	0	0	0	0	100	100	0	100	0	0	0	0	0	0	0	0	0	100	100	100	0
X1883	1	24926802	CACTA	Downstream	23.2379	Balancing	NA	0	0	0	100	0	0	0	100	0	0	0	0	0	0	0	0	100	0	0	0	0	0	100	100	0	0	0	0	100	0	0	100	0	0	100	0	0	0	0	0	0	100
X1884	1	24926891	CACTA	Downstream	23.0434	Balancing	S	0	0	0	0	100	0	0	0	0	100	0	0	0	0	0	0	0	0	0	0	0	0	100	100	100	0	0	100	100	0	0	0	0	0	100	100	0	100	100	0	0	0
X1891	1	24948202	Harbinger	Upstream	27.2764	Neutral	S	0	0	0	0	0	0	0	0	0	0	0	0	0	0	0	0	0	0	0	0	0	0	0	0	0	0	0	0	0	0	0	0	0	0	0	0	0	0	0	100	100	100
X1898	1	2499771	Harbinger	Downstream	38.3927	Neutral	NS	100	0	100	100	0	100	0	0	100	100	0	0	100	0	0	100	0	0	0	0	0	100	100	100	100	0	0	0	100	0	100	0	100	100	100	0	0	0	0	0	0	0
X1900	1	25007832	TIR_MITE	Downstream	39.4715	Balancing	NS	0	0	0	100	100	100	0	100	0	0	0	100	0	0	100	0	0	0	0	0	0	0	100	0	0	0	0	100	0	0	100	0	0	0	0	100	100	0	0	0	0	0
X1913	1	25078013	Copia	Downstream	43.0349	Balancing	NA	0	100	0	0	0	0	0	0	0	0	0	0	0	0	0	0	0	0	0	0	0	0	0	0	0	0	0	0	0	0	0	0	0	0	0	0	100	0	0	100	100	0
X1936	1	25345261	NA	Upstream	42.5793	Neutral	NS	0	0	0	0	0	0	0	0	0	0	0	0	0	0	0	0	0	0	0	0	0	0	0	0	0	0	0	0	0	0	0	0	0	0	0	0	0	100	0	0	0	0
X1938	1	25346623	NA	Upstream	55.6597	Neutral	NS	0	0	100	100	0	0	0	0	0	0	0	100	0	0	0	0	100	0	0	0	0	0	0	0	0	0	0	100	0	0	0	100	100	0	0	0	0	0	0	0	0	0
X1953	1	25370801	SINE	Upstream	25.923	Balancing	NA	0	100	100	100	100	0	0	0	100	0	0	0	0	0	0	100	100	100	100	100	0	0	0	0	0	0	0	100	100	0	0	100	0	0	0	100	0	100	0	100	100	100
X1990	1	25801122	Helitron	Downstream	9.16515	Balancing	NA	0	0	0	0	0	0	0	0	0	0	0	0	0	0	0	0	0	0	0	0	0	100	0	100	0	0	0	0	0	0	0	0	0	0	0	0	0	0	0	0	0	0
X2001	1	25867347	Mariner	Upstream	24.8998	Neutral	S	0	0	0	0	0	0	0	0	0	0	0	0	0	0	0	0	0	0	0	0	0	0	0	0	0	0	0	0	0	0	0	0	0	0	0	0	0	0	0	0	0	100
X2011	1	25943656	Helitron	Upstream	14.2829	Divergent	NA	0	0	0	0	0	0	0	0	0	0	0	0	0	0	0	100	0	0	0	0	0	0	100	100	0	0	0	0	0	0	0	0	0	0	100	0	0	0	0	0	0	0
X2027	1	25991567	Copia	Downstream	73.5799	Neutral	S	0	0	0	0	0	0	0	0	0	0	0	0	0	0	0	100	0	0	0	0	0	0	0	100	0	0	0	0	0	0	0	0	0	0	0	0	0	0	0	0	0	0
X2028	1	26001176	TIR_MITE	Downstream	17.6918	Neutral	NA	0	0	0	0	0	0	0	0	0	0	0	0	0	0	0	0	0	0	0	0	0	0	0	0	0	0	0	0	0	0	0	0	0	0	0	0	0	0	0	0	0	100
X2031	1	26013183	MuDR	Upstream	72.0555	Balancing	S	0	0	100	100	0	0	0	0	0	0	0	0	100	0	0	0	100	100	0	0	0	0	100	0	0	0	0	0	0	100	100	0	0	0	0	0	100	0	0	0	0	100
X2036	1	26021465	MuDR	Upstream	115.771	Neutral	NS	100	0	0	0	0	0	0	0	0	0	0	0	0	0	0	0	0	0	0	0	0	0	0	0	0	0	0	0	0	0	0	0	0	0	0	0	0	0	0	0	0	0
X2039	1	26023599	Copia	Downstream	106.146	Balancing	NA	0	0	0	0	0	0	0	0	0	0	0	0	0	0	0	0	0	0	0	0	0	0	0	0	0	0	0	0	0	0	0	0	100	0	0	0	0	0	0	0	0	0
X2047	1	26040661	TIR_MITE	Downstream	41.8927	Divergent	NS	0	0	0	0	0	0	0	0	0	0	0	0	0	0	0	100	0	0	0	0	0	0	0	0	0	0	0	0	0	0	100	0	0	0	0	0	0	100	0	0	0	0
X2048	1	26085966	Copia	Downstream	30.2655	Neutral	S	0	0	0	0	0	0	0	0	0	0	0	0	0	0	0	0	0	0	0	0	0	0	0	0	0	0	0	0	0	0	0	0	0	0	0	0	0	100	0	0	0	0
X2049	1	26085933	Copia	Downstream	30.315	Divergent	NA	0	0	0	0	0	0	0	0	0	100	100	0	0	0	0	0	0	0	100	100	100	0	0	0	0	0	100	0	100	0	0	0	0	0	0	0	0	0	0	0	0	0
X2060	1	2615244	MuDR	Upstream	1.73205	Balancing	NS	0	0	0	0	0	0	0	0	0	0	0	0	0	0	0	0	0	0	0	0	0	0	0	0	0	0	0	0	0	0	0	0	0	0	0	0	0	0	100	0	0	100
X2068	1	26166714	Gypsy	Upstream	43.6005	Neutral	NA	0	0	0	0	0	0	0	0	0	0	0	0	0	0	0	0	0	0	0	0	0	0	0	0	0	0	0	0	0	0	0	100	0	100	0	0	100	100	0	100	100	100
X2073	1	26187755	Copia	Upstream	47.3814	Balancing	NS	0	0	0	0	0	0	0	0	0	100	0	0	0	0	0	0	0	0	100	100	0	100	0	0	0	0	0	0	100	0	0	0	0	0	0	0	0	0	0	0	0	0
X2089	1	26270083	Helitron	Downstream	35.5668	Neutral	NA	0	0	0	0	0	0	100	0	0	0	0	0	0	0	0	100	0	0	0	0	0	0	0	0	100	0	0	0	100	0	0	0	0	0	0	0	0	0	0	0	0	0
X2090	1	26276998	LINE	Downstream	61.9758	Neutral	NA	0	0	0	0	0	0	0	0	0	0	0	0	100	0	0	0	0	0	0	0	0	0	0	0	0	0	0	0	0	0	0	0	0	0	0	0	0	0	0	0	0	0
X2093	1	26279423	Helitron	Downstream	39.7366	Balancing	NS	0	0	0	0	0	0	0	0	0	0	0	0	0	0	0	0	0	0	100	0	0	100	0	0	100	100	0	100	0	0	0	100	100	100	0	0	0	0	0	0	0	0
X2098	1	26288992	Helitron	Downstream	65.7267	Balancing	NA	0	0	0	0	0	0	0	0	0	0	0	100	0	0	0	0	0	0	0	0	0	0	0	0	0	0	0	0	0	0	0	0	0	0	0	0	0	0	0	0	0	0
X2101	1	26291650	MuDR	Downstream	51.517	Neutral	NA	0	0	0	0	0	0	0	0	0	0	0	0	0	0	0	0	0	0	0	0	0	0	0	0	0	0	0	0	0	0	0	0	0	0	0	0	0	0	0	100	100	0
X2102	1	26302961	Helitron	Upstream	41.833	Balancing	S	0	0	0	0	0	0	0	0	0	0	0	0	0	0	0	0	0	0	0	0	0	0	0	0	0	0	0	0	0	0	0	0	0	0	0	0	0	0	0	100	100	0
X2104	1	26305416	Helitron	Upstream	66.0379	Neutral	NA	0	0	0	0	0	0	0	0	0	0	0	0	0	0	0	0	0	0	0	0	0	0	0	0	0	0	0	0	0	0	0	0	0	0	0	0	0	0	0	100	100	0
X2113	1	26312976	LINE	Upstream	80.5419	Neutral	NA	0	0	0	0	0	0	0	0	0	0	0	0	0	0	0	0	0	0	0	0	100	0	0	0	100	0	0	0	0	0	0	0	0	0	0	0	0	0	0	0	0	0
X2125	1	26402211	TRIM_LAR	Downstream	11.8322	Divergent	NA	0	0	0	0	0	0	0	0	0	0	100	0	0	0	0	100	0	0	100	100	0	0	0	100	100	100	100	100	0	100	0	100	100	100	0	0	0	0	0	0	0	0
X2126	1	264170	MuDR	Upstream	50.7149	Balancing	NS	0	0	0	0	0	0	0	0	0	0	0	0	0	0	0	0	0	0	0	0	0	0	0	0	0	0	0	0	0	0	0	0	0	0	0	0	0	100	100	0	0	0
X2129	1	2641153	SINE	Upstream	78.8162	Balancing	NS	0	0	0	0	0	0	0	0	0	0	0	0	0	0	0	0	0	0	0	0	0	0	0	0	0	0	0	100	0	0	0	0	0	0	0	0	0	0	0	0	0	0
X2143	1	26486305	MuDR	Upstream	28.3196	Divergent	NA	0	0	0	0	0	0	0	0	100	100	0	0	100	0	0	0	0	0	0	0	0	100	0	0	0	100	0	0	100	0	0	0	0	0	100	0	0	0	0	100	100	100
X2147	1	26529562	MuDR	Upstream	38.8844	Neutral	NS	0	100	0	0	0	0	0	0	0	0	0	0	0	0	100	0	0	0	0	0	0	0	100	100	0	0	0	0	0	0	0	0	0	0	0	0	0	0	0	0	0	0
X2177	1	2685976	CACTA	Downstream	59.6741	Neutral	NS	0	0	0	100	0	0	100	0	0	0	0	0	0	0	100	0	0	0	0	0	100	0	100	0	0	100	100	0	0	0	0	0	100	100	0	100	0	100	0	100	100	100
X2178	1	2685807	CACTA	Downstream	59.6992	Neutral	NA	0	0	0	0	0	0	0	0	0	0	0	0	0	0	100	0	0	0	0	0	0	0	100	0	0	0	0	0	0	0	0	0	0	0	0	100	0	0	0	0	0	0
X2191	1	26975923	Helitron	Downstream	38.6264	Neutral	NS	0	0	100	0	0	100	0	0	0	0	0	0	0	0	0	0	0	100	0	0	0	0	0	0	0	0	0	0	0	0	0	100	0	0	0	0	0	0	0	0	0	0
X2192	1	26975838	Helitron	Downstream	38.6652	Neutral	NA	0	0	0	0	0	0	0	0	0	0	0	0	0	0	0	0	0	0	0	0	0	0	0	0	0	0	0	0	0	0	0	0	0	0	0	0	0	100	100	0	0	0
X2193	1	2699313	NA	Downstream	52.5452	Neutral	NS	0	0	0	0	100	0	0	0	0	0	0	0	0	0	0	100	0	100	0	0	0	0	100	100	0	0	0	0	0	0	100	0	100	100	0	0	0	0	0	0	0	0
X2198	1	27040111	hAT	Upstream	61.3025	Neutral	S	0	0	0	0	0	0	0	0	0	0	0	0	0	0	0	0	0	0	0	0	0	0	0	0	0	0	0	0	0	0	0	0	0	0	0	0	0	0	0	0	0	100
X2202	1	27064844	Harbinger	Downstream	43.2782	Neutral	NA	0	0	0	0	0	0	0	0	0	0	0	0	0	0	0	100	0	0	0	0	0	0	0	0	0	0	0	0	0	0	0	0	0	0	0	0	0	0	0	0	0	0
X2207	1	27073804	MuDR	Upstream	73.8512	Balancing	NS	0	0	0	0	0	0	0	0	0	0	0	0	0	0	0	100	0	0	0	0	0	0	0	0	0	0	0	0	0	0	0	0	0	0	0	0	0	0	0	0	0	0
X2209	1	27097456	MuDR	Downstream	42.9767	Balancing	NS	0	0	0	0	100	0	100	0	0	0	0	100	100	0	0	100	0	0	0	0	0	0	0	0	0	0	0	0	0	0	0	0	0	0	100	0	0	100	100	0	0	0
X2210	1	27097427	MuDR	Downstream	43.0116	Neutral	NA	0	0	0	0	0	0	0	0	0	0	0	100	100	0	0	0	0	0	0	0	0	0	0	0	0	0	0	0	0	0	0	0	0	0	0	0	0	0	0	0	0	0
X2214	1	27102561	MuDR	Upstream	29.0689	Neutral	NA	100	100	100	100	0	0	100	0	0	0	0	0	0	0	0	100	0	0	0	0	0	0	0	0	0	0	0	0	0	100	0	0	100	0	0	0	0	0	0	100	100	100
X2233	1	27182923	hAT	Downstream	65.7647	Neutral	NS	0	0	0	0	0	0	0	0	0	0	0	0	0	0	0	0	0	0	0	0	0	0	0	0	0	0	0	0	0	0	0	0	0	0	0	0	0	0	0	100	100	0
X2244	1	27206558	MuDR	Downstream	57.4108	Neutral	NA	0	0	0	0	0	0	100	100	0	100	0	0	0	0	0	100	0	0	0	0	100	100	0	100	0	0	0	0	0	0	0	0	0	0	0	0	0	0	0	0	0	0
X2252	1	27227908	MuDR	Upstream	31.7648	Divergent	NA	0	0	0	0	0	0	0	0	0	0	0	0	0	0	0	0	0	0	0	0	0	0	0	0	0	0	0	0	0	0	0	0	0	0	0	0	0	0	0	100	100	0
X2254	1	27278162	MuDR	Upstream	47.3603	Neutral	NS	100	100	0	0	0	0	100	0	0	0	0	0	0	0	0	100	100	100	0	100	100	100	0	0	100	100	0	0	100	0	0	0	0	0	0	100	0	0	0	0	0	0
X2263	1	27307352	hAT	Downstream	41.1096	Neutral	NA	0	0	0	0	0	0	0	0	0	0	0	0	0	0	0	0	0	0	0	0	0	0	0	0	0	0	0	0	0	0	0	0	0	0	0	0	0	100	100	0	0	100
X2266	1	27311954	MuDR	Upstream	51.9519	Balancing	NA	0	100	100	0	100	0	0	0	0	0	0	100	0	0	0	0	0	0	0	0	0	0	0	0	0	0	0	0	0	0	0	0	100	0	0	0	100	0	0	0	0	0
X2268	1	27324398	Harbinger	Upstream	22.1359	Neutral	NS	0	0	0	0	0	0	0	0	0	0	0	0	0	0	0	0	0	0	0	0	0	0	0	0	0	0	0	0	0	0	0	0	0	0	0	0	0	100	100	100	100	100
X2274	1	2739031	TRIM_LAR	Upstream	68.9057	Neutral	S	0	0	0	0	0	0	0	0	0	0	0	0	0	0	0	0	0	0	0	0	0	100	0	0	0	0	0	0	0	0	0	0	0	0	0	0	0	0	0	0	0	0
X2288	1	27568968	MuDR	Downstream	31.0805	Neutral	NS	0	0	0	0	100	0	0	0	0	0	0	0	0	0	0	0	0	0	0	0	0	0	0	0	0	0	0	0	0	0	0	0	0	0	100	100	0	0	0	0	0	0
X2293	1	27590438	Helitron	Downstream	12	Neutral	S	0	0	0	0	0	0	100	0	0	0	0	0	0	0	0	0	0	0	0	0	0	0	0	0	0	0	0	0	0	0	0	0	0	0	0	0	0	0	0	0	0	0
X2302	1	2768393	NA	Upstream	69.419	Balancing	NA	0	0	0	0	0	0	0	0	0	0	0	0	0	0	0	0	0	0	0	0	0	0	0	0	100	100	100	0	0	0	0	0	0	0	0	0	0	100	0	100	100	0
X2308	1	27828482	CACTA	Upstream	27.037	Balancing	NA	0	0	0	0	0	0	0	0	0	0	0	0	0	0	0	0	0	0	0	0	0	0	0	0	0	0	0	0	0	0	0	0	0	0	0	0	0	0	100	0	0	0
X2309	1	2786209	TIR_MITE	Downstream	16.5227	Neutral	NA	0	0	0	0	0	0	0	0	0	0	0	0	0	0	0	0	0	0	0	0	0	0	0	0	100	0	0	0	0	0	0	0	0	0	0	0	0	0	0	100	100	100
X2337	1	27981371	Harbinger	Upstream	70.5762	Neutral	NA	0	0	0	0	0	0	0	0	0	0	0	0	0	0	0	0	0	0	0	0	0	0	0	0	0	0	0	0	0	0	0	0	0	0	0	0	0	100	0	0	0	0
X2346	1	28024832	TIR_MITE	Upstream	49.2138	Neutral	S	0	0	0	100	0	100	0	0	0	0	0	0	0	0	0	0	0	0	0	0	0	0	0	0	0	0	0	0	0	0	0	0	0	0	100	100	0	0	0	0	0	0
X2347	1	28024760	TIR_MITE	Upstream	49.2443	Neutral	S	0	0	0	100	0	100	0	0	0	0	0	0	0	0	0	0	0	0	0	0	0	0	0	0	0	0	0	0	0	0	0	0	0	0	100	100	0	0	0	0	0	0
X2351	1	28041415	Helitron	Downstream	42.0951	Neutral	S	0	0	100	0	0	0	0	0	0	0	0	0	0	0	0	0	0	0	0	0	0	0	0	0	0	0	0	0	0	0	0	0	0	0	0	100	0	0	0	0	0	0
X2354	1	28042763	Mariner	Downstream	45.3211	Divergent	NS	0	0	0	0	0	0	0	0	0	0	0	0	0	0	100	0	0	0	0	0	0	0	0	0	0	0	0	0	0	0	0	0	0	0	0	0	0	0	100	0	0	0
X2359	1	28053846	LINE	Upstream	24.3926	Neutral	NS	0	0	0	0	0	0	0	0	0	0	0	0	0	0	0	0	0	0	0	0	0	0	0	0	0	0	0	0	0	0	0	0	0	0	0	0	0	100	0	0	0	0
X2365	1	28093288	TIR_MITE	Downstream	29.1719	Neutral	NA	100	0	0	100	100	0	0	0	0	0	0	0	0	0	0	0	0	100	100	0	0	100	100	0	100	0	0	0	0	0	0	0	0	0	100	0	0	100	0	100	100	0
X2370	1	28099156	LINE	Downstream	68.1689	Neutral	S	0	0	0	0	0	0	0	0	0	0	0	0	0	0	0	0	0	0	0	0	0	0	0	0	0	0	0	0	0	0	0	0	0	0	0	0	0	100	0	0	0	0
X2376	1	28114301	hAT	Upstream	37.5766	Neutral	NA	100	100	0	100	100	0	100	0	0	0	0	0	100	0	0	0	0	100	0	0	0	0	0	0	0	0	0	0	0	0	0	0	100	0	100	100	0	100	100	0	0	100
X2389	1	28271461	CACTA	Upstream	47.5605	Neutral	NA	0	0	0	0	0	0	0	0	0	0	0	0	0	0	0	0	0	0	0	0	0	0	0	0	0	0	0	0	0	0	100	0	0	0	0	0	0	0	0	0	0	0
X2390	1	28271339	CACTA	Upstream	47.592	Neutral	NA	0	0	0	0	0	0	0	0	0	0	0	0	0	0	0	0	0	0	0	0	0	0	0	0	0	0	0	0	0	0	0	0	0	0	0	0	0	0	0	100	100	0
X2401	1	28400411	LINE	Upstream	58.2323	Neutral	S	0	0	100	0	0	0	0	0	0	0	0	0	0	0	0	0	0	0	0	0	0	0	0	0	0	0	0	0	0	0	0	0	0	0	0	0	0	0	0	0	0	0
X2402	1	28404349	Copia	Upstream	48.2183	Neutral	S	0	0	0	0	0	0	0	0	0	0	0	100	0	0	0	0	0	0	0	0	0	0	0	0	100	100	0	100	0	0	0	0	0	0	0	0	0	0	0	0	0	0
X2406	1	28411974	TIR_MITE	Upstream	58.5833	Neutral	NA	0	100	0	0	0	100	0	0	100	0	0	0	0	0	0	0	100	0	0	0	0	0	0	100	100	0	0	100	0	0	0	0	0	0	0	100	100	0	0	0	0	0
X2410	1	28434682	Helitron	Downstream	27.3679	Neutral	NA	0	100	100	0	0	100	100	0	0	0	100	0	0	0	100	0	0	100	100	100	0	0	0	0	0	0	100	100	0	0	100	0	100	0	100	0	0	0	0	0	0	0
X2411	1	2843780	Helitron	Upstream	18.1108	Neutral	NA	100	0	0	0	0	0	0	0	0	0	0	0	0	0	0	0	0	0	0	0	0	0	0	0	0	0	0	0	0	0	0	0	0	0	0	0	0	0	0	0	0	0
X2417	1	28441858	Helitron	Upstream	44.8776	Neutral	NA	0	100	100	0	0	100	100	0	0	0	100	0	0	0	100	0	0	100	100	100	0	0	0	0	0	0	100	100	0	0	100	0	100	0	100	0	0	0	0	0	0	0
X2419	1	2846360	NA	Upstream	31.5911	Neutral	NS	0	0	0	0	0	0	0	0	0	0	0	0	0	0	0	0	0	0	0	0	0	0	0	0	0	0	0	0	0	0	0	0	0	0	0	0	0	0	0	100	100	0
X2429	1	28492736	Copia	Upstream	49.6185	Divergent	NS	0	0	0	0	0	0	0	0	0	0	0	0	0	0	0	0	0	0	0	0	0	0	0	0	0	100	0	0	0	0	0	0	0	0	0	0	0	0	0	0	0	0
X2438	1	28515274	Gypsy	Downstream	22.2711	Neutral	NA	100	100	0	0	0	100	0	100	0	0	0	100	0	0	100	100	100	0	0	0	100	0	0	0	0	0	0	0	100	100	0	0	100	0	100	100	100	0	0	0	0	0
X2452	1	2861501	Copia	Upstream	44.3847	Neutral	NS	0	0	0	0	0	0	0	0	0	0	0	0	0	0	0	0	0	0	0	0	0	0	100	0	0	0	0	0	0	0	0	0	0	0	0	0	0	0	0	0	0	0
X2454	1	28616406	hAT	Upstream	71.0774	Neutral	NA	0	0	0	0	0	100	0	0	0	0	0	0	0	0	0	100	0	0	0	0	0	0	100	0	0	100	0	100	100	0	0	0	100	0	0	0	0	0	0	0	0	100
X2465	1	28758203	Copia	Upstream	30.9677	Neutral	NA	0	0	100	0	0	0	0	0	0	0	0	0	0	0	0	0	100	0	0	0	0	0	0	0	0	0	0	0	0	0	0	0	0	0	0	0	0	100	0	100	100	0
X2472	1	28771361	Copia	Upstream	18.8149	Balancing	NS	0	0	0	0	0	0	0	0	0	0	0	0	0	0	0	0	0	0	0	0	0	0	0	0	0	0	0	0	0	0	0	0	0	0	0	0	0	0	0	0	0	100
X2483	1	28845888	Mariner	Upstream	22.3607	Balancing	NA	0	0	0	0	0	0	0	0	0	0	0	0	0	0	0	0	0	0	0	0	0	0	0	0	0	0	0	0	0	0	0	0	0	0	0	0	0	0	0	100	100	0
X2485	1	28878626	TIR_MITE	Upstream	53.6004	Balancing	NA	0	100	100	0	100	0	0	0	0	0	0	0	100	0	0	0	0	0	0	0	0	0	0	100	0	0	0	0	100	0	100	0	0	0	0	0	100	0	0	0	0	0
X2487	1	288976	TIR_MITE	Downstream	44.0795	Neutral	NA	0	0	0	0	0	0	0	0	0	0	100	0	0	0	0	0	0	0	0	100	100	0	0	0	100	0	100	0	0	0	0	0	0	0	0	0	0	0	0	0	0	0
X2496	1	28985697	TIR_MITE	Upstream	60.5723	Neutral	NA	0	0	0	0	0	100	0	0	100	0	0	0	0	0	0	0	0	0	0	100	100	100	0	0	0	0	100	0	0	0	0	0	0	0	0	0	0	0	0	0	0	0
X2500	1	29033120	SINE	Downstream	53.2917	Neutral	NA	0	0	0	100	0	0	100	0	0	0	0	0	100	0	0	0	0	100	0	100	100	0	0	0	0	100	0	0	100	100	0	0	0	0	0	0	100	0	0	0	0	0
X2502	1	29036342	Helitron	Downstream	22.1133	Balancing	NA	0	0	0	0	0	0	0	0	0	0	0	0	0	0	100	0	0	0	0	100	0	0	0	0	0	0	0	0	0	0	0	0	0	0	0	100	0	0	0	0	0	0
X2525	1	29165560	Mariner	Upstream	31.9374	Divergent	S	0	0	0	0	0	0	0	0	0	0	0	0	0	0	0	0	0	0	0	0	0	0	0	0	0	0	0	0	0	0	0	0	0	0	0	0	0	0	0	100	100	100
X2526	1	29170659	Mariner	Upstream	78.5684	Neutral	NA	0	0	0	0	0	0	0	0	0	0	0	0	0	0	0	0	100	0	0	0	0	0	0	0	0	0	0	0	0	100	0	0	100	0	0	0	0	0	0	0	0	0
X2534	1	29211613	hAT	Upstream	46.6047	Neutral	NS	0	0	0	0	0	0	0	0	0	0	0	0	0	0	0	0	0	0	0	0	0	0	0	0	100	0	0	0	0	0	0	0	0	0	0	0	0	0	0	0	0	0
X2543	1	29231502	MuDR	Upstream	88.3855	Divergent	NA	0	0	0	0	0	0	0	0	0	0	100	0	0	0	0	0	0	0	100	100	0	100	0	0	0	100	0	100	100	0	0	0	0	0	0	0	0	0	0	0	0	0
X2545	1	29235638	MuDR	Upstream	61.3025	Neutral	NS	0	0	0	0	0	0	0	0	0	0	100	0	0	0	0	0	0	0	100	100	0	100	0	0	0	100	0	100	100	0	0	0	0	0	0	0	0	100	0	0	0	0
X2548	1	29248868	Mariner	Upstream	94.3345	Divergent	NA	0	0	0	100	0	0	0	0	0	0	0	100	0	0	0	0	100	0	0	0	0	0	0	0	0	0	0	0	0	0	0	0	100	0	0	0	0	0	0	100	100	0
X2551	1	29252833	MuDR	Upstream	88.8369	Neutral	NA	0	0	0	0	0	0	100	0	100	100	100	100	100	0	0	0	100	100	100	0	0	100	0	100	0	0	0	0	0	0	100	0	0	0	100	100	0	0	0	0	0	0
X2552	1	29257753	MuDR	Upstream	55.2178	Divergent	NS	0	0	100	0	0	0	0	0	100	100	100	100	0	0	0	0	100	100	100	100	0	100	100	0	0	0	0	0	0	0	0	0	0	0	0	0	100	0	0	0	0	0
X2553	1	29257695	MuDR	Upstream	55.1906	Balancing	NA	0	0	0	0	0	0	0	0	0	0	0	0	0	0	0	0	0	0	0	0	0	0	0	0	0	0	0	0	0	0	0	0	0	0	0	0	0	0	100	0	0	0
X2560	1	29337445	LINE	Upstream	37.9868	Neutral	NA	0	0	0	0	0	0	0	100	100	0	0	0	0	0	0	0	0	0	0	0	0	0	0	0	0	0	0	0	0	0	0	0	0	0	0	0	0	0	100	100	0	100
X2563	1	29340041	TIR_MITE	Downstream	43.4626	Balancing	NA	0	0	0	0	0	0	0	0	0	0	0	0	0	0	0	0	0	0	0	0	0	0	0	0	0	0	0	0	0	0	0	0	0	0	0	0	0	0	100	0	0	0
X2564	1	29339928	TIR_MITE	Downstream	43.4281	Neutral	NA	0	0	0	0	0	0	0	0	0	100	0	0	0	0	0	0	0	0	0	0	100	0	0	0	100	100	0	100	0	0	0	0	0	0	0	0	0	0	0	0	0	0
X2579	1	29398539	TIR_MITE	Upstream	23.622	Neutral	S	0	0	0	0	100	0	0	0	0	0	0	0	0	0	100	0	0	0	0	100	0	0	0	0	0	0	100	0	0	0	0	0	0	0	100	100	0	0	0	0	0	0
X2591	1	29432705	LINE	Downstream	43.795	Neutral	S	0	0	0	0	0	0	0	0	0	0	0	0	0	0	0	0	0	0	0	0	0	0	0	0	0	0	0	0	0	0	0	0	0	0	0	0	0	100	0	0	0	0
X2593	1	29435512	LINE	Downstream	68.542	Neutral	S	0	0	0	0	0	0	0	100	100	100	100	0	0	0	0	0	0	0	0	0	100	100	0	0	0	0	0	0	0	0	0	0	0	0	0	0	0	0	0	0	0	0
X2605	1	29525231	Gypsy	Downstream	65.7495	Divergent	S	0	0	0	0	0	0	0	0	0	0	0	0	0	0	0	0	0	0	0	0	0	0	0	0	0	0	0	0	0	0	0	0	0	0	0	0	0	0	0	0	0	100
X2625	1	29549141	MuDR	Downstream	32.249	Divergent	NA	0	0	0	0	0	0	0	0	0	0	0	0	0	0	0	0	0	0	0	0	0	0	0	0	0	0	0	0	0	0	0	0	0	0	0	0	0	0	0	100	100	100
X2642	1	29581625	MuDR	Downstream	72.3118	Balancing	NA	0	100	0	0	0	0	0	0	100	0	0	0	0	0	100	100	0	0	0	0	0	0	100	100	0	100	0	0	0	0	0	0	0	0	0	0	0	0	100	0	0	0
X2653	1	2963558	Gypsy	Upstream	103.576	Balancing	NA	0	0	0	0	0	0	0	0	0	0	0	0	100	0	0	0	100	0	0	0	0	0	0	0	0	0	0	0	0	0	100	0	0	0	0	0	0	0	0	0	0	0
X2678	1	29707606	Gypsy	Upstream	41.4126	Neutral	S	0	0	0	0	0	0	0	0	0	0	0	0	0	0	0	0	0	0	0	0	0	0	0	0	0	0	0	0	0	0	0	0	0	0	0	0	0	0	0	100	100	0
X2680	1	29712870	Gypsy	TE	0	Neutral	S	0	0	0	0	0	0	0	0	0	0	0	0	0	0	0	0	0	0	0	0	0	0	0	0	0	0	0	0	0	100	100	0	0	0	0	0	0	0	100	100	100	0
X2681	1	29712795	Gypsy	TE	0	Neutral	NA	0	0	0	0	0	0	0	0	0	0	0	0	0	0	0	0	0	0	0	0	0	0	0	0	0	0	0	0	0	100	100	0	0	0	0	0	0	0	100	100	100	0
X2684	1	29716343	Gypsy	Downstream	50.7445	Divergent	NA	0	0	0	0	0	0	0	0	0	0	0	0	0	0	0	0	0	0	0	0	0	0	0	0	0	0	0	0	0	100	100	0	0	0	0	0	0	0	100	100	100	0
X2686	1	29720156	Gypsy	Upstream	21.9773	Divergent	NA	100	0	0	0	0	100	0	100	100	0	0	0	0	0	0	0	0	0	0	0	0	0	0	0	0	100	0	0	100	0	0	0	0	0	0	0	0	0	0	0	0	0
X2691	1	2975382	Gypsy	Downstream	29.8496	Neutral	NA	0	0	0	0	0	0	0	0	0	0	0	0	0	0	100	0	0	0	0	0	0	0	0	0	0	0	0	0	0	0	0	0	0	0	0	0	0	0	0	0	0	0
X2706	1	29792680	NA	Upstream	11.3578	Neutral	NS	0	0	0	0	0	0	0	0	0	0	0	0	0	0	0	0	0	0	0	0	0	0	0	0	0	0	0	0	0	0	0	0	0	0	0	0	0	100	0	0	0	0
X2737	1	30092599	NA	Upstream	64.923	Neutral	NS	0	0	0	0	0	0	0	0	0	0	0	100	0	0	0	0	0	0	0	0	0	0	0	0	0	0	0	0	0	0	0	0	0	0	0	0	0	0	0	0	0	0
X2749	1	3032315	MuDR	Downstream	23.388	Divergent	NA	0	0	0	0	0	0	0	0	0	0	0	0	0	0	0	0	0	0	0	100	100	0	0	0	0	0	0	0	0	0	0	0	0	0	0	0	0	0	0	0	0	0
X2750	1	3032283	MuDR	Downstream	23.4521	Divergent	NA	0	0	0	0	0	0	0	0	0	0	0	0	0	0	0	0	0	0	0	100	100	0	0	0	0	0	0	0	0	0	0	0	0	0	0	0	0	0	0	0	0	0
X2755	1	3045136	Helitron	Upstream	28.1957	Neutral	NA	0	0	0	0	0	0	0	0	0	0	0	0	0	0	0	0	0	0	0	0	0	0	0	0	0	0	0	0	0	0	0	0	0	0	0	0	0	0	0	100	100	100
X2760	1	30578456	LINE	Upstream	32.7261	Balancing	NA	0	0	0	0	100	0	100	0	0	0	0	0	100	0	0	0	0	0	0	100	0	100	100	0	0	0	0	0	0	0	0	0	0	0	100	0	0	0	0	100	100	0
X2764	1	30667465	hAT	Downstream	49.689	Neutral	NA	0	0	0	0	0	0	0	0	0	0	0	0	0	0	0	0	0	0	0	100	0	0	0	0	0	0	0	0	0	0	0	0	0	0	0	0	0	0	0	0	0	0
X2767	1	30670373	LINE	Downstream	59.1101	Divergent	NA	100	0	0	100	100	0	0	0	100	0	100	0	0	0	0	100	100	100	100	100	0	100	100	0	100	0	0	0	0	100	100	0	0	0	0	100	0	100	0	100	100	100
X2774	1	30729291	SINE	Downstream	31.7333	Neutral	NS	0	0	0	0	0	0	100	0	0	0	0	0	0	0	0	0	0	0	0	0	0	0	0	0	0	0	0	0	0	0	0	0	0	0	0	0	0	0	0	0	0	0
X2790	1	3083727	TIR_MITE	Upstream	88.8426	Divergent	NA	0	0	0	0	0	0	0	0	0	0	0	0	0	0	0	0	0	0	0	0	0	0	0	0	0	0	0	0	0	0	0	0	0	0	0	0	0	0	100	0	0	0
X2796	1	31027800	Helitron	Upstream	22.7376	Neutral	NA	0	0	100	100	0	100	0	0	0	0	0	100	0	0	0	100	100	100	0	0	0	100	0	0	0	0	0	0	0	0	100	0	0	0	100	100	100	0	0	0	0	100
X2801	1	3108068	LINE	Downstream	92.4121	Neutral	NS	0	0	0	0	0	0	0	0	0	0	0	0	0	0	0	0	100	100	0	0	0	0	0	0	0	0	0	0	0	0	0	0	0	0	0	0	0	0	0	0	0	0
X2808	1	3113754	LINE	Downstream	52.259	Balancing	S	0	0	0	0	0	0	0	0	100	100	0	0	100	0	0	0	0	0	0	100	0	100	0	0	0	0	0	0	0	0	0	0	0	0	0	0	0	0	0	0	0	0
X2821	1	31364746	MuDR	Downstream	46.6798	Divergent	NS	100	0	100	0	0	0	0	0	0	0	0	0	0	0	0	0	0	100	0	0	0	0	100	0	0	0	100	0	0	0	0	0	0	100	100	0	100	0	0	0	0	0
X2822	1	31365889	NA	Upstream	35.1852	Balancing	NA	0	0	0	0	0	0	0	100	0	0	100	0	0	0	0	0	0	0	100	100	100	0	0	0	100	0	0	0	0	0	0	0	0	0	0	0	0	0	0	0	0	0
X2826	1	31416135	hAT	Downstream	57.2189	Neutral	NS	0	0	0	0	0	0	0	0	0	0	0	0	0	0	100	100	0	0	0	0	0	0	0	0	0	0	0	0	0	0	0	0	0	0	0	0	0	0	0	0	0	0
X2827	1	31416078	hAT	Downstream	57.1927	Divergent	NS	0	0	0	0	0	0	0	0	0	0	0	0	0	0	0	0	0	0	0	0	0	100	0	0	0	0	0	0	0	0	0	0	0	0	0	0	0	0	0	0	0	0
X2828	1	3141760	hAT	Upstream	22.6053	Divergent	NS	0	0	0	100	0	0	100	0	0	0	0	0	0	0	0	100	100	0	0	100	100	0	0	0	100	0	100	100	100	0	100	0	100	100	0	0	100	0	0	0	0	0
X2842	1	3158633	Copia	Downstream	94.7048	Neutral	NA	0	0	0	100	0	0	0	0	0	100	100	0	0	0	0	0	0	0	100	0	100	0	0	0	0	0	0	100	100	0	0	0	0	0	0	0	0	0	100	0	0	0
X2863	1	3191529	MuDR	Downstream	31.1609	Neutral	NA	0	0	0	100	0	0	0	0	0	100	100	0	0	0	0	0	0	0	100	0	0	0	0	0	0	100	100	100	0	0	0	0	0	0	0	0	0	0	0	0	0	0
X2865	1	3194421	MuDR	Downstream	61.1964	Divergent	NA	0	0	0	0	0	0	0	0	0	0	0	0	0	0	0	0	0	0	0	0	0	0	0	0	0	0	0	0	0	0	0	0	0	0	0	0	100	0	100	0	0	0
X2867	1	3201453	MuDR	Upstream	49.4368	Neutral	NA	0	0	100	0	0	0	0	0	0	0	0	0	0	0	0	100	100	0	0	0	0	0	0	100	0	0	0	0	0	100	100	0	100	100	0	0	100	0	0	0	0	0
X2873	1	32127454	hAT	Upstream	44.7772	Neutral	NA	100	0	0	100	100	0	100	100	100	0	0	0	100	0	0	100	100	100	0	0	0	0	100	100	0	0	0	0	0	0	0	0	0	100	100	0	0	100	0	0	0	100
X2888	1	3223786	hAT	Upstream	50.1099	Neutral	S	0	0	0	0	0	0	0	0	0	0	0	0	0	0	0	0	0	0	0	0	0	0	0	0	0	0	0	0	0	0	0	0	0	0	0	0	0	0	0	0	0	0
X2891	1	3227161	SINE	Downstream	21.3776	Neutral	NA	0	0	0	0	0	0	0	0	0	0	0	0	100	0	0	0	100	0	0	0	0	0	0	0	0	0	0	0	0	0	100	0	0	0	0	0	0	0	0	0	0	0
X2905	1	3239230	Gypsy	Downstream	5.38516	Neutral	NA	0	0	0	0	100	100	0	0	100	0	0	0	0	0	0	100	0	100	0	0	0	0	100	100	0	0	0	0	100	100	0	100	0	0	0	0	100	0	0	0	0	0
X2908	1	3240505	Gypsy	Downstream	34.4674	Neutral	S	0	0	100	0	100	100	100	0	0	0	0	0	0	100	0	0	0	0	0	0	0	100	0	100	0	0	0	100	100	100	0	0	0	0	100	0	0	0	0	0	0	0
X2917	1	3246367	LINE	Upstream	35.5668	Divergent	NA	0	0	0	0	0	0	0	0	0	0	0	0	0	0	0	0	0	0	0	0	0	0	0	0	0	0	0	0	0	0	0	0	0	100	0	0	0	0	0	0	0	0
X2918	1	3247314	LINE	Upstream	46.0435	Divergent	NS	0	0	0	0	0	0	0	0	0	0	0	0	0	0	0	0	0	0	0	0	0	0	0	0	0	0	0	0	0	0	0	0	0	0	0	0	0	0	0	100	100	0
X2922	1	3255876	Helitron	Upstream	13.3791	Neutral	NA	0	0	0	0	0	0	0	0	0	0	0	0	0	0	0	0	0	0	0	0	0	0	0	0	0	0	0	0	0	0	0	0	0	0	0	0	0	0	0	100	100	0
X2932	1	3271876	Gypsy	Upstream	54.2863	Neutral	NA	0	0	0	0	0	0	0	0	0	0	0	0	0	0	0	0	0	100	0	0	0	0	0	0	0	0	0	0	0	0	0	0	100	100	0	0	0	0	0	0	0	0
X2943	1	3280405	Gypsy	Downstream	73.9121	Balancing	NA	0	0	0	0	0	0	0	0	0	0	0	0	0	0	0	0	0	0	0	0	100	100	0	0	0	0	0	100	0	0	0	0	0	0	0	0	0	0	0	0	0	0
X2957	1	3289822	hAT	Downstream	74.9933	Balancing	NA	0	0	0	0	0	0	0	0	0	0	0	0	0	0	0	0	0	0	0	0	0	0	0	0	0	0	0	100	0	100	0	100	0	0	0	0	0	100	100	0	0	0
X2976	1	33115788	Helitron	Upstream	71.4913	Neutral	NA	100	100	0	100	100	100	0	0	0	0	0	0	0	0	0	100	0	0	0	0	0	0	0	100	0	0	0	0	0	100	0	0	100	0	100	100	100	0	0	0	0	0
X2978	1	3314763	hAT	Upstream	74.6123	Neutral	NA	0	0	0	0	0	0	0	0	0	0	0	0	0	0	0	0	0	0	0	0	0	0	0	0	0	0	0	0	0	0	0	0	0	0	0	0	0	0	0	100	100	0
X2982	1	3324465	hAT	Downstream	60.4979	Neutral	NA	0	0	0	100	100	0	0	0	0	0	0	0	0	0	100	0	100	0	0	0	0	0	0	0	0	0	0	0	0	0	0	100	100	0	0	100	0	0	0	0	0	0
X2984	1	3336137	Helitron	Downstream	47.571	Neutral	NA	0	0	0	0	0	0	0	0	0	0	100	0	0	0	0	0	0	100	100	100	0	100	0	0	0	0	0	0	0	0	0	0	0	0	0	0	0	0	0	0	0	0
X2986	1	334287	MuDR	Downstream	27.4955	Neutral	NA	0	100	0	0	0	0	100	0	0	0	0	0	0	0	0	0	0	0	0	0	0	0	0	0	0	0	0	100	0	0	0	0	0	0	0	0	0	0	0	0	0	0
X2987	1	334237	MuDR	Downstream	27.4408	Divergent	S	0	0	0	0	0	0	0	0	0	0	0	0	0	0	0	0	0	0	0	0	0	0	0	0	0	0	0	0	0	0	0	0	0	0	0	0	0	100	100	0	0	0
X2989	1	3342688	MuDR	Downstream	47.4025	Neutral	NS	0	0	0	0	0	0	0	0	0	0	0	0	0	0	0	0	0	0	0	0	0	0	0	0	0	0	0	0	0	0	0	0	0	0	0	0	0	100	0	0	0	0
X2991	1	3359283	hAT	Downstream	30.2159	Neutral	NA	0	0	0	0	0	0	0	0	0	0	0	0	0	0	0	0	0	0	0	0	0	0	0	0	0	0	0	0	0	0	0	0	0	0	0	0	0	0	100	0	0	0
X2992	1	3365705	Helitron	Downstream	45.4643	Neutral	S	0	100	100	100	100	0	0	0	0	0	0	0	0	0	0	0	100	100	100	100	0	100	0	0	0	0	0	0	100	0	0	100	0	0	0	0	0	0	0	0	0	0
X2993	1	3365682	Helitron	Downstream	45.4973	Balancing	NS	0	0	0	0	0	0	0	0	0	0	0	0	0	0	0	0	100	0	0	0	0	0	0	0	0	0	0	0	0	0	0	0	0	0	0	0	0	0	0	0	0	0
X2994	1	3368488	Copia	Downstream	49.1528	Neutral	NA	0	0	100	0	100	0	0	0	0	0	0	0	0	100	0	100	0	100	0	0	0	0	0	0	0	0	0	0	0	0	0	100	0	0	0	0	0	0	0	0	0	0
X2995	1	3384483	hAT	Downstream	61.5873	Divergent	NS	0	0	0	0	0	0	0	0	100	0	0	0	0	0	0	0	0	0	0	0	0	0	0	0	0	0	0	0	100	0	0	0	0	0	0	0	0	0	0	0	0	0
X3012	1	3457503	Mariner	Upstream	69.814	Neutral	NS	0	0	0	0	100	0	0	0	0	0	100	0	0	0	0	0	0	0	0	0	0	100	0	0	0	100	0	0	0	0	0	0	0	0	0	0	0	0	0	0	0	0
X3016	1	3490892	LINE	Upstream	90.857	Divergent	NA	0	0	0	0	0	0	0	0	0	0	0	0	0	0	0	0	0	0	0	0	0	0	0	0	0	0	0	0	0	0	0	0	0	0	0	0	0	100	0	0	0	0
X3019	1	3518189	Copia	Upstream	97.2008	Neutral	NA	0	0	0	0	0	0	0	0	0	0	100	0	0	0	0	0	0	0	0	100	0	100	0	0	100	100	0	0	0	0	0	0	0	0	0	0	0	0	0	0	0	0
X3024	1	3534987	MuDR	Upstream	23.2594	Neutral	NS	0	0	0	0	0	0	0	0	0	0	0	0	0	0	0	0	0	0	0	0	0	0	0	0	0	0	0	0	0	0	0	0	0	0	100	0	0	0	0	0	0	0
X3036	1	3557639	Helitron	Downstream	61.4492	Neutral	NS	0	100	0	100	0	0	0	0	0	0	0	0	0	100	0	100	100	0	100	0	0	0	100	100	0	100	100	0	0	0	0	0	100	0	100	100	0	0	0	0	0	0
X3041	1	3596704	MuDR	Downstream	35.6371	Divergent	NS	0	0	100	0	0	0	0	0	0	0	0	0	0	0	0	0	0	100	0	0	0	0	0	0	0	0	0	0	0	0	0	100	0	100	0	0	100	0	0	0	0	0
X3049	1	3609575	Gypsy	Upstream	76.7919	Divergent	S	0	0	0	0	0	0	0	0	0	0	0	0	0	100	0	0	0	0	0	0	0	0	0	0	0	0	0	0	0	0	0	0	0	0	0	0	0	100	0	0	0	0
X3051	1	3613470	Helitron	Downstream	48.7134	Neutral	NS	0	0	0	0	0	0	0	0	0	0	0	0	0	100	0	0	0	0	0	0	0	0	0	0	0	0	0	100	0	0	0	0	0	0	0	0	0	0	0	0	0	0
X3052	1	3613393	Helitron	Downstream	48.6826	Divergent	NS	0	0	0	0	0	0	0	0	0	0	0	0	0	0	0	0	0	0	0	0	0	0	0	0	0	0	0	0	0	0	0	0	0	0	0	0	0	100	0	0	0	0
X3053	1	3630502	MuDR	Upstream	68.6877	Neutral	NA	0	0	0	0	0	0	0	0	0	0	0	0	0	0	0	0	0	0	0	0	0	0	0	0	0	0	0	0	0	0	0	0	0	0	0	0	0	0	0	0	0	0
X3063	1	3649058	Copia	Downstream	57.7408	Balancing	NA	0	0	100	0	0	0	0	0	0	0	0	0	0	0	0	0	0	0	0	0	0	0	0	0	0	0	0	0	0	100	0	100	0	100	0	0	100	0	0	0	0	0
X3076	1	3679210	Copia	Downstream	32.619	Neutral	S	0	0	0	0	0	0	0	0	0	0	0	0	0	0	100	0	100	0	0	0	0	0	0	0	0	0	0	0	0	0	0	100	0	0	100	100	0	0	100	0	0	0
X3096	1	3705119	TIR_MITE	Upstream	69.2315	Neutral	NA	0	0	0	0	0	0	0	0	0	0	0	0	0	0	0	0	0	0	0	0	0	0	0	0	0	0	0	0	0	0	0	0	0	0	0	0	100	100	0	0	0	0
X3097	1	3704987	TIR_MITE	Upstream	69.2098	Divergent	S	0	0	0	0	0	0	0	0	0	0	0	0	0	0	0	0	0	0	0	0	0	0	0	0	0	0	0	0	0	0	0	0	0	0	0	0	0	0	100	0	0	0
X3100	1	3711366	TIR_MITE	Downstream	37.7227	Neutral	NA	0	0	0	0	100	0	100	0	0	0	100	0	0	100	100	0	0	0	100	0	0	0	0	100	0	0	0	0	0	0	0	0	0	0	0	0	0	0	100	0	0	100
X3106	1	3717914	Helitron	Downstream	58.1378	Balancing	NS	0	0	0	0	0	100	0	0	0	0	0	0	0	0	0	0	0	0	0	0	0	0	0	0	0	0	0	0	0	0	0	0	0	0	0	0	0	0	0	0	0	0
X3108	1	3729175	Helitron	Upstream	86.7237	Neutral	NA	0	0	0	0	0	0	100	100	0	0	0	0	0	0	0	0	0	0	0	0	0	0	0	0	0	0	0	0	0	0	0	0	0	0	0	0	0	0	0	0	0	0
X3109	1	3729025	Helitron	Upstream	86.741	Neutral	NA	0	0	0	0	0	0	0	0	0	0	0	0	0	0	0	0	0	0	0	0	0	0	0	0	0	0	0	0	0	0	0	0	0	0	0	0	0	0	0	0	0	0
X3111	1	3736131	Helitron	Downstream	93.2899	Neutral	NA	0	0	0	0	0	0	0	0	0	0	100	0	0	0	0	0	0	0	0	0	0	100	0	0	0	0	0	100	0	0	0	0	0	0	0	0	0	0	0	0	0	0
X3122	1	3757921	Helitron	Upstream	39.1024	Neutral	NS	0	0	0	0	0	0	0	0	0	0	0	0	0	0	0	0	0	0	0	0	0	0	0	0	0	0	0	0	0	0	0	0	0	0	0	0	0	100	0	0	0	0
X3123	1	3757781	Helitron	Upstream	39.1408	Divergent	NA	0	0	100	0	100	0	0	0	100	0	0	0	100	0	100	0	0	0	0	0	0	100	100	0	0	0	0	0	100	100	0	100	0	0	100	0	100	0	0	0	0	100
X3135	1	3798346	NA	Upstream	39.3827	Neutral	NA	0	0	0	0	0	0	0	0	0	0	0	0	0	0	0	0	0	0	0	0	0	0	0	0	0	0	0	0	0	0	0	0	0	0	0	0	0	0	0	0	0	0
X3145	1	3862973	Mariner	Upstream	116.705	Neutral	S	0	100	0	0	0	0	0	0	0	0	100	100	0	0	0	0	0	0	100	0	0	0	100	0	100	0	0	0	0	0	0	100	100	100	0	0	0	0	100	0	0	0
X3154	1	3886066	Mariner	Downstream	96	Neutral	NA	0	0	0	0	0	0	0	0	0	0	0	0	0	0	0	100	0	0	100	0	0	0	100	0	0	0	0	0	0	0	0	0	0	0	100	0	0	0	0	0	0	0
X3155	1	3886242	Harbinger	Downstream	96.1509	Neutral	NA	100	100	0	0	100	0	0	0	0	100	0	100	0	100	100	100	0	0	100	0	100	0	100	100	0	0	0	0	100	100	0	0	100	0	0	0	0	100	100	100	100	0
X3157	1	3889118	Harbinger	Downstream	79.4229	Neutral	NS	0	0	0	0	0	0	0	0	0	0	0	0	0	0	0	100	0	0	0	0	0	0	0	0	0	0	0	0	0	0	0	0	0	0	0	0	0	0	0	0	0	0
X3160	1	3900409	LINE	Downstream	33.8526	Neutral	NS	0	0	0	0	0	0	0	0	100	0	0	0	0	100	100	0	0	0	0	100	0	100	100	0	0	0	0	100	100	0	0	0	0	0	100	0	0	100	0	0	0	0
X3161	1	3900339	LINE	Downstream	33.8083	Divergent	NS	0	0	0	0	0	0	0	0	100	100	100	0	0	0	0	0	0	0	100	100	100	100	0	0	100	0	0	100	100	0	0	0	0	0	0	0	0	100	0	0	0	0
X3162	1	3911113	MuDR	Upstream	78.3773	Neutral	NA	0	0	0	100	0	0	0	0	100	100	0	0	0	0	0	0	0	0	100	100	0	0	100	0	0	100	0	0	100	0	0	0	100	100	0	0	0	0	0	0	0	0
X3173	1	394390	MuDR	Downstream	67.3127	Divergent	NA	0	0	0	0	0	0	0	0	0	0	0	0	0	0	0	0	0	0	0	0	0	0	0	0	0	0	0	0	0	0	0	0	0	0	0	0	0	100	0	0	0	0
X3180	1	396999	MuDR	Downstream	83.5703	Divergent	S	0	0	0	0	0	0	0	0	0	0	0	0	0	0	0	0	0	0	0	0	0	0	0	0	0	0	0	0	0	0	0	0	0	0	0	0	0	0	0	100	100	100
X3184	1	3982569	TIR_MITE	Downstream	51.7301	Divergent	NA	0	0	0	0	0	0	0	0	0	100	100	0	0	0	0	0	0	0	0	0	0	100	0	0	0	0	100	0	100	0	0	0	0	0	0	0	0	0	0	0	0	0
X3193	1	4000101	MuDR	Upstream	42.6028	Neutral	S	0	0	0	0	0	0	0	0	0	0	0	100	0	0	0	0	0	0	0	0	0	0	0	0	0	0	0	0	0	0	0	100	100	100	0	0	0	0	0	0	0	0
X3203	1	4027972	TIR_MITE	Downstream	42.9069	Divergent	NS	0	0	0	0	0	0	0	0	0	0	0	0	0	0	0	0	0	0	0	0	0	0	0	0	0	0	0	0	0	0	0	0	0	0	0	0	0	100	0	0	0	0
X3205	1	4032282	TIR_MITE	Upstream	47.6865	Neutral	NA	0	0	0	0	0	0	0	0	0	0	100	100	0	0	0	0	0	0	0	0	100	0	0	0	0	0	0	0	100	0	0	0	0	0	0	0	0	0	0	0	0	0
X3206	1	4032183	TIR_MITE	Upstream	47.7179	Neutral	NA	0	0	0	0	0	0	0	0	0	0	0	100	0	0	0	0	0	0	0	0	0	0	0	0	0	0	0	0	0	0	0	0	0	0	0	0	0	0	0	0	0	0
X3207	1	4041256	Copia	Downstream	100.14	Divergent	S	0	0	0	0	0	0	100	0	0	0	0	0	0	0	0	0	0	0	0	0	0	0	0	0	0	0	0	0	0	0	0	0	0	0	0	0	0	0	0	100	100	0
X3208	1	4041344	Copia	Downstream	100.03	Divergent	NS	0	0	0	0	0	0	100	0	0	0	0	0	0	0	0	0	0	0	0	0	0	0	0	0	0	0	0	0	0	0	0	0	0	0	0	0	0	0	0	0	0	0
X3210	1	4047202	Copia	Downstream	63.8279	Neutral	NA	0	0	0	0	0	0	0	0	100	0	100	0	0	100	0	0	0	0	0	100	100	0	0	0	0	0	0	0	100	0	0	0	0	0	0	0	0	0	0	0	0	0
X3211	1	4047851	Copia	Downstream	59.3549	Neutral	S	0	0	0	0	0	0	0	0	0	0	0	0	0	0	0	0	0	0	0	0	0	0	0	0	0	0	0	0	0	0	0	0	0	0	0	0	0	0	0	0	0	0
X3222	1	4092851	MuDR	Downstream	58.515	Neutral	NA	0	0	0	0	0	0	0	0	0	100	0	100	0	100	100	100	0	0	100	100	0	100	0	0	100	0	100	100	100	100	0	0	0	0	0	0	100	100	0	100	100	0
X3235	1	4126220	MuDR	Downstream	46.8508	Neutral	NA	0	0	0	100	100	0	0	0	0	100	0	0	0	100	100	0	0	0	0	0	100	0	0	0	0	0	0	0	0	0	0	0	0	0	0	100	100	0	0	0	0	0
X3241	1	4133790	Copia	Downstream	11.4891	Neutral	S	0	0	0	0	0	0	0	0	0	0	0	0	0	0	0	0	0	0	0	0	0	0	0	0	0	0	0	0	0	0	0	0	0	0	0	0	0	100	0	0	0	0
X3242	1	4133646	Copia	Downstream	11.3578	Neutral	NA	0	0	0	0	100	0	0	0	0	0	0	0	0	100	0	0	0	0	0	100	0	0	0	100	0	0	0	0	0	0	100	0	100	100	0	100	0	0	0	0	0	0
X3243	1	414429	MuDR	Downstream	71.9027	Neutral	S	100	100	0	0	100	0	100	100	0	0	0	0	0	0	0	100	0	0	0	0	0	0	0	0	0	0	0	0	0	0	0	0	0	0	0	0	0	0	0	0	0	0
X3246	1	4151058	MuDR	Downstream	69.4766	Divergent	NA	0	0	0	0	0	0	0	0	0	0	0	0	0	0	0	0	0	0	0	0	0	0	0	0	0	0	0	0	0	0	0	100	100	100	0	0	0	0	0	0	0	0
X3250	1	4175434	hAT	Downstream	26.8328	Neutral	NA	0	0	0	0	0	0	0	0	0	0	0	0	0	0	0	0	0	0	0	0	0	0	0	0	0	0	0	0	0	0	0	0	0	0	0	0	0	100	100	0	0	0
X3259	1	4191867	TIR_MITE	Downstream	91.9402	Neutral	S	0	0	0	100	0	100	0	0	0	0	0	100	0	0	0	100	0	100	0	0	0	0	0	0	0	0	0	0	0	100	100	100	0	0	0	0	100	100	0	0	0	0
X3267	1	4244963	TIR_MITE	Downstream	42.9884	Neutral	NA	0	0	0	0	0	0	0	0	0	0	0	0	0	0	0	0	0	0	0	0	0	0	0	0	0	0	0	0	0	0	0	0	0	0	0	0	0	0	0	0	0	100
X3271	1	4269051	hAT	Upstream	68.6149	Neutral	NA	100	0	100	0	0	100	0	0	0	0	0	0	0	0	0	0	0	0	0	0	0	0	100	0	0	0	0	0	0	0	0	0	0	0	0	0	0	0	0	0	0	100
X3272	1	4269758	hAT	Upstream	72.6223	Divergent	NA	0	0	0	0	0	0	0	0	0	0	0	0	0	0	0	0	0	0	0	0	0	0	0	0	0	0	0	0	0	0	0	0	0	0	0	0	0	0	0	100	100	0
X3274	1	4273058	MuDR	Downstream	89.3029	Divergent	NS	0	0	0	100	100	100	0	0	0	0	0	0	0	0	0	0	0	0	0	0	0	0	0	0	0	0	0	0	0	100	100	0	0	0	0	0	0	0	0	0	0	100
X3278	1	4279246	MuDR	Downstream	43.5316	Neutral	NA	0	0	100	100	100	100	0	0	0	100	0	0	0	0	0	0	0	0	0	0	100	100	0	0	0	0	0	100	100	100	0	0	100	100	0	0	0	0	0	100	100	100
X3279	1	4279183	MuDR	Downstream	43.4971	Neutral	NA	0	0	0	0	0	0	0	0	0	0	0	0	0	0	100	0	0	0	0	0	0	0	0	0	0	0	0	0	0	0	0	0	0	0	0	0	0	0	0	0	0	0
X3285	1	4287985	hAT	Downstream	32.0624	Divergent	NA	0	0	0	0	0	0	0	0	0	0	0	0	0	0	0	0	0	0	0	0	0	0	0	0	100	0	0	0	0	0	0	0	0	0	0	0	0	0	0	0	0	0
X3286	1	4290610	hAT	Downstream	60.5227	Neutral	NS	0	0	100	0	100	100	0	0	0	0	0	0	100	0	0	0	0	0	0	0	0	0	0	0	0	0	0	0	0	0	0	100	100	0	100	0	0	0	0	0	0	0
X3287	1	4290526	hAT	Downstream	60.5475	Neutral	NS	0	0	0	0	0	0	0	0	0	0	0	0	0	0	0	0	0	0	0	0	0	0	0	0	0	0	0	0	0	0	0	0	0	0	0	0	0	0	0	0	0	100
X3292	1	4302823	Copia	Upstream	22.4054	Neutral	S	100	0	0	100	100	100	0	0	0	0	0	0	0	0	0	0	100	100	0	100	0	0	100	0	0	0	0	0	0	100	100	0	100	0	100	0	100	0	0	0	0	0
X3295	1	4309361	Copia	Downstream	78.9683	Divergent	NA	100	0	0	0	100	100	0	0	0	0	0	0	0	0	0	0	0	0	0	100	100	0	100	0	0	0	0	100	100	0	0	0	0	0	100	0	0	0	0	0	0	0
X3329	1	4415700	Mariner	Upstream	61.1637	Neutral	NS	0	0	0	0	0	0	0	0	0	0	0	0	0	0	0	0	0	0	0	0	0	0	0	0	0	0	0	0	0	0	0	0	0	0	0	0	0	0	0	0	0	0
X3341	1	4454582	hAT	Upstream	49.4874	Divergent	NS	0	0	0	0	0	0	0	0	0	0	0	0	0	0	0	0	0	0	0	0	0	0	0	0	0	0	0	0	0	0	0	0	0	0	0	0	0	100	0	0	0	0
X3343	1	4460613	hAT	Upstream	54.1202	Neutral	NA	0	0	0	0	0	0	100	0	0	0	0	0	0	0	0	100	0	0	0	0	0	0	0	0	0	0	0	0	0	0	0	0	0	0	0	0	0	0	0	0	0	0
X3347	1	4464874	TRIM_LAR	Upstream	75.6769	Neutral	NA	0	0	0	0	0	0	0	0	0	0	0	0	0	100	100	0	0	0	0	0	0	0	100	0	0	0	0	0	0	0	0	0	0	0	0	100	0	0	0	100	100	100
X3348	1	44808	MuDR	Downstream	94.7206	Neutral	NA	0	0	0	0	0	0	0	0	0	0	0	0	0	0	0	0	0	0	0	0	0	0	0	0	0	0	0	0	0	0	0	0	0	0	0	0	0	0	0	0	0	100
X3359	1	4537631	CACTA	Downstream	15.0997	Neutral	S	0	0	0	0	0	0	0	0	0	0	0	0	0	0	0	0	0	0	0	0	0	0	0	0	0	0	0	0	0	0	0	0	0	0	0	0	0	0	100	0	0	0
X3362	1	4548728	Gypsy	Upstream	25.3969	Neutral	S	100	100	0	0	0	0	0	0	100	100	0	0	0	100	100	0	0	0	100	100	0	0	0	0	100	100	0	0	0	100	0	0	0	0	0	0	0	0	0	0	0	0
X3367	1	4557213	Gypsy	Upstream	33.4813	Divergent	NA	0	0	0	0	0	0	0	0	0	0	0	0	0	0	0	0	0	0	0	0	0	0	0	0	0	0	0	0	0	0	0	0	0	0	0	0	0	0	0	0	0	100
X3370	1	4560418	Gypsy	TE	0	Divergent	S	0	0	0	100	0	0	0	0	0	0	0	100	100	0	0	0	100	0	0	0	0	0	0	0	0	0	0	0	0	0	0	0	0	0	0	0	0	0	100	0	0	0
X3390	1	4628753	TRIM_LAR	Upstream	48.7442	Neutral	S	0	0	0	0	0	0	0	0	0	0	0	0	0	0	0	0	0	0	0	0	0	0	0	0	0	0	0	0	0	0	0	0	0	0	0	0	0	0	0	0	0	0
X3393	1	4656124	Helitron	Upstream	36.0278	Divergent	NS	0	0	0	0	0	0	0	0	0	0	0	0	0	0	0	0	0	0	0	0	0	0	0	0	0	0	0	0	0	0	0	0	0	0	0	0	0	0	100	0	0	0
X3394	1	4656079	Helitron	Upstream	35.9861	Neutral	NS	0	0	0	0	0	0	0	0	0	0	0	0	0	0	0	0	0	0	0	0	0	0	0	0	0	0	0	0	0	0	0	0	0	0	0	0	0	0	0	0	0	0
X3399	1	4678331	Harbinger	Downstream	84.8882	Neutral	NA	0	0	0	0	0	0	0	0	0	0	0	0	0	0	0	0	0	0	0	0	0	0	0	0	0	0	0	0	0	0	0	0	0	0	0	0	0	0	100	0	0	0
X3402	1	4697348	CACTA	Upstream	37.2424	Balancing	NA	0	0	0	0	0	0	0	0	0	0	0	0	0	0	0	0	0	0	0	0	0	0	0	0	0	0	0	0	0	0	0	0	0	0	0	100	0	0	0	100	100	0
X3403	1	4697278	CACTA	Upstream	37.2022	Divergent	S	0	0	0	100	0	0	0	0	0	0	0	0	0	0	0	0	100	100	0	0	0	0	0	0	0	0	0	0	0	0	100	100	0	0	0	0	0	0	0	0	0	0
X3413	1	4757368	TIR_MITE	Downstream	79.1707	Neutral	S	0	0	0	0	100	0	0	0	0	0	0	0	0	0	0	100	0	0	0	0	0	0	0	0	0	0	0	0	0	0	0	0	0	0	0	0	0	0	100	0	0	0
X3417	1	476316	MuDR	Downstream	62.6179	Neutral	NA	0	0	0	0	0	0	0	0	0	0	0	0	0	0	0	0	0	0	0	0	0	0	0	0	0	0	0	0	0	0	0	0	0	0	0	0	0	0	100	0	0	0
X3418	1	476256	MuDR	Downstream	62.6418	Neutral	NA	100	0	0	100	0	0	100	100	0	100	0	0	100	0	0	0	0	0	100	100	0	0	0	0	100	0	0	0	100	100	100	0	0	0	0	0	100	0	0	0	0	0
X3423	1	4782022	NA	Upstream	53.9722	Divergent	NA	0	0	0	0	0	0	0	0	0	0	0	0	0	0	0	0	0	0	0	0	0	0	0	0	0	0	0	0	0	0	0	0	0	0	0	0	0	0	100	0	0	0
X3425	1	4801621	MuDR	Downstream	73.6206	Neutral	NS	0	0	0	0	0	0	0	0	100	0	0	0	0	0	0	0	0	0	100	100	0	0	0	0	0	0	0	0	100	0	0	0	0	0	0	0	0	0	0	0	0	0
X3426	1	4801545	MuDR	Downstream	73.641	Neutral	NS	0	0	0	0	0	0	100	0	0	0	0	0	0	0	0	0	0	0	0	0	0	0	0	0	0	0	0	0	0	0	0	0	0	0	0	0	0	0	0	0	0	0
X3428	1	4813318	NA	Downstream	29.7321	Divergent	NA	0	0	0	0	0	0	0	0	0	0	100	0	0	100	0	0	0	0	100	100	0	100	0	0	0	0	100	100	0	0	0	0	0	0	0	0	0	0	0	0	0	0
X3433	1	486101	CACTA	Downstream	5.47723	Divergent	S	0	0	0	0	0	0	0	0	0	0	0	0	0	0	0	0	0	0	0	0	0	0	0	0	0	0	0	0	0	0	0	0	0	0	0	0	0	100	0	0	0	0
X3437	1	4916883	Mariner	Upstream	37.8946	Neutral	NS	0	0	0	0	0	0	0	0	0	0	0	0	0	0	0	0	0	0	0	0	0	0	0	0	0	0	0	0	0	0	0	0	0	0	0	0	0	0	0	100	100	0
X3451	1	4941785	NA	Downstream	21.1896	Neutral	NA	0	0	0	0	0	0	0	0	0	0	0	0	0	0	0	0	0	0	0	0	0	0	0	0	0	0	0	0	0	0	0	0	0	0	0	0	0	0	0	0	0	100
X3454	1	4952471	Helitron	TE	0	Neutral	NA	0	0	0	100	0	0	0	0	0	0	100	100	100	0	100	0	100	100	0	0	0	0	0	100	0	0	0	0	100	100	0	100	0	0	0	0	100	0	100	0	0	0
X3459	1	4966951	LINE	Downstream	88.7806	Neutral	S	100	0	0	0	0	0	0	0	0	0	100	0	0	0	0	0	0	0	0	0	0	0	100	100	0	100	0	0	100	0	0	0	0	0	0	0	100	0	0	0	0	0
X3461	1	4970869	Helitron	Upstream	72.3533	Neutral	NA	0	0	0	0	0	0	0	0	0	0	0	0	0	0	0	0	0	0	0	0	0	0	0	0	0	0	0	0	0	0	0	0	0	0	0	0	0	0	0	100	100	0
X3470	1	49844	Mariner	Downstream	75.4851	Neutral	NA	0	0	0	100	0	0	100	0	0	0	0	0	0	0	0	0	0	0	0	0	0	0	0	0	0	0	0	0	0	100	0	0	0	0	0	0	100	100	0	0	0	0
X3478	1	5040958	Copia	Downstream	54.2586	Divergent	NA	0	0	0	0	0	0	0	0	0	100	0	0	0	0	0	0	0	0	100	100	0	100	0	0	0	0	100	100	0	0	0	0	0	0	0	0	0	0	0	0	0	0
X3479	1	5041623	Copia	Downstream	48.7237	Balancing	NS	0	0	0	0	0	0	0	0	0	0	0	0	0	0	0	0	0	0	0	0	0	0	0	0	0	0	0	0	0	0	0	0	0	0	0	0	0	0	0	0	0	100
X3492	1	5071779	Harbinger	Upstream	55.4076	Neutral	NS	0	0	0	0	0	0	0	0	0	0	0	0	0	0	0	0	0	0	0	0	0	0	0	0	0	0	0	0	0	0	0	0	0	0	0	0	0	0	0	100	100	100
X3493	1	5078689	Harbinger	Downstream	61.1474	Divergent	NA	0	0	0	0	0	0	0	0	0	0	0	0	0	0	0	0	0	0	0	0	0	0	0	0	0	0	0	0	0	0	0	0	0	0	0	0	0	100	0	0	0	0
X3494	1	5078562	Harbinger	Downstream	61.1719	Balancing	NA	0	0	100	0	100	0	0	0	0	0	0	0	0	0	0	0	0	100	0	0	0	0	0	100	0	0	0	0	0	0	0	0	0	0	0	0	0	0	0	0	0	0
X3508	1	5112590	Mariner	Downstream	68.6586	Neutral	NS	0	0	0	0	0	0	0	0	0	0	0	0	0	0	0	100	0	0	0	0	0	0	0	0	0	0	0	0	0	0	0	0	0	0	0	0	0	0	0	0	0	0
X3509	1	5112679	Mariner	Downstream	68.5493	Divergent	S	0	0	0	0	0	0	0	0	0	0	0	0	0	0	0	0	0	0	0	0	0	0	0	0	0	0	0	0	0	100	0	0	0	0	0	0	0	0	0	0	0	0
X3535	1	5280239	TIR_MITE	Downstream	72.9726	Balancing	NA	0	100	0	0	0	100	0	0	0	0	0	0	100	0	0	0	100	100	0	0	0	0	100	100	0	0	0	0	0	100	100	100	0	0	100	0	0	0	0	0	0	0
X3544	1	5306643	Helitron	Downstream	96.0521	Divergent	NS	0	0	0	0	0	0	0	0	0	0	0	0	0	0	0	0	0	0	0	0	0	0	0	0	0	0	0	0	0	0	0	0	0	0	0	0	0	0	0	0	0	0
X3552	1	5351298	Mariner	Downstream	99.0303	Divergent	NA	0	0	0	0	0	0	0	0	0	0	0	0	0	0	0	0	0	0	0	0	0	0	100	0	0	0	0	0	0	0	100	0	100	100	0	0	0	0	0	0	0	0
X3561	1	5392013	Helitron	TE	0	Neutral	NA	0	100	0	0	0	0	0	0	0	0	0	0	0	0	0	0	0	100	100	100	0	0	100	100	100	0	0	0	0	0	0	0	100	0	0	0	0	0	0	0	0	0
X3564	1	5399065	Helitron	Upstream	64	Neutral	NA	100	100	100	0	0	100	0	0	0	0	0	100	100	0	100	100	100	100	100	100	0	0	100	100	100	100	0	0	100	100	0	0	0	0	100	0	0	0	0	0	0	0
X3566	1	5403194	Helitron	TE	0	Neutral	NS	0	0	0	0	0	0	0	0	0	0	0	0	0	0	100	0	0	0	0	0	0	0	0	0	0	0	0	0	0	0	0	0	0	0	0	0	0	0	0	0	0	0
X3567	1	5451145	Helitron	Upstream	46.1844	Divergent	NS	100	0	0	0	0	0	0	0	0	0	100	0	0	100	100	100	0	0	100	100	0	0	100	0	0	0	0	0	100	0	0	0	100	0	100	0	100	100	0	100	100	0
X3571	1	5462504	SINE	Downstream	86.8735	Neutral	NS	0	100	0	0	0	0	0	0	0	0	0	0	0	0	0	0	0	0	0	0	0	0	0	0	100	100	0	100	0	0	0	0	0	0	0	0	0	0	0	0	0	0
X3577	1	5481046	hAT	Downstream	67.424	Neutral	S	0	100	0	0	0	0	0	0	0	0	0	0	0	0	0	0	0	0	100	0	0	100	100	0	0	100	100	0	100	0	0	0	0	0	0	0	0	0	0	0	0	0
X3587	1	5536533	LINE	Downstream	32.8177	Neutral	NS	0	0	0	0	0	0	0	0	0	0	0	0	0	0	0	0	0	0	0	0	0	0	0	0	0	0	0	0	0	0	0	0	0	0	0	0	0	100	0	0	0	0
X3595	1	5593628	Gypsy	Upstream	55.4437	Divergent	NS	100	100	0	0	0	0	0	0	0	0	0	0	0	100	0	0	0	0	0	0	0	0	0	0	0	0	0	0	0	0	0	0	0	0	0	0	0	0	0	0	0	0
X3599	1	5597577	Helitron	Downstream	43.2319	Divergent	NA	100	0	0	0	100	0	100	0	0	100	100	0	0	100	100	100	0	0	0	100	0	0	0	0	0	100	100	100	0	0	100	100	0	0	0	100	0	0	100	100	100	0
X3604	1	5698959	Harbinger	Upstream	44.0341	Neutral	NA	0	0	0	0	0	0	0	0	0	0	0	0	0	0	0	0	0	100	0	0	0	0	0	0	0	0	0	0	0	0	0	0	0	0	0	0	0	0	0	0	0	0
X3605	1	5729140	Helitron	Downstream	27.7128	Divergent	NA	0	100	0	0	100	100	0	0	0	0	0	0	0	0	100	0	0	0	100	100	0	100	0	100	0	0	0	0	0	0	0	0	0	0	0	0	0	100	100	0	0	0
X3606	1	5729059	Helitron	Downstream	27.6586	Neutral	NA	0	0	0	0	0	0	0	0	0	0	0	0	0	0	0	0	0	0	0	0	0	0	0	0	0	0	0	0	0	0	0	0	0	0	0	0	0	0	0	100	100	0
X3609	1	5773092	NA	Upstream	57.9396	Neutral	NS	0	0	0	0	0	0	0	0	0	0	0	0	100	0	0	0	0	0	0	0	0	0	0	0	0	0	0	0	0	100	0	0	0	0	0	0	0	0	0	0	0	100
X3610	1	5773023	NA	Upstream	57.9655	Neutral	NA	0	0	0	0	0	0	0	0	0	0	0	0	0	0	0	0	0	0	0	0	0	0	0	0	0	0	0	0	0	0	0	0	0	0	0	0	0	0	0	0	0	100
X3612	1	5777427	Mariner	Downstream	55.0727	Neutral	NA	0	0	0	0	0	0	0	0	0	0	0	0	0	0	0	0	0	0	0	0	0	0	0	0	0	0	0	0	0	0	0	0	0	0	0	0	0	0	0	100	100	0
X3622	1	5797070	Copia	Upstream	78.4283	Neutral	NA	0	100	0	0	100	100	0	0	0	0	0	0	0	0	0	0	0	0	0	0	0	0	100	100	0	0	0	0	0	0	0	0	0	0	100	0	0	0	100	0	0	0
X3626	1	5803818	hAT	Upstream	55.9732	Neutral	NA	0	0	0	0	0	0	0	0	0	0	0	0	0	0	0	0	0	0	0	0	0	0	0	0	0	0	0	0	0	0	0	0	0	0	0	0	0	100	0	0	0	0
X3632	1	5826627	Helitron	Upstream	35.5106	Neutral	NA	0	0	0	0	100	100	0	0	0	100	0	0	100	0	100	0	100	0	0	0	0	0	0	100	100	100	100	0	0	100	0	0	100	100	100	100	0	0	0	0	0	0
X3633	1	5826548	Helitron	Upstream	35.5528	Neutral	NA	0	0	0	0	0	0	0	0	0	0	0	0	0	0	0	0	0	0	0	0	0	0	0	0	0	0	0	0	0	0	0	0	0	0	0	0	0	0	0	100	100	0
X3636	1	5837094	Harbinger	Upstream	43.3244	Divergent	NA	0	0	0	0	0	0	0	0	0	0	0	0	0	0	0	0	0	0	0	0	0	0	0	0	0	0	0	0	0	0	0	0	0	0	0	0	0	0	100	100	100	0
X3651	1	5874815	MuDR	Downstream	43.4396	Divergent	NA	0	0	0	0	0	0	0	0	0	0	0	0	0	0	0	0	0	0	0	0	0	0	0	100	0	0	0	0	0	0	0	0	0	0	0	0	0	0	0	0	0	0
X3653	1	5879271	MuDR	Upstream	50.1099	Divergent	NA	0	0	0	0	100	0	100	0	0	0	0	100	0	0	0	0	0	0	0	0	0	0	0	0	0	0	0	0	0	0	0	0	0	0	100	0	0	0	0	0	0	0
X3659	1	5964557	Helitron	Downstream	73.6139	Neutral	NS	0	0	100	100	0	0	0	0	0	0	100	100	100	100	0	100	100	100	0	0	100	0	0	100	0	0	0	0	0	0	0	100	0	100	0	0	100	100	100	100	100	0
X3661	1	5968475	SINE	Upstream	51.225	Divergent	S	0	0	0	0	0	0	0	0	0	0	0	0	100	0	0	0	0	0	0	0	0	0	0	0	0	0	0	0	0	0	0	0	0	0	0	0	0	0	0	0	0	0
X3665	1	5977231	CACTA	Downstream	41.0366	Neutral	NA	0	0	0	0	0	0	0	0	0	0	0	0	0	0	0	0	0	0	0	0	0	0	0	100	0	0	0	0	0	0	0	0	0	0	0	0	0	0	0	0	0	0
X3666	1	5977117	CACTA	Downstream	41	Neutral	NA	100	100	0	0	0	0	0	0	0	0	0	0	0	0	0	0	0	0	0	0	0	0	0	0	0	0	100	0	0	0	0	0	0	0	0	0	0	0	0	0	0	0
X3672	1	6005950	CACTA	Upstream	58.66	Neutral	NA	0	0	0	0	0	0	0	0	0	0	0	0	0	0	0	0	0	0	0	0	0	0	0	0	0	0	0	0	0	0	0	0	0	0	0	0	0	0	0	0	0	0
X3676	1	6014971	SINE	Downstream	105.958	Neutral	S	100	0	0	0	0	100	100	0	0	100	100	0	0	0	100	0	0	0	100	0	100	0	100	100	0	0	0	0	0	100	0	0	0	0	100	0	0	0	0	100	100	100
X3679	1	6039059	NA	Downstream	83.4326	Neutral	NA	0	100	100	0	0	0	0	0	100	0	0	0	0	0	0	0	0	0	0	0	100	0	0	0	100	0	0	0	0	100	100	0	0	0	0	0	0	0	0	0	0	100
X3682	1	6046473	Harbinger	Upstream	71.6868	Divergent	NS	0	0	0	0	0	0	0	0	0	0	0	0	0	0	0	0	0	0	0	0	0	0	0	0	0	0	0	0	0	0	0	0	0	0	0	0	0	0	0	100	100	0
X3692	1	6063256	CACTA	Upstream	58.0086	Neutral	S	0	0	100	0	0	0	0	0	0	0	0	100	0	0	0	0	100	100	0	0	0	0	0	0	0	0	0	0	0	100	0	100	0	100	0	0	100	0	0	0	0	0
X3698	1	6096441	Copia	Upstream	35.5809	Balancing	NA	0	0	0	0	0	0	0	0	0	0	0	0	0	0	0	0	0	0	0	0	0	0	0	0	0	0	0	0	0	0	0	0	100	100	0	0	0	0	0	0	0	0
X3704	1	6099537	Helitron	Downstream	7.93725	Divergent	NA	0	0	0	0	0	0	0	0	0	0	0	0	0	0	0	0	0	0	0	0	0	0	0	0	0	0	0	0	0	0	0	100	0	0	0	0	0	0	0	0	0	0
X3719	1	6156187	LINE	Downstream	45.3431	Neutral	NA	0	0	0	0	0	0	0	0	0	0	0	0	0	0	0	0	0	0	0	0	0	0	0	0	0	0	0	0	0	0	0	0	0	0	0	0	0	0	0	100	100	0
X3727	1	6180052	hAT	Upstream	1	Divergent	NA	0	0	0	0	0	0	0	0	0	0	0	100	100	0	0	0	0	0	0	0	0	0	0	0	0	0	0	0	0	100	0	0	0	0	0	0	0	0	0	0	0	0
X3730	1	6189737	Mariner	Downstream	32.0468	Divergent	NA	0	0	100	0	0	0	0	100	100	100	100	0	0	100	100	0	0	100	0	0	0	0	0	0	0	100	0	0	100	0	0	0	0	0	0	0	0	0	0	0	0	0
X3735	1	6208791	Helitron	Downstream	37.8814	Neutral	NA	100	0	100	100	0	100	100	100	0	0	100	0	100	0	0	0	0	100	100	0	100	100	0	0	100	0	0	0	100	0	0	0	0	0	0	0	0	0	0	0	0	0
X3754	1	6268453	TIR_MITE	Upstream	78.5493	Neutral	S	0	0	100	0	0	0	0	0	0	0	0	0	0	0	0	0	0	0	0	0	0	0	0	0	0	0	0	0	0	0	100	100	100	0	0	0	100	0	0	100	100	100
X3764	1	6286968	Mariner	Downstream	60.1997	Divergent	NA	100	0	100	100	0	0	100	0	0	0	0	0	0	100	100	100	0	0	0	0	0	0	100	100	0	0	0	0	0	100	100	100	100	100	100	0	100	0	0	0	0	0
X3766	1	6321823	MuDR	Downstream	44.8219	Divergent	NA	0	0	0	0	0	0	0	0	0	0	0	0	0	0	0	0	0	0	0	0	0	0	0	0	0	0	0	0	0	0	0	0	0	0	0	0	0	0	0	0	0	0
X3767	1	6321764	MuDR	Downstream	44.8553	Neutral	NA	0	0	0	0	0	0	0	0	0	0	0	0	0	0	0	0	0	0	0	0	0	0	0	0	0	0	0	0	0	0	0	0	0	0	0	0	0	0	0	0	0	0
X3773	1	6368896	Copia	Downstream	76.6225	Neutral	NA	0	0	100	0	100	0	0	0	0	0	0	0	0	0	0	100	0	0	0	0	0	0	100	100	0	0	0	0	0	0	0	0	0	0	100	100	0	0	0	0	0	0
X3782	1	6383187	Mariner	Upstream	83.2466	Divergent	S	0	0	100	100	0	100	100	0	100	0	0	100	0	0	0	100	0	0	100	100	0	0	100	0	100	0	0	0	0	0	100	0	100	0	0	0	0	0	0	0	0	0
X3785	1	6386902	Mariner	Upstream	56.1961	Divergent	NA	0	0	0	100	0	0	0	0	0	0	0	0	0	0	0	0	0	100	0	0	0	0	0	0	0	0	0	0	0	100	0	0	0	0	0	0	0	0	0	0	0	0
X3788	1	6389064	Mariner	Upstream	33.1512	Neutral	S	0	0	0	100	0	0	0	0	0	0	0	0	0	0	0	0	0	100	0	0	0	0	0	0	0	0	0	0	0	100	0	0	0	0	0	0	0	0	0	0	0	0
X3790	1	6392236	Mariner	Downstream	40.3485	Neutral	NS	0	0	0	0	0	0	100	100	0	100	0	100	0	0	0	0	0	0	0	100	100	0	0	0	100	0	0	100	100	0	100	100	100	0	0	0	100	100	100	100	100	0
X3791	1	6392071	Mariner	Downstream	40.3113	Neutral	NA	0	0	0	0	0	0	0	0	0	0	0	0	0	0	0	0	0	0	0	0	0	0	0	0	0	0	0	0	0	0	100	0	0	0	0	0	0	100	100	100	100	0
X3794	1	6415450	hAT	Upstream	100.005	Divergent	NS	0	0	0	0	0	0	0	0	0	0	0	0	0	0	0	0	0	0	0	0	0	0	0	0	0	0	0	0	0	0	0	0	0	0	0	0	0	100	100	0	0	0
X3813	1	6449914	Gypsy	Downstream	37.8682	Divergent	NA	0	0	0	0	0	0	0	0	0	0	0	0	0	0	0	0	0	0	0	0	0	0	0	0	0	0	0	0	0	0	0	0	0	0	0	0	0	100	100	0	0	0
X3849	1	6527201	Copia	Downstream	75.7034	Divergent	NS	0	0	0	100	0	0	0	0	0	0	0	100	100	100	0	0	0	0	0	0	100	100	0	100	0	0	100	100	100	0	0	100	0	0	0	0	0	0	0	0	0	0
X3852	1	6547321	Copia	Upstream	88.2723	Neutral	S	0	0	0	0	0	0	0	100	0	0	0	0	0	0	0	0	0	0	0	0	0	0	0	0	0	0	0	0	0	0	0	0	0	0	0	0	0	0	0	100	100	100
X3854	1	655415	Gypsy	Downstream	75.7364	Neutral	NA	100	100	100	0	0	0	100	100	0	100	0	0	100	0	100	100	0	0	0	0	100	0	0	0	0	0	0	0	0	100	100	0	0	0	0	100	0	0	100	100	100	0
X3865	1	6625971	TRIM_LAR	Downstream	78.1537	Divergent	NS	0	0	0	0	0	0	0	0	0	0	0	0	0	0	0	0	0	0	0	0	0	0	0	0	0	0	0	0	0	0	0	0	0	100	0	0	0	0	0	0	0	0
X3877	1	664244	MuDR	Downstream	40.6202	Neutral	S	100	100	100	100	100	0	0	0	0	100	100	0	100	0	0	0	100	100	0	0	0	0	0	0	0	0	100	100	0	100	100	100	0	100	0	0	0	0	0	0	0	0
X3885	1	6669627	LINE	Downstream	43.4166	Neutral	NA	100	0	0	0	100	0	0	0	0	0	0	100	100	100	100	0	0	0	0	0	0	0	0	0	0	0	0	0	0	100	0	0	0	0	0	0	0	0	0	100	100	0
X3892	1	6714892	Helitron	Downstream	53.4696	Divergent	NA	100	0	0	0	100	100	0	0	0	0	0	0	0	0	100	0	0	0	0	0	0	0	0	0	0	0	0	0	0	0	0	100	0	0	100	100	0	0	0	0	0	0
X3895	1	67304	Helitron	Upstream	77.0519	Neutral	NA	100	100	0	0	100	100	0	100	0	100	0	0	0	0	0	100	100	100	100	100	0	100	0	100	0	0	100	100	0	0	0	0	0	0	0	100	0	0	0	0	0	0
X3897	1	6736331	Helitron	Downstream	83.5643	Neutral	NA	0	0	0	0	0	0	0	0	0	0	0	0	0	0	0	100	0	0	0	0	0	0	0	0	0	0	0	0	0	0	0	0	0	0	0	0	0	0	0	0	0	0
X3904	1	6743295	Helitron	Downstream	36.5923	Neutral	NA	0	0	0	0	100	0	0	100	100	100	100	100	100	0	100	100	0	0	0	0	0	0	0	100	0	0	0	0	0	0	0	0	0	100	100	100	0	0	0	100	100	0
X3945	1	6823224	Tase	Downstream	75.2596	Neutral	S	0	0	0	0	0	0	0	0	0	100	100	0	0	0	0	0	0	0	100	100	0	0	100	0	0	0	100	0	100	0	0	0	0	0	0	100	0	0	0	0	0	0
X3946	1	6826358	Tase	Downstream	93.1397	Neutral	S	0	0	0	0	0	0	0	0	0	0	0	0	0	0	0	0	0	0	0	0	0	0	0	0	0	0	0	0	0	0	0	0	0	0	0	0	0	0	0	0	0	100
X3947	1	6826222	Tase	Downstream	93.1558	Neutral	NS	0	0	0	0	0	0	0	0	0	0	0	0	0	0	0	0	0	0	0	0	0	0	0	0	0	0	0	0	0	0	0	0	0	0	0	0	100	0	0	0	0	0
X3949	1	6829915	TIR_MITE	Upstream	98.904	Neutral	NA	0	0	0	0	0	0	100	100	0	0	0	0	0	0	0	0	0	0	0	0	0	0	0	0	0	0	0	0	0	0	0	0	0	0	0	0	0	0	0	0	0	0
X3952	1	6830979	TIR_MITE	Upstream	93.4719	Neutral	NA	0	0	0	0	0	0	0	0	0	0	0	0	0	0	0	0	0	0	0	0	0	0	0	0	0	0	0	0	0	0	0	0	0	0	0	0	0	100	0	0	0	0
X3954	1	6835413	TIR_MITE	Upstream	65.1383	Divergent	NA	0	0	0	0	0	0	0	0	100	100	100	0	0	0	0	0	0	100	0	0	0	100	0	0	0	0	100	100	100	100	100	0	0	0	0	0	100	0	0	0	0	0
X3961	1	6846711	hAT	Upstream	73.5187	Neutral	NA	0	0	0	0	0	0	0	0	0	0	0	0	0	0	0	0	0	0	0	0	0	0	0	0	0	0	0	0	0	0	0	0	0	0	0	0	0	100	0	0	0	100
X3973	1	6893764	Helitron	TE	0	Neutral	NS	0	100	0	100	0	0	100	100	0	100	100	100	100	100	100	0	0	100	100	100	0	0	100	0	100	0	100	0	0	100	0	100	0	100	0	100	0	0	0	0	0	0
X3978	1	6899586	NA	Upstream	63.0952	Neutral	NA	100	0	0	0	0	0	0	0	0	0	0	0	0	100	0	0	0	0	0	0	0	0	100	100	0	0	0	0	0	0	0	0	0	0	0	0	0	0	0	0	0	0
X3984	1	6927026	TIR_MITE	Downstream	37.9078	Neutral	NS	0	100	0	0	100	100	0	0	0	0	0	100	100	0	0	100	0	0	0	100	0	100	100	100	0	100	0	100	0	0	0	0	0	100	0	0	100	0	0	0	0	100
X3997	1	6966250	Helitron	Upstream	46.7761	Neutral	NS	0	0	0	0	0	0	0	0	0	0	0	0	0	0	0	0	0	0	0	0	0	0	0	0	0	0	0	0	0	0	0	0	0	0	0	0	0	0	0	0	0	100
X3998	1	6967844	Helitron	Upstream	26.4386	Neutral	NA	0	0	0	0	0	0	0	0	0	0	0	0	100	0	0	0	0	0	0	0	0	0	0	0	0	0	0	0	0	0	0	0	0	0	0	0	0	0	0	0	0	0
X4001	1	6981861	Gypsy	Upstream	47.4447	Divergent	NS	0	0	0	0	0	0	0	100	0	0	0	0	0	0	0	0	0	0	0	0	0	0	0	0	0	0	0	0	0	0	0	0	0	0	0	0	0	0	0	0	0	0
X4006	1	699398	TIR_MITE	Upstream	67.4685	Divergent	NA	0	0	0	0	0	0	0	0	0	0	0	0	0	0	0	0	0	0	0	0	0	0	0	0	0	0	0	0	0	0	0	0	0	0	0	0	0	100	0	0	0	0
X4007	1	699300	TIR_MITE	Upstream	67.4907	Divergent	NS	0	0	0	0	0	0	0	0	0	0	0	0	0	0	0	0	0	0	0	0	0	0	0	0	0	0	0	0	100	0	0	0	0	0	0	0	0	0	0	0	0	0
X4009	1	7000519	Gypsy	Downstream	124.876	Neutral	NA	0	0	0	0	0	0	0	0	0	0	0	0	0	0	0	0	0	0	0	0	0	0	0	0	0	0	0	0	0	0	0	0	0	0	0	0	0	0	100	0	0	0
X4017	1	7012247	Gypsy	Downstream	165.161	Neutral	NA	0	0	0	0	0	0	0	0	0	0	0	0	0	0	0	0	0	0	0	0	0	0	0	0	100	0	0	0	0	0	0	0	0	0	0	0	0	0	0	0	0	0
X4031	1	7029332	LINE	Upstream	136.473	Neutral	NS	0	0	0	0	0	0	0	0	0	0	0	0	0	0	0	0	0	0	0	0	0	0	0	0	0	0	0	0	0	0	0	0	0	0	0	0	0	0	0	0	0	100
X4032	1	7029243	LINE	Upstream	136.462	Neutral	NS	0	0	0	0	0	0	0	0	100	0	0	0	0	0	0	0	0	0	0	0	0	0	0	0	0	0	0	0	0	0	0	0	0	0	0	0	0	0	0	0	0	0
X4034	1	7072025	Gypsy	Downstream	95.5353	Divergent	NA	100	0	0	0	0	0	0	100	0	100	100	0	100	0	100	0	0	100	0	100	100	0	0	0	0	0	0	0	100	100	0	0	0	0	0	0	100	100	0	0	0	100
X4039	1	7093584	SINE	Downstream	49.3862	Divergent	NS	0	0	0	0	0	0	100	0	0	0	0	0	0	0	0	0	0	0	0	0	0	0	0	0	0	0	0	0	0	0	0	0	0	0	0	0	0	0	0	0	0	0
X4043	1	7103295	Mariner	Upstream	30.8221	Neutral	NS	0	100	0	100	0	0	100	100	100	100	0	0	0	0	0	0	0	100	0	0	100	100	0	0	0	100	0	0	0	100	0	100	0	0	0	0	0	0	0	0	0	0
X4049	1	7138534	Gypsy	Upstream	49.1426	Neutral	NA	0	0	0	0	0	0	0	0	0	0	0	0	0	0	0	0	0	0	0	0	0	0	0	0	0	0	0	0	0	0	0	0	0	0	0	0	0	0	0	0	0	100
X4057	1	7154817	Copia	Upstream	40.3485	Neutral	S	0	0	0	0	0	0	0	0	0	0	0	0	0	0	0	0	0	0	0	0	0	0	0	0	0	0	0	0	0	0	0	0	0	100	0	0	0	0	0	0	0	0
X4060	1	7159056	Gypsy	Downstream	34.3074	Neutral	S	0	0	0	0	0	0	0	0	0	0	0	0	0	0	0	0	0	0	0	0	0	0	100	0	0	0	0	0	0	0	0	0	0	0	0	0	0	0	0	0	0	0
X4063	1	7168504	Gypsy	Upstream	73.7089	Neutral	NA	0	0	0	0	0	0	0	0	0	0	0	0	0	0	0	0	0	0	0	0	0	0	0	0	0	0	0	0	0	0	0	0	0	100	0	0	0	0	0	0	0	0
X4065	1	7172685	Gypsy	Upstream	97.9745	Neutral	S	100	0	0	100	0	0	100	100	0	0	0	0	0	0	100	100	0	0	0	0	100	100	100	0	0	0	0	0	100	0	0	0	0	0	0	0	0	0	0	0	0	0
X4066	1	7172629	Gypsy	Upstream	97.9898	Neutral	NA	0	0	0	100	0	0	100	100	100	0	0	100	0	0	0	0	0	100	0	0	100	0	0	0	0	100	0	0	0	0	0	100	0	100	0	0	0	0	0	0	0	0
X4069	1	7180034	hAT	Downstream	47.8957	Divergent	NA	0	0	0	0	0	0	0	0	0	0	0	0	0	0	0	0	0	0	0	0	0	0	0	0	0	0	0	0	0	0	0	0	0	0	0	0	0	0	0	0	0	0
X4078	1	7206057	Gypsy	Upstream	67.0373	Neutral	S	100	100	100	0	100	100	100	0	100	100	0	100	0	0	100	100	0	0	0	0	100	100	0	100	100	100	0	0	100	0	0	0	0	0	100	100	0	0	0	0	0	0
X4079	1	7205937	Gypsy	Upstream	67.0149	Neutral	S	100	100	100	0	100	100	100	0	100	100	0	100	0	0	100	100	0	0	0	0	100	100	0	100	100	100	0	0	100	0	0	0	0	0	100	100	0	0	0	0	0	0
X4087	1	7217272	Helitron	Upstream	35.8608	Neutral	NA	0	0	100	0	0	0	0	100	100	100	0	100	0	0	100	0	0	0	100	0	0	0	0	100	100	100	0	0	0	0	100	0	0	0	0	100	0	100	0	0	0	100
X4093	1	722011	Helitron	Downstream	34.0881	Divergent	NS	0	0	0	0	0	0	0	0	0	0	0	0	0	0	0	0	0	0	0	0	0	0	0	0	0	0	0	0	0	0	0	0	0	0	0	0	0	0	0	100	100	0
X4106	1	7256814	hAT	Upstream	48.9592	Neutral	NA	0	0	0	0	0	0	0	0	0	0	0	0	0	0	0	0	0	0	0	0	0	0	0	0	0	0	0	0	0	0	0	0	0	0	0	0	0	0	0	0	0	100
X4109	1	7263591	Copia	Downstream	42.5441	Neutral	NA	100	0	0	0	0	0	0	0	0	0	0	0	0	0	0	100	0	0	0	0	0	0	100	0	0	0	0	0	0	0	0	0	0	0	0	0	0	0	0	0	0	0
X4110	1	7264600	Copia	Downstream	52.4881	Neutral	NA	0	0	0	0	0	0	0	0	0	0	0	0	0	0	0	0	0	0	0	0	0	0	0	0	0	0	0	0	0	0	0	0	0	0	0	0	0	0	0	0	0	100
X4116	1	7278677	MuDR	Upstream	52.45	Divergent	NS	0	100	0	0	100	0	0	100	0	0	0	100	100	0	0	100	0	100	0	0	0	0	0	100	100	100	0	0	0	0	100	100	0	0	0	0	100	0	0	0	0	0
X4117	1	7278572	MuDR	Upstream	52.4214	Divergent	NA	0	0	0	0	0	0	0	0	0	0	0	0	0	0	0	0	0	0	0	0	0	0	0	0	0	0	0	0	0	0	0	0	0	0	0	0	0	0	0	0	0	100
X4121	1	7316725	Copia	Upstream	48.8057	Neutral	NA	0	0	0	0	0	0	0	0	0	0	0	0	0	0	0	0	0	0	0	0	0	0	0	0	0	0	0	0	0	0	0	0	0	0	0	0	0	0	0	0	0	100
X4122	1	7321055	Copia	Upstream	81.265	Neutral	NS	0	0	0	0	0	0	0	0	0	0	0	0	0	0	0	0	0	0	0	0	0	0	0	0	0	0	0	0	0	0	0	0	0	0	0	0	0	0	0	0	0	100
X4128	1	7330310	Mariner	Upstream	102.708	Neutral	NA	0	0	0	0	0	0	0	0	0	0	0	100	100	0	0	0	0	100	0	0	0	0	0	0	100	0	100	0	0	0	0	100	100	0	0	0	100	0	0	0	0	0
X4129	1	7333532	Mariner	Upstream	84.947	Neutral	S	0	0	0	0	0	0	0	0	0	0	0	0	0	0	0	0	0	0	0	100	0	0	0	0	100	0	0	0	0	0	0	0	0	0	0	0	0	0	0	0	0	0
X4139	1	735855	TIR_MITE	Upstream	86.3829	Neutral	NA	100	100	0	0	0	0	0	0	0	0	0	0	0	0	0	0	0	0	0	0	0	0	0	0	0	0	0	0	0	100	0	0	0	100	0	0	0	0	100	100	100	0
X4142	1	7358531	Gypsy	Upstream	47.7389	Divergent	NA	0	0	0	0	100	0	0	0	0	0	0	0	0	0	0	0	0	0	0	0	0	0	0	100	0	0	0	0	0	0	0	100	0	0	100	0	0	0	0	0	0	0
X4144	1	7368363	Helitron	Downstream	41.2674	Neutral	NS	100	100	0	0	0	0	0	100	100	0	0	0	0	0	0	0	0	0	0	0	100	0	100	100	100	0	0	0	0	0	0	100	0	0	0	0	100	0	0	0	0	0
X4148	1	7378651	Helitron	Upstream	96.7523	Neutral	NA	0	0	0	0	0	0	0	100	0	0	0	0	0	0	0	0	0	0	0	0	0	0	0	0	0	0	0	0	0	0	0	0	0	0	0	0	0	0	0	0	0	0
X4159	1	7402687	MuDR	Upstream	63.2693	Neutral	NS	0	0	0	0	0	0	0	0	0	0	0	0	0	0	100	0	0	0	0	0	0	0	0	0	0	0	0	0	0	0	0	0	0	0	0	0	0	0	0	0	0	0
X4164	1	7421829	hAT	Downstream	49.1528	Neutral	NA	0	0	0	0	0	0	0	0	0	0	0	0	0	0	0	0	0	0	0	0	0	0	0	0	0	0	0	0	0	0	0	0	0	0	0	0	0	0	0	100	100	0
X4175	1	7439891	TRIM_LAR	Upstream	57.2189	Neutral	S	100	0	0	0	0	100	0	100	0	0	0	0	0	100	100	100	0	0	100	100	0	0	100	0	0	0	100	0	100	0	0	0	0	0	0	0	0	0	0	0	0	0
X4182	1	7461314	NA	Upstream	63.8357	Neutral	NS	0	0	100	0	0	0	0	0	0	0	0	0	0	0	0	0	0	0	0	0	0	0	0	0	0	0	0	0	0	0	0	0	0	0	0	0	0	0	0	0	0	0
X4183	1	7461202	NA	Upstream	63.8592	Neutral	S	100	100	0	0	0	0	100	100	0	0	0	0	100	100	0	100	0	0	100	100	0	0	100	100	100	100	100	0	100	100	0	100	100	0	0	0	100	0	0	0	0	0
X4200	1	7529001	MuDR	Downstream	64.304	Balancing	S	0	0	0	0	0	0	0	100	0	0	0	0	0	0	0	0	0	0	0	0	0	0	0	0	0	0	0	0	0	0	0	0	0	0	0	0	0	0	0	0	0	0
X4202	1	7530034	MuDR	Downstream	55.9375	Divergent	NA	0	0	0	0	0	0	0	0	0	0	0	0	0	0	0	0	0	0	0	0	0	0	0	0	0	0	0	0	0	0	0	0	0	0	0	0	0	100	100	0	0	100
X4222	1	759972	TIR_MITE	TE	0	Neutral	NS	0	0	0	0	0	0	0	0	0	0	0	0	0	0	0	0	0	0	0	0	0	0	0	0	0	0	0	0	0	0	0	100	0	100	0	0	0	0	0	0	0	0
X4227	1	7611355	Harbinger	Downstream	54.0093	Neutral	NS	0	0	0	0	0	0	0	0	0	0	0	0	0	0	0	0	0	0	0	0	0	0	0	0	0	0	0	0	0	0	0	0	0	0	0	0	0	0	100	0	0	0
X4238	1	7630881	Copia	Upstream	65.0231	Neutral	NA	0	0	0	0	0	0	0	0	0	0	0	0	0	0	0	0	0	0	0	0	0	0	0	0	0	0	0	0	0	0	0	0	0	0	0	0	0	100	0	0	0	0
X4244	1	7662698	Helitron	Upstream	78.1153	Neutral	NA	0	100	0	0	0	100	0	0	0	0	0	100	0	0	100	0	0	0	0	0	0	0	0	100	0	0	0	0	0	100	0	0	0	0	0	100	100	0	0	0	0	0
X4249	1	7670864	Helitron	Upstream	53.3479	Divergent	NA	0	0	0	0	0	0	0	0	0	0	0	0	0	0	0	0	0	0	0	0	0	0	0	0	0	0	0	0	0	0	0	0	100	100	0	0	0	0	0	0	0	0
X4251	1	7685777	Copia	Downstream	57.1139	Neutral	NA	0	0	0	100	0	0	100	0	0	0	0	0	0	0	0	0	0	0	0	0	0	0	100	0	0	0	0	0	0	0	0	0	0	0	0	0	100	0	100	0	0	100
X4253	1	7709300	TIR_MITE	Downstream	49.3559	Divergent	NS	100	0	0	0	0	100	0	0	0	0	100	100	100	0	0	0	0	100	0	0	100	0	100	0	0	0	0	0	100	0	100	0	0	100	0	0	0	100	0	0	0	0
X4254	1	7709257	TIR_MITE	Downstream	49.3254	Balancing	NS	100	0	0	0	0	100	0	0	0	0	100	100	100	0	0	0	0	100	0	0	100	0	100	0	0	0	0	0	100	0	100	0	0	100	0	0	0	0	0	0	0	0
X4260	1	7730406	SINE	Downstream	54.8179	Neutral	NS	0	0	0	0	0	0	0	0	0	0	0	0	0	0	0	0	0	0	0	0	0	0	0	0	0	0	0	0	0	0	0	0	0	0	0	0	100	0	0	100	100	100
X4268	1	7753254	LINE	Downstream	62.7057	Neutral	NA	0	0	0	0	0	0	0	0	0	0	0	0	0	0	0	0	0	0	0	0	0	0	0	0	0	0	0	0	0	0	0	0	0	0	0	0	0	100	100	0	0	0
X4272	1	7763359	LINE	Upstream	43.4051	Neutral	NS	0	0	0	0	0	0	0	0	0	0	0	0	0	0	0	0	0	0	0	0	0	0	0	0	0	0	0	0	0	0	0	0	0	0	0	0	0	0	0	100	100	0
X4278	1	7772744	Tase	Downstream	51.643	Balancing	NA	0	0	0	0	0	0	0	0	0	100	0	0	0	0	100	0	0	0	0	0	100	0	0	100	100	0	0	0	100	0	0	0	0	0	0	0	0	0	0	0	0	0
X4282	1	7780179	NA	Downstream	77.0844	Neutral	S	100	0	0	0	0	0	100	0	100	0	100	0	100	0	0	0	0	0	0	0	100	0	0	0	0	0	0	0	0	0	0	0	100	0	0	0	100	0	0	0	0	0
X4290	1	7814152	LINE	Upstream	79.8436	Neutral	NS	0	0	0	0	0	0	100	0	0	0	0	0	0	0	0	0	0	0	0	0	0	0	0	0	0	0	0	0	0	0	0	0	0	0	0	0	0	0	0	0	0	0
X4299	1	7826424	Copia	Downstream	44.8665	Neutral	S	0	0	0	0	0	0	0	0	0	0	0	0	0	0	0	0	0	0	0	0	0	0	0	0	0	0	0	0	0	0	0	0	0	0	100	0	0	0	0	0	0	0
X4302	1	7832686	Copia	Upstream	64.7302	Neutral	NA	0	100	0	0	100	100	0	0	0	0	0	0	0	100	100	0	0	0	100	0	100	100	100	0	0	0	0	0	0	0	0	0	0	0	0	0	0	100	0	0	0	100
X4310	1	7838986	Copia	Upstream	102.201	Neutral	NA	0	0	0	0	0	0	0	0	0	0	0	0	0	0	0	0	0	0	0	0	0	0	100	100	0	0	0	0	0	100	0	0	0	0	0	0	0	0	0	0	0	0
X4328	1	7907172	TIR_MITE	Upstream	48.3218	Neutral	NA	0	0	0	0	0	100	0	0	0	100	0	0	0	100	0	100	0	0	0	0	0	100	0	0	0	0	0	0	0	0	0	0	100	0	0	0	0	0	0	0	0	0
X4333	1	792182	NA	Downstream	75.1132	Neutral	NA	100	0	0	0	0	0	0	0	100	100	0	100	0	0	0	0	0	0	100	100	0	0	0	0	100	100	100	0	0	0	0	0	0	100	0	0	0	0	0	0	0	0
X4342	1	7969448	Helitron	Upstream	30.1164	Neutral	NS	0	0	0	0	100	0	0	0	0	0	0	0	0	0	0	0	0	0	0	0	0	0	0	0	0	0	0	0	0	0	0	0	0	0	0	0	0	0	0	100	100	0
X4343	1	7969350	Helitron	Upstream	30.0666	Neutral	NA	0	100	0	0	0	0	100	0	0	100	0	0	0	0	100	0	0	0	0	0	0	0	0	0	0	0	0	0	0	0	0	0	0	0	0	100	0	0	0	0	0	0
X4350	1	7998445	TIR_MITE	Downstream	71.4913	Divergent	S	0	0	0	0	0	0	0	0	0	0	0	0	0	0	0	0	0	0	0	0	0	0	0	0	0	0	0	0	0	0	0	0	0	0	0	0	0	0	0	0	0	0
X4353	1	8000896	TIR_MITE	Downstream	50.5668	Neutral	S	0	0	0	0	0	0	0	0	0	0	0	0	0	0	0	0	0	0	0	0	0	0	0	0	0	0	0	0	0	0	0	0	0	0	0	0	0	0	0	100	100	0
X4357	1	8020476	SINE	Downstream	72.0069	Neutral	NA	0	0	0	0	0	0	0	0	0	0	0	0	0	0	0	0	0	0	0	0	0	0	0	0	0	0	0	0	0	0	0	0	0	0	0	0	0	0	0	0	0	0
X4361	1	8053125	hAT	Downstream	60.407	Neutral	NA	0	0	0	0	100	0	0	0	0	0	0	0	0	0	0	0	0	0	0	0	0	0	0	0	0	0	0	0	0	0	100	0	0	0	0	0	0	0	0	0	0	0
X4364	1	8057996	Gypsy	TE	0	Neutral	NA	0	0	0	0	0	0	0	0	0	0	0	0	0	0	100	0	0	0	0	0	100	0	0	100	100	0	0	0	0	0	0	0	0	0	100	0	0	0	0	0	0	0
X4386	1	8158015	Helitron	Upstream	44.2041	Divergent	NA	0	100	0	0	0	0	0	0	0	0	0	0	0	100	0	0	0	0	0	0	0	0	0	0	0	0	0	0	0	0	0	0	0	0	0	0	0	0	0	100	100	100
X4390	1	8176424	hAT	Upstream	37.6032	Neutral	S	0	0	0	0	0	0	0	0	0	0	0	0	0	0	0	0	0	0	0	0	0	0	0	0	0	0	0	0	0	0	0	0	0	0	0	0	0	0	0	0	0	100
X4391	1	8176307	hAT	Upstream	37.5633	Neutral	S	0	0	0	0	0	0	0	0	0	0	0	0	0	0	0	0	0	0	0	0	0	0	0	0	0	0	0	0	0	0	0	0	0	0	0	0	0	0	0	0	0	100
X4394	1	8192339	NA	Downstream	73.0068	Neutral	NA	0	0	0	0	100	0	100	100	0	0	0	100	100	0	100	0	0	0	0	0	0	0	0	100	100	0	100	0	0	0	0	0	0	100	0	0	0	0	0	0	0	100
X4401	1	826706	Helitron	Downstream	49.3964	Neutral	NS	0	0	0	0	0	0	100	0	0	0	0	0	0	0	0	0	0	0	0	0	0	0	0	0	0	0	0	0	0	0	0	0	0	0	0	0	0	0	0	0	0	0
X4403	1	8278418	NA	Upstream	73.2325	Neutral	S	0	0	0	0	0	0	0	0	0	0	0	0	0	0	0	0	0	100	0	0	0	0	0	0	0	0	0	0	0	0	0	0	100	100	100	100	0	0	100	100	100	0
X4405	1	8280521	NA	Upstream	56.8771	Divergent	NA	0	0	0	0	0	0	0	0	0	0	0	0	0	0	0	0	0	0	0	0	0	0	0	0	0	0	0	0	0	0	0	0	0	0	0	0	0	0	0	0	100	0
X4412	1	8293861	hAT	Upstream	79.9125	Divergent	S	0	0	0	0	0	0	0	0	0	0	0	0	0	0	0	0	0	0	0	0	0	0	0	0	0	0	0	0	0	0	0	100	0	0	0	0	0	0	0	0	0	0
X4415	1	8296218	hAT	Upstream	64.0078	Neutral	NS	0	0	0	0	0	0	0	0	0	0	0	0	0	0	0	0	0	0	0	0	0	0	0	0	0	0	0	0	0	0	0	0	0	0	0	0	0	100	0	0	0	0
X4422	1	831627	Helitron	Downstream	86.2264	Neutral	S	100	0	0	0	0	0	0	100	0	0	100	0	0	0	0	0	0	0	0	100	0	100	0	0	100	100	0	0	0	100	0	0	0	0	0	0	0	0	0	100	100	0
X4424	1	8317530	MuDR	Upstream	42.45	Neutral	NS	0	0	0	0	0	0	0	0	0	0	0	0	0	0	0	0	0	0	0	0	0	0	0	0	0	0	0	0	0	0	0	0	0	0	0	0	0	0	0	0	0	100
X4426	1	8320131	hAT	Upstream	37.8286	Neutral	S	100	0	0	0	0	0	0	0	0	100	0	0	0	0	100	100	0	100	0	0	100	0	0	0	100	100	100	0	0	0	0	0	0	0	100	0	0	0	0	0	0	0
X4433	1	83458	TIR_MITE	Upstream	53.1413	Divergent	NA	0	0	0	0	0	0	0	0	0	0	0	0	0	0	0	0	0	0	0	0	0	0	0	0	0	0	0	0	0	0	0	0	0	0	0	0	0	0	100	0	0	0
X4434	1	8356951	TRIM_LAR	Downstream	79.4921	Divergent	S	0	100	0	0	0	0	100	100	100	0	0	100	100	0	0	0	0	100	0	100	0	0	100	0	100	0	0	0	0	0	100	0	0	0	0	0	100	0	100	0	0	100
X4437	1	8366254	TRIM_LAR	Downstream	125.208	Neutral	NS	0	0	100	0	0	0	0	0	0	0	0	0	0	0	0	0	0	0	0	0	0	0	0	0	0	0	0	0	0	0	0	0	0	0	0	0	0	0	0	0	0	0
X4441	1	8374788	MuDR	Upstream	89.0842	Balancing	NS	0	0	0	0	0	0	0	0	0	0	0	0	0	0	0	0	0	0	0	0	0	0	0	0	0	0	0	0	0	0	0	0	0	0	0	0	0	0	0	0	0	0
X4447	1	8383334	MuDR	Downstream	7.4162	Neutral	S	0	0	0	0	0	0	100	0	0	0	0	0	0	0	0	0	0	0	0	0	0	0	0	0	0	0	0	0	0	0	0	0	0	0	0	0	0	0	0	0	0	0
X4448	1	8387745	MuDR	Downstream	66.1816	Balancing	S	100	0	0	0	0	0	0	100	0	0	0	0	0	100	100	0	0	100	100	100	0	0	100	100	0	0	0	0	0	0	0	0	0	0	100	0	0	0	0	0	0	0
X4450	1	8404438	Copia	Upstream	44.3847	Divergent	NA	100	0	0	0	0	0	0	0	0	0	0	0	0	0	0	0	0	0	100	100	0	0	0	0	0	0	0	0	0	0	0	0	0	0	0	0	0	0	0	0	0	0
X4454	1	8433089	LINE	Downstream	28.8271	Divergent	NA	0	0	0	0	0	0	0	0	0	0	0	0	0	0	0	0	0	0	0	0	0	0	100	100	0	0	0	0	0	0	0	0	0	0	0	0	0	0	0	0	0	0
X4461	1	8474324	TRIM_LAR	Downstream	53.2823	Divergent	NA	0	100	0	0	0	100	0	0	0	0	0	0	0	0	0	0	0	0	0	0	0	0	100	0	0	0	0	0	0	0	0	0	0	0	0	0	0	0	100	100	100	100
X4470	1	8488046	MuDR	Upstream	69.3181	Neutral	NA	0	0	0	0	0	0	0	0	0	0	0	0	0	0	0	0	0	0	0	0	0	0	0	0	0	0	0	0	0	0	0	0	0	0	0	0	0	0	0	0	0	100
X4471	1	8488456	MuDR	Upstream	67.0969	Divergent	NA	0	0	0	0	0	0	100	0	0	0	0	0	0	0	0	0	0	0	100	0	0	0	0	0	100	100	0	100	0	0	100	0	100	100	0	0	0	100	100	100	100	100
X4476	1	849850	Helitron	Downstream	160.278	Neutral	NA	0	100	0	0	0	100	0	0	0	0	0	0	0	100	0	100	0	0	0	0	0	0	0	100	0	0	0	0	0	0	100	0	0	0	0	100	0	0	0	100	100	100
X4481	1	8512770	MuDR	Upstream	87.2296	Neutral	S	0	0	0	0	0	100	0	0	0	0	0	0	0	0	0	0	0	0	0	0	0	0	0	0	0	0	0	0	0	0	0	0	0	0	0	0	0	0	0	100	100	100
X4482	1	8512598	MuDR	Upstream	87.2124	Neutral	NS	100	100	0	0	0	100	100	0	0	100	0	100	100	0	0	100	0	0	100	100	0	100	0	0	0	0	0	0	0	0	0	100	0	100	0	100	0	0	0	100	100	100
X4485	1	8524274	MuDR	Downstream	62.0886	Neutral	NS	0	0	0	0	0	0	0	0	0	0	0	0	0	100	0	100	0	0	0	0	100	0	0	100	0	0	0	0	0	0	0	0	0	0	0	0	0	0	0	0	0	0
X4491	1	8561904	CACTA	Upstream	30.7571	Balancing	S	0	0	0	0	0	100	0	0	0	0	0	100	100	100	100	0	0	100	0	0	0	0	100	0	0	0	0	0	0	100	0	0	0	100	100	0	0	0	0	100	100	0
X4492	1	8561844	CACTA	Upstream	30.8058	Neutral	S	0	0	100	0	0	100	0	0	0	0	0	100	100	100	100	0	0	100	0	0	0	0	100	0	0	0	0	0	0	100	0	0	0	100	100	0	0	0	0	0	0	0
X4503	1	8601941	MuDR	Upstream	16.8226	Neutral	S	100	100	100	0	0	0	0	0	0	100	0	100	0	100	100	0	0	100	100	100	100	0	0	100	0	0	0	0	0	0	0	100	100	100	0	0	100	0	0	0	0	0
X4505	1	8608369	MuDR	Upstream	81.3941	Neutral	NS	0	0	0	0	0	0	0	0	0	100	0	100	0	0	0	0	0	0	100	100	0	0	0	0	0	0	0	100	0	0	0	0	0	0	0	0	100	0	0	0	0	0
X4508	1	8610409	MuDR	Upstream	93.3059	Divergent	S	0	0	0	0	0	0	0	0	0	100	100	0	0	0	0	0	0	0	0	0	100	0	0	0	0	0	0	0	0	0	0	0	0	0	0	0	0	0	0	0	0	0
X4512	1	862243	TIR_MITE	Upstream	158.569	Divergent	NA	0	0	0	0	0	0	100	100	0	0	0	0	0	0	0	0	0	0	0	0	0	0	0	0	0	0	0	0	0	0	0	0	0	0	0	0	0	0	0	0	0	0
X4513	1	862118	TIR_MITE	Upstream	158.559	Divergent	NS	0	0	0	0	0	0	0	0	0	0	0	0	0	0	0	0	0	0	0	0	0	0	0	0	0	0	0	0	0	0	0	0	0	0	0	0	0	0	100	0	0	0
X4519	1	8653829	NA	Upstream	61.4898	Neutral	NS	0	0	0	0	0	0	0	0	0	0	0	0	0	0	0	0	0	0	0	0	0	0	0	0	0	0	0	0	0	0	0	0	0	0	0	0	0	100	0	0	0	0
X4535	1	8716147	Helitron	Downstream	43.6921	Neutral	S	0	0	0	0	0	0	0	0	0	0	0	0	0	0	0	0	0	0	100	0	100	0	0	0	0	0	0	0	0	0	0	0	0	0	0	0	0	0	0	0	0	0
X4549	1	8776494	MuDR	Downstream	50.892	Neutral	NA	0	0	0	0	0	0	0	0	0	0	0	0	0	0	0	0	0	0	0	0	0	0	0	100	0	0	0	0	0	0	0	0	0	0	0	0	100	0	0	0	0	0
X4558	1	8819198	LINE	Upstream	67.1044	Divergent	S	0	0	0	0	0	0	0	0	0	0	0	0	0	0	0	0	0	0	0	0	0	0	0	0	0	0	0	0	0	0	0	0	0	0	0	0	0	0	0	0	0	100
X4561	1	882484	TIR_MITE	Upstream	69.4262	Neutral	NS	0	0	0	0	0	0	0	0	0	100	100	0	0	0	0	0	0	0	100	0	100	100	0	0	0	0	0	0	0	0	0	0	0	0	0	0	0	0	0	0	0	0
X4572	1	883950	TIR_MITE	Upstream	58.8727	Neutral	NA	0	0	0	0	0	0	0	0	0	0	0	0	0	0	0	0	0	0	0	0	0	0	0	0	0	0	0	0	0	0	0	0	0	0	0	0	0	0	100	0	0	0
X4582	1	8873364	hAT	Downstream	56.8859	Balancing	NA	0	0	100	0	100	100	0	0	0	0	0	100	100	100	0	100	0	100	0	0	0	0	0	0	0	0	0	0	0	0	100	100	0	100	0	0	100	0	0	0	0	0
X4586	1	8883700	hAT	Upstream	80.4922	Neutral	NS	0	0	0	0	0	0	100	0	0	0	0	0	0	0	0	0	0	0	0	0	0	0	0	0	0	0	0	0	0	0	0	0	0	0	0	0	0	0	0	0	0	0
X4592	1	8892506	TRIM_LAR	Upstream	90.6146	Neutral	NA	0	0	0	0	100	100	0	0	0	0	100	0	0	100	0	0	0	0	100	0	0	0	0	0	0	0	0	0	0	0	0	0	0	0	0	100	0	0	0	0	0	0
X4594	1	890350	TIR_MITE	Downstream	41.8688	Divergent	NS	100	100	0	0	0	100	100	0	0	0	0	0	0	0	0	0	0	0	0	0	0	0	0	0	100	0	100	0	0	0	0	0	0	0	100	0	0	0	0	0	0	0
X4603	1	8933291	Mariner	Upstream	27.0185	Neutral	NA	0	0	100	0	0	0	0	0	0	0	0	0	0	0	0	0	0	0	0	0	0	0	0	0	0	0	0	0	0	0	0	0	0	0	0	0	100	0	0	0	0	0
X4605	1	8939447	Copia	Downstream	53.2541	Neutral	NS	0	0	0	0	0	0	0	0	0	0	0	0	0	0	0	0	0	0	0	0	0	0	0	0	100	100	0	0	0	0	0	0	0	0	0	0	0	0	0	0	0	0
X4606	1	8939823	Copia	Downstream	51.2348	Divergent	NA	0	0	0	0	100	100	0	0	0	0	0	0	0	0	0	0	0	100	0	0	0	0	0	0	0	0	0	0	0	0	100	0	100	100	0	0	0	0	0	0	0	0
X4615	1	896410	TIR_MITE	Downstream	88.1363	Neutral	NA	0	0	0	0	0	0	0	0	100	100	100	0	0	0	0	0	0	0	0	0	100	0	0	0	100	0	100	0	0	0	0	0	0	0	0	0	0	0	0	0	0	0
X4616	1	896364	TIR_MITE	Downstream	88.1533	Divergent	NA	0	0	0	0	0	0	0	0	0	0	0	0	0	0	0	0	0	0	0	0	0	0	0	0	0	0	0	0	0	0	0	0	0	0	0	0	0	0	0	0	0	100
X4618	1	8965612	Harbinger	Downstream	57.3236	Neutral	NS	0	0	0	0	0	0	0	0	0	0	0	0	0	0	0	0	0	0	0	0	0	0	0	0	0	0	0	0	0	0	0	0	0	0	0	0	0	0	0	0	0	100
X4620	1	8967593	CACTA	Downstream	70.7743	Neutral	NS	0	0	0	0	0	0	100	100	0	0	0	0	0	0	0	0	0	0	0	0	0	0	0	0	0	0	0	0	0	0	0	0	0	0	0	0	0	0	0	0	0	0
X4621	1	8968604	CACTA	Downstream	64	Neutral	NA	0	0	0	0	0	0	0	0	0	0	0	0	0	0	0	0	0	0	0	0	0	0	0	0	0	0	0	0	0	0	0	0	0	0	100	0	0	0	0	0	0	0
X4623	1	8972796	CACTA	Upstream	6.245	Neutral	NA	0	0	0	0	0	0	0	0	0	0	0	0	0	0	0	0	0	0	0	0	0	0	0	0	0	0	0	0	0	0	0	0	0	0	0	0	0	0	0	0	0	0
X4624	1	8972736	CACTA	Upstream	6.48074	Neutral	NA	0	0	0	0	0	0	100	0	0	0	0	0	0	0	0	0	0	0	0	0	0	0	0	0	0	0	0	0	0	0	0	0	0	0	0	0	0	0	0	0	0	0
X4626	1	8979642	MuDR	Downstream	24.5153	Neutral	NA	100	100	0	0	0	0	0	0	0	0	0	0	0	0	0	0	0	100	0	0	0	0	0	0	0	0	0	0	0	100	100	0	0	0	0	0	0	0	0	0	0	0
X4629	1	8985071	MuDR	Upstream	42.6028	Neutral	NA	0	0	0	0	0	0	0	0	0	0	0	0	0	100	0	0	0	0	0	0	0	0	0	0	0	0	0	0	0	0	0	0	0	0	0	0	0	0	0	0	0	0
X4630	1	8988026	Helitron	Downstream	67.3276	Neutral	S	0	0	100	0	0	100	0	100	0	0	0	0	0	100	0	0	0	0	0	0	0	0	0	0	0	0	0	0	0	0	0	0	0	100	100	100	0	100	0	0	0	100
X4636	1	9029877	MuDR	Upstream	56.3649	Neutral	NA	0	0	100	0	100	100	0	0	0	0	0	0	0	0	100	0	0	100	0	0	0	0	100	0	0	0	0	0	0	0	100	100	0	0	0	100	0	0	0	0	0	0
X4637	1	9031128	MuDR	Upstream	45	Divergent	NA	0	0	0	0	0	0	0	0	0	0	0	0	0	0	0	0	0	0	0	0	0	0	0	0	0	0	0	0	0	0	0	0	0	0	0	0	0	100	0	100	100	0
X4638	1	9042722	TIR_MITE	Downstream	46.6476	Neutral	S	0	0	0	0	100	0	0	100	0	100	100	0	0	0	100	0	0	100	0	0	100	0	0	0	100	0	100	0	0	0	100	100	0	0	0	100	0	0	0	100	100	100
X4639	1	9042645	TIR_MITE	Downstream	46.6154	Neutral	NA	0	0	0	0	0	0	0	0	0	0	0	0	0	0	0	0	0	0	0	0	0	0	0	0	0	0	0	0	0	0	0	0	0	0	0	0	0	0	0	0	0	100
X4641	1	9074496	Copia	Downstream	37.027	Neutral	NA	0	0	0	0	0	0	0	0	0	0	0	0	0	0	0	0	0	0	0	0	0	0	0	0	0	0	0	0	0	0	0	0	0	0	0	0	0	100	0	0	0	0
X4644	1	9095862	TIR_MITE	Upstream	40.9756	Neutral	NA	0	0	0	0	0	0	0	0	100	0	0	0	0	0	0	0	0	0	0	0	0	0	0	0	0	0	0	0	0	0	0	0	0	0	0	0	0	0	0	0	0	0
X4648	1	9114554	TIR_MITE	Downstream	32.7414	Divergent	NA	0	0	0	0	0	0	0	0	0	0	0	0	0	0	0	0	0	0	0	0	0	0	0	0	0	0	0	0	0	0	0	0	0	0	0	0	0	0	0	0	0	100
X4650	1	9117083	TIR_MITE	Downstream	59.4222	Neutral	NA	100	0	0	0	100	100	100	100	100	100	100	100	100	100	0	100	0	100	0	0	0	0	0	0	100	100	100	0	0	100	100	100	100	0	0	0	0	0	0	0	0	0
X4657	1	9125206	MuDR	Upstream	57.0263	Divergent	NA	0	0	0	0	0	0	0	0	0	0	0	0	0	0	0	0	0	0	0	0	0	0	0	0	0	0	0	0	0	0	0	0	0	0	0	0	0	0	0	100	100	0
X4675	1	9207680	hAT	Upstream	32.4191	Neutral	NA	0	0	0	0	0	100	0	0	0	0	0	0	0	100	0	100	0	0	0	0	0	0	100	0	0	0	0	0	0	0	0	0	0	0	0	0	0	0	0	100	100	0
X4676	1	9210031	Mariner	Downstream	29.2916	Neutral	S	0	0	100	0	0	0	0	0	0	0	0	0	0	100	0	100	0	0	0	0	0	0	100	0	0	0	0	0	0	0	0	0	0	0	0	0	0	0	0	0	0	0
X4677	1	9213510	Mariner	Upstream	47.7703	Neutral	NS	0	0	0	0	0	0	0	0	0	0	0	0	0	0	0	0	0	0	0	0	0	0	0	0	0	0	0	0	0	0	0	0	0	0	0	0	0	100	0	0	0	0
X4680	1	9216876	Mariner	Upstream	75.8353	Neutral	NA	0	0	0	0	0	0	100	0	0	0	0	100	0	0	100	0	0	0	0	0	0	0	100	0	0	0	0	0	0	0	0	0	0	100	0	0	0	0	0	0	0	0
X4686	1	9228897	CACTA	Downstream	51.2835	Neutral	S	0	0	100	0	100	100	0	0	100	100	100	0	0	100	100	0	0	100	0	0	100	0	100	0	100	100	0	0	0	0	100	100	0	100	100	0	0	100	100	100	100	0
X4700	1	929409	Helitron	Downstream	34.7419	Divergent	S	0	0	0	0	0	0	0	0	0	0	0	0	0	0	0	0	0	0	0	0	0	0	0	0	0	0	0	0	0	0	0	0	0	0	0	0	0	0	0	100	100	0
X4705	1	9334564	SINE	Downstream	70.2638	Divergent	NS	0	0	0	0	0	0	0	0	0	0	0	0	0	0	0	0	0	0	0	0	0	0	0	0	0	0	0	0	0	0	0	0	0	0	0	0	0	0	0	0	0	0
X4718	1	9375055	Copia	Downstream	94.5198	Neutral	S	100	0	100	0	0	0	0	0	0	0	0	100	100	100	0	100	0	100	0	0	0	100	0	0	0	100	100	100	0	0	0	100	100	0	0	0	100	0	0	100	100	0
X4731	1	9414736	Copia	Downstream	101.917	Neutral	NS	100	100	0	0	0	100	100	0	0	0	0	0	0	0	100	100	0	0	0	0	0	0	100	0	0	0	0	0	0	0	0	0	0	0	0	0	0	0	0	0	0	0
X4737	1	9424132	Copia	Downstream	33.3317	Neutral	NA	0	0	0	0	0	0	0	0	100	0	0	0	0	0	0	0	0	0	0	0	0	0	0	0	100	100	0	0	0	0	0	0	0	0	0	0	0	0	0	0	0	0
X4791	1	9779489	Copia	Downstream	47.4658	Neutral	NA	0	0	0	0	100	100	0	0	0	0	0	0	0	100	100	0	0	0	0	0	0	0	100	100	0	0	0	0	0	0	0	0	0	0	0	0	0	100	100	0	0	100
X4805	1	9789058	hAT	Downstream	51.9904	Neutral	NA	0	0	0	0	0	0	0	0	0	0	0	0	0	0	0	0	0	0	0	0	0	0	0	0	0	0	0	0	0	0	0	0	0	0	0	0	0	0	0	0	0	100
X4807	1	979463	MuDR	Upstream	46.4112	Neutral	NS	0	0	0	0	0	0	0	0	0	0	100	0	0	0	0	0	0	0	0	0	100	100	0	0	0	100	0	100	0	0	0	0	0	0	0	0	0	0	0	0	0	0
X4809	1	9798387	hAT	Downstream	110.218	Neutral	NA	100	0	0	0	0	0	0	100	0	0	100	0	0	100	0	100	0	0	0	0	100	0	0	0	0	0	0	100	0	100	0	100	0	0	100	0	0	100	100	0	0	100
X4810	1	9798632	Mariner	Upstream	109.59	Divergent	NS	0	0	0	0	0	0	0	0	0	0	0	0	0	0	0	0	0	0	0	0	0	0	0	0	0	0	0	0	0	0	0	0	0	0	0	0	0	0	0	0	0	0
X4814	1	9831384	TIR_MITE	Downstream	86.4523	Neutral	NA	0	0	0	0	0	0	0	0	0	0	0	0	0	0	0	0	0	0	0	0	0	0	0	0	0	0	0	0	0	0	0	0	0	0	0	0	0	0	0	0	0	100
X4816	1	984762	hAT	Downstream	57.1052	Neutral	S	0	0	100	0	100	100	100	100	0	0	0	100	100	0	0	0	0	0	0	0	0	0	0	0	0	0	0	0	0	0	100	0	0	100	0	0	0	100	100	100	100	100
X4817	1	984693	hAT	Downstream	57.0789	Neutral	NA	0	0	0	0	0	0	100	100	0	0	0	100	100	0	100	0	100	0	0	0	0	0	0	0	0	0	0	0	0	100	100	0	0	0	0	100	100	0	0	0	0	0
X4827	1	9918373	LINE	Downstream	56.3116	Neutral	NA	0	0	0	0	0	0	0	0	0	0	0	0	0	0	0	0	0	0	0	0	0	0	0	0	0	0	0	0	0	0	0	0	0	0	0	0	0	0	0	100	100	0
X4831	1	9932677	CACTA	Downstream	48.8057	Neutral	NS	0	0	0	0	0	0	0	0	0	0	0	0	0	0	0	0	0	0	0	0	0	0	0	0	0	0	0	0	0	0	0	0	0	0	0	0	0	0	0	0	0	0
X4837	1	9968884	TIR_MITE	Downstream	80.7589	Neutral	NA	0	0	0	0	0	0	0	0	0	0	0	0	0	0	0	0	0	0	0	0	0	0	100	0	0	0	0	0	0	0	0	0	0	0	0	0	0	0	100	0	0	0
X4844	1	9995589	Helitron	Downstream	42.9302	Divergent	NA	0	0	0	0	0	0	0	0	0	0	0	0	0	0	0	0	0	0	0	0	0	0	0	0	0	0	0	0	0	0	0	0	0	0	0	0	0	0	0	0	0	100
X4883	2	10649532	hAT	Upstream	25.8844	Neutral	NA	0	0	0	0	0	0	0	0	0	0	0	0	0	0	0	0	0	0	0	0	0	0	0	0	0	0	0	0	0	0	100	100	0	100	0	0	0	0	0	0	0	0
X4895	2	10871338	Helitron	Downstream	53.768	Divergent	NA	100	0	0	0	0	100	0	0	0	0	0	0	0	0	0	0	0	0	0	0	0	0	0	0	0	0	0	0	0	0	0	0	0	0	0	0	0	0	0	0	0	0
X4905	2	11110109	Gypsy	Downstream	27.0555	Neutral	NA	0	0	0	100	0	0	0	0	0	0	0	0	0	0	0	0	0	0	0	0	0	0	0	0	0	0	0	0	0	0	0	0	100	100	0	0	100	0	0	0	0	0
X4913	2	113281	Helitron	TE	0	Neutral	NA	0	0	0	0	0	0	0	0	0	0	0	0	0	0	0	0	0	0	0	0	0	0	0	0	0	0	0	0	0	0	0	0	0	0	0	0	0	0	100	0	0	0
X4914	2	113212	Helitron	TE	0	Neutral	NA	0	0	0	0	0	0	0	0	100	100	0	0	0	0	0	0	0	0	0	0	100	100	0	0	0	0	0	100	0	0	0	0	0	0	0	0	0	0	0	0	0	0
X4924	2	11568376	NA	Downstream	17.4642	Neutral	NA	0	0	0	0	0	0	0	0	0	0	0	0	0	0	0	0	0	0	0	0	0	0	0	0	0	0	0	0	0	0	0	0	0	0	0	0	100	0	0	0	0	0
X4925	2	11568861	NA	Downstream	26.2869	Divergent	NA	0	0	0	0	0	0	0	0	0	0	100	0	0	0	0	0	0	0	100	0	100	0	0	0	0	100	0	100	0	0	0	0	0	0	0	0	0	0	0	0	0	0
X4944	2	117787	Copia	Upstream	49.5076	Divergent	S	0	0	0	0	0	0	0	0	0	0	0	0	0	0	0	0	0	0	0	0	0	0	0	0	0	0	0	0	0	0	0	0	0	0	0	0	0	100	0	100	100	0
X4956	2	11861675	hAT	Downstream	42.8369	Divergent	NA	0	0	0	0	0	0	0	0	0	0	0	0	0	0	0	0	0	0	0	0	0	0	0	0	0	0	0	0	0	0	0	0	0	0	0	0	0	0	0	100	100	0
X4968	2	11984735	Helitron	Downstream	44.8219	Divergent	NA	0	0	0	0	0	0	0	0	0	0	0	0	0	0	0	0	0	0	0	0	0	0	0	0	0	100	0	0	0	0	0	0	0	0	0	0	0	0	0	0	0	0
X4969	2	11985076	Helitron	Downstream	47.3814	Neutral	NA	0	0	100	0	0	0	0	100	0	0	0	100	0	0	0	0	0	0	0	0	100	0	100	0	0	100	100	0	0	0	0	0	0	100	0	0	100	0	0	0	0	0
X4978	2	12111445	MuDR	Downstream	25.3772	Neutral	NA	0	100	0	0	0	0	0	0	0	0	0	100	0	100	0	100	100	100	0	0	0	0	0	100	100	0	0	0	0	0	0	0	0	0	0	0	0	100	100	100	100	0
X4982	2	12137295	Gypsy	Downstream	17.1172	Neutral	NA	0	100	100	0	100	0	0	0	0	0	0	100	0	100	0	100	0	0	100	100	100	0	100	0	0	0	0	0	0	100	100	0	0	0	0	0	100	0	0	0	0	0
X4984	2	12157821	hAT	Upstream	44.8219	Neutral	NA	0	0	100	0	0	0	0	0	0	0	0	0	0	0	0	0	0	0	0	0	0	0	0	0	0	0	0	0	0	0	0	0	0	0	0	0	100	0	0	0	0	0
X4987	2	12165047	hAT	Upstream	95.8384	Neutral	NA	0	100	0	0	0	0	0	0	0	0	0	0	0	100	0	0	0	0	0	0	0	0	0	0	0	0	0	0	0	0	0	0	0	0	0	100	0	0	0	0	0	0
X4989	2	12171161	hAT	Upstream	123.503	Neutral	NA	100	100	0	0	0	0	0	0	0	0	0	0	0	100	0	0	0	0	0	0	0	0	100	0	0	0	0	0	0	100	0	0	0	0	0	0	0	0	0	0	0	0
X4993	2	12174965	TIR_MITE	Downstream	117.69	Neutral	NA	0	0	0	0	0	0	0	0	100	0	0	0	0	0	0	0	0	0	0	0	0	0	0	0	0	0	0	100	0	0	0	0	0	0	0	0	0	0	0	0	0	0
X4996	2	12179916	TIR_MITE	Downstream	93.9894	Neutral	NA	0	0	0	0	0	0	0	0	0	0	0	0	0	0	0	100	0	0	0	0	0	0	100	0	0	0	0	0	0	0	0	0	0	0	0	0	0	0	0	0	0	0
X5006	2	12288374	Helitron	Upstream	32.7567	Divergent	NA	0	0	0	0	0	0	0	0	0	0	0	0	0	0	0	0	0	0	100	0	0	0	0	100	0	0	0	0	0	0	0	0	0	0	0	100	0	0	0	0	0	0
X5016	2	1233969	Copia	Downstream	25.8457	Divergent	S	0	0	100	0	0	0	0	100	0	0	0	0	100	0	0	0	100	0	0	0	0	0	0	0	0	0	0	0	0	100	100	100	0	0	0	0	100	0	0	0	0	0
X5023	2	12383885	NA	Upstream	30.5287	Neutral	NA	0	0	0	0	0	0	0	0	0	0	0	0	0	0	0	0	0	0	0	0	0	0	0	0	0	0	0	0	0	0	0	0	0	100	0	0	0	100	100	100	100	100
X5025	2	12408566	TRIM_LAR	Upstream	52.9245	Neutral	NA	0	0	0	0	0	0	0	0	0	0	0	0	0	0	0	0	0	0	0	0	0	0	0	0	0	0	0	0	0	0	0	0	0	0	0	0	0	0	0	100	100	0
X5033	2	12434780	MuDR	Upstream	33.0454	Neutral	S	0	0	0	0	0	0	0	0	0	0	0	0	0	0	0	0	0	0	0	0	0	0	0	0	0	0	0	0	0	0	0	0	0	0	0	0	0	0	0	100	100	0
X5037	2	12467789	Copia	Downstream	52.1249	Neutral	NA	0	0	0	0	0	0	0	0	0	0	0	0	0	0	0	0	0	0	0	0	0	0	0	0	0	0	0	0	0	0	0	0	0	0	0	0	100	0	0	0	0	0
X5038	2	12469927	Helitron	Upstream	35.5246	Divergent	NA	0	0	100	0	0	0	0	0	0	0	0	0	0	0	0	0	0	0	0	0	0	0	0	0	0	0	0	0	0	0	0	0	0	0	0	0	0	0	0	0	0	0
X5039	2	12470557	Helitron	Upstream	27.2213	Neutral	NS	0	0	0	100	100	0	100	0	0	100	100	0	100	0	0	100	0	100	100	100	0	0	0	0	0	0	0	100	0	0	100	0	0	0	0	0	100	100	0	100	100	0
X5058	2	12525912	Helitron	Upstream	83.1986	Neutral	NS	0	0	0	0	0	0	0	0	0	0	0	0	0	0	0	0	0	0	0	0	0	0	0	0	0	0	0	0	0	0	0	0	0	0	0	0	0	0	0	0	0	100
X5076	2	12665203	TIR_MITE	Downstream	82.5348	Divergent	NA	0	0	0	0	0	0	0	0	0	0	0	0	0	0	0	0	100	100	0	0	0	0	0	0	0	0	0	0	0	100	0	0	0	0	0	0	0	0	0	0	0	0
X5077	2	12678711	Copia	Upstream	29.1204	Divergent	NA	100	0	0	100	0	0	0	100	0	0	0	0	0	100	0	0	100	0	0	0	0	0	0	0	0	0	0	0	0	0	0	100	0	0	0	0	0	0	0	0	0	0
X5078	2	12678624	Copia	Upstream	29.1719	Neutral	NA	0	0	0	0	0	0	0	0	0	0	0	0	0	0	0	0	0	0	0	0	0	0	0	0	0	0	0	0	0	0	0	0	0	0	0	0	0	0	0	0	0	0
X5081	2	12711122	Helitron	Downstream	56	Neutral	NA	0	100	0	100	0	100	0	0	100	0	0	0	100	100	0	100	100	0	0	0	100	0	100	0	0	0	0	100	100	100	100	100	100	100	0	0	100	0	0	0	0	0
X5083	2	12718659	LINE	Upstream	32.7261	Divergent	NA	0	0	0	0	0	0	0	0	0	0	0	0	0	0	0	0	0	0	0	0	100	0	0	0	0	0	0	0	0	0	0	0	0	0	0	0	0	0	0	0	0	0
X5090	2	12755439	Harbinger	Upstream	43.4511	Neutral	NA	0	0	0	0	0	100	0	0	0	0	0	0	100	100	0	0	0	0	0	0	0	0	0	0	0	0	0	0	0	0	0	0	0	0	0	0	0	0	0	0	0	0
X5101	2	1278261	TRIM_LAR	Upstream	63.5138	Neutral	NS	0	0	0	0	0	0	0	0	0	0	0	0	0	0	0	0	100	0	0	0	0	0	0	0	0	0	0	0	0	0	0	0	0	0	0	0	0	0	0	0	0	0
X5110	2	12812602	Mariner	Downstream	27.2213	Neutral	NA	0	0	0	0	0	0	0	0	0	0	0	0	0	0	0	0	0	0	0	0	0	0	0	0	0	100	0	0	100	0	0	0	0	0	0	0	0	0	0	0	0	0
X5116	2	12860949	LINE	Upstream	41.6893	Divergent	NA	100	0	0	0	0	0	0	0	0	0	0	0	0	100	0	0	0	0	0	0	100	100	0	0	0	0	0	0	0	0	100	0	0	0	0	100	0	0	0	0	0	100
X5117	2	12870573	TIR_MITE	Downstream	37.8418	Neutral	S	0	0	0	0	0	0	0	0	0	0	0	100	0	0	0	0	0	0	0	0	0	0	0	0	0	0	0	0	0	100	0	0	100	0	0	0	0	0	0	0	0	0
X5126	2	12901549	LINE	Upstream	55.2449	Neutral	NA	0	0	0	0	0	0	0	0	0	0	0	0	0	0	0	0	0	0	100	100	0	0	0	0	100	100	0	100	100	0	0	0	0	0	0	0	0	0	0	0	0	0
X5132	2	12918067	Gypsy	Downstream	44.9333	Divergent	NA	100	0	100	0	100	100	0	0	0	0	0	0	0	100	0	100	0	100	0	0	0	0	100	0	0	0	0	0	0	0	0	100	0	100	0	0	0	0	0	0	0	0
X5137	2	1292586	Helitron	Downstream	47.0425	Neutral	NA	0	0	0	0	0	0	0	100	0	0	0	0	0	0	0	0	0	0	0	0	0	0	0	0	0	0	0	0	0	0	0	0	0	0	0	0	0	0	0	0	0	0
X5139	2	12934467	Helitron	Upstream	64.0156	Neutral	NA	0	0	0	0	0	0	0	0	0	0	0	0	0	0	100	0	0	0	0	0	0	100	100	100	0	0	0	0	0	0	0	0	0	0	0	0	0	0	0	0	0	0
X5148	2	13045082	Harbinger	Upstream	36.7151	Neutral	NA	0	0	0	0	0	0	0	0	0	0	0	0	0	0	0	0	0	0	0	0	0	0	0	0	0	0	0	0	0	0	0	0	0	0	0	0	0	0	0	0	0	0
X5152	2	13070436	Gypsy	Downstream	32.0468	Neutral	NA	0	0	0	0	0	0	0	0	100	100	100	0	100	0	0	0	0	0	0	100	0	100	0	0	0	0	0	100	0	100	100	100	100	100	0	0	100	0	0	0	0	0
X5156	2	13090172	Mariner	Upstream	16.5831	Divergent	S	0	0	0	0	0	0	0	0	0	0	0	0	0	0	0	0	0	0	0	0	0	0	0	0	0	0	0	0	0	0	0	0	0	0	0	0	0	0	0	0	0	0
X5164	2	13141890	Copia	Downstream	43.6119	Divergent	NA	0	0	0	0	0	0	0	0	0	0	0	0	0	0	0	0	0	0	0	0	0	0	0	0	0	0	0	0	0	0	0	0	0	0	0	0	0	0	0	0	0	100
X5165	2	13141815	Copia	Downstream	43.5775	Neutral	NA	0	0	0	0	0	0	100	0	100	0	0	100	100	0	100	0	0	0	0	100	100	0	0	0	100	100	100	0	100	0	0	0	0	0	0	100	0	100	100	0	0	100
X5178	2	13262700	TRIM_LAR	Upstream	34.176	Neutral	NA	0	0	0	0	0	0	100	100	0	0	0	0	0	0	0	0	0	0	0	0	0	0	0	0	0	0	0	0	0	0	0	0	0	0	0	0	100	0	0	0	0	0
X5185	2	13355054	MuDR	Downstream	31.7333	Divergent	NA	0	100	0	0	0	100	100	0	0	0	100	0	100	100	0	0	100	100	0	0	0	0	0	0	0	0	0	0	0	100	0	100	100	0	100	0	0	0	100	0	0	0
X5186	2	13354985	MuDR	Downstream	31.686	Neutral	S	0	100	0	0	0	0	100	0	0	0	100	0	100	100	0	0	100	100	0	0	0	0	0	0	0	0	0	0	0	100	0	100	100	0	0	0	0	0	100	0	0	0
X5192	2	13396055	LINE	Upstream	40.7185	Neutral	S	100	100	0	0	0	0	100	100	0	0	100	0	0	0	0	100	0	0	0	0	0	0	0	0	0	0	0	0	0	0	0	0	0	0	0	0	0	0	0	100	100	100
X5197	2	13404622	Mariner	Upstream	60.6712	Neutral	NA	0	0	0	0	0	0	0	0	0	0	0	0	0	0	0	0	0	0	0	0	0	0	0	0	0	0	0	0	0	100	0	0	0	0	0	0	0	0	0	0	0	0
X5202	2	13433294	LINE	Downstream	54.6717	Divergent	NA	0	0	0	0	0	0	0	0	0	0	0	0	0	0	0	0	0	0	0	0	0	0	0	0	0	0	0	0	0	0	0	0	0	0	0	0	0	0	0	100	100	0
X5209	2	1345139	Helitron	Upstream	39.8748	Neutral	NA	0	0	0	0	0	0	0	0	0	0	0	0	0	0	0	0	0	0	0	0	0	0	0	0	0	0	0	0	0	0	0	0	0	0	0	0	0	0	100	0	0	0
X5214	2	13468644	Harbinger	Downstream	44.2719	Divergent	NS	0	0	0	0	0	0	0	0	0	0	0	0	0	0	0	0	0	0	0	0	0	0	0	0	0	0	0	0	0	0	0	0	0	0	0	0	0	100	0	0	0	0
X5256	2	13673031	MuDR	Upstream	49.5883	Neutral	NA	0	0	0	0	0	0	0	0	0	0	0	0	0	0	0	0	0	0	0	0	0	0	0	0	0	0	0	0	0	0	0	0	0	0	0	0	0	100	0	0	0	0
X5258	2	13674811	Helitron	Downstream	58.8388	Divergent	S	0	100	0	0	0	100	0	0	0	0	0	0	0	0	0	0	0	0	0	0	0	0	100	100	0	0	0	0	0	0	0	0	0	0	0	0	0	0	0	0	0	0
X5266	2	13741165	TRIM_LAR	Downstream	35.9444	Neutral	NA	0	0	100	0	0	100	0	0	100	0	0	100	0	100	100	100	0	100	0	0	0	100	100	0	100	0	100	0	100	0	100	0	0	0	100	0	0	0	100	100	100	0
X5279	2	13773607	Helitron	Downstream	63.2376	Neutral	NA	0	0	0	0	0	0	0	0	0	0	0	100	100	0	0	0	0	0	0	0	0	0	0	0	0	0	0	0	0	0	0	0	100	0	0	0	0	0	0	0	0	0
X5280	2	13775817	Helitron	Downstream	53.8795	Neutral	NA	0	0	100	0	0	0	0	0	0	0	0	0	0	0	0	0	0	0	0	0	0	0	0	0	0	0	0	0	0	0	0	100	0	0	0	0	0	0	0	0	0	0
X5287	2	13860576	Helitron	Upstream	27.0924	Neutral	NS	0	0	0	100	0	0	0	100	0	0	0	0	0	100	100	0	0	0	0	0	0	0	100	0	0	0	0	0	0	0	0	0	0	0	0	0	0	0	0	0	0	0
X5288	2	13860468	Helitron	Upstream	27.1477	Neutral	NA	0	0	0	0	0	0	0	0	0	0	0	0	0	0	0	0	0	0	0	0	0	0	0	0	0	0	0	0	0	0	0	0	0	0	0	0	0	0	0	0	0	100
X5292	2	13900656	hAT	Downstream	32.8786	Neutral	S	0	0	0	0	0	100	100	100	100	100	0	0	0	100	100	100	100	0	100	100	100	0	100	100	0	0	0	0	100	0	100	0	0	0	0	100	100	0	100	0	0	100
X5305	2	14033295	LINE	Upstream	41.3763	Neutral	NA	0	0	0	0	0	0	0	0	0	0	0	0	0	0	0	0	0	0	0	0	0	0	0	0	0	0	0	0	0	0	0	0	0	0	0	0	0	0	0	0	0	0
X5307	2	14039983	MuDR	Downstream	23.1733	Neutral	S	0	0	0	0	0	0	0	0	0	0	0	0	0	0	0	0	0	0	100	0	0	0	0	0	0	0	0	0	0	0	0	0	0	0	0	0	0	0	0	0	0	0
X5311	2	14141385	NA	Upstream	36.6606	Neutral	NA	0	0	0	0	0	0	0	0	0	0	0	0	0	0	0	0	0	0	0	0	0	0	0	0	0	0	0	0	0	0	0	0	0	0	0	0	0	0	100	0	0	0
X5322	2	14197453	Mariner	Downstream	33.2566	Neutral	NA	0	0	0	0	0	0	0	100	100	100	100	0	0	0	0	0	0	0	0	0	100	0	0	0	100	0	100	0	0	0	0	0	0	0	0	0	0	0	0	0	0	0
X5327	2	14265203	Mariner	Downstream	38.1576	Divergent	NA	0	0	100	0	0	100	0	0	0	100	0	100	100	0	100	0	0	0	100	100	0	0	0	0	0	0	0	0	100	100	0	0	100	100	100	0	0	0	0	0	0	0
X5329	2	14275625	Gypsy	Downstream	37.4967	Neutral	S	0	0	0	0	0	0	100	0	0	100	0	0	0	0	0	0	0	0	100	100	0	0	0	0	0	100	100	0	0	0	0	0	0	0	0	0	0	0	0	0	0	0
X5330	2	14275795	Gypsy	Downstream	35.9444	Neutral	NS	0	100	0	0	0	0	0	0	0	0	0	0	0	0	0	0	0	0	0	0	0	0	0	0	0	0	0	0	0	0	0	0	0	0	0	0	0	0	0	0	0	0
X5332	2	14301375	Copia	Upstream	36.2077	Neutral	NA	0	0	0	0	0	0	0	0	0	100	0	0	0	0	0	0	0	0	0	0	0	100	0	0	0	0	0	0	100	0	0	0	0	0	0	0	0	0	0	0	0	0
X5333	2	14301294	Copia	Upstream	36.2491	Divergent	NA	0	0	0	0	0	0	0	0	0	0	0	0	0	0	0	0	0	0	0	0	0	0	0	0	0	0	0	0	0	0	0	0	0	0	0	0	0	0	100	0	0	0
X5334	2	14308948	MuDR	Downstream	42.5323	Neutral	NS	0	0	0	0	0	0	0	0	0	100	100	0	0	0	0	0	0	0	0	0	0	0	0	0	0	0	0	100	100	0	0	0	0	0	0	0	0	0	0	0	0	0
X5335	2	14309061	MuDR	Downstream	41.7373	Divergent	NS	0	0	0	0	0	0	0	0	0	0	0	0	0	0	0	0	0	0	0	0	0	0	0	100	0	0	0	0	0	0	0	0	0	0	0	0	0	0	0	0	0	0
X5340	2	14319414	Mariner	Downstream	52.0384	Divergent	NA	0	0	0	0	0	0	0	0	0	0	0	0	0	0	0	0	0	0	0	0	0	0	0	0	0	0	0	0	0	0	0	0	0	0	0	0	0	100	0	0	0	0
X5342	2	14346028	hAT	Downstream	38.3797	Neutral	NS	0	0	0	0	0	0	0	0	0	0	0	0	0	0	0	0	0	0	0	100	0	0	0	0	0	0	0	100	0	0	0	0	0	0	0	0	0	0	0	0	0	0
X5343	2	14345948	hAT	Downstream	38.4187	Divergent	S	0	0	0	0	0	0	0	0	0	0	0	0	0	100	0	0	0	0	0	0	0	0	0	0	0	0	0	0	0	0	0	0	0	0	0	0	0	0	0	0	0	0
X5350	2	14430858	Copia	Downstream	57.4543	Divergent	S	0	0	0	0	0	0	0	0	0	0	0	0	0	0	0	0	0	0	0	0	0	0	0	0	0	0	0	0	0	0	0	0	0	0	0	0	0	0	0	100	0	100
X5354	2	14451089	Harbinger	Downstream	58.1464	Neutral	NA	0	0	0	0	0	0	0	0	0	0	0	0	0	0	0	0	0	0	0	0	0	0	0	0	0	0	0	0	0	0	0	0	0	0	0	0	0	100	0	0	0	0
X5355	2	14457438	MuDR	Upstream	25.6515	Neutral	S	0	0	0	0	0	0	0	0	0	0	0	0	0	0	0	0	0	0	0	0	0	0	0	0	0	0	0	0	0	0	0	0	0	0	0	0	0	100	0	100	100	100
X5363	2	14514771	LINE	Upstream	34.9714	Neutral	NA	0	0	0	0	0	0	0	0	0	100	0	0	0	0	100	0	0	0	0	0	0	0	0	0	100	0	100	0	0	0	0	0	0	0	0	0	0	100	100	0	0	0
X5370	2	14537193	MuDR	Downstream	53.1789	Neutral	S	0	0	0	0	0	0	0	0	0	0	0	0	0	0	0	0	0	0	0	0	0	0	0	0	0	0	0	0	0	0	0	0	0	0	0	0	0	0	100	0	0	0
X5380	2	14597024	MuDR	Downstream	48.4252	Neutral	S	100	0	0	0	0	0	0	100	0	100	0	0	0	0	0	0	0	0	100	100	0	0	0	0	0	0	0	0	0	0	0	0	0	0	0	0	0	0	0	100	100	0
X5385	2	14624997	Mariner	Upstream	45.4973	Neutral	NA	0	100	100	100	0	0	0	0	100	100	0	0	0	100	100	0	0	0	0	100	0	0	100	0	100	100	0	0	100	0	0	0	0	0	0	100	0	0	0	0	0	0
X5389	2	1471398	Mariner	Upstream	56.9122	Neutral	S	0	0	0	0	0	0	0	0	0	0	0	0	0	0	0	0	0	0	0	0	0	0	0	0	0	0	0	0	0	0	0	0	0	0	0	0	0	0	100	0	0	0
X5393	2	14744742	Helitron	Downstream	77.6402	Neutral	NS	0	0	0	0	100	100	0	100	0	0	0	100	100	100	0	0	0	0	100	0	0	100	0	0	0	0	0	0	0	0	0	0	0	0	0	100	0	0	0	0	0	0
X5394	2	14744684	Helitron	Downstream	77.6595	Divergent	NA	0	0	0	0	100	100	0	100	0	0	0	100	100	100	0	0	0	0	100	0	0	100	0	0	0	0	0	0	0	0	0	0	0	0	0	100	0	0	0	0	0	0
X5395	2	14752035	Mariner	Upstream	90.5483	Neutral	S	0	0	0	0	0	0	0	0	0	0	0	0	0	0	0	0	0	0	0	0	0	0	0	0	100	100	100	100	0	0	0	0	0	0	0	0	0	0	0	0	0	0
X5407	2	14813588	MuDR	Downstream	53.507	Neutral	NS	0	0	0	0	0	100	0	100	0	0	0	0	0	0	0	0	0	0	0	0	0	0	0	0	0	0	0	0	0	0	0	100	0	0	0	0	100	0	0	0	0	0
X5412	2	14828235	MuDR	Downstream	132.642	Neutral	NA	0	0	0	0	0	0	0	0	0	0	0	100	0	0	0	0	100	100	0	0	0	0	0	0	0	0	0	0	0	0	100	0	0	0	0	0	100	0	0	0	0	0
X5417	2	14841643	Harbinger	Upstream	143.045	Neutral	NS	0	100	100	100	100	100	0	0	0	0	0	0	0	100	0	0	0	0	0	0	0	0	100	0	0	0	0	0	0	0	0	0	0	0	100	0	100	0	0	0	0	0
X5425	2	14906390	Helitron	Upstream	35.8887	Neutral	NS	0	0	0	0	100	0	0	0	0	100	0	100	100	0	0	100	0	0	100	0	0	0	0	0	100	0	0	100	0	0	0	0	0	0	100	100	100	0	0	0	0	0
X5429	2	14929465	Gypsy	Downstream	35.4683	Neutral	S	100	100	0	0	0	0	0	100	0	0	0	0	0	100	100	100	100	100	0	0	0	0	0	0	0	0	0	0	0	0	0	0	0	0	0	100	100	0	0	100	100	100
X5430	2	14929759	Gypsy	Downstream	37.921	Neutral	S	100	100	0	0	0	0	0	100	0	0	0	0	0	100	100	100	100	100	0	0	0	0	0	0	0	0	0	0	0	0	0	0	0	0	0	100	100	0	0	0	0	0
X5437	2	14943589	Helitron	Downstream	104.432	Neutral	NA	100	0	100	0	0	0	0	0	0	0	0	0	100	100	100	100	0	0	0	0	0	0	0	0	0	0	0	0	0	0	100	100	0	0	0	0	100	0	0	0	0	0
X5441	2	14958330	Helitron	Upstream	54.4426	Neutral	NA	0	0	0	0	0	0	0	0	0	0	0	0	0	0	0	0	0	0	0	0	0	0	0	0	0	0	0	0	0	0	0	0	0	0	0	0	0	0	0	100	100	100
X5448	2	14970402	MuDR	Downstream	52.8299	Neutral	NS	0	0	0	0	0	0	0	0	0	0	0	0	0	0	0	0	0	0	0	0	0	0	100	0	0	0	0	0	0	0	0	0	0	0	0	0	0	0	0	0	0	0
X5452	2	14998908	Helitron	Upstream	73.2735	Neutral	NA	0	100	100	0	100	0	100	100	0	0	0	0	0	100	100	100	0	0	0	100	100	0	0	0	0	0	0	0	0	0	0	0	0	0	0	100	0	0	0	100	100	100
X5459	2	15036406	MuDR	Downstream	29	Neutral	NA	100	0	0	0	0	0	0	0	0	0	0	0	0	0	0	0	0	0	0	0	0	0	100	0	0	0	0	0	0	0	0	0	0	0	0	0	0	0	0	0	0	0
X5473	2	1505170	MuDR	Upstream	13.784	Neutral	NS	100	0	0	0	100	0	0	0	0	0	0	0	0	100	0	0	0	0	0	0	0	0	0	0	100	0	0	100	0	0	0	0	0	0	100	0	0	0	0	0	0	0
X5478	2	15063124	Mariner	Downstream	114.363	Neutral	S	0	0	0	0	0	0	0	0	0	0	0	0	0	0	0	0	0	0	0	0	0	0	0	0	0	0	0	0	0	0	0	0	0	0	0	0	0	100	100	0	0	0
X5485	2	15174924	SINE	Downstream	112.929	Neutral	S	0	0	0	0	0	0	0	0	0	0	0	0	0	0	0	0	0	0	0	0	0	0	0	0	0	0	0	0	0	0	0	0	0	0	0	0	0	0	100	0	0	0
X5486	2	15174823	SINE	Downstream	112.916	Neutral	NS	0	0	0	0	0	100	100	0	0	0	0	0	0	100	100	100	0	0	0	0	0	0	0	0	0	0	0	0	0	0	0	0	0	0	0	0	0	0	0	100	100	0
X5487	2	15191449	LINE	Upstream	53.4509	Divergent	NS	0	100	0	100	100	100	100	100	100	0	0	100	100	100	100	100	100	0	100	100	0	100	0	0	0	100	100	0	0	0	0	0	0	0	0	100	100	0	0	0	0	0
X5488	2	15191337	LINE	Upstream	53.479	Divergent	NA	0	0	0	0	0	100	0	0	0	0	0	0	0	0	0	0	0	0	0	0	0	0	0	0	0	0	0	0	100	0	0	0	0	0	100	100	0	0	0	0	0	0
X5490	2	1520690	Helitron	Downstream	22.9129	Neutral	NS	0	0	0	0	0	0	0	0	0	0	0	0	0	0	0	0	100	0	0	0	0	0	0	0	0	0	0	0	0	0	0	0	0	0	0	0	0	0	0	0	0	0
X5491	2	15207839	LINE	Upstream	99.91	Neutral	NS	0	0	0	100	0	0	0	0	0	0	0	0	0	0	0	0	0	0	0	0	0	0	0	0	0	0	0	0	0	0	0	0	0	0	0	0	0	0	0	0	0	0
X5492	2	15207741	LINE	Upstream	99.925	Neutral	NA	0	0	0	0	0	0	0	0	0	0	0	0	0	0	0	0	0	0	0	0	0	0	0	0	0	0	0	0	0	0	0	0	0	0	0	0	0	100	0	0	0	0
X5518	2	15374827	MuDR	Upstream	30.4795	Neutral	NA	0	0	0	0	0	0	0	0	0	0	0	0	0	0	0	0	0	0	0	0	0	0	0	0	0	100	0	0	0	0	0	0	0	0	0	0	0	0	0	0	0	0
X5521	2	15379744	hAT	Downstream	38.3014	Neutral	NA	0	0	0	0	0	0	0	0	0	0	0	0	0	0	0	0	0	0	0	0	0	0	0	0	0	0	0	0	0	0	0	0	0	0	0	0	0	0	0	0	0	100
X5523	2	15387843	Copia	Upstream	26.3629	Neutral	NA	0	0	0	0	0	0	0	0	0	0	0	0	0	0	0	0	0	0	0	0	0	0	0	0	0	0	0	0	0	0	0	0	0	0	0	0	0	0	0	100	100	0
X5524	2	15387786	Copia	Upstream	26.3059	Neutral	NA	0	0	0	0	0	100	0	0	0	0	0	0	0	0	0	0	0	0	0	0	0	0	0	0	0	0	0	0	0	0	0	0	0	0	100	0	0	0	0	0	0	0
X5525	2	1539478	Copia	Upstream	47.697	Neutral	NA	0	0	0	0	0	100	0	0	0	0	0	0	0	0	100	0	0	0	0	0	0	0	0	0	0	0	0	0	0	0	0	0	0	0	100	0	0	0	0	0	0	0
X5526	2	15426896	SINE	Downstream	46.3897	Neutral	NA	0	0	0	0	0	0	0	0	0	100	100	0	0	0	0	0	0	0	0	0	0	0	0	0	0	0	0	100	0	0	0	0	0	0	0	0	0	0	0	0	0	0
X5529	2	15430724	SINE	Upstream	38.5357	Neutral	NS	0	0	0	0	0	0	0	0	0	0	0	0	0	0	0	0	0	0	0	0	0	0	0	0	0	0	0	0	0	0	0	0	0	0	0	0	0	100	100	0	0	0
X5537	2	15474518	Helitron	Downstream	100.911	Divergent	NA	0	0	0	0	0	0	0	0	0	0	0	0	0	0	0	0	0	0	0	0	0	0	0	0	0	0	0	0	0	0	0	0	0	0	0	0	0	0	0	0	0	0
X5540	2	15479995	Helitron	Upstream	93.2792	Neutral	NA	0	0	0	0	0	0	100	0	0	0	0	0	0	0	0	0	0	0	0	0	0	0	0	0	0	0	0	0	0	0	0	0	0	0	0	0	0	0	0	0	0	0
X5541	2	15479962	Helitron	Upstream	93.2631	Neutral	NA	0	0	0	0	0	0	100	0	0	0	0	0	0	0	0	0	0	0	0	0	0	0	0	0	0	0	0	0	0	0	0	0	0	0	0	0	0	0	0	0	0	0
X5548	2	15499478	Tase	Downstream	4.12311	Neutral	NS	0	0	0	0	0	0	0	0	0	0	0	0	0	0	0	0	0	0	0	0	0	0	0	0	0	0	0	0	0	0	0	0	0	0	0	0	0	0	0	100	100	0
X5550	2	15500488	Tase	Downstream	30.2985	Divergent	S	0	0	0	0	0	100	0	0	0	0	0	0	100	0	0	0	0	0	0	0	0	0	0	0	0	0	0	0	100	0	0	100	0	0	100	0	0	0	0	0	0	0
X5551	2	15508475	Helitron	Upstream	63.5531	Neutral	S	0	0	0	0	0	0	0	100	0	0	0	0	0	0	100	0	0	0	0	0	100	100	0	0	0	0	0	0	100	0	0	0	0	0	100	100	0	0	0	0	0	0
X5557	2	15520975	MuDR	Downstream	17.5214	Neutral	S	0	100	0	0	0	100	0	0	0	0	0	0	0	0	100	0	0	0	0	0	0	0	100	0	0	0	0	0	0	0	0	0	0	0	0	0	0	0	0	100	100	0
X5561	2	15533485	MuDR	Upstream	109.823	Divergent	NA	0	0	0	0	0	0	0	0	0	0	0	0	0	0	0	0	0	0	0	0	0	0	0	0	0	0	0	0	0	0	0	0	0	0	0	0	0	0	0	0	0	0
X5565	2	15540269	TRIM_LAR	Upstream	135.396	Divergent	S	0	0	0	0	0	0	0	0	100	0	100	0	0	0	0	0	0	0	100	100	0	100	0	0	0	0	0	0	0	0	0	100	0	0	0	0	100	0	0	0	0	0
X5567	2	15546350	TRIM_LAR	Upstream	109.95	Neutral	NA	100	0	100	0	0	0	0	0	0	0	100	100	100	0	0	0	0	0	100	100	0	100	100	0	0	0	0	0	0	0	100	100	100	0	0	100	100	0	0	0	0	0
X5569	2	15551267	TRIM_LAR	Upstream	85.3229	Neutral	NA	0	0	0	0	0	0	0	0	0	0	0	0	0	0	0	0	0	0	0	0	0	0	0	0	0	0	0	0	0	0	0	0	0	0	0	0	0	100	0	0	0	0
X5571	2	15557494	TRIM_LAR	Upstream	33.3766	Neutral	S	0	0	0	0	0	0	0	0	0	0	0	0	0	0	0	0	0	0	0	0	0	0	0	0	0	0	0	0	0	0	0	0	0	0	0	0	0	100	0	0	0	0
X5573	2	15573801	Gypsy	Upstream	67.5352	Neutral	S	0	0	0	0	0	0	0	0	0	0	0	0	0	0	0	0	0	0	100	100	100	0	0	0	0	0	0	0	0	0	0	100	0	0	0	0	100	0	0	0	0	0
X5577	2	156400	Copia	TE	0	Divergent	NA	100	0	0	0	0	100	0	0	0	100	0	100	100	0	100	0	100	0	100	0	0	0	0	0	0	0	0	100	0	100	100	100	0	100	0	0	100	100	100	100	100	0
X5591	2	15674548	LINE	Downstream	41.7013	Neutral	NA	0	0	0	0	0	0	0	0	0	0	0	0	0	0	0	0	0	0	0	0	0	0	0	0	0	0	0	0	0	0	0	0	0	0	0	0	0	100	0	0	0	0
X5597	2	15682612	Helitron	Downstream	62.8252	Neutral	S	0	0	0	0	0	0	0	0	0	0	0	0	0	0	0	0	0	0	0	0	0	0	0	0	0	0	0	0	0	0	0	0	0	0	0	0	0	0	0	100	100	0
X5609	2	15693962	Gypsy	Downstream	37.7624	Neutral	NA	0	0	0	0	0	0	0	0	0	0	0	0	0	0	100	0	100	0	0	0	0	0	100	0	0	0	0	0	0	100	0	0	0	0	0	0	0	0	0	0	0	0
X5614	2	15701308	Gypsy	Downstream	93.6002	Neutral	NA	0	0	0	0	0	0	0	100	0	0	0	0	0	0	0	0	0	0	0	0	0	0	0	0	0	0	0	0	0	0	0	0	0	0	0	0	0	0	0	0	0	0
X5615	2	15705342	LINE	Upstream	105.133	Neutral	S	0	0	0	0	0	0	0	0	0	0	0	0	0	0	0	0	0	0	0	0	0	0	0	0	0	0	0	0	0	0	0	0	0	0	0	0	0	0	0	0	0	0
X5616	2	15705289	LINE	Upstream	105.119	Neutral	NS	0	0	100	0	0	0	0	0	100	100	0	0	0	0	0	0	0	0	0	0	0	0	0	0	0	0	0	100	0	100	0	0	0	0	0	0	0	0	0	0	0	0
X5621	2	15726075	TIR_MITE	Downstream	34.9857	Neutral	NA	0	0	100	0	0	100	0	0	100	100	100	100	0	100	0	0	0	0	100	100	0	100	0	0	100	0	0	0	0	100	100	0	100	100	0	100	100	0	0	0	0	0
X5623	2	15729475	TIR_MITE	Upstream	46.3249	Divergent	NA	0	0	0	0	0	0	0	100	0	0	0	0	0	0	0	0	0	0	0	0	0	0	0	0	0	0	0	0	0	0	0	0	0	0	0	0	0	100	100	0	0	0
X5625	2	15730002	TIR_MITE	Upstream	50.705	Divergent	NA	0	0	0	0	0	0	0	0	0	0	0	100	0	0	0	0	0	0	0	0	0	0	0	0	0	0	0	0	0	0	0	0	100	0	0	0	0	0	0	100	100	0
X5629	2	15734384	hAT	Downstream	55.7763	Divergent	NA	0	0	100	0	0	0	0	0	0	0	0	0	0	100	0	0	0	0	0	0	0	0	0	0	0	0	0	0	0	0	0	0	0	0	0	0	100	0	0	100	100	0
X5633	2	15750499	MuDR	Upstream	61.0492	Neutral	S	0	0	0	0	0	0	0	0	0	0	0	0	0	0	0	0	0	0	0	0	0	0	0	0	0	0	0	0	0	0	0	0	0	0	0	0	0	100	0	0	0	0
X5634	2	15750984	MuDR	Upstream	57.5239	Neutral	NA	100	100	0	0	0	0	0	0	0	0	0	0	0	0	0	100	0	100	0	0	0	0	100	0	0	0	0	0	0	100	0	0	0	0	0	0	0	100	0	100	100	0
X5641	2	15806829	hAT	Upstream	28.178	Neutral	NA	100	0	0	100	0	0	0	0	0	0	0	0	0	0	100	100	0	0	0	0	0	0	0	0	0	0	0	0	0	0	0	100	0	0	100	100	0	0	0	0	0	0
X5642	2	15807043	hAT	Upstream	29.5804	Neutral	NA	0	0	0	0	0	0	0	0	0	0	0	0	0	0	0	0	0	0	0	0	0	0	0	0	0	0	0	0	0	0	0	0	0	0	0	0	0	100	0	0	0	0
X5651	2	15834503	MuDR	Downstream	99.7096	Neutral	NA	0	0	0	0	100	0	0	0	100	100	0	0	0	0	0	100	0	0	0	0	100	0	0	0	0	0	0	0	100	0	0	0	100	100	0	0	0	0	100	0	0	0
X5655	2	15866152	LINE	Upstream	86.1742	Neutral	NS	0	0	0	0	0	0	0	0	0	0	0	0	0	0	0	0	0	0	0	0	0	0	0	0	0	0	0	0	0	0	0	0	0	0	0	0	0	100	0	0	0	0
X5663	2	15928004	TIR_MITE	Upstream	59.5735	Neutral	NS	0	0	0	0	0	0	0	0	0	0	0	0	0	0	0	0	0	0	0	0	0	0	0	0	0	0	0	0	0	0	0	0	0	0	0	0	0	100	100	0	0	0
X5668	2	15948346	Helitron	Downstream	59.6238	Neutral	S	0	0	0	0	0	0	0	0	0	0	0	0	0	0	0	0	0	0	0	0	0	0	0	0	0	0	0	0	0	0	0	0	0	0	0	0	100	0	0	0	0	0
X5670	2	15976069	Helitron	Downstream	47.1169	Neutral	S	100	0	0	0	0	0	0	0	100	100	0	0	0	100	0	0	100	100	0	0	100	100	0	0	0	100	0	0	0	100	0	100	0	100	0	0	100	100	100	0	0	0
X5671	2	15975932	Helitron	Downstream	47.085	Divergent	NS	0	0	0	0	0	0	0	0	0	0	0	0	0	0	0	0	0	0	0	0	0	0	0	0	0	0	0	0	0	0	0	0	0	0	0	0	0	0	0	0	0	0
X5677	2	16015587	Mariner	Downstream	22.7156	Divergent	NS	0	0	0	0	0	0	0	0	0	0	0	0	0	0	0	0	0	0	0	0	0	0	0	0	0	0	0	0	0	0	0	0	0	0	0	0	0	0	100	0	0	0
X5679	2	16026535	Harbinger	Downstream	79.341	Neutral	S	100	0	0	0	100	0	0	0	100	100	0	0	0	100	0	0	0	0	0	100	0	0	0	0	0	100	0	100	100	0	0	100	0	100	100	0	0	0	0	0	0	0
X5683	2	16059132	Helitron	Upstream	58.3352	Neutral	S	100	0	0	0	0	100	0	100	100	100	100	0	0	0	0	0	0	0	100	100	100	100	0	0	0	0	0	0	0	0	0	0	0	0	100	100	0	100	0	0	0	0
X5684	2	16059015	Helitron	Upstream	58.3095	Neutral	S	100	0	0	0	0	100	0	100	0	0	0	0	0	0	0	0	0	0	0	0	0	0	0	0	0	0	0	0	0	0	0	0	0	0	100	100	0	0	0	0	0	0
X5702	2	16085642	TIR_MITE	Upstream	66.873	Divergent	NS	0	0	0	0	0	0	100	0	0	0	0	0	0	0	0	0	0	0	0	0	0	0	0	0	0	0	0	0	0	0	100	0	0	0	100	100	0	0	0	0	0	0
X5707	2	16109190	MuDR	Downstream	103.942	Neutral	NA	0	100	0	0	100	0	0	0	0	0	0	0	0	0	100	100	0	0	100	100	0	0	0	0	100	0	0	0	100	0	0	0	0	0	0	0	0	0	0	0	0	0
X5708	2	16109061	MuDR	Downstream	103.957	Divergent	S	0	0	0	0	0	0	0	0	0	0	0	0	0	0	100	0	0	0	0	0	0	0	0	0	0	0	0	0	0	0	0	0	0	0	0	0	0	0	0	100	100	0
X5712	2	16137024	Helitron	Upstream	35.5668	Neutral	NA	0	0	0	0	0	0	0	0	0	0	0	0	0	0	0	0	0	0	0	0	0	0	0	0	0	0	0	0	0	0	0	0	0	0	0	0	0	0	100	0	0	0
X5716	2	16162535	Helitron	Upstream	42.6497	Neutral	NA	0	0	0	0	0	0	0	0	0	0	0	100	0	0	0	0	0	0	0	0	0	0	0	0	0	100	0	0	0	0	0	0	100	0	0	0	0	0	0	0	0	0
X5723	2	1618735	LINE	Upstream	39.4842	Neutral	NA	0	0	0	0	0	0	0	0	0	100	0	100	0	0	0	0	0	0	100	100	0	0	0	0	0	100	100	0	100	100	0	100	0	0	0	0	0	0	0	0	0	0
X5731	2	16209995	NA	Downstream	61.9032	Neutral	NA	0	100	0	0	100	100	0	0	100	0	0	100	0	100	0	100	0	100	0	0	0	0	0	0	100	100	100	0	0	100	0	100	100	100	100	100	100	0	0	0	0	0
X5732	2	16211688	NA	Downstream	73.8106	Divergent	NS	0	0	0	0	0	0	0	0	0	0	0	0	0	0	0	0	100	0	0	0	0	0	0	0	0	0	0	0	0	0	0	0	0	0	0	0	0	0	0	0	0	0
X5734	2	16215246	NA	Downstream	94.9947	Neutral	NA	0	0	0	0	0	0	0	0	0	0	0	0	0	100	0	0	0	0	0	0	0	0	0	0	0	0	0	0	0	0	0	0	0	0	0	0	0	0	0	0	0	0
X5739	2	16240402	NA	Upstream	30.348	Divergent	NA	0	0	0	0	0	0	0	0	100	0	0	0	0	0	0	0	0	0	100	0	100	0	0	0	100	0	0	0	0	0	0	0	0	0	0	0	0	0	0	0	0	0
X5748	2	16257113	MuDR	Upstream	87.8977	Neutral	NA	100	0	0	100	100	100	0	100	0	0	0	0	0	0	0	0	0	0	0	0	0	0	0	0	0	0	0	0	0	0	0	0	0	0	0	0	0	0	0	0	0	0
X5755	2	162906	Helitron	Downstream	42.6849	Neutral	NS	100	0	100	0	0	0	0	0	0	100	0	100	100	0	100	0	100	0	0	0	100	0	0	0	0	0	0	100	0	100	100	100	0	100	0	0	0	100	0	0	0	0
X5765	2	16330928	MuDR	Upstream	65.7571	Neutral	NA	0	0	0	0	0	0	0	0	0	0	0	0	0	0	0	0	0	0	0	0	0	0	0	0	0	0	0	0	0	0	0	0	0	0	0	0	0	0	100	0	0	0
X5769	2	16340237	MuDR	Downstream	69.6276	Neutral	NA	0	0	0	0	0	0	0	0	0	0	0	0	0	0	0	0	0	0	0	0	0	0	0	0	0	0	0	0	0	0	0	0	0	0	0	0	0	0	100	0	0	0
X5772	2	16350402	SINE	Downstream	52.9434	Neutral	S	0	0	0	0	0	0	0	0	0	0	0	0	0	0	0	0	100	0	0	0	0	0	0	0	0	0	0	0	0	100	100	100	0	100	0	0	100	0	0	0	0	0
X5775	2	16390007	hAT	Downstream	53.7494	Balancing	NS	0	0	100	0	0	0	0	0	0	0	0	0	0	0	0	0	0	100	0	0	0	0	0	0	0	0	0	0	0	100	0	100	0	0	0	0	100	0	0	0	0	0
X5781	2	16406544	MuDR	Downstream	13.5277	Divergent	NA	0	0	0	0	0	0	0	0	0	0	0	0	0	0	0	0	0	0	0	0	0	0	0	0	0	0	0	0	0	0	0	0	0	0	0	0	0	0	0	0	0	0
X5783	2	16426551	LINE	Downstream	60.9016	Divergent	S	0	0	100	0	0	0	0	0	0	0	0	0	0	0	0	0	100	100	0	0	0	0	100	100	0	0	0	0	0	100	100	0	100	100	100	0	100	0	0	0	0	0
X5788	2	16432490	hAT	Downstream	27.9643	Neutral	NS	0	0	0	0	0	0	0	0	0	0	0	0	0	0	0	0	0	0	0	0	0	0	0	0	0	0	0	0	0	0	0	0	0	0	0	0	0	0	0	0	0	0
X5795	2	16442297	LINE	Upstream	42.2256	Neutral	NA	0	0	0	0	0	0	0	0	0	0	0	0	0	0	0	0	0	0	0	0	0	0	0	0	0	0	0	0	0	0	0	0	0	0	0	0	0	100	0	0	0	0
X5798	2	16450217	NA	Downstream	16.1245	Neutral	NA	0	0	0	0	0	0	0	0	0	0	0	0	0	0	0	0	0	0	0	0	0	0	0	0	0	0	0	0	0	0	0	0	0	0	0	0	0	0	0	0	0	0
X5800	2	16453649	NA	Upstream	45.1553	Neutral	NA	0	100	0	0	0	0	0	0	100	0	0	0	0	0	0	0	0	100	100	100	100	0	0	0	0	100	100	0	0	100	100	100	100	100	0	100	0	0	0	0	0	0
X5808	2	16464663	MuDR	Upstream	40.1995	Neutral	NS	0	0	0	0	0	0	0	0	0	0	100	0	0	100	0	100	0	0	0	0	0	100	0	0	0	0	0	0	0	0	0	100	0	0	0	0	0	0	0	0	0	0
X5811	2	16478363	Helitron	Upstream	61.7171	Neutral	NA	0	0	0	0	0	0	0	0	0	0	0	0	0	0	0	0	0	0	0	0	0	0	0	0	0	0	0	0	0	0	0	0	0	0	0	0	0	0	0	100	100	0
X5826	2	16515798	MuDR	Downstream	37.8418	Neutral	S	0	0	0	100	0	0	0	0	0	0	100	0	0	0	0	0	0	100	0	0	0	0	0	0	0	0	0	100	100	100	0	100	0	100	0	0	100	0	0	0	0	0
X5832	2	16555535	Copia	Upstream	16.8226	Neutral	S	0	0	0	0	0	0	0	0	0	0	0	0	0	0	0	0	0	0	0	0	0	0	0	0	0	0	0	0	0	0	0	0	0	0	0	0	0	0	0	100	100	0
X5835	2	16560203	Copia	Upstream	69.5054	Neutral	NA	0	0	0	0	0	0	0	0	0	0	0	0	0	0	0	0	100	100	0	0	0	0	0	0	100	0	0	0	0	100	100	0	0	0	0	0	0	0	0	0	0	0
X5844	2	16580098	Helitron	Upstream	55.3263	Balancing	NS	0	0	100	100	0	100	0	0	0	0	100	0	0	0	0	0	0	0	0	0	0	0	0	0	0	0	0	0	0	0	0	0	0	0	0	0	100	0	0	0	0	0
X5849	2	16595717	hAT	Upstream	72.3671	Neutral	NA	0	0	100	100	0	0	0	0	0	0	100	0	0	0	0	100	0	0	0	100	0	100	0	0	100	0	100	0	0	0	0	0	100	100	0	0	100	0	0	0	0	0
X5850	2	16596351	hAT	Upstream	68.8113	Neutral	NA	0	0	0	0	0	0	0	0	0	0	0	0	0	0	0	0	0	0	100	0	0	0	0	0	0	0	0	0	0	0	0	0	0	0	0	0	0	0	0	0	0	0
X5851	2	16598523	hAT	Upstream	49.6387	Neutral	NA	0	100	0	100	0	0	0	0	0	0	0	0	0	0	0	0	0	100	0	0	0	0	100	0	0	0	0	0	0	100	0	100	100	0	0	100	100	0	0	0	0	0
X5862	2	16640792	MuDR	Downstream	48.0312	Neutral	NA	100	100	0	0	0	0	0	0	0	0	0	0	0	100	100	100	0	100	0	0	0	0	100	100	0	0	0	0	0	100	100	0	0	0	0	100	0	0	0	0	0	0
X5866	2	16660411	TIR_MITE	Upstream	8.06226	Divergent	NA	100	0	0	100	100	0	0	0	0	0	0	0	100	100	0	0	100	100	0	0	0	0	0	0	0	0	100	100	0	100	0	100	100	0	0	0	0	0	0	0	0	0
X5874	2	16748659	Copia	Downstream	48.5077	Neutral	NA	0	0	0	0	0	0	0	0	0	0	0	0	0	0	0	0	0	0	0	0	0	0	0	0	0	0	0	0	100	0	0	0	0	0	0	0	0	0	0	0	0	0
X5882	2	16830721	MuDR	Downstream	111.705	Neutral	NA	0	0	0	0	0	0	0	0	0	0	0	0	0	0	0	0	0	0	0	0	0	0	0	0	0	0	0	0	0	0	0	0	0	0	0	0	0	0	100	0	0	0
X5888	2	16836254	MuDR	Downstream	84.1665	Neutral	S	0	0	0	0	0	0	0	0	0	100	100	0	0	0	0	0	0	0	100	100	0	0	0	0	0	0	100	0	0	0	0	0	0	0	0	0	0	0	0	0	0	0
X5892	2	16856611	Mariner	Downstream	31.8119	Divergent	NA	0	0	0	0	0	0	0	0	0	0	0	0	0	0	0	0	0	0	0	0	0	0	0	0	0	0	0	0	0	0	0	0	0	0	0	0	0	100	0	0	0	0
X5893	2	16865733	MuDR	Downstream	38	Neutral	NS	0	100	0	100	0	100	100	0	100	0	0	0	100	0	0	100	0	0	0	100	100	0	0	0	100	0	0	100	0	0	100	100	0	0	0	0	0	0	0	0	0	0
X5894	2	16865656	MuDR	Downstream	38.0395	Neutral	NA	0	0	0	0	0	0	100	0	100	0	100	0	0	0	0	0	0	0	100	0	100	0	0	0	0	100	0	0	0	0	0	0	0	0	0	0	0	0	0	0	0	0
X5895	2	16888646	Gypsy	Downstream	35.8887	Divergent	NA	0	0	0	0	0	0	0	0	0	0	0	0	0	0	0	0	0	0	0	0	0	0	0	0	0	0	0	0	0	0	0	0	0	0	0	0	0	0	100	0	0	0
X5897	2	16893083	MuDR	Upstream	49.6991	Divergent	NA	0	0	0	0	0	0	0	0	0	0	0	0	0	0	0	0	0	0	0	0	0	0	0	0	0	0	0	0	0	0	0	0	0	0	0	0	0	0	100	0	0	0
X5903	2	16912043	SINE	Upstream	96.5919	Divergent	S	0	0	0	0	0	0	0	0	0	0	0	0	0	0	0	0	0	0	0	0	0	0	0	0	0	0	0	0	0	0	0	0	0	0	0	0	0	0	100	0	0	0
X5922	2	17022988	LINE	Upstream	74.1283	Neutral	S	0	0	0	0	0	100	0	0	0	0	0	0	100	0	0	0	0	100	100	0	0	0	0	0	0	100	100	100	0	0	100	100	0	0	0	0	0	0	0	0	0	0
X5923	2	17023688	LINE	Upstream	70.157	Neutral	NA	0	0	0	0	0	0	0	0	0	0	0	0	0	0	0	0	0	0	0	0	0	0	0	0	0	0	0	0	0	0	0	0	0	0	0	0	0	0	0	0	0	100
X5926	2	17027034	LINE	Upstream	37.9342	Neutral	NA	0	0	100	0	0	0	0	100	100	100	0	0	100	100	0	100	0	0	100	100	0	0	100	100	0	0	100	0	0	100	100	0	0	0	100	0	0	0	0	0	0	0
X5932	2	17074846	hAT	Upstream	87.5329	Divergent	NS	0	0	0	0	0	0	0	0	0	0	0	0	0	0	0	0	0	0	0	0	0	0	0	0	0	0	0	0	0	0	0	0	0	0	0	0	0	0	0	100	100	0
X5936	2	17076644	hAT	Upstream	77.2205	Neutral	NA	0	0	100	0	100	100	0	100	100	0	100	0	100	0	0	0	100	100	100	0	100	0	0	0	0	0	0	100	0	100	0	100	0	0	100	0	0	0	0	0	0	0
X5940	2	17097580	NA	Upstream	24.6374	Neutral	S	0	0	0	0	0	0	0	100	0	0	100	0	0	0	0	0	0	0	100	100	100	100	100	100	100	0	0	0	0	0	0	0	0	0	0	0	0	0	0	100	100	100
X5947	2	17127360	Gypsy	Upstream	87.1608	Neutral	NA	0	0	0	0	0	0	0	0	0	0	0	0	0	0	0	0	0	0	0	0	0	0	0	0	0	0	0	0	0	0	0	0	0	0	0	0	0	0	0	0	0	0
X5950	2	17129090	SINE	Upstream	81.265	Divergent	NA	0	0	0	0	0	0	0	0	0	0	0	0	0	0	0	0	0	0	0	0	0	0	0	0	0	0	0	0	0	0	0	0	0	0	0	0	0	0	100	0	0	0
X5956	2	17176160	Helitron	Upstream	63.2693	Neutral	NS	0	0	0	0	0	0	0	0	0	0	0	0	0	0	0	0	0	0	0	0	0	0	0	0	0	0	0	0	0	0	0	0	0	0	0	0	0	100	0	0	0	0
X5958	2	17179672	Helitron	Upstream	21.3307	Neutral	NS	0	0	0	0	0	0	0	0	100	0	100	0	0	0	0	0	0	0	100	0	100	0	0	0	100	0	0	0	100	0	0	100	0	0	0	0	0	0	0	0	0	100
X5963	2	17213506	Harbinger	Downstream	43.9773	Neutral	NA	100	100	100	0	100	100	100	100	100	0	100	0	0	100	0	0	0	100	0	100	0	100	0	0	100	0	0	100	0	100	100	0	0	0	0	0	0	0	0	0	0	0
X5973	2	17271439	MuDR	Upstream	77.9679	Neutral	NA	0	100	0	0	0	100	100	0	0	0	0	0	0	100	0	0	0	0	0	0	0	0	0	0	100	100	0	0	0	0	0	0	0	0	0	0	0	100	100	100	100	100
X5974	2	17273739	MuDR	Upstream	91.3291	Neutral	NS	0	100	0	0	0	100	0	0	0	0	0	0	0	0	100	0	0	0	100	100	0	0	100	0	0	0	0	0	0	0	0	0	0	0	0	0	0	0	0	0	0	0
X5980	2	17279791	Gypsy	Downstream	115.156	Neutral	S	0	100	0	0	100	0	100	0	0	0	0	100	0	100	0	0	0	0	100	0	0	0	0	100	100	0	0	0	0	0	0	0	0	0	100	0	0	0	0	0	0	0
X5988	2	17295579	SINE	Upstream	44.7549	Divergent	NS	0	0	0	0	0	0	0	0	0	0	0	0	0	0	0	0	0	0	0	0	0	0	0	0	0	0	0	0	0	0	0	0	0	0	0	0	0	0	100	100	100	100
X5996	2	17316300	hAT	Downstream	53.7308	Neutral	NS	0	0	0	0	0	0	0	0	0	0	0	0	0	0	0	0	0	0	0	0	0	0	0	0	0	0	0	0	0	0	0	0	0	0	0	0	0	0	0	0	0	100
X6009	2	17349293	MuDR	Upstream	38.923	Neutral	NA	0	0	0	0	0	0	0	0	0	0	0	0	0	0	0	0	0	0	0	0	0	0	0	0	0	0	0	0	0	0	0	0	0	0	0	0	0	100	0	0	0	0
X6010	2	17353881	NA	Upstream	48.5077	Neutral	S	0	0	0	0	0	0	0	0	0	0	0	0	0	0	0	0	0	0	0	0	0	0	0	0	0	0	0	0	0	0	0	0	0	0	0	0	0	0	0	0	0	0
X6012	2	17359834	TIR_MITE	Upstream	32.8481	Neutral	S	0	0	100	100	0	0	0	0	100	0	0	0	0	0	100	0	0	0	0	100	0	100	0	0	0	0	0	100	100	0	0	0	0	0	0	0	0	0	0	100	100	0
X6013	2	17378171	Mariner	Upstream	56.0535	Neutral	NS	0	0	0	0	0	0	0	0	0	0	0	0	0	0	0	0	0	0	0	0	0	0	0	0	0	0	0	0	0	0	0	0	0	0	0	0	0	100	100	0	0	0
X6020	2	17383903	Mariner	Upstream	89.0505	Neutral	NA	0	0	0	0	0	0	0	0	0	0	0	0	0	0	0	0	0	0	0	0	0	0	0	0	0	0	0	0	0	0	0	0	0	0	100	0	0	0	0	0	0	0
X6021	2	17393762	Mariner	Downstream	40.05	Divergent	NA	0	0	0	0	0	0	0	0	0	0	0	0	0	0	0	0	0	0	0	0	0	0	0	100	0	0	0	0	100	0	0	0	0	0	100	100	0	0	0	0	0	0
X6022	2	17397005	MuDR	Downstream	29.6479	Neutral	S	0	0	0	0	0	0	0	100	0	0	0	0	0	0	0	0	0	0	0	0	0	0	0	0	0	0	0	0	0	0	0	0	0	0	0	0	0	0	0	0	0	0
X6028	2	17456383	Harbinger	Upstream	32	Neutral	NA	0	0	0	0	0	0	0	0	0	0	0	0	0	0	0	0	0	0	0	0	0	0	0	0	0	0	0	0	0	0	0	0	0	0	0	0	0	0	0	0	0	0
X6029	2	17456262	Harbinger	Upstream	32.0468	Neutral	NA	0	0	0	0	0	0	0	0	0	0	0	0	0	0	0	0	0	0	0	0	0	0	0	0	0	0	0	0	0	0	0	0	0	0	0	0	0	0	0	0	0	0
X6045	2	17513265	Helitron	Downstream	41.9047	Divergent	NA	0	0	0	0	0	0	0	0	0	0	0	0	0	0	0	0	0	0	0	0	0	0	0	0	0	0	0	0	0	0	0	0	0	0	0	0	0	0	0	100	100	0
X6052	2	1752602	Gypsy	Upstream	62.7933	Neutral	NA	0	0	0	0	0	0	0	0	0	0	0	0	0	0	0	0	0	0	0	0	0	0	0	0	0	0	0	0	0	0	0	0	0	0	100	0	0	0	0	0	0	0
X6058	2	17546015	MuDR	Upstream	71.4563	Neutral	NS	0	0	0	0	100	0	0	0	0	0	100	0	0	0	0	0	0	100	0	100	100	0	100	0	0	100	0	100	0	100	100	100	100	0	0	100	0	0	0	0	0	0
X6059	2	17545898	MuDR	Upstream	71.4353	Divergent	NS	0	0	0	100	100	0	100	0	0	0	0	100	0	0	0	0	0	100	0	0	0	0	100	0	0	0	100	0	0	100	100	0	100	0	0	100	100	0	0	0	0	0
X6060	2	1755017	Helitron	Upstream	72.6017	Neutral	NA	0	0	0	0	0	0	0	0	100	100	0	0	0	0	0	0	0	0	0	0	100	100	0	0	0	0	0	0	100	0	0	0	0	0	0	0	0	0	0	0	0	0
X6069	2	17576326	MuDR	Downstream	52.6308	Divergent	S	0	0	0	0	0	0	0	0	0	0	0	0	0	0	0	0	0	0	0	0	0	0	0	100	0	0	0	0	0	0	0	0	0	0	0	0	0	0	0	0	0	0
X6070	2	17576165	MuDR	Downstream	52.6593	Neutral	NS	0	0	0	0	0	0	0	0	0	0	0	0	0	0	0	0	0	0	0	0	0	0	0	0	0	0	0	0	0	0	0	0	0	0	0	0	0	100	0	0	0	0
X6072	2	17580067	MuDR	Downstream	81.3081	Divergent	NA	0	0	0	0	0	0	0	0	0	0	0	0	0	0	0	0	0	0	0	0	0	0	100	0	0	0	0	0	0	0	0	0	0	0	0	0	0	0	0	0	0	0
X6077	2	17591891	Mariner	Upstream	109.156	Neutral	NS	0	0	0	100	0	0	0	0	0	0	0	0	0	0	0	0	0	100	0	0	0	0	0	0	0	0	0	0	0	0	0	0	0	0	0	0	0	0	0	0	0	0
X6082	2	17610665	Helitron	Upstream	52.6972	Neutral	NA	0	0	0	0	0	0	0	0	0	0	0	0	0	0	0	0	0	0	0	0	0	0	0	0	0	0	0	0	0	0	0	0	0	0	0	0	0	100	0	0	0	0
X6088	2	17623586	SINE	Downstream	58.8982	Neutral	NS	0	0	0	0	0	0	0	0	0	0	0	0	0	0	0	100	0	0	0	0	0	0	0	0	0	0	0	0	0	0	0	0	0	0	0	0	0	0	0	0	0	0
X6106	2	17663605	Harbinger	Upstream	71.7565	Divergent	NA	0	0	0	0	0	0	0	0	0	0	0	0	0	0	0	0	0	0	0	0	0	0	0	0	0	0	0	0	0	0	0	0	0	0	0	0	0	100	100	100	100	100
X6107	2	17663487	Harbinger	Upstream	71.7356	Neutral	NS	0	0	100	0	100	0	0	0	0	0	0	0	0	0	0	0	0	0	0	0	0	0	0	0	0	0	0	0	0	0	0	0	0	0	0	0	0	0	0	0	0	0
X6126	2	17722565	TRIM_LAR	Downstream	68.2202	Neutral	S	0	0	0	0	0	0	0	0	0	0	0	0	0	0	0	0	0	0	0	0	0	0	0	0	0	0	0	0	0	0	0	0	0	0	0	0	0	100	100	0	0	0
X6133	2	17761554	SINE	TE	0	Neutral	S	100	0	0	0	0	0	0	0	0	0	0	0	0	0	0	0	0	0	0	0	0	0	0	0	0	0	0	0	0	0	0	0	0	0	0	0	0	0	0	0	0	0
X6134	2	17761503	SINE	TE	0	Divergent	S	0	0	0	0	0	0	0	100	0	0	0	0	0	0	0	0	0	0	0	0	0	0	0	0	0	0	0	0	0	0	0	0	0	0	0	0	0	0	0	0	0	0
X6137	2	17822197	NA	Upstream	77.1103	Divergent	NS	0	0	0	0	0	0	0	0	0	0	0	0	0	0	0	0	0	0	0	100	0	0	0	0	0	0	0	0	0	0	0	0	0	0	0	0	0	0	0	0	0	0
X6143	2	17824450	Gypsy	Upstream	80.1998	Neutral	NS	0	0	0	0	0	0	0	0	0	0	0	0	0	0	0	0	0	0	0	0	0	0	0	0	0	0	0	0	0	0	0	0	0	0	0	0	0	0	100	0	0	0
X6144	2	17828147	Gypsy	Upstream	52.9245	Neutral	NA	100	100	100	0	0	0	0	0	0	0	0	0	100	0	100	100	0	0	0	0	0	0	0	100	0	0	0	100	100	100	100	100	100	0	0	0	100	0	0	0	0	0
X6148	2	17836073	MuDR	Upstream	28.2489	Divergent	NA	0	0	0	0	0	0	0	0	0	0	0	0	0	0	0	0	0	0	0	0	0	0	0	0	0	0	0	0	0	0	0	0	0	0	0	0	0	0	100	0	0	0
X6154	2	17854312	hAT	Downstream	12.6491	Divergent	NA	0	0	0	0	0	0	0	0	0	100	0	0	0	0	0	0	0	0	100	100	100	100	0	0	100	0	0	100	0	0	0	0	0	0	0	0	0	0	0	0	0	0
X6158	2	17861261	hAT	Upstream	81.2342	Neutral	NA	100	0	0	0	0	0	0	0	100	0	0	0	0	0	0	0	0	0	0	100	0	0	0	0	0	0	0	100	0	0	0	0	0	0	0	0	0	0	0	0	0	0
X6168	2	17885828	CACTA	Downstream	20.0749	Balancing	NA	0	0	0	0	0	0	0	100	100	0	100	0	0	100	100	100	0	0	100	100	100	100	0	100	0	0	0	100	0	0	0	0	0	0	100	0	0	0	0	0	0	0
X6176	2	18039298	Gypsy	Upstream	38.6005	Neutral	NA	0	0	0	0	0	0	0	0	0	0	0	0	0	0	0	0	0	0	0	0	0	0	0	0	0	0	0	0	0	0	0	0	0	0	0	0	0	0	0	100	100	100
X6177	2	18039206	Gypsy	Upstream	38.5616	Neutral	NA	0	100	0	0	0	0	0	0	0	0	0	0	0	0	100	0	0	0	0	0	0	0	100	0	0	0	0	0	0	0	0	0	0	0	0	0	0	0	0	0	0	0
X6180	2	18073000	Helitron	Downstream	44.7102	Neutral	NA	0	0	0	0	0	0	0	0	0	0	0	0	0	0	0	0	0	0	0	0	0	0	0	0	0	0	0	0	0	0	0	0	0	0	0	0	0	0	100	0	0	0
X6184	2	18079410	Mariner	Downstream	32.665	Neutral	NA	0	0	0	100	100	0	0	0	100	0	0	0	0	0	100	0	0	0	0	0	0	0	0	0	0	0	0	0	0	0	0	0	100	0	0	100	0	0	0	0	0	0
X6189	2	18119959	hAT	Upstream	68.1469	Neutral	NA	0	0	0	0	0	0	0	0	0	0	0	0	0	0	0	0	0	0	0	0	0	0	0	0	0	0	0	0	0	0	0	0	0	0	0	0	0	100	0	0	0	0
X6190	2	18119897	hAT	Upstream	68.1689	Neutral	NS	0	0	0	0	0	0	0	0	0	0	0	0	0	0	0	0	0	0	0	0	0	0	0	0	0	0	0	0	0	0	0	0	0	0	0	0	0	0	100	0	0	0
X6194	2	18153521	Helitron	Upstream	35.1141	Neutral	NS	0	100	0	0	0	0	0	0	0	0	0	0	0	0	0	0	0	0	0	0	0	0	0	0	0	0	0	0	0	0	0	0	0	0	100	0	0	0	0	0	0	0
X6209	2	18249155	Helitron	Upstream	61.9112	Neutral	S	0	0	0	0	0	0	0	0	0	100	0	0	0	0	0	0	0	0	100	100	100	0	0	0	0	0	0	0	0	0	0	0	0	0	0	0	0	100	0	0	0	0
X6217	2	18262997	NA	Downstream	30.4138	Neutral	NA	0	100	0	100	0	0	0	0	0	100	100	0	100	0	0	0	0	0	100	100	100	100	0	0	0	100	100	0	0	100	0	0	0	0	0	0	100	0	0	100	100	0
X6220	2	18269201	MuDR	Downstream	83.6182	Neutral	S	0	0	0	0	0	0	0	0	0	0	0	0	0	0	0	0	0	0	0	0	0	0	0	0	0	0	0	0	0	0	0	0	0	0	0	0	0	0	0	100	100	0
X6221	2	18269353	MuDR	Downstream	82.7768	Divergent	NS	0	100	100	0	0	0	0	0	0	0	0	0	0	0	0	0	0	0	0	0	0	0	0	100	0	0	0	0	0	0	100	0	0	0	0	0	0	0	0	0	0	0
X6223	2	18272028	MuDR	Downstream	63.8827	Neutral	S	0	0	0	0	0	0	0	0	100	0	100	0	0	0	0	0	0	0	100	0	0	100	0	0	0	100	100	0	100	0	0	0	0	0	0	0	0	0	0	100	100	0
X6224	2	18278145	MuDR	Upstream	41.9643	Divergent	NA	0	0	0	0	0	0	0	0	0	0	0	0	0	0	0	0	0	0	0	0	0	0	0	0	0	0	0	0	100	0	0	0	0	0	0	0	0	0	0	0	0	0
X6237	2	18328614	Copia	Downstream	39.598	Neutral	NA	0	0	0	0	0	0	0	0	0	0	0	0	0	0	0	0	0	0	0	0	0	0	0	0	0	0	0	0	0	0	0	0	0	0	0	0	0	0	100	0	0	0
X6245	2	18351292	TIR_MITE	Downstream	79.6869	Neutral	NA	0	0	0	0	0	0	100	100	0	0	0	0	0	0	0	0	0	0	0	100	100	0	0	100	0	0	0	0	0	100	0	0	100	0	0	0	0	0	0	0	0	100
X6250	2	18377748	hAT	Downstream	27.55	Divergent	S	0	0	0	0	0	0	0	0	0	0	0	0	0	0	0	0	0	0	0	0	0	0	0	0	0	0	0	0	0	0	0	0	0	0	0	0	0	0	100	0	0	0
X6255	2	18402071	SINE	Downstream	139.71	Neutral	NA	0	0	100	100	0	100	0	0	0	0	0	0	0	0	100	0	100	0	0	0	0	0	0	0	0	0	0	0	0	100	0	100	0	0	100	0	0	0	0	0	0	0
X6258	2	18403614	SINE	Downstream	134.224	Divergent	NA	100	0	100	0	100	100	0	0	0	0	0	0	100	100	0	0	100	0	0	0	0	0	100	0	0	0	0	0	0	0	0	100	100	0	100	0	0	0	0	0	0	0
X6260	2	18406372	SINE	Downstream	123.798	Neutral	NA	0	0	0	0	0	0	0	0	0	0	0	0	0	0	0	0	0	0	0	0	0	0	0	0	0	0	0	0	0	0	0	0	0	0	0	0	0	0	0	100	100	0
X6267	2	18410887	SINE	Downstream	103.779	Neutral	S	0	0	0	100	0	0	100	100	100	0	100	0	100	100	100	0	0	0	100	0	100	100	0	100	0	0	0	0	0	100	0	0	100	0	0	0	0	0	0	0	0	0
X6283	2	18449346	MuDR	Upstream	13.9284	Divergent	S	0	0	0	0	0	0	0	0	0	0	0	0	0	0	0	0	0	0	0	0	0	0	0	0	0	0	0	0	0	0	0	0	0	0	0	0	0	0	100	0	0	0
X6289	2	18453913	MuDR	Upstream	68.7386	Neutral	NA	0	0	0	0	0	0	0	0	100	0	100	0	0	100	0	100	0	0	100	100	100	100	0	0	0	0	0	0	0	0	100	100	0	0	0	0	0	0	0	0	0	0
X6291	2	18462018	Helitron	Upstream	15.8745	Neutral	NA	0	0	0	0	0	100	0	0	0	0	0	0	0	0	0	0	100	0	0	0	0	0	0	100	0	0	0	0	0	0	0	0	100	0	100	100	0	0	0	0	0	0
X6293	2	18468715	NA	Upstream	48.7442	Neutral	NA	100	100	100	0	0	0	0	0	0	0	0	0	100	0	100	0	0	0	0	0	100	0	0	0	0	0	0	0	0	0	100	100	0	0	0	0	100	0	0	100	100	100
X6296	2	18473043	NA	Upstream	82.2861	Neutral	NA	0	0	0	0	0	0	0	0	0	0	0	0	0	0	0	0	0	0	0	0	0	0	0	0	0	0	0	0	0	0	0	0	0	0	0	0	0	0	0	0	0	0
X6302	2	18486183	LINE	Downstream	102.557	Neutral	NA	100	0	0	0	100	0	0	0	0	100	100	0	0	100	0	100	0	0	0	100	100	0	0	0	0	0	100	0	0	0	100	100	0	0	0	100	0	0	0	0	0	0
X6313	2	18511297	LINE	Upstream	43.9773	Balancing	NS	0	0	0	0	0	0	0	0	0	0	0	0	0	0	0	0	100	0	0	0	0	0	0	0	0	0	0	0	0	0	0	0	0	0	0	0	0	0	0	0	0	0
X6317	2	18521021	MuDR	Upstream	30.4959	Neutral	NA	0	0	0	0	0	0	0	0	0	0	0	100	100	0	0	0	100	0	0	0	0	0	0	0	0	0	0	0	0	0	0	100	0	0	0	0	100	0	0	0	0	0
X6322	2	18536036	Helitron	Upstream	56.8595	Balancing	NA	0	0	0	0	0	0	0	0	0	0	0	0	0	0	0	0	0	0	0	0	0	0	0	0	0	0	0	0	0	0	0	0	0	0	0	0	0	0	0	0	0	100
X6324	2	18541437	Helitron	Downstream	39.7618	Neutral	NA	0	0	0	0	0	0	0	0	0	0	0	0	0	0	0	0	0	0	0	0	0	0	0	0	0	0	0	0	0	0	0	0	0	0	0	0	0	0	100	0	0	0
X6334	2	18600428	Copia	Downstream	81.2158	Balancing	NA	0	100	100	100	100	0	0	0	0	0	0	100	0	0	0	0	0	0	0	0	0	0	0	0	100	0	100	100	100	0	100	100	0	0	0	0	100	0	0	0	0	0
X6335	2	1860360	Copia	Downstream	71.2531	Divergent	NA	0	100	0	0	0	0	0	0	0	0	0	0	0	0	0	100	0	0	0	0	0	0	0	0	0	0	0	0	0	0	0	0	0	0	100	100	0	0	0	0	0	0
X6343	2	18625257	TRIM_LAR	Downstream	91.6406	Neutral	NS	0	0	0	0	0	0	0	0	0	0	0	0	0	0	0	0	0	0	0	0	0	0	0	0	0	0	0	0	0	0	0	0	0	0	0	0	0	0	0	100	100	100
X6344	2	18625084	TRIM_LAR	Downstream	91.657	Neutral	S	0	0	0	0	0	0	0	0	0	0	0	0	0	0	0	0	0	0	0	0	0	0	0	0	0	0	0	0	0	0	0	0	0	0	0	0	0	0	0	100	100	0
X6347	2	18630808	Harbinger	Downstream	65.8331	Neutral	NA	0	0	0	100	0	0	0	0	0	0	0	0	100	0	0	0	0	0	0	0	0	0	0	100	0	0	0	0	0	100	100	0	0	0	0	0	0	0	0	0	0	0
X6351	2	18664196	Harbinger	Upstream	35.6511	Divergent	NA	0	0	0	0	0	0	0	0	0	0	0	0	0	0	0	0	0	0	0	0	0	0	0	100	0	0	0	0	0	0	0	0	0	0	0	0	0	0	0	0	0	0
X6352	2	18664094	Harbinger	Upstream	35.609	Neutral	NA	0	0	0	0	0	0	0	0	0	0	0	0	0	0	0	0	0	0	0	0	0	0	0	0	0	0	0	0	0	0	0	0	0	0	0	0	0	0	100	0	0	0
X6357	2	18687602	LINE	Downstream	60.9754	Divergent	NA	0	0	0	0	0	0	0	0	0	0	0	0	0	0	0	0	0	0	0	0	0	0	0	0	0	0	0	0	0	0	0	0	0	0	0	0	0	0	0	0	0	100
X6363	2	18713223	TIR_MITE	Upstream	42.0951	Neutral	NA	0	0	0	0	0	0	0	0	0	0	0	0	0	0	0	0	0	0	0	0	0	0	0	0	0	0	0	0	0	0	0	0	0	0	0	0	0	0	0	0	0	100
X6372	2	18724820	Helitron	Upstream	89.6158	Neutral	NA	100	0	0	100	100	0	0	0	0	0	0	100	100	0	0	0	100	0	0	0	0	0	0	0	0	0	0	100	0	0	0	0	0	0	0	0	0	0	0	0	0	0
X6395	2	18771546	Gypsy	Downstream	48	Balancing	NS	0	0	0	0	0	0	0	0	0	0	0	0	0	0	0	0	0	0	0	0	0	0	0	0	0	0	0	0	0	0	0	0	0	0	0	0	0	100	0	0	0	0
X6396	2	18771728	Gypsy	Downstream	48.5901	Neutral	NS	0	0	0	0	0	0	0	0	0	0	0	0	0	0	100	0	0	0	0	0	0	0	100	0	0	0	0	0	0	0	0	0	0	0	100	0	0	0	0	0	0	0
X6397	2	18774774	Helitron	Upstream	43.8292	Neutral	NA	0	0	0	0	0	0	0	0	0	0	0	0	0	0	0	0	0	0	0	0	0	0	0	0	0	0	0	0	0	0	0	0	0	0	0	0	0	0	0	100	100	100
X6412	2	18809131	Helitron	Downstream	45.3431	Neutral	NS	0	100	100	0	100	0	0	0	0	0	0	0	0	0	100	100	0	0	0	0	0	0	0	0	0	0	0	0	0	0	0	100	0	0	0	0	0	0	0	0	0	0
X6418	2	18826018	Gypsy	Downstream	34.4529	Neutral	NA	0	100	0	0	0	100	0	100	0	0	0	100	0	100	100	100	0	0	0	0	0	100	0	0	0	0	0	100	0	0	0	0	0	0	0	0	0	0	0	0	0	100
X6419	2	18830145	Copia	Downstream	36.6606	Neutral	S	0	0	100	0	0	0	0	100	0	0	0	100	0	0	0	0	0	0	0	0	0	100	0	0	0	0	0	100	0	0	0	0	0	0	0	0	0	0	0	0	0	0
X6420	2	18830034	Copia	Downstream	36.6197	Divergent	S	0	0	100	0	0	0	0	100	0	0	0	100	0	0	0	0	0	0	0	0	0	100	0	0	0	0	0	100	0	0	0	0	0	0	0	0	0	0	0	0	0	100
X6425	2	18848762	MuDR	Upstream	62.2254	Divergent	NS	0	0	0	0	0	0	0	0	0	0	0	0	0	0	0	0	0	0	0	0	0	0	0	0	0	0	0	0	0	0	0	0	0	0	0	0	0	0	100	0	0	0
X6427	2	18864234	Harbinger	Upstream	30.6105	Neutral	NA	0	0	0	0	0	0	0	0	0	0	0	0	0	0	0	0	0	0	0	0	0	0	0	0	100	0	0	0	0	0	0	0	0	0	0	0	0	0	0	0	0	0
X6433	2	18886690	Harbinger	Downstream	72.2634	Neutral	NA	0	100	100	0	100	100	0	0	0	0	0	0	0	0	0	100	100	0	0	0	0	0	100	0	0	0	0	0	0	100	100	0	0	0	0	0	100	0	0	0	0	0
X6443	2	18933531	Harbinger	Downstream	74.686	Divergent	NS	0	0	0	0	100	100	0	0	0	0	0	0	0	0	0	0	0	0	0	0	0	0	100	0	0	0	0	0	0	100	0	0	100	0	0	0	0	0	0	0	0	0
X6448	2	18938006	Harbinger	Downstream	99.7647	Divergent	NA	0	0	0	0	0	0	0	0	0	0	0	0	0	0	0	0	0	0	0	0	0	0	0	0	0	0	0	0	0	0	0	0	0	0	0	0	0	0	100	0	0	0
X6452	2	18961185	Copia	Downstream	38.6523	Divergent	NA	100	100	0	0	100	0	0	0	0	0	0	0	0	0	100	100	0	0	0	0	0	0	100	0	0	0	0	0	0	0	0	0	0	0	0	0	0	0	0	100	100	100
X6471	2	18988394	Helitron	Downstream	46.7654	Neutral	NA	0	0	0	0	0	0	0	0	0	0	0	0	0	0	0	0	0	0	0	0	0	0	0	0	0	0	0	0	0	0	0	0	0	0	0	0	0	0	0	0	0	100
X6474	2	1899835	LINE	Upstream	43.8634	Neutral	NA	0	0	0	0	0	0	0	0	0	0	0	0	0	0	0	0	0	0	0	0	0	0	0	0	0	0	0	0	0	0	0	0	0	0	0	0	0	0	0	100	100	0
X6475	2	19027618	Copia	Downstream	47.592	Neutral	NS	0	0	0	0	0	0	0	100	0	0	0	0	0	0	0	0	0	0	0	0	0	0	0	0	0	0	0	0	0	0	0	0	0	0	0	0	0	0	0	0	0	0
X6476	2	19049725	NA	Downstream	74.0675	Neutral	NA	0	0	0	0	0	0	0	0	0	0	0	0	0	0	0	0	0	0	0	0	0	0	0	0	0	0	0	0	0	0	0	0	0	0	0	0	0	0	0	0	0	0
X6484	2	19075929	MuDR	Downstream	46.0326	Neutral	NA	0	0	0	0	0	0	0	0	0	0	0	0	0	0	0	0	0	0	0	0	0	0	0	0	0	0	0	0	0	0	0	0	0	0	100	0	0	0	0	0	0	0
X6488	2	19078716	MuDR	Upstream	46.7974	Divergent	NS	0	0	0	0	0	0	0	100	100	0	0	0	0	0	0	0	0	0	0	0	0	0	0	0	100	0	0	0	100	0	0	0	0	0	0	0	0	100	100	0	0	0
X6492	2	19095020	TIR_MITE	Upstream	47.9062	Neutral	NA	0	0	0	0	0	0	0	0	0	0	0	100	100	0	0	0	0	0	0	0	0	0	0	0	0	0	0	0	0	0	0	0	0	0	0	0	0	0	0	0	0	0
X6493	2	19106526	SINE	Upstream	57.8014	Neutral	NA	0	0	0	0	0	0	0	0	0	0	0	0	0	0	0	0	0	0	0	0	0	0	0	0	0	0	0	0	0	0	0	0	0	0	0	0	0	0	100	0	0	0
X6509	2	19141287	Helitron	Upstream	83.9643	Neutral	NS	0	0	0	0	0	0	0	0	100	100	0	0	0	0	0	0	0	0	0	0	0	0	100	0	0	0	0	100	0	0	0	0	100	0	100	100	0	0	0	0	0	0
X6525	2	19179543	Helitron	Upstream	79.2528	Neutral	NA	0	100	0	0	100	0	0	0	0	0	0	100	100	0	0	0	100	0	0	0	0	0	0	0	0	0	0	0	0	100	0	0	0	0	0	0	0	0	0	100	100	0
X6534	2	19198071	Gypsy	Downstream	47.3075	Neutral	NS	0	0	0	0	0	0	0	0	0	0	0	0	0	0	0	0	0	0	0	0	0	0	100	0	0	0	0	0	0	0	0	0	0	0	0	0	0	0	0	0	0	0
X6535	2	19198032	Gypsy	Downstream	47.3392	Neutral	NA	0	0	0	0	0	0	0	0	0	0	100	0	0	0	0	0	0	0	0	0	0	0	0	0	0	0	0	0	0	0	0	0	0	0	0	0	0	0	0	0	0	0
X6540	2	19212980	NA	Upstream	87.6983	Divergent	S	0	0	0	0	0	0	100	100	0	0	0	0	0	0	0	0	0	0	0	0	0	0	0	0	0	0	0	0	0	0	0	0	0	0	0	0	0	0	0	0	0	0
X6546	2	19216334	NA	Upstream	65.3146	Neutral	NS	0	0	0	0	0	0	0	0	0	0	0	0	0	0	0	0	0	0	0	0	0	0	0	0	0	0	0	0	0	0	0	0	0	0	0	0	0	0	0	0	0	0
X6565	2	19240908	MuDR	Downstream	75.5447	Neutral	NA	100	0	0	100	0	0	0	0	0	100	0	0	0	100	100	100	100	0	100	100	0	100	0	100	0	0	0	0	0	0	0	0	0	0	0	100	0	0	0	0	0	0
X6576	2	19258785	MuDR	Upstream	20.4695	Divergent	NS	100	0	0	0	0	0	0	0	0	0	0	0	0	0	0	0	0	0	0	0	0	0	0	0	0	0	0	0	0	0	0	0	0	0	0	0	0	100	100	100	100	0
X6580	2	19261384	MuDR	Downstream	43.9659	Divergent	NA	100	0	0	0	0	0	0	0	0	0	0	0	0	0	0	0	0	0	0	0	0	0	0	100	0	0	0	0	0	0	0	0	0	0	0	0	0	0	0	100	100	0
X6589	2	19300605	Harbinger	Downstream	17.2627	Divergent	S	0	0	0	0	0	0	0	0	0	0	0	0	0	0	0	0	0	0	0	0	0	0	0	0	0	0	0	0	0	0	0	0	0	0	0	0	0	0	0	100	100	100
X6628	2	2075372	TIR_MITE	Downstream	40.1746	Neutral	NS	0	0	0	0	0	0	0	0	0	0	0	0	0	0	0	0	0	0	0	0	0	0	0	0	0	0	0	0	0	0	0	0	0	0	0	0	100	0	0	0	0	0
X6629	2	2076395	Gypsy	Downstream	37.1618	Neutral	NA	0	0	0	0	0	0	0	0	0	0	0	0	0	0	0	0	0	100	0	0	0	0	0	0	0	0	0	0	0	0	0	0	0	0	0	0	100	0	0	0	0	0
X6638	2	2107374	Helitron	Downstream	26.9815	Neutral	S	0	100	0	100	0	100	100	100	100	100	100	0	0	0	0	100	0	100	0	100	100	100	0	0	100	0	0	0	100	100	100	0	0	100	0	100	100	0	0	100	100	0
X6662	2	2408937	CACTA	Upstream	40.0749	Neutral	NS	0	0	100	100	0	100	0	100	0	0	0	100	0	0	0	100	0	0	0	100	100	0	0	0	100	0	0	0	100	0	0	100	0	0	0	100	0	100	0	0	0	0
X6685	2	2515549	LINE	Downstream	39.6989	Neutral	NS	0	0	0	0	0	0	0	0	0	0	0	0	0	0	0	0	0	0	0	0	0	0	0	0	0	0	0	0	0	0	100	0	0	0	0	0	0	0	0	0	0	0
X6687	2	2521077	Gypsy	Downstream	23.4094	Divergent	NA	0	100	0	0	0	0	100	100	0	100	0	100	100	0	0	0	100	0	100	100	100	100	0	0	0	100	0	100	0	0	0	100	0	100	0	100	100	0	0	0	0	0
X6688	2	2520986	Gypsy	Downstream	23.3452	Neutral	NA	0	0	0	0	0	0	0	0	0	0	0	0	0	0	0	0	0	0	0	0	0	0	0	0	0	0	0	0	0	0	0	0	0	0	0	0	0	0	0	0	0	0
X6693	2	2576810	Copia	Upstream	72.5259	Neutral	NA	0	0	0	0	0	0	0	0	100	0	0	0	0	100	0	0	0	0	100	0	0	0	100	0	0	0	0	100	100	0	0	0	0	0	100	0	0	100	0	100	100	0
X6706	2	2643242	MuDR	Upstream	70.4273	Neutral	S	0	0	0	0	0	0	0	0	100	0	0	0	0	0	0	0	0	0	0	0	0	0	0	0	0	0	0	0	0	0	0	0	0	0	0	0	0	0	0	0	0	0
X6708	2	2652337	NA	Upstream	57.81	Neutral	NA	0	0	0	0	0	0	0	0	0	0	0	0	0	0	0	0	0	0	0	0	0	0	0	0	0	0	0	0	0	0	0	0	0	0	0	0	0	0	0	100	100	0
X6713	2	2666323	LINE	TE	0	Neutral	NA	0	0	0	0	0	0	100	0	0	0	0	0	0	0	0	0	0	0	0	0	0	0	0	0	0	0	0	0	0	0	0	0	0	0	0	0	0	0	100	0	0	0
X6733	2	2791703	MuDR	Downstream	49.224	Neutral	NA	0	0	0	0	0	0	0	0	0	0	0	0	0	0	0	0	0	0	0	0	0	0	0	0	0	0	0	0	0	0	0	0	0	0	0	100	0	0	0	0	0	0
X6739	2	2822737	LINE	Downstream	62.8967	Neutral	NA	0	100	0	0	0	0	0	100	100	100	100	0	0	0	0	100	0	0	0	0	100	0	100	0	0	0	0	0	100	100	100	0	100	0	0	0	100	0	0	0	0	0
X6749	2	2883373	hAT	Upstream	44.7884	Divergent	S	0	0	0	0	0	0	100	0	0	0	0	0	0	0	0	0	0	0	0	0	0	0	0	0	0	0	0	0	0	0	0	0	0	0	0	100	0	0	0	0	0	0
X6750	2	2884101	hAT	Upstream	37.8286	Neutral	NA	0	0	0	0	0	0	0	0	100	0	0	100	0	0	0	0	0	100	0	100	0	0	0	0	0	0	0	0	100	0	0	0	0	0	0	0	0	0	0	0	0	100
X6761	2	2985090	MuDR	Upstream	30.7896	Neutral	S	0	0	0	0	0	0	0	0	0	0	100	0	100	0	0	0	0	100	100	0	0	100	0	0	0	100	100	0	0	100	0	0	0	100	100	100	100	0	0	0	0	100
X6767	2	2998823	Helitron	Upstream	43.4511	Divergent	NA	0	0	0	0	0	0	0	0	0	0	0	0	0	0	0	0	0	0	0	0	0	0	0	0	0	0	0	0	0	0	0	0	0	0	0	0	0	0	0	100	100	0
X6778	2	3059745	Harbinger	Downstream	40.8289	Neutral	NA	0	0	0	100	0	0	0	0	0	0	0	0	0	0	0	0	0	0	0	0	0	0	0	0	0	0	0	0	0	0	0	0	0	0	0	0	0	0	100	100	100	100
X6790	2	3116761	Gypsy	Upstream	42.3556	Neutral	NS	0	0	0	100	100	0	0	0	0	0	100	0	100	100	100	100	0	0	0	0	0	0	0	0	0	0	0	100	0	100	0	0	0	0	0	0	0	100	100	0	0	100
X6797	2	3155674	MuDR	Downstream	66.4304	Neutral	S	0	0	0	0	0	0	0	0	0	0	0	0	0	0	0	0	100	0	0	0	0	0	0	0	0	0	0	0	0	0	0	0	0	0	0	0	0	0	0	0	0	0
X6800	2	3157660	MuDR	Downstream	47.7598	Neutral	NA	0	100	100	0	0	0	100	100	0	0	0	0	100	0	100	0	0	0	0	0	0	0	0	100	0	0	0	100	0	0	0	0	100	0	100	100	100	0	0	0	0	0
X6802	2	3165700	LINE	Downstream	45.0888	Neutral	NA	0	0	0	0	0	0	100	100	0	0	100	0	0	0	0	0	0	0	0	0	0	0	0	0	0	0	0	0	100	0	100	0	0	0	0	0	0	0	0	0	0	0
X6819	2	3302403	Gypsy	Downstream	37.7757	Divergent	NA	0	0	0	0	0	0	0	0	0	0	0	0	0	0	0	0	0	0	0	0	0	0	0	0	0	100	100	0	0	0	0	0	0	0	0	0	0	0	0	0	0	0
X6820	2	3303882	Gypsy	Downstream	8.3666	Neutral	S	0	0	0	0	0	0	0	0	0	0	0	0	0	0	0	0	0	0	0	0	0	0	0	0	0	0	0	0	0	0	0	0	0	0	0	0	0	0	0	100	100	0
X6825	2	3378388	LINE	Upstream	49.548	Divergent	NA	0	0	0	0	0	0	0	0	0	0	0	0	0	0	0	0	0	0	0	0	0	0	0	0	0	0	0	0	0	0	0	0	0	0	0	0	0	0	0	0	0	0
X6826	2	3379136	LINE	Upstream	42.6263	Neutral	NA	0	0	0	0	0	0	0	0	0	0	0	0	0	0	0	0	0	0	0	0	0	0	0	0	0	0	0	0	0	0	0	0	0	0	0	0	0	0	0	0	0	100
X6842	2	3539722	Mariner	Downstream	64.3117	Divergent	NS	100	100	100	0	0	0	100	100	100	100	100	0	100	0	0	0	100	0	100	0	100	0	0	100	0	0	0	0	100	0	0	0	0	0	0	0	0	100	0	100	100	0
X6843	2	3539654	Mariner	Downstream	64.3351	Neutral	NA	0	0	0	0	0	0	0	0	0	0	0	0	0	0	0	0	0	100	0	0	0	0	0	0	0	0	0	0	0	0	0	0	0	0	0	0	0	0	0	0	0	0
X6846	2	3558558	hAT	Downstream	43.4856	Divergent	NA	0	0	0	0	0	0	0	0	0	0	0	0	0	0	0	0	0	0	0	0	0	0	0	0	0	0	0	0	0	0	0	0	0	0	0	0	0	0	0	0	0	100
X6855	2	3601070	LINE	Downstream	37.4299	Neutral	NA	0	0	100	0	0	0	100	0	0	0	0	0	0	0	0	0	100	0	100	100	0	0	100	0	0	100	100	0	0	0	0	0	0	0	0	0	0	100	100	0	0	0
X6862	2	3711287	hAT	Downstream	40.4228	Divergent	S	0	0	0	0	0	0	0	0	0	0	0	0	0	0	0	0	0	0	0	0	0	0	0	0	0	0	0	0	0	0	0	0	0	0	0	0	0	0	0	100	100	0
X6863	2	3711232	hAT	Downstream	40.4599	Neutral	NS	0	0	0	0	0	0	0	0	0	0	0	0	0	0	100	0	0	0	0	0	0	0	0	0	0	0	0	0	0	0	0	0	0	0	0	0	0	0	0	0	0	0
X6864	2	3725292	TIR_MITE	Downstream	24.5357	Neutral	NA	0	100	100	100	0	0	0	100	0	0	0	100	100	0	0	0	100	100	0	0	0	0	0	0	0	0	0	0	0	0	0	0	100	0	0	0	100	0	0	0	0	0
X6873	2	3814522	NA	Downstream	45.1331	Neutral	NA	0	0	0	0	0	0	0	0	0	0	0	0	0	0	0	0	0	0	0	0	0	0	0	0	0	0	0	0	0	0	0	0	0	0	0	0	0	0	100	0	0	0
X6874	2	3814496	NA	Downstream	45.1664	Divergent	NA	0	0	0	0	0	0	0	0	0	0	100	0	0	0	0	0	0	0	0	0	0	100	0	0	0	0	0	100	0	0	0	0	0	0	0	0	0	0	0	0	0	0
X6878	2	3873543	Helitron	Upstream	18.3303	Neutral	NA	0	0	0	0	100	100	0	0	0	0	0	0	0	0	0	0	0	0	0	0	0	0	0	0	0	0	0	0	0	0	0	0	0	0	100	0	0	0	0	0	0	0
X6884	2	3958587	CACTA	TE	0	Neutral	S	0	0	100	0	0	0	0	0	0	0	0	0	0	0	0	0	0	0	0	0	0	0	0	0	0	0	0	0	0	0	0	0	0	0	0	0	0	0	0	0	0	0
X6899	2	4036147	MuDR	Downstream	68.2495	Neutral	NA	0	0	100	100	0	0	0	0	0	0	0	0	0	0	0	0	0	0	100	100	100	0	0	0	100	0	0	0	100	0	0	100	0	0	0	0	0	0	0	100	100	0
X6906	2	407221	CACTA	Upstream	46.3357	Neutral	S	0	0	100	0	100	100	0	0	0	0	0	0	0	0	0	0	100	0	0	0	0	0	100	0	0	0	0	100	100	100	100	0	0	0	100	0	100	0	100	100	100	0
X6910	2	4078139	Helitron	Upstream	63.9844	Neutral	S	0	0	0	0	0	0	0	0	100	0	0	0	0	100	100	0	100	0	0	0	0	0	0	100	0	0	0	0	0	0	0	0	0	100	0	0	0	0	100	100	100	100
X6920	2	420500	SINE	Downstream	35.4824	Balancing	NA	0	100	0	0	100	100	0	0	0	0	0	100	0	100	0	0	100	100	100	0	100	0	0	0	0	0	0	0	0	0	0	0	0	0	100	0	0	0	0	0	0	0
X6936	2	4376668	MuDR	Upstream	48.7134	Neutral	NA	100	0	0	0	0	0	0	100	0	100	0	0	0	0	0	0	0	0	0	100	100	0	0	0	0	0	100	0	100	0	0	0	0	0	0	0	0	0	0	0	0	0
X6948	2	4394876	MuDR	Downstream	40.7922	Divergent	NA	0	100	100	0	0	100	0	0	0	0	0	0	0	0	0	100	0	0	0	100	100	0	100	0	0	0	100	0	100	0	0	100	0	100	100	0	0	100	0	0	0	0
X6959	2	4549244	TIR_MITE	Downstream	54.2218	Divergent	NS	0	0	0	0	0	0	0	0	0	0	0	0	0	0	0	0	0	0	100	100	0	0	0	0	0	0	0	0	0	0	0	0	0	0	0	0	0	0	0	0	0	0
X6963	2	4553476	CACTA	Upstream	40.7922	Neutral	NA	0	0	0	0	0	0	100	0	0	0	0	0	0	0	0	0	0	0	0	0	0	0	0	0	0	0	0	0	0	0	0	0	0	0	0	0	0	0	0	0	0	0
X6966	2	4575077	MuDR	Downstream	74.4446	Neutral	NA	100	0	0	0	0	100	0	0	0	0	0	0	0	0	0	0	0	0	0	0	0	0	0	0	0	0	0	0	0	0	0	0	0	0	0	0	0	0	0	0	0	0
X6987	2	4774839	MuDR	Upstream	48.9694	Divergent	S	0	100	0	0	0	100	100	100	0	0	0	0	0	0	0	0	100	0	0	100	100	100	0	0	0	0	100	0	0	0	0	0	0	0	0	0	0	100	0	100	100	0
X6993	2	480314	TIR_MITE	Upstream	47.8539	Neutral	S	0	100	0	0	0	100	0	0	0	0	0	0	0	100	100	100	0	0	100	0	100	0	0	100	100	0	100	0	0	0	0	0	0	0	0	0	0	0	0	0	0	0
X6998	2	49022	NA	Downstream	37.2827	Neutral	NS	0	0	0	0	0	0	0	0	0	0	0	100	0	0	0	0	0	0	0	0	0	0	0	0	0	0	0	0	0	0	0	0	0	0	0	0	0	0	0	0	0	0
X7029	2	631765	Helitron	Downstream	36.6879	Neutral	NA	0	0	0	0	0	0	0	0	0	0	0	0	0	0	100	100	0	0	0	0	0	0	100	100	0	0	0	0	0	100	0	0	0	0	0	0	0	0	0	0	0	0
X7046	2	7260921	Gypsy	Downstream	49.548	Neutral	NA	0	0	0	0	0	0	0	0	0	0	100	0	0	0	0	0	0	0	100	100	0	0	0	0	0	100	100	100	0	0	0	0	0	0	0	0	0	0	0	0	0	0
X7052	2	7286348	Helitron	Downstream	31.3688	Divergent	NA	0	0	100	0	0	0	0	0	0	0	100	100	0	0	0	0	100	0	100	100	0	0	0	0	0	100	0	100	0	100	0	100	100	0	0	0	0	0	100	0	0	0
X7061	2	74003	Mariner	Upstream	47.7389	Neutral	NS	0	0	0	0	0	0	0	0	0	0	0	0	0	0	0	0	0	0	0	0	0	0	0	0	0	0	0	0	0	0	0	0	0	0	0	0	0	0	0	0	0	100
X7081	2	749597	TIR_MITE	Upstream	78.7909	Divergent	NA	0	0	0	0	0	0	0	0	0	0	0	0	0	0	0	0	0	0	0	0	0	0	0	0	0	0	0	0	0	0	0	0	0	0	0	0	0	0	0	100	100	0
X7092	2	753171	TIR_MITE	Upstream	56.7979	Neutral	NA	0	0	0	0	0	0	0	0	0	0	0	0	0	0	0	0	0	0	100	0	0	0	0	0	0	0	0	0	0	0	0	0	0	0	0	0	0	0	100	0	0	0
X7094	2	7533712	Helitron	Downstream	27.1293	Neutral	NS	0	0	0	0	0	0	0	0	0	0	0	0	0	0	0	0	0	0	0	0	0	0	0	0	0	0	0	0	0	0	0	0	0	0	0	0	0	0	100	0	0	0
X7104	2	772148	CACTA	Upstream	44.2493	Divergent	S	100	0	0	0	100	0	0	0	100	100	0	0	0	100	100	0	0	0	100	0	0	0	100	100	0	100	100	0	0	100	0	0	0	100	0	0	0	100	0	0	0	0
X7107	2	794527	Helitron	Downstream	52.1344	Neutral	S	0	0	0	0	0	0	0	0	100	100	0	0	0	0	0	0	0	0	0	0	0	0	0	0	0	0	0	0	0	0	0	0	0	0	0	0	0	0	0	0	0	0
X7127	2	8028119	SINE	Downstream	54.3047	Neutral	NS	0	100	0	0	0	100	100	0	0	0	0	100	100	0	0	0	0	0	0	0	0	0	100	0	0	0	0	0	0	0	100	0	0	0	100	0	0	0	0	0	0	0
X7139	2	8107237	MuDR	Downstream	36.0694	Neutral	NS	100	100	100	0	100	100	100	0	0	0	0	100	0	100	0	100	0	0	100	100	0	0	100	0	0	0	0	0	100	0	100	0	0	0	100	0	0	0	0	0	0	0
X7150	2	8166821	hAT	Downstream	41.0974	Neutral	NA	0	100	100	100	0	0	0	0	0	0	0	0	0	0	0	0	0	100	0	0	0	0	0	0	0	0	0	0	0	100	0	0	0	0	0	0	0	0	0	0	0	0
X7162	2	839900	MuDR	Downstream	54.8726	Neutral	S	0	0	100	0	100	0	100	0	0	100	100	0	0	0	0	100	0	0	0	100	0	0	0	100	100	100	100	100	100	0	0	0	0	0	0	0	0	0	0	0	0	0
X7163	2	839831	MuDR	Downstream	54.8999	Neutral	NA	0	0	0	0	0	0	100	100	0	0	0	0	0	0	0	0	0	0	0	0	0	0	0	0	0	0	0	0	0	0	0	0	0	0	0	0	0	0	0	0	0	0
X7172	2	8452454	NA	Downstream	68.7677	Neutral	NA	100	100	0	0	0	0	0	0	0	0	0	0	100	0	0	100	0	0	100	100	100	0	0	100	100	0	100	0	0	0	0	0	0	0	0	0	100	0	0	0	0	0
X7175	2	845408	MuDR	Upstream	64.0156	Divergent	NA	0	0	0	0	0	0	0	0	0	0	0	0	0	0	0	0	0	0	0	0	0	0	0	100	0	0	0	0	0	0	0	0	0	0	100	0	0	0	0	0	0	0
X7180	2	852228	MuDR	Upstream	17.6068	Balancing	NA	0	0	0	0	0	0	0	0	0	100	0	0	0	0	0	100	0	0	0	0	100	0	0	0	0	0	0	0	0	0	0	0	0	0	0	0	0	0	0	0	0	0
X7185	2	86707	MuDR	Upstream	26	Neutral	S	0	0	0	0	0	0	0	0	0	0	0	0	0	0	0	0	0	0	0	0	0	0	0	0	0	0	0	0	0	0	0	0	0	0	0	0	0	100	0	0	0	100
X7212	2	9425965	hAT	Downstream	57.0175	Divergent	NS	0	0	0	0	0	0	0	0	0	0	0	0	0	0	0	0	0	0	0	0	0	0	0	0	0	0	0	0	0	0	0	0	0	0	0	0	0	0	0	0	0	0
X7215	2	9432976	TIR_MITE	Downstream	44.6542	Balancing	NA	0	0	0	0	0	0	0	0	0	0	0	0	0	0	0	0	0	0	0	0	100	0	0	0	0	0	0	100	0	0	0	0	0	0	0	0	0	0	0	0	0	0
X7216	2	9432853	TIR_MITE	Downstream	44.6878	Neutral	S	0	0	0	0	0	0	0	0	0	0	0	0	0	0	0	0	0	0	0	0	0	0	0	0	100	0	0	100	100	0	0	0	0	0	0	0	0	100	0	0	0	0
X7219	2	9436217	Helitron	Upstream	56.8419	Neutral	NS	0	0	0	0	0	0	0	0	0	0	0	0	0	0	0	100	0	0	0	0	0	0	0	0	0	0	0	0	0	0	0	0	0	0	0	0	0	0	0	0	0	0
X7241	2	9722470	LINE	Downstream	66.8356	Neutral	S	0	0	0	0	0	0	0	0	0	0	0	0	0	0	0	0	0	0	0	0	0	0	0	0	0	0	0	0	0	0	0	0	0	0	0	0	0	0	0	0	0	100
X7242	2	9734369	TIR_MITE	Upstream	35.4119	Neutral	S	0	0	100	0	0	0	0	100	0	0	100	100	0	0	0	0	0	100	100	100	0	0	0	0	0	0	0	100	0	100	0	100	0	100	0	0	0	0	100	0	0	0
X7243	2	9734685	TIR_MITE	Upstream	32.187	Neutral	S	0	0	0	100	100	0	0	0	0	0	0	0	100	0	0	100	0	0	0	0	100	0	100	100	0	0	0	0	0	0	0	0	100	0	100	0	0	0	0	100	100	0
X7253	2	98784	Copia	Upstream	51.0882	Neutral	NA	0	0	0	0	0	0	0	0	0	0	0	0	0	0	0	0	0	0	0	0	0	0	0	0	0	0	0	0	0	0	0	0	0	0	0	0	0	100	0	0	0	0
X7255	2	9905102	SINE	Upstream	23.9583	Neutral	NA	0	0	100	0	0	0	0	0	0	100	100	0	0	0	100	0	0	0	0	0	0	100	100	0	0	100	100	0	0	0	0	100	100	0	0	0	100	0	0	0	0	0
X7258	2	9929108	NA	Downstream	30.8383	Neutral	NS	0	0	0	0	0	0	0	0	0	0	0	0	100	0	0	0	0	0	0	0	0	0	0	0	0	0	0	0	0	0	0	100	0	0	0	0	0	0	0	0	0	0
X7272	3	10048451	Copia	Downstream	60.5145	Neutral	S	0	0	0	0	0	0	0	0	0	0	0	0	0	0	0	0	0	0	0	0	0	0	0	0	0	0	0	0	0	0	0	0	0	0	0	0	0	100	0	0	0	0
X7286	3	10071594	LINE	Upstream	50.9215	Neutral	NA	0	0	0	0	0	0	0	0	0	0	0	0	0	0	0	0	0	0	0	0	0	0	0	0	0	0	0	0	0	0	0	0	0	0	0	100	0	0	0	0	0	0
X7304	3	10187310	NA	Downstream	51.7107	Divergent	NS	0	0	0	0	0	0	0	0	0	0	0	0	0	0	0	0	0	0	0	0	0	0	0	0	0	0	0	0	0	0	0	0	0	0	0	0	0	0	0	0	0	0
X7305	3	10187226	NA	Downstream	51.7397	Neutral	NA	100	0	100	0	100	0	0	0	0	0	0	0	0	0	100	0	0	0	0	0	100	100	0	0	0	0	0	0	0	0	100	0	0	0	100	0	0	0	0	0	0	0
X7306	3	1019202	Copia	Upstream	30.0998	Neutral	S	0	0	0	0	0	0	0	100	0	0	0	0	0	0	0	0	0	0	0	0	0	0	0	0	0	0	0	0	0	0	0	0	0	0	0	0	0	0	0	0	0	0
X7311	3	10240143	Helitron	Upstream	34.8425	Divergent	S	0	0	0	0	0	100	0	0	0	0	0	0	0	0	0	0	0	0	0	0	0	0	0	0	0	0	0	0	0	0	0	0	0	0	0	0	0	0	0	0	0	0
X7325	3	10327685	TIR_MITE	Downstream	43.6234	Neutral	S	0	0	0	0	0	0	0	0	0	0	0	0	0	0	0	0	0	0	0	0	0	0	0	0	0	0	0	0	0	0	0	0	0	0	0	0	0	0	0	100	100	100
X7331	3	10355049	hAT	Upstream	47.8853	Neutral	NA	0	0	0	0	0	0	0	100	0	0	0	0	0	0	0	0	0	0	0	0	0	0	0	0	0	100	100	0	0	0	0	0	0	0	0	0	0	0	0	100	100	0
X7354	3	10440	LINE	Downstream	100.608	Divergent	NS	0	0	0	0	0	0	0	0	0	0	0	0	0	0	0	0	0	0	0	0	0	0	0	0	0	0	0	0	0	0	0	0	0	0	0	0	0	0	0	0	0	0
X7355	3	1052198	Copia	Upstream	52.3641	Neutral	NA	0	0	0	0	0	0	0	0	0	0	0	0	0	0	0	0	0	0	0	0	0	0	0	0	0	0	0	0	0	0	0	0	0	0	0	0	0	0	0	0	0	0
X7373	3	10753848	MuDR	Downstream	45.5302	Neutral	NA	0	0	0	0	0	0	0	0	0	0	0	0	0	0	0	0	0	0	0	0	0	0	0	0	0	0	0	0	0	0	0	0	0	0	0	0	0	0	0	100	100	0
X7381	3	10818774	LINE	Downstream	43.4051	Neutral	NS	0	0	0	0	0	0	0	0	0	0	0	0	0	0	0	0	0	0	0	0	0	0	0	0	0	0	0	0	0	0	0	0	0	0	0	0	0	0	0	0	0	0
X7388	3	10836371	Helitron	Upstream	31.6544	Divergent	NA	0	0	0	0	0	0	0	0	0	0	0	0	0	0	0	100	0	0	0	0	0	0	0	100	0	0	0	0	0	0	0	0	0	0	0	0	0	0	0	0	0	0
X7417	3	11044754	SINE	Upstream	50.1597	Neutral	NA	0	0	0	0	0	0	0	0	0	0	0	0	0	0	0	0	0	0	0	0	0	0	0	0	0	0	0	0	0	0	0	0	0	0	0	0	0	0	0	0	0	0
X7429	3	11119312	Gypsy	Upstream	42.0833	Neutral	NA	0	0	0	0	0	0	0	0	0	0	0	0	0	0	0	0	0	0	0	0	0	0	0	0	0	0	0	0	0	0	0	0	0	0	0	0	0	0	0	0	0	0
X7431	3	11121341	Gypsy	Upstream	61.7657	Neutral	S	0	0	0	0	0	0	0	0	0	0	100	0	0	0	0	0	0	0	100	0	0	0	0	0	0	0	0	0	0	0	0	0	0	0	0	0	0	0	0	0	0	0
X7445	3	11196126	Helitron	Downstream	37.3363	Neutral	S	100	0	100	0	100	0	100	0	0	100	0	0	0	0	100	100	0	0	0	0	100	0	0	0	0	100	0	0	100	0	0	100	100	0	0	100	0	0	0	0	0	0
X7453	3	11205276	CACTA	Downstream	33.4066	Divergent	S	0	0	0	100	0	0	0	100	0	100	0	0	0	0	100	0	100	100	100	0	0	0	0	100	0	0	0	0	0	0	0	100	0	0	0	0	0	0	0	0	0	0
X7460	3	11223294	Gypsy	Upstream	27.55	Divergent	S	0	0	0	100	100	0	0	0	0	100	100	0	0	0	0	0	0	100	100	0	0	100	0	0	0	0	0	100	100	0	0	0	0	0	100	100	0	0	0	0	0	0
X7461	3	11223129	Gypsy	Upstream	27.6043	Neutral	NA	0	0	0	0	0	0	0	0	0	0	0	0	0	0	0	0	0	0	0	0	0	0	0	0	0	0	0	0	0	0	0	0	0	0	0	0	0	0	0	0	0	100
X7463	3	1127468	NA	Upstream	51.7204	Neutral	NA	0	0	0	0	0	0	0	0	0	0	0	0	0	0	0	100	0	0	0	0	0	0	0	0	0	0	0	0	0	0	0	0	0	0	0	0	0	0	0	0	0	0
X7466	3	11300864	Gypsy	Upstream	41.0244	Neutral	S	0	0	0	100	0	0	0	100	100	0	0	0	0	0	0	0	0	0	0	100	100	100	0	0	0	0	100	0	100	0	0	0	100	0	0	0	0	0	0	0	0	0
X7467	3	11300704	Gypsy	Upstream	41.0609	Neutral	NS	0	0	0	0	0	0	0	0	0	0	0	0	0	0	0	0	0	0	0	0	0	0	0	0	0	0	0	0	0	0	0	0	0	0	0	0	0	0	0	0	0	0
X7493	3	1142496	Copia	Upstream	64.5988	Neutral	NA	100	0	0	0	100	0	0	100	100	100	0	100	100	0	100	100	100	0	100	100	100	100	100	0	0	0	0	0	0	0	0	0	100	0	0	100	0	0	0	0	0	0
X7497	3	11474017	hAT	Downstream	77.0844	Neutral	NS	0	0	0	0	100	0	0	0	0	0	0	100	0	100	100	0	0	100	0	0	0	0	0	0	0	0	0	0	0	100	100	0	100	100	0	100	0	0	0	0	0	0
X7498	3	11473886	hAT	Downstream	77.0649	Neutral	NA	0	0	0	0	0	0	0	0	0	0	0	0	0	0	0	0	0	0	0	0	0	0	0	0	0	0	0	0	0	0	0	0	0	0	0	0	0	0	0	0	0	0
X7499	3	11478148	hAT	Downstream	40.8901	Divergent	NS	0	0	0	0	0	0	0	0	0	0	0	0	0	0	0	0	0	0	0	0	0	0	0	0	0	0	0	0	0	100	100	0	0	0	0	0	0	0	0	0	0	0
X7501	3	115301	Copia	Downstream	56.4004	Divergent	NS	0	0	0	0	0	0	0	0	0	100	0	0	0	0	0	0	0	0	0	0	0	0	0	0	0	0	0	0	0	0	0	0	0	0	0	0	0	0	0	0	0	0
X7503	3	1153923	hAT	Downstream	29.5973	Divergent	NA	0	0	0	0	0	0	100	100	0	100	0	0	100	0	0	0	100	0	0	0	0	0	0	0	100	100	100	0	0	0	0	0	0	0	0	0	0	0	0	0	0	0
X7508	3	11609098	LINE	Downstream	42.0357	Neutral	NS	0	0	0	0	0	0	0	0	0	0	0	100	0	0	0	0	0	0	0	0	0	0	0	0	0	0	0	0	0	0	100	0	100	0	0	0	0	0	0	0	0	0
X7516	3	11655425	Copia	Downstream	52.8488	Divergent	S	0	0	0	0	0	0	0	0	0	0	0	0	0	0	0	0	0	0	0	0	0	0	0	0	0	0	0	0	0	0	0	0	0	0	0	0	0	100	0	0	0	0
X7543	3	1189945	Copia	Downstream	48.4355	Neutral	NA	0	0	0	0	0	0	0	0	0	0	0	0	0	0	0	0	0	0	0	0	0	0	0	0	0	0	0	0	0	0	0	0	0	0	0	0	0	0	0	100	100	0
X7547	3	11947346	Gypsy	Upstream	28	Neutral	S	0	0	0	0	0	0	0	0	0	0	0	0	0	0	0	0	0	0	0	0	0	0	0	0	0	0	0	0	0	0	0	0	0	0	0	0	0	100	0	0	0	0
X7548	3	11947651	Gypsy	Upstream	31.257	Neutral	NA	0	0	0	0	0	0	100	100	0	0	0	0	0	0	0	0	0	0	0	0	0	0	0	0	0	0	0	0	0	0	0	0	0	0	100	100	0	0	0	0	0	0
X7564	3	12088387	LINE	Upstream	47.7074	Divergent	NA	0	0	100	100	0	0	0	0	0	0	0	0	0	0	0	0	0	100	0	0	0	0	0	0	0	0	0	0	0	0	100	0	0	0	0	0	0	0	0	0	0	0
X7572	3	12236483	LINE	Downstream	37.8418	Divergent	NA	0	0	0	0	100	0	0	0	0	0	0	0	0	0	0	0	0	0	0	0	0	0	0	100	0	0	0	0	0	0	0	0	0	0	0	0	0	0	0	0	0	0
X7577	3	122979	NA	Upstream	30.0832	Neutral	NA	0	0	0	0	0	0	0	0	0	0	100	0	0	0	0	0	0	0	100	0	0	0	0	0	0	0	0	0	0	0	0	0	0	0	0	0	0	0	0	0	0	100
X7595	3	12414463	LINE	Downstream	43.9659	Neutral	NA	0	0	0	0	100	100	0	0	0	0	0	100	100	100	0	0	100	0	0	0	0	0	0	100	0	0	0	0	100	0	0	0	0	0	100	100	0	0	0	0	0	0
X7596	3	12415090	LINE	Downstream	49.6085	Neutral	NA	0	0	0	0	0	0	0	0	0	0	0	0	0	0	0	0	0	0	0	0	0	0	0	0	0	0	0	0	0	0	0	0	0	0	0	0	0	0	0	0	0	100
X7615	3	1280016	MuDR	Downstream	74.0675	Neutral	S	100	0	0	100	0	0	100	0	0	100	0	0	0	0	0	0	0	0	100	0	0	0	0	0	100	100	100	100	0	0	0	0	0	0	100	100	0	0	0	0	0	0
X7617	3	12827188	Helitron	Downstream	28.3373	Neutral	NS	0	0	0	0	0	0	0	0	0	0	0	0	0	100	0	0	0	0	0	0	0	0	0	0	0	0	0	0	0	0	0	0	0	0	0	0	0	0	0	0	0	0
X7625	3	1299400	SINE	Upstream	47.5815	Divergent	S	0	0	0	0	0	0	0	0	0	0	0	0	0	0	0	0	0	0	0	0	0	0	0	0	0	0	0	0	0	0	0	0	0	0	0	0	0	0	0	0	0	0
X7626	3	1299302	SINE	Upstream	47.55	Neutral	NS	0	100	0	0	0	0	0	0	0	100	0	0	0	0	0	100	0	0	0	0	0	0	0	0	0	0	0	0	0	0	0	0	0	0	0	0	0	0	0	0	0	0
X7627	3	13011710	Mariner	Upstream	43.2435	Neutral	NA	0	0	0	0	0	0	100	100	0	0	0	0	0	0	0	0	0	0	0	0	0	0	0	0	0	0	0	0	0	0	0	0	0	0	0	0	0	0	0	0	0	0
X7628	3	13060684	LINE	Upstream	40.2989	Neutral	NA	0	0	0	0	0	0	0	100	0	0	0	0	0	0	0	0	0	0	0	0	0	0	0	0	0	0	0	0	0	0	0	0	0	0	0	0	0	0	0	0	0	0
X7629	3	1306356	TIR_MITE	Upstream	56.6392	Divergent	NA	0	0	0	0	0	0	0	0	0	0	0	0	0	0	0	0	0	0	0	0	0	0	0	0	0	0	0	0	0	0	0	0	0	0	0	0	0	0	100	0	0	0
X7636	3	13149377	MuDR	Downstream	36.606	Neutral	NA	0	0	0	0	0	0	100	100	0	100	0	0	0	0	0	0	0	0	0	0	0	0	0	0	0	0	0	100	0	0	0	0	100	0	0	100	0	0	0	0	0	0
X7638	3	131567	Helitron	Upstream	68.4909	Neutral	NA	0	0	0	0	0	0	0	0	0	0	0	0	0	0	0	0	0	0	0	0	0	0	0	0	0	0	0	0	0	0	0	0	0	0	0	0	0	0	100	0	0	0
X7654	3	13299874	SINE	Downstream	31.209	Neutral	NA	0	0	0	0	0	0	100	0	0	0	0	0	0	0	0	0	0	0	100	0	100	100	0	0	0	0	0	100	0	0	0	0	0	0	0	0	0	0	0	0	0	100
X7674	3	13441714	MuDR	Downstream	41.5572	Neutral	S	0	0	0	0	0	0	0	0	0	0	0	0	0	0	0	0	0	0	0	0	0	0	0	0	0	0	0	0	0	0	0	0	0	0	0	0	0	100	100	0	0	0
X7682	3	13501804	LINE	Upstream	56.7274	Divergent	NA	0	0	0	0	0	0	0	0	0	0	0	0	0	0	0	0	0	0	0	0	0	0	0	0	0	0	100	0	0	100	100	0	0	0	0	0	100	0	0	0	0	0
X7685	3	13506336	Mariner	Upstream	56.0089	Neutral	NA	0	0	100	0	0	0	0	0	0	0	100	0	0	0	0	0	0	0	0	0	0	0	0	0	0	0	0	100	100	0	0	0	0	0	0	0	0	100	100	0	0	100
X7698	3	13575119	CACTA	Upstream	22.0454	Neutral	NA	0	0	0	0	0	0	0	0	0	0	0	0	0	0	0	0	0	0	0	0	0	0	0	0	0	0	0	0	0	0	0	0	0	0	0	0	0	0	0	0	0	100
X7701	3	13575879	CACTA	Upstream	33.3766	Neutral	NS	0	0	0	0	0	0	0	0	0	0	0	0	0	0	100	100	0	0	0	0	0	0	100	0	0	0	0	0	0	0	0	0	0	0	100	100	0	0	0	0	0	0
X7705	3	13602085	NA	Upstream	40.7799	Neutral	NA	0	0	0	0	0	0	0	0	0	0	0	0	0	0	0	0	0	0	0	0	0	0	0	0	0	0	0	0	0	0	0	0	0	0	0	0	0	0	0	0	0	0
X7712	3	1367274	TIR_MITE	Upstream	70.9436	Divergent	S	0	0	0	0	0	0	0	0	0	0	0	100	0	0	0	0	100	100	0	100	100	0	100	0	100	100	0	0	0	0	0	0	0	0	0	0	0	0	0	0	0	0
X7721	3	137377	hAT	Downstream	24	Divergent	NA	0	0	0	0	0	0	0	0	100	0	100	100	0	0	0	0	0	0	0	100	0	100	0	0	0	0	0	100	0	0	0	0	0	0	0	0	0	0	0	0	0	0
X7731	3	13762958	Copia	Downstream	37.4433	Divergent	NA	0	0	100	0	0	0	0	0	0	0	0	0	100	0	0	0	0	100	0	0	0	0	0	0	0	0	0	0	0	0	0	100	100	0	0	0	0	0	0	0	0	0
X7737	3	13822363	MuDR	Downstream	65.2993	Divergent	NS	0	0	0	0	0	0	0	0	0	0	0	0	0	0	0	0	0	100	0	0	0	0	0	0	0	0	0	0	0	0	0	0	0	0	0	0	0	0	0	0	0	0
X7738	3	13822276	MuDR	Downstream	65.3223	Divergent	NS	0	0	0	0	0	0	0	0	0	0	0	0	0	0	0	0	0	100	0	0	0	0	0	0	0	0	0	0	0	0	0	0	0	0	0	0	0	0	0	0	0	0
X7765	3	1420611	LINE	Downstream	65.7419	Neutral	NS	0	0	0	0	0	0	0	0	0	0	0	0	0	0	0	0	0	0	0	0	0	100	0	0	0	0	0	0	0	0	0	0	0	0	0	0	0	0	0	0	0	0
X7770	3	14256084	CACTA	Downstream	41.1096	Neutral	NA	0	0	0	0	0	0	100	100	0	0	0	0	0	0	0	0	0	0	0	0	0	0	0	0	0	0	0	0	0	0	0	0	0	0	0	0	0	0	0	0	0	0
X7791	3	14436192	NA	Upstream	32.9545	Neutral	S	0	0	100	0	0	0	0	0	0	0	0	0	0	0	0	0	0	0	0	0	0	0	0	0	0	0	0	0	0	0	0	0	0	0	0	0	100	0	0	0	0	0
X7793	3	14495660	Helitron	Downstream	23.9374	Neutral	NA	0	0	0	0	0	0	0	0	0	0	0	100	0	0	0	0	0	0	0	0	0	0	0	0	0	0	0	0	0	100	100	0	0	0	0	0	0	0	0	0	0	0
X7797	3	14513318	Helitron	Downstream	25.1396	Neutral	NA	0	0	0	0	0	0	0	0	0	0	0	0	0	0	0	0	0	0	0	0	0	0	0	0	0	0	0	0	0	0	0	0	0	0	0	0	0	100	0	0	0	0
X7824	3	14706481	Copia	Upstream	37.7757	Neutral	NA	0	0	0	100	100	0	100	0	100	0	0	0	100	0	0	100	0	0	0	0	0	0	0	0	0	0	0	0	100	0	0	100	100	0	0	0	0	0	100	0	0	100
X7825	3	14706409	Copia	Upstream	37.7359	Divergent	S	0	0	0	0	100	0	0	0	100	0	100	0	0	0	0	100	0	0	100	0	0	0	0	0	0	0	0	0	100	0	0	100	100	0	0	0	0	100	100	0	0	0
X7833	3	14828123	Harbinger	Upstream	32.6037	Neutral	NA	0	0	0	0	0	0	0	0	0	0	0	0	0	0	0	0	0	0	0	0	0	0	0	0	0	0	0	0	0	0	0	0	0	0	0	0	0	100	100	0	0	0
X7855	3	1503714	Copia	Upstream	48.5386	Neutral	NS	0	0	0	100	0	0	0	0	0	0	0	0	0	0	0	0	0	0	0	0	0	0	0	0	0	0	0	0	0	0	0	0	0	0	0	0	100	0	0	0	0	0
X7856	3	1503556	Copia	Upstream	48.5077	Divergent	NA	100	0	100	100	0	0	100	0	0	0	0	100	100	100	0	0	0	100	0	0	0	0	100	0	0	0	0	0	0	100	0	100	100	0	0	100	0	0	0	0	0	0
X7861	3	15058173	MuDR	Upstream	36.8646	Neutral	NA	0	0	0	0	0	0	0	0	0	100	0	0	0	0	0	0	0	0	0	0	0	0	0	0	0	0	0	0	0	0	0	0	0	0	0	0	0	0	0	0	0	0
X7874	3	15105305	hAT	Downstream	71.8331	Neutral	NS	0	0	0	0	0	0	0	0	0	100	0	0	0	0	0	0	0	0	100	0	0	0	0	0	0	0	0	100	100	0	0	0	0	0	0	0	0	0	0	0	0	0
X7880	3	1515516	Copia	Downstream	81.7802	Neutral	NS	0	0	100	100	100	0	0	0	0	100	0	100	0	100	0	0	0	0	0	0	0	0	100	100	0	0	0	100	0	100	0	0	100	0	0	0	0	0	0	0	0	0
X7885	3	15187297	Gypsy	Upstream	33.6749	Neutral	NA	0	0	0	100	0	100	0	0	0	0	0	100	100	0	100	0	100	100	0	0	0	0	0	0	0	0	0	0	0	0	0	0	100	100	0	0	100	0	0	0	0	0
X7889	3	15202194	hAT	Downstream	63.435	Neutral	NA	0	0	0	0	0	0	0	0	0	0	0	0	0	0	0	0	0	0	0	0	0	0	0	0	0	0	0	0	0	0	0	0	0	0	0	0	0	0	100	100	100	0
X7899	3	1522460	Mariner	Upstream	69.455	Neutral	NA	0	0	100	100	100	0	0	0	0	100	0	100	0	100	0	0	0	0	0	0	0	0	100	100	0	0	0	100	0	100	0	0	100	0	0	0	0	0	0	0	0	0
X7906	3	1550333	Helitron	Upstream	44.911	Neutral	S	0	0	0	0	0	0	0	0	0	0	0	0	0	0	0	0	0	0	0	0	0	0	0	0	0	0	0	0	0	0	0	0	0	0	0	0	0	0	0	100	100	0
X7908	3	1565543	Helitron	Downstream	59.2115	Neutral	NA	0	0	0	0	0	0	0	0	0	0	0	0	0	0	0	0	0	0	0	0	0	0	0	100	0	0	0	0	0	0	0	0	0	0	0	0	0	0	0	0	0	0
X7913	3	1582373	TRIM_LAR	Upstream	31.3688	Neutral	NA	0	0	100	0	0	0	0	0	0	0	0	100	0	0	0	0	100	0	0	0	0	0	0	0	0	0	0	0	0	100	0	0	0	0	0	0	100	0	0	0	0	0
X7921	3	1588537	CACTA	Downstream	38.923	Neutral	NA	100	0	0	100	0	0	0	0	0	0	0	100	100	100	0	0	100	100	0	0	0	0	0	0	0	0	0	0	0	100	0	0	0	0	0	100	100	0	0	0	0	0
X7927	3	1617455	Helitron	Downstream	85.5628	Neutral	NA	100	100	100	0	0	100	100	0	100	0	100	100	0	100	0	100	100	100	0	100	0	100	0	0	0	0	0	0	100	100	100	100	100	0	0	100	100	0	0	0	0	0
X7928	3	1617341	Helitron	Downstream	85.5804	Divergent	S	0	0	0	0	0	0	0	0	0	100	0	0	0	0	0	0	0	0	0	0	0	0	0	0	0	0	0	0	0	0	0	0	0	0	0	0	0	0	0	0	0	0
X7950	3	1659628	NA	Downstream	36.3318	Divergent	NA	0	0	0	0	0	0	0	100	0	0	0	0	0	0	0	0	0	0	0	0	0	0	0	0	0	0	0	0	0	0	0	0	0	0	0	0	0	0	0	0	0	0
X7956	3	1678728	CACTA	Downstream	76.896	Neutral	NA	0	0	0	0	0	0	0	0	0	0	0	0	0	0	0	0	0	0	0	0	0	0	0	0	0	0	0	0	0	0	0	0	0	0	0	0	0	0	0	100	100	0
X7985	3	17626743	TRIM_LAR	Upstream	27.3496	Divergent	S	0	0	0	0	0	0	0	0	0	0	0	0	0	0	0	0	0	0	0	0	0	0	0	0	0	0	0	0	0	0	0	0	0	0	0	0	0	100	0	0	0	0
X7986	3	17627561	TRIM_LAR	Upstream	38.8587	Neutral	NA	0	0	0	0	0	0	0	0	0	0	0	0	0	0	0	0	100	100	100	0	0	0	0	0	0	100	100	100	0	100	0	100	0	0	0	100	0	0	0	0	0	0
X7992	3	1771612	Copia	Upstream	115.948	Neutral	NA	0	0	0	0	0	0	0	0	0	0	0	0	0	0	0	0	0	0	0	0	0	0	0	0	0	0	0	0	0	0	0	0	0	0	0	0	0	0	0	0	0	0
X7994	3	1772446	Copia	Upstream	119.218	Neutral	S	100	0	100	0	100	0	0	0	0	0	0	100	0	0	0	0	0	100	0	0	0	0	0	0	0	0	0	0	0	0	0	0	0	0	0	100	0	0	0	0	0	0
X7996	3	1783708	Helitron	Upstream	73.1642	Neutral	NA	0	0	0	0	0	0	0	0	100	100	0	0	0	0	0	0	0	0	0	0	0	0	0	0	0	0	0	0	0	0	0	0	0	0	0	0	0	0	0	0	0	0
X8015	3	18108277	Helitron	Downstream	71.3723	Neutral	NA	100	0	0	0	0	0	0	0	0	100	100	0	0	0	0	100	0	0	0	0	0	0	0	0	0	100	0	0	0	0	0	0	0	0	0	0	100	0	0	0	0	0
X8016	3	18108630	Helitron	Downstream	69.3614	Neutral	NA	0	0	0	0	0	0	0	0	0	0	0	0	100	0	0	0	0	0	0	0	0	0	0	0	0	0	0	0	0	0	0	100	0	0	0	100	100	0	0	0	0	0
X8021	3	18144792	Helitron	Upstream	43.9318	Divergent	NA	0	0	0	0	0	0	0	0	0	0	0	0	0	0	0	0	0	0	0	0	0	0	0	0	0	0	0	0	0	0	0	0	0	0	0	0	0	0	0	0	0	0
X8022	3	18145985	Helitron	Upstream	54.9363	Neutral	NA	0	0	0	0	0	0	0	0	0	0	0	0	0	0	0	0	0	0	0	0	0	0	0	0	0	0	0	0	0	0	0	0	0	0	0	0	0	0	0	0	0	0
X8029	3	1823361	MuDR	Upstream	63.9609	Neutral	NA	0	0	0	0	0	0	0	0	0	0	0	0	0	0	0	0	0	0	0	0	0	0	0	0	0	0	0	0	0	0	0	0	0	0	0	0	0	100	100	0	0	0
X8030	3	1823201	MuDR	Upstream	63.9375	Neutral	NA	0	0	0	0	0	0	0	0	0	0	0	0	0	0	0	0	0	0	0	0	0	0	0	0	0	0	0	0	0	0	0	0	0	0	0	0	0	0	0	100	100	0
X8032	3	18279939	TIR_MITE	Upstream	38.1182	Neutral	NS	0	0	0	0	0	0	0	0	0	0	0	0	0	0	0	0	0	0	0	0	0	0	0	0	0	0	0	0	0	0	0	0	0	0	0	0	0	0	100	0	0	0
X8033	3	18279873	TIR_MITE	Upstream	38.0789	Neutral	NA	0	0	0	0	0	0	0	0	0	0	0	0	0	0	0	0	0	0	0	0	0	0	0	0	0	0	0	0	0	0	0	0	0	0	0	0	0	0	0	100	100	0
X8042	3	1831368	Copia	Downstream	48.5901	Divergent	NA	0	0	0	0	0	0	0	0	0	0	0	0	0	0	0	0	0	0	0	0	0	0	0	0	0	0	0	0	0	0	0	100	0	0	0	0	0	0	0	0	0	0
X8045	3	18324074	TIR_MITE	Upstream	61.9516	Divergent	NA	100	0	0	0	0	0	0	0	0	0	0	0	0	0	0	0	0	0	0	0	0	0	100	0	0	0	0	0	0	0	100	0	100	100	0	0	100	100	0	100	100	100
X8046	3	18324026	TIR_MITE	Upstream	61.9274	Neutral	S	100	0	0	0	0	0	0	0	0	0	0	0	0	0	0	0	0	0	0	0	0	0	100	0	0	0	0	0	0	0	100	0	100	100	0	0	100	100	0	100	100	0
X8049	3	1835058	Copia	Upstream	32.4962	Neutral	NS	0	0	0	0	0	0	0	0	0	0	0	0	0	0	0	0	0	0	0	0	0	0	0	0	0	0	0	0	100	0	0	0	0	0	0	0	0	0	0	0	0	0
X8062	3	18432460	Copia	Upstream	44.5646	Neutral	NA	0	0	0	0	0	0	100	100	0	0	0	0	0	0	0	0	0	0	0	0	0	0	0	0	0	0	0	0	0	0	0	0	0	0	0	0	0	0	0	100	100	0
X8066	3	18440816	TIR_MITE	Upstream	78.9113	Neutral	S	0	0	0	0	0	0	0	0	0	0	0	0	0	0	0	0	0	0	0	0	0	0	0	0	0	0	0	0	0	0	0	0	0	0	0	0	0	0	0	100	100	0
X8069	3	18444651	TIR_MITE	Upstream	48.0937	Neutral	NA	100	0	0	0	0	0	0	0	0	0	0	0	0	0	0	0	0	0	0	0	0	0	0	0	0	0	0	0	0	0	0	0	0	0	0	0	0	0	0	0	0	0
X8074	3	18466096	Gypsy	Upstream	18.2483	Balancing	NA	0	0	0	0	0	0	0	0	0	0	0	0	0	0	100	100	0	0	0	0	0	0	0	0	0	0	0	0	0	0	0	0	0	0	0	0	0	0	0	0	0	0
X8085	3	18537744	LINE	Downstream	47.4763	Neutral	NA	0	0	0	0	0	0	0	0	0	0	0	0	0	0	0	0	0	0	0	0	0	0	0	0	0	0	0	0	0	0	0	0	0	0	0	0	0	100	100	0	0	0
X8090	3	1856123	TIR_MITE	Downstream	49.8498	Neutral	NA	0	0	0	0	0	0	0	0	0	0	0	0	0	0	0	0	0	0	0	0	0	0	0	0	0	0	0	0	0	0	0	0	0	0	0	0	0	100	0	0	0	0
X8094	3	18642770	hAT	Downstream	50.8331	Divergent	S	0	0	0	0	0	0	0	0	0	0	0	0	0	0	0	0	0	0	0	0	0	0	0	0	0	0	0	0	0	0	0	0	0	0	0	0	0	100	100	0	0	0
X8095	3	18645300	hAT	Upstream	16.0312	Divergent	NA	0	0	0	0	100	100	0	100	0	100	0	0	0	0	0	0	0	0	0	0	0	100	100	0	0	0	0	0	100	0	0	0	0	0	0	0	0	0	0	0	0	0
X8098	3	186825	MuDR	Downstream	48.5489	Neutral	NA	0	0	0	0	0	0	0	0	0	0	0	0	0	0	0	0	0	0	0	0	0	0	0	0	0	0	0	0	0	0	0	0	0	0	0	0	0	0	100	0	0	0
X8101	3	18686710	MuDR	Downstream	67.1267	Divergent	NA	100	0	0	0	0	0	0	0	0	0	0	100	100	0	0	0	100	0	0	0	0	0	0	0	0	0	0	0	0	100	0	0	100	0	0	0	0	0	0	0	0	0
X8104	3	18708949	CACTA	Upstream	11.7473	Neutral	NA	0	0	0	0	0	0	0	0	0	0	0	0	0	0	0	0	0	0	0	0	0	0	0	0	0	0	0	0	0	0	0	0	0	0	0	0	0	0	100	0	0	0
X8109	3	18730869	Gypsy	Upstream	38.7427	Neutral	NS	0	0	0	0	0	0	0	0	0	0	0	0	0	0	0	0	0	0	0	0	0	0	0	0	0	0	0	0	0	0	0	0	0	0	0	0	0	0	100	0	0	0
X8120	3	18968464	Helitron	Downstream	44.441	Divergent	NA	0	0	0	0	0	0	0	0	0	0	0	0	0	0	0	0	0	0	0	0	0	0	0	0	0	0	0	0	0	0	0	0	0	0	0	0	0	0	100	0	0	100
X8121	3	18968377	Helitron	Downstream	44.4072	Neutral	S	100	0	0	0	0	0	0	0	0	0	100	0	0	0	100	0	0	100	0	0	100	0	100	0	100	0	100	100	0	100	100	100	0	0	0	100	0	0	100	100	100	0
X8132	3	19124839	Helitron	Upstream	25.4755	Neutral	NS	0	0	0	0	0	0	100	100	100	0	100	0	0	0	0	100	0	0	100	100	0	0	0	0	0	0	0	100	0	0	0	0	0	0	0	0	0	0	0	0	0	0
X8139	3	19265376	hAT	Upstream	28.4429	Neutral	NA	0	0	0	0	0	0	0	0	0	0	0	0	0	0	0	0	0	0	0	0	0	0	0	0	0	0	0	0	0	0	0	0	0	0	0	0	0	0	100	0	0	0
X8140	3	19265602	hAT	Upstream	30.4467	Neutral	S	0	0	0	0	0	0	0	0	0	0	0	0	0	0	0	0	0	0	0	0	0	0	0	0	0	0	0	0	0	0	0	0	0	0	0	0	0	100	0	0	0	0
X8144	3	19340409	MuDR	Upstream	50.319	Neutral	NS	0	0	0	0	0	0	0	0	0	0	0	0	0	0	0	100	0	0	0	0	0	0	0	0	0	0	0	0	0	0	0	0	0	0	0	0	0	0	0	0	0	0
X8145	3	19340276	MuDR	Upstream	50.2892	Neutral	NA	0	0	0	0	0	0	0	0	0	0	0	0	0	0	0	0	0	0	0	0	0	0	0	0	0	0	0	0	0	0	0	0	0	0	0	0	0	0	0	100	100	100
X8163	3	19468492	hAT	Downstream	19.5192	Neutral	NA	0	0	0	0	0	0	0	0	0	0	0	0	0	0	0	100	0	0	0	0	0	0	0	0	0	0	0	0	0	0	0	0	0	0	0	0	0	0	0	0	0	0
X8170	3	19564326	CACTA	Downstream	52.2015	Neutral	NA	0	0	0	0	0	0	0	0	0	0	0	0	0	0	0	0	0	0	0	0	0	0	0	0	0	0	0	0	0	0	0	0	0	0	0	0	0	100	100	100	100	100
X8171	3	19564224	NA	Downstream	52.2111	Neutral	NS	0	0	0	0	0	0	0	0	0	0	0	0	0	0	0	0	0	0	0	0	0	0	0	0	0	0	0	0	0	0	0	0	0	0	0	0	0	0	0	0	0	0
X8200	3	20038486	Helitron	Downstream	36.4692	Neutral	S	0	0	0	0	0	0	0	0	0	0	0	0	0	0	0	0	0	0	0	0	0	0	0	100	0	0	0	0	0	0	0	0	0	0	0	0	0	0	0	0	0	100
X8211	3	20208687	TIR_MITE	Upstream	24.4745	Neutral	S	0	0	0	0	100	100	0	0	100	0	100	100	100	100	100	100	0	0	100	100	100	0	0	100	100	100	0	100	0	0	0	0	0	0	0	0	100	0	0	0	0	0
X8212	3	20208580	TIR_MITE	Upstream	24.4131	Neutral	NS	0	0	0	0	0	0	0	0	100	0	100	0	0	0	0	0	0	0	100	100	100	0	0	0	0	100	0	100	0	0	0	0	0	0	0	0	0	0	0	0	0	0
X8213	3	2022103	MuDR	Downstream	63.293	Neutral	NA	0	0	0	0	0	0	0	0	100	100	100	0	0	100	0	0	100	100	100	100	0	0	0	0	100	0	0	0	0	0	0	0	0	0	0	0	0	0	0	0	0	0
X8214	3	2022008	MuDR	Downstream	63.2693	Neutral	NA	0	0	0	0	0	0	100	0	0	0	0	0	0	0	0	0	0	0	0	0	0	0	0	0	0	0	0	0	0	0	0	0	0	0	0	0	0	0	0	0	0	0
X8223	3	203464	LINE	Upstream	36.2077	Neutral	S	0	0	0	0	0	0	0	0	0	0	0	0	0	0	0	0	0	0	0	0	0	0	0	0	0	0	0	0	0	0	0	100	0	0	0	0	0	0	0	0	0	0
X8224	3	2038364	Helitron	Upstream	28.5657	Neutral	NA	0	0	0	0	0	0	0	0	0	100	0	0	0	0	0	0	0	0	0	0	0	0	0	0	100	0	0	0	0	0	0	0	0	0	0	0	0	0	0	0	0	0
X8240	3	20458493	Mariner	Upstream	102.377	Neutral	NS	0	0	0	0	0	0	100	0	0	0	0	0	0	0	0	0	0	0	0	0	0	0	0	0	0	0	0	0	0	0	0	0	0	0	0	0	0	0	0	0	0	0
X8256	3	20514764	NA	Downstream	46.8935	Neutral	NS	100	0	100	0	0	0	0	0	0	0	0	0	100	0	0	100	100	0	100	0	0	0	100	100	0	100	100	0	0	100	0	0	100	0	0	0	0	0	0	0	0	0
X8261	3	20530425	hAT	Upstream	66.3174	Neutral	NA	0	0	0	0	0	0	0	0	0	0	0	0	0	0	0	0	0	0	0	0	0	0	0	0	0	0	0	0	0	0	0	0	0	0	0	0	0	0	0	0	0	0
X8262	3	20532151	hAT	Upstream	52.5452	Neutral	S	100	0	100	0	0	0	0	0	0	0	0	0	100	0	0	0	0	100	0	0	0	0	0	0	0	0	0	0	0	0	0	0	100	0	100	0	0	0	0	100	100	100
X8267	3	20572140	Mariner	Upstream	43.3128	Neutral	NA	0	0	100	100	0	0	0	0	0	0	0	0	0	0	0	100	0	0	0	0	0	0	0	0	0	0	0	0	100	0	100	0	0	0	100	0	0	0	0	0	0	0
X8275	3	20662834	SINE	Downstream	48.816	Neutral	NA	0	0	0	0	0	0	0	0	0	0	0	0	0	0	0	0	0	0	0	0	0	0	0	0	0	0	0	0	0	0	0	0	0	0	0	0	0	0	100	0	0	0
X8276	3	20662713	SINE	Downstream	48.8467	Neutral	NA	0	0	0	0	0	0	0	0	0	0	0	0	0	0	0	0	0	0	100	0	0	0	0	0	0	0	0	0	0	0	0	0	0	0	0	0	0	0	0	0	0	0
X8278	3	20670544	MuDR	Downstream	35.8329	Divergent	S	0	0	0	0	0	0	0	0	0	0	0	0	0	0	0	0	0	0	0	0	0	0	0	0	0	0	0	0	0	0	0	0	0	0	0	0	0	0	100	0	0	0
X8289	3	20745562	LINE	Downstream	69.9571	Neutral	NA	0	100	100	0	0	0	0	0	0	0	0	0	0	0	0	0	0	0	0	0	0	0	0	0	0	0	0	0	0	0	0	0	0	0	0	100	0	0	0	0	0	0
X8309	3	20804312	Helitron	Upstream	58.8048	Neutral	S	0	0	100	100	0	0	0	100	0	100	100	0	100	0	0	0	100	0	0	0	100	0	100	100	0	0	0	0	100	100	0	0	100	0	100	0	100	0	0	0	0	100
X8311	3	20823873	TIR_MITE	Upstream	42.8019	Neutral	NA	0	0	0	0	100	0	0	0	0	0	0	0	0	0	0	0	0	0	0	0	0	0	0	0	0	0	0	0	0	0	0	0	0	0	0	0	0	0	0	0	0	0
X8313	3	2084097	Helitron	Downstream	20.7123	Neutral	S	0	0	0	0	0	0	0	0	0	0	0	0	0	0	0	0	0	0	0	0	0	0	0	0	0	0	0	0	0	0	0	0	0	0	0	0	0	0	0	100	100	0
X8314	3	2083986	Helitron	Downstream	20.6398	Neutral	S	0	0	100	0	0	0	0	0	0	0	0	0	100	0	0	0	0	100	0	0	0	0	0	100	0	0	0	0	0	0	100	0	0	0	0	0	0	0	0	0	0	0
X8316	3	20890326	Copia	Downstream	31.5278	Neutral	S	0	0	0	0	100	0	0	0	0	0	0	0	0	0	100	0	0	0	0	0	0	0	0	0	0	0	0	0	0	0	0	0	0	0	0	100	0	0	0	0	0	0
X8343	3	21010502	CACTA	TE	0	Divergent	NA	0	0	0	0	0	0	0	0	0	0	0	0	0	0	0	0	0	0	0	0	0	0	0	0	0	0	0	0	0	0	0	0	0	0	0	0	0	0	0	0	0	0
X8344	3	21014509	LINE	Downstream	36.565	Divergent	NA	0	0	0	0	0	0	0	0	0	0	0	0	0	0	0	0	0	0	0	0	0	0	0	0	0	0	0	0	0	0	0	0	0	0	0	0	0	100	0	0	0	0
X8347	3	2101763	MuDR	Upstream	44.8776	Neutral	S	0	0	0	0	100	100	0	0	100	0	0	0	0	0	0	0	0	0	0	100	0	0	0	0	0	0	100	0	0	0	0	0	0	0	100	0	0	0	0	0	0	0
X8353	3	21071519	Helitron	Downstream	46.1086	Divergent	NA	0	0	0	0	0	0	0	0	0	0	0	0	0	0	0	0	0	0	0	0	0	0	100	100	0	0	0	0	0	0	0	0	0	0	0	0	0	0	0	100	100	0
X8354	3	21071475	Helitron	Downstream	46.1411	Neutral	NA	0	0	0	0	0	0	0	0	0	0	0	0	0	0	0	0	0	0	0	0	0	0	0	0	0	0	0	0	0	0	0	0	0	0	0	0	0	100	0	0	0	0
X8357	3	21098441	Copia	Upstream	58.7197	Neutral	NS	0	0	0	0	0	0	0	0	0	0	0	0	0	0	0	0	0	0	0	0	0	0	0	0	0	0	0	0	0	0	0	0	0	0	0	0	0	0	0	100	100	0
X8359	3	21100255	LINE	Downstream	44.6094	Neutral	NA	0	0	0	100	0	0	100	0	100	100	0	0	0	100	100	100	0	0	100	100	100	0	0	100	100	0	0	0	0	0	100	0	100	0	0	0	0	0	0	0	0	0
X8361	3	21109702	MuDR	Upstream	42.4971	Divergent	NS	0	0	0	0	0	0	0	0	0	0	0	0	0	0	0	0	0	0	0	0	0	0	0	0	0	0	0	0	0	0	0	0	0	0	0	0	0	100	0	0	0	0
X8362	3	21109938	MuDR	Upstream	40.7308	Divergent	S	0	0	0	0	0	0	0	0	0	0	0	0	0	0	0	0	0	0	0	0	0	0	0	0	0	0	0	0	0	0	0	0	0	0	0	0	0	0	0	100	100	0
X8364	3	21126663	LINE	Upstream	47.3498	Divergent	NA	0	0	0	100	0	0	0	0	0	0	0	0	0	0	0	100	100	0	0	0	0	0	100	100	0	0	100	0	0	100	100	0	0	0	0	0	0	0	0	100	100	0
X8368	3	21143194	hAT	Upstream	46.8081	Neutral	S	0	0	0	0	0	0	100	0	0	0	0	0	0	0	0	0	0	0	0	0	0	0	0	0	0	0	0	0	0	0	0	0	0	0	0	0	0	0	0	0	0	0
X8377	3	21306880	LINE	Downstream	53.8702	Neutral	NA	0	0	0	0	0	0	0	0	0	0	0	0	0	0	0	0	0	0	0	0	0	0	0	0	0	0	0	0	0	0	0	0	0	0	0	0	0	0	100	0	0	0
X8384	3	21343128	hAT	Upstream	94.3398	Neutral	NA	0	0	0	0	0	0	0	0	0	0	0	0	0	0	0	0	0	0	0	0	0	0	0	0	0	0	0	0	0	0	0	0	0	0	0	0	0	100	0	0	0	0
X8396	3	21387575	Gypsy	Downstream	40.8534	Neutral	S	0	0	0	0	0	0	0	0	0	0	0	0	0	0	0	0	0	0	0	0	0	0	0	0	0	0	0	0	0	0	0	0	0	0	0	0	0	0	0	0	0	100
X8400	3	214112	Copia	Upstream	23.622	Neutral	NS	0	0	0	0	0	0	0	0	0	0	0	0	0	0	0	0	0	0	0	0	0	0	0	0	0	0	0	0	0	0	0	0	0	0	0	0	0	100	0	0	0	0
X8403	3	21512883	Harbinger	Downstream	35.609	Balancing	NA	0	0	0	0	0	0	0	0	0	0	0	0	0	0	0	0	0	0	0	0	0	0	0	0	0	0	0	100	100	0	0	0	0	0	0	0	0	100	0	0	0	0
X8404	3	21512809	Harbinger	Downstream	35.6511	Neutral	NS	0	0	0	0	0	0	0	0	0	0	0	0	0	0	0	0	0	0	0	0	0	0	0	0	0	0	0	0	0	0	0	0	0	0	0	0	0	0	0	0	0	100
X8418	3	21625301	LINE	Upstream	74.0068	Neutral	NA	0	0	0	0	0	0	0	0	0	0	0	0	0	0	0	0	0	0	0	0	0	0	0	0	0	0	0	0	0	0	0	0	0	0	0	0	0	0	0	0	0	100
X8420	3	21630904	Helitron	Downstream	64.5833	Neutral	S	100	0	0	0	0	0	100	100	0	0	0	0	0	0	0	0	100	0	0	100	100	0	100	100	0	0	0	0	0	0	0	0	0	0	0	100	0	0	0	0	0	0
X8425	3	21649036	NA	Downstream	58.0345	Neutral	NA	0	100	0	100	0	100	100	100	0	0	0	0	0	100	100	0	100	0	0	0	0	0	0	0	0	0	0	0	0	0	100	0	0	0	100	0	0	0	0	0	0	0
X8429	3	2165049	Gypsy	Upstream	60.2744	Neutral	NS	0	100	0	100	100	0	0	100	0	0	100	0	0	100	100	100	100	0	100	0	0	0	0	100	0	0	0	0	0	0	0	0	0	0	0	0	0	0	0	0	0	0
X8434	3	21701646	Copia	Downstream	23.6008	Neutral	NS	0	0	0	0	0	0	100	100	0	0	0	0	0	0	0	0	0	0	0	0	0	0	0	0	0	0	0	0	0	0	0	0	0	0	0	0	0	0	0	0	0	0
X8437	3	217498	LINE	Downstream	39.6989	Neutral	NA	100	0	0	100	0	0	100	0	100	0	100	0	0	100	100	0	100	0	0	100	100	0	0	0	0	0	0	0	0	100	0	100	0	0	0	0	0	100	0	0	0	0
X8442	3	21768176	MuDR	Upstream	14.2478	Neutral	NS	0	0	100	0	0	0	0	0	100	0	0	0	100	0	0	0	0	0	100	0	0	100	0	0	100	0	0	0	0	0	100	0	0	100	0	0	0	0	0	0	0	0
X8443	3	2176990	MuDR	Upstream	85.7438	Balancing	NA	0	0	0	0	0	0	0	0	0	0	0	0	0	0	0	0	0	0	0	0	0	0	100	0	0	0	0	0	0	0	0	0	0	0	0	0	0	0	0	0	0	0
X8453	3	21849718	Helitron	Downstream	60.7289	Neutral	NA	0	0	100	0	0	0	0	0	0	0	0	0	0	0	0	0	0	100	0	0	0	0	0	100	0	0	0	0	0	0	100	0	0	100	0	0	100	0	0	0	0	0
X8466	3	21922349	Helitron	Downstream	57.7235	Neutral	NA	100	0	100	100	100	0	0	0	100	0	0	0	100	0	100	100	0	0	0	0	0	0	0	0	0	0	0	100	0	100	100	0	0	0	0	0	0	100	0	0	0	0
X8468	3	21934976	MuDR	Downstream	29.4958	Divergent	NA	0	0	0	0	0	0	0	0	0	0	0	0	0	0	0	0	100	100	0	0	0	0	0	0	0	0	0	0	0	100	100	0	0	0	0	0	0	0	0	0	0	0
X8471	3	2196638	Copia	Downstream	48.1144	Neutral	NS	0	0	0	0	0	0	0	0	0	0	0	0	0	0	0	0	0	0	0	0	0	0	0	0	0	0	0	0	0	0	0	0	0	0	0	0	0	100	100	0	0	0
X8483	3	22013020	LINE	Upstream	29.2746	Neutral	NA	0	0	0	0	0	0	0	0	0	0	0	0	0	0	0	0	0	0	0	0	0	0	0	0	0	0	0	0	0	0	0	0	0	0	0	0	0	0	0	100	100	0
X8489	3	22035353	TIR_MITE	Upstream	33.7639	Divergent	NA	0	0	0	0	0	0	0	0	0	0	0	0	0	0	0	0	0	0	0	0	0	0	0	0	0	0	0	0	0	0	0	0	0	0	0	0	0	0	0	100	100	0
X8494	3	22098961	Helitron	Upstream	62.145	Neutral	NS	0	0	0	0	0	0	0	0	0	0	0	0	0	0	0	0	0	0	0	0	0	0	0	0	0	0	0	0	0	0	0	0	0	0	0	0	0	0	100	0	0	0
X8500	3	22134439	hAT	Downstream	37.3765	Balancing	S	0	0	0	0	0	0	0	0	0	0	0	0	0	0	0	0	0	0	0	0	0	0	0	0	0	0	0	0	0	0	0	0	0	0	0	0	0	100	0	100	100	0
X8501	3	22153330	Helitron	Downstream	66.1135	Divergent	NS	0	100	100	0	100	100	0	0	0	0	0	0	0	100	100	0	0	0	0	0	0	0	0	0	0	0	0	0	0	0	0	0	0	0	0	0	0	0	0	0	0	0
X8504	3	2216017	Helitron	Upstream	36.1525	Neutral	NA	0	0	0	0	0	0	0	100	0	0	0	0	0	100	100	0	100	100	0	0	0	0	0	0	0	0	0	0	0	100	100	0	0	0	0	0	100	0	0	0	0	100
X8505	3	22174715	Harbinger	Upstream	49.7695	Neutral	NS	0	0	0	0	0	0	0	0	0	0	0	0	0	0	0	0	0	0	0	0	0	0	0	0	0	0	0	0	100	0	0	0	0	0	0	0	0	0	0	0	0	0
X8506	3	22174677	Harbinger	Upstream	49.7393	Neutral	S	0	0	0	0	0	100	0	0	0	0	0	0	0	0	0	0	0	0	0	0	0	0	0	0	0	0	0	0	0	0	0	0	0	0	0	0	100	0	0	0	0	0
X8509	3	22210569	MuDR	Downstream	31.9374	Neutral	S	100	0	100	100	0	0	0	0	0	100	100	0	100	0	0	0	0	100	0	0	100	0	0	0	100	100	0	0	0	100	0	0	0	0	0	0	100	0	0	0	0	0
X8510	3	22214868	Helitron	Downstream	30.0832	Divergent	NA	0	0	0	0	0	0	0	0	0	0	0	0	0	0	0	0	0	0	0	0	0	0	0	0	0	0	0	0	0	0	0	0	0	0	0	100	0	0	0	0	0	0
X8519	3	22271314	TIR_MITE	Upstream	45.0777	Neutral	NS	0	0	0	100	0	0	0	0	0	0	0	0	0	0	0	0	0	0	0	0	0	0	0	0	0	0	0	0	0	0	100	0	0	0	0	0	0	0	0	0	0	0
X8522	3	22281485	Harbinger	Downstream	51.9134	Neutral	NA	0	0	0	0	0	0	0	0	0	0	0	0	0	0	0	0	0	0	0	0	0	0	0	0	0	0	0	0	0	0	0	0	0	0	0	0	0	0	0	100	100	0
X8525	3	22293216	Copia	Downstream	30.1164	Balancing	NA	0	0	0	0	0	0	0	100	0	0	0	0	0	0	0	0	0	0	0	0	0	0	0	0	0	0	0	0	0	0	0	0	0	0	0	0	0	0	0	0	0	0
X8529	3	22316642	TIR_MITE	Downstream	50.9804	Neutral	NA	0	0	0	0	0	100	0	0	0	0	100	0	0	0	100	0	0	0	0	0	0	0	0	0	100	0	0	100	100	0	0	0	0	0	0	100	0	100	0	0	0	100
X8542	3	2232906	Harbinger	Downstream	45.8585	Neutral	NS	0	0	0	0	0	0	0	0	0	0	0	0	0	0	0	0	0	0	0	0	0	0	0	0	0	0	0	0	0	0	0	0	0	0	0	0	0	0	100	100	100	0
X8554	3	22400348	Helitron	Upstream	46.076	Neutral	NA	0	0	0	0	0	0	0	0	0	0	0	0	0	0	0	0	0	0	0	0	0	0	0	0	0	0	0	0	0	0	0	0	0	0	0	0	0	100	0	0	0	0
X8555	3	22400250	Helitron	Upstream	46.0435	Neutral	NA	0	0	0	0	0	0	100	100	0	0	0	0	0	0	0	0	0	0	0	0	0	0	0	0	0	0	0	0	0	0	0	0	0	0	0	0	0	0	0	0	0	0
X8561	3	22412463	Helitron	Upstream	47.6865	Neutral	NS	0	0	0	0	0	0	0	0	0	0	0	0	0	0	0	0	0	0	0	0	0	0	0	0	0	0	0	100	100	0	0	0	0	0	0	0	0	0	0	0	0	0
X8571	3	2247232	Harbinger	Upstream	49.0204	Divergent	NA	100	0	0	0	0	0	0	0	0	0	0	0	0	0	0	100	0	0	0	0	0	0	0	100	0	0	0	0	0	0	100	0	0	0	0	0	0	0	0	0	0	0
X8575	3	22537347	LINE	Upstream	58.6515	Neutral	NA	0	0	100	0	0	0	0	0	0	0	0	0	0	100	0	0	0	0	0	0	0	0	0	0	0	0	0	0	100	0	0	0	0	0	0	0	0	0	0	0	0	100
X8580	3	2259989	hAT	Upstream	82.9819	Neutral	NS	0	0	0	0	0	0	0	0	0	0	0	0	0	0	0	0	0	0	0	0	0	0	0	0	0	0	0	0	0	0	0	0	0	0	0	0	0	100	0	0	0	0
X8594	3	2269335	MuDR	Upstream	14.3875	Divergent	NA	0	0	0	0	0	0	0	100	0	0	0	0	0	0	0	0	0	0	0	0	0	0	0	0	0	0	0	0	0	0	0	0	0	0	0	0	0	0	0	0	0	0
X8595	3	2269514	MuDR	Upstream	8.42615	Neutral	NA	0	0	0	0	0	0	0	100	0	0	0	0	0	0	0	0	0	0	0	0	0	0	0	0	0	0	0	0	0	0	0	0	0	0	0	0	0	0	0	0	0	0
X8622	3	2299785	hAT	Downstream	59.5987	Neutral	NA	0	0	100	100	0	0	0	0	0	0	100	100	0	0	0	0	100	0	100	0	100	0	100	0	0	0	0	0	0	0	100	100	100	0	100	100	0	0	0	0	0	0
X8627	3	23011328	Helitron	Downstream	12.3693	Neutral	NA	0	0	0	0	0	0	0	0	0	0	0	0	0	0	0	0	0	0	0	0	0	0	0	0	0	0	0	0	0	0	0	0	0	0	0	0	0	0	0	100	100	0
X8646	3	232434	MuDR	Downstream	58.3095	Neutral	NS	0	0	0	0	0	0	0	0	0	0	0	0	0	0	0	0	0	0	100	0	0	0	0	0	0	0	0	0	0	0	0	0	0	0	0	0	0	0	0	0	0	0
X8659	3	23321663	Helitron	Downstream	58.3866	Neutral	NA	0	0	0	0	0	0	0	0	0	0	0	0	0	0	0	100	0	0	0	0	0	0	100	0	0	0	0	0	0	0	0	0	0	0	0	0	0	0	0	100	100	100
X8667	3	2334497	MuDR	Downstream	64.6993	Divergent	NA	0	0	0	0	0	0	0	0	100	100	0	0	0	0	0	0	0	0	0	0	100	100	0	0	0	0	0	100	0	0	0	0	0	0	0	0	0	0	0	0	0	0
X8674	3	23379295	MuDR	Downstream	43.2435	Neutral	S	0	0	0	0	0	0	0	0	0	0	0	0	0	0	100	0	0	0	0	0	0	0	0	0	0	0	0	0	0	0	0	0	0	0	0	0	0	0	0	0	0	0
X8687	3	23470614	Helitron	Downstream	24.5764	Neutral	NA	0	0	0	0	0	0	0	0	0	0	0	0	0	0	0	0	0	0	0	0	0	0	0	0	0	0	0	0	0	0	0	0	0	0	0	0	0	0	0	100	100	100
X8688	3	23470514	Helitron	Downstream	24.6374	Neutral	NA	100	0	100	100	100	100	0	100	100	100	100	100	100	100	100	100	100	100	100	100	100	100	100	100	100	100	100	100	100	100	100	100	100	100	100	100	0	0	0	0	0	0
X8701	3	23515250	SINE	Upstream	24.3516	Neutral	NA	0	0	0	0	0	0	0	0	0	0	0	0	0	0	0	0	0	0	0	0	0	0	0	0	0	0	0	0	0	0	0	0	0	0	0	0	0	0	0	0	0	100
X8702	3	23515101	SINE	Upstream	24.4131	Divergent	NA	0	0	0	0	0	0	0	0	0	0	0	0	0	0	100	0	0	0	0	0	0	0	0	0	0	0	0	0	0	0	0	0	0	0	0	0	0	0	0	0	0	0
X8704	3	2356601	Copia	Downstream	49.5883	Neutral	NA	0	0	0	0	100	0	0	0	0	0	0	100	0	0	0	100	0	0	100	0	0	0	100	0	100	0	100	0	0	0	100	100	0	0	0	0	0	0	100	0	0	0
X8707	3	23571199	Helitron	Upstream	27.9464	Divergent	S	0	0	0	0	0	0	0	0	0	0	0	0	0	0	0	0	0	0	0	0	0	0	0	0	0	0	0	0	0	0	0	0	0	0	0	0	0	0	0	100	100	0
X8716	3	23617334	NA	Downstream	42.19	Divergent	S	0	0	0	0	0	0	0	0	100	0	0	0	0	0	0	0	0	0	0	0	0	0	0	0	0	0	0	100	0	0	0	0	0	0	0	0	0	0	0	0	0	0
X8717	3	23619119	NA	Downstream	59.2621	Neutral	NA	0	100	0	0	0	0	0	0	100	0	0	0	0	100	100	0	100	0	0	0	0	100	0	0	0	0	0	100	100	0	0	0	0	0	0	0	100	0	0	100	100	0
X8728	3	23700113	LINE	Upstream	58.6345	Neutral	NA	0	0	0	0	0	0	0	0	0	0	0	0	0	0	0	0	0	0	0	0	0	0	0	0	0	0	0	0	0	0	0	0	0	0	0	0	0	0	0	0	0	100
X8729	3	23700044	LINE	Upstream	58.6089	Neutral	S	0	0	0	0	0	0	0	0	0	0	0	0	0	0	0	0	0	0	0	0	0	0	0	0	0	0	0	0	0	0	0	0	0	0	0	0	0	100	0	0	0	0
X8737	3	23726153	LINE	Upstream	33.8526	Neutral	NA	100	100	0	0	0	0	0	0	0	0	0	0	0	0	0	0	0	0	0	0	0	0	0	0	0	0	0	0	0	0	0	0	0	0	0	0	0	0	0	0	0	0
X8749	3	23835907	Helitron	Upstream	52.6403	Neutral	NA	0	0	0	0	0	0	0	0	0	0	0	0	0	0	0	0	0	0	0	0	0	0	0	0	0	0	0	0	0	0	0	0	0	0	0	0	0	0	0	0	0	0
X8753	3	23874129	CACTA	Upstream	9.59166	Neutral	S	0	0	0	0	0	0	0	0	0	0	0	0	0	0	0	0	0	0	0	100	100	100	0	0	100	0	0	0	0	0	0	0	0	0	0	0	0	0	100	0	0	0
X8755	3	23880354	Gypsy	Downstream	15.6844	Neutral	NS	0	0	0	0	0	0	0	0	0	0	0	0	0	0	0	0	0	0	0	0	0	0	0	0	0	0	0	0	0	0	0	0	0	0	0	0	0	0	0	0	0	0
X8767	3	23960200	Gypsy	Upstream	46.2169	Neutral	NA	0	0	0	0	0	0	0	0	0	0	0	0	0	0	0	0	0	0	0	0	0	0	0	0	0	0	0	0	0	0	0	0	0	0	0	0	0	0	0	100	100	0
X8768	3	23960065	Gypsy	Upstream	46.1844	Neutral	S	0	0	0	0	0	0	0	0	0	0	0	0	0	0	0	0	0	0	0	0	0	0	0	0	0	0	0	0	0	0	0	0	0	0	0	0	0	0	100	0	0	100
X8780	3	24008834	MuDR	Downstream	42.6849	Neutral	S	100	0	0	100	0	0	0	0	0	0	0	0	0	100	0	0	0	0	0	0	0	0	0	0	0	0	0	0	0	0	0	0	100	0	0	100	0	0	0	0	0	0
X8783	3	24023494	SINE	Upstream	26.5518	Neutral	NA	0	0	0	100	0	0	100	100	0	0	0	0	0	0	0	0	0	0	0	0	0	0	100	0	0	0	0	0	0	0	100	0	0	0	100	100	0	0	100	0	0	100
X8786	3	24032500	MuDR	Downstream	55.3082	Divergent	NS	0	0	0	0	0	0	0	0	0	0	0	0	0	0	100	0	0	0	0	0	0	0	100	0	0	0	0	0	0	0	0	0	0	0	0	0	0	0	0	100	100	0
X8789	3	24035777	MuDR	Downstream	78.8923	Neutral	NS	0	0	0	0	0	0	0	0	0	0	0	0	0	0	0	0	0	0	0	0	0	0	0	0	0	0	0	0	0	0	0	0	0	0	0	0	0	100	0	0	0	0
X8791	3	24040475	MuDR	Downstream	69.3902	Neutral	NA	0	0	0	0	0	0	0	0	0	0	0	0	0	0	100	0	0	0	0	0	0	0	0	0	0	0	0	0	0	0	0	0	0	0	0	0	0	0	0	0	0	0
X8792	3	24040392	MuDR	Downstream	69.3686	Neutral	NS	0	100	0	100	0	0	0	100	0	0	0	0	0	0	100	100	0	0	100	100	100	100	0	0	100	100	0	0	0	0	100	0	100	0	0	100	0	0	0	0	0	0
X8795	3	24059645	Mariner	Downstream	52.4786	Neutral	NA	0	0	0	0	0	0	0	0	0	0	0	0	0	0	0	0	0	0	0	0	0	0	0	0	0	0	0	0	0	0	0	0	0	0	0	0	0	0	0	100	100	0
X8803	3	24109749	hAT	Downstream	33.9411	Neutral	NS	0	0	0	0	0	0	0	100	0	0	0	0	0	0	0	0	0	0	0	0	0	0	100	0	0	0	0	0	0	0	0	0	0	0	0	0	0	0	100	0	0	100
X8816	3	2445911	LINE	Upstream	38.6264	Neutral	NA	0	0	0	0	0	0	100	0	0	0	0	0	0	0	0	0	0	0	0	0	0	0	0	0	0	0	0	0	0	0	0	0	0	0	0	0	0	0	0	0	0	0
X8820	3	2465015	MuDR	Upstream	60.5558	Neutral	NA	100	0	0	100	0	0	0	0	0	0	0	0	0	0	0	0	100	0	0	0	0	0	0	0	0	0	0	0	0	0	100	0	0	0	0	0	100	0	0	0	0	100
X8823	3	2467473	MuDR	Upstream	36.5787	Neutral	NS	0	0	0	0	0	0	0	0	0	0	0	0	0	0	0	0	0	0	0	0	0	0	0	0	0	0	0	0	0	100	0	0	0	0	0	0	0	0	0	0	0	0
X8829	3	2425	LINE	Downstream	46.0217	Neutral	NA	0	0	0	0	0	0	0	0	0	0	0	0	0	0	0	0	0	0	0	0	0	0	0	0	0	0	0	0	0	0	100	0	0	0	0	0	0	0	0	0	0	0
X8830	3	2486176	MuDR	Downstream	26.4008	Neutral	NA	0	0	0	0	0	0	0	0	0	0	0	0	0	0	0	0	0	0	0	0	0	0	0	0	0	0	0	0	0	0	0	0	0	0	0	0	0	100	0	0	0	0
X8837	3	2496126	hAT	Upstream	39.3446	Divergent	S	0	0	0	0	0	0	0	0	0	0	0	0	0	0	0	0	0	0	0	0	0	0	0	0	0	0	0	0	0	0	0	0	0	0	0	0	0	100	0	0	0	0
X8846	3	2553181	Harbinger	Downstream	43.0232	Neutral	S	0	0	0	0	0	0	0	0	0	0	0	0	0	0	0	0	0	0	0	0	0	0	0	0	0	0	0	0	0	0	0	0	0	0	0	0	0	0	0	0	0	0
X8857	3	2578890	hAT	Upstream	60.7454	Balancing	NA	0	0	0	0	0	0	0	0	0	0	0	0	0	0	0	0	0	0	0	0	0	0	0	0	0	0	0	0	0	0	0	0	0	0	0	0	0	100	0	0	0	0
X8858	3	2578859	hAT	Upstream	60.7207	Neutral	NS	0	0	0	0	0	0	0	0	0	0	0	0	0	0	0	0	0	0	0	0	0	0	0	0	0	0	0	0	0	0	0	0	0	0	0	0	0	0	100	0	0	0
X8860	3	2654822	NA	Downstream	27.8029	Neutral	NA	0	0	0	0	0	0	0	0	0	100	0	0	0	0	0	0	0	0	0	100	0	100	0	0	0	0	0	0	0	0	100	0	0	0	0	0	0	0	0	0	0	0
X8867	3	2700168	LINE	Downstream	133.798	Neutral	NS	0	0	0	0	0	0	0	0	0	0	0	0	0	0	0	0	0	0	0	0	0	0	0	0	0	0	0	0	0	0	0	0	0	0	0	0	0	0	0	100	100	100
X8868	3	2700104	LINE	Downstream	133.81	Neutral	NA	0	0	0	0	0	0	0	0	0	0	0	0	0	0	0	0	0	0	0	0	0	0	0	0	0	0	0	0	0	0	0	0	0	0	0	0	0	0	100	100	100	100
X8869	3	2709411	Copia	Downstream	139.929	Neutral	NS	0	0	100	0	0	0	0	100	0	0	0	0	0	0	0	0	0	0	0	0	0	0	0	0	0	0	0	0	0	0	0	0	0	0	0	0	0	100	100	0	0	0
X8874	3	2726494	Copia	Downstream	50.1199	Neutral	NA	0	0	0	0	0	0	0	0	0	0	0	0	0	0	0	0	0	0	0	0	0	0	0	0	0	0	0	0	0	0	0	0	0	0	0	0	0	100	100	0	0	0
X8875	3	272755	hAT	Downstream	64.6375	Neutral	NA	0	0	0	0	0	0	0	0	0	0	0	0	0	0	0	0	0	0	0	0	0	0	0	0	0	0	0	0	0	0	0	0	0	0	0	0	0	100	100	0	0	0
X8880	3	2745414	NA	Upstream	73.7496	Neutral	S	100	0	100	0	0	100	0	100	0	0	0	0	0	0	100	100	0	0	0	100	0	100	0	0	0	0	0	0	0	0	0	0	0	0	0	0	0	100	0	100	100	0
X8881	3	2745315	NA	Upstream	73.7292	Neutral	NA	100	0	100	0	0	0	0	0	0	0	0	0	0	0	100	100	0	0	0	0	0	0	0	0	0	0	0	0	0	0	0	0	0	0	0	0	0	0	100	0	0	0
X8882	3	2747330	NA	Upstream	59.1523	Divergent	NA	0	0	0	0	0	0	0	0	0	0	0	0	0	0	0	0	0	0	0	0	0	0	0	0	0	0	0	0	0	0	100	0	0	0	0	0	0	0	0	0	0	0
X8883	3	275224	Copia	Upstream	55.9732	Neutral	NA	0	0	0	0	0	0	0	0	100	0	0	0	0	0	0	0	0	0	0	0	0	0	0	0	0	0	100	0	100	0	0	0	0	0	0	0	0	0	0	0	0	0
X8902	3	2776657	MuDR	Downstream	77.4919	Neutral	NS	0	0	0	0	0	0	0	0	0	0	0	0	0	0	0	0	0	0	0	0	100	0	0	0	0	0	0	0	0	0	0	0	0	0	0	0	0	0	0	0	0	0
X8903	3	2780463	MuDR	Downstream	98.7117	Neutral	S	0	0	0	100	0	100	0	0	0	0	0	100	100	100	0	100	100	0	0	0	0	0	0	100	0	0	0	0	0	100	0	100	0	0	0	0	0	100	100	0	0	100
X8918	3	2810886	Helitron	Upstream	23.2379	Divergent	NA	0	0	0	0	0	0	0	0	0	0	0	0	0	0	0	0	0	0	0	0	0	100	0	0	0	0	0	0	0	0	0	0	0	0	0	0	0	0	0	0	0	0
X8922	3	282754	Copia	Downstream	55.4977	Divergent	NA	0	0	0	0	0	0	0	0	0	100	0	0	0	0	0	0	0	0	100	0	0	0	0	0	100	100	100	0	0	0	0	0	0	0	0	0	0	0	0	100	100	0
X8924	3	2832128	hAT	Upstream	62.1369	Divergent	NA	100	100	0	100	0	100	0	0	0	0	0	0	0	0	100	100	0	0	0	0	0	0	100	100	0	0	0	0	0	0	0	0	0	0	0	100	0	0	0	0	0	0
X8943	3	2927404	MuDR	Downstream	43.4856	Divergent	NA	100	100	100	0	100	0	100	100	0	0	0	100	0	0	0	0	0	0	0	0	0	0	0	100	100	100	100	0	100	0	0	0	100	0	0	0	100	0	100	0	0	0
X8947	3	2946312	LINE	Downstream	50.6656	Neutral	S	0	100	0	0	0	100	100	100	0	0	0	100	0	0	0	0	100	0	0	0	0	0	0	100	0	0	0	0	0	100	100	0	100	0	0	100	100	0	0	0	0	0
X8961	3	2980572	MuDR	Downstream	44.3959	Neutral	NS	0	0	0	0	0	0	0	0	0	0	0	0	0	0	0	0	0	0	0	0	0	0	0	0	0	0	0	0	0	0	0	0	0	0	0	0	0	0	0	100	100	0
X8962	3	2980474	MuDR	Downstream	44.4297	Neutral	S	0	0	0	0	0	0	0	0	0	0	0	0	0	0	0	0	0	0	0	0	0	0	0	0	0	0	0	0	0	0	0	0	0	0	0	0	0	0	0	100	100	0
X8973	3	3010035	LINE	Downstream	68.942	Neutral	NA	0	0	0	0	0	0	0	0	0	0	100	0	0	0	0	0	0	0	0	0	0	0	0	0	0	0	0	0	0	0	0	0	0	0	0	0	0	0	0	0	0	0
X8976	3	3015919	Gypsy	Downstream	90.4268	Neutral	NA	0	0	0	0	0	0	0	0	0	0	0	0	0	0	0	0	0	0	0	0	0	0	0	0	0	0	0	0	100	0	0	0	0	0	0	0	0	0	0	0	0	0
X8979	3	3021573	Gypsy	Downstream	49.1833	Divergent	NA	0	0	0	0	0	0	0	0	0	0	0	0	0	0	0	0	0	0	0	0	0	0	0	0	0	0	0	0	0	0	0	0	0	0	0	0	0	100	100	0	0	0
X8981	3	3023421	Gypsy	Downstream	25.1794	Divergent	NA	0	0	0	0	0	0	0	0	0	0	0	0	0	0	0	0	0	0	0	0	0	0	0	0	0	0	0	0	0	0	0	0	0	0	0	0	0	0	100	0	0	0
X8984	3	3026311	Gypsy	Upstream	47.0106	Balancing	NA	0	0	0	0	0	0	0	0	0	0	0	0	0	0	0	0	0	0	0	0	0	0	0	0	0	0	0	0	0	0	0	100	0	0	0	0	0	0	0	0	0	0
X8985	3	3027326	Gypsy	Upstream	56.1338	Neutral	NA	0	0	0	0	0	0	0	0	0	0	0	0	0	0	0	0	0	0	0	0	0	0	0	0	0	0	0	0	0	0	0	0	0	0	0	0	0	0	100	0	0	0
X8990	3	3037608	SINE	Downstream	64.4593	Divergent	NA	0	0	0	0	0	0	0	0	0	0	0	0	0	0	0	0	0	0	0	0	0	0	0	0	0	0	0	0	0	0	0	0	0	0	0	0	0	100	100	0	0	0
X8993	3	3042493	Helitron	TE	0	Neutral	NS	0	100	0	0	0	100	0	0	0	0	0	0	0	0	0	0	0	100	0	0	0	0	0	100	0	0	0	100	0	0	0	0	0	0	0	0	0	0	0	0	0	0
X8996	3	3053841	NA	Upstream	61.9516	Divergent	NS	0	0	0	0	0	0	0	0	0	0	0	0	0	0	0	0	0	0	0	0	0	0	0	0	0	0	0	0	0	0	0	0	0	0	0	0	0	0	0	100	100	0
X8999	3	3072058	TRIM_LAR	Upstream	58.6089	Balancing	NS	0	0	0	0	0	0	0	0	0	0	0	0	0	0	0	0	0	0	0	0	0	0	0	0	0	0	0	0	0	0	0	0	0	0	0	0	0	100	0	0	0	0
X9012	3	3119068	Mariner	Upstream	70.3989	Divergent	NS	0	0	0	0	0	0	0	0	0	0	0	0	0	0	0	0	0	0	0	0	0	0	0	0	0	0	0	0	0	0	0	0	0	0	0	0	0	0	0	100	100	0
X9013	3	3118977	Mariner	Upstream	70.4202	Neutral	NA	0	0	0	0	0	0	100	0	0	0	0	0	0	0	0	0	0	0	0	0	0	0	0	0	0	0	0	0	0	0	0	0	0	0	0	0	0	0	0	0	0	0
X9016	3	313329	Copia	Upstream	50.2792	Balancing	NA	100	0	0	0	100	100	100	0	0	0	0	100	100	0	100	100	100	100	0	0	0	0	0	0	0	0	0	0	0	0	0	0	100	0	0	100	0	0	0	0	0	0
X9017	3	313191	Copia	Upstream	50.309	Neutral	S	0	0	0	0	0	0	100	0	0	0	0	0	0	0	0	0	0	0	0	0	0	0	0	0	0	0	0	0	0	0	0	0	0	0	0	0	0	0	0	0	0	0
X9018	3	3156566	Gypsy	Upstream	59.5819	Neutral	NA	0	100	0	0	0	0	0	0	0	0	0	0	0	0	0	0	0	0	0	0	0	0	0	0	0	0	0	0	0	0	0	0	0	0	0	0	0	100	100	0	0	0
X9020	3	3165806	TRIM_LAR	Downstream	39.1152	Divergent	NA	0	0	0	0	0	0	0	0	0	0	0	0	0	0	0	0	0	0	0	0	0	0	0	0	0	0	0	0	0	0	0	0	0	0	0	0	0	100	0	0	0	0
X9022	3	3167900	MuDR	Downstream	29.3598	Neutral	NA	0	0	0	0	0	0	0	0	0	0	0	0	0	0	0	0	0	0	0	0	0	0	0	0	0	0	0	0	0	0	0	0	0	0	0	0	0	0	100	0	0	0
X9024	3	3171950	MuDR	Upstream	40.694	Neutral	NA	0	0	0	0	0	0	0	0	0	0	0	0	0	0	0	0	0	0	0	0	0	0	0	0	0	0	0	0	0	0	0	0	0	0	0	0	0	0	100	100	100	0
X9027	3	3176490	hAT	Upstream	72.3187	Divergent	NS	0	0	0	0	0	0	0	0	0	0	0	0	0	0	0	0	0	0	0	0	0	0	0	0	0	0	0	0	0	0	0	0	0	0	0	0	0	0	100	0	0	0
X9029	3	318012	Helitron	Upstream	54.0278	Balancing	NA	100	100	0	0	0	0	0	0	0	0	0	0	0	100	0	0	0	0	0	0	0	0	0	0	0	0	0	0	0	0	0	0	0	0	0	0	0	0	0	0	0	0
X9030	3	317940	Helitron	Upstream	54	Balancing	NA	0	0	0	0	0	0	100	0	0	100	0	0	0	0	0	0	0	0	100	100	0	0	0	0	0	100	100	0	0	0	0	0	0	0	0	0	0	0	0	0	0	0
X9033	3	3190074	Helitron	Upstream	60.6053	Balancing	NA	0	0	0	0	0	0	100	100	0	0	0	0	0	0	0	0	0	0	0	0	0	0	0	0	0	0	0	0	0	0	0	0	0	0	0	0	0	0	0	0	0	0
X9036	3	3212492	Helitron	Upstream	18.7617	Divergent	NA	0	0	0	0	0	0	0	0	0	0	0	0	0	0	0	0	0	0	0	0	0	0	0	0	0	0	0	0	0	0	0	0	0	0	0	0	0	0	0	0	0	100
X9043	3	3236198	MuDR	Downstream	91.5041	Neutral	NS	0	0	0	0	0	0	0	0	0	0	0	0	0	0	0	0	0	0	0	0	0	0	0	0	0	0	0	0	0	0	0	0	0	0	0	0	0	0	0	0	0	100
X9046	3	3243229	MuDR	Downstream	38.5357	Neutral	S	0	100	0	0	0	100	0	0	0	0	0	0	0	0	100	0	0	100	0	0	0	0	0	0	0	0	0	0	0	0	100	0	0	0	0	0	0	0	0	0	0	0
X9061	3	3274760	Helitron	Upstream	93.803	Divergent	S	0	0	0	0	0	0	0	0	0	0	0	0	0	0	0	0	0	0	0	0	0	0	0	0	0	0	0	0	0	0	0	0	0	0	0	0	0	100	0	0	0	0
X9063	3	3278103	Helitron	Upstream	73.2939	Neutral	S	0	0	100	0	0	0	0	0	0	0	0	0	0	100	0	100	100	0	0	0	0	0	0	100	0	0	0	0	0	0	0	0	0	0	0	0	0	0	0	0	0	0
X9064	3	327955	TIR_MITE	Upstream	62.9841	Balancing	NA	100	100	0	0	0	100	0	0	0	0	0	0	0	100	0	0	0	0	0	0	0	0	0	0	0	0	0	0	0	0	0	0	0	0	0	100	0	0	0	0	0	0
X9066	3	328796	Harbinger	Upstream	61.384	Neutral	NA	100	100	0	0	0	100	0	0	0	0	0	0	0	100	0	0	0	0	0	0	0	0	0	0	0	0	0	0	0	0	0	0	0	0	0	100	0	0	0	0	0	0
X9069	3	3298133	Harbinger	Downstream	41.7971	Balancing	NA	0	0	0	0	0	0	0	0	0	0	0	0	0	0	0	0	0	0	0	0	0	0	0	0	0	0	0	0	0	0	0	0	0	0	0	0	0	0	0	0	0	100
X9071	3	3302417	Harbinger	Upstream	49.3862	Neutral	NA	0	0	0	0	0	0	0	100	0	0	0	0	0	0	0	0	0	0	0	0	0	0	100	0	0	0	0	0	0	100	0	0	0	0	0	0	0	0	0	0	0	0
X9096	3	3379221	NA	Downstream	129.453	Neutral	NA	0	0	0	0	0	0	0	0	0	0	0	0	0	0	0	0	0	0	0	0	0	0	0	0	0	0	0	0	0	0	0	0	0	0	0	0	0	0	0	0	0	100
X9097	3	3380621	NA	Downstream	124.165	Neutral	NA	0	0	0	0	0	0	0	0	0	0	0	0	0	0	0	0	0	0	0	0	0	0	0	0	0	0	0	0	0	0	0	100	0	0	0	0	0	0	0	0	0	0
X9106	3	3415987	hAT	Downstream	23.0434	Divergent	NA	0	100	0	0	0	100	0	0	100	0	0	0	0	0	0	0	100	100	0	0	0	0	0	0	0	0	0	0	100	100	0	100	100	0	100	100	0	0	0	0	0	0
X9109	3	3419522	hAT	Downstream	64.0156	Neutral	S	0	0	0	0	0	0	0	0	0	0	0	0	0	0	0	0	0	0	0	0	0	0	0	0	0	0	0	0	0	0	0	0	0	0	0	0	0	0	0	0	0	100
X9119	3	3434559	MuDR	Downstream	40.4969	Neutral	NA	0	0	0	0	0	0	0	0	0	0	0	0	0	0	0	0	0	0	0	0	0	0	0	0	0	0	0	0	0	100	0	0	0	0	0	0	0	0	0	0	0	0
X9121	3	3437744	MuDR	Downstream	32.4345	Neutral	NS	0	0	0	0	0	0	0	0	0	0	100	0	0	0	0	0	0	0	0	0	100	100	100	100	0	0	0	100	0	100	0	100	0	0	0	0	0	0	0	0	0	100
X9122	3	3437573	MuDR	Downstream	32.4808	Neutral	NA	0	0	0	0	0	0	100	0	0	0	0	0	0	0	0	0	0	0	0	0	0	0	0	0	0	0	0	0	0	0	0	0	0	0	0	0	0	0	0	100	100	0
X9133	3	3457781	Copia	Downstream	51.2348	Neutral	NS	0	100	0	0	0	0	0	0	0	0	0	0	0	0	0	0	0	0	0	0	0	0	0	0	0	0	0	0	0	100	0	0	0	0	0	0	0	0	0	0	0	0
X9135	3	347073	LINE	Upstream	41.0731	Neutral	NA	0	0	0	0	0	0	100	0	0	0	0	0	0	0	0	0	0	0	0	0	0	0	0	0	0	0	0	0	0	0	0	0	0	0	0	0	0	0	0	0	0	0
X9147	3	3482298	Helitron	Downstream	126.984	Divergent	NS	0	0	0	0	0	0	100	0	0	0	0	0	0	0	0	0	0	0	0	0	0	0	0	0	0	0	0	0	0	0	0	0	0	0	0	0	0	0	0	100	100	0
X9149	3	3489190	Gypsy	Downstream	110.671	Neutral	NS	0	0	0	0	0	0	0	0	0	0	0	0	0	0	100	0	0	0	0	0	0	0	0	0	0	0	0	0	0	0	0	0	0	0	0	0	0	0	0	0	0	0
X9150	3	3489109	Gypsy	Downstream	110.657	Neutral	NA	0	0	0	0	0	0	100	0	0	0	0	100	0	0	100	0	0	100	0	0	0	0	100	100	0	0	0	0	0	0	0	0	0	0	0	0	100	0	0	0	0	0
X9168	3	3558271	Copia	Downstream	54.3507	Neutral	NA	0	0	0	0	0	100	0	0	0	0	0	0	0	0	0	0	0	0	100	0	0	100	0	0	100	100	100	0	100	0	0	0	0	0	0	0	0	0	0	0	0	0
X9171	3	3574751	Helitron	Downstream	27.3313	Neutral	S	0	0	0	0	0	100	0	0	0	0	0	0	0	100	0	0	0	0	0	0	0	0	0	0	0	0	0	0	0	100	0	0	0	0	0	0	0	0	0	100	100	100
X9177	3	3609679	MuDR	Downstream	95.5615	Neutral	NA	0	0	100	0	100	0	0	0	100	0	0	0	0	0	0	0	0	0	0	0	0	0	0	0	100	100	0	100	0	0	0	0	0	0	0	100	0	0	100	0	0	0
X9178	3	3613566	MuDR	Downstream	72.8217	Neutral	NA	0	0	0	0	0	0	0	0	0	0	0	0	0	0	0	0	0	0	0	0	0	0	0	0	0	0	0	0	0	0	0	0	0	0	0	0	0	0	0	100	100	100
X9192	3	3660496	Helitron	Upstream	47.7493	Divergent	NA	0	0	0	0	0	0	100	0	0	0	0	0	0	0	0	0	0	0	0	0	0	0	0	0	0	0	0	0	0	0	0	0	0	0	0	0	0	0	0	100	100	0
X9196	3	3705126	Harbinger	Upstream	44.9333	Neutral	NS	0	0	0	0	0	0	0	0	0	0	0	0	0	0	0	0	0	0	0	0	0	0	0	0	0	0	0	0	0	0	0	0	0	0	0	0	0	0	0	100	100	100
X9197	3	3705045	Harbinger	Upstream	44.9667	Neutral	NA	0	0	0	0	100	0	0	0	0	0	0	0	0	0	0	0	0	0	0	0	0	0	0	0	0	0	0	0	0	0	0	0	0	0	0	0	0	0	0	0	0	0
X9201	3	371771	CACTA	Upstream	29.4109	Neutral	NA	0	0	0	0	0	0	0	0	0	0	0	0	0	0	0	0	0	0	0	0	0	0	0	0	0	0	0	0	0	0	0	0	0	0	0	0	0	0	0	0	0	100
X9205	3	3727028	Gypsy	Downstream	50.7149	Neutral	S	0	0	0	0	0	0	0	0	0	100	100	0	0	0	0	0	0	0	0	100	0	100	0	0	100	100	0	100	100	0	0	0	0	0	0	0	0	0	0	0	0	0
X9244	3	3824767	Helitron	Downstream	63.435	Neutral	NS	0	0	0	0	0	0	0	0	0	0	0	0	0	0	0	0	0	0	0	0	0	0	0	0	0	0	0	0	0	0	0	0	0	0	0	0	0	0	100	0	0	0
X9248	3	3842377	Helitron	Upstream	57.6281	Neutral	NA	100	0	0	100	0	0	0	0	100	0	0	0	100	0	0	100	0	100	0	0	0	0	0	0	0	100	0	100	0	0	0	0	100	0	0	0	100	0	0	0	0	0
X9251	3	3845856	Helitron	Upstream	82.5227	Neutral	NS	100	0	100	0	0	100	0	0	0	0	100	0	100	100	100	100	0	0	0	0	0	0	0	0	0	0	0	100	100	0	100	0	0	0	100	0	0	0	0	0	0	0
X9260	3	3873630	Helitron	Downstream	48.6415	Neutral	S	0	0	0	0	0	0	0	0	0	0	0	0	0	100	0	0	0	0	0	0	0	0	0	0	0	0	0	100	0	0	0	0	0	0	0	0	0	0	0	0	0	0
X9267	3	3882853	Mariner	Downstream	37.6165	Balancing	S	0	0	0	0	0	0	0	0	0	0	0	0	0	0	0	0	100	0	100	0	0	0	0	0	0	0	0	100	100	0	0	0	0	0	0	0	0	0	100	0	0	0
X9271	3	390104	Copia	Upstream	38.6911	Divergent	S	0	0	100	0	0	0	100	0	0	100	0	100	0	0	0	0	100	0	0	0	0	0	0	0	0	100	100	0	100	100	0	0	0	0	0	0	0	0	100	0	0	0
X9275	3	3907783	TIR_MITE	Downstream	67.9338	Neutral	NA	0	0	0	100	0	0	0	100	0	0	0	0	0	0	0	0	0	100	0	0	0	0	0	0	0	0	0	0	0	0	100	0	0	0	0	0	0	100	0	0	0	0
X9294	3	396519	Copia	Upstream	88.2666	Neutral	NA	0	0	0	100	0	0	0	0	0	0	0	0	0	0	0	0	0	0	0	0	0	0	0	0	0	0	100	0	100	0	0	0	0	0	0	0	0	0	0	0	0	0
X9324	3	406494	Copia	Upstream	133.709	Neutral	NS	0	0	0	0	0	0	0	0	0	0	0	0	0	0	0	0	0	0	0	0	0	0	0	0	0	0	0	0	0	0	0	0	0	0	0	0	0	0	0	0	0	100
X9347	3	4109749	NA	Downstream	72.4155	Neutral	NS	0	0	0	0	0	0	0	0	0	0	0	0	0	0	0	0	0	0	0	0	0	0	0	0	0	0	100	0	0	0	0	0	0	0	0	0	0	0	0	0	0	0
X9349	3	411699	MuDR	Downstream	120.208	Neutral	NS	0	0	0	0	0	0	0	0	0	0	0	0	0	0	0	0	0	0	0	0	0	0	0	0	0	0	0	0	0	0	0	0	0	0	0	0	0	100	0	0	0	0
X9352	3	4117634	NA	Upstream	45.4863	Neutral	NA	100	100	0	0	0	0	0	0	0	0	0	0	0	0	0	0	100	0	0	0	0	0	0	0	0	0	0	0	0	0	100	0	0	0	0	0	0	0	0	0	0	0
X9370	3	4161724	TRIM_LAR	Downstream	47.4552	Neutral	NA	0	0	0	0	0	0	0	0	0	0	0	0	0	0	0	0	0	0	0	0	0	0	0	0	0	0	0	0	0	0	0	0	0	0	0	0	0	0	0	0	0	100
X9371	3	4161661	TRIM_LAR	Downstream	47.4236	Neutral	NA	0	0	0	0	0	0	0	100	0	0	0	0	0	0	0	0	0	0	0	0	0	0	0	0	0	0	0	0	0	0	0	0	0	0	0	0	0	0	0	0	0	0
X9377	3	4191232	Helitron	Downstream	53.4509	Divergent	NA	0	0	0	0	0	0	0	0	0	0	0	0	0	0	0	0	0	0	0	0	0	0	0	0	0	0	0	0	0	0	0	0	0	0	0	0	0	0	0	0	0	100
X9378	3	4202775	Helitron	Upstream	48.2183	Balancing	NS	0	0	0	0	0	0	0	0	0	0	0	0	0	0	0	0	0	0	0	0	0	0	0	0	0	0	0	0	0	0	0	0	0	0	0	100	0	0	0	0	0	0
X9382	3	420922	MuDR	Downstream	72.208	Neutral	NA	0	0	0	0	0	0	0	100	0	0	0	0	0	0	0	0	100	0	0	0	0	0	0	0	0	0	0	0	0	0	0	0	100	0	0	0	0	0	0	0	0	0
X9397	3	4262558	MuDR	Downstream	96.0729	Neutral	NS	0	0	0	0	100	0	0	0	0	0	0	0	0	0	0	0	0	0	0	0	0	0	0	0	0	0	0	0	0	0	0	0	0	0	0	0	0	0	0	0	0	0
X9407	3	4282839	hAT	Upstream	47.3709	Divergent	NA	0	0	0	0	0	0	0	0	0	0	0	0	0	0	0	0	0	0	0	0	0	0	0	0	0	0	0	0	0	100	0	0	0	0	0	0	0	0	0	0	0	0
X9414	3	4310396	CACTA	Downstream	63.9922	Neutral	NA	0	0	0	0	0	0	0	0	0	0	0	0	0	100	0	0	0	0	0	0	0	0	0	0	0	0	0	0	0	0	100	0	100	0	0	0	100	0	0	0	0	0
X9426	3	434911	CACTA	Downstream	38.9615	Neutral	NA	0	0	0	0	0	0	0	0	0	0	0	0	0	0	0	100	0	0	0	0	0	0	0	0	0	0	0	0	0	0	0	0	0	0	0	0	0	0	0	0	0	0
X9431	3	4408683	Helitron	Downstream	35	Neutral	NA	0	0	100	0	0	0	0	0	0	0	0	0	0	0	0	0	0	0	0	0	0	0	0	0	0	0	0	0	0	0	0	0	0	0	0	0	0	0	0	0	0	0
X9432	3	4436276	Tase	Downstream	38.4318	Neutral	NA	0	0	0	0	0	0	100	0	0	0	0	0	0	0	0	0	0	0	0	0	0	0	0	0	0	0	0	0	0	0	0	0	0	0	0	0	0	0	0	0	0	0
X9433	3	4436165	Tase	Downstream	38.3927	Neutral	S	0	0	0	0	100	0	0	0	0	0	0	0	0	0	100	100	100	100	100	0	0	100	0	0	100	0	0	0	0	100	0	0	0	0	0	100	0	0	0	0	0	0
X9436	3	4444498	LINE	Downstream	33.8378	Divergent	NS	0	0	0	0	0	100	0	0	0	0	0	0	0	0	0	0	0	0	0	0	0	0	0	0	0	0	0	0	0	0	0	0	0	0	0	100	0	0	0	0	0	0
X9437	3	4445270	LINE	Downstream	21.8632	Balancing	NA	100	100	0	0	100	0	0	0	0	0	0	100	0	100	0	0	0	0	0	0	0	0	100	0	0	0	0	0	0	0	0	100	100	0	0	100	100	0	0	0	0	0
X9440	3	4456024	Gypsy	Downstream	44.0681	Neutral	NS	0	0	0	0	0	0	0	0	0	0	0	0	0	0	0	0	0	0	0	0	0	0	0	0	0	0	0	0	0	0	0	0	0	0	0	0	0	0	0	100	100	0
X9443	3	4465718	Helitron	Upstream	76	Neutral	NA	0	0	100	0	0	100	0	0	0	0	0	0	0	0	0	0	0	100	0	0	0	0	0	0	0	0	0	0	0	0	100	0	0	0	100	0	0	0	0	0	0	0
X9444	3	447984	Harbinger	Downstream	91.022	Neutral	S	0	0	0	0	0	0	0	0	0	0	0	0	0	0	0	0	0	0	0	0	0	0	0	0	0	0	0	0	0	0	0	0	0	0	0	0	0	100	100	0	0	0
X9445	3	447960	Harbinger	Downstream	91.0055	Neutral	NA	0	0	100	100	0	0	0	0	0	0	0	0	0	0	0	0	0	0	0	0	0	0	0	0	0	0	0	0	0	100	0	0	100	0	0	0	100	0	0	0	0	0
X9448	3	4497424	Harbinger	Upstream	15	Neutral	NS	0	0	0	0	0	0	0	0	100	0	0	0	0	0	0	0	0	0	0	0	0	0	0	0	0	100	0	0	100	0	0	0	0	0	0	0	0	0	0	0	0	0
X9456	3	4520899	MuDR	Downstream	40.8044	Neutral	NA	0	0	0	0	0	0	0	0	0	0	0	0	0	0	0	0	100	100	100	0	0	100	0	100	0	0	0	0	0	0	0	0	0	0	0	0	0	0	0	0	0	0
X9458	3	4529916	CACTA	Downstream	35.9722	Balancing	NA	0	0	0	0	0	0	100	0	0	0	0	0	0	0	0	0	0	0	0	0	0	0	0	0	0	0	0	0	0	0	0	0	0	0	0	0	0	0	0	0	0	0
X9477	3	4632160	Helitron	Downstream	17.6918	Neutral	NA	100	0	0	0	0	0	100	0	0	0	0	0	0	100	0	0	0	0	0	0	0	0	0	0	0	100	100	0	0	0	0	0	0	0	0	0	0	0	0	0	0	0
X9479	3	4636412	Helitron	Upstream	59.9667	Neutral	NA	0	100	100	0	100	0	100	0	100	100	0	100	100	100	100	0	100	0	0	0	100	0	0	0	100	0	100	0	0	0	100	100	100	0	0	100	0	0	0	100	100	0
X9489	3	4707818	TRIM_LAR	Downstream	59.6574	Neutral	S	0	100	0	0	0	100	0	0	0	0	0	0	0	0	0	0	0	0	0	100	0	0	0	0	0	0	0	0	0	0	0	0	0	0	0	0	0	100	0	0	0	100
X9502	3	4791876	Gypsy	Downstream	83.3187	Balancing	S	0	0	0	0	100	0	0	0	0	0	100	0	0	0	0	0	0	0	100	0	100	100	0	0	0	0	0	0	100	0	0	0	0	0	0	0	0	0	0	0	0	0
X9507	3	4809681	CACTA	TE	0	Neutral	NA	0	0	0	0	0	0	0	0	0	0	0	0	0	0	0	0	0	100	0	0	0	0	0	0	0	0	0	0	0	0	0	0	0	0	0	0	0	0	0	0	0	0
X9508	3	481308	LINE	Downstream	33.1662	Neutral	NS	0	0	0	0	0	0	0	0	0	0	0	0	0	0	0	0	0	0	0	0	0	0	0	0	0	0	0	0	0	0	0	0	0	0	0	0	0	0	0	100	100	0
X9517	3	483684	LINE	Upstream	34.8712	Neutral	S	0	0	0	0	0	0	0	0	100	100	0	100	0	0	0	100	100	100	0	100	0	100	0	0	0	100	100	100	0	0	100	0	0	0	0	0	100	0	0	0	0	0
X9520	3	4849160	Helitron	Upstream	11.9164	Neutral	NA	0	0	0	0	0	0	0	0	0	0	0	0	0	0	0	0	0	0	0	0	0	0	0	0	0	0	0	0	0	0	0	100	0	0	0	0	0	0	0	0	0	0
X9529	3	4863608	Helitron	Downstream	59.2621	Neutral	NS	0	0	0	0	0	100	0	0	0	0	100	0	0	0	100	0	0	0	100	0	100	0	0	0	0	100	0	0	100	100	100	0	0	0	0	0	0	100	0	0	0	100
X9533	3	4884130	Harbinger	Upstream	112.152	Neutral	S	0	0	100	0	0	0	0	0	0	0	100	0	0	0	0	0	0	0	100	0	100	0	0	0	0	100	0	0	100	0	0	0	0	0	0	0	0	0	0	0	0	0
X9535	3	4888287	Harbinger	Upstream	92.2876	Neutral	NA	100	100	100	100	100	100	0	0	100	100	100	100	100	100	100	100	100	0	100	0	100	100	100	100	100	100	100	0	0	100	100	100	100	100	100	100	100	0	0	0	0	0
X9546	3	4939937	Gypsy	Downstream	136.722	Neutral	NA	0	0	0	0	0	0	0	0	0	0	0	0	0	0	0	100	0	0	0	0	0	0	0	0	0	0	0	0	0	0	0	0	0	0	0	0	0	0	0	0	0	0
X9566	3	4977144	Copia	Upstream	81.6639	Neutral	NA	0	0	0	0	0	0	0	0	0	0	0	0	0	0	0	0	0	0	0	0	0	0	0	0	0	0	0	0	0	0	0	0	0	0	0	0	0	0	100	100	100	100
X9568	3	4998771	MuDR	Upstream	38.1182	Neutral	NA	0	0	0	0	0	0	0	0	0	0	0	0	0	0	0	0	0	0	0	0	0	0	0	0	0	0	0	0	0	0	0	0	0	0	0	0	0	0	0	100	100	0
X9573	3	5007714	Copia	Downstream	66.9851	Neutral	NA	0	0	0	0	0	0	0	0	0	0	0	100	0	0	0	100	100	100	0	0	0	0	0	0	0	0	0	0	0	100	100	100	0	0	0	0	100	0	0	0	0	0
X9574	3	5007629	Copia	Downstream	66.9627	Neutral	NA	0	0	0	0	0	0	0	0	0	0	0	100	0	0	0	100	100	100	0	0	0	0	0	0	0	0	0	0	0	100	100	100	0	0	0	0	100	0	0	0	0	0
X9581	3	5034003	Helitron	Downstream	103.262	Neutral	NA	0	0	0	0	0	0	0	0	0	0	0	0	0	0	0	0	0	0	0	0	0	0	0	0	0	0	0	0	0	0	0	0	0	0	0	0	0	0	100	0	0	0
X9601	3	5042065	Helitron	Downstream	51.303	Divergent	S	0	0	0	0	0	0	0	100	0	0	0	0	0	0	0	0	0	0	0	0	0	0	0	0	0	0	0	0	0	0	0	0	0	0	0	0	0	0	0	0	0	0
X9602	3	5044147	Helitron	Downstream	24.1661	Neutral	S	0	0	0	0	0	0	0	0	0	0	0	0	0	0	0	0	0	0	0	0	0	0	0	0	0	0	0	0	0	0	0	0	0	0	0	0	0	0	0	100	100	0
X9605	3	5059801	SINE	Downstream	89.627	Neutral	S	0	0	0	0	0	0	0	0	0	0	0	0	0	0	0	0	0	0	0	0	0	0	0	0	0	0	0	0	0	0	0	0	0	0	0	0	0	0	0	0	0	100
X9606	3	5060977	SINE	Downstream	95.373	Neutral	NA	0	0	0	0	0	0	0	0	0	0	0	0	0	0	0	0	0	0	0	0	0	0	0	0	0	0	0	0	0	0	0	0	0	0	0	0	0	100	0	0	0	0
X9610	3	5065617	CACTA	Downstream	76.4133	Neutral	S	0	0	100	0	100	0	0	100	0	0	100	0	0	0	0	100	100	0	0	0	0	0	100	100	100	100	0	100	100	0	0	0	100	0	0	0	100	0	0	100	100	100
X9611	3	5066109	CACTA	Downstream	73.9594	Neutral	NA	0	0	0	0	0	0	0	0	0	0	0	0	0	0	0	0	0	0	0	0	0	0	0	0	0	0	0	0	0	0	0	0	0	0	0	0	0	0	0	100	100	0
X9612	3	5070887	CACTA	Downstream	25.1794	Neutral	NS	0	0	0	0	0	0	0	0	0	0	0	0	0	0	0	0	0	0	100	100	100	0	0	0	0	0	0	100	100	0	0	0	0	0	0	0	0	0	0	0	0	0
X9617	3	5075528	TIR_MITE	Downstream	53.9537	Neutral	S	0	0	0	0	0	0	0	0	0	0	0	0	0	0	0	0	0	0	0	0	0	0	0	0	0	0	0	0	0	0	0	0	100	0	0	0	100	0	0	0	0	0
X9623	3	5102963	Helitron	Upstream	40.7922	Neutral	NS	0	0	0	0	100	100	0	0	0	0	0	0	0	0	0	0	0	0	0	0	0	0	0	0	0	0	0	0	0	0	0	0	0	0	0	0	0	0	0	0	0	0
X9627	3	5114393	Helitron	Downstream	98.3819	Neutral	NA	0	0	0	0	100	100	0	100	0	0	0	0	0	0	0	0	0	0	0	0	0	0	0	0	0	0	0	0	0	0	0	0	0	0	0	0	0	0	0	0	0	0
X9660	3	5189815	MuDR	Downstream	57.81	Neutral	NS	0	0	0	0	0	0	0	0	0	0	0	0	0	0	0	0	0	0	0	0	0	0	0	0	0	0	100	0	0	0	0	0	0	0	0	0	0	0	0	0	0	0
X9664	3	5210320	SINE	Upstream	74.2226	Divergent	NS	0	0	0	0	0	0	0	0	0	0	0	0	0	100	0	0	0	0	0	0	0	0	0	0	0	0	0	0	0	0	0	0	0	0	0	0	0	0	0	100	100	0
X9670	3	5224371	Helitron	Downstream	67.0597	Divergent	NS	0	0	0	0	0	0	0	0	0	0	0	0	0	0	100	0	0	0	0	0	0	0	0	0	0	0	0	0	0	0	0	0	0	0	0	0	0	0	0	0	0	0
X9672	3	5229732	TRIM_LAR	Upstream	19.2094	Neutral	NA	0	0	100	0	0	0	0	0	0	0	0	0	100	0	0	100	0	0	0	0	0	0	0	0	0	100	100	0	0	100	100	0	0	100	0	0	0	0	0	0	0	0
X9689	3	526049	Helitron	Upstream	27.2397	Neutral	S	0	0	100	0	0	0	0	0	0	0	0	0	0	0	0	0	0	0	0	0	0	0	0	0	0	0	0	0	100	100	0	0	0	0	0	0	100	0	0	0	0	0
X9704	3	5277679	CACTA	Upstream	32.7567	Neutral	S	0	0	100	0	0	0	0	0	0	0	0	0	0	0	0	0	0	0	0	0	0	0	0	0	0	0	0	0	0	0	0	0	0	0	0	0	0	0	0	0	0	0
X9709	3	5297785	Helitron	Downstream	58.4551	Neutral	NS	0	0	0	0	0	0	0	0	0	0	0	0	0	0	100	0	100	0	0	0	0	0	0	0	0	0	0	0	0	0	100	100	0	100	0	0	100	0	0	0	0	0
X9725	3	531946	Copia	Downstream	32.1248	Balancing	NA	0	0	0	0	0	0	0	0	0	0	0	0	0	0	0	0	0	0	0	0	100	0	0	0	0	0	0	0	0	0	0	0	0	0	0	0	0	0	0	0	0	0
X9728	3	5319091	SINE	Upstream	96.9845	Neutral	S	100	100	0	0	0	0	0	0	0	100	0	100	0	0	0	0	100	100	0	100	100	100	0	0	0	0	0	100	0	100	0	0	0	0	100	0	0	0	100	0	0	0
X9739	3	536749	Copia	Upstream	61	Neutral	NS	0	0	0	0	0	0	0	0	0	0	0	0	0	0	0	0	0	0	0	0	0	0	0	0	0	0	0	0	0	0	0	0	0	0	0	0	0	100	100	0	0	0
X9741	3	5369156	TRIM_LAR	Downstream	59.6322	Neutral	S	0	0	0	0	100	0	0	0	0	0	0	0	0	0	0	0	0	0	0	0	0	0	0	0	0	0	0	0	0	0	0	0	0	0	0	100	0	0	0	0	0	0
X9742	3	5369016	TRIM_LAR	Downstream	59.607	Neutral	NA	0	0	0	0	0	0	0	0	0	0	0	0	0	0	0	0	0	0	0	0	0	0	0	0	0	0	0	0	0	0	0	0	0	0	100	0	0	0	0	0	0	0
X9745	3	5384324	MuDR	Downstream	73.1847	Balancing	NA	100	0	0	0	100	0	100	0	0	0	0	0	0	0	0	100	100	0	0	0	0	0	0	0	0	0	0	0	0	100	100	100	0	0	100	100	0	0	0	0	0	0
X9746	3	5384263	MuDR	Downstream	73.2052	Neutral	NA	0	0	0	0	0	0	0	0	0	0	0	0	0	0	0	0	0	0	0	0	0	0	0	0	0	0	0	0	0	0	0	0	0	0	0	0	0	0	100	0	0	0
X9754	3	5390175	Mariner	Upstream	42.9185	Neutral	NA	0	0	0	0	0	0	0	0	0	0	0	0	0	0	0	0	0	0	0	0	0	0	0	0	0	0	0	0	0	0	0	0	0	0	0	0	0	0	0	0	0	0
X9757	3	5397226	Mariner	Downstream	69.8069	Neutral	NA	0	0	0	0	0	0	0	0	0	100	0	0	0	0	0	0	0	0	0	100	0	0	0	0	0	0	0	0	100	0	0	0	0	0	0	0	0	0	0	0	0	0
X9769	3	5469989	Harbinger	Upstream	63.8044	Neutral	NA	0	0	0	0	0	0	0	0	0	0	0	0	0	0	0	0	0	0	0	0	0	0	0	0	0	0	0	0	0	0	0	0	0	0	0	0	0	0	0	100	100	0
X9773	3	5474164	Harbinger	Upstream	90.967	Neutral	NA	0	0	0	0	0	0	0	0	0	0	100	0	0	0	0	0	0	0	0	0	0	100	0	0	0	100	0	100	0	0	0	0	0	0	0	0	0	0	0	0	0	0
X9778	3	5489129	MuDR	Downstream	142.088	Neutral	NA	0	0	0	0	0	0	0	0	0	0	0	0	0	0	0	0	0	0	0	0	0	0	0	0	0	0	0	0	0	0	0	0	0	0	0	0	0	100	0	0	0	0
X9779	3	5489015	MuDR	Downstream	142.077	Neutral	NS	0	100	0	0	0	100	0	0	0	100	100	100	100	0	0	100	0	100	100	100	100	0	0	0	0	0	100	0	100	0	100	0	100	0	0	100	100	0	0	0	0	0
X9787	3	5499935	MuDR	Downstream	96.5971	Neutral	NS	0	0	0	0	0	100	0	100	0	0	0	0	0	0	0	0	0	0	100	100	100	0	0	0	0	0	0	0	100	0	0	0	0	0	0	100	0	0	0	0	0	0
X9792	3	5513884	Helitron	Downstream	35.7071	Neutral	NS	0	0	0	0	0	100	0	0	0	0	0	0	0	0	0	0	0	0	0	0	0	0	0	0	0	0	0	0	0	0	0	0	0	0	0	100	0	0	0	0	0	0
X9795	3	5518217	Harbinger	Upstream	16.2173	Neutral	NA	0	0	0	0	0	100	0	0	100	100	0	0	0	0	0	0	0	0	0	0	100	100	0	0	100	0	0	0	0	0	0	0	0	0	0	100	0	0	0	100	100	100
X9807	3	557643	MuDR	Downstream	90.6256	Neutral	S	0	0	0	0	0	100	0	0	100	100	100	0	0	0	0	0	0	0	100	0	100	100	0	0	0	0	0	0	0	0	0	0	0	0	0	0	0	0	0	0	0	0
X9816	3	5626007	MuDR	Upstream	51.9038	Neutral	NA	0	0	0	0	100	0	0	0	0	0	0	100	0	0	0	0	100	0	0	0	0	0	0	0	0	0	0	0	0	0	0	0	0	0	0	0	0	0	0	0	0	0
X9818	3	5631319	hAT	Downstream	83.4506	Neutral	S	0	0	0	0	0	0	100	100	0	0	0	0	0	100	0	0	0	0	0	0	0	0	0	0	0	0	0	0	0	0	0	0	0	0	0	0	0	0	0	100	100	0
X9825	3	5682851	MuDR	Upstream	52.2494	Neutral	NS	0	0	0	0	0	0	0	0	0	0	0	0	0	0	0	0	0	0	0	0	100	0	0	0	0	0	0	0	0	0	0	0	0	0	0	0	0	0	0	0	0	0
X9833	3	5704683	Copia	Downstream	50.02	Neutral	NA	0	0	0	0	0	0	0	0	0	0	0	0	0	0	0	0	0	0	0	0	0	100	0	0	0	0	0	0	0	0	0	0	0	0	0	0	0	0	0	0	0	0
X9835	3	570444	Helitron	Upstream	122.041	Neutral	S	0	0	0	0	0	100	0	100	0	0	100	0	0	0	0	0	0	0	0	0	100	100	0	0	0	100	100	0	100	0	0	0	0	0	0	0	0	100	0	0	0	100
X9839	3	5707774	Copia	Downstream	74.5922	Neutral	NA	0	0	0	0	0	0	0	0	0	0	0	0	0	0	0	0	0	0	0	0	0	0	0	0	0	0	0	0	0	0	0	0	0	0	0	0	0	0	100	0	0	0
X9841	3	571971	Helitron	Upstream	116.082	Divergent	S	0	0	100	100	0	100	0	0	0	0	0	0	0	0	100	100	0	100	0	100	0	0	100	0	0	0	0	0	0	100	100	100	100	0	100	100	100	0	0	0	0	0
X9844	3	5725996	TIR_MITE	Upstream	27.3861	Neutral	NS	0	0	0	0	0	0	0	0	0	0	0	0	0	0	0	0	0	0	0	0	0	0	0	0	0	0	0	0	0	0	0	0	0	0	0	0	0	0	100	0	0	0
X9848	3	5741725	Helitron	Downstream	58.4979	Neutral	NS	0	0	0	0	0	0	0	0	0	0	0	0	0	0	0	0	0	0	0	0	0	0	0	0	0	0	0	0	0	0	0	0	0	0	0	0	0	0	0	0	0	0
X9855	3	5784473	LINE	Downstream	31.1127	Neutral	NA	0	0	0	0	0	0	0	0	0	0	0	0	0	0	0	0	0	0	0	0	0	0	0	0	0	0	0	0	0	0	0	0	0	0	0	0	0	0	0	0	0	100
X9857	3	5789745	LINE	Downstream	40.398	Neutral	S	0	0	0	0	0	0	0	0	0	0	0	0	0	0	0	0	0	0	0	0	0	0	0	0	0	0	0	0	0	0	0	0	0	0	0	0	0	0	100	0	0	0
X9861	3	5815577	MuDR	Upstream	38.3667	Neutral	NA	0	0	0	0	0	0	0	0	0	0	0	0	0	0	0	0	0	0	0	0	0	0	0	0	0	0	0	0	0	0	0	0	0	0	0	0	0	0	0	0	0	0
X9862	3	5815457	MuDR	Upstream	38.3275	Neutral	NA	0	0	0	0	0	0	0	0	0	0	0	0	0	0	0	0	0	0	0	0	0	0	0	0	0	0	0	0	0	0	0	0	0	0	0	0	0	0	0	0	0	0
X9866	3	5821384	MuDR	Downstream	52.2015	Neutral	NA	0	0	0	0	0	0	0	0	0	0	0	0	0	0	0	0	0	0	0	100	100	0	0	0	0	0	0	0	0	0	0	0	0	0	0	0	0	0	0	0	0	0
X9870	3	5833683	MuDR	Downstream	54.1572	Neutral	S	0	0	0	0	0	100	0	0	0	0	0	0	0	0	0	0	0	0	0	0	0	0	0	0	0	0	0	0	0	0	0	0	0	0	0	0	0	0	0	0	0	0
X9871	3	5833910	MuDR	Downstream	55.3353	Neutral	NA	0	0	0	0	0	0	0	0	0	0	0	0	0	0	0	0	0	0	0	0	0	0	0	0	0	0	0	0	0	0	0	0	0	0	0	0	0	100	0	0	0	0
X9874	3	5838842	MuDR	Downstream	90.3438	Neutral	NA	0	0	100	0	0	0	0	0	0	100	0	100	100	0	0	100	0	100	0	0	0	0	0	0	100	0	0	100	100	0	0	0	100	0	100	0	100	0	0	0	0	0
X9878	3	5842784	MuDR	Downstream	109.891	Divergent	NA	0	0	100	0	0	0	0	0	0	100	0	100	100	0	0	100	0	100	0	0	0	0	0	0	100	0	0	100	100	0	0	0	100	0	100	0	100	0	0	0	0	0
X9889	3	5856186	Helitron	Downstream	87.3957	Neutral	NA	0	0	0	0	0	0	0	0	100	100	0	100	0	0	0	0	0	0	0	0	100	0	0	0	100	0	0	0	0	0	0	0	0	0	0	0	0	0	0	0	0	0
X9891	3	5858715	Helitron	Downstream	71.9236	Neutral	NS	0	0	0	0	0	0	0	0	0	0	0	0	0	0	0	0	0	0	0	0	0	0	0	0	0	0	0	0	0	0	0	0	0	0	0	0	0	0	0	100	100	100
X9894	3	5873543	Helitron	Downstream	29.3769	Divergent	NA	0	0	0	0	0	0	100	100	0	0	0	0	0	0	0	0	0	0	0	0	0	0	0	0	0	0	0	0	0	0	0	0	0	0	0	0	0	0	0	0	0	0
X9896	3	5876696	LINE	Upstream	38.3797	Neutral	NS	0	0	0	0	0	0	0	0	0	0	0	0	0	0	0	0	0	0	0	0	0	0	0	0	0	0	0	0	0	0	0	0	0	0	0	0	0	0	0	100	100	100
X9897	3	5878053	LINE	Upstream	51.9808	Neutral	NS	0	0	0	0	0	0	0	0	0	0	0	0	0	0	0	0	0	0	0	0	0	0	0	0	0	0	0	0	0	0	0	0	0	0	100	0	0	0	0	0	0	0
X9910	3	5975982	Mariner	Downstream	41.3159	Neutral	NS	0	0	0	0	0	0	0	0	0	0	0	0	0	0	0	0	0	0	0	0	0	0	0	0	0	0	0	0	0	0	0	0	0	0	0	0	0	0	0	0	0	100
X9912	3	5990373	Mariner	Downstream	44.8665	Neutral	NS	0	0	100	100	0	0	0	0	0	0	0	0	0	0	0	100	0	0	100	0	0	100	0	0	0	0	0	100	0	0	0	0	100	100	100	100	0	0	0	0	0	100
X9919	3	6028503	CACTA	Upstream	3.31662	Neutral	NA	0	0	0	0	0	0	0	0	0	0	0	0	0	0	0	0	0	0	0	0	0	0	0	0	0	0	0	0	0	0	100	0	0	0	0	0	0	0	0	0	0	0
X9920	3	6029048	CACTA	Upstream	21.5174	Neutral	NA	0	0	0	0	0	0	100	100	0	0	0	0	0	0	100	0	0	0	100	0	0	100	0	0	0	0	0	0	0	0	100	100	0	0	0	0	0	0	0	100	100	0
X9922	3	6032273	CACTA	Upstream	60.7289	Divergent	S	0	0	0	0	0	0	0	0	0	0	0	0	0	0	0	0	0	0	0	0	0	0	0	0	0	0	0	0	0	0	0	0	0	0	0	0	0	100	0	0	0	0
X9923	3	6032202	CACTA	Upstream	60.7536	Neutral	NS	0	0	0	0	0	0	0	0	0	0	0	0	0	0	0	0	0	0	0	0	0	0	0	0	0	0	0	0	0	0	0	100	0	0	0	0	0	0	0	0	0	0
X9926	3	6036216	CACTA	Upstream	87.4814	Divergent	NA	0	0	0	0	0	0	0	0	0	0	0	0	0	0	0	0	0	0	0	0	0	0	0	0	0	0	0	0	0	0	0	0	0	0	0	0	0	100	0	0	0	0
X9934	3	6044085	hAT	Upstream	52.9811	Neutral	NA	0	0	0	0	0	0	0	0	0	0	0	0	0	0	0	0	0	0	0	0	0	0	0	0	0	0	0	0	0	0	0	0	0	0	0	0	0	0	100	0	0	0
X9938	3	6068884	Helitron	Downstream	16.5529	Neutral	NA	0	0	0	0	0	0	0	0	0	0	0	0	0	0	0	0	0	0	0	0	0	0	0	100	0	0	0	0	0	0	0	0	0	0	0	0	0	0	0	0	0	0
X9951	3	6084641	Copia	Upstream	110.118	Neutral	NS	0	0	100	0	0	0	0	0	0	0	0	100	0	0	0	0	100	0	0	0	0	0	0	0	0	100	0	0	0	100	0	100	100	100	0	100	0	0	0	0	0	0
X9953	3	6085597	Copia	Upstream	106.146	Neutral	S	0	0	0	0	0	0	0	0	0	0	0	0	0	0	0	0	0	0	0	0	0	0	0	0	0	0	0	0	0	0	0	0	0	0	0	0	0	100	0	0	0	0
X9954	3	6099026	Copia	Downstream	46.3681	Neutral	NA	0	0	0	0	0	0	0	0	0	0	0	0	0	0	0	0	0	0	0	0	0	0	0	0	0	0	0	0	0	0	0	0	0	0	0	0	0	100	0	0	0	0
X9955	3	6098951	Copia	Downstream	46.4004	Neutral	NA	0	0	0	0	0	0	0	0	0	0	0	0	100	0	0	0	0	0	0	0	0	0	0	0	0	100	100	0	0	100	0	100	0	0	0	100	100	0	0	0	0	0
X9965	3	6135511	hAT	Downstream	40.2865	Divergent	NA	0	0	0	0	0	0	0	0	0	0	0	0	0	0	0	0	0	0	0	0	0	0	0	0	100	0	100	0	0	0	0	0	0	0	0	0	0	0	0	0	0	0
X9969	3	6141733	MuDR	Downstream	42.6615	Neutral	NS	0	0	100	100	0	0	0	0	0	0	0	0	0	0	0	0	100	100	0	0	0	0	0	0	0	0	0	0	0	0	0	0	100	100	0	0	0	0	0	0	0	0
X9970	3	6152087	Mariner	Upstream	85.7438	Neutral	NA	0	0	0	0	0	0	0	0	0	0	0	0	0	0	0	0	0	0	0	0	0	0	0	0	0	0	0	0	0	0	0	0	0	0	0	0	0	100	0	0	0	0
X9971	3	6151997	Mariner	Upstream	85.7613	Divergent	NA	0	0	0	0	0	0	0	0	0	0	0	0	0	0	0	0	0	0	0	0	0	0	0	0	0	0	0	0	0	0	0	0	0	0	0	0	0	0	0	100	100	0
X9974	3	6161238	Mariner	Downstream	70.3989	Neutral	NA	100	100	0	0	0	0	100	100	0	0	0	0	0	0	0	100	0	0	0	0	0	0	0	0	0	0	0	0	0	0	0	0	0	0	0	0	0	0	0	0	0	100
X9976	3	617524	SINE	Upstream	88.0227	Neutral	NA	0	0	0	0	0	100	0	0	0	0	0	0	0	0	0	0	0	0	0	0	0	0	0	0	0	0	0	0	0	0	0	0	0	0	0	0	0	0	0	0	0	0
X9977	3	617387	SINE	Upstream	88.0398	Neutral	S	0	0	0	100	0	0	0	0	0	0	0	0	0	0	0	0	0	0	0	0	0	0	0	0	0	0	0	0	0	0	0	0	0	0	0	0	0	0	0	0	0	0
X9982	3	6195748	Helitron	Upstream	28.2489	Neutral	NA	0	0	0	0	0	0	0	0	0	0	0	0	0	0	0	0	0	0	0	0	0	0	0	0	0	0	0	0	0	0	0	0	0	0	0	0	0	0	0	0	0	0
X9984	3	6201743	Gypsy	TE	0	Divergent	S	100	0	0	0	0	0	0	0	0	0	0	0	0	0	0	0	0	0	0	0	0	0	0	0	0	0	0	0	0	0	0	0	0	0	0	0	0	0	0	0	0	0
X9985	3	6201605	Gypsy	TE	0	Neutral	NA	0	0	0	0	0	0	0	0	0	0	0	0	0	0	0	0	0	0	0	0	0	0	0	0	0	0	0	0	0	0	0	0	0	0	0	0	0	0	0	0	0	0
X9987	3	620486	TIR_MITE	Downstream	75.776	Neutral	S	0	0	0	0	0	0	0	0	0	0	0	0	0	0	0	0	0	0	0	0	0	0	100	0	0	0	0	0	0	0	0	0	0	0	0	0	0	0	0	0	0	0
X9988	3	6206171	Gypsy	Downstream	60.0999	Divergent	S	0	0	0	0	0	0	0	0	0	0	0	0	0	0	100	0	0	0	0	0	0	0	100	100	0	0	0	0	0	0	100	0	0	0	0	0	0	0	0	0	0	100
X9995	3	6219400	Gypsy	Downstream	129.325	Divergent	NA	0	0	0	0	0	0	0	0	0	100	0	0	0	0	0	0	0	0	0	0	0	0	0	0	0	0	0	0	0	0	0	0	0	0	0	0	0	0	0	0	0	0
X9996	3	6219300	Gypsy	Downstream	129.337	Neutral	NS	0	0	0	0	0	0	100	100	0	0	0	0	0	0	0	0	0	0	0	0	0	0	0	0	0	0	0	0	0	0	0	0	0	0	0	0	0	0	0	0	0	0
X9997	3	6225678	Mariner	Upstream	133.791	Neutral	NA	0	0	0	100	0	0	0	0	0	100	0	0	0	0	0	0	100	0	0	0	0	100	0	0	0	100	100	0	100	0	0	0	0	100	0	0	0	0	0	0	0	0
X9998	3	6225578	Mariner	Upstream	133.78	Divergent	NA	0	0	0	100	0	0	0	0	0	100	0	0	0	0	0	0	100	0	0	0	0	100	0	0	0	100	100	0	100	0	0	0	0	100	0	0	0	0	0	0	0	0
X10006	3	6252083	Gypsy	Downstream	10	Neutral	NA	0	0	0	0	0	0	0	0	0	0	0	0	0	0	0	0	0	0	0	0	0	0	0	0	0	0	0	0	0	0	0	0	0	0	0	0	0	0	0	0	0	0
X10008	3	6259018	Mariner	Downstream	50.04	Divergent	NA	0	0	0	0	0	0	0	0	0	0	0	0	0	0	0	0	0	0	0	0	100	100	0	0	0	0	0	0	0	0	0	0	0	0	0	0	0	0	0	0	0	0
X10016	3	6287980	TRIM_LAR	Downstream	38.9102	Neutral	NA	0	0	0	0	0	0	0	0	0	0	0	0	0	0	0	0	0	0	0	0	0	0	0	0	0	0	0	0	0	0	0	0	0	0	0	0	0	0	0	0	0	0
X10019	3	6292919	TIR_MITE	Upstream	50.1099	Divergent	NA	0	0	0	0	0	0	0	0	0	0	0	0	0	0	0	0	0	0	0	0	0	0	0	0	0	0	0	0	0	0	0	0	0	0	0	0	0	0	0	0	0	0
X10020	3	6294499	TIR_MITE	Upstream	63.0714	Neutral	NA	0	100	0	0	0	100	100	0	0	0	0	100	100	0	0	100	0	0	100	0	0	0	0	0	0	0	100	0	0	0	0	0	0	0	0	100	0	0	0	0	0	0
X10036	3	6336408	Helitron	Upstream	71.0493	Neutral	NS	0	0	0	0	0	0	0	0	0	0	0	0	0	0	0	0	0	0	0	0	0	0	0	0	0	0	0	0	0	0	0	0	0	0	0	0	0	0	0	100	100	0
X10043	3	6372496	TIR_MITE	Upstream	44.9889	Neutral	NA	0	0	0	0	0	0	0	0	0	0	0	0	0	0	0	0	0	0	0	0	0	0	0	0	0	0	0	0	0	0	0	0	0	0	0	0	0	0	0	100	100	100
X10045	3	6377262	TIR_MITE	Downstream	50.6557	Neutral	NA	0	100	0	0	0	0	100	100	0	0	0	0	0	0	0	0	0	0	0	100	100	100	100	0	100	0	100	100	100	0	0	0	0	0	100	0	0	0	0	0	0	0
X10046	3	6382750	NA	Upstream	57.0701	Neutral	NS	0	0	0	0	0	0	0	0	0	0	0	0	0	0	0	0	0	0	0	0	0	0	0	0	0	0	0	0	0	0	0	0	0	0	0	0	0	0	0	0	0	100
X10049	3	6401288	Gypsy	Downstream	24.98	Divergent	NS	100	100	0	0	0	0	0	0	0	0	0	0	100	100	100	100	100	0	0	0	0	0	0	100	0	0	0	0	0	0	100	0	0	0	0	0	100	0	0	0	0	100
X10050	3	6401176	Gypsy	Downstream	24.9199	Balancing	S	0	0	0	0	0	0	0	0	0	0	0	0	0	0	0	100	100	0	0	0	0	0	0	0	0	0	0	100	100	0	100	0	0	0	0	0	100	0	0	0	0	0
X10056	3	6414083	Helitron	Upstream	69.419	Neutral	NS	0	0	0	0	0	100	0	0	0	0	0	0	0	0	0	0	0	0	0	0	0	0	0	0	0	0	0	0	0	0	0	0	0	0	0	0	0	0	0	0	0	0
X10057	3	6426846	MuDR	Downstream	38.9615	Neutral	NA	0	0	0	0	0	0	0	100	0	0	0	0	0	0	0	0	100	0	0	0	0	0	0	0	0	0	0	0	0	0	0	0	0	0	0	0	100	0	0	0	0	0
X10059	3	6431292	MuDR	Upstream	54.3231	Neutral	S	0	0	0	100	0	100	0	0	0	0	0	0	0	0	0	0	0	0	0	0	0	0	0	0	0	0	0	0	0	100	0	0	0	0	0	100	0	0	0	0	0	0
X10062	3	6434989	Helitron	Upstream	56.8595	Neutral	NS	0	0	0	0	0	0	0	0	0	0	0	0	0	0	0	0	0	0	0	0	0	0	0	0	0	0	0	0	0	0	0	0	0	0	0	0	0	0	0	0	0	100
X10070	3	6460653	NA	Upstream	37.2156	Neutral	NA	0	0	0	0	0	100	0	100	0	0	0	0	0	0	0	0	0	100	0	0	0	0	0	0	0	0	0	0	0	0	0	0	0	0	0	0	0	0	0	0	0	0
X10071	3	6461071	NA	Upstream	32.1559	Neutral	NS	0	0	0	0	0	0	100	0	0	0	0	0	0	0	0	0	0	0	0	0	0	0	0	0	0	0	0	0	0	0	0	0	0	0	0	0	0	0	0	0	0	0
X10072	3	6464096	NA	Downstream	40.1373	Divergent	NS	0	0	0	0	0	0	0	0	0	0	0	0	0	0	0	0	0	0	0	0	0	0	0	0	0	0	0	0	0	0	0	0	0	0	0	0	0	0	0	100	100	0
X10082	3	6500087	Helitron	Downstream	50.2892	Balancing	NA	0	0	0	0	0	0	0	0	0	0	0	0	0	0	0	0	0	0	0	0	0	0	0	0	0	0	0	0	0	0	100	0	0	0	0	0	0	0	0	0	0	0
X10087	3	6531506	Helitron	Upstream	53.1413	Neutral	NS	0	0	100	100	0	0	100	0	0	0	0	0	0	0	0	0	0	0	100	100	100	0	0	0	0	0	100	0	0	100	100	0	100	100	100	0	0	0	0	0	0	0
X10089	3	654963	Harbinger	Downstream	60.5392	Neutral	NA	0	0	0	0	0	0	0	0	0	0	0	0	0	0	0	0	0	0	0	0	0	0	0	0	0	0	0	0	0	0	0	0	0	0	0	0	0	0	100	0	0	0
X10095	3	6561149	TIR_MITE	Downstream	43.589	Neutral	NA	0	0	100	0	100	0	0	0	100	0	100	100	100	100	100	0	100	100	0	0	100	100	0	0	0	0	0	0	100	0	100	0	0	100	100	0	0	0	0	100	100	100
X10096	3	6567232	TIR_MITE	Upstream	62.426	Divergent	S	100	0	0	100	100	0	0	0	0	0	0	100	100	100	100	0	100	0	0	0	0	0	0	0	0	0	0	0	0	100	100	0	0	0	100	0	0	0	0	0	0	0
X10099	3	6574379	Helitron	Downstream	93.1987	Neutral	NA	0	0	0	0	0	0	0	100	0	0	0	0	0	0	0	0	0	0	0	0	0	0	0	0	0	0	0	0	0	0	0	0	0	0	0	0	0	0	0	0	0	100
X10111	3	6598555	Helitron	Upstream	47.1805	Neutral	NA	0	0	0	0	0	0	0	0	0	0	0	0	0	0	0	0	0	0	0	0	0	0	0	0	0	0	0	0	0	0	0	0	0	0	0	0	0	0	0	0	0	100
X10112	3	6598432	Helitron	Upstream	47.2123	Neutral	NA	0	0	0	0	0	0	0	0	0	0	0	0	0	0	0	0	0	0	0	0	0	0	0	0	0	0	0	0	0	0	0	0	0	0	0	0	0	100	0	0	0	0
X10115	3	6610780	Helitron	Downstream	57.4978	Neutral	NA	0	0	0	0	0	0	0	0	0	0	0	0	0	0	0	0	0	0	0	0	0	0	0	0	0	0	0	0	0	0	0	0	0	0	0	0	0	0	0	100	100	0
X10124	3	6670154	Harbinger	Downstream	24.3311	Neutral	NA	0	0	0	0	0	0	0	0	0	0	0	100	0	0	0	0	0	100	0	0	0	0	0	0	0	0	0	0	0	0	0	0	0	0	0	0	0	0	0	0	0	0
X10135	3	6686730	Harbinger	Downstream	49.7695	Neutral	NA	0	100	0	0	0	100	100	0	0	0	100	0	0	0	100	100	100	100	0	100	0	0	0	0	0	0	0	0	0	0	0	0	0	0	0	0	0	0	0	0	0	0
X10137	3	6703027	TRIM_LAR	Downstream	51.3323	Divergent	NA	0	0	0	0	0	0	100	0	0	0	0	0	0	0	0	0	0	0	0	0	0	0	0	0	0	0	0	0	0	0	0	0	0	0	0	0	0	0	0	0	0	0
X10138	3	6703218	TRIM_LAR	Downstream	51.9423	Neutral	NS	0	0	0	0	0	0	100	0	0	0	0	0	0	0	0	0	0	0	0	0	0	0	0	0	0	0	0	0	0	0	0	0	0	0	0	0	0	0	0	0	0	0
X10144	3	6723082	Harbinger	Downstream	49.8397	Neutral	NS	0	0	0	0	0	0	0	0	0	0	0	0	0	0	0	0	0	0	0	0	0	0	0	0	0	0	0	0	0	0	0	0	0	0	0	0	0	0	0	0	0	0
X10152	3	6732843	Harbinger	Upstream	44.5309	Neutral	NA	0	0	0	0	0	0	0	100	0	0	0	0	0	0	0	0	0	0	0	0	0	0	100	100	0	0	0	0	0	0	0	0	0	0	0	0	0	100	100	0	0	0
X10153	3	673403	CACTA	Upstream	9.27362	Neutral	NS	0	0	0	0	0	0	0	0	0	100	0	0	0	0	0	0	0	0	0	0	0	0	0	0	0	0	0	100	0	0	0	0	0	0	0	0	0	0	0	0	0	0
X10159	3	6748068	MuDR	Upstream	52.4976	Divergent	NS	0	0	0	0	0	0	0	0	0	0	0	0	0	0	0	0	0	0	0	0	0	0	0	0	0	0	0	0	0	0	0	0	0	0	0	0	0	0	0	0	0	100
X10160	3	6748487	MuDR	Upstream	49.3254	Neutral	S	0	0	0	100	0	0	0	0	100	0	0	100	100	0	0	0	0	0	0	100	0	100	0	0	0	0	0	0	0	0	100	0	0	0	0	0	0	0	0	0	0	0
X10162	3	6755289	MuDR	Downstream	65.3529	Balancing	S	0	100	0	0	100	0	100	0	0	0	0	100	100	0	100	0	100	100	0	0	0	0	100	100	0	0	100	0	0	100	100	100	0	0	100	100	0	0	0	0	0	0
X10165	3	6759238	CACTA	Upstream	51.3323	Neutral	NS	0	0	0	0	0	0	0	0	100	100	100	0	0	0	0	0	0	0	0	100	0	0	0	0	100	100	100	0	0	0	0	0	0	0	0	0	0	0	0	0	0	0
X10169	3	6784576	NA	Downstream	51.9904	Neutral	NA	0	0	0	0	0	0	0	0	0	0	0	0	0	0	0	100	100	100	0	0	0	0	0	0	0	0	0	0	0	0	0	100	0	0	0	0	0	0	0	0	0	0
X10180	3	6871593	SINE	Downstream	81.7557	Neutral	NA	0	0	0	0	0	0	0	0	0	0	0	0	0	0	0	0	0	0	0	0	0	0	0	0	0	0	0	0	0	0	0	0	0	0	0	0	0	0	0	100	100	0
X10187	3	6890623	Helitron	Downstream	36.7967	Neutral	NS	0	100	0	0	0	0	0	0	0	0	0	0	0	0	0	0	0	0	0	0	0	0	100	0	0	0	0	0	0	0	0	0	0	0	0	0	0	0	0	0	0	0
X10196	3	694318	TIR_MITE	Downstream	49.5278	Divergent	NS	0	0	0	0	0	0	0	0	0	0	0	0	0	0	0	0	0	100	0	0	0	0	0	0	0	0	0	0	0	0	0	0	0	0	0	0	0	0	0	0	0	0
X10205	3	7005049	Helitron	Upstream	43.0929	Divergent	NA	0	0	0	100	0	0	0	100	0	0	0	100	100	100	0	0	0	100	0	0	100	0	0	0	0	0	100	100	100	100	0	0	100	100	0	100	100	0	100	100	100	0
X10208	3	7042464	Helitron	Downstream	36.2353	Neutral	NA	100	0	0	0	0	0	0	0	0	0	0	100	100	0	0	0	100	0	100	0	100	100	0	0	0	100	0	0	0	0	0	0	100	100	0	0	0	0	100	0	0	0
X10225	3	709704	TIR_MITE	Upstream	112.41	Neutral	NA	0	0	0	0	0	0	0	0	0	0	0	0	0	0	0	0	0	0	0	0	0	0	0	0	0	0	0	0	0	0	0	0	0	0	0	0	0	0	100	0	0	0
X10228	3	7110967	Harbinger	Upstream	64.2262	Neutral	S	0	0	0	0	0	0	0	0	0	0	0	0	0	0	0	0	0	0	0	0	0	0	0	0	0	0	100	0	0	0	0	0	0	0	0	0	0	0	0	0	0	0
X10229	3	7110881	Harbinger	Upstream	64.2028	Neutral	NA	0	0	0	0	0	0	0	0	0	0	0	0	0	0	0	0	0	0	0	0	0	0	0	0	0	0	0	0	0	0	0	0	0	0	0	0	0	100	0	0	0	0
X10235	3	7136252	Helitron	Upstream	31.3528	Neutral	S	0	0	0	0	0	0	100	0	0	0	0	0	0	0	0	100	0	0	100	0	0	0	0	0	0	0	0	100	0	0	0	0	0	0	100	100	0	0	0	0	0	100
X10245	3	7179853	NA	Downstream	32.0156	Neutral	NA	0	0	0	0	0	0	0	0	0	0	0	0	0	0	0	0	0	0	0	0	0	0	0	0	0	0	0	0	0	0	0	0	0	0	0	0	0	0	100	0	0	0
X10248	3	719338	TIR_MITE	Upstream	148.856	Neutral	NS	0	0	0	0	0	0	0	0	100	100	0	0	100	0	0	0	0	0	0	100	100	0	0	0	0	100	100	0	100	0	0	100	100	0	0	0	0	0	0	0	0	0
X10256	3	7239015	MuDR	Upstream	54.3875	Balancing	NA	0	0	0	0	0	0	0	0	0	0	0	0	0	0	0	0	0	0	0	0	0	0	0	0	0	0	0	0	0	0	0	0	0	0	0	0	0	100	0	0	0	0
X10268	3	7251690	NA	Downstream	72.8492	Neutral	NA	100	0	100	0	0	100	100	0	0	100	100	100	100	0	0	0	0	0	100	100	0	0	0	0	0	0	0	100	0	0	0	100	100	0	100	0	0	100	100	100	100	0
X10269	3	7253048	NA	Downstream	81.1234	Divergent	S	0	0	0	0	0	0	0	0	0	0	0	0	0	0	0	0	100	0	0	0	0	0	0	0	0	0	0	0	0	0	100	0	0	0	0	0	0	0	0	0	0	0
X10272	3	7259776	NA	Downstream	115.802	Divergent	NS	0	0	0	0	0	0	0	0	0	0	0	0	0	0	0	0	0	0	0	0	0	0	0	0	0	0	0	0	0	0	0	0	0	0	0	0	0	0	0	100	100	0
X10276	3	7261445	NA	Downstream	122.552	Neutral	NA	100	0	0	0	0	100	0	0	0	100	0	0	0	0	0	0	0	0	0	0	0	0	0	0	0	100	0	0	0	0	0	0	0	0	0	0	0	0	0	0	0	0
X10277	3	7274544	hAT	Upstream	50.4381	Neutral	S	0	0	0	0	0	0	0	0	0	0	100	0	0	0	0	0	0	0	0	0	0	0	0	0	0	0	0	0	0	0	0	0	0	0	0	0	0	0	0	0	0	0
X10278	3	7274466	hAT	Upstream	50.4083	Balancing	NA	0	0	100	0	0	100	0	0	0	0	100	0	0	0	100	0	0	0	100	0	0	0	0	0	100	0	0	100	0	100	100	0	0	0	100	100	0	0	0	0	0	0
X10289	3	7335932	MuDR	Upstream	83.6839	Divergent	NA	0	0	0	0	0	100	0	0	100	0	100	0	0	0	0	0	0	0	0	0	0	0	0	0	0	0	100	100	0	0	0	0	0	0	0	0	0	0	0	0	0	0
X10290	3	7336367	MuDR	Upstream	85.4517	Balancing	NA	0	0	0	0	0	0	0	0	0	0	0	0	0	0	0	0	100	0	0	0	0	0	0	0	0	0	0	0	0	0	0	0	0	0	0	0	100	100	0	0	0	0
X10294	3	7338763	TIR_MITE	Downstream	88.8763	Neutral	NS	0	0	0	0	0	0	0	0	0	0	0	0	0	0	0	100	0	0	0	0	0	0	100	0	0	0	0	0	0	0	0	0	0	0	100	100	0	0	0	0	0	0
X10304	3	7408985	hAT	Upstream	81.3081	Balancing	S	0	0	0	0	100	0	0	100	0	0	0	0	0	0	0	0	0	0	100	0	0	100	0	0	0	0	0	0	100	0	0	0	0	0	100	0	0	0	0	100	100	100
X10310	3	7415888	Helitron	Upstream	52.192	Neutral	NS	0	0	0	0	100	0	0	0	0	0	0	100	100	0	0	0	0	100	0	0	0	0	0	0	0	0	0	0	0	100	100	0	0	100	0	0	100	0	0	0	0	0
X10314	3	744249	Gypsy	Downstream	49.3254	Balancing	NA	0	100	0	0	0	100	0	0	0	0	0	0	0	100	0	0	0	0	0	0	0	0	0	0	0	0	0	0	0	0	0	0	0	0	100	100	0	0	0	0	0	0
X10316	3	7453700	Copia	Upstream	94.5198	Neutral	NA	100	100	100	0	0	0	0	0	0	100	0	0	0	0	0	0	0	100	100	100	100	100	0	100	0	100	0	100	0	0	0	0	0	0	0	0	0	0	0	0	0	0
X10317	3	7453597	Copia	Upstream	94.504	Neutral	NA	100	100	100	0	0	0	0	0	0	0	0	0	0	0	0	0	0	0	0	100	0	0	0	100	0	100	0	0	100	0	0	0	100	100	0	0	0	0	0	0	0	0
X10320	3	7508684	Copia	Downstream	76.2758	Neutral	NS	100	0	0	0	0	100	0	0	0	0	0	0	0	0	0	0	0	0	0	0	0	0	0	0	100	0	0	0	0	0	0	0	0	0	100	0	0	0	0	0	0	0
X10323	3	7517013	LINE	Upstream	46.0326	Divergent	S	0	0	0	0	0	0	0	100	0	100	0	0	0	0	0	0	0	0	0	0	0	100	0	0	0	0	0	0	0	0	0	0	0	0	0	0	0	100	0	0	0	100
X10331	3	7545186	Gypsy	Upstream	40.2368	Divergent	NA	100	0	0	100	100	0	0	0	0	0	100	100	100	0	0	100	100	0	0	0	0	100	0	100	0	100	0	100	100	0	0	0	0	0	0	0	0	0	0	0	0	100
X10334	3	7574576	Harbinger	Upstream	44.1814	Divergent	NS	0	0	0	0	0	0	0	0	0	0	100	0	0	0	0	0	0	0	0	0	0	100	0	0	100	0	100	100	100	0	0	0	0	0	0	0	0	0	0	0	0	0
X10335	3	7575253	Harbinger	Upstream	36.9459	Neutral	NA	0	0	0	0	0	0	0	0	0	0	0	0	0	0	0	0	0	0	0	0	0	0	0	0	0	0	0	0	0	0	0	0	0	0	0	0	0	0	0	0	0	100
X10337	3	7581445	Harbinger	Downstream	60.696	Neutral	S	0	0	0	0	0	0	0	0	0	0	0	0	0	0	0	0	0	0	0	0	0	100	0	0	0	0	0	0	0	0	0	0	0	0	0	0	0	0	0	0	0	0
X10341	3	7584546	Copia	Downstream	57.1839	Neutral	S	0	0	0	0	0	0	0	0	0	0	0	0	0	0	0	0	0	0	0	0	0	100	0	0	0	0	0	0	0	0	0	0	0	0	0	0	0	0	0	0	0	100
X10344	3	7589145	Copia	Upstream	32.0468	Neutral	S	0	0	0	0	0	0	100	100	0	0	0	0	0	0	0	0	0	0	0	0	0	0	0	0	0	0	0	0	0	0	0	0	0	0	0	0	0	0	0	0	0	0
X10348	3	759077	TIR_MITE	Downstream	68.5784	Neutral	NA	0	0	0	0	0	0	0	0	0	0	0	0	0	0	0	0	0	0	0	0	0	0	0	0	0	0	0	0	0	0	0	0	0	0	0	0	0	0	100	0	0	0
X10349	3	7591168	Harbinger	Upstream	54	Neutral	NA	100	100	0	0	100	100	100	100	100	0	100	0	0	100	100	100	100	0	0	0	0	100	100	100	0	100	100	100	100	0	0	0	100	0	100	100	100	0	0	0	0	0
X10353	3	7604131	NA	Upstream	87.7724	Neutral	NA	0	0	0	0	0	0	0	0	0	100	0	0	0	0	0	0	0	0	0	0	100	0	0	0	0	100	0	0	0	0	0	0	0	0	0	0	0	0	0	0	0	0
X10354	3	7604454	NA	Upstream	86.6372	Balancing	NA	0	0	0	0	0	0	0	0	0	0	0	0	0	0	0	0	0	0	0	0	0	0	0	0	0	0	0	0	0	0	0	0	0	0	0	0	0	0	0	0	0	0
X10365	3	7638069	Copia	Downstream	57.2626	Divergent	NS	0	0	0	0	0	0	0	0	0	0	100	0	0	0	0	0	0	0	100	0	0	0	0	0	0	0	0	0	100	0	0	0	0	0	0	0	0	0	0	0	0	0
X10366	3	7648264	MuDR	Downstream	42.0951	Neutral	NA	0	0	0	0	0	0	0	0	100	0	0	0	0	0	0	0	0	100	0	0	0	0	100	100	100	0	0	0	100	100	100	0	100	100	0	0	0	0	0	0	0	0
X10368	3	764895	TIR_MITE	Upstream	26.3249	Balancing	NA	0	0	0	0	0	0	0	100	0	0	0	0	0	0	0	0	0	0	0	0	0	0	0	0	0	0	0	0	0	0	0	0	0	0	0	0	0	100	100	0	0	0
X10374	3	7659960	Helitron	Downstream	63.4429	Neutral	NS	0	0	0	0	0	0	0	0	100	0	0	0	0	0	0	0	0	100	0	100	0	0	100	100	0	0	100	0	0	100	100	0	100	100	0	0	0	0	0	0	0	0
X10380	3	7707689	MuDR	Upstream	40.6079	Neutral	S	0	0	0	0	0	0	0	0	0	0	0	0	0	0	0	0	0	0	0	0	0	0	0	0	0	0	0	0	0	0	0	0	0	0	0	0	0	0	100	0	0	0
X10398	3	7747135	hAT	Downstream	54.4518	Neutral	NA	0	0	0	0	0	0	100	0	0	0	0	0	0	0	0	0	0	0	0	0	0	0	0	0	0	0	0	0	0	0	0	0	0	0	0	0	0	0	0	0	0	0
X10410	3	7804257	MuDR	Upstream	71.8192	Neutral	NA	0	0	0	0	100	0	0	0	100	0	0	0	0	0	0	0	0	0	0	0	0	0	0	0	0	0	0	0	0	0	0	0	0	0	0	0	0	0	0	0	0	0
X10412	3	7817330	hAT	Upstream	85.8604	Neutral	NA	0	100	100	100	100	0	0	100	0	0	0	0	0	0	0	0	0	100	0	0	0	0	0	0	0	0	0	0	0	0	0	0	0	100	0	0	0	0	0	0	0	0
X10415	3	7832887	Helitron	Upstream	54.69	Neutral	NS	0	0	0	0	0	0	0	0	0	0	0	0	0	0	0	0	0	0	0	0	0	0	0	0	100	0	0	0	0	0	0	0	0	0	0	0	0	0	0	0	0	0
X10421	3	7841593	hAT	Upstream	53.768	Neutral	NA	0	0	0	0	0	0	0	0	0	0	0	0	0	0	0	0	0	0	0	0	0	0	0	0	0	0	0	0	0	0	0	0	0	0	0	0	0	0	0	0	0	100
X10422	3	7841510	hAT	Upstream	53.7401	Neutral	NS	0	0	0	0	0	0	0	0	100	100	0	0	0	0	0	0	0	0	0	0	0	0	0	0	100	100	0	100	0	0	0	0	0	0	0	0	0	0	100	0	0	100
X10428	3	7901194	SINE	Downstream	51.3712	Neutral	NA	100	100	0	100	0	0	0	0	0	0	0	100	100	0	0	0	0	0	0	0	100	100	0	0	0	100	100	100	0	0	0	0	100	0	0	100	0	0	0	0	0	0
X10436	3	7946141	LINE	Downstream	41.1096	Neutral	NA	0	0	0	0	0	0	0	0	100	100	0	100	100	0	0	0	100	0	100	100	100	0	100	0	0	0	0	0	0	100	100	0	0	0	0	100	0	0	0	0	0	0
X10437	3	79537	NA	Upstream	54.9272	Divergent	NS	0	100	0	0	0	100	0	0	100	0	0	0	0	0	0	0	0	0	0	100	100	100	100	100	0	0	0	100	0	0	0	0	0	0	0	0	0	0	0	0	0	0
X10446	3	7978991	TIR_MITE	Upstream	46.551	Neutral	NA	0	0	0	0	0	0	0	0	0	0	0	0	0	0	100	0	0	0	0	0	0	0	100	0	0	0	0	0	0	0	0	0	0	0	0	0	0	0	0	0	0	0
X10449	3	7982597	TIR_MITE	Upstream	76.7138	Neutral	NA	0	0	0	0	0	0	0	0	0	0	0	0	0	0	0	0	0	0	0	0	0	0	0	0	0	0	0	0	0	0	0	0	0	0	0	0	0	100	0	0	0	0
X10455	3	7993855	Harbinger	Upstream	68.0808	Neutral	NA	0	0	0	0	0	0	0	0	0	0	0	0	0	0	100	100	0	0	0	0	0	100	100	0	100	0	100	0	100	0	0	100	0	0	0	0	0	0	0	0	0	0
X10472	3	805389	NA	Upstream	25.7682	Neutral	NS	0	0	0	0	0	0	0	0	0	0	0	0	0	0	0	0	0	0	0	0	0	0	0	0	0	0	0	0	0	0	0	0	0	0	0	0	0	100	0	0	0	0
X10481	3	8062688	Mariner	Downstream	51.0392	Neutral	NA	100	0	100	100	100	100	0	0	0	0	0	0	0	100	0	0	0	100	0	0	0	0	0	0	0	0	0	0	0	0	100	100	0	100	0	100	0	100	0	100	100	0
X10482	3	8064261	Mariner	Downstream	34.4964	Divergent	NS	0	0	0	0	0	0	0	0	0	0	0	0	0	0	0	0	0	0	0	0	0	0	100	0	0	0	0	0	0	0	100	0	0	0	0	0	0	0	0	0	0	0
X10492	3	8105903	Helitron	Upstream	26.0384	Divergent	NA	0	0	0	0	0	0	0	0	0	0	0	0	0	0	0	0	0	0	0	0	0	0	0	0	0	0	0	0	0	0	0	0	0	0	0	0	0	0	0	0	0	100
X10495	3	8118017	Gypsy	Downstream	60.8276	Balancing	S	100	0	100	0	100	0	0	0	0	100	0	100	100	0	0	0	0	0	0	100	0	0	0	0	0	100	100	100	0	100	0	0	100	100	0	0	0	0	100	100	100	0
X10496	3	8120710	Gypsy	Downstream	31.4484	Neutral	NA	0	0	0	0	0	0	100	0	0	0	0	0	0	0	0	100	0	0	0	0	0	0	0	0	0	0	0	0	0	0	0	0	0	0	0	0	0	100	0	0	0	0
X10503	3	8165559	Harbinger	Downstream	60.4566	Balancing	NS	0	0	0	100	0	0	0	0	0	0	0	0	0	0	0	0	0	0	0	0	0	0	0	0	0	0	0	0	0	0	0	0	0	0	0	0	0	0	0	0	0	0
X10513	3	8221257	Helitron	Upstream	25.2982	Neutral	S	0	100	0	0	0	0	100	0	0	0	100	100	100	0	0	0	100	100	0	0	0	100	0	0	100	0	100	0	0	0	0	0	0	100	0	0	0	100	0	0	0	100
X10524	3	8259037	Copia	Downstream	98.6357	Neutral	NA	100	0	0	0	0	100	0	0	0	0	0	0	0	0	0	0	0	100	0	0	0	0	0	0	0	0	0	0	0	0	0	0	100	0	0	0	0	0	0	0	0	0
X10529	3	8267578	LINE	Upstream	79.5424	Divergent	NS	0	0	0	0	0	0	0	0	0	0	0	0	0	0	0	0	0	0	0	0	0	0	0	0	0	0	0	0	0	0	0	0	0	0	0	0	0	0	100	0	0	0
X10533	3	8281035	SINE	Upstream	79.1265	Divergent	NA	0	0	0	0	0	0	0	0	0	0	0	0	0	0	0	0	0	0	0	0	0	0	0	0	0	0	0	0	0	100	0	0	0	0	0	0	0	0	0	0	0	0
X10534	3	8283602	MuDR	Upstream	79.2717	Neutral	NA	0	0	0	100	0	0	0	0	0	0	0	100	100	0	0	0	0	0	0	0	0	0	0	0	0	0	0	0	0	0	0	0	0	100	0	0	0	100	100	0	0	0
X10541	3	8297788	TIR_MITE	Downstream	45.1996	Neutral	S	0	0	0	0	0	0	0	0	0	0	100	100	100	0	0	100	0	100	100	100	100	100	0	0	0	100	0	100	0	100	100	0	0	100	0	0	100	0	0	0	0	0
X10547	3	833308	NA	Downstream	28.5132	Divergent	NA	0	0	0	0	0	0	0	0	0	0	0	0	0	0	0	0	0	0	0	0	0	0	0	0	0	0	0	0	0	0	0	0	0	0	0	0	0	0	0	0	0	100
X10548	3	8334655	hAT	Downstream	46.7761	Neutral	NA	0	0	0	0	0	0	0	0	0	0	0	0	0	0	0	0	0	0	0	0	0	0	0	0	0	0	100	0	0	0	0	0	0	0	0	0	0	0	0	0	0	0
X10549	3	8334568	hAT	Downstream	46.8081	Neutral	S	0	0	0	0	0	0	0	0	0	0	0	0	0	0	0	0	0	0	0	0	0	0	0	0	0	0	0	0	0	0	0	0	0	0	0	0	0	0	100	0	0	0
X10551	3	8340486	Helitron	Upstream	41.3642	Balancing	NA	0	0	0	0	0	0	0	0	0	0	0	0	0	0	0	0	0	0	0	0	0	0	0	0	0	0	0	0	0	0	0	0	0	0	0	0	0	0	0	0	0	0
X10552	3	8342198	Helitron	Upstream	58.2151	Neutral	S	100	0	0	0	0	0	0	0	0	0	0	0	0	0	0	0	0	0	0	0	0	0	0	0	0	0	0	0	0	0	0	0	0	0	0	0	0	0	0	0	0	0
X10562	3	8429843	Harbinger	Upstream	47.9375	Divergent	NA	0	100	0	0	0	0	0	100	0	0	0	0	0	100	100	0	0	0	100	0	0	0	100	0	0	0	0	0	0	0	0	0	0	0	100	0	0	0	0	100	100	100
X10565	3	8445053	MuDR	Upstream	40.5093	Neutral	NA	0	100	100	0	0	0	0	100	0	0	100	0	0	0	0	0	100	100	100	0	0	100	100	0	0	0	0	100	0	0	0	0	100	0	0	100	0	0	0	100	100	0
X10566	3	8446111	MuDR	Upstream	50.7445	Divergent	NA	0	0	0	0	0	0	0	0	0	0	0	0	0	0	0	0	0	0	0	0	0	100	100	0	100	100	0	0	100	0	0	0	0	0	0	0	0	0	0	0	0	0
X10570	3	8475163	Harbinger	Upstream	24.6171	Divergent	NA	100	100	0	0	0	0	0	0	0	0	0	0	0	0	0	0	0	0	0	100	0	0	0	0	0	0	0	0	0	0	0	0	0	0	0	0	0	0	0	0	0	0
X10572	3	8481283	MuDR	Downstream	59.0169	Neutral	NS	0	100	0	0	0	100	0	0	0	0	0	0	0	0	100	0	0	0	0	0	0	100	100	0	0	0	0	100	0	0	0	0	0	0	0	0	0	0	0	0	0	0
X10576	3	8491641	MuDR	Upstream	81.3818	Balancing	NA	0	0	0	0	0	100	0	0	0	0	0	0	0	0	0	0	0	0	0	0	0	0	0	0	0	0	0	0	0	0	0	0	0	0	0	100	0	0	0	0	0	0
X10577	3	8497856	Helitron	Downstream	55.5698	Neutral	NS	0	0	0	0	0	0	0	0	0	0	0	0	0	0	0	0	0	0	0	0	0	0	0	0	0	0	0	0	0	0	0	0	0	0	0	0	0	0	0	0	0	0
X10587	3	8531261	Helitron	Upstream	48.816	Neutral	NA	0	0	0	0	0	0	100	100	0	0	0	0	0	0	100	0	0	0	0	0	0	0	100	100	0	0	0	0	0	0	0	0	0	0	0	0	100	0	0	0	0	0
X10588	3	8531150	Helitron	Upstream	48.7852	Neutral	NA	0	0	0	0	0	0	100	100	0	0	0	0	0	0	100	0	0	0	0	0	0	0	100	100	0	0	0	0	0	0	0	0	0	0	0	0	100	0	0	0	0	0
X10589	3	8543465	Helitron	Downstream	98.6712	Neutral	NA	0	0	0	0	0	0	0	0	0	0	0	0	0	0	0	0	0	0	0	0	0	0	0	0	0	0	0	0	0	0	0	0	0	0	0	0	0	100	0	0	0	100
X10590	3	8543338	Helitron	Downstream	98.6864	Divergent	S	0	0	100	0	0	0	100	100	0	0	0	0	0	0	0	0	0	0	0	0	0	100	0	0	0	0	0	0	0	0	0	0	0	0	0	0	0	0	0	100	100	100
X10602	3	8591535	Copia	Upstream	42.6263	Neutral	NA	0	100	0	0	0	0	0	0	0	0	0	0	0	100	0	100	0	0	0	0	0	0	0	0	0	0	0	0	0	0	0	0	0	0	0	0	0	0	0	0	0	0
X10606	3	8597574	Copia	Downstream	61.441	Balancing	S	0	0	0	0	0	0	0	0	0	0	0	0	0	0	0	0	0	0	0	0	0	0	0	100	0	0	0	0	0	0	0	0	0	0	0	0	0	0	0	0	0	0
X10614	3	864000	SINE	Upstream	53.963	Divergent	NS	0	0	0	0	0	0	0	0	0	0	100	0	0	0	0	0	0	0	0	100	100	100	0	0	0	0	0	0	100	0	0	0	0	0	0	0	0	0	0	0	0	0
X10616	3	8645260	Copia	Upstream	52.469	Balancing	NS	0	0	0	0	0	0	0	0	0	0	0	0	0	0	0	0	0	0	0	0	0	0	100	100	0	0	0	0	0	0	0	0	0	0	0	0	0	0	0	0	0	0
X10622	3	8665825	hAT	Downstream	68.3154	Neutral	NS	0	0	0	0	0	0	0	0	0	0	0	0	0	0	0	0	0	0	0	0	0	0	0	0	0	0	0	0	0	0	0	0	0	0	0	0	0	0	0	100	100	0
X10624	3	867654	MuDR	Downstream	79.2465	Balancing	NS	0	0	0	0	0	100	0	0	0	0	100	0	0	100	0	0	0	0	0	100	100	100	0	0	0	0	0	0	100	0	0	0	0	0	100	0	0	0	0	100	100	100
X10627	3	8709665	Helitron	Downstream	67.0895	Neutral	NS	0	0	0	0	0	0	100	100	0	0	0	0	0	100	0	0	0	0	0	0	0	100	0	0	0	0	0	100	0	0	0	0	0	0	0	0	0	100	0	0	0	0
X10634	3	8726986	Copia	Downstream	54.8908	Balancing	S	0	0	100	100	0	0	0	0	100	0	0	0	0	0	100	0	0	0	0	0	100	0	0	0	0	0	100	0	100	0	0	0	0	100	0	0	0	0	0	0	0	0
X10642	3	8733719	Helitron	Downstream	63.5453	Neutral	NS	0	0	100	100	0	0	0	0	100	100	0	0	0	0	100	0	0	0	0	0	100	0	0	0	0	0	100	0	100	0	0	0	0	100	0	0	0	0	0	0	0	0
X10647	3	8769068	Helitron	Upstream	82.7647	Divergent	NA	0	100	100	100	0	0	100	100	100	0	0	0	0	0	0	0	0	0	0	0	100	0	0	0	0	0	0	100	100	0	0	0	100	100	0	0	0	0	0	0	0	0
X10651	3	8798799	NA	Downstream	90.7138	Divergent	NA	0	0	0	0	0	0	0	0	0	0	0	0	0	100	0	100	0	0	0	0	0	0	100	100	0	0	100	100	100	0	0	0	0	0	0	0	0	0	0	0	0	0
X10662	3	8829397	TIR_MITE	Downstream	75.6637	Neutral	S	0	0	0	100	100	100	0	0	0	0	0	100	100	0	0	0	0	100	0	0	0	0	0	0	0	0	0	0	0	100	0	100	0	0	100	0	100	0	0	0	0	0
X10675	3	8861517	Helitron	Downstream	77.1492	Neutral	S	0	0	0	0	0	0	0	0	0	0	0	0	0	0	0	0	0	0	0	0	0	0	0	0	0	0	0	0	0	0	0	0	0	0	0	0	0	100	0	0	0	0
X10678	3	8878309	Helitron	Upstream	92.844	Balancing	NS	0	0	0	0	0	0	0	100	0	0	0	0	0	0	0	0	0	0	0	100	0	0	0	0	0	0	0	0	0	0	0	0	0	0	0	0	0	0	0	0	0	0
X10689	3	8916025	hAT	Upstream	50.05	Divergent	NA	100	0	0	100	100	100	0	100	0	0	0	0	0	0	100	100	0	0	0	100	0	100	100	0	0	0	0	0	0	0	100	100	0	0	100	0	0	100	100	0	0	0
X10690	3	8915899	hAT	Upstream	50.0799	Balancing	NS	0	0	0	0	0	0	0	100	0	0	0	0	0	0	0	0	0	0	0	0	0	0	0	0	0	0	0	0	0	0	0	0	0	0	0	0	0	0	0	0	0	0
X10698	3	8936188	Helitron	Downstream	92.3038	Balancing	NA	0	0	0	0	0	0	0	0	0	0	0	0	0	0	0	0	0	0	0	100	100	0	0	100	100	100	100	100	0	0	0	0	0	0	0	0	0	0	0	100	100	0
X10708	3	9015852	MuDR	Upstream	34.7851	Balancing	NA	0	0	0	0	0	0	0	0	0	0	0	0	0	0	0	0	0	0	0	0	0	100	0	0	0	0	0	0	0	0	0	0	0	0	0	0	0	0	0	0	0	0
X10715	3	9047003	Helitron	Downstream	93.1182	Balancing	NS	0	0	0	0	0	0	0	0	0	100	0	0	0	0	0	0	0	0	0	0	0	0	0	0	0	0	0	0	0	0	0	0	0	0	0	100	0	0	0	0	0	0
X10717	3	9051237	Helitron	Downstream	65.5362	Neutral	S	0	0	0	0	0	100	0	0	0	100	100	100	100	0	0	0	0	0	0	0	0	0	0	0	100	100	100	100	0	100	0	0	0	100	100	100	0	0	0	0	0	0
X10718	3	9070666	Harbinger	Upstream	83.8332	Neutral	NS	0	0	0	0	0	0	0	0	0	0	0	0	0	100	0	0	0	0	0	0	0	0	0	100	0	0	0	0	0	0	0	0	0	0	0	100	0	0	0	0	0	0
X10719	3	9071062	Harbinger	Upstream	85.1998	Divergent	NS	100	100	0	0	100	0	0	0	0	0	0	0	0	100	100	0	0	0	0	0	0	0	0	100	100	100	0	0	0	0	0	0	0	0	0	100	0	0	0	0	0	0
X10721	3	9079549	Mariner	Downstream	82.5833	Neutral	NA	0	0	0	0	0	0	0	0	0	0	0	0	0	0	0	0	0	0	0	0	0	0	0	0	0	0	0	0	0	0	0	0	0	0	0	0	0	100	0	0	0	0
X10722	3	9079471	Mariner	Downstream	82.5651	Neutral	S	0	0	100	100	0	0	0	0	0	0	0	100	100	0	0	0	0	0	0	0	0	0	0	0	0	0	0	0	0	100	100	0	0	0	0	0	0	0	0	0	0	0
X10725	3	9118142	Copia	Upstream	19.6469	Neutral	NA	0	0	0	0	100	0	0	0	100	0	0	0	0	0	100	0	0	0	0	100	0	0	100	0	0	0	100	0	0	0	0	0	0	0	100	100	0	0	0	0	0	0
X10729	3	9154009	LINE	Downstream	45.0555	Neutral	NS	0	100	0	0	0	0	0	0	0	100	0	100	100	100	100	0	0	0	0	100	0	0	100	0	0	0	100	0	0	100	100	0	0	0	0	0	0	0	0	0	0	0
X10732	3	9156830	LINE	Downstream	70.342	Divergent	NA	0	0	0	0	0	0	0	0	0	0	0	100	100	0	0	0	0	0	0	0	0	0	0	0	0	0	0	0	0	0	0	0	0	0	0	0	0	0	0	0	0	0
X10741	3	9165308	NA	Downstream	38.7169	Neutral	NA	0	0	0	0	100	0	0	0	0	100	0	0	0	0	0	0	0	0	0	0	0	0	0	0	100	0	100	100	0	0	0	0	0	0	0	100	0	0	0	0	0	0
X10742	3	9205223	Harbinger	Downstream	42.2019	Neutral	NS	0	0	0	0	0	0	0	0	0	0	0	0	0	0	0	0	0	0	0	0	0	0	0	0	0	0	0	0	100	0	0	0	0	0	0	0	0	0	0	0	0	0
X10743	3	9205109	Harbinger	Downstream	42.1663	Balancing	NS	0	0	0	0	0	0	100	100	0	100	0	0	0	0	0	0	0	0	0	0	0	0	0	0	100	100	0	0	100	0	0	0	0	0	0	0	0	0	0	100	100	0
X10754	3	925217	Helitron	Downstream	57.2975	Neutral	NS	0	0	0	0	0	0	0	0	0	0	0	0	0	0	0	0	0	100	0	0	0	0	0	0	0	0	0	0	0	0	0	0	0	0	0	0	0	0	0	0	0	0
X10755	3	925190	Helitron	Downstream	57.3236	Neutral	NA	0	0	100	0	100	0	0	0	100	0	100	0	0	0	0	0	0	100	0	0	100	100	0	0	0	0	0	0	100	0	0	0	0	0	0	0	100	0	100	100	100	0
X10760	3	9294375	Copia	Downstream	32.0624	Neutral	NS	0	0	100	0	0	0	0	100	100	0	0	0	0	100	100	100	100	100	0	100	100	0	0	0	0	0	0	0	0	0	0	0	0	0	0	0	100	0	0	0	0	0
X10767	3	9299884	CACTA	Downstream	26.1534	Neutral	NA	0	0	0	0	0	0	0	0	0	0	0	0	0	0	0	0	0	0	0	0	0	0	0	0	0	0	0	0	0	0	0	0	0	0	0	0	0	0	100	0	0	0
X10774	3	9319654	SINE	Upstream	73.1779	Neutral	NA	0	0	0	0	0	0	0	0	0	0	0	0	0	0	0	0	0	0	0	0	0	0	0	0	0	0	0	0	0	0	0	0	0	0	0	0	0	0	0	0	0	0
X10776	3	9325964	Copia	Upstream	29.0689	Neutral	S	0	0	100	0	0	0	0	0	100	0	0	0	0	0	0	0	0	100	0	0	0	0	100	100	0	0	0	0	0	0	0	0	0	0	0	0	0	0	0	0	0	0
X10778	3	935253	MuDR	Downstream	37.4566	Neutral	NA	0	100	100	0	0	0	100	100	0	0	0	0	100	100	0	0	0	100	0	0	0	0	100	0	0	0	0	0	100	0	0	100	100	0	0	0	0	0	100	100	100	100
X10779	3	9354704	Copia	Downstream	52.469	Balancing	NS	0	0	0	0	0	0	0	100	0	0	0	0	0	0	0	0	0	0	0	0	0	0	0	0	0	0	0	0	0	0	0	0	0	0	0	0	0	0	0	0	0	0
X10783	3	9363545	TIR_MITE	Downstream	86.0349	Neutral	S	0	0	0	0	0	0	0	100	0	0	0	100	100	0	0	0	0	0	100	0	0	0	0	0	0	0	0	0	0	0	0	0	0	0	0	0	100	0	0	0	0	0
X10786	3	93691	TRIM_LAR	Downstream	97.1648	Neutral	NA	100	100	100	0	0	100	100	100	0	0	0	0	0	100	100	100	0	0	0	0	0	0	0	0	100	0	100	0	0	0	100	0	0	0	100	0	0	0	0	100	100	100
X10787	3	9374384	TRIM_LAR	Upstream	34.1174	Neutral	NA	100	0	0	0	0	0	0	100	0	0	0	0	0	100	100	0	0	100	0	0	0	0	0	100	0	100	0	0	0	0	0	0	0	100	0	100	0	0	0	0	0	0
X10788	3	9384954	Mariner	Downstream	40.2368	Divergent	NA	0	0	0	0	0	0	0	100	0	0	0	0	0	0	0	100	0	0	0	0	0	0	0	0	0	0	0	0	0	0	0	0	0	0	0	0	0	0	0	0	0	0
X10790	3	938950	MuDR	Downstream	71.5542	Neutral	NA	0	100	0	100	0	0	0	0	0	0	0	0	100	0	0	0	0	0	0	0	0	0	100	0	0	0	0	0	0	100	0	0	100	0	0	0	0	0	0	0	0	0
X10791	3	939112	MuDR	Downstream	71.7147	Divergent	NA	0	100	100	100	0	0	0	100	100	0	0	0	100	100	0	0	0	0	0	100	0	100	100	0	0	0	0	0	0	100	0	0	100	0	100	0	0	100	0	0	0	0
X10805	3	9411689	TIR_MITE	Upstream	57.7321	Balancing	NS	0	0	0	0	0	0	0	0	100	100	0	0	0	0	0	0	0	0	0	0	0	0	0	0	100	100	0	0	0	0	0	0	0	0	0	0	0	0	0	0	0	0
X10810	3	9434390	Helitron	Upstream	73.9662	Neutral	NA	100	0	0	0	0	0	0	0	0	0	0	0	0	100	0	100	0	0	0	0	0	0	0	0	0	0	0	0	0	0	0	0	0	100	100	0	0	100	0	100	100	0
X10811	3	9435852	Helitron	Upstream	64.2339	Neutral	NA	0	0	0	0	0	0	0	0	0	0	0	0	0	0	0	100	0	0	0	0	0	0	0	0	0	0	0	0	0	0	0	0	0	0	0	0	0	0	0	0	0	0
X10813	3	9445769	LINE	Upstream	36.8375	Neutral	NA	0	0	0	0	0	0	0	0	0	0	0	0	0	0	0	0	0	0	0	0	0	0	0	0	100	0	0	0	0	0	0	0	0	0	0	0	0	0	0	0	0	0
X10815	3	9453136	Copia	Downstream	73.8512	Balancing	NS	0	0	0	0	0	0	0	0	0	0	0	0	0	0	0	0	0	0	0	0	0	0	0	0	0	0	0	0	0	0	0	0	0	0	0	0	0	0	0	100	100	0
X10818	3	9471116	NA	Downstream	4.58258	Balancing	NA	100	0	0	0	0	0	0	100	0	0	0	0	0	0	0	0	0	0	0	0	0	0	0	0	0	0	0	0	0	0	0	0	0	0	100	100	0	100	0	0	0	0
X10825	3	9481302	Helitron	Upstream	79.1265	Neutral	NA	0	100	0	100	0	0	0	0	0	0	100	0	100	100	0	0	0	0	0	0	0	100	100	100	100	100	0	0	100	0	0	0	100	0	100	100	0	0	0	0	0	0
X10848	3	9539807	Copia	Upstream	50.6162	Balancing	NA	0	100	100	100	0	0	0	0	0	0	0	0	100	0	100	100	0	100	0	0	0	0	0	0	0	0	0	0	0	0	0	100	100	100	0	0	0	0	0	0	0	0
X10851	3	9547504	Copia	Downstream	68.3008	Neutral	NA	100	0	0	100	100	100	0	0	100	0	100	0	100	0	0	0	0	0	100	100	0	0	0	0	0	100	100	0	0	100	100	100	0	0	0	0	0	0	0	0	0	0
X10857	3	9578162	LINE	Upstream	43.1045	Balancing	NS	0	0	0	0	100	0	0	0	0	0	0	0	0	0	0	0	0	0	0	0	0	0	0	0	0	0	0	0	0	0	0	0	0	0	0	0	0	0	0	0	0	0
X10861	3	9599791	TRIM_LAR	Upstream	44.2267	Neutral	NS	0	0	0	0	0	0	0	0	0	0	0	0	0	100	0	100	0	0	0	0	0	0	0	100	0	0	0	0	0	0	0	0	100	0	0	0	0	0	0	0	0	0
X10863	3	9628260	LINE	Upstream	40.3856	Neutral	S	0	0	0	0	0	100	100	100	100	100	0	0	0	0	0	100	0	100	100	100	100	100	0	100	0	100	100	100	100	0	100	0	0	100	100	0	100	100	0	0	0	100
X10875	3	971739	hAT	Downstream	58.155	Neutral	NA	0	0	0	0	0	0	0	0	0	0	0	0	0	0	0	0	0	0	0	0	0	0	0	0	0	0	0	0	0	0	0	0	0	0	0	100	0	0	0	0	0	0
X10883	3	9807286	LINE	Downstream	49.3254	Balancing	NA	100	100	0	0	0	0	0	0	100	0	100	0	0	0	0	100	0	0	100	0	100	0	0	0	0	0	0	0	100	0	0	0	0	0	0	0	0	0	0	0	0	0
X10889	3	9847029	Helitron	Upstream	108.254	Neutral	NA	0	0	0	0	0	0	0	0	0	0	0	100	100	0	0	0	0	0	0	0	0	0	0	0	0	0	0	0	0	0	100	0	100	0	0	0	0	0	0	0	0	0
X10893	3	9865484	Copia	Upstream	45.7384	Neutral	NA	0	0	0	0	0	0	0	0	0	0	0	0	0	0	0	0	0	0	0	0	0	0	0	0	0	0	0	0	0	0	0	0	0	0	0	0	0	0	0	100	100	0
X10895	3	9872749	Helitron	Downstream	41.2674	Neutral	NA	0	0	0	0	0	0	0	0	0	0	0	0	0	0	0	0	0	0	0	0	0	0	0	0	0	0	0	0	0	0	0	0	0	0	0	0	0	0	0	0	0	0
X10896	3	9872640	Helitron	Downstream	41.2311	Neutral	NA	0	0	0	0	0	0	0	0	100	0	100	0	0	100	0	0	0	0	100	0	100	100	0	100	0	100	100	100	0	100	0	0	0	0	0	0	0	0	0	0	0	0
X10898	3	988778	hAT	Upstream	77.9679	Neutral	S	0	0	0	0	0	0	0	0	0	0	0	0	0	0	0	0	0	0	0	100	0	0	0	0	0	0	0	0	0	0	0	100	0	0	0	0	0	0	100	0	0	0
X10900	3	993310	SINE	Upstream	79.3284	Neutral	S	0	0	0	0	0	0	0	0	0	0	0	0	0	0	0	0	0	0	0	0	0	0	0	0	0	0	0	0	0	0	0	0	0	0	0	0	0	100	0	0	0	0
X10906	3	9937730	TIR_MITE	Upstream	60.9016	Neutral	NA	0	0	0	0	0	100	0	0	0	0	0	0	0	0	0	0	0	0	0	0	0	0	0	0	0	0	0	0	0	0	0	0	0	0	100	0	0	0	0	0	0	0
X10911	3	994440	SINE	Upstream	72.208	Neutral	NA	0	100	0	0	100	0	0	0	0	100	0	100	0	100	0	100	0	0	0	0	100	100	0	0	0	0	100	0	0	0	100	0	0	0	100	0	0	0	0	0	0	0
X10922	3	9985082	Helitron	Downstream	50.9019	Neutral	NA	0	0	0	0	0	0	0	0	0	0	0	0	0	0	0	0	0	0	0	0	0	0	0	0	0	0	0	0	0	0	0	0	0	0	0	0	0	0	0	0	0	0
X10940	4	10216135	Gypsy	Downstream	46.1628	Divergent	NA	0	0	100	0	100	0	0	0	0	100	0	0	0	0	0	0	0	100	0	0	0	0	0	0	0	100	0	100	100	100	0	0	100	0	0	100	0	0	0	0	0	0
X10948	4	10252606	Helitron	Upstream	64.3584	Neutral	NA	0	0	0	0	0	0	100	100	0	0	0	0	0	100	0	100	0	0	0	0	0	0	0	0	0	0	0	0	0	0	0	0	0	0	0	0	0	0	0	0	0	0
X10949	4	10252559	Helitron	Upstream	64.3817	Neutral	NA	0	0	0	0	0	0	0	0	0	0	0	0	0	0	0	0	0	0	100	0	0	0	0	0	0	100	100	0	0	0	0	0	0	0	0	0	0	0	0	0	0	0
X10951	4	10260346	Helitron	Downstream	76.948	Balancing	S	0	0	0	0	0	0	0	0	0	0	0	0	0	0	0	0	0	0	100	0	0	0	0	0	0	100	100	0	0	0	0	0	0	0	0	0	0	0	0	0	0	0
X10953	4	10261434	Helitron	Downstream	70.0714	Neutral	NA	0	0	0	0	0	0	0	0	0	0	0	0	0	0	0	0	100	0	0	0	0	0	0	0	0	0	0	0	0	0	0	0	0	0	0	0	100	0	0	0	0	0
X10954	4	10265539	Helitron	Downstream	29.1033	Neutral	NS	0	0	0	0	0	0	100	0	0	0	0	0	0	0	0	0	0	0	0	0	0	0	0	0	0	0	0	0	0	0	0	0	0	0	0	0	0	0	0	0	0	0
X10956	4	10289433	Helitron	Upstream	43.7493	Divergent	S	0	0	0	0	0	0	0	100	0	0	0	0	0	0	0	0	0	0	0	0	0	0	0	0	0	0	0	0	0	0	0	0	0	0	0	0	0	0	100	0	0	100
X10962	4	10372296	TRIM_LAR	Upstream	66.0908	Neutral	NA	0	0	0	0	0	0	0	0	0	0	0	0	0	0	0	0	0	0	0	0	0	0	0	0	0	0	0	0	0	0	0	0	0	0	0	0	0	100	0	0	0	0
X10965	4	10375309	Gypsy	Downstream	70.0714	Neutral	NA	0	0	0	0	0	0	0	100	0	0	0	0	0	0	0	0	0	0	0	0	0	0	0	0	0	0	0	0	0	0	0	0	0	0	0	0	0	0	0	0	0	0
X10968	4	10384416	Gypsy	Upstream	21.6333	Neutral	NA	0	0	0	0	0	0	0	0	0	0	0	0	0	0	0	0	0	0	0	0	0	0	0	0	0	0	0	0	0	0	0	0	0	0	0	0	0	0	0	100	100	100
X10988	4	1060215	hAT	Downstream	43.4166	Neutral	NA	0	0	0	0	100	0	0	0	0	0	100	0	0	0	0	0	100	0	100	0	100	0	0	0	100	100	100	100	0	100	100	0	100	0	0	0	100	100	0	0	0	0
X11020	4	11019794	MuDR	Downstream	16.1864	Neutral	NA	0	0	0	100	0	0	0	0	0	0	0	0	0	0	0	0	0	100	0	0	0	0	0	0	0	0	0	0	0	100	0	0	0	0	0	0	0	0	0	0	0	100
X11036	4	11127560	LINE	Downstream	67.424	Neutral	NA	0	0	0	0	0	0	0	0	0	0	0	0	0	100	0	100	0	0	0	0	0	0	0	0	0	0	0	0	0	0	0	0	0	0	0	0	0	0	0	0	0	0
X11037	4	11127498	LINE	Downstream	67.4018	Neutral	NA	0	0	100	0	0	0	0	0	0	0	0	0	100	100	0	0	0	0	0	0	0	100	0	0	0	0	0	100	0	0	100	0	0	0	0	0	0	0	0	100	100	0
X11039	4	11131066	LINE	Downstream	31.8591	Neutral	NA	0	0	0	0	0	0	0	0	100	0	100	0	0	100	0	0	0	0	100	0	100	100	0	0	0	100	0	100	100	0	100	0	0	0	0	0	0	0	0	100	100	0
X11059	4	11481835	Helitron	Upstream	19.3649	Divergent	S	0	0	0	0	0	0	0	0	0	0	0	0	0	0	0	0	0	0	0	0	0	0	0	0	0	0	0	0	0	0	0	0	0	0	0	0	0	0	0	0	0	0
X11060	4	11482722	Tase	Downstream	31.3209	Neutral	S	0	0	0	0	0	0	0	0	0	0	0	0	0	0	0	0	0	0	0	0	0	0	0	0	0	0	0	0	0	0	0	0	0	0	0	0	0	0	0	0	0	100
X11063	4	115794	LINE	Upstream	33.8231	Neutral	NA	0	0	0	0	0	0	0	0	0	0	0	0	0	0	0	0	0	0	0	0	0	0	0	0	0	0	0	0	0	0	0	0	0	0	0	0	0	0	0	0	0	0
X11066	4	11584953	CACTA	Upstream	53.8238	Neutral	S	0	0	0	0	0	0	0	0	0	0	0	0	0	0	0	0	0	0	0	0	0	0	0	0	0	0	0	0	0	0	0	0	0	0	0	0	0	0	0	100	100	0
X11088	4	11837245	TIR_MITE	Downstream	55.4617	Neutral	NA	100	100	100	0	0	100	100	0	0	0	0	100	0	0	100	0	100	0	0	0	0	0	100	0	0	0	0	0	0	0	0	100	0	0	0	0	0	0	0	0	0	0
X11100	4	11882203	Copia	Upstream	68.695	Neutral	NA	0	0	100	0	0	0	100	0	0	0	100	0	0	0	0	100	0	100	0	0	0	0	100	0	100	0	0	0	0	0	0	0	100	0	0	0	0	100	0	0	0	0
X11101	4	11882114	Copia	Upstream	68.6731	Balancing	S	0	0	0	0	0	0	0	0	0	0	0	0	0	0	0	0	0	0	0	0	0	0	0	0	0	0	0	0	0	0	0	0	0	0	0	0	0	100	0	0	0	0
X11105	4	119628	LINE	Downstream	49.295	Neutral	NA	0	0	0	100	0	0	0	0	0	0	0	0	0	0	0	0	0	0	0	0	0	0	0	0	0	0	0	0	0	0	0	0	0	0	0	0	100	0	0	0	0	0
X11108	4	11998880	MuDR	Downstream	39.4715	Divergent	S	0	0	0	0	0	0	0	0	0	100	0	0	0	0	0	0	0	0	0	0	0	100	0	0	0	0	0	0	0	0	0	0	0	0	0	0	0	0	0	0	0	0
X11109	4	11998796	MuDR	Downstream	39.5095	Neutral	S	0	0	0	0	0	0	0	0	0	100	0	0	0	0	0	0	0	0	100	100	100	100	0	0	0	0	100	100	100	0	0	0	0	0	0	0	0	0	0	0	0	0
X11112	4	12085046	Mariner	Downstream	40.4104	Neutral	S	0	0	0	0	0	0	0	0	0	0	0	0	0	0	0	100	0	0	0	0	0	0	0	0	0	0	0	0	0	0	0	0	0	0	0	0	0	0	0	0	0	0
X11114	4	12200399	MuDR	Upstream	28.0535	Neutral	NS	0	0	0	0	0	0	0	0	0	0	0	0	0	0	0	0	0	0	0	0	0	0	0	0	0	0	0	0	0	100	0	0	0	0	0	0	0	0	0	0	0	0
X11115	4	12200344	MuDR	Upstream	28.1069	Neutral	NA	0	0	100	0	0	0	100	0	0	0	100	0	100	0	0	0	0	0	0	0	0	100	0	0	0	0	0	0	100	0	0	100	0	0	0	0	0	0	0	0	0	0
X11121	4	12241299	Helitron	Downstream	59.6909	Balancing	NA	0	0	0	0	0	0	0	0	100	0	0	100	100	0	0	0	0	0	0	0	0	0	0	0	0	0	0	0	0	0	0	0	0	0	0	0	0	0	0	0	0	0
X11122	4	12241845	Helitron	Downstream	56.1249	Neutral	NA	0	0	0	100	0	0	0	0	100	0	100	0	0	0	100	0	100	100	0	0	0	0	0	0	0	0	0	0	100	100	0	0	0	0	0	0	100	0	0	100	100	100
X11126	4	12288547	Copia	Upstream	84.1487	Balancing	NA	0	0	0	0	0	0	100	0	0	0	0	100	100	0	0	0	0	0	0	0	0	0	0	0	0	0	0	0	0	100	100	0	0	0	0	0	0	0	0	0	0	0
X11132	4	1235012	MuDR	Downstream	40.2492	Neutral	S	0	0	0	0	0	0	0	0	0	0	0	0	0	0	0	0	0	0	0	0	0	0	0	0	0	0	0	0	0	0	0	0	0	0	0	0	0	100	0	0	0	100
X11135	4	12349791	SINE	Downstream	60.2578	Neutral	NA	0	0	0	0	0	0	0	0	0	0	0	0	0	0	0	0	0	0	0	0	0	0	0	0	0	0	0	0	0	0	0	0	0	0	0	0	0	0	0	0	0	100
X11159	4	12651737	Helitron	Upstream	24.7992	Balancing	NA	0	0	0	0	0	0	0	0	0	0	0	0	0	0	0	0	0	0	0	0	0	0	0	0	0	0	0	0	100	0	0	0	0	0	0	0	0	0	0	0	0	0
X11170	4	12778532	CACTA	Downstream	55.7494	Divergent	NA	0	0	0	0	0	0	0	0	0	0	0	0	0	0	0	0	0	0	0	0	0	0	0	0	0	0	0	0	0	0	0	0	0	0	0	0	0	0	0	100	100	0
X11173	4	12784995	Helitron	Upstream	26.6646	Neutral	NA	0	0	0	0	0	0	0	0	0	0	0	0	0	0	0	0	0	0	0	0	0	0	0	0	0	0	0	0	0	0	0	0	0	0	0	0	0	0	0	0	0	100
X11177	4	12807534	Helitron	Upstream	48.3839	Divergent	NA	0	0	0	0	0	0	0	0	0	0	0	0	0	0	0	100	0	0	0	0	0	0	0	0	0	0	0	0	0	0	0	0	0	0	0	0	0	0	0	0	0	0
X11184	4	12843901	LINE	Upstream	44.8107	Neutral	NA	0	0	0	0	0	0	0	0	0	0	0	0	0	0	0	0	0	0	0	0	0	0	0	100	0	0	0	0	0	0	0	0	0	0	0	0	0	0	0	0	0	0
X11189	4	13049362	SINE	Downstream	50.8822	Neutral	NA	100	100	100	0	0	0	0	0	0	100	0	100	100	0	0	0	0	0	100	0	100	0	0	0	0	0	0	0	100	0	100	0	0	0	0	0	100	0	0	0	0	0
X11201	4	13145775	Helitron	Downstream	43.2204	Balancing	NA	0	0	0	0	0	0	0	0	100	0	100	0	0	0	100	0	100	100	0	0	0	0	100	100	0	100	0	0	100	100	0	0	0	0	100	100	100	100	0	100	100	0
X11212	4	13389395	Helitron	Upstream	53.1789	Neutral	NS	0	0	0	100	0	0	0	0	100	100	100	100	100	0	0	0	100	0	0	0	0	0	0	0	0	0	0	0	0	0	0	0	0	0	0	0	0	0	0	0	0	0
X11213	4	13395049	MuDR	Upstream	26.8701	Neutral	NA	0	0	0	0	0	0	0	0	0	0	0	0	0	0	0	0	0	0	100	0	0	100	0	0	0	0	0	0	0	0	0	0	0	0	0	0	0	0	0	0	0	0
X11215	4	1345607	MuDR	Upstream	40.5586	Neutral	NA	0	0	0	0	0	0	0	0	0	0	0	100	0	0	0	0	100	0	0	0	0	0	0	0	0	0	0	0	0	0	0	0	0	0	0	0	0	0	0	0	0	0
X11216	4	13457701	Helitron	Upstream	69.4118	Neutral	NS	0	0	0	0	0	0	0	0	0	0	0	0	0	100	0	0	0	0	0	0	0	0	0	0	0	100	0	0	100	0	0	0	0	0	0	0	0	100	0	0	0	0
X11235	4	13516996	Mariner	Upstream	36.8511	Neutral	NS	0	0	0	0	0	0	0	0	0	0	0	0	0	0	0	0	0	0	0	0	0	0	0	0	0	0	0	0	0	0	0	0	0	0	0	0	0	0	0	0	0	0
X11244	4	13634414	Harbinger	Upstream	91.0879	Divergent	NA	0	0	100	100	100	0	100	0	0	0	0	0	0	100	100	100	100	0	0	0	0	0	100	100	0	0	0	0	0	100	0	100	100	100	0	0	0	0	0	0	0	0
X11245	4	13635316	Harbinger	Upstream	86.6891	Neutral	NA	0	0	100	0	0	0	0	100	0	0	0	0	0	0	0	0	100	0	0	0	0	0	0	0	0	0	0	0	0	100	0	100	100	100	0	0	0	0	0	100	100	100
X11254	4	13700077	hAT	Upstream	37.1214	Neutral	NS	0	0	0	0	0	0	0	0	100	100	0	0	0	0	0	0	0	0	0	100	0	0	0	0	100	100	100	100	100	0	0	0	0	0	0	0	0	0	0	0	0	0
X11256	4	13701141	hAT	Upstream	19.4165	Neutral	NS	100	0	0	0	0	0	0	0	0	0	0	0	0	0	0	100	100	0	0	0	0	0	0	0	0	0	0	0	0	0	0	0	0	0	0	0	0	0	0	0	0	0
X11257	4	13714268	hAT	Downstream	25.6905	Neutral	NS	0	0	0	0	0	0	0	0	0	0	0	0	0	0	0	0	0	0	0	0	0	0	0	0	0	0	0	0	0	0	0	0	0	0	100	0	0	0	0	0	0	0
X11259	4	13735225	Gypsy	Downstream	40.939	Neutral	S	0	0	0	0	0	0	0	0	0	100	0	0	0	0	0	0	0	0	0	100	0	0	0	0	0	0	0	0	0	0	0	0	0	0	0	0	0	0	0	0	0	0
X11279	4	13897151	MuDR	Downstream	36.4966	Neutral	NA	100	0	0	0	0	100	0	0	0	0	100	0	0	0	100	0	100	0	100	100	0	100	100	0	0	0	0	0	0	0	0	0	0	0	100	100	0	0	0	0	0	100
X11282	4	13901752	TIR_MITE	Downstream	30.0998	Neutral	NA	0	0	0	0	0	0	0	0	0	0	0	0	0	0	0	0	0	0	0	100	0	0	100	0	100	0	100	0	100	0	0	0	0	0	0	0	0	0	0	0	0	0
X11287	4	13948273	Helitron	Upstream	31.209	Divergent	NA	0	0	0	0	0	0	0	0	0	0	0	0	0	0	0	0	0	0	0	0	0	0	0	0	100	100	100	0	0	0	0	0	0	0	0	0	0	0	0	100	100	0
X11304	4	140627	SINE	Upstream	60.1997	Neutral	NA	0	0	0	0	0	0	100	0	0	0	0	0	0	0	0	0	0	0	0	0	0	0	0	0	0	0	0	0	0	0	0	0	0	0	0	0	0	0	0	0	0	0
X11310	4	14086300	MuDR	Downstream	35.9305	Balancing	NA	0	0	100	0	0	0	0	0	0	0	0	0	0	0	0	0	0	0	0	0	0	0	0	0	0	0	0	0	0	0	100	0	0	0	0	0	0	0	0	0	0	0
X11313	4	14133989	NA	Upstream	52.4881	Balancing	NS	0	0	100	100	0	0	100	0	0	0	100	0	0	0	0	0	100	100	0	0	0	0	100	100	0	0	100	0	0	100	100	0	100	0	0	0	100	0	0	100	100	0
X11326	4	14219432	hAT	Downstream	50.6853	Balancing	NS	0	0	100	0	0	0	100	0	0	0	0	0	0	0	0	0	0	0	0	0	0	0	0	0	0	0	0	0	0	0	0	0	0	0	0	0	0	100	0	0	0	0
X11334	4	14259830	CACTA	Downstream	37.7757	Neutral	NA	0	0	0	0	0	100	100	100	0	0	100	0	0	0	0	0	0	0	0	0	0	0	0	0	0	0	100	0	0	0	0	0	0	0	0	0	0	0	0	0	0	0
X11335	4	14266487	Copia	Upstream	25.4755	Neutral	NS	0	0	0	0	0	0	0	0	0	0	0	0	100	0	0	0	100	0	0	0	0	0	0	0	0	0	0	0	0	100	0	0	0	0	0	0	0	0	0	100	100	0
X11341	4	14304680	MuDR	Downstream	41.4005	Balancing	NA	0	0	0	0	0	100	0	0	0	0	0	0	100	100	100	100	0	100	0	0	0	0	100	100	0	0	0	0	0	0	100	0	100	0	0	100	0	0	0	0	0	0
X11342	4	14305510	MuDR	Downstream	44.2493	Neutral	NA	0	0	0	0	0	0	0	100	0	0	0	0	0	0	0	0	0	0	0	0	0	0	100	100	0	0	0	0	0	0	100	0	0	0	0	0	0	0	0	0	0	0
X11344	4	14308473	TIR_MITE	Downstream	7	Neutral	NA	0	0	0	0	0	0	0	0	0	0	0	0	0	0	0	0	0	0	0	0	0	0	0	0	0	0	0	0	0	0	0	0	0	0	0	0	0	0	0	100	100	0
X11363	4	14427942	MuDR	Downstream	35.7771	Neutral	NA	100	0	0	0	0	0	0	0	0	0	0	0	0	100	100	100	0	0	0	0	0	0	0	0	0	100	100	0	0	0	0	0	0	0	0	0	0	0	0	0	0	0
X11375	4	14472873	LINE	Downstream	46.4973	Neutral	NA	0	0	0	0	0	0	0	0	0	0	0	0	0	0	0	0	0	0	0	0	100	0	0	0	0	0	0	0	0	0	0	0	0	0	0	0	0	0	0	0	0	0
X11377	4	14489343	Helitron	Downstream	46.6262	Divergent	NA	0	0	0	100	100	100	100	0	0	100	0	0	100	100	100	0	100	0	100	100	100	0	0	100	100	100	0	0	0	0	0	100	0	0	0	0	100	0	0	0	0	0
X11379	4	14507615	hAT	Downstream	54.909	Neutral	NS	0	0	0	0	0	0	0	0	0	0	0	0	0	0	0	0	0	0	0	0	0	0	0	0	0	100	0	0	0	0	0	0	0	0	0	0	0	0	0	0	0	0
X11386	4	14554551	Helitron	Downstream	76.8375	Neutral	S	100	0	0	0	100	0	0	100	100	100	100	0	0	100	100	0	0	0	0	0	0	0	100	0	0	100	0	0	0	0	0	100	0	0	0	0	0	0	0	0	0	0
X11387	4	14554443	Helitron	Downstream	76.818	Neutral	S	0	0	0	0	0	0	100	0	0	0	0	0	0	100	0	0	0	0	0	0	100	0	0	0	0	0	0	0	0	0	0	0	0	0	0	0	0	0	0	0	0	100
X11391	4	14564385	SINE	Downstream	52.2877	Neutral	S	0	0	0	100	0	0	0	0	0	0	100	0	100	100	100	0	100	100	100	0	0	0	0	0	100	100	0	0	0	100	100	0	0	0	0	0	0	100	0	100	100	100
X11395	4	14578096	Helitron	Upstream	64.8228	Neutral	NA	100	0	0	100	0	100	100	100	0	0	100	0	0	100	0	100	100	0	100	0	0	100	0	0	100	100	100	100	0	0	0	0	0	0	0	100	0	0	0	100	100	100
X11410	4	14706106	MuDR	Upstream	41.9524	Neutral	NA	0	0	0	0	0	0	0	0	0	0	0	0	0	0	100	0	0	0	0	0	0	0	0	0	0	0	0	0	0	0	0	100	100	0	0	0	0	0	0	0	0	0
X11413	4	14727360	Harbinger	Upstream	64.6993	Neutral	NS	0	0	0	0	0	0	100	100	0	0	0	0	0	0	0	100	0	100	0	0	0	0	0	100	0	0	0	0	0	100	100	100	100	0	0	0	100	100	0	0	0	0
X11415	4	14735404	Harbinger	Downstream	58.983	Neutral	NA	0	0	0	0	0	0	0	0	0	0	0	0	0	0	0	0	0	0	0	0	0	0	0	0	0	0	0	0	0	0	0	0	0	0	0	0	0	0	0	0	0	100
X11418	4	14738087	Harbinger	Downstream	29.8664	Neutral	NA	0	0	0	0	100	0	0	0	0	0	0	0	0	0	100	100	0	0	0	0	0	0	0	0	0	0	0	0	0	0	0	0	0	0	0	0	0	0	0	0	0	0
X11420	4	14747886	Helitron	Downstream	22.2711	Neutral	NS	100	0	0	0	0	0	0	0	0	0	0	0	0	0	0	0	0	0	0	0	0	0	100	0	0	0	0	0	0	0	0	0	0	0	0	0	0	0	0	0	0	0
X11421	4	14747764	Helitron	Downstream	22.2036	Neutral	S	0	0	0	0	0	0	0	0	0	0	0	0	0	0	0	0	0	0	0	0	0	0	0	0	0	0	0	0	0	0	0	0	0	0	0	0	0	0	0	0	0	100
X11434	4	14812176	NA	Upstream	75.3857	Divergent	NS	0	0	0	0	0	0	0	0	0	0	0	0	0	0	0	0	0	0	100	100	0	0	0	0	0	0	0	0	0	0	0	0	0	0	0	0	0	0	0	0	0	0
X11444	4	14876947	TIR_MITE	Upstream	43.7379	Balancing	NS	0	0	0	0	0	0	0	0	100	100	100	0	0	0	0	0	0	0	0	0	0	0	0	0	0	100	0	0	100	0	0	0	0	0	0	0	0	0	0	0	0	0
X11446	4	14887076	Gypsy	Upstream	29.9666	Neutral	S	0	0	0	0	0	0	100	0	100	0	0	0	0	0	0	0	0	0	0	0	0	0	0	0	0	100	0	100	0	0	0	0	0	0	0	0	0	0	0	0	0	0
X11450	4	14900787	LINE	Downstream	37.7359	Neutral	S	100	0	100	100	100	100	0	0	0	100	100	100	100	0	100	100	100	100	100	0	0	100	100	100	100	100	100	100	100	100	100	100	100	100	0	0	100	0	0	0	0	0
X11451	4	14902276	LINE	Downstream	52.9623	Neutral	NA	100	0	100	100	100	100	0	0	100	100	100	100	100	0	100	100	100	100	100	100	0	100	100	100	100	100	100	100	100	100	100	100	100	100	0	0	100	0	0	0	0	0
X11484	4	14971482	MuDR	Upstream	72.3878	Neutral	NA	100	0	0	0	0	100	100	0	0	100	0	100	0	100	0	0	0	100	0	100	100	0	0	100	0	100	0	100	0	0	0	0	100	0	0	100	0	0	0	0	0	0
X11486	4	14973404	MuDR	Upstream	58.6686	Neutral	NA	0	0	0	0	0	0	0	0	0	0	0	0	0	0	0	0	0	0	0	0	0	0	0	0	0	0	0	0	0	0	0	0	0	0	0	0	0	100	0	0	0	0
X11488	4	15008496	LINE	Upstream	40.2865	Neutral	NA	0	0	0	0	0	0	0	0	0	0	0	0	0	0	0	0	0	0	0	0	100	0	0	100	0	100	100	0	0	0	0	0	0	0	0	0	0	0	0	0	0	0
X11500	4	15020788	SINE	Downstream	32.3883	Neutral	NS	0	0	0	0	0	0	0	0	0	0	0	0	0	0	0	0	0	0	0	0	0	0	0	0	0	0	0	0	0	0	0	0	0	0	0	0	0	0	0	0	0	0
X11501	4	15020653	SINE	Downstream	32.3419	Neutral	NS	0	0	0	0	0	0	0	0	0	0	0	0	0	0	0	0	0	0	0	0	0	0	0	0	0	0	0	100	0	0	0	0	0	0	0	0	0	0	0	0	0	0
X11505	4	15042654	Gypsy	Downstream	30.1828	Neutral	S	0	0	0	0	0	0	0	0	0	0	0	0	0	0	0	0	0	0	0	0	0	0	0	0	0	0	0	0	0	0	0	0	0	0	0	0	0	100	0	0	0	0
X11509	4	15054089	Harbinger	Downstream	82.8975	Neutral	S	0	0	0	0	0	0	0	0	0	0	0	0	0	0	0	0	0	0	0	0	0	0	0	0	0	0	0	0	0	0	0	0	0	0	0	0	0	100	0	0	0	0
X11510	4	15056254	SINE	Downstream	86.3076	Neutral	NA	0	0	0	100	0	0	100	100	0	0	0	0	0	0	0	0	0	0	0	0	0	0	0	0	100	0	0	0	0	100	0	100	0	100	0	0	0	0	0	100	100	0
X11515	4	15061713	SINE	Downstream	44.1022	Neutral	NA	0	0	0	0	0	0	0	0	0	0	0	0	0	0	0	0	0	0	0	0	0	0	0	0	0	0	0	0	0	0	0	0	0	0	0	0	0	100	0	0	0	0
X11520	4	15089592	Mariner	Downstream	72.3118	Neutral	NA	0	0	0	0	0	0	0	0	0	0	0	0	0	0	0	0	0	0	0	0	0	0	0	0	0	0	100	0	0	0	0	0	0	0	0	0	0	0	0	0	0	0
X11524	4	15094123	NA	Downstream	53.9815	Neutral	NA	0	0	0	0	100	0	0	0	0	0	0	100	0	100	100	100	100	100	0	0	0	0	100	0	0	0	0	0	0	0	0	0	0	100	100	0	0	0	0	0	0	0
X11525	4	15094039	NA	Downstream	53.9537	Neutral	NA	0	0	0	100	0	0	0	0	0	0	0	0	0	100	100	0	0	0	0	0	0	0	0	0	0	0	0	0	0	0	0	0	0	0	0	0	0	0	0	0	0	0
X11531	4	15106237	MuDR	Downstream	45.607	Neutral	NA	100	0	0	100	100	0	100	0	100	0	100	0	0	0	100	100	0	100	0	100	0	0	0	0	0	0	100	100	100	0	0	0	0	0	100	0	0	0	0	0	0	0
X11536	4	15118220	hAT	Upstream	61.7657	Neutral	NS	0	0	0	0	0	0	0	0	0	0	0	0	0	0	0	0	0	0	0	0	0	0	0	0	0	0	0	0	0	0	0	0	0	0	0	0	0	0	0	0	0	0
X11538	4	15120361	NA	Downstream	60.9344	Neutral	NA	0	0	0	0	0	0	0	0	0	0	0	0	0	0	0	0	0	0	0	0	0	0	0	0	0	0	0	0	0	100	0	0	0	0	0	0	0	0	0	0	0	0
X11540	4	15127974	NA	Upstream	58.6856	Neutral	NA	0	0	0	0	0	0	0	0	0	100	0	0	0	0	0	0	0	0	100	100	0	0	0	0	0	100	0	100	0	0	0	0	0	0	0	0	0	0	0	100	100	0
X11555	4	15235145	TIR_MITE	Downstream	38.0263	Neutral	NA	0	0	0	0	0	0	0	0	0	0	0	0	0	0	0	0	0	0	0	0	0	0	0	0	0	0	0	0	0	0	0	0	0	0	0	0	0	0	0	100	100	0
X11564	4	15248196	Helitron	Upstream	58.4038	Divergent	NA	0	0	0	0	0	0	0	0	0	100	0	100	0	0	0	0	100	0	100	0	100	0	100	0	0	0	0	0	0	0	100	0	0	0	100	0	100	0	0	0	0	0
X11570	4	15284573	NA	Downstream	34.3511	Neutral	NS	0	0	0	0	0	0	0	0	0	0	0	0	0	0	0	0	0	0	0	0	0	0	0	0	0	0	0	0	0	0	0	0	0	0	0	0	0	100	0	0	0	0
X11571	4	15286940	NA	Upstream	17.9444	Neutral	S	0	0	0	0	0	0	100	0	0	0	0	0	0	0	0	0	0	0	0	0	0	0	0	0	0	0	0	0	0	0	0	0	0	0	0	0	0	0	0	0	0	100
X11587	4	15329666	MuDR	Upstream	76.2758	Divergent	NA	0	0	0	0	0	0	100	100	0	0	0	0	0	0	0	0	0	0	0	0	0	0	0	0	0	0	0	0	0	0	0	0	0	0	0	0	0	0	0	0	0	0
X11613	4	15432718	MuDR	Upstream	44.4072	Neutral	NA	0	0	0	0	0	0	0	0	0	0	0	0	0	0	0	0	0	0	0	0	100	100	0	0	0	0	0	100	0	0	0	0	0	0	0	0	0	0	0	0	0	0
X11616	4	15439800	Gypsy	Upstream	19.4936	Neutral	NA	0	0	0	100	0	0	0	0	0	0	0	0	0	0	0	0	0	0	0	0	0	0	0	0	0	0	0	0	0	0	0	0	0	0	0	0	0	0	0	0	0	0
X11626	4	15480743	TIR_MITE	Upstream	19.975	Neutral	NA	0	0	100	0	100	0	100	0	0	0	0	0	0	100	100	100	0	0	0	0	0	0	100	0	0	0	0	0	0	0	0	0	0	0	0	0	100	0	0	0	0	0
X11631	4	15530610	Helitron	Upstream	28.1247	Neutral	NA	100	0	0	0	0	0	0	100	0	0	0	100	100	0	0	0	0	0	0	0	0	0	0	0	0	0	0	0	0	0	0	0	100	0	0	0	0	100	0	100	100	100
X11632	4	15530507	Helitron	Upstream	28.0713	Divergent	NA	0	0	0	0	100	0	0	0	100	100	0	0	0	0	0	0	0	0	0	0	0	0	0	0	0	100	100	0	100	0	0	0	0	0	0	0	100	0	0	0	0	0
X11638	4	15546052	Helitron	Downstream	70.7743	Neutral	S	0	0	0	0	0	0	0	0	0	0	0	100	0	0	0	0	100	0	0	0	0	0	0	0	0	0	0	0	0	0	100	100	100	0	0	0	0	0	0	0	0	0
X11645	4	15570380	LINE	Upstream	59.203	Neutral	NA	0	0	0	0	0	100	0	100	0	0	100	100	0	0	0	0	0	0	0	0	0	0	0	0	100	100	0	0	0	0	100	0	100	100	0	0	100	100	0	100	100	100
X11646	4	15570227	LINE	Upstream	59.2284	Balancing	NA	0	0	0	0	0	100	0	100	0	0	100	100	0	0	0	0	0	0	0	0	0	0	0	0	0	0	0	0	0	0	100	0	100	100	0	0	100	100	0	100	100	0
X11668	4	15652080	Helitron	Upstream	29.189	Neutral	NS	0	0	0	0	0	100	0	0	0	0	0	0	0	0	0	0	0	0	0	0	0	0	0	0	0	0	0	0	0	0	0	100	100	0	0	0	100	0	0	0	0	0
X11683	4	1571557	SINE	Upstream	52.9339	Neutral	NA	0	0	0	0	0	0	0	0	0	0	0	0	0	0	0	0	0	0	0	0	0	0	0	0	0	0	0	0	0	0	0	0	0	0	0	0	0	100	0	100	100	100
X11689	4	15729643	LINE	Downstream	46.2277	Divergent	NA	0	0	0	0	0	100	100	0	0	0	0	100	0	100	100	0	100	0	100	0	100	100	0	100	0	0	0	0	0	0	0	0	100	0	100	0	100	0	0	0	0	0
X11699	4	15752629	Helitron	Downstream	104.848	Neutral	NA	0	0	0	0	100	0	0	0	0	0	0	0	0	0	0	0	0	100	0	100	0	100	0	0	0	100	0	0	0	0	0	0	100	0	0	0	0	0	0	0	0	0
X11700	4	15758247	Helitron	Downstream	73.1847	Divergent	NS	0	0	0	0	0	0	0	0	0	0	0	0	0	0	0	0	0	0	0	0	100	0	0	0	0	0	0	0	0	0	0	0	0	0	0	0	0	0	0	0	0	0
X11701	4	15758190	Helitron	Downstream	73.1642	Neutral	NA	0	0	0	0	0	0	0	0	0	0	0	0	0	0	0	0	0	0	0	0	100	0	0	0	0	0	0	0	0	0	0	0	0	0	0	0	0	0	0	0	0	0
X11702	4	1577054	Helitron	Upstream	53.2447	Neutral	NA	0	0	0	0	0	0	0	0	0	0	0	0	0	0	0	0	0	0	0	0	0	0	0	0	0	0	0	0	0	0	0	0	0	0	0	0	0	0	0	0	0	100
X11705	4	15789228	Gypsy	Upstream	20.2485	Balancing	NA	0	0	0	0	0	0	0	0	0	0	0	0	0	0	0	0	0	0	0	0	0	0	0	0	0	0	0	0	0	0	0	0	0	0	0	0	0	0	0	0	0	100
X11706	4	15802192	NA	Downstream	40.2244	Neutral	S	0	0	0	0	0	0	0	0	100	0	100	0	0	0	0	100	0	0	0	0	0	0	0	100	100	0	100	100	0	0	100	0	0	0	0	0	0	0	0	0	0	0
X11707	4	15802045	NA	Downstream	40.2616	Neutral	S	0	0	0	0	100	0	0	0	0	0	0	0	0	0	100	100	0	0	0	0	0	0	0	100	0	0	0	0	0	0	0	0	0	0	0	0	0	0	0	0	0	0
X11713	4	15826207	Copia	Downstream	51.923	Divergent	S	0	0	0	0	0	0	0	0	0	0	0	0	0	0	0	0	0	0	0	0	0	0	0	0	0	0	0	0	0	0	0	0	0	0	0	0	0	0	0	100	100	0
X11717	4	15863300	Mariner	Upstream	21.6333	Neutral	NA	0	0	0	0	0	0	0	0	0	0	100	0	0	0	0	0	0	0	100	0	0	0	0	0	0	0	0	0	0	0	0	0	0	0	0	0	0	0	0	0	0	0
X11719	4	15866000	MuDR	Downstream	42.3438	Divergent	NA	0	0	100	0	0	0	100	100	0	0	100	0	0	0	0	0	100	0	100	0	0	0	100	0	0	0	0	0	0	0	0	100	0	100	0	0	0	0	0	0	0	0
X11721	4	15873974	TIR_MITE	Downstream	49.2747	Neutral	NA	0	0	0	0	100	0	0	0	0	0	0	0	0	0	0	0	0	0	0	0	0	0	0	0	0	0	0	0	0	0	0	0	0	0	0	0	0	0	0	0	0	0
X11723	4	15901228	Gypsy	Upstream	67.6831	Divergent	NA	0	0	0	0	0	0	0	0	0	0	0	0	0	0	0	0	0	0	0	0	0	0	0	0	0	0	0	0	0	0	0	0	0	0	0	0	0	0	0	0	0	0
X11725	4	15918434	MuDR	Upstream	60.7042	Neutral	S	0	0	0	100	0	0	0	0	0	0	0	100	0	0	0	0	100	100	0	0	0	0	0	0	0	0	0	0	0	0	0	100	100	0	0	0	0	0	0	0	0	0
X11727	4	15922923	Helitron	Downstream	21.8174	Neutral	NS	0	0	0	0	0	0	0	0	0	0	0	0	0	0	0	0	0	100	0	0	0	0	0	0	0	0	0	0	0	0	0	0	0	0	0	0	0	0	0	0	0	0
X11728	4	15922894	Helitron	Downstream	21.8861	Neutral	S	0	0	100	0	100	0	0	0	0	0	0	100	0	0	0	0	0	0	0	100	100	100	0	0	100	0	100	0	100	0	100	100	100	0	0	0	0	0	0	0	0	0
X11732	4	15942729	CACTA	Downstream	64.4127	Neutral	NA	0	0	0	0	0	0	0	0	0	0	0	0	0	0	0	0	0	0	0	0	0	0	0	0	0	0	0	0	0	0	0	0	0	0	0	0	0	0	0	0	0	0
X11744	4	15986814	Copia	Downstream	22.9565	Divergent	NS	0	0	0	0	0	0	0	0	0	0	0	0	0	0	0	0	0	0	0	0	0	0	0	0	0	0	0	0	0	0	100	100	100	0	0	0	0	0	0	0	0	0
X11746	4	15991568	CACTA	Upstream	57.6455	Divergent	NA	100	0	0	100	0	100	0	0	0	100	0	0	0	100	100	0	100	100	0	0	0	0	0	0	0	0	0	0	0	100	100	100	100	0	0	100	100	0	0	0	0	0
X11749	4	16001862	Mariner	Upstream	69.5054	Neutral	NS	0	0	100	0	0	0	0	0	0	0	0	100	0	0	0	100	0	100	0	0	0	0	0	0	0	0	0	0	0	100	100	0	100	0	0	0	100	0	0	0	0	0
X11755	4	16018020	MuDR	Upstream	37.7624	Neutral	NA	0	0	0	0	0	0	0	0	0	0	0	0	0	100	0	0	100	0	0	0	0	0	0	0	0	0	0	0	0	0	0	0	100	0	100	0	0	0	0	0	0	0
X11789	4	16131304	Harbinger	Downstream	66.7982	Divergent	NA	0	0	0	0	0	0	0	0	0	0	0	0	0	0	0	0	0	0	0	0	0	0	0	0	0	0	0	0	0	0	0	0	0	0	0	0	0	0	0	100	100	100
X11801	4	16213735	NA	Upstream	52.9811	Neutral	S	0	0	0	0	100	0	0	100	0	0	0	0	0	100	0	0	0	0	0	0	0	0	0	0	0	100	0	0	0	0	100	0	0	0	0	0	0	0	0	0	0	0
X11804	4	16216278	NA	Upstream	16.5529	Neutral	NS	0	0	0	0	0	0	0	0	0	0	0	0	0	0	0	0	0	0	0	0	0	0	0	0	0	0	0	0	0	0	0	0	0	0	0	0	0	0	100	0	0	0
X11812	4	16237327	Copia	Downstream	64.1483	Neutral	S	0	0	0	0	0	0	0	0	0	0	0	0	0	0	0	0	0	0	0	0	0	0	0	0	0	0	0	0	0	0	0	0	0	0	0	0	0	0	100	0	0	0
X11813	4	16246166	MuDR	Downstream	56.2583	Divergent	NA	0	0	0	0	0	0	100	0	0	0	0	0	0	0	0	0	0	0	0	0	0	0	0	0	0	0	0	0	0	0	0	0	0	100	0	0	100	0	0	0	0	0
X11824	4	16296140	NA	Upstream	23.1517	Divergent	S	0	0	0	0	0	0	0	0	0	0	0	0	0	0	0	0	0	0	0	0	0	0	0	0	0	0	0	0	0	0	0	100	0	0	0	0	0	0	0	0	0	0
X11841	4	16401317	Helitron	Downstream	71.9514	Balancing	NA	0	0	0	0	0	0	0	0	0	0	0	0	0	0	0	0	0	0	0	0	0	0	0	0	0	0	100	0	0	0	0	0	0	0	0	0	0	0	0	0	0	0
X11843	4	16410824	TIR_MITE	Upstream	20.9523	Balancing	NA	0	0	0	0	0	0	0	0	0	0	100	0	0	0	0	0	0	0	100	0	0	100	0	0	0	0	100	0	0	0	0	0	0	0	0	0	0	0	0	0	0	0
X11847	4	164297	Helitron	Downstream	67	Neutral	NA	100	0	0	0	0	0	0	0	0	0	100	0	0	0	0	0	0	0	0	0	0	0	100	0	0	0	100	0	0	0	0	0	0	0	0	0	0	0	0	0	0	0
X11848	4	164130	Helitron	Downstream	67.0224	Neutral	NA	0	0	0	0	0	0	100	0	0	0	0	0	0	0	0	0	0	0	0	0	0	0	0	0	0	0	0	0	0	0	0	0	0	0	0	0	0	0	0	0	0	0
X11849	4	16430953	Copia	Upstream	34.8855	Neutral	NA	0	0	0	0	0	0	0	0	0	0	0	0	0	0	0	0	0	0	0	0	0	0	0	0	0	0	0	0	0	0	0	0	0	0	0	0	0	0	0	0	0	100
X11852	4	16441696	TIR_MITE	Upstream	69.6204	Neutral	S	0	0	0	0	0	0	0	0	0	0	0	0	0	0	0	0	0	0	0	0	0	0	0	0	0	0	0	0	0	0	0	0	0	0	0	0	0	100	0	0	0	0
X11865	4	16480807	Helitron	Downstream	64.8151	Neutral	NS	0	0	0	0	0	0	100	0	0	0	0	0	0	0	0	0	0	0	0	0	0	0	0	0	0	0	0	0	0	0	0	0	0	0	0	0	0	0	0	0	0	0
X11868	4	16502875	Gypsy	Upstream	42.9069	Neutral	NS	0	0	0	0	0	0	0	0	0	0	0	0	0	0	0	0	0	0	0	0	0	0	0	0	0	0	0	0	0	0	0	0	0	0	0	0	0	0	0	0	0	100
X11873	4	16520601	Harbinger	Upstream	68.9202	Neutral	S	0	0	0	0	0	100	0	100	0	100	100	0	100	0	0	0	0	0	100	100	100	100	0	0	0	0	0	0	0	0	0	0	0	0	0	0	0	100	100	0	0	0
X11874	4	16520519	Harbinger	Upstream	68.8985	Neutral	NS	0	0	0	0	0	0	0	0	0	0	0	0	0	0	0	0	0	0	0	0	0	0	0	0	0	0	0	0	0	0	0	0	0	0	0	0	0	100	100	0	0	0
X11876	4	16523330	Harbinger	Upstream	44.8665	Divergent	NS	0	0	0	0	0	100	0	100	100	100	0	0	0	0	0	0	0	0	100	0	100	0	0	0	0	0	0	100	100	0	0	0	0	0	0	0	0	100	100	0	0	0
X11881	4	16581444	Harbinger	Downstream	59.4643	Balancing	NA	100	0	100	0	0	0	100	0	0	100	0	100	100	0	100	100	0	0	0	0	100	100	0	0	0	0	0	0	100	0	0	100	100	0	100	0	0	0	0	0	0	0
X11883	4	16592153	MuDR	Downstream	46.2385	Neutral	S	0	0	0	0	0	0	0	0	0	0	0	0	0	0	0	0	0	0	0	0	0	0	0	0	0	0	0	0	0	0	0	0	0	0	0	0	0	100	0	0	0	0
X11886	4	16596874	NA	Downstream	29.6311	Neutral	NA	0	0	0	0	0	0	0	0	0	0	0	0	0	0	0	0	0	0	0	0	0	0	0	0	0	0	0	0	0	0	0	0	0	0	0	0	0	100	0	0	0	0
X11895	4	16615636	TIR_MITE	Downstream	40.1248	Neutral	NS	0	0	0	0	0	0	0	0	0	0	0	0	0	0	0	0	0	0	0	0	0	0	0	0	0	100	100	0	0	0	0	0	0	0	0	0	0	0	0	0	0	0
X11907	4	16632706	CACTA	Upstream	81.719	Neutral	S	100	0	0	0	0	0	0	100	100	100	0	0	0	100	0	0	0	0	0	100	100	100	0	0	0	0	0	0	100	100	0	0	0	0	0	0	100	100	0	0	0	0
X11910	4	16636172	CACTA	Upstream	56.9825	Neutral	NA	0	0	0	0	0	0	100	100	0	0	0	0	0	0	100	0	0	0	0	0	0	0	0	0	0	0	0	0	0	100	0	0	0	0	0	0	100	0	0	0	0	0
X11922	4	16670703	SINE	Downstream	75.7496	Neutral	NS	0	0	0	0	0	0	0	0	0	0	0	0	0	0	0	0	0	0	0	0	0	0	0	0	0	0	0	0	0	0	0	0	0	0	100	0	0	0	0	0	0	0
X11926	4	16675205	TRIM_LAR	Upstream	54.6717	Neutral	NA	0	0	0	0	0	0	0	0	0	0	0	0	0	0	0	0	0	0	0	0	0	0	0	0	0	0	0	0	0	0	0	0	0	0	0	0	0	0	0	0	0	100
X11928	4	16689287	NA	Upstream	54.9727	Neutral	NS	0	0	0	0	0	0	0	100	0	0	0	0	0	0	0	0	0	0	0	0	0	0	0	0	0	0	0	0	0	0	0	0	0	0	0	0	0	0	0	0	0	0
X11933	4	16706933	CACTA	Downstream	68.469	Neutral	NA	0	0	0	0	0	0	0	0	0	0	0	0	0	0	0	0	0	0	0	0	0	0	0	0	0	0	0	0	0	0	0	0	0	0	0	0	0	0	0	100	100	0
X11943	4	16782053	MuDR	Upstream	30.3974	Neutral	NS	0	0	0	0	0	0	0	0	0	0	0	0	0	0	0	0	0	0	0	100	0	0	0	0	0	100	0	0	0	0	0	0	0	0	0	0	0	0	0	0	0	0
X11944	4	16792820	Copia	Upstream	41.9881	Neutral	NS	0	0	0	100	100	100	0	0	0	0	0	0	0	100	100	100	0	100	0	0	0	0	100	100	0	0	0	0	100	0	100	100	100	0	100	0	100	0	0	0	0	0
X11948	4	16841619	Copia	Upstream	17.8045	Neutral	NS	100	0	0	0	100	0	0	0	0	0	0	0	0	0	100	100	0	0	0	0	0	0	0	0	100	100	100	0	100	0	0	0	0	0	0	0	0	100	0	0	0	0
X11951	4	16846652	Copia	Upstream	72.8766	Neutral	NA	0	0	0	0	0	0	0	0	0	0	0	0	0	0	0	0	0	0	0	0	0	0	0	0	0	0	0	0	0	0	0	0	0	0	0	0	0	100	100	100	100	100
X11966	4	16871992	hAT	Upstream	67.4833	Neutral	NS	0	0	0	0	0	0	100	0	0	0	0	0	100	0	0	0	0	0	0	0	0	0	0	0	0	0	0	0	0	0	0	0	0	100	0	0	0	0	0	0	0	0
X11968	4	16894943	LINE	Downstream	57.8619	Balancing	NA	0	0	0	0	0	0	0	0	0	0	0	0	0	0	0	0	0	0	0	0	0	0	0	0	0	0	0	0	0	0	100	0	0	0	0	0	0	0	100	0	0	0
X11969	4	16894867	LINE	Downstream	57.8878	Neutral	S	0	0	0	0	0	0	0	0	0	0	0	0	0	0	0	0	0	0	0	0	0	0	0	0	0	0	0	0	0	0	0	0	0	0	0	0	0	0	100	0	0	0
X11971	4	16899333	LINE	Downstream	88.775	Neutral	NA	0	0	0	0	0	0	0	0	0	0	0	0	0	0	0	0	0	0	0	0	0	0	0	0	0	0	0	0	0	0	0	0	100	100	0	0	0	0	0	0	0	0
X11974	4	16902199	TIR_MITE	Downstream	101.489	Neutral	NA	0	0	0	0	0	0	0	0	0	0	0	0	0	0	0	0	0	0	0	0	0	0	0	0	0	0	0	0	0	0	0	0	0	0	0	0	0	0	100	100	100	100
X11977	4	16925055	Mariner	Downstream	85.0882	Divergent	S	0	0	0	0	0	0	0	0	0	0	0	0	0	0	0	0	0	0	0	0	0	0	0	0	0	0	0	0	0	0	0	0	0	0	0	0	0	0	100	0	0	0
X11980	4	16934204	SINE	Upstream	37.6696	Neutral	S	0	0	0	0	0	0	0	0	0	0	0	0	0	0	0	0	0	0	0	0	0	0	0	0	0	0	0	0	0	0	0	0	0	0	0	0	0	100	0	0	0	0
X11981	4	16934057	SINE	Upstream	37.7094	Divergent	NA	0	0	0	0	0	0	0	0	0	0	0	0	0	0	0	0	0	0	0	0	0	0	0	0	0	0	0	0	0	0	0	0	100	0	0	0	0	0	0	100	100	0
X11982	4	16940834	Tase	Downstream	31.9061	Neutral	S	0	0	100	0	100	100	0	0	0	0	0	0	0	0	0	0	0	100	0	0	0	0	0	0	0	0	0	0	0	100	0	0	0	0	100	100	0	0	0	0	0	0
X11985	4	16955655	NA	Downstream	75.306	Neutral	NA	0	0	100	100	100	0	0	0	0	0	100	0	100	0	0	0	100	0	0	100	100	0	0	100	0	0	0	100	100	0	0	0	100	0	0	0	0	0	0	0	0	0
X11989	4	16969552	MuDR	Upstream	72.3671	Neutral	NA	0	0	100	100	0	0	0	0	100	0	0	0	0	0	100	0	100	0	0	100	100	100	0	0	0	0	0	0	100	100	0	0	0	0	0	100	0	0	0	0	0	0
X11991	4	16978608	MuDR	Downstream	59.5651	Neutral	S	0	0	0	100	0	0	0	0	0	0	0	100	100	0	0	0	100	100	0	0	0	0	0	0	100	0	0	0	0	0	100	0	100	100	0	0	100	0	0	0	0	0
X11992	4	16978469	MuDR	Downstream	59.5903	Neutral	NA	0	0	0	0	0	0	0	0	0	0	0	0	0	100	0	0	0	0	0	0	0	0	0	0	0	0	0	0	0	0	0	0	0	0	0	0	0	0	0	0	0	100
X12002	4	17070523	MuDR	Downstream	55.9375	Neutral	NA	0	0	0	0	0	0	0	0	0	0	0	0	0	0	0	0	0	0	0	0	0	0	0	0	0	0	0	0	0	0	0	0	0	0	0	0	0	0	0	0	0	100
X12014	4	17111573	TIR_MITE	Upstream	64.4205	Neutral	NA	0	0	0	0	0	0	0	0	0	100	0	0	0	0	0	0	0	0	0	0	100	0	0	0	0	0	0	100	0	0	0	0	0	0	0	0	0	0	0	0	0	0
X12035	4	17225120	Harbinger	Downstream	83.8272	Neutral	NA	100	0	100	100	0	0	0	0	100	0	0	0	100	0	0	0	0	0	100	0	100	0	100	0	0	0	0	100	100	100	100	0	0	0	100	0	100	0	100	0	0	0
X12038	4	17229305	NA	Upstream	100.548	Neutral	NS	0	0	0	0	0	0	0	0	0	0	0	0	0	0	0	0	0	100	0	0	0	0	0	0	0	0	0	0	0	0	0	0	0	0	0	0	0	0	0	0	0	0
X12039	4	17229655	NA	Upstream	99.4837	Balancing	NA	0	0	0	0	100	0	0	0	0	0	0	0	0	0	0	0	0	0	0	0	0	0	100	0	0	0	0	0	0	0	0	0	100	0	100	0	0	0	0	0	0	0
X12042	4	17239677	NA	TE	0	Neutral	NS	0	0	0	0	0	0	0	0	0	0	0	0	0	0	0	0	0	0	100	0	0	100	0	0	0	100	100	0	0	0	0	0	0	0	0	0	0	0	0	0	0	0
X12045	4	17251469	Helitron	Upstream	28.6007	Neutral	NS	100	0	0	0	0	0	0	0	0	0	0	0	0	0	0	100	0	0	0	0	0	0	100	0	0	0	0	100	0	0	0	0	0	0	0	0	0	0	0	0	0	0
X12067	4	17356681	TRIM_LAR	Downstream	33.2566	Neutral	NA	0	0	0	100	0	0	0	0	0	0	0	0	0	0	0	0	100	0	0	0	0	0	0	0	0	0	0	100	0	0	0	0	0	0	0	0	0	0	0	0	0	0
X12087	4	17410539	Helitron	Downstream	41.2674	Divergent	S	0	0	0	0	0	0	0	0	100	100	0	0	0	0	0	0	0	100	0	100	0	0	0	0	0	0	0	0	100	0	0	0	0	0	0	0	100	100	100	0	0	100
X12088	4	17415441	hAT	Downstream	71.617	Neutral	NA	0	0	100	100	0	0	100	0	0	100	0	100	100	100	100	0	0	0	100	0	100	0	0	0	100	0	0	100	0	0	100	100	100	0	0	0	0	0	0	0	0	0
X12100	4	17485080	TIR_MITE	Upstream	87.6698	Neutral	NS	0	0	0	0	0	0	0	0	0	0	0	0	0	0	0	100	0	0	0	0	0	0	0	0	0	0	0	0	0	0	0	0	0	0	0	0	0	0	0	0	0	0
[truncated: 2,399 more rows]
