# Supplementary material for: Transposable elements maintain genome-wide heterozygosity in inbred populations
Source: Nat Commun. 2022 Nov 17;13:7022. doi: 10.1038/s41467-022-34795-4 (PMC9672359; doi:10.1038/s41467-022-34795-4)
Supplement: Supplementary file 6 — Supplementary Data 3 [file 41467_2022_34795_MOESM6_ESM.xlsx]

## Sheet: Sheet1
Supplementary Data 3. American SNPs in VCF Format.
#CHROM	POS	ID	REF	ALT	QUAL	FILTER	INFO	FORMAT	KTT12_1	KTT13_1	KTT4_1	KTT9_1	LPT1_1	LPT21_1	LPT27_1	LPT4_1	PTP1_1	PTP2_1	PTP3_1	PTP5_1	RON14_1	RON15_1	RON2_1	RON8_1	MAN2_1	MAN3_1	MAN4_1	MAN5_1	PCR14_1	PCR18_1	PCR6_1	PCR7_1	PIN-D13_1	PIN-D14_1	PIN-D3_1	PIN-D5_1	SAK10_1	SAK13_1	SAK3_1	SAK9_1	SBD17_1	SBD2_1	SBD3_1	SBD7_1	TSS1_1	TSS4_1	TSS5_1	TSS8_1	TSSA11_1
scaffold_1	17054	1250	C	T	.	PASS	NS=91;AF=0.995,0.005;AC=1;AN=98	GT	0/0	0/0	0/0	0/0	0/0	0/0	0/0	0/0	0/0	0/0	0/0	0/0	0/0	0/0	0/0	0/0	0/0	0/0	0/0	0/0	0/0	0/0	0/0	0/0	0/0	0/0	0/0	0/0	0/0	0/0	0/0	0/0	0/0	0/0	0/0	0/0	0/0	0/0	0/0	0/0	0/0
scaffold_1	40798	3221	C	T	.	PASS	NS=91;AF=0.989,0.011;AC=2;AN=98	GT	0/0	0/0	0/0	0/0	0/0	0/0	0/0	0/0	0/0	0/0	0/0	0/0	0/0	0/0	0/0	0/0	0/0	0/0	0/0	0/0	0/0	0/0	0/0	0/0	0/0	0/0	0/0	2022-01-01	0/0	0/0	0/0	0/0	0/0	0/0	0/0	0/0	0/0	0/0	0/0	0/0	0/0
scaffold_1	68646	3966	T	C	.	PASS	NS=91;AF=0.852,0.148;AC=27;AN=98	GT	0/0	0/0	0/0	0/0	1/0	0/0	2022-01-01	2022-01-01	2022-01-01	2022-01-01	0/0	0/0	2022-01-01	2022-01-01	2022-01-01	2022-01-01	0/0	0/0	0/0	0/0	1/0	1/0	0/0	1/0	2022-01-01	1/0	2022-01-01	0/0	0/0	0/0	0/0	0/0	0/0	0/0	0/0	0/0	0/0	0/0	1/0	0/0	0/0
scaffold_1	238507	1700	A	G	.	PASS	NS=91;AF=0.984,0.016;AC=3;AN=98	GT	0/0	0/0	0/0	0/0	0/0	0/0	0/0	0/0	0/0	0/0	0/0	0/0	0/0	0/0	0/0	0/0	0/0	0/0	0/0	0/0	0/0	0/0	0/0	0/0	0/0	0/0	0/0	0/0	0/0	0/0	0/0	0/0	2022-01-01	0/1	0/0	0/0	0/0	0/0	0/0	0/0	0/0
scaffold_1	270368	2196	T	A	.	PASS	NS=91;AF=0.978,0.022;AC=4;AN=98	GT	0/0	0/0	0/0	0/0	0/0	0/0	0/0	0/0	0/0	0/0	0/0	0/0	0/0	0/0	0/0	0/0	0/0	0/0	0/1	0/0	0/0	0/0	0/0	0/1	0/0	0/1	0/0	0/0	0/0	0/0	0/0	0/0	0/0	0/0	0/0	0/0	0/0	0/0	0/0	0/0	0/0
scaffold_1	298623	2716	C	T	.	PASS	NS=91;AF=0.989,0.011;AC=2;AN=98	GT	0/0	0/0	0/0	0/0	0/0	0/0	0/0	0/0	0/0	0/0	0/0	0/0	0/0	0/0	0/0	0/0	0/0	0/0	0/0	0/0	0/0	0/0	0/0	0/0	0/0	0/0	0/0	0/0	0/0	0/0	0/0	0/0	0/0	0/0	0/0	0/0	0/0	0/0	0/0	0/0	0/0
scaffold_1	334287	2986	T	G	.	PASS	NS=91;AF=0.538,0.462;AC=51;AN=98	GT	2022-01-01	2022-01-01	2022-01-01	2022-01-01	0/0	0/0	0/0	0/0	0/0	0/0	0/0	0/0	0/0	0/0	0/0	0/0	2022-01-01	0/0	1/0	0/0	1/0	1/0	1/0	2022-01-01	2022-01-01	2022-01-01	2022-01-01	2022-01-01	0/0	2022-01-01	1/0	1/0	1/0	0/0	1/0	0/0	2022-01-01	2022-01-01	2022-01-01	2022-01-01	2022-01-01
scaffold_1	432790	3302	T	G	.	PASS	NS=91;AF=0.769,0.231;AC=42;AN=98	GT	2022-01-01	2022-01-01	2022-01-01	2022-01-01	0/0	0/0	0/0	0/0	0/0	0/1	2022-01-01	0/0	0/0	0/1	0/0	0/1	2022-01-01	2022-01-01	0/1	0/1	2022-01-01	2022-01-01	2022-01-01	2022-01-01	2022-01-01	2022-01-01	2022-01-01	2022-01-01	0/0	0/0	0/0	0/0	0/1	0/0	0/0	0/0	0/0	0/1	0/1	0/0	0/0
scaffold_1	655415	3854	A	T	.	PASS	NS=91;AF=0.747,0.253;AC=2;AN=98	GT	0/0	0/0	0/0	0/0	0/0	0/0	0/0	0/0	0/0	0/0	0/0	0/0	0/0	0/0	0/0	0/0	0/0	0/0	0/0	0/0	0/0	0/0	0/0	0/0	0/0	0/0	0/0	0/0	0/0	0/0	0/0	0/0	0/0	0/0	0/0	0/0	0/0	0/0	0/0	0/0	0/0
scaffold_1	779071	4284	A	T	.	PASS	NS=91;AF=0.956,0.044;AC=8;AN=98	GT	0/0	0/0	0/0	0/0	2022-01-01	2022-01-01	2022-01-01	2022-01-01	0/0	0/0	0/0	0/0	0/0	0/0	0/0	0/0	0/0	0/0	0/0	0/0	0/0	0/0	0/0	0/0	0/0	0/0	0/0	0/0	0/0	0/0	0/0	0/0	0/0	0/0	0/0	0/0	0/0	0/0	0/0	0/0	0/0
scaffold_1	795896	4338	A	G	.	PASS	NS=91;AF=0.962,0.038;AC=7;AN=98	GT	0/0	0/0	0/0	0/0	0/0	0/0	0/0	0/0	0/0	0/0	0/0	0/0	0/0	0/0	0/0	0/0	0/0	0/0	1/0	0/0	0/0	1/0	1/0	1/0	1/0	1/0	1/0	0/0	0/0	0/0	0/0	0/0	0/0	0/0	0/0	0/0	0/0	0/0	0/0	0/0	0/0
scaffold_1	868478	4532	A	G	.	PASS	NS=91;AF=0.934,0.066;AC=12;AN=98	GT	0/0	0/0	0/0	0/0	0/0	0/0	0/0	0/0	0/0	0/0	0/0	0/0	0/0	0/0	0/0	0/0	0/0	0/0	0/0	0/0	0/0	0/0	0/0	0/0	1/0	0/0	1/0	0/0	2022-01-01	0/0	0/0	0/0	1/0	0/0	0/0	2022-01-01	0/0	1/0	0/0	0/0	1/0
scaffold_1	870587	4533	G	C	.	PASS	NS=91;AF=0.923,0.077;AC=14;AN=98	GT	0/0	0/0	0/0	0/0	0/0	0/0	0/0	0/0	0/0	0/0	0/0	0/0	0/0	0/0	0/0	0/0	1/0	1/0	2022-01-01	2022-01-01	2022-01-01	1/0	2022-01-01	1/0	0/0	1/0	0/0	0/0	0/0	0/0	0/0	0/0	0/0	1/0	0/0	0/0	0/0	0/0	0/0	0/0	0/0
scaffold_1	957978	4758	G	A	.	PASS	NS=91;AF=0.857,0.143;AC=26;AN=98	GT	0/0	0/0	0/0	0/0	0/0	0/0	0/0	0/0	0/0	0/0	0/0	0/0	0/0	0/0	0/0	0/0	0/0	0/0	0/1	2022-01-01	2022-01-01	2022-01-01	2022-01-01	0/0	0/1	0/1	0/1	0/1	0/1	2022-01-01	0/0	0/1	0/0	0/0	0/0	0/0	2022-01-01	0/1	2022-01-01	0/1	0/0
scaffold_1	958685	4759	G	A	.	PASS	NS=91;AF=0.934,0.066;AC=12;AN=98	GT	0/0	0/0	0/0	0/0	2022-01-01	2022-01-01	2022-01-01	2022-01-01	0/0	0/0	0/0	0/0	1/0	1/0	1/0	1/0	0/0	0/0	0/0	0/0	0/0	0/0	0/0	0/0	0/0	0/0	0/0	0/0	0/0	0/0	0/0	0/0	0/0	0/0	0/0	0/0	0/0	0/0	0/0	0/0	0/0
scaffold_1	965138	4765	T	C	.	PASS	NS=91;AF=0.907,0.093;AC=17;AN=98	GT	0/0	0/0	0/0	0/0	0/0	0/0	0/0	0/0	0/0	0/0	0/0	0/0	0/0	0/0	0/0	0/0	2022-01-01	0/1	0/1	0/0	0/0	0/0	0/1	0/1	0/1	0/1	0/1	0/0	0/1	0/0	0/1	0/0	0/0	0/0	0/1	0/1	0/0	0/0	0/0	0/0	0/0
scaffold_1	1134798	223	C	T	.	PASS	NS=91;AF=0.995,0.005;AC=1;AN=98	GT	0/0	0/0	0/0	0/0	0/0	0/0	0/0	0/0	0/0	0/0	0/0	0/0	0/0	0/0	0/0	0/0	0/0	0/0	0/0	0/0	0/0	0/0	0/0	0/0	0/0	0/0	0/0	0/0	0/0	0/0	0/0	0/0	0/0	1/0	0/0	0/0	0/0	0/0	0/0	0/0	0/0
scaffold_1	1135040	224	C	T	.	PASS	NS=91;AF=0.989,0.011;AC=2;AN=98	GT	0/0	0/0	0/0	0/0	0/0	0/0	0/0	0/0	0/0	0/0	0/0	0/0	0/0	0/0	0/0	0/0	0/0	0/0	0/0	0/0	0/0	0/0	0/0	0/0	0/0	0/0	0/0	0/0	0/0	0/0	0/0	0/0	0/0	0/0	2022-01-01	0/0	0/0	0/0	0/0	0/0	0/0
scaffold_1	1192469	392	A	G	.	PASS	NS=91;AF=0.896,0.104;AC=19;AN=98	GT	0/0	0/0	0/0	2022-01-01	0/0	0/0	0/0	0/0	0/0	0/0	0/0	0/0	0/0	1/0	1/0	0/0	0/0	1/0	0/0	0/0	0/0	0/0	0/0	0/0	1/0	1/0	1/0	1/0	1/0	2022-01-01	0/0	2022-01-01	0/0	2022-01-01	1/0	0/0	0/0	0/0	0/0	0/0	0/0
scaffold_1	1225533	492	C	A	.	PASS	NS=91;AF=0.973,0.027;AC=5;AN=98	GT	0/0	0/0	0/0	0/0	0/0	0/0	0/0	0/0	0/0	0/0	0/0	0/0	0/0	0/0	0/0	0/0	0/0	0/0	0/0	0/0	0/0	0/0	0/0	0/0	0/0	0/0	0/0	0/0	0/0	0/0	0/0	0/0	0/0	0/0	0/0	0/0	0/0	0/0	0/0	0/0	0/0
scaffold_1	1243226	537	C	G	.	PASS	NS=91;AF=0.989,0.011;AC=2;AN=98	GT	0/0	0/0	0/0	0/0	0/0	0/0	0/0	0/0	0/0	0/0	0/0	0/0	0/0	0/0	0/0	0/0	0/0	0/0	0/0	0/0	0/0	0/0	0/0	0/0	0/0	0/0	0/0	0/0	0/0	0/0	0/0	0/0	0/0	1/0	0/0	1/0	0/0	0/0	0/0	0/0	0/0
scaffold_1	1243325	536	T	A	.	PASS	NS=91;AF=0.978,0.022;AC=4;AN=98	GT	0/0	0/0	0/0	0/0	0/0	0/0	0/0	0/0	0/0	0/0	0/0	0/0	0/0	0/0	0/0	0/0	0/0	0/0	0/0	1/0	0/0	0/0	0/0	0/0	0/0	0/0	0/0	0/0	0/0	0/0	0/0	0/0	1/0	0/0	1/0	0/0	0/0	0/0	0/0	0/0	0/0
scaffold_1	1263051	572	C	T	.	PASS	NS=91;AF=0.879,0.121;AC=22;AN=98	GT	2022-01-01	2022-01-01	2022-01-01	2022-01-01	0/0	0/0	0/0	0/0	0/0	0/0	0/0	0/0	0/0	0/0	0/0	0/0	0/0	0/0	0/0	0/1	0/0	0/0	0/1	0/1	0/1	0/1	0/1	0/1	0/0	0/0	2022-01-01	0/0	0/0	0/0	0/0	0/0	0/0	0/0	0/0	0/0	0/0
scaffold_1	1267863	588	C	T	.	PASS	NS=91;AF=0.879,0.121;AC=22;AN=98	GT	2022-01-01	2022-01-01	2022-01-01	2022-01-01	0/0	0/0	0/0	0/0	0/0	0/0	0/0	0/0	0/0	0/0	0/0	0/0	0/0	0/0	0/0	0/1	0/0	0/0	0/1	0/1	0/1	0/1	0/1	0/1	0/0	0/0	2022-01-01	0/0	0/0	0/0	0/0	0/0	0/0	0/0	0/0	0/0	0/0
scaffold_1	1271508	608	T	G	.	PASS	NS=91;AF=0.544,0.456;AC=21;AN=98	GT	2022-01-01	2022-01-01	2022-01-01	2022-01-01	0/0	0/0	0/0	0/0	0/0	0/0	0/0	0/0	0/0	0/0	0/0	0/0	0/0	0/0	0/0	0/0	0/0	0/0	0/1	0/1	0/1	0/1	0/1	0/1	0/0	0/0	2022-01-01	0/0	0/0	0/0	0/0	0/0	0/0	0/0	0/0	0/0	0/0
scaffold_1	1289726	639	G	A	.	PASS	NS=91;AF=0.995,0.005;AC=1;AN=98	GT	0/0	0/0	0/0	0/0	0/0	0/0	0/0	0/0	0/0	0/0	0/0	0/0	0/0	0/0	0/0	0/0	0/0	0/0	0/0	0/0	0/0	0/0	0/0	0/0	0/0	0/0	0/0	0/0	0/0	0/0	0/0	0/0	0/0	0/0	0/0	0/0	0/0	0/0	0/0	0/0	0/0
scaffold_1	1296823	647	G	A	.	PASS	NS=91;AF=0.934,0.066;AC=1;AN=98	GT	0/0	0/0	0/0	0/0	0/0	0/0	0/0	0/0	0/0	0/0	0/0	0/0	0/0	0/0	0/0	0/0	0/0	0/0	0/0	0/0	0/0	0/1	0/0	0/0	0/0	0/0	0/0	0/0	0/0	0/0	0/0	0/0	0/0	0/0	0/0	0/0	0/0	0/0	0/0	0/0	0/0
scaffold_1	1298346	650	G	A	.	PASS	NS=91;AF=0.995,0.005;AC=1;AN=98	GT	0/0	0/0	0/0	0/0	0/0	0/0	0/0	0/0	0/0	0/0	0/0	0/0	0/0	0/0	0/0	0/0	0/0	0/0	0/0	0/0	0/0	0/0	0/0	0/0	0/0	0/0	0/0	0/0	0/0	0/0	0/0	1/0	0/0	0/0	0/0	0/0	0/0	0/0	0/0	0/0	0/0
scaffold_1	1304965	665	C	T	.	PASS	NS=91;AF=0.901,0.099;AC=18;AN=98	GT	0/0	0/0	0/0	0/0	0/0	0/0	0/0	0/0	2022-01-01	2022-01-01	2022-01-01	2022-01-01	2022-01-01	2022-01-01	2022-01-01	2022-01-01	1/0	0/0	0/0	0/0	0/0	1/0	0/0	0/0	0/0	0/0	0/0	0/0	0/0	0/0	0/0	0/0	0/0	0/0	0/0	0/0	0/0	0/0	0/0	0/0	0/0
scaffold_1	1511425	986	T	C	.	PASS	NS=91;AF=0.852,0.148;AC=25;AN=98	GT	0/0	0/0	0/0	0/0	2022-01-01	2022-01-01	2022-01-01	2022-01-01	2022-01-01	2022-01-01	2022-01-01	2022-01-01	2022-01-01	2022-01-01	2022-01-01	2022-01-01	0/0	0/0	0/0	0/0	0/0	0/0	0/0	0/0	0/0	0/1	0/0	0/0	0/0	0/0	0/0	0/0	0/0	0/0	0/0	0/0	0/0	0/0	0/0	0/0	0/0
scaffold_1	1536014	1032	A	C	.	PASS	NS=91;AF=0.995,0.005;AC=1;AN=98	GT	0/0	0/0	0/0	0/0	0/0	0/0	0/0	0/0	0/0	0/0	0/0	0/0	0/0	0/0	0/0	0/0	0/0	0/0	0/0	0/0	0/0	0/0	0/0	0/0	0/0	0/1	0/0	0/0	0/0	0/0	0/0	0/0	0/0	0/0	0/0	0/0	0/0	0/0	0/0	0/0	0/0
scaffold_1	1602383	1111	C	G	.	PASS	NS=91;AF=0.956,0.044;AC=8;AN=98	GT	0/0	0/0	0/0	0/0	0/0	0/0	0/0	0/0	0/0	0/0	0/0	0/0	0/0	0/0	0/0	0/0	0/0	0/0	0/0	0/0	0/0	0/0	2022-01-01	0/0	0/0	0/0	0/0	0/0	0/1	0/0	0/1	0/1	0/0	0/0	0/0	0/0	0/0	0/0	0/0	0/0	0/0
scaffold_1	1619986	1153	T	C	.	PASS	NS=91;AF=0.989,0.011;AC=2;AN=98	GT	0/0	0/0	0/0	0/0	0/0	0/0	0/0	0/0	0/0	0/0	0/0	0/0	0/0	0/0	0/0	0/0	0/0	0/0	0/0	0/0	0/0	0/0	0/0	0/0	0/0	0/0	0/0	0/0	0/1	0/0	0/0	0/1	0/0	0/0	0/0	0/0	0/0	0/0	0/0	0/0	0/0
scaffold_1	1703744	1244	A	C	.	PASS	NS=91;AF=0.984,0.016;AC=3;AN=98	GT	0/0	0/0	0/0	0/0	0/0	0/0	0/0	0/0	0/0	0/0	0/0	0/0	0/0	0/0	0/0	0/0	0/0	0/0	0/0	0/0	0/0	0/0	0/0	0/0	0/0	0/0	0/0	0/0	0/0	0/0	0/0	0/0	1/0	0/0	0/0	0/0	0/0	0/0	0/0	2022-01-01	0/0
scaffold_1	1704345	1245	A	C	.	PASS	NS=91;AF=0.5,0.5;AC=15;AN=98	GT	0/0	0/0	0/0	0/0	0/0	0/0	0/0	0/0	0/0	0/0	0/0	0/0	0/0	0/0	0/0	0/0	0/1	0/0	2022-01-01	0/0	0/0	0/0	0/0	0/0	0/0	0/0	0/0	0/0	0/1	2022-01-01	0/1	0/0	0/0	2022-01-01	0/1	0/0	0/0	0/0	0/0	0/0	0/0
scaffold_1	1712874	1254	C	T	.	PASS	NS=91;AF=0.995,0.005;AC=1;AN=98	GT	0/0	0/0	0/0	0/0	0/0	0/0	0/0	0/0	0/0	0/0	0/0	0/0	0/0	0/0	0/0	0/0	1/0	0/0	0/0	0/0	0/0	0/0	0/0	0/0	0/0	0/0	0/0	0/0	0/0	0/0	0/0	0/0	0/0	0/0	0/0	0/0	0/0	0/0	0/0	0/0	0/0
scaffold_1	1773367	1306	A	T	.	PASS	NS=91;AF=0.951,0.049;AC=9;AN=98	GT	0/0	0/0	0/0	0/0	0/0	0/0	0/0	0/0	0/0	0/0	0/0	0/0	0/0	0/0	0/0	0/0	2022-01-01	2022-01-01	1/0	1/0	0/0	0/0	0/0	0/0	0/0	0/0	0/0	0/0	0/0	0/0	0/0	0/0	1/0	0/0	0/0	0/0	0/0	0/0	0/0	0/0	1/0
scaffold_1	1807065	1338	T	C	.	PASS	NS=91;AF=0.995,0.005;AC=1;AN=98	GT	0/0	0/0	0/0	0/0	0/0	0/0	0/0	0/0	0/0	0/0	0/0	0/0	0/0	0/0	0/0	0/0	0/0	0/0	0/0	0/0	0/0	0/0	0/0	0/0	0/0	0/0	0/0	0/0	0/0	0/0	0/0	0/0	0/0	0/0	0/0	0/0	0/0	0/0	0/1	0/0	0/0
scaffold_1	1812988	1343	C	A	.	PASS	NS=91;AF=0.995,0.005;AC=1;AN=98	GT	0/0	0/0	0/0	0/0	0/0	0/0	0/0	0/0	0/0	0/0	0/0	0/0	0/0	0/0	0/0	0/0	0/0	0/0	0/0	0/0	1/0	0/0	0/0	0/0	0/0	0/0	0/0	0/0	0/0	0/0	0/0	0/0	0/0	0/0	0/0	0/0	0/0	0/0	0/0	0/0	0/0
scaffold_1	1897301	1362	G	A	.	PASS	NS=91;AF=0.984,0.016;AC=3;AN=98	GT	0/0	0/0	0/0	0/0	0/0	0/0	0/0	0/0	0/0	0/0	0/0	0/0	0/0	0/0	0/0	0/0	0/0	0/0	0/0	0/0	0/0	0/0	0/0	0/0	0/0	0/0	0/0	0/0	0/0	2022-01-01	0/0	0/0	0/0	0/0	0/0	0/0	0/0	0/0	0/0	0/0	0/0
scaffold_1	1908111	1367	C	T	.	PASS	NS=91;AF=0.995,0.005;AC=1;AN=98	GT	0/0	0/0	0/0	0/0	0/0	0/0	0/0	0/0	0/0	0/0	0/0	0/0	0/0	0/0	0/0	0/0	0/0	0/0	0/0	0/0	1/0	0/0	0/0	0/0	0/0	0/0	0/0	0/0	0/0	0/0	0/0	0/0	0/0	0/0	0/0	0/0	0/0	0/0	0/0	0/0	0/0
scaffold_1	1938089	1372	C	A	.	PASS	NS=91;AF=0.78,0.22;AC=40;AN=98	GT	0/0	0/0	0/0	2022-01-01	0/0	0/0	0/0	0/0	0/0	0/0	0/0	0/0	0/0	0/0	0/0	0/0	0/1	0/1	0/0	0/1	0/0	0/1	0/0	0/0	0/1	0/0	0/1	0/0	2022-01-01	0/0	0/0	0/1	2022-01-01	2022-01-01	2022-01-01	2022-01-01	2022-01-01	2022-01-01	2022-01-01	2022-01-01	2022-01-01
scaffold_1	1961822	1381	A	C	.	PASS	NS=91;AF=0.681,0.319;AC=19;AN=98	GT	0/0	0/0	0/0	2022-01-01	0/0	0/0	0/0	0/0	0/0	0/0	0/0	0/0	0/0	0/0	0/0	0/0	2022-01-01	1/0	2022-01-01	1/0	0/0	0/0	0/0	0/0	0/0	1/0	0/0	0/0	0/0	0/0	0/0	1/0	2022-01-01	2022-01-01	1/0	1/0	0/0	0/0	0/0	0/0	2022-01-01
scaffold_1	2012630	1397	T	A	.	PASS	NS=91;AF=0.703,0.297;AC=18;AN=98	GT	0/0	0/0	0/0	0/0	2022-01-01	2022-01-01	2022-01-01	2022-01-01	0/0	0/0	0/0	0/0	0/0	0/0	1/0	1/0	0/0	1/0	1/0	1/0	0/0	0/0	0/0	0/0	0/0	0/0	0/0	0/0	0/0	0/0	0/0	0/0	0/0	0/0	0/0	0/0	2022-01-01	1/0	0/0	0/0	0/0
scaffold_1	2017272	1401	C	A	.	PASS	NS=91;AF=0.962,0.038;AC=7;AN=98	GT	0/0	0/0	0/0	0/0	0/0	0/0	0/0	0/0	0/0	0/0	0/0	0/0	0/0	0/0	0/0	0/0	0/0	1/0	0/0	1/0	0/0	0/0	0/0	0/0	0/0	0/0	0/0	0/0	0/0	0/0	0/0	0/0	0/0	0/0	0/0	0/0	2022-01-01	1/0	0/0	0/0	0/0
scaffold_1	2126426	1449	T	C	.	PASS	NS=91;AF=0.995,0.005;AC=1;AN=98	GT	0/0	0/0	0/0	0/0	0/0	0/0	0/0	0/0	0/0	0/0	0/0	0/0	0/0	0/0	0/0	0/0	0/0	0/0	0/0	0/0	0/0	0/0	0/0	0/0	0/0	0/0	0/0	0/0	0/0	0/0	0/0	0/0	0/0	0/0	0/0	0/1	0/0	0/0	0/0	0/0	0/0
scaffold_1	2155096	1473	A	T	.	PASS	NS=91;AF=0.995,0.005;AC=1;AN=98	GT	0/0	0/0	0/0	0/0	0/0	0/0	0/0	0/0	0/0	0/0	0/0	0/0	0/0	0/0	0/0	0/0	0/0	1/0	0/0	0/0	0/0	0/0	0/0	0/0	0/0	0/0	0/0	0/0	0/0	0/0	0/0	0/0	0/0	0/0	0/0	0/0	0/0	0/0	0/0	0/0	0/0
scaffold_1	2155191	1472	A	G	.	PASS	NS=91;AF=0.989,0.011;AC=2;AN=98	GT	0/0	0/0	0/0	0/0	0/0	0/0	0/0	0/0	0/0	0/0	0/0	0/0	0/0	0/0	0/0	0/0	0/0	0/0	0/0	0/0	0/0	0/0	0/0	0/0	0/1	0/0	0/1	0/0	0/0	0/0	0/0	0/0	0/0	0/0	0/0	0/0	0/0	0/0	0/0	0/0	0/0
scaffold_1	2172850	1497	C	A	.	PASS	NS=91;AF=0.956,0.044;AC=8;AN=98	GT	0/0	0/0	0/0	0/0	0/0	0/0	0/0	0/0	0/0	0/0	0/0	0/0	0/0	0/0	0/0	0/0	0/1	0/1	0/1	0/1	0/1	0/0	0/0	0/0	0/0	0/0	0/0	0/0	0/0	0/0	0/0	0/0	0/1	0/0	0/0	0/1	0/0	0/0	0/0	0/0	0/0
scaffold_1	2172989	1496	C	T	.	PASS	NS=91;AF=0.725,0.275;AC=1;AN=98	GT	0/0	0/0	0/0	0/0	0/0	0/0	0/0	0/0	0/0	0/0	0/0	0/0	0/0	0/0	0/0	0/0	0/0	0/0	0/0	0/0	0/0	0/0	0/0	0/0	0/0	0/0	0/0	0/0	0/0	0/0	0/0	0/0	0/0	0/0	0/1	0/0	0/0	0/0	0/0	0/0	0/0
scaffold_1	2264195	1559	C	T	.	PASS	NS=91;AF=0.973,0.027;AC=5;AN=98	GT	0/0	0/0	0/0	0/0	0/0	0/0	0/0	0/0	0/0	0/0	0/0	0/0	0/0	0/0	0/0	0/0	1/0	2022-01-01	2022-01-01	0/0	0/0	0/0	0/0	0/0	0/0	0/0	0/0	0/0	0/0	0/0	0/0	0/0	0/0	0/0	0/0	0/0	0/0	0/0	0/0	0/0	0/0
scaffold_1	2265460	1560	G	A	.	PASS	NS=91;AF=0.929,0.071;AC=13;AN=98	GT	0/0	0/0	0/0	0/0	0/0	0/0	0/0	0/0	0/0	0/0	0/0	0/0	0/0	0/0	0/0	0/0	0/0	0/0	0/0	2022-01-01	0/0	0/0	0/0	0/0	0/0	0/0	0/0	0/0	1/0	0/0	2022-01-01	0/0	0/0	0/0	1/0	0/0	0/0	0/0	0/0	0/0	0/0
scaffold_1	2307688	1608	G	T	.	PASS	NS=91;AF=0.995,0.005;AC=1;AN=98	GT	0/0	0/0	0/0	0/0	0/0	0/0	0/0	0/0	0/0	0/0	0/0	0/0	0/0	0/0	0/0	0/0	0/0	0/0	0/0	0/0	0/0	0/0	0/0	0/0	0/0	0/0	0/0	0/0	0/0	0/0	0/0	0/0	0/1	0/0	0/0	0/0	0/0	0/0	0/0	0/0	0/0
scaffold_1	2327326	1642	T	C	.	PASS	NS=91;AF=0.995,0.005;AC=1;AN=98	GT	0/0	0/0	0/0	0/0	0/0	0/0	0/0	0/0	0/0	0/0	0/0	0/0	0/0	0/0	0/0	0/0	0/0	0/0	0/0	0/0	0/0	0/0	0/0	0/0	0/0	0/0	0/0	0/0	0/0	0/0	0/0	0/0	0/0	0/0	0/0	0/1	0/0	0/0	0/0	0/0	0/0
scaffold_1	2406937	1715	T	A	.	PASS	NS=91;AF=0.973,0.027;AC=5;AN=98	GT	0/0	0/0	0/0	0/0	0/0	0/0	0/0	0/0	0/0	0/0	0/0	0/0	0/0	0/0	0/0	0/0	0/0	0/0	0/0	0/0	0/0	0/0	0/0	0/0	0/0	0/0	0/0	0/0	0/0	0/0	0/0	0/0	1/0	1/0	1/0	2022-01-01	0/0	0/0	0/0	0/0	0/0
scaffold_1	2427780	1738	A	G	.	PASS	NS=91;AF=0.989,0.011;AC=2;AN=98	GT	0/0	0/0	0/0	0/0	0/0	0/0	0/0	0/0	0/0	0/0	0/0	0/0	0/0	0/0	0/0	0/0	0/0	0/0	0/0	0/0	0/0	1/0	0/0	0/0	0/0	0/0	0/0	0/0	0/0	0/0	0/0	0/0	0/0	0/0	0/0	0/0	0/0	0/0	0/0	0/0	0/0
scaffold_1	2449837	1787	T	C	.	PASS	NS=91;AF=0.989,0.011;AC=2;AN=98	GT	0/0	0/0	0/0	0/0	0/0	0/0	0/0	0/0	0/0	0/0	0/0	0/0	0/0	0/0	0/0	0/0	0/0	0/0	0/0	0/0	0/0	0/0	0/0	0/0	0/0	0/0	0/0	0/0	0/0	2022-01-01	0/0	0/0	0/0	0/0	0/0	0/0	0/0	0/0	0/0	0/0	0/0
scaffold_1	2461991	1823	G	T	.	PASS	NS=91;AF=0.956,0.044;AC=8;AN=98	GT	0/0	0/0	0/0	0/0	0/0	0/0	0/0	0/0	0/0	0/0	0/0	0/0	0/0	0/0	0/0	0/0	0/0	0/0	0/0	0/0	0/1	0/1	0/0	0/0	0/0	0/0	0/0	0/0	0/0	2022-01-01	2022-01-01	2022-01-01	0/0	0/0	0/0	0/0	0/0	0/0	0/0	0/0	0/0
scaffold_1	2521021	1919	G	T	.	PASS	NS=91;AF=0.995,0.005;AC=1;AN=98	GT	0/0	0/0	0/0	0/0	0/0	0/0	0/0	0/0	0/0	0/0	0/0	0/0	0/0	0/0	0/0	0/0	0/0	0/0	1/0	0/0	0/0	0/0	0/0	0/0	0/0	0/0	0/0	0/0	0/0	0/0	0/0	0/0	0/0	0/0	0/0	0/0	0/0	0/0	0/0	0/0	0/0
scaffold_1	2585590	1998	T	C	.	PASS	NS=91;AF=0.797,0.203;AC=37;AN=98	GT	0/0	0/0	0/0	0/0	2022-01-01	2022-01-01	2022-01-01	2022-01-01	0/0	0/0	2022-01-01	2022-01-01	2022-01-01	2022-01-01	2022-01-01	2022-01-01	0/0	0/0	0/0	0/0	1/0	1/0	1/0	1/0	1/0	1/0	1/0	0/0	1/0	0/0	0/0	0/0	0/0	0/0	0/0	0/0	2022-01-01	0/0	0/0	0/0	2022-01-01
scaffold_1	2608853	2051	T	C	.	PASS	NS=91;AF=0.841,0.159;AC=29;AN=98	GT	0/0	0/0	0/0	0/0	0/0	0/0	0/0	0/0	2022-01-01	2022-01-01	0/0	0/0	0/0	0/0	0/1	0/0	0/1	2022-01-01	2022-01-01	0/1	0/0	0/0	0/0	0/0	0/1	0/1	0/1	2022-01-01	0/0	2022-01-01	2022-01-01	0/1	0/0	0/0	0/0	0/0	0/0	0/1	0/0	2022-01-01	0/1
scaffold_1	2760921	2298	C	A	.	PASS	NS=91;AF=0.995,0.005;AC=1;AN=98	GT	0/0	0/0	0/0	0/0	0/0	0/0	0/0	0/0	0/0	0/0	0/0	0/0	0/0	0/0	0/0	0/0	0/0	0/0	0/0	0/0	0/0	0/0	0/0	0/0	0/0	0/0	0/0	0/0	0/1	0/0	0/0	0/0	0/0	0/0	0/0	0/0	0/0	0/0	0/0	0/0	0/0
scaffold_1	2760972	2297	T	A	.	PASS	NS=91;AF=0.995,0.005;AC=1;AN=98	GT	0/0	0/0	0/0	0/0	0/0	0/0	0/0	0/0	0/0	0/0	0/0	0/0	0/0	0/0	0/0	0/0	0/0	0/0	0/0	0/0	0/0	0/0	0/0	0/0	0/0	0/0	0/0	0/0	0/0	0/0	0/0	0/0	1/0	0/0	0/0	0/0	0/0	0/0	0/0	0/0	0/0
scaffold_1	2807745	2363	G	A	.	PASS	NS=91;AF=0.984,0.016;AC=3;AN=98	GT	0/0	0/0	0/0	0/0	0/0	0/0	0/0	0/0	0/0	0/0	0/0	0/0	0/0	0/0	0/0	0/0	0/0	0/0	0/0	0/0	0/0	0/0	0/0	0/1	0/1	0/0	0/1	0/0	0/0	0/0	0/0	0/0	0/0	0/0	0/0	0/0	0/0	0/0	0/0	0/0	0/0
scaffold_1	2891552	2490	G	A	.	PASS	NS=91;AF=0.995,0.005;AC=1;AN=98	GT	0/0	0/0	0/0	0/0	0/0	0/0	0/0	0/0	0/0	0/0	0/0	0/0	0/0	0/0	0/0	0/0	0/0	0/0	0/0	0/0	0/0	0/0	0/0	0/0	0/0	0/0	0/0	0/0	0/0	0/0	0/0	0/0	0/0	0/1	0/0	0/0	0/0	0/0	0/0	0/0	0/0
scaffold_1	2891664	2489	C	A	.	PASS	NS=91;AF=0.951,0.049;AC=9;AN=98	GT	0/0	0/0	0/0	0/0	0/0	0/0	0/0	0/0	0/0	0/0	0/0	0/0	0/0	0/0	0/0	0/0	0/0	0/0	0/0	0/0	0/0	0/0	0/0	0/0	0/0	0/0	0/0	0/0	0/0	0/0	0/0	0/0	0/0	0/0	1/0	0/0	0/0	0/0	0/0	0/0	2022-01-01
scaffold_1	2954233	2618	C	G	.	PASS	NS=91;AF=0.967,0.033;AC=6;AN=98	GT	0/0	0/0	0/0	0/0	0/0	0/0	0/0	0/0	0/0	0/0	0/0	0/0	0/0	0/0	0/0	0/0	0/0	0/0	0/0	0/0	0/0	0/0	0/0	0/0	0/0	0/0	0/0	0/0	0/0	0/0	0/0	1/0	0/0	0/0	0/0	0/0	0/0	0/0	0/0	0/0	0/0
scaffold_1	2955731	2631	A	G	.	PASS	NS=91;AF=0.956,0.044;AC=8;AN=98	GT	0/0	0/0	0/0	0/0	0/0	0/0	0/0	0/0	2022-01-01	2022-01-01	2022-01-01	2022-01-01	0/0	0/0	0/0	0/0	0/0	0/0	0/0	0/0	0/0	0/0	0/0	0/0	0/0	0/0	0/0	0/0	0/0	0/0	0/0	0/0	0/0	0/0	0/0	0/0	0/0	0/0	0/0	0/0	0/0
scaffold_1	2989253	2721	G	A	.	PASS	NS=91;AF=0.901,0.099;AC=18;AN=98	GT	2022-01-01	2022-01-01	2022-01-01	2022-01-01	0/0	0/0	0/0	0/0	0/0	0/0	0/0	0/0	0/0	0/0	0/0	0/0	0/1	0/0	0/0	0/0	0/0	0/1	0/0	2022-01-01	0/0	0/1	0/0	0/0	0/1	0/0	0/0	0/0	0/1	0/0	0/0	0/1	0/0	0/0	0/0	0/0	0/0
scaffold_1	3127582	2818	G	A	.	PASS	NS=91;AF=0.989,0.011;AC=2;AN=98	GT	0/0	0/0	0/0	0/0	0/0	0/0	0/0	0/0	0/0	0/0	0/0	0/0	0/0	0/0	0/0	0/0	0/0	0/0	0/0	0/0	0/0	0/0	0/0	0/0	0/0	1/0	0/0	1/0	0/0	0/0	0/0	0/0	0/0	0/0	0/0	0/0	0/0	0/0	0/0	0/0	0/0
scaffold_1	3227245	2890	C	T	.	PASS	NS=91;AF=0.989,0.011;AC=2;AN=98	GT	0/0	0/0	0/0	0/0	0/0	0/0	0/0	0/0	0/0	0/0	0/0	0/0	0/0	0/0	0/0	0/0	0/1	0/0	0/0	0/1	0/0	0/0	0/0	0/0	0/0	0/0	0/0	0/0	0/0	0/0	0/0	0/0	0/0	0/0	0/0	0/0	0/0	0/0	0/0	0/0	0/0
scaffold_1	3239230	2905	A	G	.	PASS	NS=91;AF=0.813,0.187;AC=5;AN=98	GT	0/0	0/0	0/0	0/0	0/0	0/0	0/0	0/0	0/0	0/0	0/0	0/0	0/0	0/0	0/0	0/0	0/0	0/0	0/0	0/0	0/0	0/0	0/0	0/0	0/0	0/0	0/0	0/0	0/0	0/0	0/0	0/0	1/0	2022-01-01	0/0	2022-01-01	0/0	0/0	0/0	0/0	0/0
scaffold_1	3287616	2948	A	C	.	PASS	NS=91;AF=0.709,0.291;AC=53;AN=98	GT	2022-01-01	2022-01-01	2022-01-01	2022-01-01	0/0	0/0	0/0	0/0	2022-01-01	2022-01-01	0/0	2022-01-01	0/0	0/0	0/0	0/0	1/0	2022-01-01	2022-01-01	2022-01-01	2022-01-01	2022-01-01	2022-01-01	1/0	2022-01-01	2022-01-01	2022-01-01	1/0	1/0	2022-01-01	0/0	1/0	1/0	2022-01-01	2022-01-01	1/0	0/0	1/0	1/0	2022-01-01	0/0
scaffold_1	3324566	2981	A	G	.	PASS	NS=91;AF=0.797,0.203;AC=37;AN=98	GT	2022-01-01	2022-01-01	2022-01-01	2022-01-01	0/0	0/0	0/0	0/0	0/0	0/0	0/0	0/0	0/0	0/0	0/0	0/0	2022-01-01	2022-01-01	0/1	2022-01-01	2022-01-01	2022-01-01	2022-01-01	0/1	2022-01-01	0/1	2022-01-01	2022-01-01	0/0	0/0	0/0	2022-01-01	0/0	0/0	0/0	0/0	0/0	0/1	2022-01-01	0/0	0/0
scaffold_1	3359389	2990	T	C	.	PASS	NS=91;AF=0.989,0.011;AC=2;AN=98	GT	0/0	0/0	0/0	0/0	0/0	0/0	0/0	0/0	0/0	0/0	0/0	0/0	1/0	0/0	0/0	1/0	0/0	0/0	0/0	0/0	0/0	0/0	0/0	0/0	0/0	0/0	0/0	0/0	0/0	0/0	0/0	0/0	0/0	0/0	0/0	0/0	0/0	0/0	0/0	0/0	0/0
scaffold_1	3384434	2996	C	T	.	PASS	NS=91;AF=0.973,0.027;AC=5;AN=98	GT	0/0	0/0	0/0	0/0	0/0	0/0	0/0	0/0	0/0	0/0	0/0	0/0	2022-01-01	2022-01-01	0/0	1/0	0/0	0/0	0/0	0/0	0/0	0/0	0/0	0/0	0/0	0/0	0/0	0/0	0/0	0/0	0/0	0/0	0/0	0/0	0/0	0/0	0/0	0/0	0/0	0/0	0/0
scaffold_1	3410899	2999	A	G	.	PASS	NS=91;AF=0.934,0.066;AC=12;AN=98	GT	0/0	0/0	0/0	0/0	0/0	0/0	0/0	0/0	0/0	0/0	0/0	0/0	0/0	0/0	0/0	0/0	0/0	0/1	0/0	0/1	0/0	0/0	0/0	0/1	0/0	0/0	0/0	0/0	0/0	0/0	2022-01-01	0/1	2022-01-01	0/1	0/1	0/1	0/0	0/0	0/0	0/0	0/0
scaffold_1	3420618	3002	G	A	.	PASS	NS=91;AF=0.758,0.242;AC=44;AN=98	GT	2022-01-01	2022-01-01	2022-01-01	2022-01-01	0/0	0/0	0/0	0/0	0/0	0/0	0/0	0/0	0/0	0/0	0/0	0/0	0/1	0/0	2022-01-01	0/0	0/1	0/1	0/0	0/0	2022-01-01	2022-01-01	2022-01-01	0/1	0/1	2022-01-01	0/0	2022-01-01	0/1	0/0	0/1	0/0	2022-01-01	0/0	0/0	0/0	0/1
scaffold_1	3430023	3009	C	T	.	PASS	NS=91;AF=0.995,0.005;AC=1;AN=98	GT	0/0	0/0	0/0	0/0	0/0	0/0	0/0	0/0	0/0	0/0	0/0	0/0	0/0	0/0	1/0	0/0	0/0	0/0	0/0	0/0	0/0	0/0	0/0	0/0	0/0	0/0	0/0	0/0	0/0	0/0	0/0	0/0	0/0	0/0	0/0	0/0	0/0	0/0	0/0	0/0	0/0
scaffold_1	3491028	3015	G	A	.	PASS	NS=91;AF=0.956,0.044;AC=8;AN=98	GT	0/0	0/0	0/0	0/0	0/0	0/0	0/0	0/0	0/0	0/0	0/0	0/0	0/0	0/0	0/0	0/0	1/0	0/0	1/0	2022-01-01	0/0	0/0	0/0	0/0	0/0	0/0	0/0	0/0	0/0	0/0	0/0	0/0	0/0	1/0	2022-01-01	1/0	0/0	0/0	0/0	0/0	0/0
scaffold_1	3518282	3018	C	T	.	PASS	NS=91;AF=0.874,0.126;AC=23;AN=98	GT	0/0	0/0	0/0	0/0	0/0	0/0	0/0	0/0	0/0	0/0	0/0	0/0	0/0	0/0	0/0	0/0	2022-01-01	0/1	0/1	0/1	0/1	2022-01-01	0/1	0/1	0/0	0/0	0/0	0/0	0/1	2022-01-01	0/0	2022-01-01	0/1	2022-01-01	0/0	0/1	0/0	0/1	2022-01-01	0/0	0/0
scaffold_1	3525976	3021	G	A	.	PASS	NS=91;AF=0.802,0.198;AC=36;AN=98	GT	0/0	0/0	0/0	0/0	2022-01-01	2022-01-01	2022-01-01	2022-01-01	2022-01-01	2022-01-01	2022-01-01	2022-01-01	2022-01-01	2022-01-01	2022-01-01	2022-01-01	0/0	1/0	1/0	1/0	0/0	0/0	1/0	0/0	1/0	1/0	1/0	0/0	1/0	0/0	0/0	0/0	0/0	0/0	0/0	0/0	0/0	1/0	0/0	0/0	0/0
scaffold_1	3599543	3044	A	G	.	PASS	NS=91;AF=0.527,0.473;AC=2;AN=98	GT	0/0	0/0	0/0	0/0	0/0	0/0	0/0	0/0	0/0	0/0	0/0	0/0	0/0	0/0	0/0	0/0	0/0	0/0	0/0	0/0	0/0	0/0	0/0	0/0	0/0	0/0	0/0	0/0	0/0	0/0	0/0	0/0	0/0	0/0	0/0	0/0	0/0	0/0	0/0	0/0	0/1
scaffold_1	3641008	3057	C	T	.	PASS	NS=91;AF=0.995,0.005;AC=1;AN=98	GT	0/0	0/0	0/0	0/0	0/0	0/0	0/0	0/0	0/0	0/0	0/0	0/0	0/0	0/0	0/0	0/0	0/0	0/0	0/0	0/0	0/0	0/0	0/0	0/0	0/0	0/0	0/0	0/0	0/0	0/0	0/0	0/0	0/0	0/0	1/0	0/0	0/0	0/0	0/0	0/0	0/0
scaffold_1	3658345	3067	G	A	.	PASS	NS=91;AF=0.995,0.005;AC=1;AN=98	GT	0/0	0/0	0/0	0/0	0/0	0/0	0/0	0/0	0/0	0/0	0/0	0/0	0/0	0/0	0/0	0/0	0/0	0/0	0/0	0/0	0/0	0/0	0/0	0/0	0/0	0/0	0/0	0/0	0/0	0/0	0/0	0/1	0/0	0/0	0/0	0/0	0/0	0/0	0/0	0/0	0/0
scaffold_1	3679210	3076	A	G	.	PASS	NS=91;AF=0.538,0.462;AC=14;AN=98	GT	0/0	0/0	0/0	0/0	0/0	0/0	0/0	0/0	2022-01-01	2022-01-01	2022-01-01	2022-01-01	1/0	1/0	2022-01-01	1/0	0/0	0/0	0/0	0/0	0/0	1/0	0/0	0/0	0/0	0/0	0/0	0/0	0/0	0/0	0/0	0/0	0/0	0/0	0/0	0/0	0/0	0/0	0/0	0/0	0/0
scaffold_1	3718013	3105	T	G	.	PASS	NS=91;AF=0.995,0.005;AC=1;AN=98	GT	0/0	0/0	0/0	0/0	0/0	0/0	0/0	0/0	0/0	0/0	0/0	0/0	0/0	0/0	0/0	0/0	0/0	0/0	0/0	0/0	0/0	0/0	0/0	0/0	0/0	0/0	0/0	0/0	0/0	0/0	0/0	0/0	0/0	0/0	0/0	0/0	0/0	0/0	0/0	0/0	0/0
scaffold_1	3748449	3118	A	G	.	PASS	NS=91;AF=0.912,0.088;AC=16;AN=98	GT	0/0	0/0	0/0	0/0	2022-01-01	2022-01-01	2022-01-01	2022-01-01	2022-01-01	0/1	0/0	0/0	0/1	2022-01-01	0/0	2022-01-01	0/0	0/0	0/0	0/0	0/0	0/0	0/0	0/0	0/0	0/0	0/0	0/0	0/0	0/0	0/0	0/0	0/0	0/0	0/0	0/0	0/0	0/0	0/0	0/0	0/0
scaffold_1	3757781	3123	C	A	.	PASS	NS=91;AF=0.533,0.467;AC=46;AN=98	GT	2022-01-01	2022-01-01	2022-01-01	2022-01-01	0/0	0/0	0/0	0/0	0/0	0/1	2022-01-01	2022-01-01	0/1	0/0	2022-01-01	0/0	2022-01-01	0/1	2022-01-01	2022-01-01	0/1	0/0	2022-01-01	2022-01-01	0/0	0/1	0/0	0/0	0/1	0/0	2022-01-01	0/0	0/1	2022-01-01	2022-01-01	0/1	0/0	0/0	0/0	0/0	0/1
scaffold_1	3763910	3124	G	A	.	PASS	NS=91;AF=0.995,0.005;AC=1;AN=98	GT	0/0	0/0	0/0	0/0	0/0	0/0	0/0	0/0	0/0	0/0	0/0	0/0	0/0	0/0	0/0	0/0	0/0	0/0	0/0	0/0	0/0	0/0	0/0	0/0	0/0	0/0	0/0	0/0	0/0	0/0	0/0	0/0	0/1	0/0	0/0	0/0	0/0	0/0	0/0	0/0	0/0
scaffold_1	3851810	3142	G	T	.	PASS	NS=91;AF=0.995,0.005;AC=1;AN=98	GT	0/0	0/0	0/0	0/0	0/0	0/0	0/0	0/0	0/0	0/0	0/0	0/0	0/0	0/0	0/0	0/0	0/0	0/0	0/0	0/0	0/0	0/0	0/0	0/0	0/0	0/0	0/0	0/0	0/0	0/0	0/0	0/0	0/0	0/0	0/0	0/0	0/0	0/0	0/0	0/0	0/0
scaffold_1	3886242	3155	A	T	.	PASS	NS=91;AF=0.725,0.275;AC=31;AN=98	GT	0/1	0/1	0/1	0/1	0/1	0/1	0/1	0/1	0/0	0/1	0/1	0/1	0/1	0/1	0/1	0/1	0/0	0/1	0/1	0/0	0/1	0/1	0/1	0/0	0/1	0/1	0/1	0/1	0/0	0/0	0/0	0/1	0/1	0/1	0/1	0/1	0/0	0/0	0/0	0/0	0/0
scaffold_1	3911470	3163	G	A	.	PASS	NS=91;AF=0.923,0.077;AC=14;AN=98	GT	0/0	0/0	0/0	0/0	0/0	0/0	0/0	0/0	2022-01-01	2022-01-01	2022-01-01	2022-01-01	1/0	2022-01-01	1/0	2022-01-01	0/0	0/0	0/0	0/0	0/0	0/0	0/0	0/0	0/0	0/0	0/0	0/0	0/0	0/0	0/0	0/0	0/0	0/0	0/0	0/0	0/0	0/0	0/0	0/0	0/0
scaffold_1	3984394	3189	C	A	.	PASS	NS=91;AF=0.995,0.005;AC=1;AN=98	GT	0/0	0/0	0/0	0/0	0/0	0/0	0/0	0/0	0/0	0/0	0/0	0/0	0/0	0/0	0/0	0/0	0/0	0/0	0/0	0/0	0/0	1/0	0/0	0/0	0/0	0/0	0/0	0/0	0/0	0/0	0/0	0/0	0/0	0/0	0/0	0/0	0/0	0/0	0/0	0/0	0/0
scaffold_1	3988629	3190	C	T	.	PASS	NS=91;AF=0.995,0.005;AC=1;AN=98	GT	0/0	0/0	0/0	0/0	0/0	0/0	0/0	0/0	0/0	0/0	0/0	0/0	0/0	0/1	0/0	0/0	0/0	0/0	0/0	0/0	0/0	0/0	0/0	0/0	0/0	0/0	0/0	0/0	0/0	0/0	0/0	0/0	0/0	0/0	0/0	0/0	0/0	0/0	0/0	0/0	0/0
scaffold_1	4032282	3205	A	G	.	PASS	NS=91;AF=0.769,0.231;AC=26;AN=98	GT	0/0	0/0	0/0	0/0	2022-01-01	2022-01-01	2022-01-01	2022-01-01	2022-01-01	2022-01-01	2022-01-01	2022-01-01	2022-01-01	2022-01-01	2022-01-01	2022-01-01	0/0	0/0	0/0	0/0	0/0	0/0	0/0	0/0	0/0	0/1	0/0	0/0	0/0	0/0	0/0	0/0	0/0	0/0	0/0	0/0	0/0	0/0	0/0	0/0	0/0
scaffold_1	4126153	3236	T	G	.	PASS	NS=91;AF=0.989,0.011;AC=2;AN=98	GT	0/0	0/0	0/0	0/0	0/0	0/0	0/0	0/0	0/0	0/0	0/0	0/0	0/0	0/0	0/0	0/0	0/0	0/0	0/0	0/0	0/0	0/0	0/0	0/0	0/0	0/0	0/0	0/0	0/1	0/0	0/0	0/1	0/0	0/0	0/0	0/0	0/0	0/0	0/0	0/0	0/0
scaffold_1	4133646	3242	G	A	.	PASS	NS=91;AF=0.615,0.385;AC=24;AN=98	GT	0/0	0/0	0/0	0/0	0/0	0/0	0/0	0/0	0/0	0/0	0/0	0/0	0/0	0/0	0/0	0/0	0/0	0/0	0/1	0/0	0/0	0/1	0/0	0/1	0/1	0/0	0/1	0/1	0/0	0/0	0/0	0/0	0/1	0/0	0/1	0/0	2022-01-01	2022-01-01	2022-01-01	2022-01-01	2022-01-01
scaffold_1	4133790	3241	T	A	.	PASS	NS=91;AF=0.758,0.242;AC=41;AN=98	GT	0/0	0/0	0/0	0/0	2022-01-01	2022-01-01	2022-01-01	2022-01-01	2022-01-01	2022-01-01	0/0	0/0	0/0	1/0	1/0	0/0	0/0	0/0	1/0	0/0	0/0	2022-01-01	1/0	1/0	1/0	0/0	1/0	1/0	0/0	0/0	0/0	1/0	1/0	0/0	1/0	0/0	2022-01-01	2022-01-01	2022-01-01	2022-01-01	2022-01-01
scaffold_1	4175493	3249	T	C	.	PASS	NS=91;AF=0.989,0.011;AC=2;AN=98	GT	0/0	0/0	0/0	0/0	0/0	0/0	0/0	0/0	0/0	0/0	0/0	0/0	0/0	0/0	0/0	0/0	0/0	0/0	0/0	0/0	0/0	0/0	0/0	0/0	0/0	0/0	0/0	0/0	0/0	0/0	0/0	0/0	0/0	0/0	0/0	0/0	0/0	1/0	0/0	0/0	0/0
scaffold_1	4188900	3256	T	C	.	PASS	NS=91;AF=0.923,0.077;AC=14;AN=98	GT	0/0	0/0	0/0	0/0	0/0	0/0	0/0	0/0	2022-01-01	2022-01-01	2022-01-01	0/0	0/0	1/0	2022-01-01	2022-01-01	1/0	1/0	0/0	0/0	0/0	0/0	0/0	0/0	0/0	0/0	0/0	1/0	0/0	0/0	0/0	0/0	0/0	0/0	0/0	0/0	0/0	0/0	0/0	0/0	0/0
scaffold_1	4247380	3268	T	A	.	PASS	NS=91;AF=0.995,0.005;AC=1;AN=98	GT	0/0	0/0	0/0	0/0	0/0	0/0	0/0	0/0	0/0	0/0	0/0	0/0	0/0	0/0	0/0	0/0	0/0	0/0	1/0	0/0	0/0	0/0	0/0	0/0	0/0	0/0	0/0	0/0	0/0	0/0	0/0	0/0	0/0	0/0	0/0	0/0	0/0	0/0	0/0	0/0	0/0
scaffold_1	4299795	3289	C	T	.	PASS	NS=91;AF=0.995,0.005;AC=1;AN=98	GT	0/0	0/0	0/0	0/0	0/0	0/0	0/0	0/0	0/0	0/0	0/0	0/0	0/0	0/0	0/0	0/0	0/0	0/0	0/0	0/0	0/0	0/0	0/0	0/0	0/0	0/0	0/0	0/0	0/0	0/0	0/0	0/0	0/0	0/0	0/0	0/0	0/0	0/0	0/0	0/0	0/0
scaffold_1	4454480	3342	C	T	.	PASS	NS=91;AF=0.978,0.022;AC=4;AN=98	GT	0/0	0/0	0/0	0/0	0/0	0/0	0/0	0/0	0/0	0/0	0/0	0/0	0/0	0/0	0/0	0/0	0/0	0/0	0/0	0/0	0/0	0/0	0/0	0/0	0/0	0/0	0/0	0/0	0/0	0/0	0/0	0/0	1/0	0/0	0/0	0/0	0/0	0/0	1/0	1/0	0/0
scaffold_1	4460479	3344	C	A	.	PASS	NS=91;AF=0.835,0.165;AC=30;AN=98	GT	2022-01-01	2022-01-01	2022-01-01	2022-01-01	0/0	0/0	0/0	0/0	0/0	0/0	0/0	0/0	0/0	0/0	0/0	0/0	2022-01-01	0/0	2022-01-01	2022-01-01	0/0	0/0	0/0	0/0	0/0	0/0	0/0	0/0	0/1	0/0	2022-01-01	0/1	0/1	2022-01-01	0/0	0/1	0/0	0/0	0/0	0/0	0/0
scaffold_1	4548810	3361	G	C	.	PASS	NS=91;AF=0.995,0.005;AC=1;AN=98	GT	0/0	0/0	0/0	0/0	0/0	0/0	0/0	0/0	0/0	0/0	0/0	0/0	0/0	0/0	0/0	0/0	0/0	0/0	0/0	0/0	0/0	0/0	0/0	0/0	0/0	0/0	0/0	0/0	0/0	0/0	0/0	0/0	0/0	0/0	0/0	1/0	0/0	0/0	0/0	0/0	0/0
scaffold_1	4561979	3371	T	C	.	PASS	NS=91;AF=0.989,0.011;AC=2;AN=98	GT	0/0	0/0	0/0	0/0	0/0	0/0	0/0	0/0	0/0	0/0	0/0	0/0	0/0	0/0	0/0	0/0	0/0	0/0	0/0	0/0	0/0	0/0	0/0	0/0	0/0	0/0	0/0	0/0	0/0	2022-01-01	0/0	0/0	0/0	0/0	0/0	0/0	0/0	0/0	0/0	0/0	0/0
scaffold_1	4724850	3407	A	T	.	PASS	NS=91;AF=0.912,0.088;AC=16;AN=98	GT	0/0	0/0	0/0	0/0	2022-01-01	0/1	2022-01-01	0/0	2022-01-01	2022-01-01	2022-01-01	2022-01-01	0/0	0/1	0/0	2022-01-01	0/0	0/0	0/0	0/0	0/0	0/0	0/0	0/0	0/0	0/0	0/0	0/0	0/0	0/0	0/0	0/0	0/0	0/0	0/0	0/0	0/0	0/0	0/0	0/0	0/0
scaffold_1	4757368	3413	T	G	.	PASS	NS=91;AF=0.505,0.495;AC=19;AN=98	GT	0/0	0/0	0/0	0/0	2022-01-01	0/1	2022-01-01	0/0	0/0	2022-01-01	2022-01-01	2022-01-01	2022-01-01	2022-01-01	2022-01-01	2022-01-01	0/0	0/0	0/0	0/0	0/0	0/0	0/0	0/0	0/0	0/0	0/0	0/0	0/0	0/0	0/0	0/0	0/0	0/0	0/0	0/0	0/0	0/0	0/0	0/0	0/0
scaffold_1	4801545	3426	C	T	.	PASS	NS=91;AF=0.791,0.209;AC=35;AN=98	GT	2022-01-01	2022-01-01	2022-01-01	2022-01-01	0/0	0/0	0/0	0/0	0/0	0/0	0/0	0/0	0/0	0/0	0/0	0/0	1/0	2022-01-01	1/0	2022-01-01	1/0	1/0	1/0	1/0	2022-01-01	1/0	2022-01-01	1/0	0/0	2022-01-01	0/0	0/0	0/0	0/0	0/0	0/0	0/0	1/0	1/0	0/0	1/0
scaffold_1	4916770	3438	T	C	.	PASS	NS=91;AF=0.995,0.005;AC=1;AN=98	GT	0/0	0/0	0/0	0/0	0/0	0/0	0/0	0/0	0/0	0/0	0/0	0/0	0/0	0/0	0/0	0/0	0/1	0/0	0/0	0/0	0/0	0/0	0/0	0/0	0/0	0/0	0/0	0/0	0/0	0/0	0/0	0/0	0/0	0/0	0/0	0/0	0/0	0/0	0/0	0/0	0/0
scaffold_1	4925984	3448	T	G	.	PASS	NS=91;AF=0.967,0.033;AC=6;AN=98	GT	0/0	0/0	0/0	0/0	0/0	0/0	0/0	0/0	0/0	0/0	0/0	0/0	0/0	0/0	0/0	0/0	0/0	0/0	0/0	0/0	0/0	0/0	0/0	0/0	0/0	0/0	0/0	0/0	0/0	2022-01-01	2022-01-01	0/0	1/0	0/0	0/0	0/0	0/0	0/0	0/0	0/0	0/0
scaffold_1	4952471	3454	G	A	.	PASS	NS=91;AF=0.797,0.203;AC=8;AN=98	GT	0/0	0/0	0/0	0/0	2022-01-01	0/1	2022-01-01	0/0	0/0	0/0	0/0	0/0	0/0	0/0	0/0	0/0	0/0	0/0	0/0	0/0	0/0	0/0	0/0	0/0	0/0	0/0	0/0	0/0	0/0	0/0	2022-01-01	0/0	0/0	0/0	0/0	0/0	0/0	0/0	0/0	0/0	0/0
scaffold_1	4970703	3462	C	T	.	PASS	NS=91;AF=0.615,0.385;AC=70;AN=98	GT	2022-01-01	2022-01-01	2022-01-01	2022-01-01	0/0	0/0	0/0	0/0	0/0	0/0	0/0	0/0	0/0	0/0	0/0	0/0	1/0	2022-01-01	2022-01-01	1/0	2022-01-01	2022-01-01	2022-01-01	2022-01-01	2022-01-01	2022-01-01	2022-01-01	2022-01-01	1/0	2022-01-01	2022-01-01	1/0	2022-01-01	2022-01-01	2022-01-01	2022-01-01	2022-01-01	2022-01-01	2022-01-01	2022-01-01	2022-01-01
scaffold_1	5061616	3486	T	G	.	PASS	NS=91;AF=0.989,0.011;AC=2;AN=98	GT	0/0	0/0	0/0	0/0	0/0	0/0	0/0	0/0	2022-01-01	0/0	0/0	0/0	0/0	0/0	0/0	0/0	0/0	0/0	0/0	0/0	0/0	0/0	0/0	0/0	0/0	0/0	0/0	0/0	0/0	0/0	0/0	0/0	0/0	0/0	0/0	0/0	0/0	0/0	0/0	0/0	0/0
scaffold_1	5078562	3494	C	T	.	PASS	NS=91;AF=0.577,0.423;AC=67;AN=98	GT	2022-01-01	2022-01-01	2022-01-01	0/0	2022-01-01	2022-01-01	2022-01-01	2022-01-01	2022-01-01	2022-01-01	2022-01-01	2022-01-01	2022-01-01	2022-01-01	2022-01-01	2022-01-01	2022-01-01	2022-01-01	2022-01-01	2022-01-01	2022-01-01	2022-01-01	2022-01-01	2022-01-01	1/0	2022-01-01	1/0	2022-01-01	2022-01-01	2022-01-01	0/0	2022-01-01	0/0	0/0	0/0	0/0	1/0	0/0	0/0	0/0	2022-01-01
scaffold_1	5280239	3535	A	G	.	PASS	NS=91;AF=0.632,0.368;AC=10;AN=98	GT	0/0	0/0	0/0	2022-01-01	0/0	0/0	0/0	0/0	0/0	0/0	0/0	0/0	0/0	0/0	0/0	0/0	0/0	1/0	0/0	0/0	1/0	0/0	0/0	0/0	0/0	0/0	0/0	0/0	0/0	0/0	0/0	0/0	1/0	2022-01-01	1/0	1/0	0/0	0/0	0/0	0/0	0/0
scaffold_1	5297418	3541	G	A	.	PASS	NS=91;AF=0.868,0.132;AC=24;AN=98	GT	0/0	0/0	0/0	0/0	0/0	0/0	0/0	0/0	0/0	0/0	0/0	0/0	2022-01-01	2022-01-01	2022-01-01	2022-01-01	0/0	0/0	0/0	0/0	1/0	1/0	2022-01-01	2022-01-01	0/0	2022-01-01	0/0	1/0	1/0	0/0	0/0	0/0	0/0	1/0	1/0	0/0	0/0	1/0	1/0	0/0	0/0
scaffold_1	5355447	3555	T	C	.	PASS	NS=91;AF=0.967,0.033;AC=6;AN=98	GT	0/0	0/0	0/0	0/0	0/0	0/0	0/0	0/0	0/0	2022-01-01	2022-01-01	2022-01-01	0/0	0/0	0/0	0/0	0/0	0/0	0/0	0/0	0/0	0/0	0/0	0/0	0/0	0/0	0/0	0/0	0/0	0/0	0/0	0/0	0/0	0/0	0/0	0/0	0/0	0/0	0/0	0/0	0/0
scaffold_1	5391942	3562	A	T	.	PASS	NS=91;AF=0.995,0.005;AC=1;AN=98	GT	0/0	0/0	0/0	0/0	0/0	0/0	0/0	0/0	0/0	0/0	0/0	0/0	0/0	0/0	0/0	0/0	0/0	0/0	0/0	0/0	0/0	0/0	0/0	1/0	0/0	0/0	0/0	0/0	0/0	0/0	0/0	0/0	0/0	0/0	0/0	0/0	0/0	0/0	0/0	0/0	0/0
scaffold_1	5399065	3564	C	T	.	PASS	NS=91;AF=0.703,0.297;AC=5;AN=98	GT	0/0	0/0	0/0	0/0	0/0	0/0	0/0	0/0	0/0	0/0	0/0	0/0	0/0	0/0	0/0	0/0	0/0	0/0	0/0	0/0	0/0	0/0	0/0	0/0	0/0	0/0	0/0	0/0	0/1	0/1	0/0	0/1	0/0	0/1	0/1	0/0	0/0	0/0	0/0	0/0	0/0
scaffold_1	5451145	3567	T	C	.	PASS	NS=91;AF=0.604,0.396;AC=31;AN=98	GT	0/0	0/0	0/0	0/0	0/0	0/0	0/0	0/0	0/0	0/1	0/0	2022-01-01	0/1	2022-01-01	0/0	0/0	0/0	0/0	0/0	0/0	0/0	0/0	0/0	0/0	0/0	0/0	0/0	0/0	0/1	0/1	2022-01-01	2022-01-01	0/1	0/0	0/0	0/1	2022-01-01	2022-01-01	2022-01-01	0/1	2022-01-01
scaffold_1	5548309	3590	G	T	.	PASS	NS=91;AF=0.995,0.005;AC=1;AN=98	GT	0/0	0/0	0/0	0/0	0/0	0/0	0/0	0/0	0/0	0/0	0/0	0/0	0/0	0/0	1/0	0/0	0/0	0/0	0/0	0/0	0/0	0/0	0/0	0/0	0/0	0/0	0/0	0/0	0/0	0/0	0/0	0/0	0/0	0/0	0/0	0/0	0/0	0/0	0/0	0/0	0/0
scaffold_1	5621867	3601	A	C	.	PASS	NS=91;AF=0.995,0.005;AC=1;AN=98	GT	0/0	0/0	0/0	0/0	0/0	0/0	0/0	0/0	0/0	0/0	0/0	0/0	0/0	0/0	0/0	0/0	0/0	0/0	0/0	0/0	0/0	0/0	0/0	0/0	0/0	0/0	0/0	0/0	0/0	0/0	0/0	0/0	1/0	0/0	0/0	0/0	0/0	0/0	0/0	0/0	0/0
scaffold_1	5823618	3631	A	T	.	PASS	NS=91;AF=0.995,0.005;AC=1;AN=98	GT	0/0	0/0	0/0	0/0	0/0	0/0	0/0	0/0	0/0	0/0	0/0	0/0	0/0	0/0	0/0	0/0	0/0	0/0	0/0	0/0	0/0	0/0	1/0	0/0	0/0	0/0	0/0	0/0	0/0	0/0	0/0	0/0	0/0	0/0	0/0	0/0	0/0	0/0	0/0	0/0	0/0
scaffold_1	5845107	3639	T	C	.	PASS	NS=91;AF=0.995,0.005;AC=1;AN=98	GT	0/0	0/0	0/0	0/0	0/0	0/0	0/0	0/0	0/0	0/0	0/0	0/0	0/0	0/0	0/0	0/0	0/0	0/0	0/0	0/0	0/0	0/0	1/0	0/0	0/0	0/0	0/0	0/0	0/0	0/0	0/0	0/0	0/0	0/0	0/0	0/0	0/0	0/0	0/0	0/0	0/0
scaffold_1	5872919	3649	T	C	.	PASS	NS=91;AF=0.995,0.005;AC=1;AN=98	GT	0/0	0/0	0/0	0/0	0/0	0/0	0/0	0/0	0/0	0/0	0/0	0/0	0/0	0/0	0/0	0/0	0/0	0/0	0/0	0/0	0/0	0/0	0/0	0/0	0/0	0/0	0/0	0/0	0/0	0/0	0/0	0/0	0/0	0/0	0/0	0/0	0/0	0/0	0/0	0/0	0/0
scaffold_1	5879271	3653	C	T	.	PASS	NS=91;AF=0.841,0.159;AC=23;AN=98	GT	0/0	0/0	0/0	0/0	2022-01-01	2022-01-01	2022-01-01	2022-01-01	0/0	0/0	0/0	0/0	1/0	1/0	0/0	0/0	0/0	0/0	0/0	0/0	2022-01-01	2022-01-01	1/0	1/0	0/0	0/0	0/0	1/0	0/0	1/0	0/0	0/0	0/0	0/0	0/0	1/0	0/0	0/0	0/0	1/0	0/0
scaffold_1	5895148	3654	A	T	.	PASS	NS=91;AF=0.665,0.335;AC=61;AN=98	GT	2022-01-01	2022-01-01	2022-01-01	2022-01-01	0/0	0/0	0/0	0/0	2022-01-01	2022-01-01	2022-01-01	2022-01-01	0/1	0/1	2022-01-01	2022-01-01	0/1	2022-01-01	0/0	0/1	2022-01-01	0/1	0/1	0/1	2022-01-01	2022-01-01	2022-01-01	2022-01-01	0/1	0/0	0/0	0/1	0/1	0/0	0/1	2022-01-01	0/1	0/0	0/0	0/1	0/1
scaffold_1	5964557	3659	C	T	.	PASS	NS=91;AF=0.599,0.401;AC=11;AN=98	GT	0/0	0/0	0/0	0/0	0/0	0/0	0/0	0/0	2022-01-01	2022-01-01	2022-01-01	2022-01-01	0/0	0/0	0/0	0/0	0/0	0/0	0/0	0/0	0/0	0/0	0/0	0/0	0/0	0/0	0/0	0/0	0/0	2022-01-01	0/0	0/0	0/0	0/0	0/0	1/0	0/0	0/0	0/0	0/0	0/0
scaffold_1	6003768	3671	A	C	.	PASS	NS=91;AF=0.962,0.038;AC=7;AN=98	GT	0/0	0/0	0/0	0/0	0/0	0/0	0/0	0/0	0/0	0/0	0/0	0/0	0/0	0/0	0/0	0/0	0/0	0/0	0/0	0/0	0/0	0/0	0/0	0/0	0/0	0/0	0/0	0/0	0/0	0/0	0/0	1/0	0/0	0/0	0/0	0/0	2022-01-01	0/0	0/0	0/0	0/0
scaffold_1	6005834	3673	A	T	.	PASS	NS=91;AF=0.973,0.027;AC=5;AN=98	GT	0/0	0/0	0/0	0/0	0/0	0/0	0/0	0/0	0/0	0/0	0/0	0/0	0/0	0/0	0/0	0/0	0/0	0/0	0/0	0/0	0/0	0/0	0/0	0/0	0/0	0/0	0/0	0/0	0/0	0/0	0/0	0/0	0/0	0/0	0/0	0/0	2022-01-01	0/0	0/0	0/0	0/0
scaffold_1	6055717	3687	C	T	.	PASS	NS=91;AF=0.995,0.005;AC=1;AN=98	GT	0/0	0/0	0/0	0/0	0/0	0/0	0/0	0/0	0/0	0/0	0/0	0/0	0/0	0/0	0/0	0/0	0/0	0/0	0/0	0/0	0/0	0/0	0/0	0/0	0/0	0/0	0/0	0/0	1/0	0/0	0/0	0/0	0/0	0/0	0/0	0/0	0/0	0/0	0/0	0/0	0/0
scaffold_1	6063256	3692	C	T	.	PASS	NS=91;AF=0.835,0.165;AC=14;AN=98	GT	2022-01-01	2022-01-01	2022-01-01	2022-01-01	0/0	0/0	0/0	0/0	0/0	0/0	0/0	0/0	0/0	0/0	0/0	0/0	0/0	0/0	0/0	0/0	0/0	0/0	0/0	0/0	0/0	0/0	0/0	0/0	0/0	0/0	0/0	0/0	0/0	0/0	0/0	0/0	0/0	1/0	0/0	0/0	0/0
scaffold_1	6087519	3695	A	T	.	PASS	NS=91;AF=0.896,0.104;AC=19;AN=98	GT	0/0	0/0	0/0	0/0	0/0	0/0	0/0	0/0	0/0	0/0	0/0	0/0	0/0	0/0	0/0	0/0	0/1	0/1	2022-01-01	0/1	0/0	0/0	0/0	0/0	0/0	0/1	0/0	0/1	0/0	0/1	2022-01-01	0/1	0/0	0/1	0/0	0/0	0/0	0/0	0/0	0/0	0/0
scaffold_1	6096441	3698	A	C	.	PASS	NS=91;AF=0.907,0.093;AC=15;AN=98	GT	0/0	0/0	0/0	0/0	0/0	0/0	0/0	0/0	2022-01-01	1/0	0/0	2022-01-01	2022-01-01	2022-01-01	2022-01-01	2022-01-01	0/0	0/0	0/0	0/0	0/0	0/0	0/0	0/0	0/0	0/0	0/0	0/0	0/0	0/0	0/0	0/0	1/0	1/0	0/0	0/0	0/0	0/0	0/0	0/0	0/0
scaffold_1	6217757	3736	C	T	.	PASS	NS=91;AF=0.989,0.011;AC=2;AN=98	GT	0/0	0/0	0/0	0/0	0/0	0/0	0/0	0/0	0/0	0/0	0/0	0/0	0/0	0/0	0/0	0/0	0/0	0/0	0/0	0/0	0/0	0/0	0/0	0/0	0/0	0/0	0/0	0/0	0/0	0/0	0/0	0/0	0/0	0/0	0/0	2022-01-01	0/0	0/0	0/0	0/0	0/0
scaffold_1	6227732	3740	T	C	.	PASS	NS=91;AF=0.995,0.005;AC=1;AN=98	GT	0/0	0/0	0/0	0/0	0/0	0/0	0/0	0/0	0/0	0/0	0/0	0/0	0/0	0/0	0/0	0/0	0/0	0/0	0/0	0/0	0/0	0/0	0/0	0/0	0/0	0/0	0/0	0/0	1/0	0/0	0/0	0/0	0/0	0/0	0/0	0/0	0/0	0/0	0/0	0/0	0/0
scaffold_1	6268453	3754	T	A	.	PASS	NS=91;AF=0.588,0.412;AC=13;AN=98	GT	0/0	0/0	0/0	0/0	0/0	0/0	0/0	0/0	0/0	0/0	0/0	0/0	1/0	0/0	0/0	0/0	1/0	1/0	1/0	0/0	0/0	2022-01-01	2022-01-01	1/0	0/0	1/0	0/0	0/0	0/0	0/0	0/0	0/0	0/0	0/0	0/0	0/0	0/0	0/0	0/0	1/0	0/0
scaffold_1	6369000	3772	T	A	.	PASS	NS=91;AF=0.61,0.39;AC=71;AN=98	GT	2022-01-01	2022-01-01	2022-01-01	2022-01-01	2022-01-01	2022-01-01	2022-01-01	2022-01-01	2022-01-01	2022-01-01	2022-01-01	2022-01-01	2022-01-01	2022-01-01	2022-01-01	2022-01-01	2022-01-01	1/0	2022-01-01	1/0	1/0	1/0	1/0	2022-01-01	0/0	1/0	0/0	1/0	1/0	1/0	2022-01-01	0/0	0/0	0/0	0/0	0/0	2022-01-01	0/0	1/0	2022-01-01	1/0
scaffold_1	6433441	3804	A	T	.	PASS	NS=91;AF=0.995,0.005;AC=1;AN=98	GT	0/0	0/0	0/0	0/0	0/0	0/0	0/0	0/0	0/0	0/0	0/0	0/0	0/0	0/0	0/0	0/0	0/0	0/0	0/0	0/0	0/0	0/0	0/0	0/0	0/0	0/0	0/0	0/0	0/0	0/0	0/0	0/0	0/1	0/0	0/0	0/0	0/0	0/0	0/0	0/0	0/0
scaffold_1	6508752	3836	C	T	.	PASS	NS=91;AF=0.61,0.39;AC=71;AN=98	GT	2022-01-01	2022-01-01	2022-01-01	2022-01-01	0/0	0/0	0/0	0/0	0/0	0/0	0/0	0/0	0/0	0/0	0/0	0/0	2022-01-01	2022-01-01	2022-01-01	2022-01-01	2022-01-01	2022-01-01	1/0	2022-01-01	2022-01-01	2022-01-01	2022-01-01	2022-01-01	2022-01-01	2022-01-01	2022-01-01	1/0	2022-01-01	1/0	2022-01-01	2022-01-01	2022-01-01	2022-01-01	2022-01-01	2022-01-01	2022-01-01
scaffold_1	6573883	3859	A	C	.	PASS	NS=91;AF=0.577,0.423;AC=77;AN=98	GT	2022-01-01	2022-01-01	2022-01-01	2022-01-01	2022-01-01	2022-01-01	2022-01-01	2022-01-01	0/0	0/0	0/0	0/0	0/0	0/0	0/0	0/0	2022-01-01	2022-01-01	2022-01-01	2022-01-01	2022-01-01	2022-01-01	2022-01-01	2022-01-01	2022-01-01	2022-01-01	2022-01-01	2022-01-01	1/0	2022-01-01	2022-01-01	1/0	2022-01-01	0/0	1/0	2022-01-01	2022-01-01	2022-01-01	2022-01-01	2022-01-01	2022-01-01
scaffold_1	6714846	3893	T	A	.	PASS	NS=91;AF=0.984,0.016;AC=3;AN=98	GT	0/0	0/0	0/0	0/0	0/0	0/0	0/0	0/0	0/0	0/0	0/0	0/0	0/0	0/0	0/0	0/0	0/0	0/0	0/0	0/0	0/0	0/0	0/0	0/0	0/0	0/0	0/0	0/0	0/1	0/1	0/0	0/0	0/0	0/0	0/1	0/0	0/0	0/0	0/0	0/0	0/0
scaffold_1	6736931	3898	A	T	.	PASS	NS=91;AF=0.962,0.038;AC=7;AN=98	GT	0/0	0/0	0/0	0/0	0/0	0/0	0/0	0/0	0/0	0/0	0/0	0/0	0/0	0/0	0/0	0/0	0/0	2022-01-01	0/0	0/0	0/0	0/0	0/0	0/0	0/0	0/0	0/0	0/0	0/0	0/0	0/0	0/0	0/0	0/0	0/0	0/0	0/0	0/1	0/1	0/0	0/1
scaffold_1	6741165	3901	A	G	.	PASS	NS=91;AF=0.901,0.099;AC=18;AN=98	GT	0/0	0/0	0/0	0/0	0/0	0/0	0/0	0/0	0/0	0/0	0/0	0/0	0/0	0/0	0/0	0/0	1/0	0/0	0/0	1/0	0/0	0/0	0/0	0/0	0/0	0/0	0/0	0/0	0/0	0/0	1/0	1/0	1/0	1/0	0/0	1/0	1/0	1/0	1/0	1/0	1/0
scaffold_1	6753784	3906	C	G	.	PASS	NS=91;AF=0.962,0.038;AC=7;AN=98	GT	0/0	0/0	0/0	0/0	0/0	0/0	0/0	0/0	0/0	0/0	0/0	0/0	0/0	0/0	0/0	0/0	0/0	2022-01-01	0/0	0/0	0/0	0/0	0/0	0/0	0/0	0/0	0/0	0/0	0/0	0/0	0/0	0/0	0/0	0/0	0/0	0/0	0/0	0/0	1/0	0/0	1/0
scaffold_1	6769240	3921	G	A	.	PASS	NS=91;AF=0.984,0.016;AC=3;AN=98	GT	0/0	0/0	0/0	0/0	0/0	0/0	0/0	0/0	0/0	0/0	0/0	0/0	0/0	0/0	0/0	0/0	0/0	0/0	0/0	0/0	0/0	0/0	0/0	0/0	0/0	0/0	0/0	0/0	0/0	0/0	0/0	0/0	0/0	0/0	0/0	0/0	0/0	0/0	0/0	0/0	0/1
scaffold_1	6899501	3979	A	T	.	PASS	NS=91;AF=0.626,0.374;AC=68;AN=98	GT	2022-01-01	2022-01-01	2022-01-01	2022-01-01	0/0	0/0	0/0	0/0	2022-01-01	2022-01-01	2022-01-01	2022-01-01	2022-01-01	2022-01-01	2022-01-01	2022-01-01	1/0	2022-01-01	2022-01-01	1/0	2022-01-01	2022-01-01	2022-01-01	1/0	2022-01-01	2022-01-01	2022-01-01	2022-01-01	2022-01-01	0/0	1/0	1/0	0/0	0/0	0/0	1/0	1/0	2022-01-01	1/0	1/0	2022-01-01
scaffold_1	7012271	4016	C	T	.	PASS	NS=91;AF=0.582,0.418;AC=76;AN=98	GT	2022-01-01	2022-01-01	2022-01-01	2022-01-01	2022-01-01	2022-01-01	2022-01-01	2022-01-01	0/0	0/0	0/0	0/0	0/0	0/0	0/0	0/0	0/1	2022-01-01	0/0	0/1	2022-01-01	2022-01-01	2022-01-01	2022-01-01	2022-01-01	2022-01-01	2022-01-01	2022-01-01	0/1	0/1	2022-01-01	2022-01-01	2022-01-01	2022-01-01	2022-01-01	2022-01-01	2022-01-01	2022-01-01	2022-01-01	2022-01-01	2022-01-01
scaffold_1	7095616	4040	T	G	.	PASS	NS=91;AF=0.874,0.126;AC=23;AN=98	GT	2022-01-01	2022-01-01	2022-01-01	2022-01-01	0/0	0/0	0/0	0/0	0/0	0/0	0/0	0/0	0/0	0/0	0/0	0/0	1/0	1/0	2022-01-01	0/0	1/0	0/0	2022-01-01	0/0	1/0	2022-01-01	1/0	1/0	0/0	0/0	0/0	1/0	0/0	0/0	0/0	0/0	0/0	0/0	0/0	0/0	0/0
scaffold_1	7112355	4045	A	T	.	PASS	NS=91;AF=0.984,0.016;AC=3;AN=98	GT	0/0	0/0	0/0	0/0	0/0	0/0	0/0	0/0	0/0	0/0	0/0	0/0	0/0	0/0	0/0	0/0	0/0	0/0	0/0	0/0	0/0	0/0	0/0	0/0	0/0	0/0	0/0	0/0	0/0	0/0	0/0	0/0	0/0	0/0	0/0	0/0	0/0	2022-01-01	1/0	0/0	0/0
scaffold_1	7159082	4059	C	T	.	PASS	NS=91;AF=0.984,0.016;AC=3;AN=98	GT	0/0	0/0	0/0	0/0	0/0	0/0	0/0	0/0	0/0	0/0	0/0	0/0	0/0	0/0	0/0	0/0	0/0	0/1	0/0	0/1	0/0	0/0	0/0	0/0	0/0	0/0	0/0	0/0	0/0	0/0	0/0	0/0	0/0	0/0	0/0	0/0	0/0	0/0	0/0	0/0	0/0
scaffold_1	7172685	4065	T	C	.	PASS	NS=91;AF=0.643,0.357;AC=1;AN=98	GT	0/0	0/0	0/0	0/0	0/0	0/0	0/0	0/0	0/0	0/0	0/0	0/0	0/0	0/0	0/0	0/0	0/0	0/0	0/0	0/0	0/0	0/0	0/0	0/0	0/0	0/0	0/0	0/0	0/0	0/0	0/0	1/0	0/0	0/0	0/0	0/0	0/0	0/0	0/0	0/0	0/0
scaffold_1	7217272	4087	C	T	.	PASS	NS=91;AF=0.764,0.236;AC=3;AN=98	GT	0/0	0/0	0/0	0/0	0/0	0/0	0/0	0/0	0/0	0/0	0/0	0/0	0/0	0/0	0/0	0/0	0/0	2022-01-01	0/0	1/0	0/0	0/0	0/0	0/0	0/0	0/0	0/0	0/0	0/0	0/0	0/0	0/0	0/0	0/0	0/0	0/0	0/0	0/0	0/0	0/0	0/0
scaffold_1	7243969	4101	G	A	.	PASS	NS=91;AF=0.995,0.005;AC=1;AN=98	GT	0/0	0/0	0/0	0/0	0/0	0/0	0/0	0/0	0/0	0/0	0/0	0/0	0/0	0/0	0/0	0/0	0/0	0/0	0/0	0/0	0/0	0/0	0/0	0/0	0/0	0/0	0/0	0/0	0/0	0/0	0/0	0/0	0/0	0/0	0/0	0/1	0/0	0/0	0/0	0/0	0/0
scaffold_1	7255055	4105	A	T	.	PASS	NS=91;AF=0.989,0.011;AC=2;AN=98	GT	0/0	0/0	0/0	0/0	0/0	0/0	0/0	0/0	0/0	0/0	0/0	0/0	0/0	0/0	0/0	0/0	0/0	0/0	0/0	0/0	1/0	0/0	0/0	0/0	0/0	0/0	0/0	1/0	0/0	0/0	0/0	0/0	0/0	0/0	0/0	0/0	0/0	0/0	0/0	0/0	0/0
scaffold_1	7274871	4115	G	T	.	PASS	NS=91;AF=0.995,0.005;AC=1;AN=98	GT	0/0	0/0	0/0	0/0	0/0	0/0	0/0	0/0	0/0	0/0	0/0	0/0	0/0	0/0	0/0	0/0	0/0	0/0	0/0	0/0	0/0	0/0	0/0	0/0	0/0	0/0	0/0	0/0	0/0	0/0	0/0	0/0	0/0	0/0	0/0	0/0	0/0	0/0	0/0	0/0	0/0
scaffold_1	7320916	4123	A	G	.	PASS	NS=91;AF=0.995,0.005;AC=1;AN=98	GT	0/0	0/0	0/0	0/0	0/0	0/0	0/0	0/0	0/0	0/0	0/0	0/0	0/0	0/0	0/0	0/0	0/0	0/0	0/0	0/0	0/0	0/0	0/0	0/0	0/0	0/0	0/0	0/0	0/0	0/0	0/0	0/0	0/0	0/0	0/0	0/0	0/0	0/0	0/0	0/0	0/0
scaffold_1	7325460	4124	C	T	.	PASS	NS=91;AF=0.995,0.005;AC=1;AN=98	GT	0/0	0/0	0/0	0/0	0/0	0/0	0/0	0/0	0/0	0/0	0/0	0/0	0/0	0/0	0/0	0/0	0/0	0/0	0/0	0/0	0/0	0/0	0/0	0/0	0/0	0/0	0/0	0/0	0/0	0/1	0/0	0/0	0/0	0/0	0/0	0/0	0/0	0/0	0/0	0/0	0/0
scaffold_1	7329854	4127	A	T	.	PASS	NS=91;AF=0.995,0.005;AC=1;AN=98	GT	0/0	0/0	0/0	0/0	0/0	0/0	0/0	0/0	0/0	0/0	0/0	0/0	0/0	0/0	0/0	0/0	0/0	0/0	0/0	0/0	0/0	0/0	0/0	0/0	0/0	0/0	0/0	0/0	0/0	0/0	0/0	0/0	0/0	0/0	0/0	0/0	0/0	0/0	0/0	0/0	0/0
scaffold_1	7333532	4129	C	T	.	PASS	NS=91;AF=0.643,0.357;AC=61;AN=98	GT	2022-01-01	2022-01-01	2022-01-01	2022-01-01	2022-01-01	2022-01-01	2022-01-01	2022-01-01	2022-01-01	2022-01-01	2022-01-01	2022-01-01	2022-01-01	2022-01-01	2022-01-01	2022-01-01	0/0	1/0	0/0	0/0	1/0	1/0	0/0	1/0	2022-01-01	2022-01-01	2022-01-01	2022-01-01	2022-01-01	1/0	0/0	2022-01-01	2022-01-01	1/0	2022-01-01	2022-01-01	0/0	0/0	0/0	0/0	0/0
scaffold_1	7345838	4133	G	A	.	PASS	NS=91;AF=0.989,0.011;AC=2;AN=98	GT	0/0	0/0	0/0	0/0	0/0	0/0	0/0	0/0	0/0	0/0	0/0	0/0	0/0	0/0	0/0	0/0	0/0	0/0	0/0	0/0	0/0	0/0	0/0	0/0	0/0	0/0	0/0	0/0	0/0	0/0	0/0	0/0	0/0	0/0	0/0	0/0	0/0	0/0	0/0	0/0	0/1
scaffold_1	7347094	4134	T	C	.	PASS	NS=91;AF=0.962,0.038;AC=7;AN=98	GT	0/0	0/0	0/0	0/0	0/0	0/0	0/0	0/0	0/0	0/0	0/0	0/0	0/0	0/0	0/0	0/0	0/0	0/0	0/0	0/0	1/0	1/0	0/0	1/0	0/0	0/0	0/0	0/0	0/0	0/0	0/0	1/0	1/0	0/0	2022-01-01	0/0	0/0	0/0	0/0	0/0	0/0
scaffold_1	7384971	4155	G	A	.	PASS	NS=91;AF=0.978,0.022;AC=4;AN=98	GT	0/0	0/0	0/0	0/0	0/0	0/0	0/0	0/0	0/0	0/0	0/0	0/0	0/0	0/0	0/0	0/0	0/0	0/0	0/0	0/0	0/0	0/0	0/0	0/0	0/0	0/0	0/0	0/0	1/0	1/0	0/0	2022-01-01	0/0	0/0	0/0	0/0	0/0	0/0	0/0	0/0	0/0
scaffold_1	7407076	4162	C	G	.	PASS	NS=91;AF=0.879,0.121;AC=22;AN=98	GT	0/0	0/0	0/0	0/0	0/0	0/0	0/0	0/0	2022-01-01	2022-01-01	2022-01-01	2022-01-01	2022-01-01	2022-01-01	2022-01-01	2022-01-01	0/0	0/0	0/0	0/0	1/0	0/0	0/0	1/0	0/0	0/0	0/0	0/0	0/0	0/0	0/0	1/0	0/0	1/0	0/0	0/0	0/0	0/0	0/0	0/0	0/0
scaffold_1	7426464	4172	C	A	.	PASS	NS=91;AF=0.912,0.088;AC=16;AN=98	GT	0/0	0/0	0/0	0/0	0/0	0/0	0/0	0/0	0/0	0/0	0/0	0/0	0/0	0/0	0/0	0/0	0/0	1/0	0/0	1/0	0/0	0/0	0/0	0/0	0/0	0/0	0/0	1/0	0/0	0/0	0/0	0/0	0/0	0/0	0/0	2022-01-01	2022-01-01	2022-01-01	2022-01-01	2022-01-01	0/0
scaffold_1	7440005	4174	A	G	.	PASS	NS=91;AF=0.995,0.005;AC=1;AN=98	GT	0/0	0/0	0/0	0/0	0/0	0/0	0/0	0/0	0/0	0/0	0/0	0/0	0/0	0/0	0/0	0/0	0/0	0/0	0/0	0/0	0/0	0/0	0/0	0/0	0/0	0/0	0/0	0/0	0/0	0/0	0/0	0/0	0/0	0/0	0/0	0/1	0/0	0/0	0/0	0/0	0/0
scaffold_1	7486386	4192	T	A	.	PASS	NS=91;AF=0.857,0.143;AC=26;AN=98	GT	2022-01-01	2022-01-01	2022-01-01	2022-01-01	0/0	0/0	0/0	0/0	0/0	0/0	0/0	0/0	0/0	0/0	0/0	0/0	0/1	0/0	0/0	0/0	2022-01-01	0/0	0/0	0/0	0/1	0/1	0/1	0/1	2022-01-01	2022-01-01	2022-01-01	0/1	0/0	0/0	0/0	0/1	0/0	0/0	0/0	0/0	0/0
scaffold_1	7509763	4196	C	G	.	PASS	NS=91;AF=0.901,0.099;AC=18;AN=98	GT	0/0	0/0	0/0	0/0	0/0	0/0	0/0	0/0	0/0	0/0	0/0	0/0	0/0	0/0	0/0	0/0	0/0	0/0	0/0	0/0	2022-01-01	1/0	1/0	1/0	1/0	0/0	1/0	0/0	0/0	0/0	0/0	0/0	0/0	0/0	0/0	0/0	2022-01-01	1/0	1/0	2022-01-01	1/0
scaffold_1	7509904	4195	T	G	.	PASS	NS=91;AF=0.984,0.016;AC=3;AN=98	GT	0/0	0/0	0/0	0/0	0/0	0/0	0/0	0/0	0/0	0/0	0/0	0/0	0/0	0/0	0/0	0/0	0/0	0/0	0/0	0/0	0/0	0/0	0/0	0/0	0/0	0/0	0/0	0/0	0/0	0/0	0/0	0/0	0/0	0/0	0/0	0/0	0/0	0/0	0/0	0/0	0/0
scaffold_1	7529001	4200	C	T	.	PASS	NS=91;AF=0.978,0.022;AC=1;AN=98	GT	0/0	0/0	0/0	0/0	0/0	0/0	0/0	0/0	0/0	0/0	0/0	0/0	0/0	0/0	0/0	0/0	0/0	0/0	0/0	0/0	0/0	0/0	0/0	0/0	0/0	0/0	0/0	0/0	0/0	0/0	0/0	0/0	0/0	0/0	0/0	1/0	0/0	0/0	0/0	0/0	0/0
scaffold_1	7619032	4230	G	T	.	PASS	NS=91;AF=0.984,0.016;AC=3;AN=98	GT	0/0	0/0	0/0	0/0	0/0	0/0	0/0	0/0	0/0	0/0	0/0	0/0	0/0	0/0	0/0	0/0	0/0	1/0	0/0	2022-01-01	0/0	0/0	0/0	0/0	0/0	0/0	0/0	0/0	0/0	0/0	0/0	0/0	0/0	0/0	0/0	0/0	0/0	0/0	0/0	0/0	0/0
scaffold_1	7638789	4241	A	C	.	PASS	NS=91;AF=0.676,0.324;AC=59;AN=98	GT	2022-01-01	2022-01-01	2022-01-01	2022-01-01	0/0	0/0	0/0	0/0	2022-01-01	2022-01-01	2022-01-01	2022-01-01	2022-01-01	2022-01-01	0/1	2022-01-01	0/0	0/0	2022-01-01	0/0	2022-01-01	2022-01-01	0/1	0/1	0/1	2022-01-01	0/1	0/1	2022-01-01	2022-01-01	2022-01-01	2022-01-01	2022-01-01	2022-01-01	0/0	0/1	0/0	0/0	0/0	0/0	0/0
scaffold_1	7685777	4251	C	T	.	PASS	NS=91;AF=0.511,0.489;AC=13;AN=98	GT	0/0	0/0	0/0	0/0	0/0	1/0	0/0	2022-01-01	0/0	0/0	0/0	0/0	0/0	0/0	0/0	0/0	0/0	0/0	0/0	0/0	2022-01-01	1/0	1/0	1/0	1/0	0/0	1/0	2022-01-01	0/0	0/0	0/0	0/0	0/0	0/0	0/0	1/0	0/0	0/0	0/0	0/0	0/0
scaffold_1	7709257	4254	C	T	.	PASS	NS=91;AF=0.588,0.412;AC=28;AN=98	GT	0/0	0/0	0/0	0/0	2022-01-01	2022-01-01	2022-01-01	2022-01-01	2022-01-01	2022-01-01	2022-01-01	2022-01-01	0/0	0/0	1/0	0/0	0/0	0/0	0/0	0/0	2022-01-01	1/0	1/0	2022-01-01	2022-01-01	0/0	2022-01-01	1/0	0/0	0/0	0/0	0/0	0/0	0/0	0/0	0/0	0/0	0/0	0/0	0/0	0/0
scaffold_1	7709300	4253	G	T	.	PASS	NS=91;AF=0.582,0.418;AC=28;AN=98	GT	0/0	0/0	0/0	0/0	2022-01-01	2022-01-01	2022-01-01	2022-01-01	2022-01-01	2022-01-01	2022-01-01	2022-01-01	0/0	0/0	0/1	0/0	0/0	0/0	0/0	0/0	2022-01-01	0/1	0/1	2022-01-01	2022-01-01	0/0	2022-01-01	0/1	0/0	0/0	0/0	0/0	0/0	0/0	0/0	0/0	0/0	0/0	0/0	0/0	0/0
scaffold_1	7730491	4259	T	C	.	PASS	NS=91;AF=0.962,0.038;AC=7;AN=98	GT	0/0	0/0	0/0	0/0	0/0	0/0	0/0	0/0	0/0	0/0	0/0	0/0	0/0	0/0	0/0	0/0	1/0	2022-01-01	1/0	2022-01-01	0/0	0/0	0/0	0/0	0/0	0/0	0/0	0/0	1/0	0/0	0/0	0/0	0/0	0/0	0/0	0/0	0/0	0/0	0/0	0/0	0/0
scaffold_1	7747132	4266	G	A	.	PASS	NS=91;AF=0.995,0.005;AC=1;AN=98	GT	0/0	0/0	0/0	0/0	0/0	0/0	0/0	0/0	0/0	0/0	0/0	0/0	0/0	0/0	0/0	0/0	0/0	0/0	0/0	0/0	0/0	0/0	0/0	0/0	0/0	0/0	0/0	0/0	0/0	0/0	0/0	0/0	0/0	0/0	0/0	0/0	0/0	0/0	0/0	0/0	0/0
scaffold_1	7768705	4275	G	A	.	PASS	NS=91;AF=0.989,0.011;AC=2;AN=98	GT	0/0	0/0	0/0	0/0	0/0	0/0	0/0	0/0	0/0	0/0	0/0	0/0	0/0	0/0	0/0	0/0	0/0	0/0	0/0	0/0	0/0	0/0	0/0	0/0	0/0	0/0	0/0	0/0	0/0	0/0	1/0	1/0	0/0	0/0	0/0	0/0	0/0	0/0	0/0	0/0	0/0
scaffold_1	7807190	4288	G	A	.	PASS	NS=91;AF=0.929,0.071;AC=13;AN=98	GT	0/0	0/0	0/0	0/0	0/0	0/0	0/0	0/0	2022-01-01	2022-01-01	2022-01-01	2022-01-01	2022-01-01	2022-01-01	0/1	0/0	0/0	0/0	0/0	0/0	0/0	0/0	0/0	0/0	0/0	0/0	0/0	0/0	0/0	0/0	0/0	0/0	0/0	0/0	0/0	0/0	0/0	0/0	0/0	0/0	0/0
scaffold_1	7807321	4287	C	T	.	PASS	NS=91;AF=0.995,0.005;AC=1;AN=98	GT	0/0	0/0	0/0	0/0	0/0	0/0	0/0	0/0	0/0	0/0	0/0	0/0	0/0	0/0	0/0	0/0	0/0	0/0	0/0	0/0	0/0	0/0	0/0	0/0	0/0	0/0	0/0	0/0	0/0	0/0	0/0	0/0	0/0	0/0	0/0	0/0	0/1	0/0	0/0	0/0	0/0
scaffold_1	7818839	4296	T	C	.	PASS	NS=91;AF=0.907,0.093;AC=17;AN=98	GT	0/0	0/0	0/0	0/0	0/0	1/0	0/0	2022-01-01	2022-01-01	2022-01-01	2022-01-01	2022-01-01	2022-01-01	2022-01-01	2022-01-01	0/0	0/0	0/0	0/0	0/0	0/0	0/0	0/0	0/0	0/0	0/0	0/0	0/0	0/0	0/0	0/0	0/0	0/0	0/0	0/0	0/0	0/0	0/0	0/0	0/0	0/0
scaffold_1	7832686	4302	G	C	.	PASS	NS=91;AF=0.896,0.104;AC=4;AN=98	GT	0/0	0/0	0/0	0/0	0/0	0/0	0/0	0/0	0/0	0/0	0/0	0/0	0/0	0/0	0/0	0/0	0/0	0/0	0/0	0/0	0/0	0/0	0/0	0/0	0/0	0/0	0/0	0/0	0/0	0/0	0/1	0/0	0/0	0/0	0/0	0/1	0/0	0/0	0/1	0/0	0/0
scaffold_1	7849945	4316	A	G	.	PASS	NS=91;AF=0.995,0.005;AC=1;AN=98	GT	0/0	0/0	0/0	0/0	0/0	0/0	0/0	0/0	0/0	0/0	0/0	0/0	0/0	0/0	0/0	0/0	0/0	0/0	0/0	0/0	0/0	0/0	0/0	0/0	0/0	0/0	0/0	0/0	0/0	0/0	0/0	0/0	0/0	0/0	0/0	0/0	0/0	0/0	0/0	0/0	0/0
scaffold_1	7993439	4347	A	C	.	PASS	NS=91;AF=0.984,0.016;AC=3;AN=98	GT	0/0	0/0	0/0	0/0	0/0	0/0	0/0	0/0	0/0	0/0	0/0	0/0	0/0	0/0	0/0	0/0	0/0	1/0	1/0	0/0	0/0	0/0	0/0	0/0	0/0	0/0	0/0	0/0	0/0	0/0	0/0	0/0	0/0	0/0	0/0	0/0	1/0	0/0	0/0	0/0	0/0
scaffold_1	8000896	4353	C	A	.	PASS	NS=91;AF=0.588,0.412;AC=73;AN=98	GT	2022-01-01	2022-01-01	2022-01-01	2022-01-01	2022-01-01	0/1	2022-01-01	0/0	0/0	0/0	0/0	0/0	0/0	0/0	0/0	0/0	2022-01-01	0/1	0/1	2022-01-01	2022-01-01	2022-01-01	2022-01-01	2022-01-01	2022-01-01	2022-01-01	2022-01-01	2022-01-01	2022-01-01	2022-01-01	2022-01-01	2022-01-01	0/1	0/1	2022-01-01	0/1	0/1	2022-01-01	2022-01-01	2022-01-01	2022-01-01
scaffold_1	8016426	4355	G	A	.	PASS	NS=91;AF=0.967,0.033;AC=6;AN=98	GT	0/0	0/0	0/0	0/0	0/0	0/0	0/0	0/0	0/0	0/0	0/0	0/0	0/0	0/0	0/0	0/0	0/0	0/0	0/0	0/0	0/0	0/0	0/0	0/0	0/0	0/0	0/0	0/0	1/0	0/0	0/0	1/0	0/0	0/0	1/0	0/0	0/0	0/0	2022-01-01	0/0	0/0
scaffold_1	8020371	4358	G	A	.	PASS	NS=91;AF=0.989,0.011;AC=2;AN=98	GT	0/0	0/0	0/0	0/0	0/0	0/0	0/0	0/0	0/0	0/0	0/0	0/0	0/0	0/0	0/0	0/0	0/1	0/0	0/1	0/0	0/0	0/0	0/0	0/0	0/0	0/0	0/0	0/0	0/0	0/0	0/0	0/0	0/0	0/0	0/0	0/0	0/0	0/0	0/0	0/0	0/0
scaffold_1	8068644	4367	A	T	.	PASS	NS=91;AF=0.995,0.005;AC=1;AN=98	GT	0/0	0/0	0/0	0/0	0/0	0/0	0/0	0/0	0/0	0/0	0/0	0/0	0/0	0/0	0/0	0/0	0/0	0/0	0/0	0/0	0/0	0/0	0/0	0/0	0/0	0/0	0/0	0/0	0/0	0/0	0/0	0/0	0/0	0/0	0/0	0/0	0/0	0/0	0/0	0/0	0/0
scaffold_1	8192243	4395	A	T	.	PASS	NS=91;AF=0.945,0.055;AC=10;AN=98	GT	0/0	0/0	0/0	0/0	0/0	0/0	0/0	0/0	0/0	0/0	0/0	0/0	0/0	0/0	0/0	0/0	1/0	0/0	0/0	0/0	0/0	0/0	0/0	0/0	0/0	0/0	0/0	0/0	1/0	1/0	0/0	0/0	0/0	1/0	1/0	1/0	0/0	0/0	0/0	0/0	0/0
scaffold_1	8278418	4403	A	C	.	PASS	NS=91;AF=0.593,0.407;AC=2;AN=98	GT	0/0	0/0	0/0	0/0	0/0	0/0	0/0	0/0	0/0	0/0	0/0	0/0	0/0	0/0	0/0	0/0	0/0	0/0	0/0	0/0	0/0	0/0	0/0	0/0	0/0	0/0	0/0	0/0	0/0	0/0	0/0	0/0	0/0	0/0	0/0	0/0	0/0	0/0	0/0	0/0	1/0
scaffold_1	8278477	4402	C	G	.	PASS	NS=91;AF=0.995,0.005;AC=1;AN=98	GT	0/0	0/0	0/0	0/0	0/0	0/0	0/0	0/0	0/0	0/0	0/0	0/0	0/0	0/0	0/1	0/0	0/0	0/0	0/0	0/0	0/0	0/0	0/0	0/0	0/0	0/0	0/0	0/0	0/0	0/0	0/0	0/0	0/0	0/0	0/0	0/0	0/0	0/0	0/0	0/0	0/0
scaffold_1	8317530	4424	C	T	.	PASS	NS=91;AF=0.929,0.071;AC=8;AN=98	GT	0/0	0/0	0/0	0/0	0/0	0/0	0/0	2022-01-01	0/0	0/0	0/0	0/0	0/0	0/0	0/0	0/0	0/0	0/0	0/0	0/0	1/0	1/0	1/0	2022-01-01	0/0	0/0	0/0	0/0	0/0	0/0	0/0	0/0	0/0	0/0	0/0	0/0	0/0	1/0	0/0	0/0	0/0
scaffold_1	8356951	4434	C	T	.	PASS	NS=91;AF=0.56,0.44;AC=54;AN=98	GT	0/0	0/0	0/0	0/0	2022-01-01	2022-01-01	2022-01-01	0/0	2022-01-01	2022-01-01	2022-01-01	2022-01-01	2022-01-01	2022-01-01	2022-01-01	2022-01-01	0/0	1/0	1/0	1/0	1/0	0/0	0/0	0/0	0/0	0/0	0/0	1/0	2022-01-01	2022-01-01	1/0	1/0	1/0	1/0	1/0	1/0	2022-01-01	1/0	1/0	2022-01-01	2022-01-01
scaffold_1	8378843	4445	C	T	.	PASS	NS=91;AF=0.995,0.005;AC=1;AN=98	GT	0/0	0/0	0/0	0/0	0/0	0/0	0/0	0/0	0/0	0/0	0/0	0/0	0/0	0/0	0/0	0/0	0/1	0/0	0/0	0/0	0/0	0/0	0/0	0/0	0/0	0/0	0/0	0/0	0/0	0/0	0/0	0/0	0/0	0/0	0/0	0/0	0/0	0/0	0/0	0/0	0/0
scaffold_1	8433061	4455	A	G	.	PASS	NS=91;AF=0.995,0.005;AC=1;AN=98	GT	0/0	0/0	0/0	0/0	0/0	0/0	0/0	0/0	0/0	0/0	0/0	0/0	0/0	0/0	0/0	0/0	0/0	0/0	0/0	0/0	0/0	0/0	0/0	0/0	0/0	0/0	0/0	0/0	0/0	0/0	0/0	1/0	0/0	0/0	0/0	0/0	0/0	0/0	0/0	0/0	0/0
scaffold_1	8474324	4461	A	G	.	PASS	NS=91;AF=0.626,0.374;AC=61;AN=98	GT	2022-01-01	2022-01-01	2022-01-01	2022-01-01	2022-01-01	2022-01-01	2022-01-01	2022-01-01	2022-01-01	2022-01-01	2022-01-01	2022-01-01	2022-01-01	2022-01-01	2022-01-01	2022-01-01	0/0	1/0	1/0	2022-01-01	0/0	1/0	0/0	1/0	1/0	0/0	1/0	1/0	2022-01-01	0/0	1/0	0/0	0/0	2022-01-01	0/0	2022-01-01	1/0	1/0	1/0	1/0	2022-01-01
scaffold_1	8483640	4467	C	T	.	PASS	NS=91;AF=0.989,0.011;AC=2;AN=98	GT	0/0	0/0	0/0	0/0	0/0	0/0	0/0	0/0	0/0	0/0	0/0	0/0	0/0	0/0	0/0	0/0	0/0	0/0	0/0	0/0	0/0	0/0	0/0	0/0	0/0	0/0	0/0	0/0	0/0	0/0	0/0	0/0	0/0	2022-01-01	0/0	0/0	0/0	0/0	0/0	0/0	0/0
scaffold_1	8483790	4468	C	A	.	PASS	NS=91;AF=0.802,0.198;AC=36;AN=98	GT	0/0	0/0	0/0	0/0	2022-01-01	2022-01-01	2022-01-01	2022-01-01	2022-01-01	2022-01-01	2022-01-01	2022-01-01	2022-01-01	2022-01-01	2022-01-01	2022-01-01	1/0	0/0	0/0	0/0	0/0	0/0	0/0	0/0	0/0	0/0	0/0	0/0	0/0	0/0	0/0	0/0	1/0	0/0	1/0	0/0	0/0	1/0	1/0	0/0	0/0
scaffold_1	8512598	4482	G	A	.	PASS	NS=91;AF=0.775,0.225;AC=10;AN=98	GT	0/0	0/0	0/0	0/0	0/0	0/0	0/0	0/0	0/0	0/0	0/0	0/0	0/0	0/0	0/0	0/0	2022-01-01	0/0	0/0	0/0	0/1	0/0	0/1	0/0	0/0	0/0	0/0	0/0	0/0	0/0	0/0	0/0	0/0	0/0	0/0	0/0	0/0	0/0	0/1	0/0	0/0
scaffold_1	8512770	4481	G	T	.	PASS	NS=91;AF=0.901,0.099;AC=10;AN=98	GT	0/0	0/0	0/0	0/0	0/0	0/0	0/0	0/0	0/0	0/0	0/0	0/0	0/0	0/0	0/0	0/0	2022-01-01	0/0	0/0	0/0	0/1	0/0	0/1	0/0	0/0	0/0	0/0	0/0	0/0	0/0	0/0	0/0	0/0	0/0	0/0	0/0	0/0	0/0	0/1	0/0	0/0
scaffold_1	8523643	4484	C	T	.	PASS	NS=91;AF=0.951,0.049;AC=9;AN=98	GT	0/0	0/0	0/0	0/0	0/0	0/0	0/0	0/0	0/0	0/0	0/0	0/0	0/0	0/0	0/0	0/0	0/0	0/0	2022-01-01	0/0	2022-01-01	0/0	2022-01-01	1/0	0/0	0/0	0/0	0/0	0/0	0/0	0/0	0/0	0/0	0/0	0/0	0/0	0/0	0/0	0/0	0/0	1/0
scaffold_1	8581410	4497	A	C	.	PASS	NS=91;AF=0.791,0.209;AC=38;AN=98	GT	0/0	0/0	0/0	0/0	2022-01-01	2022-01-01	2022-01-01	0/0	2022-01-01	2022-01-01	2022-01-01	2022-01-01	2022-01-01	2022-01-01	2022-01-01	2022-01-01	0/1	0/0	0/1	0/0	0/1	0/0	2022-01-01	0/1	0/0	0/0	0/0	2022-01-01	0/0	0/0	0/0	0/0	0/0	0/0	0/0	0/0	0/1	0/1	0/0	0/1	2022-01-01
scaffold_1	8590447	4501	A	T	.	PASS	NS=91;AF=0.934,0.066;AC=12;AN=98	GT	2022-01-01	2022-01-01	2022-01-01	2022-01-01	0/0	0/0	0/0	0/0	0/0	0/0	0/0	0/0	0/0	0/0	0/0	0/0	0/0	0/0	0/0	0/0	0/0	0/0	0/0	0/0	1/0	0/0	1/0	0/0	0/0	0/0	0/0	0/0	0/0	0/0	0/0	0/0	0/0	0/0	0/0	0/0	0/0
scaffold_1	8619512	4511	A	G	.	PASS	NS=91;AF=0.989,0.011;AC=2;AN=98	GT	0/0	0/0	0/0	0/0	0/0	0/0	0/0	2022-01-01	0/0	0/0	0/0	0/0	0/0	0/0	0/0	0/0	0/0	0/0	0/0	0/0	0/0	0/0	0/0	0/0	0/0	0/0	0/0	0/0	0/0	0/0	0/0	0/0	0/0	0/0	0/0	0/0	0/0	0/0	0/0	0/0	0/0
scaffold_1	8657224	4523	T	C	.	PASS	NS=91;AF=0.967,0.033;AC=6;AN=98	GT	0/0	0/0	0/0	0/0	0/0	0/0	0/0	0/0	0/0	0/0	0/0	0/0	0/0	0/0	0/0	0/0	0/0	0/0	0/0	0/0	0/0	0/0	0/0	0/0	0/0	0/0	0/0	0/0	0/0	1/0	1/0	0/0	0/0	0/0	0/0	0/0	0/0	0/0	0/0	0/0	0/0
scaffold_1	8676235	4529	C	T	.	PASS	NS=91;AF=0.978,0.022;AC=4;AN=98	GT	0/0	0/0	0/0	0/0	0/0	0/0	0/0	0/0	0/0	0/0	0/0	0/0	0/0	0/0	0/0	0/0	0/0	0/0	0/0	0/0	0/0	0/0	0/0	0/0	0/0	0/0	0/0	0/0	0/0	0/0	0/0	0/0	1/0	1/0	1/0	1/0	0/0	0/0	0/0	0/0	0/0
scaffold_1	8765850	4546	T	G	.	PASS	NS=91;AF=0.967,0.033;AC=6;AN=98	GT	0/0	0/0	0/0	0/0	0/0	0/0	0/0	0/0	0/0	0/0	0/0	0/0	0/0	0/0	0/0	0/0	0/0	0/0	0/0	0/0	0/0	0/0	0/0	0/0	0/0	1/0	0/0	0/0	0/0	0/0	0/0	0/0	0/0	0/0	0/0	0/0	0/0	0/0	0/0	0/0	0/0
scaffold_1	8776494	4549	T	C	.	PASS	NS=91;AF=0.599,0.401;AC=71;AN=98	GT	2022-01-01	2022-01-01	2022-01-01	2022-01-01	2022-01-01	2022-01-01	2022-01-01	0/0	0/0	0/0	0/0	0/0	2022-01-01	2022-01-01	2022-01-01	2022-01-01	2022-01-01	2022-01-01	2022-01-01	2022-01-01	0/1	2022-01-01	0/0	0/1	2022-01-01	0/1	2022-01-01	2022-01-01	2022-01-01	2022-01-01	2022-01-01	2022-01-01	2022-01-01	2022-01-01	2022-01-01	2022-01-01	2022-01-01	0/0	0/1	0/1	0/0
scaffold_1	8869577	4578	C	T	.	PASS	NS=91;AF=0.995,0.005;AC=1;AN=98	GT	0/0	0/0	0/0	0/0	0/0	0/0	0/0	0/0	0/0	0/0	0/0	0/0	0/0	0/0	0/0	0/0	0/0	0/0	0/0	0/0	0/0	0/0	0/0	0/0	0/0	0/0	0/0	0/0	0/0	0/0	0/0	0/0	0/0	0/0	0/0	0/0	0/0	0/0	0/0	0/0	1/0
scaffold_1	8904128	4596	T	C	.	PASS	NS=91;AF=0.852,0.148;AC=27;AN=98	GT	0/0	0/0	0/0	0/0	0/0	0/0	0/0	0/0	2022-01-01	2022-01-01	2022-01-01	2022-01-01	2022-01-01	2022-01-01	0/1	2022-01-01	0/0	0/0	0/0	0/0	0/0	0/0	0/1	0/1	0/0	0/1	0/0	0/1	0/0	0/0	0/1	0/0	0/1	0/1	0/1	0/1	0/1	0/1	0/0	0/1	0/0
scaffold_1	8942955	4608	T	A	.	PASS	NS=91;AF=0.995,0.005;AC=1;AN=98	GT	0/0	0/0	0/0	0/0	0/0	0/0	0/0	0/0	0/0	0/0	0/0	0/0	0/0	0/0	0/0	0/0	0/0	0/0	0/0	0/0	0/0	0/0	0/0	0/0	0/0	0/0	0/0	0/0	0/0	0/0	0/0	0/0	0/0	0/0	0/0	0/0	0/0	0/0	0/0	0/0	0/0
scaffold_1	8943954	4609	G	T	.	PASS	NS=91;AF=0.973,0.027;AC=5;AN=98	GT	0/0	0/0	0/0	0/0	0/0	0/0	0/0	0/0	0/0	0/0	0/0	0/0	0/0	0/0	0/0	0/0	0/0	0/0	0/0	0/0	0/0	0/0	0/0	0/0	0/0	0/0	0/0	0/0	0/0	0/1	0/1	0/1	0/0	0/0	0/0	0/0	0/0	0/0	0/0	0/0	0/0
scaffold_1	8955265	4612	A	C	.	PASS	NS=91;AF=0.527,0.473;AC=2;AN=98	GT	0/0	0/0	0/0	0/0	0/0	0/0	0/0	0/0	0/0	0/0	0/0	0/0	0/0	0/0	0/0	0/0	0/0	0/0	0/0	0/0	0/0	0/0	1/0	0/0	0/0	0/0	0/0	0/0	0/0	0/0	0/0	0/0	0/0	0/0	0/0	0/0	0/0	0/0	0/0	0/0	0/0
scaffold_1	8959720	4614	T	A	.	PASS	NS=91;AF=0.929,0.071;AC=13;AN=98	GT	0/0	0/0	0/0	0/0	0/0	0/0	0/0	0/0	0/0	0/0	0/0	0/0	0/0	0/0	0/0	0/0	0/1	0/1	0/0	2022-01-01	0/1	0/1	0/1	0/0	0/0	0/1	0/0	0/1	0/0	0/0	0/0	0/0	0/0	0/0	0/0	0/1	0/0	0/0	0/0	0/0	0/0
scaffold_1	8991595	4633	A	C	.	PASS	NS=91;AF=0.676,0.324;AC=59;AN=98	GT	0/0	0/0	0/0	0/0	2022-01-01	2022-01-01	2022-01-01	2022-01-01	2022-01-01	2022-01-01	2022-01-01	2022-01-01	2022-01-01	2022-01-01	2022-01-01	2022-01-01	0/0	0/0	0/0	0/0	0/1	0/1	0/1	0/0	2022-01-01	0/1	2022-01-01	0/0	0/1	0/1	0/1	0/1	2022-01-01	2022-01-01	0/1	0/1	2022-01-01	2022-01-01	2022-01-01	2022-01-01	2022-01-01
scaffold_1	9029877	4636	G	T	.	PASS	NS=91;AF=0.522,0.478;AC=36;AN=98	GT	2022-01-01	2022-01-01	2022-01-01	2022-01-01	2022-01-01	2022-01-01	2022-01-01	2022-01-01	0/0	0/0	0/0	0/0	0/0	0/0	0/0	0/0	1/0	1/0	2022-01-01	0/0	0/0	1/0	0/0	2022-01-01	0/0	0/0	0/0	1/0	0/0	0/0	2022-01-01	1/0	0/0	0/0	0/0	0/0	0/0	0/0	0/0	0/0	0/0
scaffold_1	9031128	4637	T	C	.	PASS	NS=91;AF=0.615,0.385;AC=63;AN=98	GT	0/0	0/0	0/0	0/0	0/0	0/0	0/0	0/0	2022-01-01	2022-01-01	2022-01-01	2022-01-01	2022-01-01	2022-01-01	2022-01-01	2022-01-01	1/0	1/0	0/0	2022-01-01	2022-01-01	1/0	2022-01-01	0/0	2022-01-01	2022-01-01	2022-01-01	1/0	2022-01-01	2022-01-01	1/0	1/0	2022-01-01	2022-01-01	2022-01-01	2022-01-01	2022-01-01	2022-01-01	2022-01-01	2022-01-01	2022-01-01
scaffold_1	9042722	4638	T	G	.	PASS	NS=91;AF=0.665,0.335;AC=8;AN=98	GT	0/0	0/0	0/0	0/0	0/0	0/0	0/0	0/0	0/0	0/0	0/0	0/0	0/0	0/0	0/0	0/0	0/0	0/0	0/0	0/0	0/0	0/0	0/0	0/0	1/0	0/0	1/0	0/0	0/0	2022-01-01	1/0	1/0	0/0	0/0	1/0	1/0	0/0	0/0	0/0	0/0	0/0
scaffold_1	9074609	4640	G	C	.	PASS	NS=91;AF=0.995,0.005;AC=1;AN=98	GT	0/0	0/0	0/0	0/0	0/0	0/0	0/0	0/0	0/0	0/0	0/0	0/0	0/0	0/0	0/0	0/0	0/0	0/0	0/0	0/0	0/0	0/0	0/0	0/0	0/0	0/0	0/0	0/0	0/0	0/0	0/0	0/0	0/0	0/0	0/0	0/0	0/0	0/0	0/0	0/0	0/0
scaffold_1	9079117	4642	T	G	.	PASS	NS=91;AF=0.995,0.005;AC=1;AN=98	GT	0/0	0/0	0/0	0/0	0/0	0/0	0/0	0/0	0/0	0/0	0/0	0/0	0/0	0/0	0/0	0/0	0/0	0/0	0/0	0/0	0/0	0/0	0/0	0/0	0/0	0/0	0/0	0/0	1/0	0/0	0/0	0/0	0/0	0/0	0/0	0/0	0/0	0/0	0/0	0/0	0/0
scaffold_1	9114518	4649	C	T	.	PASS	NS=91;AF=0.995,0.005;AC=1;AN=98	GT	0/0	0/0	0/0	0/0	0/0	0/0	0/0	0/0	0/0	0/0	0/0	0/0	0/0	0/0	0/0	0/0	0/0	0/0	0/0	0/0	0/0	0/0	0/0	0/0	0/0	0/0	0/0	0/0	0/0	0/0	0/0	0/0	0/0	0/0	0/0	1/0	0/0	0/0	0/0	0/0	0/0
scaffold_1	9120107	4654	A	C	.	PASS	NS=91;AF=0.978,0.022;AC=4;AN=98	GT	0/0	0/0	0/0	0/0	0/0	0/0	0/0	0/0	2022-01-01	2022-01-01	0/0	0/0	0/0	0/0	0/0	0/0	0/0	0/0	0/0	0/0	0/0	0/0	0/0	0/0	0/0	0/0	0/0	0/0	0/0	0/0	0/0	0/0	0/0	0/0	0/0	0/0	0/0	0/0	0/0	0/0	0/0
scaffold_1	9228897	4686	T	C	.	PASS	NS=91;AF=0.687,0.313;AC=8;AN=98	GT	0/0	0/0	0/0	0/0	0/0	0/0	0/0	0/0	0/0	0/0	0/0	0/0	0/0	0/0	0/0	0/0	0/0	0/0	0/0	0/0	0/1	0/0	2022-01-01	0/0	0/1	2022-01-01	0/1	0/1	0/0	0/0	0/0	0/0	0/0	0/0	0/0	0/0	0/0	0/0	0/0	0/0	0/0
scaffold_1	9345569	4714	T	G	.	PASS	NS=91;AF=0.995,0.005;AC=1;AN=98	GT	0/0	0/0	0/0	0/0	0/0	0/0	0/0	0/0	0/0	0/0	0/0	0/0	0/0	0/0	0/0	0/0	0/0	0/0	0/0	0/0	0/0	0/0	0/0	0/0	0/0	0/0	0/0	0/0	0/0	0/0	0/1	0/0	0/0	0/0	0/0	0/0	0/0	0/0	0/0	0/0	0/0
scaffold_1	9381020	4721	A	T	.	PASS	NS=91;AF=0.599,0.401;AC=73;AN=98	GT	2022-01-01	2022-01-01	2022-01-01	2022-01-01	0/0	0/0	0/0	0/0	0/0	0/0	0/0	0/0	2022-01-01	0/1	0/1	2022-01-01	2022-01-01	2022-01-01	2022-01-01	2022-01-01	2022-01-01	0/1	0/0	0/1	2022-01-01	2022-01-01	2022-01-01	2022-01-01	2022-01-01	2022-01-01	2022-01-01	0/1	2022-01-01	2022-01-01	2022-01-01	2022-01-01	0/1	2022-01-01	2022-01-01	2022-01-01	2022-01-01
scaffold_1	9645138	4763	C	T	.	PASS	NS=91;AF=0.973,0.027;AC=5;AN=98	GT	0/0	0/0	0/0	0/0	0/0	0/0	0/0	0/0	0/0	0/0	0/0	2022-01-01	0/0	0/0	0/0	0/0	0/0	0/0	0/0	0/0	0/1	2022-01-01	0/0	0/0	0/0	0/0	0/0	0/0	0/0	0/0	0/0	0/0	0/0	0/0	0/0	0/0	0/0	0/0	0/0	0/0	0/0
scaffold_1	9674542	4774	C	T	.	PASS	NS=91;AF=0.918,0.082;AC=15;AN=98	GT	0/0	0/0	0/0	0/0	0/0	0/0	0/0	0/0	2022-01-01	0/0	2022-01-01	0/0	0/1	2022-01-01	2022-01-01	2022-01-01	0/0	0/0	0/0	0/0	0/1	0/0	0/0	0/1	0/0	0/0	0/0	0/0	2022-01-01	0/0	0/0	0/0	0/0	0/0	0/0	0/0	0/0	0/0	0/0	0/0	0/0
scaffold_1	9676633	4776	C	T	.	PASS	NS=91;AF=0.918,0.082;AC=15;AN=98	GT	0/0	0/0	0/0	0/0	0/0	0/0	0/0	0/0	2022-01-01	0/0	2022-01-01	0/0	0/1	2022-01-01	2022-01-01	2022-01-01	0/0	0/0	0/0	0/0	0/1	0/0	0/0	0/1	0/0	0/0	0/0	0/0	2022-01-01	0/0	0/0	0/0	0/0	0/0	0/0	0/0	0/0	0/0	0/0	0/0	0/0
scaffold_1	9798387	4809	C	T	.	PASS	NS=91;AF=0.676,0.324;AC=4;AN=98	GT	0/0	0/0	0/0	0/0	0/0	0/0	0/0	0/0	0/0	0/0	0/0	0/0	0/0	0/0	0/0	0/0	0/0	0/0	0/0	0/0	0/0	0/0	0/0	0/0	0/0	0/0	0/0	0/0	0/0	0/0	0/0	0/0	0/0	0/0	0/0	0/0	0/0	0/0	0/0	0/0	0/0
scaffold_1	9831475	4813	T	G	.	PASS	NS=91;AF=0.659,0.341;AC=62;AN=98	GT	2022-01-01	2022-01-01	2022-01-01	2022-01-01	0/0	0/0	0/0	0/0	0/0	0/0	0/0	0/0	0/0	0/0	0/0	0/0	1/0	1/0	2022-01-01	2022-01-01	0/0	0/0	0/0	0/0	2022-01-01	1/0	2022-01-01	2022-01-01	2022-01-01	2022-01-01	2022-01-01	2022-01-01	2022-01-01	2022-01-01	2022-01-01	2022-01-01	1/0	2022-01-01	2022-01-01	2022-01-01	2022-01-01
scaffold_1	9932677	4831	G	A	.	PASS	NS=91;AF=0.973,0.027;AC=1;AN=98	GT	0/0	0/0	0/0	0/0	0/0	0/0	0/0	0/0	0/0	0/0	0/0	0/0	0/0	0/0	0/0	0/0	0/0	0/0	0/0	0/0	0/0	0/0	0/0	0/0	0/0	0/0	0/0	0/0	0/0	0/0	0/0	0/0	0/0	0/0	0/0	0/0	0/0	0/0	0/0	0/0	0/0
scaffold_1	9968884	4837	G	T	.	PASS	NS=91;AF=0.896,0.104;AC=13;AN=98	GT	0/0	0/0	0/0	0/0	0/0	0/0	0/0	0/0	0/0	0/0	0/0	0/0	0/0	0/0	0/0	0/0	1/0	0/0	0/0	0/0	2022-01-01	0/0	1/0	0/0	0/0	0/0	0/0	0/0	0/0	0/0	0/0	0/0	0/0	0/0	0/0	0/0	1/0	1/0	1/0	1/0	1/0
scaffold_1	10066130	19	C	T	.	PASS	NS=91;AF=0.995,0.005;AC=1;AN=98	GT	0/0	0/0	0/0	0/0	0/0	0/0	0/0	0/0	0/0	0/0	0/0	0/0	0/0	0/0	0/0	0/0	0/0	0/0	0/0	0/0	0/0	0/0	0/0	0/0	0/0	0/0	0/0	0/0	0/0	0/0	0/0	0/0	0/0	0/0	0/0	0/0	0/0	0/0	0/1	0/0	0/0
scaffold_1	10130232	38	T	G	.	PASS	NS=91;AF=0.819,0.181;AC=24;AN=98	GT	2022-01-01	2022-01-01	2022-01-01	2022-01-01	0/0	0/0	0/0	0/0	0/0	0/0	0/0	0/0	0/0	0/0	0/0	0/0	0/0	0/0	0/0	0/0	0/0	0/0	0/0	0/0	2022-01-01	2022-01-01	2022-01-01	0/0	0/1	0/0	0/1	0/1	0/0	0/0	0/1	0/0	0/0	0/0	0/0	0/0	0/0
scaffold_1	10151146	41	T	C	.	PASS	NS=91;AF=0.978,0.022;AC=4;AN=98	GT	0/0	0/0	0/0	0/0	0/0	0/0	0/0	0/0	0/0	0/0	0/0	0/0	1/0	0/0	1/0	2022-01-01	0/0	0/0	0/0	0/0	0/0	0/0	0/0	0/0	0/0	0/0	0/0	0/0	0/0	0/0	0/0	0/0	0/0	0/0	0/0	0/0	0/0	0/0	0/0	0/0	0/0
scaffold_1	10262922	58	G	A	.	PASS	NS=91;AF=0.687,0.313;AC=57;AN=98	GT	2022-01-01	1/0	2022-01-01	2022-01-01	0/0	0/0	0/0	0/0	2022-01-01	2022-01-01	2022-01-01	2022-01-01	2022-01-01	2022-01-01	2022-01-01	2022-01-01	0/0	1/0	1/0	1/0	2022-01-01	2022-01-01	2022-01-01	2022-01-01	1/0	1/0	1/0	2022-01-01	0/0	1/0	1/0	1/0	0/0	0/0	0/0	0/0	1/0	2022-01-01	2022-01-01	2022-01-01	2022-01-01
scaffold_1	10318907	68	A	G	.	PASS	NS=91;AF=0.995,0.005;AC=1;AN=98	GT	0/0	0/0	0/0	0/0	0/0	0/0	0/0	0/0	0/0	0/0	0/0	0/0	0/0	0/0	0/0	0/0	0/0	0/0	0/0	0/0	0/0	0/0	0/0	0/0	0/0	0/0	0/0	0/0	0/0	0/0	0/0	0/0	0/0	0/0	0/0	0/0	0/0	0/0	1/0	0/0	0/0
scaffold_1	10318998	67	G	A	.	PASS	NS=91;AF=0.692,0.308;AC=56;AN=98	GT	2022-01-01	2022-01-01	2022-01-01	2022-01-01	2022-01-01	2022-01-01	2022-01-01	2022-01-01	0/0	0/0	0/0	0/0	0/0	0/0	0/0	0/0	2022-01-01	2022-01-01	2022-01-01	1/0	0/0	2022-01-01	1/0	0/0	0/0	0/0	0/0	1/0	0/0	2022-01-01	2022-01-01	1/0	1/0	2022-01-01	0/0	1/0	1/0	2022-01-01	2022-01-01	2022-01-01	2022-01-01
scaffold_1	10323655	71	C	T	.	PASS	NS=91;AF=0.692,0.308;AC=56;AN=98	GT	2022-01-01	2022-01-01	2022-01-01	2022-01-01	2022-01-01	2022-01-01	2022-01-01	2022-01-01	0/0	0/0	0/0	0/0	0/0	0/0	0/0	0/0	2022-01-01	2022-01-01	2022-01-01	0/1	0/0	2022-01-01	0/1	0/0	0/0	0/0	0/0	0/1	0/0	2022-01-01	2022-01-01	0/1	0/1	2022-01-01	0/0	0/1	0/1	2022-01-01	2022-01-01	2022-01-01	2022-01-01
scaffold_1	10327178	72	G	C	.	PASS	NS=91;AF=0.995,0.005;AC=1;AN=98	GT	0/0	0/0	0/0	0/0	0/0	0/0	0/0	0/0	0/0	0/0	0/0	0/0	0/0	0/0	0/0	0/0	0/0	0/0	0/0	0/0	0/0	0/0	0/0	0/0	0/0	0/0	0/0	0/0	0/0	0/0	0/0	0/0	0/0	0/0	0/0	0/0	0/0	0/0	0/0	0/0	1/0
scaffold_1	10394320	82	A	G	.	PASS	NS=91;AF=0.852,0.148;AC=27;AN=98	GT	0/0	0/0	0/0	0/0	0/0	0/0	0/0	0/0	0/0	0/0	0/0	0/0	0/0	0/0	0/0	2022-01-01	0/0	0/0	0/0	0/1	0/1	0/1	2022-01-01	2022-01-01	0/1	0/0	0/1	0/0	0/0	0/0	0/1	0/0	0/0	0/0	0/0	0/0	2022-01-01	0/0	2022-01-01	0/1	0/1
scaffold_1	10411423	89	C	T	.	PASS	NS=91;AF=0.841,0.159;AC=18;AN=98	GT	0/0	0/0	0/0	0/0	2022-01-01	2022-01-01	2022-01-01	2022-01-01	2022-01-01	2022-01-01	2022-01-01	2022-01-01	0/0	0/0	0/0	2022-01-01	0/0	0/0	0/0	0/0	0/0	0/0	0/0	0/0	0/0	0/0	0/0	0/0	0/0	0/0	0/0	0/0	0/0	0/0	0/0	0/0	0/0	0/0	0/0	0/0	0/0
scaffold_1	10469864	98	C	T	.	PASS	NS=91;AF=0.648,0.352;AC=64;AN=98	GT	2022-01-01	2022-01-01	2022-01-01	2022-01-01	0/0	0/0	0/0	0/0	2022-01-01	2022-01-01	2022-01-01	2022-01-01	2022-01-01	2022-01-01	2022-01-01	2022-01-01	2022-01-01	2022-01-01	2022-01-01	2022-01-01	2022-01-01	0/1	2022-01-01	2022-01-01	0/1	2022-01-01	0/1	0/1	0/0	2022-01-01	0/1	0/1	0/1	0/0	0/1	0/1	0/0	0/1	0/0	0/0	0/0
scaffold_1	10535661	109	T	C	.	PASS	NS=91;AF=0.516,0.484;AC=18;AN=98	GT	0/0	0/0	0/0	0/0	0/0	0/0	0/0	0/0	2022-01-01	2022-01-01	2022-01-01	2022-01-01	0/1	0/1	0/0	0/0	0/0	0/0	0/0	0/0	0/0	0/0	0/0	0/0	0/0	0/1	0/0	0/0	0/0	0/0	0/0	0/1	0/0	0/1	0/0	0/0	0/0	0/1	0/0	0/0	0/1
scaffold_1	10665626	122	A	C	.	PASS	NS=91;AF=0.621,0.379;AC=10;AN=98	GT	2022-01-01	2022-01-01	2022-01-01	2022-01-01	0/0	0/0	0/0	0/0	0/0	0/0	0/0	0/0	0/0	0/0	0/0	0/0	0/0	0/0	0/0	0/0	0/0	0/0	0/0	0/0	0/0	0/0	0/0	0/0	0/0	0/0	0/0	0/0	0/0	0/0	0/0	0/0	0/0	0/0	0/0	0/0	0/0
scaffold_1	10828898	145	A	T	.	PASS	NS=91;AF=0.824,0.176;AC=32;AN=98	GT	2022-01-01	2022-01-01	2022-01-01	2022-01-01	0/0	0/0	0/0	0/0	0/0	0/0	0/0	0/0	0/0	0/0	0/0	0/0	0/0	0/1	0/0	0/1	2022-01-01	2022-01-01	0/0	0/1	0/1	0/1	0/1	0/1	0/0	0/0	0/0	0/0	0/0	0/0	0/0	2022-01-01	0/1	0/0	0/1	0/1	0/0
scaffold_1	10901017	155	G	C	.	PASS	NS=91;AF=0.995,0.005;AC=1;AN=98	GT	0/0	0/0	0/0	0/0	0/0	0/0	0/0	0/0	0/0	0/0	0/0	0/0	0/0	0/0	0/0	0/0	0/0	0/0	0/0	0/0	1/0	0/0	0/0	0/0	0/0	0/0	0/0	0/0	0/0	0/0	0/0	0/0	0/0	0/0	0/0	0/0	0/0	0/0	0/0	0/0	0/0
scaffold_1	11015835	175	A	G	.	PASS	NS=91;AF=0.764,0.236;AC=43;AN=98	GT	2022-01-01	2022-01-01	2022-01-01	2022-01-01	0/0	0/0	0/0	0/0	0/0	0/0	0/0	0/0	0/0	0/0	0/0	0/0	2022-01-01	2022-01-01	2022-01-01	2022-01-01	0/0	0/1	0/1	2022-01-01	0/0	0/0	0/0	0/0	0/1	0/1	0/1	0/1	0/0	2022-01-01	0/0	0/1	0/1	0/1	2022-01-01	0/1	0/0
scaffold_1	11056944	181	T	C	.	PASS	NS=91;AF=0.659,0.341;AC=48;AN=98	GT	0/0	0/0	0/0	0/0	2022-01-01	2022-01-01	2022-01-01	2022-01-01	2022-01-01	2022-01-01	2022-01-01	2022-01-01	2022-01-01	2022-01-01	2022-01-01	2022-01-01	2022-01-01	2022-01-01	2022-01-01	1/0	2022-01-01	2022-01-01	2022-01-01	2022-01-01	2022-01-01	1/0	2022-01-01	2022-01-01	0/0	0/0	0/0	0/0	0/0	0/0	0/0	0/0	0/0	1/0	0/0	1/0	0/0
scaffold_1	11316824	212	T	C	.	PASS	NS=91;AF=0.995,0.005;AC=1;AN=98	GT	0/0	0/0	0/0	0/0	0/0	0/0	0/0	0/0	0/0	0/0	0/0	0/0	0/0	0/0	0/0	0/0	0/0	0/0	0/0	0/0	0/0	0/0	0/0	0/0	0/0	0/0	0/0	0/0	0/0	0/0	0/0	0/0	0/0	0/0	0/0	0/0	1/0	0/0	0/0	0/0	0/0
scaffold_1	11322467	217	G	A	.	PASS	NS=91;AF=0.995,0.005;AC=1;AN=98	GT	0/0	0/0	0/0	0/0	0/0	0/0	0/0	0/0	0/0	0/0	0/0	0/0	0/0	0/0	0/0	0/0	0/0	0/0	0/0	0/0	0/0	0/0	0/0	0/0	0/0	0/0	0/0	0/0	0/0	0/0	0/0	0/0	0/0	1/0	0/0	0/0	0/0	0/0	0/0	0/0	0/0
scaffold_1	11465145	255	G	A	.	PASS	NS=91;AF=0.918,0.082;AC=15;AN=98	GT	2022-01-01	0/0	2022-01-01	0/0	0/0	0/0	0/0	0/0	0/0	0/0	0/0	0/0	0/0	0/0	0/0	0/0	0/0	1/0	1/0	0/0	0/0	0/0	0/0	0/0	1/0	0/0	1/0	0/0	1/0	1/0	0/0	1/0	0/0	0/0	0/0	0/0	1/0	0/0	0/0	2022-01-01	1/0
scaffold_1	11580741	285	A	T	.	PASS	NS=91;AF=0.989,0.011;AC=2;AN=98	GT	0/0	0/0	0/0	0/0	0/0	0/0	0/0	0/0	0/0	0/0	0/0	0/0	0/0	0/0	2022-01-01	0/0	0/0	0/0	0/0	0/0	0/0	0/0	0/0	0/0	0/0	0/0	0/0	0/0	0/0	0/0	0/0	0/0	0/0	0/0	0/0	0/0	0/0	0/0	0/0	0/0	0/0
scaffold_1	11612391	291	T	C	.	PASS	NS=91;AF=0.967,0.033;AC=6;AN=98	GT	0/0	0/0	0/0	0/0	0/0	0/0	0/0	0/0	0/0	0/0	0/0	0/0	0/0	0/0	0/0	0/0	0/1	0/1	0/1	2022-01-01	0/0	0/0	0/0	0/0	0/0	0/0	0/0	0/0	0/0	0/0	0/0	0/0	0/0	0/0	0/0	0/0	0/0	0/1	0/0	0/0	0/0
scaffold_1	11613236	292	G	C	.	PASS	NS=91;AF=0.989,0.011;AC=2;AN=98	GT	0/0	0/0	0/0	0/0	0/0	0/0	0/0	0/0	0/0	0/0	0/0	0/0	0/0	0/0	0/0	0/0	0/0	0/0	0/0	0/0	0/0	0/0	0/0	0/0	0/0	0/0	0/0	1/0	0/0	0/0	0/0	0/0	0/0	0/0	0/0	0/0	0/0	0/0	0/0	0/0	0/0
scaffold_1	11620875	294	C	T	.	PASS	NS=91;AF=0.995,0.005;AC=1;AN=98	GT	0/0	0/0	0/0	0/0	0/0	0/0	0/0	0/0	0/0	0/0	0/0	0/0	0/0	0/0	0/0	0/0	1/0	0/0	0/0	0/0	0/0	0/0	0/0	0/0	0/0	0/0	0/0	0/0	0/0	0/0	0/0	0/0	0/0	0/0	0/0	0/0	0/0	0/0	0/0	0/0	0/0
scaffold_1	11636754	301	C	A	.	PASS	NS=91;AF=0.951,0.049;AC=9;AN=98	GT	0/0	0/0	0/0	0/0	0/0	0/0	0/0	0/0	0/0	0/0	0/0	0/0	0/0	0/0	0/0	0/0	0/0	0/0	0/0	0/0	1/0	0/0	1/0	1/0	2022-01-01	1/0	2022-01-01	1/0	0/0	0/0	0/0	0/0	0/0	0/0	0/0	0/0	0/0	0/0	0/0	0/0	0/0
scaffold_1	11855712	338	C	A	.	PASS	NS=91;AF=0.962,0.038;AC=7;AN=98	GT	0/0	0/0	0/0	0/0	0/0	0/0	0/0	0/0	0/0	0/0	0/0	0/0	0/0	0/0	0/0	0/0	0/0	0/0	0/0	0/0	0/0	0/0	0/0	0/0	0/0	0/0	0/0	0/0	0/0	0/0	0/0	0/0	0/0	0/0	0/0	0/0	0/1	0/1	0/1	0/1	0/1
scaffold_1	11859481	342	T	G	.	PASS	NS=91;AF=0.995,0.005;AC=1;AN=98	GT	0/0	0/0	0/0	0/0	0/0	0/0	0/0	0/0	0/0	0/0	0/0	0/0	0/0	0/0	0/0	0/0	0/0	0/0	0/0	0/0	0/0	0/0	0/0	0/0	0/0	0/0	0/0	0/0	0/0	0/0	0/0	0/0	1/0	0/0	0/0	0/0	0/0	0/0	0/0	0/0	0/0
scaffold_1	11967682	403	T	C	.	PASS	NS=91;AF=0.995,0.005;AC=1;AN=98	GT	0/0	0/0	0/0	0/0	0/0	0/0	0/0	0/0	0/0	0/0	0/0	0/0	0/0	0/0	0/0	0/0	0/1	0/0	0/0	0/0	0/0	0/0	0/0	0/0	0/0	0/0	0/0	0/0	0/0	0/0	0/0	0/0	0/0	0/0	0/0	0/0	0/0	0/0	0/0	0/0	0/0
scaffold_1	11990863	407	T	G	.	PASS	NS=91;AF=0.681,0.319;AC=2;AN=98	GT	0/0	0/0	0/0	0/0	0/0	0/0	0/0	0/0	0/0	0/0	0/0	0/0	0/0	0/0	0/0	0/0	0/0	0/0	0/0	0/0	0/0	0/0	0/0	0/0	0/0	0/0	0/0	0/0	0/0	0/0	0/0	0/0	0/0	0/0	0/0	0/0	0/0	0/0	0/0	0/0	0/0
scaffold_1	12023831	427	T	A	.	PASS	NS=91;AF=0.995,0.005;AC=1;AN=98	GT	0/0	0/0	0/0	0/0	0/0	0/0	0/0	0/0	0/0	0/0	0/0	0/0	0/0	0/0	0/0	0/0	0/0	0/0	0/0	0/0	0/0	0/0	0/0	0/0	0/0	0/0	0/0	0/0	0/0	0/0	0/0	0/0	0/0	0/0	0/0	0/0	0/0	0/0	0/0	0/0	0/0
scaffold_1	12030409	429	G	A	.	PASS	NS=91;AF=0.808,0.192;AC=28;AN=98	GT	0/0	0/0	0/0	0/0	0/0	0/0	0/0	0/0	0/0	0/0	0/0	0/0	0/0	0/0	0/0	0/0	0/0	0/0	0/0	0/0	2022-01-01	2022-01-01	2022-01-01	2022-01-01	2022-01-01	1/0	2022-01-01	0/0	2022-01-01	2022-01-01	2022-01-01	1/0	0/0	0/0	0/0	0/0	2022-01-01	0/0	1/0	1/0	0/0
scaffold_1	12038995	431	C	T	.	PASS	NS=91;AF=0.692,0.308;AC=28;AN=98	GT	0/0	0/0	0/0	0/0	0/0	0/0	0/0	0/0	0/0	0/0	0/0	0/0	0/0	0/0	0/0	0/0	2022-01-01	2022-01-01	2022-01-01	1/0	0/0	0/0	0/0	0/0	0/0	1/0	0/0	2022-01-01	0/0	1/0	0/0	1/0	1/0	2022-01-01	2022-01-01	2022-01-01	0/0	1/0	0/0	0/0	0/0
scaffold_1	12064662	437	C	T	.	PASS	NS=91;AF=0.989,0.011;AC=2;AN=98	GT	2022-01-01	0/0	0/0	0/0	0/0	0/0	0/0	0/0	0/0	0/0	0/0	0/0	0/0	0/0	0/0	0/0	0/0	0/0	0/0	0/0	0/0	0/0	0/0	0/0	0/0	0/0	0/0	0/0	0/0	0/0	0/0	0/0	0/0	0/0	0/0	0/0	0/0	0/0	0/0	0/0	0/0
scaffold_1	12342594	508	A	C	.	PASS	NS=91;AF=0.967,0.033;AC=6;AN=98	GT	0/0	0/0	0/0	0/0	0/0	0/0	0/0	0/0	0/0	0/0	0/0	0/0	0/0	0/0	0/0	0/0	1/0	2022-01-01	2022-01-01	1/0	0/0	0/0	0/0	0/0	0/0	0/0	0/0	0/0	0/0	0/0	0/0	0/0	0/0	0/0	0/0	0/0	0/0	0/0	0/0	0/0	0/0
scaffold_1	12646581	581	G	A	.	PASS	NS=91;AF=0.934,0.066;AC=1;AN=98	GT	0/0	0/0	0/0	0/0	0/0	0/0	0/0	0/0	0/0	0/0	0/0	0/0	0/0	0/0	0/0	0/0	0/0	0/0	0/0	0/0	0/0	0/0	0/0	0/0	0/0	0/0	0/0	0/1	0/0	0/0	0/0	0/0	0/0	0/0	0/0	0/0	0/0	0/0	0/0	0/0	0/0
scaffold_1	12693602	590	T	C	.	PASS	NS=91;AF=0.945,0.055;AC=10;AN=98	GT	2022-01-01	2022-01-01	2022-01-01	2022-01-01	0/0	0/0	0/0	0/0	0/0	0/0	0/0	0/0	0/0	0/0	0/0	0/0	0/0	0/0	0/0	0/0	0/0	0/0	0/0	0/0	0/0	0/0	0/0	0/0	0/0	0/0	0/0	0/0	0/0	0/0	0/0	0/0	0/0	0/0	0/0	0/0	0/0
scaffold_1	12806732	625	C	G	.	PASS	NS=91;AF=0.962,0.038;AC=7;AN=98	GT	0/0	0/0	0/0	0/0	0/0	0/0	0/0	0/0	0/0	0/0	0/0	0/0	0/0	0/0	0/0	0/0	0/0	0/0	0/1	0/0	0/0	0/0	0/0	0/0	0/0	0/0	0/0	0/0	0/0	0/0	0/0	0/0	0/1	0/0	0/0	0/1	0/0	0/0	0/0	0/0	0/0
scaffold_1	12822057	629	A	T	.	PASS	NS=91;AF=0.989,0.011;AC=2;AN=98	GT	0/0	0/0	0/0	0/0	0/0	0/0	0/0	0/0	0/0	0/0	0/0	0/0	0/0	0/0	0/0	0/0	0/0	0/0	0/0	0/0	0/0	0/0	0/0	0/0	0/0	0/0	0/0	0/0	0/0	0/0	0/0	0/0	0/0	0/0	0/0	0/0	0/0	0/0	0/0	0/0	0/0
scaffold_1	12863440	631	G	A	.	PASS	NS=91;AF=0.995,0.005;AC=1;AN=98	GT	0/0	0/0	0/0	0/0	0/0	0/0	0/0	0/0	0/0	0/0	0/0	0/0	0/0	0/0	0/0	0/0	0/0	0/0	0/0	0/0	0/0	0/0	0/0	0/0	0/0	0/0	0/0	0/0	0/0	0/0	0/0	0/0	0/0	0/0	0/0	0/0	0/0	0/0	0/0	0/0	0/0
scaffold_1	13030392	661	G	A	.	PASS	NS=91;AF=0.978,0.022;AC=4;AN=98	GT	0/0	0/0	0/0	0/0	0/0	0/0	0/0	0/0	0/0	0/0	0/0	0/0	0/0	0/0	0/0	0/0	0/0	0/0	0/0	0/0	0/0	0/0	0/0	0/0	0/0	0/0	0/0	0/0	0/0	0/0	0/0	0/0	0/0	0/0	0/0	0/0	0/0	0/0	0/0	0/0	0/0
scaffold_1	13050111	662	A	G	.	PASS	NS=91;AF=0.94,0.06;AC=11;AN=98	GT	0/0	0/0	0/0	0/0	0/0	0/0	0/0	0/0	0/0	2022-01-01	0/0	2022-01-01	0/0	0/0	0/0	2022-01-01	0/0	0/0	0/0	0/0	0/1	0/1	0/0	0/0	0/1	0/0	0/1	0/1	0/0	0/0	0/0	0/0	0/0	0/0	0/0	0/0	0/0	0/0	0/0	0/0	0/0
scaffold_1	13057989	667	A	T	.	PASS	NS=91;AF=0.995,0.005;AC=1;AN=98	GT	0/0	0/0	0/0	0/0	0/0	0/0	0/0	0/0	0/0	0/0	0/0	0/0	0/0	0/0	0/0	0/0	0/0	0/0	0/0	0/0	0/0	0/0	0/0	0/0	0/0	0/0	0/0	0/0	0/0	0/0	0/0	0/0	0/0	0/0	1/0	0/0	0/0	0/0	0/0	0/0	0/0
scaffold_1	13183536	705	A	G	.	PASS	NS=91;AF=0.995,0.005;AC=1;AN=98	GT	0/0	0/0	0/0	0/0	0/0	0/0	0/0	0/0	0/0	0/0	0/0	0/0	0/0	0/0	0/0	0/0	0/0	0/0	0/0	0/0	0/0	0/0	0/0	0/0	0/0	0/0	0/0	0/0	0/0	0/0	0/0	0/0	0/0	0/0	0/0	0/0	0/0	0/0	0/0	0/0	0/0
scaffold_1	13188701	711	G	A	.	PASS	NS=91;AF=0.984,0.016;AC=3;AN=98	GT	0/0	0/0	0/0	0/0	0/0	0/0	0/0	0/0	0/0	0/0	0/0	0/0	0/0	0/0	0/0	0/0	0/0	0/0	0/0	0/0	0/0	1/0	0/0	0/0	0/0	0/0	0/0	0/0	0/0	0/0	2022-01-01	0/0	0/0	0/0	0/0	0/0	0/0	0/0	0/0	0/0	0/0
scaffold_1	13344149	732	T	C	.	PASS	NS=91;AF=0.973,0.027;AC=5;AN=98	GT	0/0	0/0	0/0	0/0	0/0	0/0	0/0	0/0	0/0	0/0	0/0	0/0	0/0	0/0	0/0	0/0	0/0	0/0	0/0	0/0	0/1	0/0	0/0	0/0	0/0	0/0	0/0	0/0	0/0	0/0	0/0	0/0	0/0	0/0	0/0	0/0	0/0	0/1	0/1	0/1	0/0
scaffold_1	13471318	762	C	T	.	PASS	NS=91;AF=0.995,0.005;AC=1;AN=98	GT	0/0	0/0	0/0	0/0	0/0	0/0	0/0	0/0	0/0	0/0	0/0	0/0	0/0	0/0	0/0	0/0	0/0	0/0	0/0	0/0	0/0	0/0	0/0	0/0	0/0	0/0	0/0	0/0	0/0	0/0	0/0	0/0	0/0	0/0	0/0	0/0	0/0	0/0	0/0	0/0	0/0
scaffold_1	13490949	767	T	C	.	PASS	NS=91;AF=0.615,0.385;AC=68;AN=98	GT	2022-01-01	2022-01-01	2022-01-01	2022-01-01	2022-01-01	2022-01-01	2022-01-01	2022-01-01	2022-01-01	2022-01-01	0/0	2022-01-01	0/0	0/0	0/0	0/0	2022-01-01	2022-01-01	1/0	2022-01-01	1/0	2022-01-01	2022-01-01	2022-01-01	0/0	2022-01-01	0/0	2022-01-01	2022-01-01	2022-01-01	2022-01-01	2022-01-01	1/0	0/0	0/0	1/0	1/0	2022-01-01	2022-01-01	1/0	1/0
scaffold_1	13546273	780	A	G	.	PASS	NS=91;AF=0.819,0.181;AC=33;AN=98	GT	0/0	2022-01-01	2022-01-01	2022-01-01	0/0	0/0	0/0	0/0	0/0	0/0	0/0	0/0	0/0	0/0	0/0	2022-01-01	0/0	0/0	0/0	0/0	0/1	0/0	0/0	0/0	2022-01-01	0/1	2022-01-01	0/1	0/0	0/0	0/0	0/0	0/0	0/0	0/0	0/0	0/1	0/0	0/1	0/1	0/1
scaffold_1	13574724	789	T	C	.	PASS	NS=91;AF=0.989,0.011;AC=2;AN=98	GT	0/0	0/0	0/0	0/0	0/0	0/0	0/0	0/0	0/0	0/0	0/0	0/0	0/0	0/0	0/0	0/0	0/0	0/0	0/0	0/0	0/0	0/0	0/0	0/0	0/0	0/0	0/0	0/0	0/0	0/0	0/0	0/0	0/0	2022-01-01	0/0	0/0	0/0	0/0	0/0	0/0	0/0
scaffold_1	13588353	793	G	A	.	PASS	NS=91;AF=0.995,0.005;AC=1;AN=98	GT	0/0	0/0	0/0	0/0	0/0	0/0	0/0	0/0	0/0	0/0	0/0	0/0	0/0	0/0	0/0	0/0	0/0	0/0	0/0	0/0	0/0	0/0	0/0	0/0	0/0	0/0	0/0	0/0	0/0	0/0	0/0	0/0	0/0	0/0	0/0	0/0	0/0	0/1	0/0	0/0	0/0
scaffold_1	13676967	800	G	A	.	PASS	NS=91;AF=0.945,0.055;AC=10;AN=98	GT	0/0	0/0	0/0	0/0	0/0	0/0	0/0	0/0	0/0	0/0	0/0	0/0	0/0	0/0	0/0	0/0	0/0	0/0	0/0	0/0	2022-01-01	1/0	2022-01-01	2022-01-01	0/0	0/0	0/0	0/0	0/0	0/0	0/0	0/0	0/0	0/0	0/0	0/0	0/0	0/0	0/0	0/0	1/0
scaffold_1	13758063	827	C	T	.	PASS	NS=91;AF=0.995,0.005;AC=1;AN=98	GT	0/0	0/0	0/0	0/0	0/0	0/0	0/0	0/0	0/0	0/0	0/0	0/0	0/0	0/0	0/0	0/0	0/0	0/0	0/0	0/0	0/0	0/0	0/0	0/0	0/0	0/0	0/0	0/0	0/0	0/0	0/0	1/0	0/0	0/0	0/0	0/0	0/0	0/0	0/0	0/0	0/0
scaffold_1	13822303	837	C	T	.	PASS	NS=91;AF=0.995,0.005;AC=1;AN=98	GT	0/0	0/0	0/0	0/0	0/0	0/0	0/0	0/0	0/0	0/0	0/0	0/0	0/0	0/0	0/0	0/0	0/0	0/0	0/0	0/0	0/0	0/0	0/0	0/0	0/0	0/0	0/0	0/0	0/0	0/0	0/0	0/0	0/0	0/0	0/1	0/0	0/0	0/0	0/0	0/0	0/0
scaffold_1	14103014	864	G	A	.	PASS	NS=91;AF=0.967,0.033;AC=6;AN=98	GT	0/0	0/0	0/0	0/0	0/0	0/0	0/0	0/0	0/0	0/0	0/0	0/0	0/0	0/0	0/0	0/0	0/0	0/0	0/0	0/0	1/0	1/0	0/0	1/0	1/0	0/0	1/0	0/0	0/0	0/0	0/0	0/0	0/0	0/0	0/0	0/0	1/0	0/0	0/0	0/0	0/0
scaffold_1	14365476	890	C	T	.	PASS	NS=91;AF=0.989,0.011;AC=2;AN=98	GT	0/0	0/0	0/0	0/0	0/0	0/0	0/0	0/0	0/0	0/0	0/0	0/0	0/0	0/0	0/0	0/0	0/0	0/0	0/0	0/0	0/0	0/0	0/0	0/0	0/0	0/0	0/0	0/0	0/0	0/0	0/0	0/0	0/0	0/1	0/1	0/0	0/0	0/0	0/0	0/0	0/0
scaffold_1	14494679	916	A	C	.	PASS	NS=91;AF=0.857,0.143;AC=26;AN=98	GT	2022-01-01	2022-01-01	2022-01-01	2022-01-01	2022-01-01	2022-01-01	2022-01-01	2022-01-01	2022-01-01	0/0	0/0	0/0	2022-01-01	0/1	0/1	0/0	0/0	0/0	0/0	0/0	0/1	0/1	0/0	0/0	0/0	0/0	0/0	0/0	0/0	0/0	0/0	0/0	0/0	0/0	0/0	0/0	0/0	0/0	0/0	0/0	0/0
scaffold_1	14562654	927	G	A	.	PASS	NS=91;AF=0.764,0.236;AC=17;AN=98	GT	2022-01-01	2022-01-01	2022-01-01	2022-01-01	0/0	0/0	0/0	0/0	0/0	0/0	0/0	0/0	0/0	0/0	0/0	0/0	0/0	0/0	0/0	0/0	0/0	0/0	0/0	0/0	0/0	0/0	0/0	0/0	0/1	2022-01-01	0/0	0/0	0/1	0/0	2022-01-01	0/0	0/0	0/1	0/0	0/0	0/0
scaffold_1	14684699	946	C	G	.	PASS	NS=91;AF=0.841,0.159;AC=29;AN=98	GT	0/0	0/0	0/0	0/0	0/0	0/0	0/0	0/0	0/0	0/0	0/0	0/0	0/0	0/0	0/0	0/0	1/0	1/0	1/0	2022-01-01	2022-01-01	1/0	2022-01-01	1/0	2022-01-01	1/0	2022-01-01	2022-01-01	0/0	1/0	1/0	0/0	1/0	0/0	1/0	0/0	0/0	1/0	1/0	1/0	2022-01-01
scaffold_1	14892832	968	T	C	.	PASS	NS=91;AF=0.94,0.06;AC=11;AN=98	GT	0/0	0/0	0/0	0/0	0/0	0/0	0/0	0/0	0/0	0/0	0/0	0/0	0/0	0/0	0/0	0/0	0/0	0/0	0/0	0/0	0/0	0/0	0/0	0/0	0/0	0/0	0/0	0/0	0/0	0/0	0/1	2022-01-01	0/1	0/1	0/0	0/1	0/0	0/0	0/1	0/0	0/0
scaffold_1	14925724	972	G	A	.	PASS	NS=91;AF=0.984,0.016;AC=1;AN=98	GT	0/0	0/0	0/0	0/0	0/0	0/0	0/0	0/0	0/0	0/0	0/0	0/0	0/0	0/0	0/0	0/0	0/0	0/0	0/0	0/0	0/0	0/0	0/0	0/0	0/0	0/0	0/0	0/0	0/0	0/0	0/0	0/0	0/0	0/0	0/0	0/0	0/0	0/0	0/1	0/0	0/0
scaffold_1	15143911	991	C	A	.	PASS	NS=91;AF=0.841,0.159;AC=29;AN=98	GT	2022-01-01	2022-01-01	2022-01-01	2022-01-01	0/0	0/0	0/0	0/0	0/0	0/0	0/0	0/0	0/0	0/0	0/0	0/0	0/0	0/1	0/1	0/0	2022-01-01	2022-01-01	2022-01-01	2022-01-01	0/0	0/0	0/0	2022-01-01	0/0	0/0	0/0	0/0	0/0	0/0	0/1	0/1	0/0	0/0	0/0	0/0	0/0
scaffold_1	15150430	992	C	T	.	PASS	NS=91;AF=0.995,0.005;AC=1;AN=98	GT	0/0	0/0	0/0	0/0	0/0	0/0	0/0	0/0	0/0	0/0	0/0	0/0	0/0	0/0	0/0	0/0	0/0	0/0	0/0	0/0	0/0	0/0	0/0	0/0	0/0	0/0	0/0	0/0	0/0	0/0	0/0	0/0	0/0	0/0	0/0	0/0	0/0	0/1	0/0	0/0	0/0
scaffold_1	15230469	1007	G	T	.	PASS	NS=91;AF=0.967,0.033;AC=6;AN=98	GT	0/0	0/0	0/0	0/0	0/0	0/0	0/0	0/0	0/0	0/0	0/0	0/0	0/0	0/0	0/0	0/0	0/0	0/0	0/0	0/0	0/0	0/0	0/0	0/0	0/0	0/0	0/0	0/0	0/0	2022-01-01	0/1	0/0	0/0	0/0	0/0	0/0	0/0	0/0	0/0	0/0	0/0
scaffold_1	15258460	1018	A	C	.	PASS	NS=91;AF=0.989,0.011;AC=2;AN=98	GT	0/0	0/0	0/0	0/0	0/0	0/0	0/0	0/0	0/0	0/0	0/0	0/0	0/0	0/0	0/0	0/0	0/0	0/0	0/0	0/0	0/0	0/0	0/0	0/0	0/0	0/0	0/0	0/0	0/0	0/0	0/0	0/0	0/1	0/0	0/1	0/0	0/0	0/0	0/0	0/0	0/0
scaffold_1	15602890	1072	T	A	.	PASS	NS=91;AF=0.995,0.005;AC=1;AN=98	GT	0/0	0/0	0/0	0/0	0/0	0/0	0/0	0/0	0/0	0/0	0/0	0/0	0/0	0/0	0/0	0/0	0/0	0/0	0/0	0/0	0/0	0/0	0/0	0/0	0/0	0/0	0/0	0/0	0/0	0/0	0/0	0/0	0/0	0/0	0/0	1/0	0/0	0/0	0/0	0/0	0/0
scaffold_1	16120531	1127	C	G	.	PASS	NS=91;AF=0.995,0.005;AC=1;AN=98	GT	0/0	0/0	0/0	0/0	0/0	0/0	0/0	0/0	0/0	0/0	0/0	0/0	0/0	0/0	0/0	0/0	0/0	0/0	0/0	0/0	0/0	0/0	0/0	0/0	0/0	0/0	0/0	0/0	0/0	0/0	0/0	0/0	0/0	0/0	0/0	0/0	0/0	0/0	0/0	0/0	0/0
scaffold_1	16135408	1132	G	A	.	PASS	NS=91;AF=0.775,0.225;AC=41;AN=98	GT	2022-01-01	2022-01-01	2022-01-01	2022-01-01	2022-01-01	2022-01-01	2022-01-01	2022-01-01	0/0	0/0	0/0	0/0	0/0	0/0	0/0	0/0	2022-01-01	0/0	0/0	0/0	0/1	0/1	0/1	2022-01-01	0/1	0/1	0/1	0/1	0/0	0/1	0/1	0/0	0/0	0/0	0/0	0/0	2022-01-01	0/1	0/1	2022-01-01	2022-01-01
scaffold_1	16135570	1131	C	T	.	PASS	NS=91;AF=0.995,0.005;AC=1;AN=98	GT	0/0	0/0	0/0	0/0	0/0	0/0	0/0	0/0	0/0	0/0	0/0	0/0	0/0	0/0	0/0	0/0	0/0	0/0	0/0	0/0	0/0	0/0	0/0	0/0	0/0	0/0	0/0	0/0	0/1	0/0	0/0	0/0	0/0	0/0	0/0	0/0	0/0	0/0	0/0	0/0	0/0
scaffold_1	16175299	1148	C	A	.	PASS	NS=91;AF=0.962,0.038;AC=7;AN=98	GT	0/0	0/0	0/0	0/0	0/0	0/0	0/0	0/0	0/0	0/0	0/0	0/0	0/0	0/0	0/0	0/0	0/0	0/0	0/0	0/0	0/0	0/0	0/0	0/0	0/0	0/0	0/0	0/0	0/0	0/0	0/0	0/0	0/0	0/0	0/0	0/0	0/0	1/0	0/0	0/0	1/0
scaffold_1	16308535	1159	C	T	.	PASS	NS=91;AF=0.989,0.011;AC=2;AN=98	GT	0/0	0/0	0/0	0/0	0/0	0/0	0/0	0/0	0/0	0/0	0/0	0/0	0/0	0/0	0/0	0/0	0/0	1/0	1/0	0/0	0/0	0/0	0/0	0/0	0/0	0/0	0/0	0/0	0/0	0/0	0/0	0/0	0/0	0/0	0/0	0/0	0/0	0/0	0/0	0/0	0/0
scaffold_1	16397406	1171	G	T	.	PASS	NS=91;AF=0.995,0.005;AC=1;AN=98	GT	0/0	0/0	0/0	0/0	0/0	0/0	0/0	0/0	0/0	0/0	0/0	0/0	0/0	0/0	0/0	0/0	0/0	0/0	0/0	0/0	0/0	0/0	0/0	0/0	0/0	0/0	0/0	0/0	0/0	0/0	0/0	0/0	0/0	0/0	0/0	0/0	0/0	0/0	0/0	0/0	0/0
scaffold_1	16567504	1202	G	T	.	PASS	NS=91;AF=0.989,0.011;AC=2;AN=98	GT	0/0	0/0	0/0	0/0	0/0	0/0	0/0	0/0	0/0	0/0	0/0	0/0	0/0	0/0	0/0	0/0	0/0	0/0	0/0	0/0	0/0	0/0	0/0	0/0	0/0	0/0	0/0	0/0	0/0	0/0	1/0	0/0	0/0	0/0	0/0	0/0	0/0	0/0	0/0	0/0	0/0
scaffold_1	21612554	1479	T	C	.	PASS	NS=91;AF=0.995,0.005;AC=1;AN=98	GT	0/0	0/0	0/0	0/0	0/0	0/0	0/0	0/0	0/0	0/0	0/0	0/0	0/0	0/0	0/0	0/0	0/0	0/0	0/0	0/0	0/0	0/0	0/0	0/0	0/0	0/0	0/0	0/0	0/0	0/0	0/1	0/0	0/0	0/0	0/0	0/0	0/0	0/0	0/0	0/0	0/0
scaffold_1	21614003	1481	C	G	.	PASS	NS=91;AF=0.956,0.044;AC=8;AN=98	GT	0/0	0/0	0/0	0/0	0/0	0/0	0/0	0/0	0/0	0/0	0/0	0/0	0/0	0/0	0/0	0/0	2022-01-01	2022-01-01	0/1	2022-01-01	0/0	0/0	0/0	0/0	0/0	0/0	0/0	0/0	0/0	0/0	0/0	0/0	0/0	0/0	0/0	0/1	0/0	0/0	0/0	0/0	0/0
scaffold_1	21673049	1493	C	G	.	PASS	NS=91;AF=0.78,0.22;AC=40;AN=98	GT	0/0	0/0	0/0	0/0	0/0	0/0	0/0	0/0	0/0	0/0	2022-01-01	0/0	0/0	0/0	0/0	0/0	2022-01-01	2022-01-01	2022-01-01	2022-01-01	2022-01-01	0/1	0/0	0/1	0/1	0/1	0/1	0/1	2022-01-01	2022-01-01	0/1	0/1	0/0	0/0	0/1	0/0	2022-01-01	0/1	2022-01-01	2022-01-01	2022-01-01
scaffold_1	22335508	1541	T	G	.	PASS	NS=91;AF=0.907,0.093;AC=17;AN=98	GT	0/0	0/0	0/0	0/0	0/0	0/0	0/0	0/0	0/0	0/0	0/0	0/0	0/0	0/0	0/0	0/0	0/0	0/0	0/0	0/0	0/1	2022-01-01	0/0	0/0	0/0	0/0	0/0	0/0	0/0	0/0	0/0	0/0	0/0	0/0	0/0	0/0	2022-01-01	0/1	0/1	2022-01-01	2022-01-01
scaffold_1	22433520	1545	C	A	.	PASS	NS=91;AF=0.813,0.187;AC=11;AN=98	GT	0/0	0/0	0/0	0/0	0/0	0/0	0/0	0/0	0/0	0/0	0/0	0/0	0/0	0/0	0/0	0/0	0/0	0/0	0/0	0/0	0/0	0/0	0/0	0/0	0/0	0/0	0/0	0/0	0/0	0/0	0/0	0/0	1/0	0/0	0/0	0/0	2022-01-01	1/0	2022-01-01	2022-01-01	0/0
scaffold_1	23723135	1685	G	A	.	PASS	NS=91;AF=0.989,0.011;AC=2;AN=98	GT	0/0	0/0	0/0	0/0	0/0	0/0	0/0	0/0	0/0	0/0	0/0	0/0	0/0	0/0	0/0	0/0	0/0	0/0	0/0	0/0	0/0	0/0	0/0	0/0	0/0	0/0	0/0	0/0	1/0	1/0	0/0	0/0	0/0	0/0	0/0	0/0	0/0	0/0	0/0	0/0	0/0
scaffold_1	23939914	1706	A	T	.	PASS	NS=91;AF=0.599,0.401;AC=73;AN=98	GT	2022-01-01	2022-01-01	2022-01-01	2022-01-01	2022-01-01	2022-01-01	2022-01-01	2022-01-01	0/0	0/0	0/0	0/0	2022-01-01	2022-01-01	2022-01-01	2022-01-01	0/0	2022-01-01	1/0	0/0	2022-01-01	2022-01-01	2022-01-01	2022-01-01	2022-01-01	1/0	2022-01-01	1/0	1/0	1/0	1/0	2022-01-01	1/0	0/0	0/0	0/0	2022-01-01	2022-01-01	2022-01-01	2022-01-01	2022-01-01
scaffold_1	24386367	1758	G	A	.	PASS	NS=91;AF=0.995,0.005;AC=1;AN=98	GT	0/0	0/0	0/0	0/0	0/0	0/0	0/0	0/0	0/0	0/0	0/0	0/0	0/0	0/0	0/0	0/0	0/0	0/0	0/0	0/0	0/0	0/0	0/0	0/0	0/0	0/0	0/0	0/0	0/0	0/0	0/0	0/0	0/0	0/0	0/0	0/0	0/0	0/0	0/0	0/0	0/0
scaffold_1	24390688	1762	G	T	.	PASS	NS=91;AF=0.846,0.154;AC=28;AN=98	GT	2022-01-01	0/0	2022-01-01	1/0	0/0	0/0	0/0	0/0	0/0	0/0	0/0	0/0	0/0	0/0	0/0	0/0	0/0	0/0	0/0	0/0	0/0	1/0	0/0	0/0	0/0	0/0	0/0	0/0	1/0	1/0	1/0	1/0	0/0	0/0	0/0	0/0	2022-01-01	2022-01-01	1/0	1/0	2022-01-01
scaffold_1	24424686	1768	T	A	.	PASS	NS=91;AF=0.577,0.423;AC=20;AN=98	GT	0/0	2022-01-01	0/0	0/1	0/0	0/0	0/0	0/0	0/0	0/0	0/0	0/0	0/0	0/0	0/0	0/0	0/0	2022-01-01	0/1	0/0	0/0	0/0	0/1	0/1	0/0	0/0	0/0	0/1	0/0	0/1	0/0	0/1	0/0	0/0	0/1	0/0	0/0	0/0	0/0	0/0	0/0
scaffold_1	24447197	1780	A	C	.	PASS	NS=91;AF=0.995,0.005;AC=1;AN=98	GT	0/0	0/0	0/0	0/0	0/0	0/0	0/0	0/0	0/0	0/0	0/0	0/0	0/0	0/0	0/0	0/0	0/0	0/0	0/0	0/0	0/0	0/0	0/0	0/0	0/0	0/0	0/0	0/0	0/0	0/0	0/0	0/0	0/1	0/0	0/0	0/0	0/0	0/0	0/0	0/0	0/0
scaffold_1	24577436	1812	A	G	.	PASS	NS=91;AF=0.989,0.011;AC=2;AN=98	GT	0/0	0/0	0/0	0/0	0/0	0/0	0/0	0/0	0/0	0/0	0/0	0/0	0/0	0/0	0/0	0/0	0/0	0/0	0/0	0/0	0/0	2022-01-01	0/0	0/0	0/0	0/0	0/0	0/0	0/0	0/0	0/0	0/0	0/0	0/0	0/0	0/0	0/0	0/0	0/0	0/0	0/0
scaffold_1	24621187	1826	G	A	.	PASS	NS=91;AF=0.61,0.39;AC=71;AN=98	GT	0/0	2022-01-01	0/0	0/1	2022-01-01	2022-01-01	2022-01-01	2022-01-01	2022-01-01	2022-01-01	2022-01-01	2022-01-01	2022-01-01	2022-01-01	2022-01-01	2022-01-01	0/0	2022-01-01	0/1	0/0	2022-01-01	2022-01-01	2022-01-01	2022-01-01	2022-01-01	2022-01-01	2022-01-01	2022-01-01	0/1	0/0	0/1	0/0	0/1	0/0	0/1	0/0	2022-01-01	2022-01-01	2022-01-01	2022-01-01	2022-01-01
scaffold_1	24634824	1830	C	G	.	PASS	NS=91;AF=0.978,0.022;AC=4;AN=98	GT	0/0	0/0	0/0	0/0	1/0	1/0	0/0	2022-01-01	0/0	0/0	0/0	0/0	0/0	0/0	0/0	0/0	0/0	0/0	0/0	0/0	0/0	0/0	0/0	0/0	0/0	0/0	0/0	0/0	0/0	0/0	0/0	0/0	0/0	0/0	0/0	0/0	0/0	0/0	0/0	0/0	0/0
scaffold_1	24691172	1841	A	C	.	PASS	NS=91;AF=0.549,0.451;AC=52;AN=98	GT	2022-01-01	2022-01-01	2022-01-01	2022-01-01	0/1	0/1	2022-01-01	0/0	0/0	0/0	0/0	0/0	0/0	0/0	0/0	0/0	0/0	2022-01-01	0/1	0/0	0/1	2022-01-01	0/1	0/1	2022-01-01	0/1	2022-01-01	0/1	0/1	0/1	2022-01-01	0/0	0/1	0/1	2022-01-01	0/0	0/1	2022-01-01	2022-01-01	2022-01-01	0/1
scaffold_1	24726795	1854	G	A	.	PASS	NS=91;AF=0.967,0.033;AC=6;AN=98	GT	0/0	0/0	0/0	0/0	0/0	0/0	0/0	0/0	0/0	0/0	0/0	0/0	0/0	0/0	0/0	0/0	0/0	0/0	0/0	0/0	0/0	0/0	0/0	0/0	0/0	0/0	0/0	0/0	1/0	1/0	1/0	0/0	1/0	1/0	1/0	0/0	0/0	0/0	0/0	0/0	0/0
scaffold_1	24800369	1871	G	A	.	PASS	NS=91;AF=0.967,0.033;AC=6;AN=98	GT	0/0	0/0	0/0	0/0	0/0	0/0	0/0	0/0	0/0	0/0	0/0	0/0	0/0	0/0	0/0	0/0	0/0	0/0	0/0	0/0	0/0	0/0	0/0	0/0	0/0	0/0	0/0	0/0	0/0	0/0	0/0	0/0	0/0	0/0	0/0	0/0	0/0	0/0	0/0	0/0	0/0
scaffold_1	24856535	1880	G	A	.	PASS	NS=91;AF=0.989,0.011;AC=2;AN=98	GT	0/0	0/0	0/0	0/0	0/0	0/0	0/0	0/0	0/0	0/0	0/0	0/0	0/0	0/0	0/0	0/0	0/0	0/0	0/0	0/0	0/0	0/0	0/0	0/0	0/0	0/0	0/0	0/0	0/0	0/0	0/0	0/0	0/0	0/1	0/0	0/1	0/0	0/0	0/0	0/0	0/0
scaffold_1	24944724	1888	G	A	.	PASS	NS=91;AF=0.956,0.044;AC=8;AN=98	GT	0/0	0/0	0/0	0/0	0/0	0/0	0/0	0/0	0/0	0/0	0/0	0/0	0/0	0/0	0/0	0/0	2022-01-01	0/0	1/0	2022-01-01	0/0	0/0	0/0	0/0	0/0	0/0	0/0	0/0	0/0	0/0	0/0	0/0	0/0	0/0	0/0	0/0	0/0	0/0	0/0	0/0	0/0
scaffold_1	24948288	1890	G	A	.	PASS	NS=91;AF=0.978,0.022;AC=4;AN=98	GT	0/0	0/0	0/0	0/0	0/0	0/0	0/0	0/0	0/0	0/0	0/0	0/0	0/0	0/0	0/0	0/0	0/0	0/0	0/0	0/0	0/0	0/0	0/0	0/0	0/0	0/0	0/0	0/0	0/0	0/0	0/0	1/0	0/0	0/0	0/0	0/0	0/0	0/0	0/0	0/0	0/0
scaffold_1	25078013	1913	C	T	.	PASS	NS=91;AF=0.742,0.258;AC=43;AN=98	GT	0/0	0/0	0/0	0/0	1/0	1/0	0/0	2022-01-01	0/0	0/0	0/0	0/0	1/0	1/0	0/0	0/0	2022-01-01	2022-01-01	2022-01-01	2022-01-01	2022-01-01	2022-01-01	2022-01-01	2022-01-01	1/0	2022-01-01	1/0	1/0	0/0	0/0	0/0	1/0	1/0	0/0	1/0	0/0	1/0	2022-01-01	2022-01-01	2022-01-01	1/0
scaffold_1	25370801	1953	G	A	.	PASS	NS=91;AF=0.516,0.484;AC=44;AN=98	GT	2022-01-01	0/0	0/0	1/0	0/0	0/0	0/0	0/0	0/0	0/0	0/0	0/0	0/0	0/0	0/0	0/0	2022-01-01	2022-01-01	2022-01-01	2022-01-01	2022-01-01	1/0	1/0	1/0	2022-01-01	0/0	2022-01-01	1/0	0/0	1/0	1/0	0/0	0/0	2022-01-01	0/0	0/0	1/0	2022-01-01	1/0	2022-01-01	2022-01-01
scaffold_1	25801122	1990	T	A	.	PASS	NS=91;AF=0.841,0.159;AC=27;AN=98	GT	0/0	0/0	0/0	0/0	2022-01-01	2022-01-01	2022-01-01	2022-01-01	0/0	1/0	0/0	0/0	1/0	1/0	1/0	2022-01-01	0/0	0/0	0/0	0/0	1/0	0/0	0/0	0/0	0/0	0/0	0/0	1/0	1/0	2022-01-01	2022-01-01	0/0	1/0	1/0	1/0	0/0	0/0	0/0	0/0	0/0	1/0
scaffold_1	25972673	2021	T	G	.	PASS	NS=91;AF=0.989,0.011;AC=2;AN=98	GT	0/0	0/0	0/0	0/0	0/0	0/0	0/0	0/0	0/0	0/0	0/0	0/0	0/0	0/0	0/0	0/0	0/0	0/0	0/0	0/0	0/0	0/0	0/0	0/0	0/0	0/0	0/0	0/0	0/0	0/0	0/0	0/0	0/0	0/0	0/0	0/0	0/0	0/0	0/0	0/0	0/0
scaffold_1	26023769	2038	T	G	.	PASS	NS=91;AF=0.83,0.17;AC=31;AN=98	GT	2022-01-01	2022-01-01	2022-01-01	2022-01-01	2022-01-01	1/0	0/0	2022-01-01	2022-01-01	2022-01-01	2022-01-01	2022-01-01	1/0	1/0	2022-01-01	2022-01-01	0/0	0/0	0/0	0/0	0/0	0/0	0/0	0/0	0/0	1/0	0/0	0/0	0/0	0/0	0/0	0/0	0/0	0/0	0/0	0/0	0/0	0/0	0/0	0/0	1/0
scaffold_1	26030456	2040	A	G	.	PASS	NS=91;AF=0.736,0.264;AC=48;AN=98	GT	0/0	0/0	0/0	0/0	0/0	0/0	0/0	0/0	0/0	0/0	0/0	0/0	0/0	0/0	0/0	0/0	2022-01-01	2022-01-01	2022-01-01	2022-01-01	2022-01-01	2022-01-01	2022-01-01	2022-01-01	2022-01-01	1/0	2022-01-01	2022-01-01	1/0	1/0	0/0	2022-01-01	1/0	1/0	1/0	2022-01-01	2022-01-01	2022-01-01	2022-01-01	2022-01-01	1/0
scaffold_1	26040661	2047	T	C	.	PASS	NS=91;AF=0.533,0.467;AC=56;AN=98	GT	2022-01-01	2022-01-01	2022-01-01	2022-01-01	2022-01-01	1/0	0/0	2022-01-01	2022-01-01	2022-01-01	2022-01-01	2022-01-01	2022-01-01	1/0	2022-01-01	2022-01-01	1/0	0/0	1/0	2022-01-01	2022-01-01	2022-01-01	1/0	2022-01-01	0/0	1/0	0/0	2022-01-01	2022-01-01	1/0	2022-01-01	2022-01-01	1/0	1/0	1/0	0/0	0/0	0/0	0/0	0/0	1/0
scaffold_1	26182994	2071	T	A	.	PASS	NS=91;AF=0.989,0.011;AC=2;AN=98	GT	0/0	0/0	0/0	0/0	0/0	0/0	0/0	0/0	0/0	0/0	0/0	0/0	0/0	0/0	0/0	0/0	0/0	0/0	0/0	0/0	0/0	0/0	0/0	0/0	0/0	0/0	0/0	0/0	0/0	0/0	0/0	0/0	0/0	0/0	0/0	0/0	1/0	0/0	1/0	0/0	0/0
scaffold_1	26276888	2091	A	G	.	PASS	NS=91;AF=0.995,0.005;AC=1;AN=98	GT	0/0	0/0	0/0	0/0	0/0	0/0	0/0	0/0	0/0	0/0	0/0	0/0	0/0	0/0	0/0	0/0	0/0	0/0	0/0	0/0	0/0	0/0	0/0	0/0	0/0	0/0	0/0	0/0	0/0	0/0	0/0	0/0	0/0	0/0	0/0	0/0	0/0	0/0	0/0	0/0	0/0
scaffold_1	26279423	2093	C	A	.	PASS	NS=91;AF=0.769,0.231;AC=18;AN=98	GT	2022-01-01	0/0	0/0	0/1	0/0	0/0	0/0	0/0	0/0	0/1	0/0	2022-01-01	0/0	0/1	0/0	0/0	0/1	0/0	0/0	0/0	0/0	0/0	0/0	0/0	0/0	0/0	0/0	0/0	0/1	0/1	0/0	0/1	0/0	0/1	0/0	0/0	0/0	0/0	0/0	0/0	0/0
scaffold_1	26577338	2158	A	T	.	PASS	NS=91;AF=0.863,0.137;AC=25;AN=98	GT	2022-01-01	0/0	0/0	0/1	2022-01-01	2022-01-01	2022-01-01	2022-01-01	0/0	0/0	0/0	0/0	0/1	0/0	2022-01-01	2022-01-01	0/0	0/0	0/0	0/0	0/1	0/1	0/1	2022-01-01	0/0	0/0	0/0	0/0	0/0	0/0	0/0	0/0	0/0	0/1	0/1	2022-01-01	0/0	0/0	0/0	0/0	0/0
scaffold_1	26658904	2166	T	A	.	PASS	NS=91;AF=0.995,0.005;AC=1;AN=98	GT	0/0	0/0	0/0	0/0	0/0	0/0	0/0	0/0	0/0	0/0	0/0	0/0	0/0	0/0	0/0	0/0	0/0	0/0	0/0	0/0	0/0	0/0	0/0	0/0	0/0	0/0	0/0	0/0	0/0	0/0	0/0	0/0	0/0	0/0	0/0	0/1	0/0	0/0	0/0	0/0	0/0
scaffold_1	26895093	2182	A	T	.	PASS	NS=91;AF=0.863,0.137;AC=25;AN=98	GT	0/0	0/0	0/0	0/0	2022-01-01	2022-01-01	2022-01-01	2022-01-01	2022-01-01	2022-01-01	2022-01-01	2022-01-01	2022-01-01	2022-01-01	2022-01-01	2022-01-01	0/0	0/0	0/0	0/0	0/0	0/0	0/0	0/0	0/0	0/0	0/0	0/0	0/0	0/0	0/0	0/0	0/0	0/0	0/0	0/0	0/0	0/0	0/0	0/0	0/1
scaffold_1	27204476	2241	T	C	.	PASS	NS=91;AF=0.989,0.011;AC=2;AN=98	GT	0/0	0/0	0/0	0/0	0/0	0/0	0/0	0/0	0/0	0/0	0/0	0/0	0/0	0/0	0/0	0/0	0/0	0/0	0/0	0/0	0/0	0/0	0/0	0/0	0/0	0/0	0/0	0/0	0/0	0/0	0/0	0/0	0/1	0/1	0/0	0/0	0/0	0/0	0/0	0/0	0/0
scaffold_1	27212346	2247	T	G	.	PASS	NS=91;AF=0.995,0.005;AC=1;AN=98	GT	0/0	0/0	0/0	0/0	0/0	0/0	0/0	0/0	0/0	0/0	0/0	0/0	0/0	0/0	0/0	0/0	0/0	0/0	0/0	0/0	0/0	0/0	0/0	0/0	0/0	0/0	0/0	0/0	0/0	1/0	0/0	0/0	0/0	0/0	0/0	0/0	0/0	0/0	0/0	0/0	0/0
scaffold_1	27216453	2249	A	C	.	PASS	NS=91;AF=0.989,0.011;AC=2;AN=98	GT	0/0	0/0	0/0	0/0	0/0	0/0	0/0	0/0	0/0	0/0	0/0	0/0	0/0	0/0	0/0	0/0	0/0	0/0	0/0	0/0	0/0	0/0	0/0	0/0	0/0	0/0	0/0	0/0	0/0	0/1	0/1	0/0	0/0	0/0	0/0	0/0	0/0	0/0	0/0	0/0	0/0
scaffold_1	27307295	2264	T	C	.	PASS	NS=91;AF=0.995,0.005;AC=1;AN=98	GT	0/0	0/0	0/0	0/0	0/0	0/0	0/0	0/0	0/0	0/0	0/0	0/0	0/0	0/0	0/0	0/0	0/0	0/0	0/0	0/0	0/0	0/0	0/0	0/0	0/0	0/0	0/0	0/0	0/0	0/0	0/0	0/0	0/1	0/0	0/0	0/0	0/0	0/0	0/0	0/0	0/0
scaffold_1	27324443	2267	T	C	.	PASS	NS=91;AF=0.984,0.016;AC=3;AN=98	GT	0/0	0/0	0/0	0/0	0/0	0/0	0/0	0/0	0/0	0/0	0/0	0/0	0/0	0/0	0/0	0/0	0/0	0/0	0/0	0/0	0/0	0/0	0/0	0/0	0/0	0/0	0/0	0/0	0/0	1/0	1/0	0/0	0/0	0/0	0/0	0/0	0/0	0/0	0/0	0/0	0/0
scaffold_1	27386202	2272	T	A	.	PASS	NS=91;AF=0.995,0.005;AC=1;AN=98	GT	0/0	0/0	0/0	0/0	0/0	0/0	0/0	0/0	0/0	0/0	0/0	0/0	0/0	0/0	0/0	0/0	0/0	0/0	0/0	0/0	0/0	0/0	0/0	0/0	0/0	0/0	0/0	0/0	0/0	0/0	0/0	0/0	0/1	0/0	0/0	0/0	0/0	0/0	0/0	0/0	0/0
scaffold_1	27902114	2311	T	A	.	PASS	NS=91;AF=0.989,0.011;AC=2;AN=98	GT	0/0	0/0	0/0	0/0	0/0	0/0	0/0	0/0	0/0	0/0	0/0	0/0	0/0	0/0	0/0	0/0	0/0	0/0	0/0	0/0	0/0	0/0	0/0	0/0	0/0	0/0	0/0	0/0	0/0	0/0	0/0	0/0	1/0	1/0	0/0	0/0	0/0	0/0	0/0	0/0	0/0
scaffold_1	27907719	2313	G	A	.	PASS	NS=91;AF=0.989,0.011;AC=2;AN=98	GT	0/0	0/0	0/0	0/0	0/0	0/0	0/0	0/0	0/0	0/0	0/0	0/0	0/0	0/0	0/0	0/0	0/0	0/0	0/0	0/0	0/0	0/0	0/0	0/0	0/0	0/0	0/0	0/0	0/0	0/0	0/0	0/0	0/0	1/0	0/0	1/0	0/0	0/0	0/0	0/0	0/0
scaffold_1	27947535	2319	C	A	.	PASS	NS=91;AF=0.989,0.011;AC=2;AN=98	GT	0/0	0/0	0/0	0/0	0/0	0/0	0/0	0/0	0/0	0/0	0/0	0/0	0/0	0/0	0/0	0/0	1/0	0/0	0/0	0/0	0/0	0/0	0/0	0/0	0/0	0/0	0/0	0/0	0/0	0/0	0/0	0/0	0/0	0/0	0/0	0/0	1/0	0/0	0/0	0/0	0/0
scaffold_1	27952562	2321	A	T	.	PASS	NS=91;AF=0.995,0.005;AC=1;AN=98	GT	0/0	0/0	0/0	0/0	0/0	0/0	0/0	0/0	0/0	0/0	0/0	0/0	0/0	0/0	0/0	0/0	1/0	0/0	0/0	0/0	0/0	0/0	0/0	0/0	0/0	0/0	0/0	0/0	0/0	0/0	0/0	0/0	0/0	0/0	0/0	0/0	0/0	0/0	0/0	0/0	0/0
scaffold_1	27981478	2336	A	G	.	PASS	NS=91;AF=0.956,0.044;AC=8;AN=98	GT	0/0	0/0	0/0	0/0	0/1	0/1	0/0	0/1	0/1	0/1	0/1	0/1	0/0	0/0	0/0	0/0	0/0	0/0	0/0	0/0	0/1	0/0	0/0	0/0	0/0	0/0	0/0	0/0	0/0	0/0	0/0	0/0	0/0	0/0	0/0	0/0	0/0	0/0	0/0	0/0	0/0
scaffold_1	27988448	2339	T	C	.	PASS	NS=91;AF=0.989,0.011;AC=2;AN=98	GT	0/0	0/0	0/0	0/0	0/0	0/0	0/0	0/0	0/0	0/0	0/0	0/0	0/0	0/0	0/0	0/0	0/0	0/0	0/0	0/0	0/0	0/0	0/0	0/0	0/0	0/0	0/0	0/0	0/0	0/0	0/0	0/0	0/1	0/1	0/0	0/0	0/0	0/0	0/0	0/0	0/0
scaffold_1	28024760	2347	A	C	.	PASS	NS=91;AF=0.571,0.429;AC=10;AN=98	GT	0/0	0/0	0/0	0/0	0/0	0/0	0/0	0/0	0/0	0/0	0/0	0/0	0/0	0/0	0/0	0/0	1/0	0/0	0/0	0/0	0/0	0/0	0/0	0/0	0/0	0/0	0/0	0/0	0/0	1/0	0/0	0/0	0/0	0/0	0/0	0/0	2022-01-01	1/0	1/0	1/0	0/0
scaffold_1	28024832	2346	T	G	.	PASS	NS=91;AF=0.571,0.429;AC=10;AN=98	GT	0/0	0/0	0/0	0/0	0/0	0/0	0/0	0/0	0/0	0/0	0/0	0/0	0/0	0/0	0/0	0/0	1/0	0/0	0/0	0/0	0/0	0/0	0/0	0/0	0/0	0/0	0/0	0/0	0/0	1/0	0/0	0/0	0/0	0/0	0/0	0/0	2022-01-01	1/0	1/0	1/0	0/0
scaffold_1	28028899	2348	G	T	.	PASS	NS=91;AF=0.995,0.005;AC=1;AN=98	GT	0/0	0/0	0/0	0/0	0/0	0/0	0/0	0/0	0/0	0/0	0/0	0/0	0/0	0/0	0/0	0/0	0/0	0/0	0/0	0/0	0/0	0/0	0/0	0/0	0/0	0/0	0/0	0/0	0/0	0/0	0/1	0/0	0/0	0/0	0/0	0/0	0/0	0/0	0/0	0/0	0/0
scaffold_1	28053932	2358	G	A	.	PASS	NS=91;AF=0.687,0.313;AC=57;AN=98	GT	2022-01-01	2022-01-01	2022-01-01	2022-01-01	2022-01-01	1/0	0/0	2022-01-01	2022-01-01	2022-01-01	2022-01-01	2022-01-01	2022-01-01	2022-01-01	2022-01-01	2022-01-01	0/0	1/0	2022-01-01	2022-01-01	1/0	2022-01-01	2022-01-01	1/0	0/0	1/0	0/0	1/0	2022-01-01	1/0	1/0	2022-01-01	0/0	0/0	1/0	2022-01-01	0/0	0/0	0/0	1/0	0/0
scaffold_1	28072823	2360	G	T	.	PASS	NS=91;AF=0.934,0.066;AC=12;AN=98	GT	0/0	0/0	0/0	0/0	0/0	0/0	0/0	0/0	0/0	0/0	0/0	0/0	0/0	0/0	0/0	0/0	0/0	0/1	0/0	0/0	0/0	0/0	0/0	0/0	2022-01-01	0/1	2022-01-01	0/1	0/0	0/0	0/1	0/0	0/1	0/0	0/1	0/0	0/0	0/0	0/0	0/0	0/1
scaffold_1	28114301	2376	C	T	.	PASS	NS=91;AF=0.791,0.209;AC=1;AN=98	GT	0/0	0/0	0/0	0/0	0/0	0/0	0/0	0/0	0/0	0/0	0/0	0/0	0/0	0/0	0/0	0/0	0/0	0/0	0/0	0/0	0/0	0/0	0/0	0/0	0/0	0/0	0/0	0/0	0/0	1/0	0/0	0/0	0/0	0/0	0/0	0/0	0/0	0/0	0/0	0/0	0/0
scaffold_1	28404349	2402	G	A	.	PASS	NS=91;AF=0.907,0.093;AC=3;AN=98	GT	0/0	0/0	0/0	0/0	0/0	0/0	0/0	0/0	0/0	0/0	0/0	0/0	0/0	0/0	0/0	0/0	0/0	0/0	0/0	0/0	0/1	0/1	0/0	0/1	0/0	0/0	0/0	0/0	0/0	0/0	0/0	0/0	0/0	0/0	0/0	0/0	0/0	0/0	0/0	0/0	0/0
scaffold_1	28404517	2403	A	G	.	PASS	NS=91;AF=0.995,0.005;AC=1;AN=98	GT	0/0	0/0	0/0	0/0	0/0	0/0	0/0	0/0	0/0	0/0	0/0	0/0	0/0	0/0	0/0	0/0	0/0	0/0	0/0	0/0	0/0	0/0	0/0	0/0	0/0	0/0	0/0	0/0	0/0	0/0	0/0	0/0	0/0	0/0	0/0	0/0	0/0	0/0	0/0	0/0	0/0
scaffold_1	28464463	2421	G	A	.	PASS	NS=91;AF=0.918,0.082;AC=15;AN=98	GT	2022-01-01	2022-01-01	2022-01-01	2022-01-01	0/0	0/0	0/0	0/0	0/0	0/0	0/0	0/0	0/0	0/0	0/0	0/0	0/0	0/0	0/0	0/0	0/0	0/0	0/0	0/0	2022-01-01	0/1	2022-01-01	2022-01-01	0/0	0/0	0/0	0/0	0/0	0/0	0/0	0/0	0/0	0/0	0/0	0/0	0/0
scaffold_1	28501007	2432	A	G	.	PASS	NS=91;AF=0.995,0.005;AC=1;AN=98	GT	0/0	0/0	0/0	0/0	0/0	0/0	0/0	0/0	0/0	0/0	0/0	0/0	0/0	0/0	0/0	0/0	0/0	0/0	0/0	0/0	0/0	1/0	0/0	0/0	0/0	0/0	0/0	0/0	0/0	0/0	0/0	0/0	0/0	0/0	0/0	0/0	0/0	0/0	0/0	0/0	0/0
scaffold_1	28758203	2465	T	C	.	PASS	NS=91;AF=0.665,0.335;AC=14;AN=98	GT	0/0	0/0	0/0	0/0	0/0	0/0	0/0	0/0	2022-01-01	2022-01-01	0/0	0/0	0/0	1/0	0/0	0/0	0/0	1/0	1/0	0/0	2022-01-01	2022-01-01	0/0	1/0	0/0	0/0	0/0	0/0	0/0	0/0	0/0	0/0	1/0	1/0	0/0	0/0	0/0	0/0	0/0	0/0	0/0
scaffold_1	28878715	2484	G	T	.	PASS	NS=91;AF=0.989,0.011;AC=2;AN=98	GT	0/0	0/0	0/0	0/0	0/0	0/0	0/0	0/0	0/0	0/0	0/0	0/0	0/0	0/0	0/0	0/0	0/0	0/0	0/0	0/0	0/0	0/0	0/0	0/0	0/0	0/0	0/0	0/0	0/0	2022-01-01	0/0	0/0	0/0	0/0	0/0	0/0	0/0	0/0	0/0	0/0	0/0
scaffold_1	29070923	2505	T	C	.	PASS	NS=91;AF=0.995,0.005;AC=1;AN=98	GT	0/0	0/0	0/0	0/0	0/0	0/0	0/0	0/0	0/0	0/0	0/0	0/0	0/0	0/0	0/0	0/0	0/0	0/0	0/0	0/0	0/0	0/0	0/0	0/0	0/0	0/0	0/0	0/0	0/0	0/0	0/0	0/0	0/0	0/0	0/0	0/0	0/0	0/0	0/0	0/1	0/0
scaffold_1	29082909	2509	G	A	.	PASS	NS=91;AF=0.989,0.011;AC=2;AN=98	GT	0/0	0/0	0/0	0/0	0/0	0/0	0/0	0/0	0/0	0/0	0/0	0/0	0/0	0/0	0/0	0/0	0/0	0/0	0/0	0/0	0/0	0/0	0/0	0/0	0/0	0/0	0/0	0/0	0/1	0/0	0/1	0/0	0/0	0/0	0/0	0/0	0/0	0/0	0/0	0/0	0/0
scaffold_1	29088299	2510	G	A	.	PASS	NS=91;AF=0.945,0.055;AC=10;AN=98	GT	0/0	0/0	0/0	0/0	0/0	0/0	0/0	0/0	0/0	0/0	0/0	0/0	0/0	0/0	0/0	0/0	0/0	0/0	0/0	0/0	1/0	0/0	1/0	0/0	0/0	0/0	0/0	0/0	0/0	0/0	0/0	0/0	1/0	2022-01-01	1/0	1/0	0/0	0/0	0/0	0/0	0/0
scaffold_1	29231641	2542	T	A	.	PASS	NS=91;AF=0.824,0.176;AC=32;AN=98	GT	0/0	0/0	0/0	0/0	1/0	1/0	0/0	2022-01-01	2022-01-01	2022-01-01	2022-01-01	2022-01-01	2022-01-01	2022-01-01	2022-01-01	2022-01-01	0/0	0/0	0/0	0/0	2022-01-01	2022-01-01	1/0	0/0	2022-01-01	1/0	2022-01-01	0/0	0/0	0/0	0/0	0/0	0/0	0/0	0/0	0/0	0/0	1/0	0/0	0/0	1/0
scaffold_1	29235574	2544	T	C	.	PASS	NS=91;AF=0.945,0.055;AC=10;AN=98	GT	0/0	0/0	0/0	0/0	0/0	0/0	0/0	0/0	0/0	0/0	0/0	0/0	0/0	0/0	0/0	0/0	0/0	0/0	0/0	0/0	0/0	0/0	0/0	0/1	0/0	0/0	0/0	0/0	0/0	0/0	0/0	0/0	0/1	0/0	0/0	0/0	2022-01-01	0/1	0/0	0/1	0/0
scaffold_1	29248759	2549	G	A	.	PASS	NS=91;AF=0.654,0.346;AC=63;AN=98	GT	0/0	0/0	0/0	0/0	2022-01-01	2022-01-01	2022-01-01	2022-01-01	2022-01-01	2022-01-01	2022-01-01	2022-01-01	2022-01-01	2022-01-01	2022-01-01	2022-01-01	2022-01-01	0/1	0/1	2022-01-01	0/1	0/0	0/1	0/1	0/1	2022-01-01	0/1	2022-01-01	0/1	2022-01-01	0/1	2022-01-01	0/1	2022-01-01	0/1	0/1	2022-01-01	0/1	2022-01-01	0/1	0/0
scaffold_1	29252891	2550	T	C	.	PASS	NS=91;AF=0.995,0.005;AC=1;AN=98	GT	0/0	0/0	0/0	0/0	0/0	0/0	0/0	0/0	0/0	0/0	0/0	0/0	0/0	1/0	0/0	0/0	0/0	0/0	0/0	0/0	0/0	0/0	0/0	0/0	0/0	0/0	0/0	0/0	0/0	0/0	0/0	0/0	0/0	0/0	0/0	0/0	0/0	0/0	0/0	0/0	0/0
scaffold_1	29412223	2582	C	A	.	PASS	NS=91;AF=0.995,0.005;AC=1;AN=98	GT	0/0	0/0	0/0	0/0	0/0	0/0	0/0	0/0	0/0	0/0	0/0	0/0	0/0	0/0	0/0	0/0	0/0	0/0	0/0	0/0	0/0	0/0	0/0	0/0	0/0	0/0	0/0	0/0	0/0	0/0	0/0	0/0	0/0	0/0	0/0	0/0	0/0	0/0	0/0	0/0	0/0
scaffold_1	29435561	2592	G	A	.	PASS	NS=91;AF=0.984,0.016;AC=3;AN=98	GT	0/0	0/0	0/0	0/0	0/0	0/0	0/0	0/0	0/0	0/0	0/0	0/0	0/0	0/0	0/0	0/0	0/0	1/0	0/0	1/0	0/0	0/0	0/0	0/0	0/0	0/0	0/0	0/0	1/0	0/0	0/0	0/0	0/0	0/0	0/0	0/0	0/0	0/0	0/0	0/0	0/0
scaffold_1	29536931	2611	C	G	.	PASS	NS=91;AF=0.995,0.005;AC=1;AN=98	GT	0/0	0/0	0/0	0/0	0/0	0/0	0/0	0/0	0/0	0/0	0/0	0/0	0/0	0/0	0/0	0/0	0/0	0/0	0/0	0/0	0/0	0/0	0/0	0/0	0/0	0/0	0/0	0/0	0/0	0/0	0/0	0/0	0/0	1/0	0/0	0/0	0/0	0/0	0/0	0/0	0/0
scaffold_1	29549141	2625	T	A	.	PASS	NS=91;AF=0.819,0.181;AC=30;AN=98	GT	0/0	0/0	0/0	0/0	2022-01-01	2022-01-01	2022-01-01	2022-01-01	2022-01-01	2022-01-01	2022-01-01	2022-01-01	2022-01-01	2022-01-01	2022-01-01	2022-01-01	0/0	0/0	0/0	0/0	2022-01-01	1/0	1/0	1/0	0/0	0/0	0/0	1/0	0/0	0/0	0/0	0/0	0/0	0/0	0/0	0/0	0/0	0/0	0/0	0/0	0/0
scaffold_1	29556210	2630	C	A	.	PASS	NS=91;AF=0.978,0.022;AC=4;AN=98	GT	0/0	0/0	0/0	0/0	0/0	0/0	0/0	0/0	0/0	0/0	0/0	0/0	0/0	0/0	0/0	0/0	0/0	0/0	0/0	0/0	0/0	0/0	0/0	0/0	0/0	0/0	0/0	0/0	0/1	0/0	0/0	2022-01-01	0/1	0/0	0/0	0/0	0/0	0/0	0/0	0/0	0/0
scaffold_1	29556385	2629	C	G	.	PASS	NS=91;AF=0.67,0.33;AC=60;AN=98	GT	2022-01-01	2022-01-01	2022-01-01	0/1	0/0	0/0	0/0	0/0	0/0	0/0	0/0	0/0	0/0	0/0	0/0	0/0	2022-01-01	2022-01-01	2022-01-01	2022-01-01	0/0	0/1	0/1	0/1	2022-01-01	0/1	2022-01-01	0/1	2022-01-01	2022-01-01	2022-01-01	2022-01-01	2022-01-01	0/0	2022-01-01	2022-01-01	2022-01-01	2022-01-01	2022-01-01	2022-01-01	2022-01-01
scaffold_1	29653621	2661	A	G	.	PASS	NS=91;AF=0.874,0.126;AC=23;AN=98	GT	2022-01-01	0/0	2022-01-01	1/0	0/0	0/0	0/0	0/0	0/0	0/0	0/0	0/0	0/0	0/0	0/0	0/0	1/0	0/0	0/0	0/0	0/0	0/0	0/0	0/0	0/0	0/0	0/0	0/0	2022-01-01	2022-01-01	0/0	2022-01-01	1/0	0/0	0/0	2022-01-01	0/0	0/0	0/0	0/0	0/0
scaffold_1	29653734	2660	T	C	.	PASS	NS=91;AF=0.989,0.011;AC=2;AN=98	GT	0/0	0/0	0/0	0/0	0/0	0/0	0/0	0/0	0/0	0/0	0/0	0/0	0/0	0/0	0/0	0/0	0/0	0/0	0/0	0/0	0/0	0/0	0/0	0/0	0/0	0/0	0/0	0/0	0/0	0/0	1/0	0/0	0/0	0/0	1/0	0/0	0/0	0/0	0/0	0/0	0/0
scaffold_1	29672084	2665	C	A	.	PASS	NS=91;AF=0.61,0.39;AC=71;AN=98	GT	2022-01-01	0/0	2022-01-01	0/1	2022-01-01	2022-01-01	2022-01-01	2022-01-01	2022-01-01	2022-01-01	2022-01-01	2022-01-01	2022-01-01	2022-01-01	2022-01-01	2022-01-01	0/1	2022-01-01	2022-01-01	2022-01-01	2022-01-01	2022-01-01	2022-01-01	2022-01-01	2022-01-01	2022-01-01	2022-01-01	2022-01-01	0/1	0/0	0/1	2022-01-01	0/0	2022-01-01	0/1	0/0	0/1	0/1	0/0	0/1	0/1
scaffold_1	29672159	2664	G	T	.	PASS	NS=91;AF=0.555,0.445;AC=81;AN=98	GT	2022-01-01	0/0	2022-01-01	0/1	2022-01-01	2022-01-01	2022-01-01	2022-01-01	2022-01-01	2022-01-01	2022-01-01	2022-01-01	2022-01-01	2022-01-01	2022-01-01	2022-01-01	0/1	2022-01-01	2022-01-01	2022-01-01	2022-01-01	2022-01-01	2022-01-01	2022-01-01	2022-01-01	2022-01-01	2022-01-01	2022-01-01	2022-01-01	2022-01-01	0/1	2022-01-01	0/1	2022-01-01	0/1	0/1	0/1	0/1	0/0	0/1	0/1
scaffold_1	29790115	2703	T	C	.	PASS	NS=91;AF=0.72,0.28;AC=51;AN=98	GT	0/0	0/0	0/0	0/0	2022-01-01	2022-01-01	2022-01-01	2022-01-01	2022-01-01	0/0	2022-01-01	2022-01-01	1/0	1/0	0/0	2022-01-01	2022-01-01	1/0	2022-01-01	2022-01-01	1/0	0/0	1/0	1/0	0/0	1/0	0/0	1/0	0/0	0/0	0/0	0/0	1/0	2022-01-01	1/0	2022-01-01	1/0	2022-01-01	2022-01-01	2022-01-01	2022-01-01
scaffold_1	29797279	2707	T	A	.	PASS	NS=91;AF=0.989,0.011;AC=2;AN=98	GT	0/0	0/0	0/0	0/0	0/0	0/0	0/0	0/0	0/0	0/0	0/0	0/0	0/0	0/0	0/0	0/0	0/0	0/0	0/0	0/0	0/0	0/0	0/0	0/0	0/0	0/0	0/0	0/0	0/1	0/0	0/0	0/0	0/0	0/0	0/0	0/0	0/0	0/1	0/0	0/0	0/0
scaffold_1	30093408	2738	C	G	.	PASS	NS=91;AF=0.995,0.005;AC=1;AN=98	GT	0/0	0/0	0/0	0/0	0/0	0/0	0/0	0/0	0/0	0/0	0/0	0/0	0/0	0/0	0/0	0/0	0/0	0/0	0/0	0/0	0/0	0/0	0/0	0/0	0/0	0/0	0/0	0/0	0/0	0/0	0/0	0/0	0/1	0/0	0/0	0/0	0/0	0/0	0/0	0/0	0/0
scaffold_1	30537482	2756	T	C	.	PASS	NS=91;AF=0.945,0.055;AC=10;AN=98	GT	0/0	0/0	0/0	0/0	0/0	0/0	0/0	0/0	2022-01-01	0/0	0/0	0/0	2022-01-01	2022-01-01	2022-01-01	2022-01-01	0/0	0/0	0/0	0/0	0/0	0/0	0/0	0/0	0/0	0/0	0/0	0/0	0/0	0/0	0/0	0/0	0/0	0/0	0/0	0/0	0/0	0/0	0/0	0/0	0/0
scaffold_1	30578456	2760	T	C	.	PASS	NS=91;AF=0.802,0.198;AC=13;AN=98	GT	2022-01-01	2022-01-01	0/0	0/0	0/0	0/0	0/0	0/0	0/0	0/0	0/0	0/0	0/0	0/0	0/0	0/0	0/0	0/0	0/0	0/0	0/0	0/0	0/0	0/0	0/0	0/0	0/0	0/0	2022-01-01	0/0	0/1	0/0	0/0	0/0	0/0	0/0	0/0	0/0	0/0	0/0	0/0
scaffold_1	30747787	2778	G	A	.	PASS	NS=91;AF=0.989,0.011;AC=2;AN=98	GT	0/0	0/0	0/0	0/0	0/0	0/0	0/0	0/0	0/0	0/0	0/0	0/0	0/0	0/0	0/0	0/0	0/0	0/0	0/0	0/0	0/0	0/0	0/1	0/0	0/0	0/1	0/0	0/0	0/0	0/0	0/0	0/0	0/0	0/0	0/0	0/0	0/0	0/0	0/0	0/0	0/0
scaffold_1	32130136	2878	G	A	.	PASS	NS=91;AF=0.956,0.044;AC=8;AN=98	GT	0/0	0/0	0/0	0/0	2022-01-01	2022-01-01	2022-01-01	2022-01-01	0/0	0/0	0/0	0/0	0/0	0/0	0/0	0/0	0/0	0/0	0/0	0/0	0/0	0/0	0/0	0/0	0/0	0/0	0/0	0/0	0/0	0/0	0/0	0/0	0/0	0/0	0/0	0/0	0/0	0/0	0/0	0/0	0/0
scaffold_2	156274	5578	A	C	.	PASS	NS=91;AF=0.522,0.478;AC=3;AN=98	GT	0/0	0/0	0/0	0/0	0/0	0/0	0/0	0/0	0/0	0/0	0/0	0/0	0/0	0/0	0/0	0/0	0/0	0/0	0/0	0/0	1/0	0/0	0/0	1/0	0/0	0/0	0/0	0/0	0/0	0/0	0/0	0/0	0/0	0/0	0/0	0/0	0/0	0/0	0/0	0/0	0/0
scaffold_2	156400	5577	A	G	.	PASS	NS=91;AF=0.67,0.33;AC=22;AN=98	GT	0/0	0/0	0/0	0/0	2022-01-01	2022-01-01	2022-01-01	2022-01-01	0/0	0/0	0/0	0/0	0/0	0/0	0/0	0/0	2022-01-01	2022-01-01	2022-01-01	0/1	0/1	0/0	0/0	0/1	2022-01-01	0/0	2022-01-01	0/0	0/0	0/0	0/0	0/0	0/0	0/0	0/0	0/0	0/0	0/0	0/0	0/0	0/0
scaffold_2	161305	5714	T	G	.	PASS	NS=91;AF=0.505,0.495;AC=90;AN=98	GT	2022-01-01	2022-01-01	2022-01-01	2022-01-01	0/0	0/0	0/0	0/0	2022-01-01	2022-01-01	2022-01-01	2022-01-01	2022-01-01	2022-01-01	2022-01-01	2022-01-01	2022-01-01	2022-01-01	2022-01-01	2022-01-01	2022-01-01	2022-01-01	2022-01-01	2022-01-01	2022-01-01	2022-01-01	2022-01-01	2022-01-01	2022-01-01	2022-01-01	2022-01-01	2022-01-01	2022-01-01	2022-01-01	2022-01-01	2022-01-01	2022-01-01	2022-01-01	2022-01-01	2022-01-01	2022-01-01
scaffold_2	162906	5755	A	C	.	PASS	NS=91;AF=0.714,0.286;AC=8;AN=98	GT	0/0	0/0	0/0	0/0	2022-01-01	2022-01-01	2022-01-01	2022-01-01	0/0	0/0	0/0	0/0	0/0	0/0	0/0	0/0	0/0	0/0	0/0	0/0	0/0	0/0	0/0	0/0	0/0	0/0	0/0	0/0	0/0	0/0	0/0	0/0	0/0	0/0	0/0	0/0	0/0	0/0	0/0	0/0	0/0
scaffold_2	420500	6920	T	C	.	PASS	NS=91;AF=0.747,0.253;AC=24;AN=98	GT	0/0	0/0	0/0	0/0	2022-01-01	2022-01-01	2022-01-01	2022-01-01	2022-01-01	2022-01-01	2022-01-01	2022-01-01	2022-01-01	2022-01-01	2022-01-01	2022-01-01	0/0	0/0	0/0	0/0	0/0	0/0	0/0	0/0	0/0	0/0	0/0	0/0	0/0	0/0	0/0	0/0	0/0	0/0	0/0	0/0	0/0	0/0	0/0	0/0	0/0
scaffold_2	428904	6927	C	T	.	PASS	NS=91;AF=0.989,0.011;AC=2;AN=98	GT	0/0	0/0	0/0	0/0	0/0	0/0	0/0	0/0	0/0	0/0	0/0	0/0	0/0	0/0	0/0	0/0	0/0	0/0	0/0	0/0	0/0	0/1	0/1	0/0	0/0	0/0	0/0	0/0	0/0	0/0	0/0	0/0	0/0	0/0	0/0	0/0	0/0	0/0	0/0	0/0	0/0
scaffold_2	480314	6993	G	T	.	PASS	NS=91;AF=0.758,0.242;AC=16;AN=98	GT	0/0	0/0	0/0	0/0	0/0	0/0	0/0	0/0	0/0	0/0	0/0	0/0	0/0	0/0	0/0	0/1	0/0	0/0	0/1	0/0	0/0	0/1	0/1	0/1	0/0	0/0	0/0	0/0	0/0	0/0	0/1	0/0	0/0	0/0	0/0	0/0	0/1	2022-01-01	2022-01-01	0/1	2022-01-01
scaffold_2	631908	7028	C	T	.	PASS	NS=91;AF=0.995,0.005;AC=1;AN=98	GT	0/0	0/0	0/0	0/0	0/0	0/0	0/0	0/0	0/0	0/0	0/0	0/0	0/0	0/0	0/0	0/0	0/0	0/0	0/0	0/0	0/0	0/0	0/0	0/0	0/0	0/0	0/0	0/0	0/1	0/0	0/0	0/0	0/0	0/0	0/0	0/0	0/0	0/0	0/0	0/0	0/0
scaffold_2	746266	7072	T	C	.	PASS	NS=91;AF=0.951,0.049;AC=9;AN=98	GT	0/0	0/0	0/0	0/0	0/0	0/0	0/0	0/0	0/0	0/0	0/0	0/0	0/0	0/0	0/0	0/0	0/0	0/1	0/0	0/1	0/0	0/0	0/0	0/0	0/0	0/0	0/0	0/0	0/0	0/0	0/0	0/0	0/0	0/0	0/0	0/0	0/1	0/0	0/1	0/1	0/1
scaffold_2	753171	7092	T	G	.	PASS	NS=91;AF=0.813,0.187;AC=28;AN=98	GT	0/0	0/0	0/0	0/0	0/0	0/0	0/0	0/0	2022-01-01	2022-01-01	2022-01-01	2022-01-01	2022-01-01	1/0	2022-01-01	2022-01-01	2022-01-01	1/0	1/0	0/0	2022-01-01	0/0	0/0	2022-01-01	1/0	0/0	1/0	1/0	0/0	0/0	0/0	0/0	1/0	0/0	0/0	0/0	0/0	0/0	0/0	0/0	0/0
scaffold_2	772148	7104	A	T	.	PASS	NS=91;AF=0.61,0.39;AC=27;AN=98	GT	0/0	0/0	0/0	0/0	0/0	0/0	0/0	0/0	2022-01-01	2022-01-01	0/0	2022-01-01	1/0	0/0	0/0	2022-01-01	0/0	1/0	0/0	1/0	2022-01-01	0/0	0/0	2022-01-01	0/0	0/0	0/0	2022-01-01	0/0	0/0	1/0	0/0	0/0	0/0	0/0	0/0	1/0	0/0	0/0	1/0	0/0
scaffold_2	845408	7175	T	C	.	PASS	NS=91;AF=0.934,0.066;AC=8;AN=98	GT	0/0	0/0	0/0	0/0	2022-01-01	2022-01-01	2022-01-01	2022-01-01	0/0	0/0	0/0	0/0	0/0	0/0	0/0	0/0	0/0	0/0	0/0	0/0	0/0	0/0	0/0	0/0	0/0	0/0	0/0	0/0	0/0	0/0	0/0	0/0	0/0	0/0	0/0	0/0	0/0	0/0	0/0	0/0	0/0
scaffold_2	845495	7174	C	T	.	PASS	NS=91;AF=0.874,0.126;AC=23;AN=98	GT	0/0	0/0	0/0	0/0	0/0	0/0	0/0	0/0	2022-01-01	2022-01-01	2022-01-01	2022-01-01	2022-01-01	2022-01-01	2022-01-01	2022-01-01	0/0	0/0	0/0	0/0	2022-01-01	0/0	0/0	0/1	0/0	0/0	0/0	2022-01-01	0/0	0/0	0/0	0/0	0/0	0/0	0/0	0/0	0/0	0/1	0/1	0/0	0/0
scaffold_2	1179358	4951	T	C	.	PASS	NS=91;AF=0.978,0.022;AC=4;AN=98	GT	0/0	0/0	0/0	0/0	0/0	0/0	0/0	0/0	0/0	0/0	0/0	0/0	0/0	0/0	0/0	0/1	0/0	0/0	0/0	0/0	0/0	0/0	0/0	0/0	0/0	0/0	0/0	0/0	0/1	0/1	0/1	0/0	0/0	0/0	0/0	0/0	0/0	0/0	0/0	0/0	0/0
scaffold_2	1278398	5100	A	T	.	PASS	NS=91;AF=0.973,0.027;AC=5;AN=98	GT	0/0	0/0	0/0	0/0	0/0	0/0	0/0	0/0	0/0	0/0	0/0	0/0	0/0	0/0	0/0	0/0	0/0	0/0	0/0	0/0	0/0	0/0	0/1	0/0	0/1	0/1	0/1	0/1	0/0	0/0	0/0	0/0	0/0	0/0	0/0	0/0	0/0	0/0	0/0	0/0	0/0
scaffold_2	1345251	5208	T	A	.	PASS	NS=91;AF=0.984,0.016;AC=3;AN=98	GT	0/0	0/0	0/0	0/0	0/0	0/0	0/0	0/0	0/0	0/0	0/0	0/0	0/0	0/0	0/0	0/0	0/0	0/0	0/0	0/0	0/0	0/0	0/0	0/0	0/0	0/0	0/0	0/0	1/0	1/0	0/0	1/0	0/0	0/0	0/0	0/0	0/0	0/0	0/0	0/0	0/0
scaffold_2	1520980	5493	G	C	.	PASS	NS=91;AF=0.929,0.071;AC=13;AN=98	GT	0/0	0/0	0/0	0/0	0/0	0/0	0/0	0/0	0/0	0/0	2022-01-01	2022-01-01	0/0	0/0	0/0	0/0	0/0	0/0	0/0	0/0	2022-01-01	1/0	0/0	0/0	0/0	0/0	0/0	0/0	1/0	1/0	1/0	1/0	0/0	0/0	0/0	0/0	0/0	0/0	0/0	1/0	0/0
scaffold_2	1578570	5636	T	C	.	PASS	NS=91;AF=0.951,0.049;AC=9;AN=98	GT	0/0	0/0	0/0	0/0	0/0	0/0	0/0	0/0	0/0	0/0	0/0	0/0	2022-01-01	2022-01-01	2022-01-01	2022-01-01	0/0	0/0	0/0	0/0	0/0	0/0	0/0	0/0	0/0	0/0	0/0	0/0	0/0	0/0	0/0	0/0	0/0	1/0	0/0	0/0	0/0	0/0	0/0	0/0	0/0
scaffold_2	1789064	6169	T	C	.	PASS	NS=91;AF=0.989,0.011;AC=2;AN=98	GT	0/0	0/0	0/0	0/0	0/0	0/0	0/0	0/0	0/0	0/0	0/0	0/0	0/0	0/0	0/0	0/0	0/0	0/0	0/0	0/0	0/0	0/0	0/0	0/0	0/0	0/0	0/0	0/0	0/0	0/0	0/0	0/0	0/0	0/0	0/0	0/0	0/0	0/0	0/0	0/0	0/0
scaffold_2	1851939	6316	G	T	.	PASS	NS=91;AF=0.945,0.055;AC=10;AN=98	GT	2022-01-01	2022-01-01	2022-01-01	2022-01-01	0/0	0/0	0/0	0/0	0/0	0/0	0/0	0/0	0/0	0/0	0/0	0/0	0/0	0/0	0/0	0/0	0/0	0/0	0/0	0/0	0/0	0/0	0/0	0/0	0/0	0/0	0/0	0/0	0/0	0/0	0/0	0/0	0/0	0/0	0/0	0/0	0/0
scaffold_2	1966096	6611	G	A	.	PASS	NS=91;AF=0.973,0.027;AC=5;AN=98	GT	0/0	0/0	0/0	0/0	0/0	0/0	0/0	0/0	0/0	2022-01-01	0/0	0/0	0/0	0/0	0/0	0/0	0/0	0/0	0/0	0/0	0/0	1/0	0/0	2022-01-01	0/0	0/0	0/0	0/0	0/0	0/0	0/0	0/0	0/0	0/0	0/0	0/0	0/0	0/0	0/0	0/0	0/0
scaffold_2	2076395	6629	G	T	.	PASS	NS=91;AF=0.951,0.049;AC=7;AN=98	GT	0/0	0/0	0/0	0/0	0/0	0/0	0/0	0/0	0/0	0/0	0/0	0/0	0/0	0/0	0/0	0/0	0/0	0/0	0/0	0/0	2022-01-01	0/0	0/0	0/1	0/0	0/0	0/0	0/0	0/0	0/0	0/1	0/0	0/1	0/0	0/1	0/0	0/0	0/0	0/0	0/0	0/0
scaffold_2	2358989	6658	C	T	.	PASS	NS=91;AF=0.984,0.016;AC=3;AN=98	GT	0/0	0/0	0/0	0/0	0/0	0/0	0/0	0/0	0/0	0/0	0/0	0/0	0/0	0/0	0/0	0/0	0/0	2022-01-01	0/0	1/0	0/0	0/0	0/0	0/0	0/0	0/0	0/0	0/0	0/0	0/0	0/0	0/0	0/0	0/0	0/0	0/0	0/0	0/0	0/0	0/0	0/0
scaffold_2	2501440	6680	C	T	.	PASS	NS=91;AF=0.995,0.005;AC=1;AN=98	GT	0/0	0/0	0/0	0/0	0/0	0/0	0/0	0/0	0/0	0/0	0/0	0/0	0/0	0/0	0/0	0/0	0/0	0/0	0/1	0/0	0/0	0/0	0/0	0/0	0/0	0/0	0/0	0/0	0/0	0/0	0/0	0/0	0/0	0/0	0/0	0/0	0/0	0/0	0/0	0/0	0/0
scaffold_2	2600973	6698	T	A	.	PASS	NS=91;AF=0.951,0.049;AC=9;AN=98	GT	0/0	0/0	0/0	0/0	2022-01-01	2022-01-01	2022-01-01	2022-01-01	0/0	0/0	0/0	0/0	0/0	0/0	0/0	0/0	0/0	0/0	0/0	0/0	0/0	0/0	0/0	0/0	0/0	1/0	0/0	0/0	0/0	0/0	0/0	0/0	0/0	0/0	0/0	0/0	0/0	0/0	0/0	0/0	0/0
scaffold_2	2654610	6711	T	C	.	PASS	NS=91;AF=0.995,0.005;AC=1;AN=98	GT	0/0	0/0	0/0	0/0	0/0	0/0	0/0	0/0	0/0	0/0	0/0	0/0	0/0	0/0	0/0	0/0	0/0	0/0	0/0	1/0	0/0	0/0	0/0	0/0	0/0	0/0	0/0	0/0	0/0	0/0	0/0	0/0	0/0	0/0	0/0	0/0	0/0	0/0	0/0	0/0	0/0
scaffold_2	2759476	6719	G	A	.	PASS	NS=91;AF=0.995,0.005;AC=1;AN=98	GT	0/0	0/0	0/0	0/0	0/0	0/0	0/0	0/0	0/0	0/0	0/0	0/0	0/0	0/0	0/0	0/0	0/0	0/0	0/0	0/0	0/0	0/0	0/0	0/1	0/0	0/0	0/0	0/0	0/0	0/0	0/0	0/0	0/0	0/0	0/0	0/0	0/0	0/0	0/0	0/0	0/0
scaffold_2	2789510	6732	A	G	.	PASS	NS=91;AF=0.989,0.011;AC=2;AN=98	GT	0/0	0/0	0/0	0/0	0/0	0/0	0/0	0/0	0/0	0/0	0/0	0/0	0/0	0/0	0/0	0/0	0/0	0/0	0/0	0/0	0/0	0/0	0/0	0/0	0/0	0/0	0/0	0/0	0/0	0/0	0/0	1/0	0/0	0/0	0/0	0/0	0/0	0/0	0/0	0/0	1/0
scaffold_2	2838106	6742	C	T	.	PASS	NS=91;AF=0.786,0.214;AC=39;AN=98	GT	2022-01-01	2022-01-01	2022-01-01	2022-01-01	0/0	0/0	0/0	0/0	0/0	0/0	0/0	0/0	0/0	0/0	0/0	0/0	0/1	0/0	0/0	2022-01-01	0/1	2022-01-01	2022-01-01	2022-01-01	0/1	2022-01-01	0/1	2022-01-01	0/1	0/0	0/0	2022-01-01	0/1	0/1	0/0	2022-01-01	2022-01-01	0/0	0/0	0/1	0/1
scaffold_2	2863420	6746	T	C	.	PASS	NS=91;AF=0.995,0.005;AC=1;AN=98	GT	0/0	0/0	0/0	0/0	0/0	0/0	0/0	0/0	0/0	0/0	0/0	0/0	0/0	0/0	0/0	0/0	0/0	0/0	0/0	0/0	0/0	0/0	0/0	0/0	0/0	0/0	0/0	0/0	0/0	0/0	0/0	0/0	0/0	0/0	0/0	0/0	0/0	0/0	0/0	0/0	0/0
scaffold_2	2884101	6750	T	C	.	PASS	NS=91;AF=0.599,0.401;AC=3;AN=98	GT	0/0	0/0	0/0	0/0	0/0	0/0	0/0	0/0	0/0	0/0	0/0	0/0	0/0	0/0	0/0	0/0	0/0	0/0	0/0	0/0	0/0	0/0	0/0	1/0	0/0	0/0	0/0	0/0	0/0	0/0	0/0	0/0	0/0	0/0	0/0	1/0	0/0	0/0	0/0	0/0	0/0
scaffold_2	3035148	6775	G	T	.	PASS	NS=91;AF=0.901,0.099;AC=18;AN=98	GT	0/0	0/0	0/0	0/0	0/0	0/0	0/0	0/0	0/0	0/0	0/0	0/0	2022-01-01	2022-01-01	2022-01-01	2022-01-01	0/0	0/0	0/0	0/0	0/0	0/0	0/0	0/0	0/0	0/0	0/0	0/0	2022-01-01	0/1	0/1	2022-01-01	0/0	0/1	0/0	0/0	0/1	0/0	0/0	0/1	0/1
scaffold_2	3059745	6778	G	A	.	PASS	NS=91;AF=0.901,0.099;AC=13;AN=98	GT	0/0	0/0	0/0	0/0	0/0	0/0	0/0	0/0	0/0	2022-01-01	0/0	0/0	0/0	0/0	0/0	0/0	2022-01-01	2022-01-01	1/0	1/0	1/0	1/0	0/0	0/0	1/0	1/0	1/0	0/0	0/0	0/0	0/0	0/0	0/0	0/0	0/0	0/0	0/0	0/0	0/0	0/0	0/0
scaffold_2	3155571	6798	C	A	.	PASS	NS=91;AF=0.791,0.209;AC=38;AN=98	GT	2022-01-01	2022-01-01	2022-01-01	2022-01-01	0/0	0/0	0/0	0/0	0/0	0/0	0/0	0/0	0/0	0/0	0/0	0/0	0/0	0/0	0/1	0/0	2022-01-01	0/1	2022-01-01	2022-01-01	2022-01-01	0/1	2022-01-01	0/1	2022-01-01	0/1	2022-01-01	0/1	0/0	2022-01-01	0/0	0/0	0/1	0/0	0/1	0/0	0/0
scaffold_2	3705986	6861	G	C	.	PASS	NS=91;AF=0.978,0.022;AC=4;AN=98	GT	2022-01-01	0/0	0/0	0/0	0/0	0/0	0/0	0/0	0/0	0/0	0/0	0/0	0/0	0/0	0/0	0/0	0/0	0/0	0/0	0/0	0/0	0/0	0/0	0/0	0/0	0/0	0/0	0/0	0/0	0/0	0/0	0/0	0/0	0/0	0/0	0/0	0/0	0/0	0/0	0/0	0/0
scaffold_2	3953661	6882	C	T	.	PASS	NS=91;AF=0.995,0.005;AC=1;AN=98	GT	0/0	0/0	0/0	0/0	0/0	0/0	0/0	0/0	0/0	0/0	0/0	0/0	0/0	0/0	0/0	0/0	0/0	0/0	0/0	0/0	0/0	0/0	0/0	0/0	0/0	0/0	0/0	0/0	0/0	0/0	0/0	0/0	0/0	0/1	0/0	0/0	0/0	0/0	0/0	0/0	0/0
scaffold_2	4036147	6899	A	C	.	PASS	NS=91;AF=0.659,0.341;AC=42;AN=98	GT	2022-01-01	2022-01-01	2022-01-01	2022-01-01	0/0	0/0	0/0	0/0	0/0	0/0	1/0	0/0	0/0	0/0	0/0	0/0	1/0	2022-01-01	0/0	0/0	1/0	0/0	0/0	0/0	2022-01-01	1/0	2022-01-01	2022-01-01	0/0	2022-01-01	1/0	0/0	2022-01-01	1/0	1/0	2022-01-01	1/0	1/0	0/0	1/0	1/0
scaffold_2	4078139	6910	T	C	.	PASS	NS=91;AF=0.5,0.5;AC=73;AN=98	GT	2022-01-01	2022-01-01	2022-01-01	2022-01-01	0/0	0/0	0/0	0/0	2022-01-01	2022-01-01	2022-01-01	2022-01-01	2022-01-01	2022-01-01	2022-01-01	0/1	0/1	0/0	2022-01-01	2022-01-01	0/1	2022-01-01	2022-01-01	2022-01-01	0/1	0/1	0/1	0/1	2022-01-01	2022-01-01	2022-01-01	2022-01-01	2022-01-01	2022-01-01	2022-01-01	2022-01-01	2022-01-01	0/1	0/1	0/1	0/1
scaffold_2	4394876	6948	T	C	.	PASS	NS=91;AF=0.687,0.313;AC=6;AN=98	GT	0/0	0/0	0/0	0/0	0/0	0/0	0/0	0/0	0/0	0/0	0/0	0/0	0/0	0/0	0/0	0/0	0/0	0/0	0/0	0/0	0/0	0/0	0/0	0/0	0/0	0/0	0/0	0/0	0/0	0/0	1/0	0/0	0/0	0/0	0/0	0/0	0/0	0/0	0/0	0/0	0/0
scaffold_2	4782850	6989	C	T	.	PASS	NS=91;AF=0.962,0.038;AC=7;AN=98	GT	0/0	0/0	0/0	0/0	0/0	0/0	0/0	0/0	0/0	0/0	0/0	0/0	0/0	0/0	0/0	0/0	0/0	0/0	0/0	0/0	0/0	0/0	0/0	0/0	0/0	0/0	0/0	0/0	0/0	0/0	1/0	0/0	0/0	0/0	0/0	0/0	0/0	0/0	0/0	0/0	0/0
scaffold_2	4783025	6990	G	A	.	PASS	NS=91;AF=0.72,0.28;AC=51;AN=98	GT	0/0	0/0	0/0	0/0	2022-01-01	2022-01-01	2022-01-01	2022-01-01	0/0	0/0	2022-01-01	2022-01-01	0/0	0/0	0/0	0/0	2022-01-01	2022-01-01	2022-01-01	2022-01-01	1/0	1/0	2022-01-01	2022-01-01	2022-01-01	2022-01-01	2022-01-01	1/0	2022-01-01	2022-01-01	1/0	2022-01-01	2022-01-01	2022-01-01	0/0	0/0	0/0	1/0	1/0	1/0	0/0
scaffold_2	7412848	7063	T	G	.	PASS	NS=91;AF=0.956,0.044;AC=8;AN=98	GT	0/0	0/0	0/0	0/0	0/0	0/0	0/0	0/0	0/0	0/0	0/0	0/0	0/0	0/0	0/0	0/0	0/0	0/0	0/0	0/0	0/0	0/0	0/0	0/0	0/0	0/0	0/0	0/0	0/0	0/1	0/1	0/1	2022-01-01	0/1	0/1	0/0	0/0	0/0	0/0	0/0	0/0
scaffold_2	7414625	7065	C	T	.	PASS	NS=91;AF=0.995,0.005;AC=1;AN=98	GT	0/0	0/0	0/0	0/0	0/0	0/0	0/0	0/0	0/0	0/0	0/0	0/0	0/0	0/0	0/0	0/0	0/0	0/0	0/0	0/0	0/0	0/0	0/0	0/0	0/0	0/0	0/0	0/0	0/0	0/0	0/0	1/0	0/0	0/0	0/0	0/0	0/0	0/0	0/0	0/0	0/0
scaffold_2	7419797	7069	T	C	.	PASS	NS=91;AF=0.918,0.082;AC=15;AN=98	GT	0/0	0/0	0/0	0/0	0/0	0/0	0/0	0/0	0/0	0/0	0/0	0/0	0/0	0/0	0/0	0/0	0/0	0/0	1/0	0/0	1/0	0/0	1/0	0/0	1/0	0/0	1/0	1/0	0/0	0/0	0/0	0/0	0/0	0/0	0/0	0/0	0/0	0/0	0/0	1/0	0/0
scaffold_2	7980969	7125	G	T	.	PASS	NS=91;AF=0.934,0.066;AC=12;AN=98	GT	0/0	0/0	0/0	0/0	0/0	0/0	0/0	0/0	0/0	0/0	0/0	0/0	0/0	0/0	0/0	0/0	0/0	0/0	2022-01-01	2022-01-01	0/0	0/0	0/0	0/0	1/0	1/0	1/0	0/0	0/0	0/0	1/0	0/0	0/0	1/0	0/0	1/0	0/0	0/0	0/0	0/0	0/0
scaffold_2	8725298	7188	T	G	.	PASS	NS=91;AF=0.989,0.011;AC=2;AN=98	GT	0/0	0/0	0/0	0/0	0/0	0/0	0/0	0/0	2022-01-01	0/0	0/0	0/0	0/0	0/0	0/0	0/0	0/0	0/0	0/0	0/0	0/0	0/0	0/0	0/0	0/0	0/0	0/0	0/0	0/0	0/0	0/0	0/0	0/0	0/0	0/0	0/0	0/0	0/0	0/0	0/0	0/0
scaffold_2	9734685	7243	A	G	.	PASS	NS=91;AF=0.698,0.302;AC=16;AN=98	GT	2022-01-01	2022-01-01	0/0	0/0	0/0	0/0	0/0	0/0	2022-01-01	0/0	0/0	2022-01-01	0/0	0/0	0/0	0/0	0/0	0/0	0/1	0/0	0/0	0/0	0/0	0/0	0/0	0/0	0/0	0/0	0/0	0/0	0/0	0/0	0/0	0/0	0/0	0/0	0/0	0/1	0/1	0/0	0/0
scaffold_2	10209212	4857	T	C	.	PASS	NS=91;AF=0.962,0.038;AC=7;AN=98	GT	0/0	0/0	0/0	0/0	0/0	0/0	0/0	0/0	0/0	0/0	0/0	0/0	0/0	0/0	0/0	0/0	0/0	2022-01-01	1/0	1/0	0/0	0/0	0/0	0/0	1/0	1/0	1/0	0/0	0/0	0/0	0/0	0/0	0/0	0/0	0/0	0/0	0/0	0/0	0/0	0/0	0/0
scaffold_2	10908808	4897	A	T	.	PASS	NS=91;AF=0.582,0.418;AC=76;AN=98	GT	2022-01-01	2022-01-01	2022-01-01	2022-01-01	2022-01-01	2022-01-01	2022-01-01	2022-01-01	2022-01-01	2022-01-01	2022-01-01	2022-01-01	2022-01-01	2022-01-01	2022-01-01	2022-01-01	1/0	0/0	0/0	1/0	2022-01-01	2022-01-01	2022-01-01	2022-01-01	2022-01-01	2022-01-01	2022-01-01	2022-01-01	2022-01-01	2022-01-01	2022-01-01	2022-01-01	1/0	2022-01-01	2022-01-01	1/0	1/0	0/0	0/0	1/0	0/0
scaffold_2	11182373	4909	T	C	.	PASS	NS=91;AF=0.967,0.033;AC=6;AN=98	GT	0/0	0/0	0/0	0/0	0/0	0/0	0/0	0/0	0/0	0/0	0/0	0/0	0/0	0/0	0/0	0/0	0/0	0/0	0/0	0/0	0/0	0/0	0/0	0/0	0/0	0/0	0/0	0/0	0/0	1/0	2022-01-01	0/0	0/0	0/0	0/0	0/0	0/0	0/0	0/0	2022-01-01	0/0
scaffold_2	12069885	4974	G	A	.	PASS	NS=91;AF=0.995,0.005;AC=1;AN=98	GT	0/0	0/0	0/0	0/0	0/0	0/0	0/0	0/0	0/0	0/0	0/0	0/0	0/0	0/0	0/0	0/0	0/0	0/0	0/0	0/0	0/0	0/0	0/0	0/0	0/0	0/0	0/0	0/0	0/0	0/0	0/0	0/0	0/0	0/0	0/0	0/0	0/0	0/0	0/0	0/0	0/0
scaffold_2	12069954	4973	C	T	.	PASS	NS=91;AF=0.984,0.016;AC=3;AN=98	GT	0/0	2022-01-01	0/0	0/1	0/0	0/0	0/0	0/0	0/0	0/0	0/0	0/0	0/0	0/0	0/0	0/0	0/0	0/0	0/0	0/0	0/0	0/0	0/0	0/0	0/0	0/0	0/0	0/0	0/0	0/0	0/0	0/0	0/0	0/0	0/0	0/0	0/0	0/0	0/0	0/0	0/0
scaffold_2	12165081	4986	A	T	.	PASS	NS=91;AF=0.786,0.214;AC=39;AN=98	GT	0/0	0/0	0/0	0/0	0/0	0/0	0/0	0/0	0/0	0/0	0/0	0/0	0/0	0/0	0/0	0/0	2022-01-01	2022-01-01	2022-01-01	0/1	2022-01-01	2022-01-01	2022-01-01	0/1	2022-01-01	2022-01-01	2022-01-01	2022-01-01	2022-01-01	2022-01-01	0/0	2022-01-01	2022-01-01	0/1	2022-01-01	2022-01-01	0/0	0/0	0/1	0/0	0/1
scaffold_2	12170337	4988	T	C	.	PASS	NS=91;AF=0.984,0.016;AC=3;AN=98	GT	0/0	0/0	0/0	0/0	0/0	0/0	0/0	0/0	0/0	0/0	0/0	0/0	0/0	0/0	0/0	0/0	0/0	0/0	0/0	0/0	0/0	0/0	0/0	0/0	0/0	0/0	0/0	0/0	0/0	0/0	2022-01-01	0/0	0/0	0/0	0/0	0/0	0/0	0/0	0/0	0/0	0/0
scaffold_2	12174216	4991	T	C	.	PASS	NS=91;AF=0.857,0.143;AC=26;AN=98	GT	2022-01-01	2022-01-01	2022-01-01	2022-01-01	0/0	0/0	0/0	0/0	0/0	0/0	0/0	0/0	0/0	0/0	0/0	0/0	0/0	0/0	0/0	0/1	0/0	0/0	0/0	0/0	0/0	0/0	0/0	0/0	0/0	0/0	0/0	0/0	0/0	0/1	0/0	0/0	2022-01-01	2022-01-01	0/1	2022-01-01	0/1
scaffold_2	12174965	4993	G	A	.	PASS	NS=91;AF=0.973,0.027;AC=3;AN=98	GT	0/0	0/0	0/0	0/0	0/0	0/0	0/0	0/0	0/0	0/0	0/0	0/0	0/0	0/0	0/0	0/0	0/0	0/0	0/0	0/0	0/0	0/0	0/0	0/0	0/0	0/0	0/0	0/0	0/0	0/0	2022-01-01	0/0	0/0	0/0	0/0	0/0	0/0	0/0	0/0	0/0	0/0
scaffold_2	12184485	4998	G	T	.	PASS	NS=91;AF=0.984,0.016;AC=3;AN=98	GT	0/0	0/0	0/0	0/0	0/0	0/0	0/0	0/0	0/0	0/0	0/0	0/0	0/0	0/0	0/0	0/0	0/0	0/0	0/0	0/0	0/0	0/0	0/0	0/0	0/0	0/0	0/0	0/0	0/0	0/0	2022-01-01	0/0	0/0	0/0	0/0	0/0	0/0	0/0	0/0	0/0	0/0
scaffold_2	12297662	5010	A	G	.	PASS	NS=91;AF=0.879,0.121;AC=22;AN=98	GT	2022-01-01	0/0	2022-01-01	1/0	0/0	0/0	0/0	0/0	2022-01-01	2022-01-01	2022-01-01	2022-01-01	0/0	0/0	0/0	0/0	0/0	0/0	0/0	0/0	1/0	2022-01-01	1/0	1/0	0/0	1/0	0/0	1/0	0/0	0/0	0/0	0/0	0/0	0/0	0/0	0/0	0/0	0/0	0/0	0/0	0/0
scaffold_2	12300992	5011	C	A	.	PASS	NS=91;AF=0.995,0.005;AC=1;AN=98	GT	0/0	0/0	0/0	0/0	0/0	0/0	0/0	0/0	0/0	0/0	0/0	0/0	0/0	0/0	0/0	0/0	0/0	0/0	0/0	0/0	0/0	0/0	0/0	0/0	0/0	0/0	0/0	0/0	0/0	0/0	0/0	0/0	0/0	0/0	0/0	0/0	0/0	0/0	0/0	0/0	0/0
scaffold_2	12427387	5028	A	G	.	PASS	NS=91;AF=0.978,0.022;AC=4;AN=98	GT	0/0	0/0	0/0	0/0	0/0	0/0	0/0	0/0	2022-01-01	2022-01-01	0/0	0/0	0/0	0/0	0/0	0/0	0/0	0/0	0/0	0/0	0/0	0/0	0/0	0/0	0/0	0/0	0/0	0/0	0/0	0/0	0/0	0/0	0/0	0/0	0/0	0/0	0/0	0/0	0/0	0/0	0/0
scaffold_2	12434780	5033	C	T	.	PASS	NS=91;AF=0.984,0.016;AC=1;AN=98	GT	0/0	0/0	0/0	0/0	0/0	0/0	0/0	0/0	0/0	0/0	0/0	0/0	0/0	0/0	0/0	0/0	0/0	0/0	0/0	0/0	0/0	0/0	0/0	0/0	0/0	0/0	0/0	0/0	0/0	0/0	0/0	0/0	0/0	0/0	0/0	0/0	0/0	0/0	0/0	0/0	0/0
scaffold_2	12604211	5062	C	G	.	PASS	NS=91;AF=0.984,0.016;AC=3;AN=98	GT	0/0	0/0	0/0	0/0	0/0	0/0	0/0	0/0	0/0	0/0	0/0	0/0	0/0	0/0	0/0	0/0	0/0	0/0	0/0	0/0	0/0	0/0	0/0	0/0	1/0	0/0	1/0	1/0	0/0	0/0	0/0	0/0	0/0	0/0	0/0	0/0	0/0	0/0	0/0	0/0	0/0
scaffold_2	12659281	5069	C	T	.	PASS	NS=91;AF=0.989,0.011;AC=2;AN=98	GT	0/0	0/0	0/0	0/0	0/0	0/0	0/0	0/0	0/0	0/0	0/0	0/0	0/0	0/0	0/0	0/0	0/0	0/0	0/0	0/0	0/0	0/0	0/0	0/0	0/0	0/0	0/0	0/0	0/0	0/0	0/0	0/0	0/0	0/0	0/0	0/0	0/0	0/0	0/0	0/0	0/0
scaffold_2	12678624	5078	C	A	.	PASS	NS=91;AF=0.934,0.066;AC=10;AN=98	GT	0/0	0/0	0/0	0/0	0/0	0/0	0/0	0/0	2022-01-01	2022-01-01	2022-01-01	2022-01-01	0/1	0/0	0/0	0/1	0/0	0/0	0/0	0/0	0/0	0/0	0/0	0/0	0/0	0/0	0/0	0/0	0/0	0/0	0/0	0/0	0/0	0/0	0/0	0/0	0/0	0/0	0/0	0/0	0/0
scaffold_2	12718659	5083	G	A	.	PASS	NS=91;AF=0.516,0.484;AC=5;AN=98	GT	0/0	0/0	0/0	0/0	0/0	0/0	0/0	0/0	0/0	0/0	0/0	2022-01-01	0/0	0/0	0/0	0/0	0/0	0/0	0/0	0/0	0/0	0/0	0/0	0/0	0/0	0/0	0/0	0/0	0/0	0/0	0/0	0/0	0/0	0/0	0/0	0/0	0/0	0/0	0/0	0/0	0/0
scaffold_2	12725902	5084	G	C	.	PASS	NS=91;AF=0.995,0.005;AC=1;AN=98	GT	0/0	0/0	0/0	0/0	0/0	0/0	0/0	0/0	0/0	0/0	0/0	0/0	0/0	0/0	0/0	0/0	0/0	0/0	0/0	0/0	0/0	0/0	0/0	0/0	0/0	0/0	0/0	0/0	0/0	0/0	0/0	0/0	0/0	0/0	0/0	1/0	0/0	0/0	0/0	0/0	0/0
scaffold_2	12769957	5099	G	A	.	PASS	NS=91;AF=0.989,0.011;AC=2;AN=98	GT	0/0	0/0	0/0	0/0	0/0	0/0	0/0	0/0	0/0	0/0	0/0	0/0	0/0	0/0	0/0	0/0	0/0	0/0	0/0	0/0	0/0	0/0	0/0	0/0	0/0	0/0	0/0	0/0	0/0	0/0	0/0	0/0	0/0	0/0	0/0	0/0	0/0	0/0	0/0	0/0	0/0
scaffold_2	12804847	5106	A	G	.	PASS	NS=91;AF=0.824,0.176;AC=32;AN=98	GT	2022-01-01	0/0	2022-01-01	0/1	0/0	0/0	0/0	0/0	0/0	0/0	0/0	0/0	0/0	0/0	0/0	0/0	0/1	2022-01-01	2022-01-01	0/1	2022-01-01	0/0	2022-01-01	2022-01-01	0/0	0/0	0/0	0/0	2022-01-01	2022-01-01	2022-01-01	0/1	0/1	0/1	2022-01-01	2022-01-01	0/0	0/0	0/0	0/0	0/0
scaffold_2	12898613	5123	T	C	.	PASS	NS=91;AF=0.989,0.011;AC=2;AN=98	GT	0/0	0/0	0/0	0/0	0/0	0/0	0/0	0/0	0/0	0/0	0/0	0/0	0/0	0/0	0/0	0/0	0/0	0/0	0/0	0/0	0/0	0/0	0/0	0/0	0/0	0/0	0/0	0/0	0/0	0/0	0/0	0/0	0/0	0/0	0/0	0/0	0/1	0/0	0/0	0/0	0/1
scaffold_2	13086525	5155	T	C	.	PASS	NS=91;AF=0.989,0.011;AC=2;AN=98	GT	0/0	0/0	0/0	0/0	0/0	0/0	0/0	0/0	0/0	0/0	0/0	0/0	0/0	0/0	0/0	0/0	0/0	0/0	0/0	0/0	0/0	0/0	0/0	0/0	0/0	0/0	0/0	0/0	0/0	0/0	0/0	0/0	0/0	0/0	0/0	0/0	0/0	0/0	0/0	0/0	2022-01-01
scaffold_2	13103360	5160	G	T	.	PASS	NS=91;AF=0.868,0.132;AC=24;AN=98	GT	0/0	0/0	0/0	0/0	2022-01-01	2022-01-01	2022-01-01	2022-01-01	2022-01-01	2022-01-01	2022-01-01	2022-01-01	2022-01-01	2022-01-01	2022-01-01	2022-01-01	0/0	0/0	0/0	0/0	0/0	0/0	0/0	0/0	0/0	0/0	0/0	0/0	0/0	0/0	0/0	0/0	0/0	0/0	0/0	0/0	0/0	0/0	0/0	0/0	0/0
scaffold_2	13433253	5203	G	A	.	PASS	NS=91;AF=0.984,0.016;AC=3;AN=98	GT	0/0	0/0	0/0	0/0	0/0	0/0	0/0	0/0	0/0	0/0	0/0	0/0	0/0	0/0	0/0	0/0	0/0	0/0	0/0	0/0	0/0	0/0	0/0	0/0	0/0	0/0	0/0	0/0	0/0	0/1	2022-01-01	0/0	0/0	0/0	0/0	0/0	0/0	0/0	0/0	0/0	0/0
scaffold_2	13456510	5211	T	C	.	PASS	NS=91;AF=0.995,0.005;AC=1;AN=98	GT	0/0	0/0	0/0	0/0	0/0	0/0	0/0	0/0	0/0	0/0	0/0	0/0	0/0	0/0	0/0	0/0	0/0	0/0	0/0	0/0	0/0	0/0	0/0	0/0	0/0	0/0	0/0	0/0	0/0	0/1	0/0	0/0	0/0	0/0	0/0	0/0	0/0	0/0	0/0	0/0	0/0
scaffold_2	13468499	5215	T	G	.	PASS	NS=91;AF=0.956,0.044;AC=8;AN=98	GT	0/0	0/0	0/0	0/0	2022-01-01	2022-01-01	2022-01-01	2022-01-01	0/0	0/0	0/0	0/0	0/0	0/0	0/0	0/0	0/0	0/0	0/0	0/0	0/0	0/0	0/0	0/0	0/0	0/0	0/0	0/0	0/0	0/0	0/0	0/0	0/0	0/0	0/0	0/0	0/0	0/0	0/0	0/0	0/0
scaffold_2	13468644	5214	G	T	.	PASS	NS=91;AF=0.879,0.121;AC=21;AN=98	GT	0/0	0/0	0/0	0/0	0/0	0/0	0/0	0/0	0/0	0/0	0/0	0/0	0/0	0/0	0/0	0/0	0/1	0/1	0/1	0/0	0/0	0/0	0/0	0/0	0/0	0/0	0/0	0/0	0/0	0/0	0/0	0/1	0/1	0/0	0/1	0/0	0/1	2022-01-01	2022-01-01	2022-01-01	2022-01-01
scaffold_2	13557957	5226	C	G	.	PASS	NS=91;AF=0.995,0.005;AC=1;AN=98	GT	0/0	0/0	0/0	0/0	0/0	0/0	0/0	0/0	0/0	0/0	0/0	0/0	0/0	0/0	0/0	0/0	0/0	0/0	0/0	0/0	0/0	0/0	0/0	0/0	0/0	0/0	0/0	0/0	0/0	0/0	0/0	0/0	1/0	0/0	0/0	0/0	0/0	0/0	0/0	0/0	0/0
scaffold_2	13638573	5235	A	G	.	PASS	NS=91;AF=0.951,0.049;AC=9;AN=98	GT	0/0	0/0	0/0	0/0	0/0	0/0	0/0	0/0	0/0	0/0	0/0	0/0	0/0	0/0	0/0	0/0	0/0	0/0	0/0	0/0	0/0	0/0	0/0	0/0	0/0	0/0	0/0	0/0	0/0	0/0	0/0	0/0	0/0	0/0	0/0	0/0	0/0	2022-01-01	2022-01-01	2022-01-01	0/1
scaffold_2	13659552	5251	A	G	.	PASS	NS=91;AF=0.967,0.033;AC=6;AN=98	GT	0/0	0/0	0/0	0/0	0/0	0/0	0/0	0/0	0/0	0/0	0/0	0/0	0/0	0/0	0/0	0/0	0/0	0/0	0/0	0/0	0/0	0/0	0/0	0/0	0/0	0/0	0/0	0/0	0/0	0/0	0/0	0/0	1/0	0/0	0/0	1/0	1/0	0/0	0/0	0/0	1/0
scaffold_2	13660489	5253	G	T	.	PASS	NS=91;AF=0.94,0.06;AC=11;AN=98	GT	0/0	0/0	0/0	0/0	0/0	0/0	0/0	0/0	0/0	0/0	0/0	0/0	0/0	0/0	0/0	0/0	0/0	0/0	0/0	0/0	0/0	0/0	0/0	0/0	0/0	0/0	0/0	0/0	0/1	0/1	2022-01-01	0/1	0/0	0/0	0/0	0/0	0/0	0/0	0/0	0/0	0/0
scaffold_2	13900519	5293	C	T	.	PASS	NS=91;AF=0.775,0.225;AC=41;AN=98	GT	2022-01-01	0/0	0/0	2022-01-01	0/0	0/0	0/0	0/0	2022-01-01	2022-01-01	2022-01-01	2022-01-01	2022-01-01	2022-01-01	2022-01-01	2022-01-01	1/0	0/0	0/0	2022-01-01	0/0	2022-01-01	1/0	1/0	1/0	0/0	1/0	0/0	2022-01-01	1/0	0/0	2022-01-01	0/0	1/0	1/0	2022-01-01	0/0	0/0	0/0	0/0	0/0
scaffold_2	14009102	5303	T	C	.	PASS	NS=91;AF=0.995,0.005;AC=1;AN=98	GT	0/0	0/0	0/0	0/0	0/0	0/0	0/0	0/0	0/0	0/0	0/0	0/0	0/0	0/0	0/0	0/0	0/0	0/0	0/0	0/0	0/0	0/0	0/0	0/0	0/0	0/0	0/0	0/0	1/0	0/0	0/0	0/0	0/0	0/0	0/0	0/0	0/0	0/0	0/0	0/0	0/0
scaffold_2	14033173	5306	C	G	.	PASS	NS=91;AF=0.967,0.033;AC=6;AN=98	GT	0/0	0/0	0/0	0/0	0/0	0/0	0/0	0/0	0/0	0/0	0/0	0/0	0/0	0/0	0/0	0/0	0/0	0/0	0/0	0/0	0/0	1/0	1/0	2022-01-01	0/0	0/0	0/0	0/0	0/0	0/0	0/0	0/0	1/0	0/0	0/0	1/0	0/0	0/0	0/0	0/0	0/0
scaffold_2	14430717	5351	G	A	.	PASS	NS=91;AF=0.989,0.011;AC=2;AN=98	GT	0/0	0/0	0/0	0/0	0/0	0/0	0/0	0/0	0/0	0/0	0/0	0/0	0/0	0/0	0/0	0/0	0/0	0/0	0/0	0/0	0/0	0/0	0/0	0/0	0/0	0/0	0/0	0/0	0/1	0/1	0/0	0/0	0/0	0/0	0/0	0/0	0/0	0/0	0/0	0/0	0/0
scaffold_2	14514771	5363	A	T	.	PASS	NS=91;AF=0.802,0.198;AC=24;AN=98	GT	0/0	0/0	0/0	0/0	2022-01-01	2022-01-01	2022-01-01	2022-01-01	0/0	0/0	0/0	0/0	0/0	0/0	0/0	0/0	0/0	0/0	0/0	0/0	0/0	1/0	1/0	1/0	0/0	0/0	0/0	0/0	1/0	2022-01-01	0/0	0/0	1/0	0/0	0/0	2022-01-01	0/0	2022-01-01	1/0	1/0	0/0
scaffold_2	14530716	5368	C	T	.	PASS	NS=91;AF=0.868,0.132;AC=24;AN=98	GT	0/0	0/0	0/0	0/0	0/0	0/0	0/0	0/0	0/0	0/0	0/0	0/0	0/0	0/0	0/0	0/0	0/0	0/0	0/1	0/0	0/0	0/0	0/0	0/0	0/1	0/1	0/1	0/1	0/0	0/1	0/0	0/0	2022-01-01	2022-01-01	2022-01-01	0/1	2022-01-01	0/0	0/1	0/1	0/1
scaffold_2	14597024	5380	G	A	.	PASS	NS=91;AF=0.593,0.407;AC=59;AN=98	GT	2022-01-01	2022-01-01	2022-01-01	2022-01-01	2022-01-01	2022-01-01	2022-01-01	2022-01-01	2022-01-01	2022-01-01	2022-01-01	2022-01-01	0/0	0/0	2022-01-01	0/0	0/1	0/1	2022-01-01	0/1	0/1	0/1	0/1	2022-01-01	2022-01-01	0/1	2022-01-01	2022-01-01	2022-01-01	0/1	0/0	2022-01-01	0/1	0/1	0/0	0/1	2022-01-01	0/1	0/0	0/1	0/1
scaffold_2	14774866	5397	C	T	.	PASS	NS=91;AF=0.995,0.005;AC=1;AN=98	GT	0/0	0/0	0/0	0/0	0/0	0/0	0/0	0/0	0/0	0/0	0/0	0/0	0/0	0/0	0/0	0/0	0/0	0/0	0/0	0/0	0/0	0/0	0/0	0/0	0/0	0/0	0/0	0/0	0/0	0/0	0/0	0/0	0/0	0/0	0/0	0/0	0/0	1/0	0/0	0/0	0/0
scaffold_2	14932521	5433	C	T	.	PASS	NS=91;AF=0.995,0.005;AC=1;AN=98	GT	0/0	0/0	0/0	0/0	0/0	0/0	0/0	0/0	0/0	0/0	0/0	0/0	0/0	0/0	0/0	0/0	0/0	0/0	0/0	0/0	0/0	0/0	0/0	0/0	0/0	0/0	0/0	0/0	1/0	0/0	0/0	0/0	0/0	0/0	0/0	0/0	0/0	0/0	0/0	0/0	0/0
scaffold_2	14998908	5452	T	G	.	PASS	NS=91;AF=0.588,0.412;AC=49;AN=98	GT	0/0	0/0	0/0	0/0	2022-01-01	2022-01-01	2022-01-01	2022-01-01	2022-01-01	2022-01-01	2022-01-01	2022-01-01	2022-01-01	2022-01-01	2022-01-01	2022-01-01	0/1	2022-01-01	0/1	2022-01-01	0/0	0/0	0/0	0/0	0/1	0/1	0/1	0/0	0/0	0/0	0/0	0/0	0/1	2022-01-01	0/1	0/1	2022-01-01	0/1	0/0	0/0	0/1
scaffold_2	15036273	5460	C	T	.	PASS	NS=91;AF=0.995,0.005;AC=1;AN=98	GT	0/0	0/0	0/0	0/0	0/0	0/0	0/0	0/0	0/0	0/0	0/0	0/0	0/0	0/0	0/0	0/0	0/0	0/0	0/0	0/0	0/0	0/0	0/0	0/0	0/0	0/0	0/0	0/0	0/0	0/0	0/0	0/0	1/0	0/0	0/0	0/0	0/0	0/0	0/0	0/0	0/0
scaffold_2	15314209	5507	A	T	.	PASS	NS=91;AF=0.995,0.005;AC=1;AN=98	GT	0/0	0/0	0/0	0/0	0/0	0/0	0/0	0/0	0/0	0/0	0/0	0/0	0/0	0/0	0/0	0/0	0/0	0/0	0/0	0/0	0/0	0/0	0/0	0/0	0/0	0/0	0/0	0/0	0/0	0/0	0/0	0/0	0/0	1/0	0/0	0/0	0/0	0/0	0/0	0/0	0/0
scaffold_2	15314326	5506	G	C	.	PASS	NS=91;AF=0.94,0.06;AC=11;AN=98	GT	0/0	0/0	0/0	0/0	0/0	0/0	0/0	0/0	2022-01-01	0/0	2022-01-01	0/0	2022-01-01	2022-01-01	2022-01-01	1/0	0/0	0/0	0/0	0/0	0/0	0/0	0/0	0/0	0/0	0/0	0/0	0/0	0/0	0/0	0/0	0/0	0/0	0/0	0/0	0/0	0/0	0/0	0/0	0/0	0/0
scaffold_2	15373804	5516	C	A	.	PASS	NS=91;AF=0.995,0.005;AC=1;AN=98	GT	0/0	0/0	0/0	0/0	0/0	0/0	0/0	0/0	0/0	0/0	0/0	0/0	0/0	0/0	0/0	0/0	0/0	0/0	0/0	0/0	0/0	0/0	0/0	0/0	0/0	0/0	0/0	0/0	0/0	0/0	0/0	0/0	0/0	0/0	0/0	0/0	0/0	0/0	0/0	0/0	0/0
scaffold_2	15429687	5528	G	A	.	PASS	NS=91;AF=0.989,0.011;AC=2;AN=98	GT	0/0	0/0	0/0	0/0	0/0	0/0	0/0	0/0	0/0	0/0	0/0	0/0	0/0	0/0	0/0	0/0	0/0	0/0	0/0	0/0	0/0	0/0	0/0	0/0	0/0	0/0	0/0	0/0	0/0	0/0	0/0	0/0	0/0	0/0	0/0	0/0	0/0	0/0	0/0	0/0	0/1
scaffold_2	15500488	5550	A	T	.	PASS	NS=91;AF=0.676,0.324;AC=48;AN=98	GT	2022-01-01	2022-01-01	2022-01-01	2022-01-01	2022-01-01	2022-01-01	2022-01-01	2022-01-01	0/0	0/0	0/0	0/0	0/0	0/0	0/0	0/0	2022-01-01	2022-01-01	2022-01-01	0/1	0/0	0/0	0/0	0/0	0/1	0/1	0/1	2022-01-01	0/0	2022-01-01	0/1	2022-01-01	0/0	0/0	0/0	2022-01-01	0/0	0/1	0/1	2022-01-01	0/1
scaffold_2	15535534	5563	C	G	.	PASS	NS=91;AF=0.995,0.005;AC=1;AN=98	GT	0/0	0/0	0/0	0/0	0/0	0/0	0/0	0/0	0/0	0/0	0/0	0/0	0/0	0/0	0/0	0/0	0/0	0/0	0/0	0/0	0/0	0/0	0/0	0/0	0/0	0/0	0/0	0/0	0/0	0/0	0/0	0/0	0/0	0/0	0/0	0/0	0/0	0/0	0/0	0/0	0/0
scaffold_2	15546452	5566	C	T	.	PASS	NS=91;AF=0.885,0.115;AC=21;AN=98	GT	0/0	0/0	0/0	0/0	0/0	0/0	0/0	0/0	0/0	0/0	0/0	0/0	0/0	0/0	0/0	0/0	0/1	0/0	0/0	0/1	0/0	0/0	0/0	0/0	0/0	0/0	0/0	0/0	0/0	0/0	0/0	0/0	0/1	0/1	0/1	2022-01-01	0/1	0/0	0/0	2022-01-01	0/1
scaffold_2	15573801	5573	A	G	.	PASS	NS=91;AF=0.516,0.484;AC=11;AN=98	GT	0/0	0/0	0/0	0/0	2022-01-01	2022-01-01	2022-01-01	2022-01-01	0/0	0/0	0/0	0/0	0/0	0/0	0/0	0/0	0/0	0/0	0/0	0/0	0/0	0/0	0/0	0/0	0/0	0/0	0/0	0/0	0/0	0/0	0/0	0/0	0/0	0/0	0/0	0/0	2022-01-01	0/1	0/0	0/0	0/0
scaffold_2	15659601	5588	T	C	.	PASS	NS=91;AF=0.951,0.049;AC=9;AN=98	GT	0/0	0/0	0/0	0/0	2022-01-01	2022-01-01	2022-01-01	2022-01-01	0/0	0/0	0/0	0/0	0/0	0/0	0/0	0/0	0/0	0/0	0/0	0/0	0/0	0/0	0/0	0/0	0/0	0/0	0/0	0/0	0/0	0/0	0/0	0/0	0/0	0/0	0/0	0/0	0/0	0/0	0/0	0/0	0/0
scaffold_2	15726116	5620	G	A	.	PASS	NS=91;AF=0.978,0.022;AC=4;AN=98	GT	0/0	0/0	0/0	0/0	0/0	0/0	0/0	0/0	0/0	0/0	0/0	0/0	1/0	0/0	0/0	1/0	0/0	0/0	0/0	0/0	0/0	0/0	1/0	0/0	0/0	0/0	0/0	0/0	0/0	0/0	0/0	0/0	0/0	0/0	0/0	0/0	0/0	0/0	0/0	0/0	1/0
scaffold_2	15928004	5663	G	C	.	PASS	NS=91;AF=0.929,0.071;AC=11;AN=98	GT	0/0	0/0	0/0	0/0	0/0	0/0	0/0	0/0	0/0	0/0	0/0	0/0	0/0	0/0	0/0	0/0	1/0	0/0	0/0	1/0	0/0	0/0	0/0	0/0	0/0	0/0	0/0	0/0	0/0	0/0	0/0	0/0	0/0	0/0	0/0	0/0	1/0	1/0	1/0	1/0	2022-01-01
scaffold_2	15985333	5672	G	T	.	PASS	NS=91;AF=0.995,0.005;AC=1;AN=98	GT	0/0	0/0	0/0	0/0	0/0	0/0	0/0	0/0	0/0	0/0	0/0	0/0	0/0	0/0	0/0	0/0	0/0	0/0	0/0	0/0	0/0	0/0	0/0	0/0	0/0	0/0	0/0	0/0	0/0	0/0	0/0	0/0	0/0	0/0	0/0	0/1	0/0	0/0	0/0	0/0	0/0
scaffold_2	16026535	5679	T	C	.	PASS	NS=91;AF=0.637,0.363;AC=52;AN=98	GT	2022-01-01	2022-01-01	2022-01-01	2022-01-01	2022-01-01	2022-01-01	2022-01-01	2022-01-01	2022-01-01	2022-01-01	2022-01-01	2022-01-01	2022-01-01	2022-01-01	2022-01-01	2022-01-01	2022-01-01	2022-01-01	2022-01-01	2022-01-01	0/1	0/0	0/0	0/0	0/0	0/0	0/0	0/0	0/0	0/0	0/1	0/0	2022-01-01	2022-01-01	2022-01-01	0/1	0/0	0/0	0/0	0/0	0/0
scaffold_2	16243945	5741	C	A	.	PASS	NS=91;AF=0.819,0.181;AC=33;AN=98	GT	2022-01-01	2022-01-01	2022-01-01	2022-01-01	0/0	0/0	0/0	0/0	2022-01-01	2022-01-01	2022-01-01	2022-01-01	2022-01-01	2022-01-01	0/0	2022-01-01	0/0	0/0	0/0	0/0	0/0	0/0	0/0	0/0	0/0	0/0	0/0	0/0	0/0	0/0	0/0	0/0	0/1	0/0	0/1	0/1	0/1	0/0	2022-01-01	0/0	0/0
scaffold_2	16340206	5770	C	T	.	PASS	NS=91;AF=0.989,0.011;AC=2;AN=98	GT	0/0	0/0	0/0	0/0	0/0	0/0	0/0	0/0	0/0	0/0	0/0	0/0	1/0	0/0	0/0	1/0	0/0	0/0	0/0	0/0	0/0	0/0	0/0	0/0	0/0	0/0	0/0	0/0	0/0	0/0	0/0	0/0	0/0	0/0	0/0	0/0	0/0	0/0	0/0	0/0	0/0
scaffold_2	16464592	5809	G	A	.	PASS	NS=91;AF=0.995,0.005;AC=1;AN=98	GT	0/0	0/0	0/0	0/0	0/0	0/0	0/0	0/0	0/0	0/0	0/0	0/0	0/0	0/0	0/0	0/0	0/0	0/0	0/0	0/0	0/0	0/0	0/0	0/1	0/0	0/0	0/0	0/0	0/0	0/0	0/0	0/0	0/0	0/0	0/0	0/0	0/0	0/0	0/0	0/0	0/0
scaffold_2	16464663	5808	G	A	.	PASS	NS=91;AF=0.703,0.297;AC=45;AN=98	GT	2022-01-01	2022-01-01	2022-01-01	2022-01-01	0/0	0/0	0/0	0/0	0/0	0/0	0/0	0/0	0/0	0/0	0/0	0/0	0/0	0/0	0/0	0/0	1/0	1/0	0/0	1/0	0/0	0/0	0/0	0/0	2022-01-01	2022-01-01	2022-01-01	2022-01-01	2022-01-01	0/0	1/0	2022-01-01	2022-01-01	2022-01-01	2022-01-01	2022-01-01	1/0
scaffold_2	16551567	5830	G	C	.	PASS	NS=91;AF=0.956,0.044;AC=8;AN=98	GT	0/0	0/0	0/0	0/0	0/0	0/0	0/0	0/0	0/0	0/0	0/0	0/0	0/0	0/0	0/0	0/0	2022-01-01	2022-01-01	2022-01-01	2022-01-01	0/0	0/0	0/0	0/0	0/0	0/0	0/0	0/0	0/0	0/0	0/0	0/0	0/0	0/0	0/0	0/0	0/0	0/0	0/0	0/0	0/0
scaffold_2	16555678	5831	C	G	.	PASS	NS=91;AF=0.956,0.044;AC=8;AN=98	GT	0/0	0/0	0/0	0/0	0/0	0/0	0/0	0/0	2022-01-01	2022-01-01	2022-01-01	2022-01-01	0/0	0/0	0/0	0/0	0/0	0/0	0/0	0/0	0/0	0/0	0/0	0/0	0/0	0/0	0/0	0/0	0/0	0/0	0/0	0/0	0/0	0/0	0/0	0/0	0/0	0/0	0/0	0/0	0/0
scaffold_2	16610799	5852	A	G	.	PASS	NS=91;AF=0.89,0.11;AC=20;AN=98	GT	0/0	0/0	0/0	0/0	0/0	0/0	0/0	0/0	0/0	0/0	0/0	0/0	0/0	0/0	0/0	0/0	0/0	0/0	0/0	0/0	0/0	0/0	0/0	0/0	0/0	0/0	0/0	0/0	1/0	1/0	1/0	0/0	2022-01-01	0/0	1/0	2022-01-01	1/0	1/0	1/0	1/0	2022-01-01
scaffold_2	16637912	5860	A	G	.	PASS	NS=91;AF=0.995,0.005;AC=1;AN=98	GT	0/0	0/0	0/0	0/0	0/0	0/0	0/0	0/0	0/0	0/0	0/0	0/0	0/0	0/0	0/0	0/0	0/0	0/0	0/0	0/0	0/0	0/0	0/0	0/0	0/0	0/0	0/0	0/1	0/0	0/0	0/0	0/0	0/0	0/0	0/0	0/0	0/0	0/0	0/0	0/0	0/0
scaffold_2	16688888	5870	A	G	.	PASS	NS=91;AF=0.995,0.005;AC=1;AN=98	GT	0/0	0/0	0/0	0/0	0/0	0/0	0/0	0/0	0/0	0/0	0/0	0/0	0/0	0/0	0/0	0/0	0/0	0/0	0/0	0/0	0/1	0/0	0/0	0/0	0/0	0/0	0/0	0/0	0/0	0/0	0/0	0/0	0/0	0/0	0/0	0/0	0/0	0/0	0/0	0/0	0/0
scaffold_2	16780517	5878	C	A	.	PASS	NS=91;AF=0.566,0.434;AC=79;AN=98	GT	2022-01-01	2022-01-01	2022-01-01	2022-01-01	0/0	0/0	0/0	0/0	2022-01-01	2022-01-01	2022-01-01	2022-01-01	2022-01-01	2022-01-01	2022-01-01	2022-01-01	2022-01-01	2022-01-01	2022-01-01	2022-01-01	0/1	2022-01-01	0/0	0/1	0/1	0/1	0/1	0/0	2022-01-01	2022-01-01	2022-01-01	0/1	2022-01-01	2022-01-01	2022-01-01	2022-01-01	2022-01-01	2022-01-01	2022-01-01	2022-01-01	2022-01-01
scaffold_2	16893083	5897	T	C	.	PASS	NS=91;AF=0.577,0.423;AC=74;AN=98	GT	2022-01-01	2022-01-01	2022-01-01	2022-01-01	0/0	0/0	0/0	0/0	0/0	0/0	0/0	0/0	0/0	0/0	0/0	1/0	2022-01-01	2022-01-01	2022-01-01	2022-01-01	2022-01-01	2022-01-01	2022-01-01	2022-01-01	2022-01-01	2022-01-01	2022-01-01	2022-01-01	2022-01-01	2022-01-01	2022-01-01	1/0	2022-01-01	2022-01-01	2022-01-01	2022-01-01	2022-01-01	2022-01-01	2022-01-01	2022-01-01	2022-01-01
scaffold_2	16909139	5900	T	A	.	PASS	NS=91;AF=0.995,0.005;AC=1;AN=98	GT	0/0	0/0	0/0	0/0	0/0	0/0	0/0	0/0	0/0	0/0	0/0	0/0	0/0	0/0	0/0	0/0	0/0	0/0	0/0	0/0	0/0	0/0	0/0	0/1	0/0	0/0	0/0	0/0	0/0	0/0	0/0	0/0	0/0	0/0	0/0	0/0	0/0	0/0	0/0	0/0	0/0
scaffold_2	16961959	5910	A	G	.	PASS	NS=91;AF=0.995,0.005;AC=1;AN=98	GT	0/0	0/0	0/0	0/0	0/0	0/0	0/0	0/0	0/0	0/0	0/0	0/0	0/0	0/0	0/0	0/0	0/0	0/0	0/0	0/0	0/0	0/1	0/0	0/0	0/0	0/0	0/0	0/0	0/0	0/0	0/0	0/0	0/0	0/0	0/0	0/0	0/0	0/0	0/0	0/0	0/0
scaffold_2	16983876	5917	C	T	.	PASS	NS=91;AF=0.967,0.033;AC=6;AN=98	GT	0/0	0/0	0/0	0/0	0/0	0/0	0/0	0/0	0/0	0/0	0/0	0/0	0/0	0/0	0/0	0/0	1/0	1/0	2022-01-01	2022-01-01	0/0	0/0	0/0	0/0	0/0	0/0	0/0	0/0	0/0	0/0	0/0	0/0	0/0	0/0	0/0	0/0	0/0	0/0	0/0	0/0	0/0
scaffold_2	17109841	5943	G	A	.	PASS	NS=91;AF=0.973,0.027;AC=5;AN=98	GT	0/0	0/0	0/0	0/0	0/0	0/0	0/0	0/0	0/0	0/0	0/0	0/0	0/0	0/0	0/0	0/0	0/0	0/0	0/0	0/0	0/0	0/0	0/0	0/0	0/0	0/0	0/0	0/0	0/0	0/0	0/0	0/0	0/0	0/0	0/0	0/0	0/0	0/0	0/0	0/1	0/1
scaffold_2	17179672	5958	C	T	.	PASS	NS=91;AF=0.582,0.418;AC=12;AN=98	GT	2022-01-01	2022-01-01	2022-01-01	2022-01-01	0/0	0/0	0/0	0/0	0/0	0/0	0/0	0/0	0/0	0/0	0/0	0/0	0/0	0/0	0/0	0/0	0/0	0/0	0/0	0/0	0/0	0/0	0/0	0/0	0/0	0/0	0/0	0/0	0/0	0/0	0/0	0/0	0/0	0/0	0/0	1/0	1/0
scaffold_2	17179785	5957	C	G	.	PASS	NS=91;AF=0.984,0.016;AC=3;AN=98	GT	0/0	0/0	0/0	0/0	0/0	0/0	0/0	0/0	0/0	0/0	0/0	0/0	0/0	0/0	0/0	0/0	0/0	0/0	0/0	0/0	0/0	0/0	0/0	0/0	0/0	0/0	0/0	0/0	0/0	0/0	0/0	0/0	0/1	2022-01-01	0/0	0/0	0/0	0/0	0/0	0/0	0/0
scaffold_2	17271439	5973	C	T	.	PASS	NS=91;AF=0.901,0.099;AC=1;AN=98	GT	0/0	0/0	0/0	0/0	0/0	0/0	0/0	0/0	0/0	0/0	0/0	0/0	0/0	0/0	0/0	0/0	0/0	0/0	0/0	0/0	0/0	0/0	0/0	0/0	0/0	0/0	0/0	0/0	0/0	0/0	0/0	0/0	0/0	0/0	0/0	0/0	0/0	0/0	0/0	0/0	0/0
scaffold_2	17295579	5988	C	G	.	PASS	NS=91;AF=0.731,0.269;AC=43;AN=98	GT	0/0	0/0	0/0	0/0	2022-01-01	2022-01-01	2022-01-01	2022-01-01	2022-01-01	0/0	2022-01-01	2022-01-01	2022-01-01	2022-01-01	2022-01-01	2022-01-01	0/0	0/0	0/0	0/0	0/0	0/0	1/0	0/0	1/0	2022-01-01	1/0	1/0	0/0	0/0	0/0	0/0	0/0	0/0	2022-01-01	0/0	1/0	1/0	2022-01-01	1/0	2022-01-01
scaffold_2	17349293	6009	A	C	.	PASS	NS=91;AF=0.698,0.302;AC=54;AN=98	GT	0/0	0/0	0/0	0/0	2022-01-01	2022-01-01	2022-01-01	2022-01-01	2022-01-01	0/0	2022-01-01	2022-01-01	2022-01-01	2022-01-01	2022-01-01	2022-01-01	0/0	0/0	0/0	0/0	2022-01-01	0/1	2022-01-01	2022-01-01	2022-01-01	2022-01-01	2022-01-01	2022-01-01	0/0	0/0	0/0	0/0	0/1	0/0	0/0	0/0	2022-01-01	2022-01-01	2022-01-01	2022-01-01	2022-01-01
scaffold_2	17353881	6010	A	G	.	PASS	NS=91;AF=0.505,0.495;AC=88;AN=98	GT	0/0	0/0	0/0	0/0	2022-01-01	2022-01-01	2022-01-01	2022-01-01	2022-01-01	2022-01-01	2022-01-01	2022-01-01	2022-01-01	2022-01-01	2022-01-01	2022-01-01	2022-01-01	2022-01-01	2022-01-01	2022-01-01	2022-01-01	2022-01-01	2022-01-01	2022-01-01	2022-01-01	2022-01-01	2022-01-01	2022-01-01	2022-01-01	2022-01-01	2022-01-01	2022-01-01	2022-01-01	2022-01-01	2022-01-01	2022-01-01	2022-01-01	2022-01-01	2022-01-01	2022-01-01	2022-01-01
scaffold_2	17414667	6025	A	G	.	PASS	NS=91;AF=0.995,0.005;AC=1;AN=98	GT	0/0	0/0	0/0	0/0	0/0	0/0	0/0	0/0	0/0	0/0	0/0	0/0	0/0	0/0	0/0	0/0	0/0	0/0	0/0	0/0	0/0	0/0	0/0	0/0	0/0	0/0	0/0	0/0	0/0	0/0	0/0	0/0	0/0	0/0	0/0	0/0	0/0	0/0	0/0	0/0	0/0
scaffold_2	17513879	6048	C	T	.	PASS	NS=91;AF=0.995,0.005;AC=1;AN=98	GT	0/0	0/0	0/0	0/0	0/0	0/0	0/0	0/0	0/0	0/0	0/0	0/0	0/0	0/0	0/0	0/0	0/0	0/0	0/0	0/0	0/0	0/1	0/0	0/0	0/0	0/0	0/0	0/0	0/0	0/0	0/0	0/0	0/0	0/0	0/0	0/0	0/0	0/0	0/0	0/0	0/0
scaffold_2	17546015	6058	G	T	.	PASS	NS=91;AF=0.868,0.132;AC=1;AN=98	GT	0/0	0/0	0/0	0/0	0/0	0/0	0/0	0/0	0/0	0/0	0/0	0/0	0/0	0/0	0/0	0/0	0/0	0/0	0/0	0/0	0/0	0/1	0/0	0/0	0/0	0/0	0/0	0/0	0/0	0/0	0/0	0/0	0/0	0/0	0/0	0/0	0/0	0/0	0/0	0/0	0/0
scaffold_2	17597551	6079	T	G	.	PASS	NS=91;AF=0.973,0.027;AC=5;AN=98	GT	0/0	0/0	0/0	0/0	0/0	0/0	0/0	0/0	0/0	0/0	0/0	0/0	0/0	0/0	0/0	0/0	0/0	0/0	0/0	0/0	0/0	0/0	0/0	0/0	0/0	0/0	0/0	0/0	0/0	0/0	0/0	0/0	0/0	1/0	0/0	0/0	0/0	0/0	1/0	1/0	0/0
scaffold_2	17610727	6081	C	T	.	PASS	NS=91;AF=0.599,0.401;AC=73;AN=98	GT	2022-01-01	2022-01-01	2022-01-01	2022-01-01	0/0	0/0	0/0	0/0	0/0	0/0	0/0	0/0	0/0	0/0	0/0	0/0	2022-01-01	2022-01-01	2022-01-01	2022-01-01	2022-01-01	0/1	2022-01-01	2022-01-01	2022-01-01	2022-01-01	2022-01-01	2022-01-01	2022-01-01	2022-01-01	2022-01-01	2022-01-01	2022-01-01	2022-01-01	2022-01-01	2022-01-01	2022-01-01	2022-01-01	2022-01-01	2022-01-01	2022-01-01
scaffold_2	17651558	6094	A	T	.	PASS	NS=91;AF=0.863,0.137;AC=25;AN=98	GT	0/0	0/0	0/0	0/0	2022-01-01	2022-01-01	2022-01-01	2022-01-01	2022-01-01	2022-01-01	2022-01-01	2022-01-01	2022-01-01	2022-01-01	0/0	2022-01-01	0/0	0/0	0/0	0/0	0/0	0/0	1/0	0/0	0/0	0/0	0/0	0/0	0/0	0/0	0/0	0/0	0/0	0/0	0/0	0/0	0/0	0/0	0/0	0/0	0/0
scaffold_2	17679635	6111	G	A	.	PASS	NS=91;AF=0.995,0.005;AC=1;AN=98	GT	0/0	0/0	0/0	0/0	0/0	0/0	0/0	0/0	0/0	0/0	0/0	0/0	0/0	0/0	0/0	0/0	0/0	0/0	0/0	0/0	0/0	0/0	0/0	0/0	0/0	0/0	0/0	0/0	0/0	0/0	0/0	0/0	0/0	0/0	0/0	0/0	0/0	0/0	0/0	0/0	0/0
scaffold_2	17697551	6114	G	A	.	PASS	NS=91;AF=0.681,0.319;AC=58;AN=98	GT	2022-01-01	2022-01-01	2022-01-01	2022-01-01	0/0	0/0	0/0	0/0	0/0	0/0	0/0	0/0	0/0	0/0	0/0	0/0	2022-01-01	2022-01-01	2022-01-01	2022-01-01	2022-01-01	1/0	2022-01-01	2022-01-01	2022-01-01	2022-01-01	2022-01-01	1/0	2022-01-01	0/0	2022-01-01	1/0	2022-01-01	2022-01-01	2022-01-01	2022-01-01	1/0	1/0	1/0	1/0	0/0
scaffold_2	17709051	6121	G	A	.	PASS	NS=91;AF=0.984,0.016;AC=3;AN=98	GT	0/0	0/0	0/0	0/0	0/0	0/0	0/0	0/0	0/0	0/0	0/0	0/0	0/0	0/0	0/0	0/0	0/0	0/0	0/0	0/0	0/0	0/0	0/0	0/0	0/0	0/0	0/0	0/0	0/0	0/0	0/0	0/0	1/0	0/0	0/0	2022-01-01	0/0	0/0	0/0	0/0	0/0
scaffold_2	17713485	6123	T	A	.	PASS	NS=91;AF=0.989,0.011;AC=2;AN=98	GT	0/0	0/0	0/0	0/0	0/0	0/0	0/0	0/0	0/0	0/0	0/0	0/0	0/0	0/0	0/0	0/0	0/0	0/0	0/0	0/0	0/0	0/0	0/0	0/0	0/0	0/0	0/0	0/0	0/0	0/0	0/0	0/0	0/0	0/0	0/0	0/0	0/0	0/0	0/0	0/0	0/0
scaffold_2	17861261	6158	T	A	.	PASS	NS=91;AF=0.577,0.423;AC=67;AN=98	GT	2022-01-01	2022-01-01	2022-01-01	2022-01-01	0/0	0/0	0/0	0/0	0/0	0/0	0/0	0/0	0/0	0/0	0/0	0/0	2022-01-01	2022-01-01	2022-01-01	2022-01-01	2022-01-01	2022-01-01	2022-01-01	2022-01-01	1/0	2022-01-01	1/0	2022-01-01	2022-01-01	2022-01-01	2022-01-01	2022-01-01	2022-01-01	2022-01-01	2022-01-01	2022-01-01	2022-01-01	1/0	1/0	2022-01-01	1/0
scaffold_2	17864615	6160	A	G	.	PASS	NS=91;AF=0.857,0.143;AC=26;AN=98	GT	0/0	0/0	0/0	0/0	2022-01-01	2022-01-01	2022-01-01	2022-01-01	2022-01-01	2022-01-01	2022-01-01	2022-01-01	2022-01-01	2022-01-01	2022-01-01	2022-01-01	0/0	0/0	0/0	0/0	0/0	0/0	0/0	0/0	0/1	0/0	0/1	0/0	0/0	0/0	0/0	0/0	0/0	0/0	0/0	0/0	0/0	0/0	0/0	0/0	0/0
scaffold_2	17885828	6168	G	C	.	PASS	NS=91;AF=0.615,0.385;AC=31;AN=98	GT	0/0	0/0	0/0	0/0	2022-01-01	2022-01-01	2022-01-01	2022-01-01	2022-01-01	2022-01-01	2022-01-01	2022-01-01	2022-01-01	2022-01-01	2022-01-01	2022-01-01	0/0	0/0	0/0	0/0	2022-01-01	0/1	0/1	0/1	0/0	0/1	0/0	0/1	0/0	0/0	0/0	0/0	0/0	0/0	0/0	0/0	0/0	0/0	0/0	0/0	0/0
scaffold_2	17922699	6172	G	A	.	PASS	NS=91;AF=0.863,0.137;AC=25;AN=98	GT	0/0	0/0	0/0	0/0	0/0	0/0	0/0	0/0	2022-01-01	2022-01-01	2022-01-01	2022-01-01	0/0	1/0	0/0	0/0	0/0	0/0	0/0	0/0	1/0	1/0	1/0	1/0	2022-01-01	0/0	2022-01-01	0/0	0/0	0/0	0/0	0/0	2022-01-01	1/0	2022-01-01	2022-01-01	0/0	0/0	0/0	0/0	0/0
scaffold_2	18047561	6178	A	T	.	PASS	NS=91;AF=0.995,0.005;AC=1;AN=98	GT	0/0	0/0	0/0	0/0	0/0	0/0	0/0	0/0	0/0	0/0	0/0	0/0	0/0	0/0	0/0	0/0	0/0	0/0	0/0	0/0	0/0	0/0	0/0	0/0	0/0	0/0	0/0	0/0	0/0	0/0	0/0	0/0	0/0	0/0	0/1	0/0	0/0	0/0	0/0	0/0	0/0
scaffold_2	18182585	6198	G	T	.	PASS	NS=91;AF=0.945,0.055;AC=10;AN=98	GT	2022-01-01	2022-01-01	2022-01-01	2022-01-01	0/0	0/0	0/0	0/0	0/0	0/0	0/0	0/0	0/0	0/0	0/0	0/0	0/0	0/0	0/0	0/0	0/0	0/0	0/0	0/0	0/0	0/0	0/0	0/0	0/0	0/0	0/0	0/0	0/0	0/0	0/0	0/0	0/0	0/0	0/0	0/0	0/0
scaffold_2	18272205	6222	T	A	.	PASS	NS=91;AF=0.934,0.066;AC=12;AN=98	GT	0/0	0/0	0/0	0/0	0/0	0/0	0/0	0/0	0/0	0/0	0/0	0/0	0/0	0/0	0/0	0/0	0/0	0/0	0/0	0/0	0/0	0/0	0/0	0/0	0/0	0/0	0/0	0/0	2022-01-01	2022-01-01	2022-01-01	1/0	1/0	2022-01-01	1/0	0/0	0/0	0/0	0/0	0/0	0/0
scaffold_2	18321417	6235	A	T	.	PASS	NS=91;AF=0.918,0.082;AC=15;AN=98	GT	0/0	0/0	0/0	0/0	0/0	2022-01-01	2022-01-01	2022-01-01	2022-01-01	0/0	0/0	2022-01-01	0/0	0/0	0/0	1/0	0/0	0/0	0/0	0/0	0/0	0/0	0/0	0/0	0/0	0/0	0/0	0/0	0/0	0/0	0/0	0/0	0/0	0/0	0/0	0/0	0/0	2022-01-01	0/0	0/0	1/0
scaffold_2	18348137	6243	A	T	.	PASS	NS=91;AF=0.78,0.22;AC=40;AN=98	GT	2022-01-01	2022-01-01	2022-01-01	2022-01-01	0/0	0/0	0/0	0/0	0/0	0/0	0/0	0/0	0/0	0/0	0/0	0/0	2022-01-01	2022-01-01	2022-01-01	2022-01-01	1/0	2022-01-01	0/0	1/0	2022-01-01	1/0	2022-01-01	1/0	0/0	0/0	0/0	1/0	0/0	1/0	2022-01-01	0/0	2022-01-01	0/0	1/0	0/0	1/0
scaffold_2	18358337	6247	T	C	.	PASS	NS=91;AF=0.995,0.005;AC=1;AN=98	GT	0/0	0/0	0/0	0/0	0/0	0/0	0/0	0/0	0/0	0/0	0/0	0/0	0/0	0/0	0/0	0/0	0/0	0/0	0/0	0/0	0/0	0/0	0/0	0/0	0/0	0/0	0/0	0/0	0/0	0/0	0/0	0/0	0/0	0/0	0/0	0/0	0/0	0/0	0/0	0/0	0/1
scaffold_2	18377748	6250	C	G	.	PASS	NS=91;AF=0.791,0.209;AC=37;AN=98	GT	2022-01-01	2022-01-01	2022-01-01	2022-01-01	0/0	0/0	0/0	0/0	0/0	0/0	0/0	0/0	0/0	0/0	0/0	0/0	2022-01-01	2022-01-01	0/1	2022-01-01	0/0	0/0	0/0	0/1	2022-01-01	0/1	2022-01-01	0/1	0/0	0/0	0/0	0/1	2022-01-01	0/1	2022-01-01	2022-01-01	2022-01-01	0/0	0/0	0/0	0/0
scaffold_2	18402071	6255	G	A	.	PASS	NS=91;AF=0.56,0.44;AC=10;AN=98	GT	0/0	0/0	0/0	0/0	0/0	0/0	0/0	0/0	0/0	0/0	0/0	0/0	0/0	0/0	0/0	0/0	0/0	0/0	0/0	0/0	0/0	0/0	0/0	0/0	0/0	0/0	0/0	0/0	2022-01-01	2022-01-01	2022-01-01	0/1	0/0	0/1	0/0	0/0	0/0	0/0	0/0	0/0	0/0
scaffold_2	18468682	6294	G	A	.	PASS	NS=91;AF=0.835,0.165;AC=30;AN=98	GT	0/0	0/0	0/0	0/0	2022-01-01	2022-01-01	2022-01-01	2022-01-01	2022-01-01	2022-01-01	0/0	0/0	2022-01-01	2022-01-01	2022-01-01	2022-01-01	0/0	0/0	0/0	0/0	0/0	0/1	0/0	0/0	2022-01-01	0/1	2022-01-01	0/1	0/0	0/0	0/0	0/0	0/0	0/0	0/0	0/0	0/0	0/0	0/0	0/0	0/0
scaffold_2	18488116	6303	C	A	.	PASS	NS=91;AF=0.984,0.016;AC=3;AN=98	GT	0/0	0/0	0/0	0/0	0/0	0/0	0/0	0/0	0/0	0/0	0/0	0/0	0/0	0/0	0/0	0/0	0/0	0/0	0/0	0/0	0/0	0/0	0/0	0/0	0/0	0/0	0/0	0/0	0/0	2022-01-01	1/0	0/0	0/0	0/0	0/0	0/0	0/0	0/0	0/0	0/0	0/0
scaffold_2	18500320	6305	A	C	.	PASS	NS=91;AF=0.984,0.016;AC=3;AN=98	GT	0/0	0/0	0/0	0/0	0/0	0/0	0/0	0/0	0/0	0/0	0/0	0/0	0/0	0/0	0/0	0/0	0/0	0/0	0/0	0/0	0/0	0/0	0/0	0/0	0/0	0/0	0/0	0/0	0/0	0/0	0/0	0/0	0/0	0/0	0/0	0/0	0/0	0/0	0/0	0/0	2022-01-01
scaffold_2	18508981	6310	A	G	.	PASS	NS=91;AF=0.984,0.016;AC=3;AN=98	GT	0/0	0/0	0/0	0/0	0/0	0/0	0/0	0/0	0/0	0/0	0/0	0/0	0/0	0/0	0/0	0/0	0/0	0/0	0/0	0/0	0/0	0/0	0/0	0/0	0/0	0/0	0/0	0/0	0/0	2022-01-01	0/1	0/0	0/0	0/0	0/0	0/0	0/0	0/0	0/0	0/0	0/0
scaffold_2	18541437	6324	C	T	.	PASS	NS=91;AF=0.577,0.423;AC=76;AN=98	GT	0/0	0/0	0/0	0/0	2022-01-01	2022-01-01	2022-01-01	2022-01-01	2022-01-01	2022-01-01	2022-01-01	2022-01-01	0/1	2022-01-01	0/0	2022-01-01	0/0	2022-01-01	2022-01-01	2022-01-01	2022-01-01	2022-01-01	2022-01-01	2022-01-01	0/0	2022-01-01	0/0	0/1	2022-01-01	2022-01-01	2022-01-01	2022-01-01	2022-01-01	0/1	0/1	2022-01-01	2022-01-01	2022-01-01	2022-01-01	2022-01-01	2022-01-01
scaffold_2	18622069	6342	C	T	.	PASS	NS=91;AF=0.984,0.016;AC=3;AN=98	GT	0/0	0/0	0/0	0/0	0/0	0/0	0/0	0/0	0/0	0/0	0/0	0/0	1/0	0/0	2022-01-01	0/0	0/0	0/0	0/0	0/0	0/0	0/0	0/0	0/0	0/0	0/0	0/0	0/0	0/0	0/0	0/0	0/0	0/0	0/0	0/0	0/0	0/0	0/0	0/0	0/0	0/0
scaffold_2	18625084	6344	G	A	.	PASS	NS=91;AF=0.846,0.154;AC=26;AN=98	GT	0/0	0/0	0/0	0/0	0/0	0/0	0/0	0/0	0/0	0/0	0/0	0/0	0/0	0/0	0/0	0/0	2022-01-01	2022-01-01	2022-01-01	2022-01-01	0/0	0/1	0/0	0/0	2022-01-01	0/0	2022-01-01	2022-01-01	0/1	0/0	0/0	0/0	2022-01-01	0/1	0/1	2022-01-01	0/0	0/0	0/0	0/0	0/1
scaffold_2	18692898	6359	C	A	.	PASS	NS=91;AF=0.967,0.033;AC=6;AN=98	GT	0/0	0/0	0/0	0/0	0/0	0/0	0/0	0/0	0/0	0/0	0/0	0/0	0/0	0/0	0/0	0/0	0/0	0/0	0/0	0/0	0/0	0/0	0/0	0/0	0/0	0/0	0/0	0/0	0/0	2022-01-01	0/0	0/0	0/0	0/0	0/0	0/0	0/0	0/0	0/0	0/0	0/0
scaffold_2	18715861	6365	T	C	.	PASS	NS=91;AF=0.978,0.022;AC=4;AN=98	GT	0/0	0/0	0/0	0/0	0/0	0/0	0/0	0/0	0/0	0/0	0/0	0/0	0/0	0/0	0/0	0/0	0/0	0/0	0/0	0/0	0/1	0/1	0/1	0/1	0/0	0/0	0/0	0/0	0/0	0/0	0/0	0/0	0/0	0/0	0/0	0/0	0/0	0/0	0/0	0/0	0/0
scaffold_2	18730119	6378	A	C	.	PASS	NS=91;AF=0.632,0.368;AC=67;AN=98	GT	2022-01-01	2022-01-01	2022-01-01	2022-01-01	0/0	2022-01-01	2022-01-01	2022-01-01	2022-01-01	2022-01-01	2022-01-01	2022-01-01	2022-01-01	2022-01-01	2022-01-01	2022-01-01	2022-01-01	1/0	2022-01-01	0/0	2022-01-01	1/0	1/0	1/0	2022-01-01	0/0	2022-01-01	2022-01-01	2022-01-01	2022-01-01	2022-01-01	2022-01-01	0/0	0/0	0/0	0/0	0/0	0/0	1/0	0/0	1/0
scaffold_2	18765099	6390	G	A	.	PASS	NS=91;AF=0.945,0.055;AC=10;AN=98	GT	0/0	0/0	0/0	0/0	0/0	0/0	0/0	0/0	0/0	0/0	0/0	0/0	0/0	0/0	0/0	0/0	0/0	0/0	0/0	2022-01-01	0/0	0/0	0/0	0/0	0/0	0/0	0/0	0/0	0/0	0/0	0/0	0/0	0/1	2022-01-01	0/1	0/0	0/0	0/1	0/1	0/1	0/1
scaffold_2	18774677	6398	C	A	.	PASS	NS=91;AF=0.643,0.357;AC=65;AN=98	GT	2022-01-01	2022-01-01	2022-01-01	2022-01-01	0/0	2022-01-01	2022-01-01	2022-01-01	2022-01-01	2022-01-01	2022-01-01	2022-01-01	2022-01-01	2022-01-01	2022-01-01	2022-01-01	2022-01-01	2022-01-01	2022-01-01	2022-01-01	2022-01-01	0/1	0/1	0/1	2022-01-01	0/1	2022-01-01	2022-01-01	0/0	0/0	2022-01-01	2022-01-01	0/1	2022-01-01	0/1	0/0	0/0	0/1	0/1	0/0	0/1
scaffold_2	18878312	6428	T	C	.	PASS	NS=91;AF=0.989,0.011;AC=2;AN=98	GT	0/0	0/0	0/0	0/0	0/0	0/0	0/0	0/0	0/0	0/0	0/0	0/0	0/0	0/0	0/0	0/0	0/0	0/0	0/0	0/0	0/0	0/0	0/0	0/0	0/0	0/0	0/0	0/0	0/0	0/0	0/0	0/0	0/0	1/0	1/0	0/0	0/0	0/0	0/0	0/0	0/0
scaffold_2	18920122	6437	A	C	.	PASS	NS=91;AF=0.956,0.044;AC=8;AN=98	GT	0/0	0/0	0/0	0/0	0/0	0/0	0/0	0/0	0/0	0/0	0/0	0/0	0/0	0/0	0/0	0/0	0/0	0/0	0/0	0/0	0/0	0/0	0/0	0/0	0/0	0/0	0/0	0/0	0/0	0/0	0/0	0/0	0/0	0/0	0/0	0/0	0/0	0/0	0/0	0/0	0/0
scaffold_2	18940855	6450	C	A	.	PASS	NS=91;AF=0.995,0.005;AC=1;AN=98	GT	0/0	0/0	0/0	0/0	0/0	0/0	0/0	0/0	0/0	0/0	0/0	0/0	0/0	0/0	0/0	0/0	0/0	0/0	0/0	0/0	0/0	0/0	0/0	0/0	0/0	0/0	0/0	0/0	0/0	0/0	1/0	0/0	0/0	0/0	0/0	0/0	0/0	0/0	0/0	0/0	0/0
scaffold_2	18967738	6457	G	A	.	PASS	NS=91;AF=0.989,0.011;AC=2;AN=98	GT	0/0	0/0	0/0	0/0	0/0	0/0	0/0	0/0	0/0	0/0	0/0	0/0	0/0	0/0	0/0	0/0	0/0	0/0	0/0	0/0	0/0	0/0	0/0	0/0	0/0	0/0	0/0	0/0	0/0	0/0	0/0	0/0	1/0	0/0	1/0	0/0	0/0	0/0	0/0	0/0	0/0
scaffold_2	18975854	6460	G	C	.	PASS	NS=91;AF=0.841,0.159;AC=29;AN=98	GT	0/0	0/0	0/0	0/0	0/0	0/0	0/0	0/0	0/0	0/0	0/0	0/0	0/0	0/0	0/0	0/0	2022-01-01	0/1	0/1	0/1	0/1	2022-01-01	2022-01-01	2022-01-01	2022-01-01	2022-01-01	2022-01-01	2022-01-01	0/1	0/0	0/1	0/1	0/0	0/0	0/0	0/0	0/1	0/1	0/0	0/0	0/1
scaffold_2	18975954	6461	G	A	.	PASS	NS=91;AF=0.846,0.154;AC=28;AN=98	GT	0/0	0/0	0/0	0/0	2022-01-01	2022-01-01	2022-01-01	2022-01-01	2022-01-01	2022-01-01	2022-01-01	2022-01-01	2022-01-01	2022-01-01	2022-01-01	2022-01-01	0/0	0/0	0/0	0/0	0/0	0/0	0/0	0/0	0/0	0/0	0/0	0/0	0/0	0/0	0/0	0/0	0/0	1/0	0/0	0/0	0/0	0/0	0/0	0/0	0/0
scaffold_2	19049667	6477	G	A	.	PASS	NS=91;AF=0.511,0.489;AC=5;AN=98	GT	0/0	0/0	0/0	0/0	0/0	0/0	0/0	0/0	0/0	0/0	0/0	0/0	0/0	0/0	0/0	0/0	0/0	0/0	0/0	0/0	0/0	0/0	0/0	0/0	0/0	0/0	0/0	0/0	0/0	0/0	0/0	0/0	0/0	0/0	0/0	0/0	0/0	0/0	0/0	0/0	0/0
scaffold_2	19118849	6501	G	A	.	PASS	NS=91;AF=0.995,0.005;AC=1;AN=98	GT	0/0	0/0	0/0	0/0	0/0	0/0	0/0	0/0	0/0	0/0	0/0	0/0	0/0	0/0	0/0	0/0	0/0	0/0	0/0	0/1	0/0	0/0	0/0	0/0	0/0	0/0	0/0	0/0	0/0	0/0	0/0	0/0	0/0	0/0	0/0	0/0	0/0	0/0	0/0	0/0	0/0
scaffold_2	19125668	6502	G	A	.	PASS	NS=91;AF=0.995,0.005;AC=1;AN=98	GT	0/0	0/0	0/0	0/0	0/0	0/0	0/0	0/0	0/0	0/0	0/0	0/0	0/0	0/0	0/0	0/0	0/0	0/0	0/0	0/0	0/0	0/0	0/0	0/0	0/0	0/0	0/0	0/0	0/0	0/0	0/0	0/0	0/1	0/0	0/0	0/0	0/0	0/0	0/0	0/0	0/0
scaffold_2	19135984	6505	G	A	.	PASS	NS=91;AF=0.995,0.005;AC=1;AN=98	GT	0/0	0/0	0/0	0/0	0/0	0/0	0/0	0/0	0/0	0/0	0/0	0/0	0/0	0/0	0/0	0/0	0/0	0/0	0/0	0/0	0/0	0/0	0/0	0/0	0/0	0/0	0/0	0/0	0/0	0/0	0/0	0/0	0/0	0/0	0/1	0/0	0/0	0/0	0/0	0/0	0/0
scaffold_2	19136323	6506	C	T	.	PASS	NS=91;AF=0.703,0.297;AC=54;AN=98	GT	0/0	2022-01-01	0/0	0/0	0/0	2022-01-01	2022-01-01	2022-01-01	2022-01-01	2022-01-01	2022-01-01	2022-01-01	2022-01-01	2022-01-01	2022-01-01	2022-01-01	0/1	0/1	2022-01-01	2022-01-01	0/1	0/0	0/1	2022-01-01	0/1	2022-01-01	0/1	0/1	0/0	2022-01-01	0/0	2022-01-01	0/0	0/1	2022-01-01	0/0	0/0	0/0	0/0	0/0	0/0
scaffold_2	19141331	6508	T	A	.	PASS	NS=91;AF=0.698,0.302;AC=55;AN=98	GT	0/0	2022-01-01	0/0	0/0	0/0	2022-01-01	2022-01-01	2022-01-01	2022-01-01	2022-01-01	2022-01-01	2022-01-01	2022-01-01	2022-01-01	2022-01-01	2022-01-01	1/0	1/0	2022-01-01	1/0	1/0	0/0	1/0	2022-01-01	1/0	2022-01-01	1/0	1/0	0/0	2022-01-01	1/0	2022-01-01	0/0	1/0	2022-01-01	1/0	0/0	0/0	0/0	0/0	0/0
scaffold_2	19172327	6513	T	A	.	PASS	NS=91;AF=0.995,0.005;AC=1;AN=98	GT	0/0	0/0	0/0	0/0	0/0	0/0	0/0	0/0	0/0	0/0	0/0	0/0	0/0	0/0	0/0	0/0	0/0	0/0	0/0	0/0	0/0	0/0	0/0	0/0	0/0	0/0	0/0	0/0	0/0	0/0	0/0	0/0	0/0	0/0	0/0	0/0	0/0	0/0	0/0	0/0	0/0
scaffold_2	19176815	6523	A	G	.	PASS	NS=91;AF=0.995,0.005;AC=1;AN=98	GT	0/0	0/0	0/0	0/0	0/0	0/0	0/0	0/0	0/0	0/0	0/0	0/0	0/0	0/0	0/0	0/0	0/0	0/0	0/0	0/0	0/0	0/0	0/0	0/0	0/0	0/0	0/0	0/0	0/0	0/0	0/0	0/0	0/0	0/0	0/0	0/0	0/0	0/0	0/0	0/0	0/0
scaffold_2	19179543	6525	G	A	.	PASS	NS=91;AF=0.566,0.434;AC=61;AN=98	GT	2022-01-01	0/0	2022-01-01	2022-01-01	2022-01-01	2022-01-01	2022-01-01	2022-01-01	0/0	0/0	0/0	0/0	0/0	0/0	0/0	0/0	2022-01-01	2022-01-01	2022-01-01	2022-01-01	2022-01-01	0/1	0/1	2022-01-01	2022-01-01	0/1	2022-01-01	0/1	2022-01-01	0/0	2022-01-01	0/0	2022-01-01	0/1	0/0	2022-01-01	2022-01-01	2022-01-01	2022-01-01	2022-01-01	2022-01-01
scaffold_2	19249830	6571	T	A	.	PASS	NS=91;AF=0.989,0.011;AC=2;AN=98	GT	0/0	0/0	0/0	0/0	0/0	0/0	0/0	0/0	0/0	0/0	0/0	0/0	0/0	0/0	0/0	0/0	0/0	0/0	0/0	0/0	0/0	0/0	0/0	0/0	0/1	0/0	0/1	0/0	0/0	0/0	0/0	0/0	0/0	0/0	0/0	0/0	0/0	0/0	0/0	0/0	0/0
scaffold_2	19261251	6581	G	A	.	PASS	NS=91;AF=0.824,0.176;AC=32;AN=98	GT	0/0	0/0	0/0	0/0	2022-01-01	0/0	0/0	0/0	0/0	2022-01-01	2022-01-01	2022-01-01	2022-01-01	2022-01-01	2022-01-01	2022-01-01	0/0	0/0	0/0	0/0	0/0	2022-01-01	0/0	0/0	0/0	0/1	0/0	0/1	0/1	0/0	0/1	0/0	0/0	0/0	0/0	0/0	2022-01-01	0/1	2022-01-01	2022-01-01	0/1
scaffold_2	19274127	6584	C	T	.	PASS	NS=91;AF=0.654,0.346;AC=63;AN=98	GT	2022-01-01	2022-01-01	2022-01-01	2022-01-01	2022-01-01	2022-01-01	2022-01-01	2022-01-01	2022-01-01	2022-01-01	2022-01-01	2022-01-01	2022-01-01	2022-01-01	2022-01-01	2022-01-01	0/1	0/1	0/0	0/1	2022-01-01	2022-01-01	0/1	2022-01-01	0/1	0/1	0/1	0/1	0/1	2022-01-01	0/1	2022-01-01	0/0	0/0	0/1	0/0	0/0	0/1	0/0	0/0	0/0
scaffold_3	5916	9899	G	C	.	PASS	NS=91;AF=0.929,0.071;AC=13;AN=98	GT	0/0	0/0	0/0	0/0	0/0	0/0	0/0	0/0	0/0	1/0	2022-01-01	0/0	1/0	0/0	2022-01-01	2022-01-01	0/0	0/0	0/0	0/0	0/0	0/0	0/0	1/0	1/0	1/0	1/0	1/0	0/0	0/0	0/0	0/0	0/0	0/0	0/0	0/0	0/0	0/0	0/0	0/0	0/0
scaffold_3	37367	9212	G	A	.	PASS	NS=91;AF=0.863,0.137;AC=25;AN=98	GT	0/0	0/0	0/0	0/0	0/0	0/0	0/0	0/0	0/0	0/1	2022-01-01	0/0	0/1	0/0	2022-01-01	2022-01-01	0/0	0/0	0/0	0/0	0/0	0/0	0/0	0/1	0/1	0/1	0/1	0/1	0/0	2022-01-01	0/0	0/0	0/0	0/0	0/0	0/0	0/0	0/1	0/1	0/0	0/1
scaffold_3	93691	10786	G	A	.	PASS	NS=91;AF=0.604,0.396;AC=34;AN=98	GT	0/0	0/0	0/0	0/0	0/0	0/0	0/0	0/0	2022-01-01	0/0	0/0	2022-01-01	0/0	0/0	0/0	0/0	0/0	0/0	0/1	0/0	0/0	0/0	0/1	0/1	0/1	0/0	0/1	0/1	0/1	2022-01-01	2022-01-01	2022-01-01	0/0	2022-01-01	0/1	0/1	0/0	0/1	0/0	0/0	2022-01-01
scaffold_3	95203	10836	T	G	.	PASS	NS=91;AF=0.544,0.456;AC=83;AN=98	GT	2022-01-01	2022-01-01	2022-01-01	2022-01-01	2022-01-01	2022-01-01	2022-01-01	2022-01-01	2022-01-01	2022-01-01	2022-01-01	2022-01-01	2022-01-01	2022-01-01	2022-01-01	2022-01-01	2022-01-01	2022-01-01	1/0	2022-01-01	2022-01-01	2022-01-01	2022-01-01	2022-01-01	2022-01-01	2022-01-01	2022-01-01	2022-01-01	1/0	2022-01-01	2022-01-01	1/0	2022-01-01	0/0	2022-01-01	0/0	2022-01-01	1/0	2022-01-01	2022-01-01	0/0
scaffold_3	108722	7399	A	G	.	PASS	NS=91;AF=0.978,0.022;AC=4;AN=98	GT	0/0	0/0	0/0	0/0	0/0	0/0	0/0	0/0	2022-01-01	0/0	0/0	2022-01-01	0/0	0/0	0/0	0/0	0/0	0/0	0/0	0/0	0/0	0/0	0/0	0/0	0/0	0/0	0/0	0/0	0/0	0/0	0/0	0/0	0/0	0/0	0/0	0/0	0/0	0/0	0/0	0/0	0/0
scaffold_3	169263	7965	G	A	.	PASS	NS=91;AF=0.885,0.115;AC=21;AN=98	GT	0/0	0/0	0/0	0/0	2022-01-01	2022-01-01	2022-01-01	2022-01-01	0/0	2022-01-01	2022-01-01	0/0	1/0	0/0	2022-01-01	2022-01-01	0/0	0/0	0/0	0/0	0/0	0/0	0/0	0/0	0/0	1/0	0/0	1/0	0/0	2022-01-01	0/0	0/0	0/0	0/0	0/0	0/0	0/0	0/0	0/0	0/0	0/0
scaffold_3	275224	8883	C	G	.	PASS	NS=91;AF=0.709,0.291;AC=44;AN=98	GT	0/0	0/0	0/0	0/0	0/0	0/0	0/0	0/0	2022-01-01	2022-01-01	2022-01-01	2022-01-01	2022-01-01	2022-01-01	2022-01-01	2022-01-01	0/1	0/0	0/0	0/0	0/0	0/0	2022-01-01	0/0	0/1	2022-01-01	0/1	2022-01-01	0/0	2022-01-01	2022-01-01	0/1	0/1	0/1	0/0	2022-01-01	2022-01-01	0/1	0/1	0/0	0/0
scaffold_3	395667	9292	T	C	.	PASS	NS=91;AF=0.923,0.077;AC=14;AN=98	GT	0/0	0/0	0/0	0/0	0/0	0/0	0/0	0/0	0/0	0/0	0/0	0/0	0/0	0/0	0/0	0/0	0/1	2022-01-01	0/1	0/1	0/0	0/0	0/1	0/1	0/0	0/0	0/0	0/0	0/1	0/0	0/0	0/1	0/0	0/0	0/0	0/0	0/0	0/0	2022-01-01	0/0	0/0
scaffold_3	500592	9571	T	C	.	PASS	NS=91;AF=0.995,0.005;AC=1;AN=98	GT	0/0	0/0	0/0	0/0	0/0	0/0	0/0	0/0	0/0	0/0	0/0	0/0	0/0	0/0	0/0	0/0	0/0	0/0	0/0	1/0	0/0	0/0	0/0	0/0	0/0	0/0	0/0	0/0	0/0	0/0	0/0	0/0	0/0	0/0	0/0	0/0	0/0	0/0	0/0	0/0	0/0
scaffold_3	579386	9860	C	T	.	PASS	NS=91;AF=0.544,0.456;AC=83;AN=98	GT	2022-01-01	2022-01-01	2022-01-01	2022-01-01	0/0	0/0	0/0	0/0	2022-01-01	2022-01-01	2022-01-01	2022-01-01	2022-01-01	2022-01-01	2022-01-01	2022-01-01	2022-01-01	2022-01-01	2022-01-01	1/0	2022-01-01	2022-01-01	2022-01-01	2022-01-01	2022-01-01	2022-01-01	2022-01-01	2022-01-01	2022-01-01	2022-01-01	2022-01-01	2022-01-01	1/0	0/0	1/0	0/0	2022-01-01	2022-01-01	2022-01-01	2022-01-01	2022-01-01
scaffold_3	579428	9859	A	G	.	PASS	NS=91;AF=0.725,0.275;AC=50;AN=98	GT	0/0	0/0	0/0	0/0	0/0	0/0	0/0	0/0	0/0	0/0	0/0	0/0	0/0	0/0	0/0	0/0	2022-01-01	2022-01-01	2022-01-01	0/1	0/0	2022-01-01	2022-01-01	0/1	2022-01-01	0/1	2022-01-01	2022-01-01	2022-01-01	2022-01-01	2022-01-01	2022-01-01	0/1	0/0	0/1	0/0	2022-01-01	2022-01-01	2022-01-01	2022-01-01	2022-01-01
scaffold_3	583209	9867	T	G	.	PASS	NS=91;AF=0.912,0.088;AC=16;AN=98	GT	0/0	0/0	0/0	0/0	0/0	0/0	0/0	0/0	0/0	0/0	0/0	0/0	0/0	0/0	0/0	0/0	0/0	0/0	0/0	1/0	0/0	0/0	0/0	0/0	0/0	0/0	0/0	0/0	0/0	0/0	0/0	0/0	0/0	0/0	0/0	0/0	1/0	1/0	2022-01-01	1/0	2022-01-01
scaffold_3	620486	9987	G	A	.	PASS	NS=91;AF=0.978,0.022;AC=3;AN=98	GT	0/0	0/0	0/0	0/0	0/0	0/0	0/0	0/0	0/0	0/0	0/0	0/0	0/0	0/0	0/0	0/0	0/0	0/0	0/0	0/0	0/0	0/0	0/0	0/0	0/0	0/0	0/0	0/0	0/0	0/0	0/0	0/0	0/0	0/1	0/1	0/0	0/0	0/0	0/1	0/0	0/0
scaffold_3	719089	10247	T	A	.	PASS	NS=91;AF=0.995,0.005;AC=1;AN=98	GT	0/0	0/0	0/0	0/0	0/0	0/0	0/0	0/0	0/0	0/0	0/0	0/0	0/0	0/0	0/0	0/0	0/0	0/0	0/0	0/0	0/0	0/0	0/0	0/0	0/0	0/0	0/0	0/0	0/0	0/0	0/0	0/0	0/0	0/0	0/0	0/0	0/0	0/0	0/0	0/0	0/0
scaffold_3	729297	10279	T	C	.	PASS	NS=91;AF=0.995,0.005;AC=1;AN=98	GT	0/0	0/0	0/0	0/0	0/0	0/0	0/0	0/0	0/0	0/0	0/0	0/0	0/0	0/0	0/0	0/0	0/0	0/0	0/0	0/0	0/0	0/0	0/0	0/0	0/0	0/0	0/0	0/0	0/0	0/0	0/0	0/0	0/0	0/0	0/0	0/0	0/0	0/0	0/0	0/0	0/0
scaffold_3	805032	10469	G	A	.	PASS	NS=91;AF=0.973,0.027;AC=5;AN=98	GT	0/0	0/0	0/0	0/0	0/0	0/0	0/0	0/0	0/0	0/0	0/0	0/0	0/0	0/0	0/0	0/0	0/1	2022-01-01	0/0	0/0	0/1	0/0	0/0	0/0	0/0	0/0	0/0	0/0	0/0	0/0	0/0	0/0	0/0	0/0	0/0	0/1	0/0	0/0	0/0	0/0	0/0
scaffold_3	865753	10620	A	G	.	PASS	NS=91;AF=0.951,0.049;AC=9;AN=98	GT	0/0	0/0	0/0	0/0	0/0	0/0	0/0	0/0	0/0	0/0	0/0	0/0	0/0	0/0	0/0	0/0	0/0	0/0	0/1	0/0	0/0	0/0	0/0	0/0	2022-01-01	2022-01-01	2022-01-01	0/0	0/0	0/0	0/0	0/0	0/0	0/0	0/0	0/0	0/0	0/0	0/0	0/0	0/0
scaffold_3	929571	10762	C	T	.	PASS	NS=91;AF=0.956,0.044;AC=8;AN=98	GT	0/0	0/0	0/0	0/0	2022-01-01	2022-01-01	2022-01-01	2022-01-01	0/0	0/0	0/0	0/0	0/0	0/0	0/0	0/0	0/0	0/0	0/0	0/0	0/0	0/0	0/0	0/0	0/0	0/0	0/0	0/0	0/0	0/0	0/0	0/0	0/0	0/0	0/0	0/0	0/0	0/0	0/0	0/0	0/0
scaffold_3	1002841	7263	A	G	.	PASS	NS=91;AF=0.984,0.016;AC=3;AN=98	GT	0/0	0/0	0/0	0/0	0/0	0/0	0/0	0/0	0/0	0/0	0/0	0/0	0/0	0/0	0/0	0/0	1/0	2022-01-01	0/0	0/0	0/0	0/0	0/0	0/0	0/0	0/0	0/0	0/0	0/0	0/0	0/0	0/0	0/0	0/0	0/0	0/0	0/0	0/0	0/0	0/0	0/0
scaffold_3	1016300	7298	G	A	.	PASS	NS=91;AF=0.995,0.005;AC=1;AN=98	GT	0/0	0/0	0/0	0/0	0/0	0/0	0/0	0/0	0/0	0/0	0/0	0/0	0/0	0/0	0/0	0/0	0/0	0/0	0/0	0/0	0/0	0/0	1/0	0/0	0/0	0/0	0/0	0/0	0/0	0/0	0/0	0/0	0/0	0/0	0/0	0/0	0/0	0/0	0/0	0/0	0/0
scaffold_3	1043589	7342	T	C	.	PASS	NS=91;AF=0.995,0.005;AC=1;AN=98	GT	0/0	0/0	0/0	0/0	0/0	0/0	0/0	0/0	0/0	0/0	0/0	0/0	0/0	0/0	0/0	0/0	0/0	0/0	0/0	0/0	0/0	1/0	0/0	0/0	0/0	0/0	0/0	0/0	0/0	0/0	0/0	0/0	0/0	0/0	0/0	0/0	0/0	0/0	0/0	0/0	0/0
scaffold_3	1081088	7376	G	T	.	PASS	NS=91;AF=0.956,0.044;AC=8;AN=98	GT	0/0	0/0	0/0	0/0	0/0	0/0	0/0	0/0	0/0	1/0	2022-01-01	0/0	1/0	1/0	1/0	2022-01-01	0/0	0/0	0/0	0/0	0/0	0/0	0/0	0/0	0/0	0/0	0/0	0/0	0/0	0/0	0/0	0/0	0/0	0/0	0/0	0/0	0/0	0/0	0/0	0/0	0/0
scaffold_3	1081195	7375	C	T	.	PASS	NS=91;AF=0.769,0.231;AC=42;AN=98	GT	0/0	0/0	0/0	0/0	2022-01-01	2022-01-01	2022-01-01	2022-01-01	0/0	0/0	0/0	0/0	0/0	0/0	0/0	0/0	0/1	2022-01-01	0/1	0/1	0/1	2022-01-01	2022-01-01	2022-01-01	0/1	2022-01-01	0/1	0/1	0/1	0/1	0/1	0/0	2022-01-01	2022-01-01	2022-01-01	2022-01-01	0/0	0/1	0/0	0/0	0/0
scaffold_3	1153770	7504	A	C	.	PASS	NS=91;AF=0.599,0.401;AC=73;AN=98	GT	2022-01-01	2022-01-01	2022-01-01	2022-01-01	2022-01-01	2022-01-01	2022-01-01	2022-01-01	2022-01-01	2022-01-01	2022-01-01	2022-01-01	0/0	0/0	0/0	0/0	1/0	2022-01-01	1/0	2022-01-01	2022-01-01	2022-01-01	2022-01-01	2022-01-01	2022-01-01	2022-01-01	2022-01-01	2022-01-01	0/0	1/0	0/0	0/0	2022-01-01	2022-01-01	1/0	1/0	1/0	2022-01-01	2022-01-01	2022-01-01	2022-01-01
scaffold_3	1246600	7598	C	T	.	PASS	NS=91;AF=0.912,0.088;AC=16;AN=98	GT	0/0	0/0	0/0	0/0	0/0	0/0	0/0	0/0	2022-01-01	2022-01-01	2022-01-01	2022-01-01	2022-01-01	2022-01-01	2022-01-01	2022-01-01	0/0	0/0	0/0	0/0	0/0	0/0	0/0	0/0	0/0	0/0	0/0	0/0	0/0	0/0	0/0	0/0	0/0	0/0	0/0	0/0	0/0	0/0	0/0	0/0	0/0
scaffold_3	1254353	7605	C	T	.	PASS	NS=91;AF=0.978,0.022;AC=4;AN=98	GT	0/0	0/0	0/0	0/0	0/0	0/0	0/0	0/0	0/0	0/0	0/0	0/0	0/0	0/0	0/0	0/0	0/0	0/0	0/0	0/0	0/0	0/0	0/0	0/0	0/0	0/0	0/0	0/0	0/0	0/0	0/0	0/0	0/1	0/0	0/1	2022-01-01	0/0	0/0	0/0	0/0	0/0
scaffold_3	1280016	7615	G	A	.	PASS	NS=91;AF=0.577,0.423;AC=28;AN=98	GT	2022-01-01	2022-01-01	2022-01-01	2022-01-01	0/0	0/0	0/0	0/0	0/0	0/0	0/0	0/0	0/0	0/0	0/0	0/0	2022-01-01	0/0	2022-01-01	0/0	2022-01-01	1/0	0/0	1/0	2022-01-01	2022-01-01	2022-01-01	1/0	0/0	0/0	0/0	1/0	1/0	0/0	0/0	0/0	0/0	0/0	0/0	0/0	0/0
scaffold_3	1299302	7626	A	G	.	PASS	NS=91;AF=0.703,0.297;AC=33;AN=98	GT	0/0	0/0	0/0	0/0	0/0	0/0	0/0	0/0	2022-01-01	2022-01-01	2022-01-01	2022-01-01	2022-01-01	2022-01-01	2022-01-01	2022-01-01	1/0	2022-01-01	0/0	1/0	1/0	0/0	0/0	0/0	2022-01-01	0/0	2022-01-01	0/0	1/0	1/0	1/0	1/0	1/0	1/0	0/0	1/0	0/0	0/0	0/0	0/0	0/0
scaffold_3	1355238	7694	A	G	.	PASS	NS=91;AF=0.984,0.016;AC=3;AN=98	GT	0/0	0/0	0/0	0/0	0/0	0/0	0/0	0/0	0/0	0/0	0/0	0/0	0/0	0/0	0/0	0/0	0/0	0/0	0/0	0/0	0/0	0/0	0/0	0/0	0/0	0/0	0/0	0/0	0/0	0/0	0/0	0/0	0/0	0/0	0/0	0/0	0/0	0/0	0/0	0/0	0/0
scaffold_3	1420487	7766	A	G	.	PASS	NS=91;AF=0.896,0.104;AC=19;AN=98	GT	2022-01-01	2022-01-01	2022-01-01	2022-01-01	0/0	0/0	0/0	0/0	0/0	0/0	0/0	0/0	0/0	0/0	0/0	0/0	0/0	0/0	0/0	0/0	0/0	0/0	0/0	0/0	0/0	0/0	0/0	0/0	1/0	1/0	0/0	0/0	0/0	0/0	0/0	0/0	0/0	0/0	0/0	0/0	0/0
scaffold_3	1466180	7819	T	G	.	PASS	NS=91;AF=0.956,0.044;AC=8;AN=98	GT	0/0	0/0	0/0	0/0	0/0	0/0	0/0	0/0	0/0	0/0	0/0	0/0	0/0	0/0	0/0	0/0	0/0	2022-01-01	0/1	0/0	0/0	0/0	0/0	0/0	0/0	0/0	0/0	0/0	0/0	0/0	0/0	0/0	0/1	0/1	2022-01-01	0/1	0/0	0/0	0/0	0/0	0/0
scaffold_3	1484765	7840	G	A	.	PASS	NS=91;AF=0.995,0.005;AC=1;AN=98	GT	0/0	0/0	0/0	0/0	0/0	0/0	0/0	0/0	0/0	0/0	0/0	0/0	0/0	0/0	0/0	0/0	0/0	0/0	0/0	0/0	0/0	0/0	0/0	0/0	0/0	0/0	0/0	0/0	0/0	0/0	0/1	0/0	0/0	0/0	0/0	0/0	0/0	0/0	0/0	0/0	0/0
scaffold_3	1497389	7851	T	C	.	PASS	NS=91;AF=0.874,0.126;AC=23;AN=98	GT	0/0	0/0	0/0	0/0	2022-01-01	2022-01-01	2022-01-01	2022-01-01	2022-01-01	2022-01-01	0/0	2022-01-01	2022-01-01	2022-01-01	2022-01-01	2022-01-01	1/0	0/0	0/0	0/0	0/0	0/0	0/0	0/0	0/0	0/0	0/0	0/0	0/0	0/0	0/0	0/0	0/0	0/0	0/0	0/0	0/0	0/0	0/0	0/0	0/0
scaffold_3	1514979	7879	G	A	.	PASS	NS=91;AF=0.956,0.044;AC=8;AN=98	GT	0/0	0/0	0/0	0/0	0/0	0/0	0/0	0/0	0/0	0/0	0/0	0/0	0/0	0/0	0/0	0/0	2022-01-01	2022-01-01	0/0	0/1	0/0	0/0	0/0	0/0	0/0	0/0	0/0	0/0	0/0	0/0	0/0	0/0	0/0	0/0	0/0	0/1	0/0	0/0	0/0	0/0	0/0
scaffold_3	1522460	7899	T	C	.	PASS	NS=91;AF=0.533,0.467;AC=40;AN=98	GT	2022-01-01	2022-01-01	2022-01-01	2022-01-01	0/0	0/0	0/0	0/0	0/0	0/0	0/0	0/0	0/0	0/0	0/0	0/0	0/0	0/0	2022-01-01	0/0	2022-01-01	1/0	1/0	1/0	0/0	0/0	0/0	0/0	1/0	0/0	0/0	1/0	2022-01-01	2022-01-01	2022-01-01	1/0	2022-01-01	2022-01-01	2022-01-01	2022-01-01	2022-01-01
scaffold_3	1565573	7907	C	T	.	PASS	NS=91;AF=0.989,0.011;AC=2;AN=98	GT	0/0	0/0	0/0	0/0	0/0	0/0	0/0	0/0	0/0	0/0	0/0	0/0	0/0	0/0	0/0	0/0	0/0	0/0	0/0	0/1	0/0	0/0	0/0	0/0	0/0	0/0	0/0	0/0	0/0	0/0	0/0	0/1	0/0	0/0	0/0	0/0	0/0	0/0	0/0	0/0	0/0
scaffold_3	1576026	7911	C	T	.	PASS	NS=91;AF=0.989,0.011;AC=2;AN=98	GT	0/0	0/0	0/0	0/0	0/0	0/0	0/0	0/0	0/0	0/0	0/0	0/0	0/0	0/0	0/0	0/0	0/0	0/0	2022-01-01	0/0	0/0	0/0	0/0	0/0	0/0	0/0	0/0	0/0	0/0	0/0	0/0	0/0	0/0	0/0	0/0	0/0	0/0	0/0	0/0	0/0	0/0
scaffold_3	1617455	7927	A	G	.	PASS	NS=91;AF=0.577,0.423;AC=18;AN=98	GT	0/0	0/0	0/0	0/0	0/0	0/0	0/0	0/0	2022-01-01	0/0	2022-01-01	0/0	0/0	0/0	0/0	0/0	0/0	0/0	0/0	0/1	0/0	0/1	0/0	0/1	0/0	0/0	0/0	0/0	2022-01-01	2022-01-01	2022-01-01	0/1	0/0	0/0	0/0	0/0	0/0	0/0	0/0	0/0	0/1
scaffold_3	1625373	7930	A	T	.	PASS	NS=91;AF=0.989,0.011;AC=2;AN=98	GT	0/0	0/0	0/0	0/0	0/0	0/0	0/0	0/0	0/0	0/0	0/0	0/0	0/0	0/0	0/0	0/0	0/0	0/0	0/0	0/0	0/0	0/0	0/0	0/0	0/0	0/0	0/0	0/0	0/0	0/0	0/0	0/0	0/0	0/0	0/0	0/0	0/0	0/0	0/0	0/0	0/0
scaffold_3	1650287	7948	C	A	.	PASS	NS=91;AF=0.995,0.005;AC=1;AN=98	GT	0/0	0/0	0/0	0/0	0/0	0/0	0/0	0/0	0/0	0/0	0/0	0/0	0/0	0/0	0/0	0/0	0/0	0/0	0/0	0/0	0/0	0/0	0/0	0/0	0/0	0/0	0/0	0/0	0/0	0/0	0/0	0/0	0/0	0/0	0/0	0/0	0/0	0/0	0/0	0/0	0/0
scaffold_3	1783708	7996	G	A	.	PASS	NS=91;AF=0.522,0.478;AC=7;AN=98	GT	0/0	0/0	0/0	0/0	0/0	0/0	0/0	0/0	0/0	0/0	0/0	0/0	0/0	0/0	0/0	0/0	0/0	2022-01-01	2022-01-01	0/0	0/0	0/0	0/0	0/0	0/0	0/0	0/0	0/0	0/0	0/0	0/0	0/0	1/0	1/0	0/0	1/0	0/0	0/0	0/0	0/0	0/0
scaffold_3	1942930	8156	G	A	.	PASS	NS=91;AF=0.962,0.038;AC=7;AN=98	GT	0/0	0/0	0/0	0/0	0/0	0/0	0/0	0/0	0/0	0/0	0/0	0/0	0/0	0/0	0/0	0/0	1/0	0/0	0/0	1/0	0/0	0/0	0/0	0/0	0/0	0/0	0/0	0/0	0/0	0/0	0/0	0/0	0/0	0/0	0/0	0/0	1/0	0/0	1/0	0/0	0/0
scaffold_3	1957514	8173	G	C	.	PASS	NS=91;AF=0.676,0.324;AC=59;AN=98	GT	2022-01-01	2022-01-01	2022-01-01	2022-01-01	2022-01-01	2022-01-01	2022-01-01	2022-01-01	2022-01-01	2022-01-01	2022-01-01	2022-01-01	2022-01-01	2022-01-01	2022-01-01	2022-01-01	1/0	0/0	0/0	0/0	0/0	1/0	0/0	1/0	0/0	0/0	0/0	0/0	1/0	1/0	0/0	1/0	2022-01-01	1/0	1/0	1/0	2022-01-01	2022-01-01	1/0	2022-01-01	0/0
scaffold_3	2084097	8313	A	G	.	PASS	NS=91;AF=0.956,0.044;AC=4;AN=98	GT	0/0	0/0	0/0	0/0	0/0	0/0	0/0	0/0	0/0	0/0	0/0	0/0	0/0	0/0	0/0	0/0	0/0	0/0	0/0	0/0	0/0	0/0	0/0	0/0	0/0	0/0	0/0	0/0	0/1	2022-01-01	0/0	0/0	0/0	0/0	0/1	0/0	0/0	0/0	0/0	0/0	0/0
scaffold_3	2126005	8373	C	G	.	PASS	NS=91;AF=0.764,0.236;AC=43;AN=98	GT	0/0	0/0	0/0	0/0	0/0	0/0	0/0	0/0	0/0	2022-01-01	0/0	0/0	1/0	2022-01-01	2022-01-01	2022-01-01	2022-01-01	2022-01-01	2022-01-01	2022-01-01	2022-01-01	1/0	1/0	1/0	2022-01-01	2022-01-01	2022-01-01	1/0	0/0	0/0	0/0	0/0	0/0	0/0	0/0	0/0	2022-01-01	2022-01-01	2022-01-01	2022-01-01	1/0
scaffold_3	2176950	8444	A	C	.	PASS	NS=91;AF=0.978,0.022;AC=4;AN=98	GT	0/0	0/0	0/0	0/0	0/0	0/0	0/0	0/0	0/0	0/0	0/0	0/0	0/0	0/0	0/0	0/0	0/0	0/0	0/0	0/0	0/0	0/0	0/0	0/0	0/0	0/0	0/0	0/0	1/0	1/0	1/0	1/0	0/0	0/0	0/0	0/0	0/0	0/0	0/0	0/0	0/0
scaffold_3	2199588	8473	T	C	.	PASS	NS=91;AF=0.736,0.264;AC=48;AN=98	GT	0/0	0/0	0/0	0/0	0/0	0/0	0/0	0/0	0/0	0/0	0/0	0/0	0/0	0/0	0/0	0/0	2022-01-01	2022-01-01	2022-01-01	2022-01-01	0/1	2022-01-01	2022-01-01	0/1	0/1	0/1	0/1	0/1	2022-01-01	0/1	0/1	0/1	0/1	2022-01-01	2022-01-01	2022-01-01	2022-01-01	2022-01-01	2022-01-01	2022-01-01	2022-01-01
scaffold_3	2217817	8507	G	A	.	PASS	NS=91;AF=0.995,0.005;AC=1;AN=98	GT	0/0	0/0	0/0	0/0	0/0	0/0	0/0	0/0	0/0	0/0	0/0	0/0	0/0	0/0	0/0	0/0	0/0	0/0	0/0	0/0	0/0	0/0	1/0	0/0	0/0	0/0	0/0	0/0	0/0	0/0	0/0	0/0	0/0	0/0	0/0	0/0	0/0	0/0	0/0	0/0	0/0
scaffold_3	2226460	8517	A	T	.	PASS	NS=91;AF=0.995,0.005;AC=1;AN=98	GT	0/0	0/0	0/0	0/0	0/0	0/0	0/0	0/0	0/0	0/0	0/0	0/0	0/0	0/0	0/0	0/0	0/0	0/0	0/0	0/0	0/0	0/0	0/0	0/0	0/0	0/0	0/0	0/0	0/0	0/0	0/0	0/0	0/0	0/0	0/0	0/1	0/0	0/0	0/0	0/0	0/0
scaffold_3	2238412	8551	C	A	.	PASS	NS=91;AF=0.962,0.038;AC=7;AN=98	GT	0/0	0/0	0/0	0/0	0/0	0/0	0/0	0/0	0/0	0/0	0/0	0/0	0/0	0/0	0/0	0/0	0/0	0/0	0/0	0/0	0/0	0/0	0/0	0/0	0/0	0/0	0/0	0/0	0/0	0/0	0/0	0/0	0/1	2022-01-01	2022-01-01	0/1	0/0	0/0	0/0	0/0	0/0
scaffold_3	2269335	8594	G	T	.	PASS	NS=91;AF=0.505,0.495;AC=89;AN=98	GT	2022-01-01	2022-01-01	2022-01-01	2022-01-01	2022-01-01	2022-01-01	2022-01-01	2022-01-01	2022-01-01	2022-01-01	2022-01-01	2022-01-01	2022-01-01	2022-01-01	2022-01-01	2022-01-01	2022-01-01	2022-01-01	2022-01-01	2022-01-01	2022-01-01	2022-01-01	2022-01-01	2022-01-01	2022-01-01	2022-01-01	2022-01-01	2022-01-01	0/0	1/0	1/0	0/0	2022-01-01	2022-01-01	2022-01-01	2022-01-01	2022-01-01	2022-01-01	2022-01-01	2022-01-01	2022-01-01
scaffold_3	2307727	8630	C	T	.	PASS	NS=91;AF=0.995,0.005;AC=1;AN=98	GT	0/0	0/0	0/0	0/0	0/0	0/0	0/0	0/0	0/0	0/0	0/0	0/0	0/0	0/0	0/0	0/0	0/0	0/0	0/0	0/0	0/0	0/0	0/0	0/0	0/0	0/0	0/0	0/0	0/0	0/0	0/0	0/0	1/0	0/0	0/0	0/0	0/0	0/0	0/0	0/0	0/0
scaffold_3	2316813	8639	C	T	.	PASS	NS=91;AF=0.978,0.022;AC=4;AN=98	GT	0/0	0/0	0/0	0/0	0/0	0/0	0/0	0/0	0/0	0/0	0/0	0/0	0/0	0/0	0/0	0/0	0/0	0/0	0/0	0/0	0/0	0/0	0/0	0/0	0/0	0/0	0/0	0/0	0/0	0/0	0/0	0/0	0/0	0/1	2022-01-01	0/1	0/0	0/0	0/0	0/0	0/0
scaffold_3	2350561	8699	G	A	.	PASS	NS=91;AF=0.945,0.055;AC=10;AN=98	GT	2022-01-01	2022-01-01	2022-01-01	2022-01-01	0/0	0/0	0/0	0/0	0/0	0/0	0/0	0/0	0/0	0/0	0/0	0/0	0/0	0/0	0/0	0/0	0/0	0/0	0/0	0/0	0/0	0/0	0/0	0/0	0/0	0/0	0/0	0/0	0/0	0/0	0/0	0/0	0/0	0/0	0/0	0/0	0/0
scaffold_3	2487211	8833	G	C	.	PASS	NS=91;AF=0.978,0.022;AC=4;AN=98	GT	0/0	0/0	0/0	0/0	0/0	0/0	0/0	0/0	0/0	0/0	0/0	0/0	0/0	0/0	0/0	0/0	0/0	0/0	0/0	0/0	0/0	0/0	0/0	0/0	0/0	0/0	0/0	0/0	0/0	0/0	0/0	0/0	1/0	1/0	0/0	2022-01-01	0/0	0/0	0/0	0/0	0/0
scaffold_3	2553078	8847	T	A	.	PASS	NS=91;AF=0.989,0.011;AC=2;AN=98	GT	0/0	0/0	0/0	0/0	0/0	0/0	0/0	0/0	0/0	0/0	0/0	0/0	0/0	0/0	0/0	0/0	0/0	0/0	0/0	0/0	0/0	0/0	0/0	0/0	0/0	0/0	0/0	0/0	0/0	0/0	0/0	0/0	0/0	0/0	0/0	0/0	0/0	0/0	0/0	0/0	0/0
scaffold_3	2565640	8851	G	A	.	PASS	NS=91;AF=0.967,0.033;AC=6;AN=98	GT	0/0	0/0	0/0	0/0	0/0	0/0	0/0	0/0	0/0	2022-01-01	2022-01-01	2022-01-01	0/0	0/0	0/0	0/0	0/0	0/0	0/0	0/0	0/0	0/0	0/0	0/0	0/0	0/0	0/0	0/0	0/0	0/0	0/0	0/0	0/0	0/0	0/0	0/0	0/0	0/0	0/0	0/0	0/0
scaffold_3	2568047	8853	C	T	.	PASS	NS=91;AF=0.995,0.005;AC=1;AN=98	GT	0/0	0/0	0/0	0/0	0/0	0/0	0/0	0/0	0/0	0/0	0/0	0/0	0/0	0/0	0/0	0/0	0/0	0/0	0/1	0/0	0/0	0/0	0/0	0/0	0/0	0/0	0/0	0/0	0/0	0/0	0/0	0/0	0/0	0/0	0/0	0/0	0/0	0/0	0/0	0/0	0/0
scaffold_3	2571553	8855	C	T	.	PASS	NS=91;AF=0.989,0.011;AC=2;AN=98	GT	0/0	0/0	0/0	0/0	0/0	0/0	0/0	0/0	0/0	0/0	0/0	0/0	0/0	0/0	0/0	0/0	0/0	0/0	0/0	0/0	0/0	0/0	0/0	0/0	0/1	0/0	0/1	0/0	0/0	0/0	0/0	0/0	0/0	0/0	0/0	0/0	0/0	0/0	0/0	0/0	0/0
scaffold_3	2664902	8864	C	T	.	PASS	NS=91;AF=0.978,0.022;AC=4;AN=98	GT	0/0	0/0	0/0	0/0	0/0	0/0	0/0	0/0	0/0	0/0	0/0	0/0	0/0	0/0	0/0	0/0	0/0	0/0	0/0	0/0	0/0	0/0	0/0	0/0	0/0	0/0	0/0	0/0	0/0	0/0	0/0	0/0	0/0	0/0	2022-01-01	1/0	0/0	1/0	0/0	0/0	0/0
scaffold_3	2664988	8863	G	T	.	PASS	NS=91;AF=0.945,0.055;AC=10;AN=98	GT	2022-01-01	2022-01-01	2022-01-01	2022-01-01	0/0	0/0	0/0	0/0	0/0	0/0	0/0	0/0	0/0	0/0	0/0	0/0	0/0	0/0	0/0	0/0	0/0	0/0	0/0	0/0	0/0	0/0	0/0	0/0	0/0	0/0	0/0	0/0	0/0	0/0	0/0	0/0	0/0	0/0	0/0	0/0	0/0
scaffold_3	2697214	8866	T	G	.	PASS	NS=91;AF=0.852,0.148;AC=27;AN=98	GT	0/0	0/0	0/0	0/0	2022-01-01	2022-01-01	2022-01-01	2022-01-01	2022-01-01	0/0	2022-01-01	2022-01-01	2022-01-01	0/0	0/1	0/1	2022-01-01	0/0	0/1	0/1	0/0	0/0	0/0	0/1	0/0	0/0	0/0	0/1	0/0	0/0	0/0	0/0	0/0	0/0	0/0	0/0	0/1	0/0	0/1	0/1	0/0
scaffold_3	2697328	8865	C	T	.	PASS	NS=91;AF=0.846,0.154;AC=28;AN=98	GT	0/0	0/0	0/0	0/0	2022-01-01	2022-01-01	2022-01-01	2022-01-01	2022-01-01	0/0	2022-01-01	2022-01-01	2022-01-01	0/0	0/1	0/1	2022-01-01	0/0	0/1	0/1	0/0	0/0	0/0	0/1	0/0	0/1	0/0	0/1	0/0	0/0	0/0	0/0	0/0	0/0	0/0	0/0	0/1	0/0	0/1	0/1	0/0
scaffold_3	2718507	8873	G	A	.	PASS	NS=91;AF=0.978,0.022;AC=4;AN=98	GT	0/0	0/0	0/0	0/0	0/0	0/0	0/0	0/0	2022-01-01	0/0	0/0	2022-01-01	0/0	0/0	0/0	0/0	0/0	0/0	0/0	0/0	0/0	0/0	0/0	0/0	0/0	0/0	0/0	0/0	0/0	0/0	0/0	0/0	0/0	0/0	0/0	0/0	0/0	0/0	0/0	0/0	0/0
scaffold_3	2806074	8914	A	G	.	PASS	NS=91;AF=0.995,0.005;AC=1;AN=98	GT	0/0	0/0	0/0	0/0	0/0	0/0	0/0	0/0	0/0	0/0	0/0	0/0	0/0	0/0	0/0	0/0	0/0	0/0	0/0	0/0	0/0	0/0	0/0	0/0	0/0	0/0	0/0	0/0	0/0	0/0	0/1	0/0	0/0	0/0	0/0	0/0	0/0	0/0	0/0	0/0	0/0
scaffold_3	2816209	8920	T	C	.	PASS	NS=91;AF=0.995,0.005;AC=1;AN=98	GT	0/0	0/0	0/0	0/0	0/0	0/0	0/0	0/0	0/0	0/0	0/0	0/0	0/0	0/0	0/0	0/0	0/0	0/0	0/0	0/0	0/0	0/0	0/0	0/0	0/0	0/0	0/0	1/0	0/0	0/0	0/0	0/0	0/0	0/0	0/0	0/0	0/0	0/0	0/0	0/0	0/0
scaffold_3	2845651	8926	A	T	.	PASS	NS=91;AF=0.989,0.011;AC=2;AN=98	GT	0/0	0/0	0/0	0/0	0/0	0/0	0/0	0/0	0/0	0/0	0/0	0/0	0/0	0/0	0/0	0/0	0/0	0/0	0/0	0/0	0/0	0/0	0/0	0/0	0/0	0/0	0/0	0/0	0/0	0/0	0/0	0/0	0/0	0/0	0/0	0/0	0/0	0/0	0/0	0/0	0/0
scaffold_3	2915492	8935	G	A	.	PASS	NS=91;AF=0.764,0.236;AC=43;AN=98	GT	0/0	0/0	0/0	0/0	0/1	0/0	2022-01-01	0/0	0/0	0/0	0/0	0/0	2022-01-01	0/1	0/1	0/1	2022-01-01	2022-01-01	2022-01-01	0/0	0/1	2022-01-01	0/1	0/1	0/1	0/0	0/1	0/0	0/1	0/1	0/0	0/1	0/1	2022-01-01	0/1	2022-01-01	2022-01-01	2022-01-01	0/1	0/1	0/0
scaffold_3	2954085	8949	A	G	.	PASS	NS=91;AF=0.863,0.137;AC=25;AN=98	GT	0/0	0/0	0/0	0/0	2022-01-01	2022-01-01	2022-01-01	2022-01-01	2022-01-01	2022-01-01	2022-01-01	2022-01-01	1/0	2022-01-01	2022-01-01	2022-01-01	0/0	0/0	0/0	0/0	1/0	0/0	0/0	1/0	0/0	0/0	0/0	0/0	0/0	0/0	0/0	0/0	0/0	0/0	0/0	0/0	0/0	0/0	0/0	0/0	0/0
scaffold_3	2960225	8953	C	A	.	PASS	NS=91;AF=0.978,0.022;AC=4;AN=98	GT	0/0	0/0	0/0	0/0	0/0	0/0	0/0	0/0	0/0	0/0	0/0	0/0	0/0	0/0	0/0	0/0	0/0	0/0	0/0	0/0	0/0	0/0	0/0	0/0	0/0	0/0	0/0	0/0	0/0	0/0	0/0	0/0	0/0	0/0	0/0	0/0	0/0	0/0	0/0	0/0	0/0
scaffold_3	2962899	8954	C	T	.	PASS	NS=91;AF=0.995,0.005;AC=1;AN=98	GT	0/0	0/0	0/0	0/0	0/0	0/0	0/0	0/0	0/0	0/0	0/0	0/0	0/0	0/0	0/0	0/0	0/0	0/0	0/0	0/0	0/0	0/0	0/0	0/0	0/0	0/0	0/0	0/0	0/0	0/0	0/0	0/0	0/0	0/0	0/0	0/0	0/0	0/0	0/0	0/0	0/0
scaffold_3	3015104	8975	C	T	.	PASS	NS=91;AF=0.852,0.148;AC=27;AN=98	GT	2022-01-01	2022-01-01	2022-01-01	2022-01-01	2022-01-01	2022-01-01	2022-01-01	2022-01-01	0/0	0/0	0/0	0/0	0/0	0/0	0/0	0/0	1/0	0/0	0/0	0/0	1/0	1/0	1/0	1/0	0/0	0/0	0/0	0/0	1/0	0/0	0/0	0/0	0/0	0/0	0/0	0/0	0/0	1/0	0/0	0/0	0/0
scaffold_3	3021573	8979	A	G	.	PASS	NS=91;AF=0.83,0.17;AC=27;AN=98	GT	2022-01-01	2022-01-01	2022-01-01	2022-01-01	2022-01-01	2022-01-01	2022-01-01	2022-01-01	0/0	0/0	0/0	0/0	0/0	0/0	0/0	0/0	1/0	0/0	0/0	0/0	1/0	1/0	1/0	1/0	0/0	0/0	0/0	0/0	1/0	0/0	0/0	0/0	0/0	0/0	0/0	0/0	0/0	1/0	0/0	0/0	0/0
scaffold_3	3027326	8985	G	A	.	PASS	NS=91;AF=0.731,0.269;AC=48;AN=98	GT	0/0	0/0	0/0	0/0	2022-01-01	2022-01-01	2022-01-01	2022-01-01	0/0	0/0	0/0	0/0	2022-01-01	2022-01-01	2022-01-01	2022-01-01	2022-01-01	0/0	0/0	1/0	1/0	2022-01-01	1/0	2022-01-01	2022-01-01	1/0	2022-01-01	2022-01-01	0/0	0/0	1/0	0/0	2022-01-01	0/0	0/0	0/0	1/0	2022-01-01	2022-01-01	2022-01-01	2022-01-01
scaffold_3	3037608	8990	T	C	.	PASS	NS=91;AF=0.819,0.181;AC=31;AN=98	GT	0/0	0/0	0/0	0/0	2022-01-01	2022-01-01	2022-01-01	2022-01-01	2022-01-01	2022-01-01	2022-01-01	2022-01-01	2022-01-01	2022-01-01	2022-01-01	2022-01-01	0/1	0/0	0/0	0/0	0/1	0/1	0/1	0/1	0/0	0/0	0/0	0/0	0/0	0/0	0/0	0/0	0/1	0/0	0/0	0/0	0/0	0/1	0/0	0/0	0/0
scaffold_3	3083418	9007	T	C	.	PASS	NS=91;AF=0.929,0.071;AC=13;AN=98	GT	0/0	0/0	0/0	0/0	0/0	0/0	0/0	0/0	0/0	0/0	0/0	0/0	0/0	0/0	0/0	0/0	0/0	2022-01-01	0/0	2022-01-01	0/0	0/0	0/0	0/0	0/0	0/0	0/0	0/0	1/0	1/0	0/0	1/0	0/0	0/0	0/0	0/0	0/0	0/0	0/0	0/0	0/0
scaffold_3	3131735	9015	A	G	.	PASS	NS=91;AF=0.555,0.445;AC=81;AN=98	GT	2022-01-01	2022-01-01	2022-01-01	2022-01-01	2022-01-01	2022-01-01	2022-01-01	2022-01-01	0/0	0/0	0/0	2022-01-01	2022-01-01	2022-01-01	2022-01-01	2022-01-01	2022-01-01	2022-01-01	2022-01-01	2022-01-01	2022-01-01	2022-01-01	2022-01-01	2022-01-01	2022-01-01	2022-01-01	2022-01-01	2022-01-01	0/1	0/0	0/1	0/0	2022-01-01	2022-01-01	2022-01-01	2022-01-01	2022-01-01	2022-01-01	2022-01-01	2022-01-01	2022-01-01
scaffold_3	3186264	9031	A	G	.	PASS	NS=91;AF=0.995,0.005;AC=1;AN=98	GT	0/0	0/0	0/0	0/0	0/0	0/0	0/0	0/0	0/0	0/0	0/0	0/0	0/0	0/0	0/0	0/0	0/0	0/0	0/0	0/0	0/0	0/0	1/0	0/0	0/0	0/0	0/0	0/0	0/0	0/0	0/0	0/0	0/0	0/0	0/0	0/0	0/0	0/0	0/0	0/0	0/0
scaffold_3	3218947	9039	C	T	.	PASS	NS=91;AF=0.995,0.005;AC=1;AN=98	GT	0/0	0/0	0/0	0/0	0/0	0/0	0/0	0/0	0/0	0/0	0/0	0/0	0/0	0/0	0/0	0/0	0/0	0/0	0/0	0/0	0/0	0/0	0/0	0/0	0/0	0/0	0/0	0/0	0/0	0/0	0/0	0/0	0/0	0/0	0/0	1/0	0/0	0/0	0/0	0/0	0/0
scaffold_3	3219012	9038	G	A	.	PASS	NS=91;AF=0.989,0.011;AC=2;AN=98	GT	0/0	0/0	0/0	0/0	0/0	0/0	0/0	0/0	0/0	0/0	0/0	0/0	0/0	0/0	0/0	0/0	0/0	0/0	0/0	0/0	0/0	0/0	0/0	0/0	0/0	0/0	0/0	0/0	0/0	1/0	0/0	1/0	0/0	0/0	0/0	0/0	0/0	0/0	0/0	0/0	0/0
scaffold_3	3238591	9044	C	A	.	PASS	NS=91;AF=0.995,0.005;AC=1;AN=98	GT	0/0	0/0	0/0	0/0	0/0	0/0	0/0	0/0	0/0	0/0	0/0	0/0	0/0	0/0	0/0	0/0	0/0	0/0	0/0	0/0	0/0	0/0	0/0	0/0	0/0	0/0	0/0	0/0	0/0	0/0	0/0	0/0	0/0	0/0	0/0	0/0	0/0	0/0	0/0	0/0	0/0
scaffold_3	3252249	9052	T	G	.	PASS	NS=91;AF=0.681,0.319;AC=58;AN=98	GT	2022-01-01	2022-01-01	2022-01-01	2022-01-01	2022-01-01	2022-01-01	2022-01-01	2022-01-01	0/0	0/0	0/0	0/0	1/0	2022-01-01	1/0	2022-01-01	2022-01-01	0/0	2022-01-01	2022-01-01	2022-01-01	2022-01-01	1/0	1/0	2022-01-01	2022-01-01	2022-01-01	2022-01-01	0/0	1/0	2022-01-01	2022-01-01	0/0	0/0	1/0	1/0	1/0	1/0	1/0	1/0	0/0
scaffold_3	3327922	9079	C	T	.	PASS	NS=91;AF=0.571,0.429;AC=78;AN=98	GT	2022-01-01	2022-01-01	2022-01-01	2022-01-01	1/0	2022-01-01	0/0	2022-01-01	0/0	0/0	0/0	0/0	2022-01-01	2022-01-01	2022-01-01	2022-01-01	2022-01-01	2022-01-01	2022-01-01	2022-01-01	2022-01-01	1/0	1/0	1/0	2022-01-01	1/0	2022-01-01	1/0	2022-01-01	1/0	2022-01-01	2022-01-01	2022-01-01	1/0	1/0	2022-01-01	2022-01-01	2022-01-01	1/0	2022-01-01	2022-01-01
scaffold_3	3337809	9087	C	T	.	PASS	NS=91;AF=0.978,0.022;AC=4;AN=98	GT	0/0	0/0	0/0	0/0	0/0	0/0	0/0	0/0	0/0	0/0	0/0	0/0	0/0	0/0	0/0	0/0	0/0	0/0	0/0	0/0	0/0	0/0	0/0	0/0	0/0	0/0	0/0	0/0	0/0	0/0	0/0	0/0	1/0	1/0	1/0	1/0	0/0	0/0	0/0	0/0	0/0
scaffold_3	3338364	9088	G	A	.	PASS	NS=91;AF=0.555,0.445;AC=81;AN=98	GT	2022-01-01	2022-01-01	2022-01-01	2022-01-01	2022-01-01	2022-01-01	2022-01-01	2022-01-01	2022-01-01	2022-01-01	2022-01-01	2022-01-01	2022-01-01	2022-01-01	2022-01-01	2022-01-01	1/0	0/0	1/0	1/0	2022-01-01	2022-01-01	2022-01-01	2022-01-01	2022-01-01	2022-01-01	2022-01-01	2022-01-01	2022-01-01	2022-01-01	2022-01-01	2022-01-01	1/0	1/0	1/0	1/0	1/0	1/0	2022-01-01	2022-01-01	0/0
scaffold_3	3410222	9105	C	T	.	PASS	NS=91;AF=0.956,0.044;AC=8;AN=98	GT	0/0	0/0	0/0	0/0	0/0	0/0	0/0	0/0	0/0	0/0	0/0	0/0	0/0	0/0	0/0	0/0	0/0	0/0	0/0	1/0	0/0	1/0	0/0	0/0	1/0	1/0	1/0	1/0	0/0	0/0	0/0	0/0	0/0	0/0	1/0	0/0	0/0	1/0	0/0	0/0	0/0
scaffold_3	3419522	9109	C	T	.	PASS	NS=91;AF=0.775,0.225;AC=40;AN=98	GT	2022-01-01	2022-01-01	2022-01-01	2022-01-01	0/0	0/0	0/0	0/0	0/0	0/0	0/0	0/0	0/0	0/0	0/0	0/0	2022-01-01	2022-01-01	1/0	2022-01-01	0/0	1/0	0/0	0/0	1/0	1/0	1/0	1/0	0/0	0/0	1/0	0/0	0/0	0/0	1/0	0/0	2022-01-01	2022-01-01	2022-01-01	2022-01-01	2022-01-01
scaffold_3	3434501	9120	G	T	.	PASS	NS=91;AF=0.962,0.038;AC=7;AN=98	GT	0/0	0/0	0/0	0/0	0/0	0/0	0/0	0/0	0/0	0/0	0/0	0/0	0/0	0/0	0/0	0/0	0/0	0/0	1/0	0/0	0/0	1/0	0/0	0/0	0/0	0/0	0/0	0/0	0/0	1/0	1/0	0/0	0/0	0/0	1/0	0/0	0/0	0/0	0/0	0/0	0/0
scaffold_3	3434559	9119	C	T	.	PASS	NS=91;AF=0.813,0.187;AC=33;AN=98	GT	0/0	0/0	0/0	0/0	2022-01-01	2022-01-01	2022-01-01	2022-01-01	2022-01-01	2022-01-01	2022-01-01	2022-01-01	2022-01-01	2022-01-01	2022-01-01	2022-01-01	0/0	0/0	0/0	0/0	2022-01-01	0/0	2022-01-01	2022-01-01	0/0	0/0	0/0	0/1	0/1	0/0	0/0	0/0	0/0	0/0	0/0	0/1	0/0	0/0	0/0	0/0	0/0
scaffold_3	3492647	9151	G	A	.	PASS	NS=91;AF=0.83,0.17;AC=31;AN=98	GT	0/0	0/0	0/0	0/0	2022-01-01	2022-01-01	2022-01-01	2022-01-01	2022-01-01	2022-01-01	2022-01-01	2022-01-01	2022-01-01	2022-01-01	2022-01-01	2022-01-01	0/0	0/0	0/0	0/0	0/1	0/1	0/1	0/1	0/0	0/0	0/0	0/1	0/0	0/0	0/0	0/0	0/0	0/0	0/0	0/0	0/0	0/1	0/0	0/0	0/0
scaffold_3	3492983	9152	C	T	.	PASS	NS=91;AF=0.934,0.066;AC=12;AN=98	GT	0/0	0/0	0/0	0/0	0/0	0/0	0/0	0/0	0/0	0/0	0/0	0/0	0/0	0/0	0/0	0/0	0/1	0/0	0/1	0/0	0/0	0/0	0/0	0/0	0/1	0/0	0/1	0/0	0/0	0/1	0/1	0/0	0/1	0/1	2022-01-01	0/1	0/0	0/0	0/0	0/0	0/0
scaffold_3	3609679	9177	C	A	.	PASS	NS=91;AF=0.56,0.44;AC=64;AN=98	GT	0/0	0/0	0/0	0/0	2022-01-01	2022-01-01	2022-01-01	2022-01-01	2022-01-01	2022-01-01	2022-01-01	2022-01-01	2022-01-01	2022-01-01	2022-01-01	2022-01-01	2022-01-01	2022-01-01	2022-01-01	2022-01-01	2022-01-01	0/1	0/1	0/1	2022-01-01	2022-01-01	2022-01-01	2022-01-01	2022-01-01	0/1	0/1	0/1	2022-01-01	2022-01-01	0/1	2022-01-01	0/0	0/1	0/1	0/1	0/0
scaffold_3	3727028	9205	T	G	.	PASS	NS=91;AF=0.659,0.341;AC=52;AN=98	GT	2022-01-01	2022-01-01	2022-01-01	2022-01-01	0/1	2022-01-01	0/0	2022-01-01	2022-01-01	2022-01-01	0/0	0/0	0/0	0/0	0/0	0/0	2022-01-01	2022-01-01	2022-01-01	2022-01-01	2022-01-01	0/1	2022-01-01	0/1	0/1	2022-01-01	0/1	2022-01-01	0/0	0/1	0/1	2022-01-01	2022-01-01	0/1	0/1	0/0	0/0	0/0	0/0	0/0	0/0
scaffold_3	3727126	9204	C	A	.	PASS	NS=91;AF=0.989,0.011;AC=2;AN=98	GT	0/0	0/0	0/0	0/0	0/0	0/0	0/0	0/0	0/0	0/0	0/0	0/0	0/0	0/0	0/0	0/0	0/0	0/0	0/0	0/0	0/0	0/0	0/0	0/0	0/0	0/0	0/0	0/0	0/0	0/0	1/0	1/0	0/0	0/0	0/0	0/0	0/0	0/0	0/0	0/0	0/0
scaffold_3	3786960	9226	T	G	.	PASS	NS=91;AF=0.995,0.005;AC=1;AN=98	GT	0/0	0/0	0/0	0/0	0/0	0/0	0/0	0/0	0/0	0/0	0/0	0/0	0/0	0/0	0/0	0/0	0/1	0/0	0/0	0/0	0/0	0/0	0/0	0/0	0/0	0/0	0/0	0/0	0/0	0/0	0/0	0/0	0/0	0/0	0/0	0/0	0/0	0/0	0/0	0/0	0/0
scaffold_3	3842377	9248	C	T	.	PASS	NS=91;AF=0.599,0.401;AC=3;AN=98	GT	0/0	0/0	0/0	0/0	0/0	0/0	0/0	0/0	0/0	0/0	0/0	0/0	0/0	0/0	0/0	0/0	0/0	0/0	0/0	0/0	0/0	0/0	0/0	0/0	0/0	0/0	0/0	0/0	0/0	0/0	0/0	0/0	0/0	0/0	0/0	0/0	0/0	0/0	0/0	0/0	0/0
scaffold_3	3907783	9275	A	G	.	PASS	NS=91;AF=0.863,0.137;AC=12;AN=98	GT	0/0	0/0	0/0	0/0	0/0	0/0	0/0	0/0	0/0	0/0	0/0	0/0	0/0	0/0	0/0	0/0	0/0	0/0	0/0	0/0	0/0	0/0	0/0	1/0	0/0	0/0	0/0	0/0	0/0	0/0	0/0	1/0	1/0	0/0	0/0	0/0	0/0	0/0	1/0	1/0	0/0
scaffold_3	3907820	9274	C	T	.	PASS	NS=91;AF=0.945,0.055;AC=10;AN=98	GT	0/0	0/0	0/0	0/0	0/0	0/0	0/0	0/0	0/0	0/0	0/0	0/0	0/0	0/0	0/0	0/0	0/0	0/0	0/0	0/0	0/1	0/0	0/1	0/1	0/0	0/0	0/0	0/1	0/0	0/0	0/0	0/0	0/0	0/0	0/0	0/0	2022-01-01	2022-01-01	0/0	0/0	0/0
scaffold_3	4051251	9312	G	A	.	PASS	NS=91;AF=0.676,0.324;AC=59;AN=98	GT	2022-01-01	2022-01-01	2022-01-01	2022-01-01	0/0	0/0	0/0	0/0	2022-01-01	2022-01-01	2022-01-01	0/0	0/0	0/0	0/0	0/0	1/0	0/0	0/0	2022-01-01	2022-01-01	2022-01-01	2022-01-01	2022-01-01	2022-01-01	2022-01-01	2022-01-01	2022-01-01	2022-01-01	2022-01-01	2022-01-01	2022-01-01	1/0	1/0	1/0	1/0	2022-01-01	2022-01-01	1/0	1/0	1/0
scaffold_3	4063456	9321	A	G	.	PASS	NS=91;AF=0.912,0.088;AC=16;AN=98	GT	0/0	0/0	0/0	0/0	2022-01-01	2022-01-01	2022-01-01	2022-01-01	0/0	0/0	0/0	2022-01-01	0/1	2022-01-01	2022-01-01	0/1	0/0	0/0	0/0	0/0	0/0	0/0	0/0	0/0	0/0	0/0	0/0	0/0	0/0	0/0	0/0	0/0	0/0	0/0	0/0	0/0	0/0	0/0	0/0	0/0	0/0
scaffold_3	4082252	9332	A	G	.	PASS	NS=91;AF=0.984,0.016;AC=3;AN=98	GT	0/0	0/0	0/0	0/0	0/1	0/0	2022-01-01	0/0	0/0	0/0	0/0	0/0	0/0	0/0	0/0	0/0	0/0	0/0	0/0	0/0	0/0	0/0	0/0	0/0	0/0	0/0	0/0	0/0	0/0	0/0	0/0	0/0	0/0	0/0	0/0	0/0	0/0	0/0	0/0	0/0	0/0
scaffold_3	4094900	9340	T	C	.	PASS	NS=91;AF=0.945,0.055;AC=10;AN=98	GT	0/0	0/0	0/0	0/0	0/0	0/0	0/0	0/0	2022-01-01	2022-01-01	0/0	0/0	0/0	0/0	0/0	0/0	0/0	0/0	0/0	0/0	0/1	2022-01-01	0/1	2022-01-01	0/0	0/0	0/0	0/0	0/0	0/0	0/0	0/0	0/0	0/0	0/0	0/0	0/0	0/0	0/0	0/0	0/0
scaffold_3	4330507	9419	T	C	.	PASS	NS=91;AF=0.945,0.055;AC=10;AN=98	GT	0/0	0/0	0/0	0/0	0/0	0/0	0/0	0/0	2022-01-01	0/0	0/0	2022-01-01	2022-01-01	2022-01-01	1/0	1/0	0/0	0/0	0/0	0/0	0/0	0/0	0/0	0/0	0/0	0/0	0/0	0/0	0/0	0/0	0/0	0/0	0/0	0/0	0/0	0/0	0/0	0/0	0/0	0/0	0/0
scaffold_3	4402998	9429	T	G	.	PASS	NS=91;AF=0.995,0.005;AC=1;AN=98	GT	0/0	0/0	0/0	0/0	0/0	0/0	0/0	0/0	0/0	0/0	0/0	0/0	0/0	0/0	0/0	0/0	0/0	0/0	0/0	0/0	0/0	0/0	0/0	0/0	0/0	0/0	0/0	0/0	0/0	0/0	0/0	0/0	0/0	0/0	0/0	0/0	0/0	0/0	0/0	0/0	0/1
scaffold_3	4440004	9434	T	C	.	PASS	NS=91;AF=0.835,0.165;AC=30;AN=98	GT	0/0	0/0	0/0	0/0	1/0	0/0	2022-01-01	0/0	2022-01-01	2022-01-01	0/0	2022-01-01	2022-01-01	2022-01-01	2022-01-01	2022-01-01	0/0	0/0	0/0	0/0	0/0	2022-01-01	1/0	2022-01-01	0/0	1/0	0/0	0/0	0/0	0/0	0/0	0/0	0/0	1/0	0/0	0/0	0/0	1/0	0/0	1/0	0/0
scaffold_3	4484533	9446	A	T	.	PASS	NS=91;AF=0.549,0.451;AC=82;AN=98	GT	2022-01-01	2022-01-01	2022-01-01	2022-01-01	2022-01-01	2022-01-01	2022-01-01	2022-01-01	0/0	0/0	0/0	0/0	0/0	0/1	0/0	0/1	2022-01-01	2022-01-01	2022-01-01	2022-01-01	0/1	2022-01-01	0/1	2022-01-01	2022-01-01	2022-01-01	2022-01-01	2022-01-01	2022-01-01	2022-01-01	2022-01-01	2022-01-01	2022-01-01	2022-01-01	2022-01-01	2022-01-01	2022-01-01	2022-01-01	2022-01-01	2022-01-01	2022-01-01
scaffold_3	4499952	9450	C	A	.	PASS	NS=91;AF=0.995,0.005;AC=1;AN=98	GT	0/0	0/0	0/0	0/0	0/0	0/0	0/0	0/0	0/0	0/0	0/0	0/0	0/1	0/0	0/0	0/0	0/0	0/0	0/0	0/0	0/0	0/0	0/0	0/0	0/0	0/0	0/0	0/0	0/0	0/0	0/0	0/0	0/0	0/0	0/0	0/0	0/0	0/0	0/0	0/0	0/0
scaffold_3	4520819	9457	G	A	.	PASS	NS=91;AF=0.989,0.011;AC=2;AN=98	GT	0/0	0/0	0/0	0/0	0/0	0/0	0/0	0/0	0/0	0/0	0/0	0/0	0/0	0/0	0/0	0/0	0/0	0/0	0/0	0/0	0/0	0/0	0/0	0/0	0/0	0/0	0/0	0/0	0/1	0/1	0/0	0/0	0/0	0/0	0/0	0/0	0/0	0/0	0/0	0/0	0/0
scaffold_3	4605383	9470	T	G	.	PASS	NS=91;AF=0.995,0.005;AC=1;AN=98	GT	0/0	0/0	0/0	0/0	0/0	0/0	0/0	0/0	0/0	0/0	0/0	0/0	0/0	0/0	0/0	0/0	0/0	0/0	0/0	0/0	0/0	0/0	0/0	0/0	0/0	0/1	0/0	0/0	0/0	0/0	0/0	0/0	0/0	0/0	0/0	0/0	0/0	0/0	0/0	0/0	0/0
scaffold_3	4625376	9474	A	T	.	PASS	NS=91;AF=0.995,0.005;AC=1;AN=98	GT	0/0	0/0	0/0	0/0	0/0	0/0	0/0	0/0	0/0	0/0	0/0	0/0	0/0	0/0	0/0	0/0	0/0	0/0	0/0	0/0	0/0	0/0	0/0	0/0	0/0	0/0	0/0	0/0	0/0	0/0	0/0	0/0	0/0	0/0	0/0	0/0	0/0	0/0	0/0	0/0	0/0
scaffold_3	4636412	9479	C	A	.	PASS	NS=91;AF=0.764,0.236;AC=13;AN=98	GT	0/0	0/0	0/0	0/0	1/0	2022-01-01	0/0	2022-01-01	0/0	0/0	0/0	0/0	2022-01-01	2022-01-01	2022-01-01	2022-01-01	0/0	0/0	0/0	0/0	0/0	0/0	0/0	0/0	0/0	0/0	0/0	0/0	0/0	0/0	0/0	0/0	0/0	0/0	0/0	0/0	0/0	0/0	0/0	0/0	0/0
scaffold_3	4719149	9492	A	G	.	PASS	NS=91;AF=0.962,0.038;AC=7;AN=98	GT	0/0	0/0	0/0	0/0	0/0	0/0	0/0	0/0	0/0	0/0	0/0	0/0	0/0	0/0	0/0	0/0	0/0	0/0	0/0	0/0	0/0	0/0	0/0	0/0	0/0	0/0	0/0	0/0	0/0	0/0	0/0	0/0	0/0	0/0	0/0	0/0	0/0	2022-01-01	0/1	0/1	0/1
scaffold_3	4784403	9501	G	A	.	PASS	NS=91;AF=0.962,0.038;AC=7;AN=98	GT	0/0	0/0	0/0	0/0	0/0	0/0	0/0	0/0	0/0	0/0	0/0	0/0	0/0	0/0	0/0	0/0	0/0	0/0	0/0	0/0	0/0	0/1	2022-01-01	0/1	0/1	0/0	0/1	0/1	0/0	0/0	0/0	0/0	0/0	0/0	0/0	0/0	0/0	0/0	0/0	0/0	0/0
scaffold_3	4822775	9514	G	A	.	PASS	NS=91;AF=0.929,0.071;AC=13;AN=98	GT	0/0	0/0	0/0	0/0	0/0	0/0	0/0	0/0	0/0	0/0	0/0	0/0	0/0	0/0	0/0	0/0	0/0	0/0	0/0	0/0	0/0	0/0	0/0	0/0	0/0	0/0	0/0	0/0	1/0	2022-01-01	1/0	1/0	0/0	0/0	0/0	0/0	0/0	0/0	0/0	0/0	0/0
scaffold_3	4875264	9531	C	T	.	PASS	NS=91;AF=0.989,0.011;AC=2;AN=98	GT	0/0	0/0	0/0	0/0	0/0	0/0	0/0	0/0	0/0	0/0	0/0	0/0	0/0	0/0	0/0	0/0	0/0	0/0	0/0	0/0	0/0	0/0	0/0	0/0	0/0	0/0	0/0	0/0	0/0	0/0	0/0	0/0	0/0	0/0	0/0	0/0	0/0	0/0	0/0	0/0	0/0
scaffold_3	4914777	9542	C	G	.	PASS	NS=91;AF=0.995,0.005;AC=1;AN=98	GT	0/0	0/0	0/0	0/0	0/0	0/0	0/0	0/0	0/0	0/0	0/0	0/0	0/0	0/0	0/0	0/0	0/0	0/0	0/0	0/0	0/0	0/0	0/0	0/0	0/0	0/0	0/0	0/1	0/0	0/0	0/0	0/0	0/0	0/0	0/0	0/0	0/0	0/0	0/0	0/0	0/0
scaffold_3	4945051	9552	C	T	.	PASS	NS=91;AF=0.984,0.016;AC=3;AN=98	GT	0/0	0/0	0/0	0/0	0/0	0/0	0/0	0/0	0/0	0/0	0/0	0/0	0/0	0/0	0/0	0/0	0/0	2022-01-01	0/0	0/1	0/0	0/0	0/0	0/0	0/0	0/0	0/0	0/0	0/0	0/0	0/0	0/0	0/0	0/0	0/0	0/0	0/0	0/0	0/0	0/0	0/0
scaffold_3	4963869	9560	G	A	.	PASS	NS=91;AF=0.637,0.363;AC=66;AN=98	GT	2022-01-01	2022-01-01	2022-01-01	2022-01-01	0/0	0/0	0/0	0/0	0/0	2022-01-01	2022-01-01	2022-01-01	2022-01-01	2022-01-01	2022-01-01	2022-01-01	0/0	2022-01-01	2022-01-01	1/0	1/0	0/0	2022-01-01	1/0	2022-01-01	2022-01-01	2022-01-01	1/0	2022-01-01	2022-01-01	2022-01-01	2022-01-01	2022-01-01	2022-01-01	2022-01-01	2022-01-01	1/0	0/0	0/0	1/0	0/0
scaffold_3	4971829	9564	T	A	.	PASS	NS=91;AF=0.698,0.302;AC=55;AN=98	GT	0/0	0/0	0/0	2022-01-01	0/0	0/0	0/0	0/0	0/0	2022-01-01	2022-01-01	0/0	2022-01-01	2022-01-01	2022-01-01	2022-01-01	0/0	2022-01-01	0/0	1/0	1/0	1/0	1/0	0/0	2022-01-01	2022-01-01	2022-01-01	1/0	2022-01-01	2022-01-01	2022-01-01	2022-01-01	2022-01-01	2022-01-01	2022-01-01	2022-01-01	0/0	0/0	1/0	1/0	0/0
scaffold_3	4977265	9565	G	A	.	PASS	NS=91;AF=0.995,0.005;AC=1;AN=98	GT	0/0	0/0	0/0	0/0	0/0	0/0	0/0	0/0	0/0	0/0	0/0	0/0	0/0	0/0	0/0	0/0	0/0	0/0	0/0	0/0	0/0	0/0	0/0	0/0	0/0	0/0	0/0	0/0	0/0	0/0	0/0	0/0	0/0	0/0	0/0	0/0	0/0	0/0	0/0	0/0	0/0
scaffold_3	5111670	9625	A	C	.	PASS	NS=91;AF=0.956,0.044;AC=8;AN=98	GT	0/0	0/0	0/0	0/0	0/0	0/0	0/0	0/0	2022-01-01	0/0	0/0	2022-01-01	0/1	0/1	0/0	0/1	0/0	0/0	0/0	0/0	0/0	0/0	0/1	0/0	0/0	0/0	0/0	0/0	0/0	0/0	0/0	0/0	0/0	0/0	0/0	0/0	0/0	0/0	0/0	0/0	0/0
scaffold_3	5208887	9663	A	T	.	PASS	NS=91;AF=0.984,0.016;AC=3;AN=98	GT	0/0	0/0	0/0	0/0	0/0	0/0	0/0	0/0	0/0	0/0	0/0	0/0	0/0	0/0	0/0	0/0	0/0	0/0	0/0	0/0	0/0	0/0	0/0	0/0	0/0	0/0	0/0	0/0	0/0	1/0	1/0	1/0	0/0	0/0	0/0	0/0	0/0	0/0	0/0	0/0	0/0
scaffold_3	5214001	9666	C	T	.	PASS	NS=91;AF=0.984,0.016;AC=3;AN=98	GT	0/0	0/0	0/0	0/0	1/0	0/0	2022-01-01	0/0	0/0	0/0	0/0	0/0	0/0	0/0	0/0	0/0	0/0	0/0	0/0	0/0	0/0	0/0	0/0	0/0	0/0	0/0	0/0	0/0	0/0	0/0	0/0	0/0	0/0	0/0	0/0	0/0	0/0	0/0	0/0	0/0	0/0
scaffold_3	5445013	9761	A	C	.	PASS	NS=91;AF=0.995,0.005;AC=1;AN=98	GT	0/0	0/0	0/0	0/0	0/0	0/0	0/0	0/0	0/0	0/0	0/0	0/0	0/0	0/0	0/0	0/0	0/0	0/0	0/0	0/0	0/0	0/0	0/0	0/0	0/0	0/0	0/0	0/0	0/0	0/0	0/0	0/0	0/0	0/0	0/0	0/0	1/0	0/0	0/0	0/0	0/0
scaffold_3	5474297	9772	A	T	.	PASS	NS=91;AF=0.995,0.005;AC=1;AN=98	GT	0/0	0/0	0/0	0/0	0/0	0/0	0/0	0/0	0/0	0/0	0/0	0/0	0/0	0/0	0/0	0/0	0/0	0/0	0/0	0/0	0/0	0/0	0/0	0/0	0/0	0/0	0/0	0/0	0/0	0/0	0/0	0/0	0/0	0/0	0/0	0/0	0/0	0/0	0/0	0/1	0/0
scaffold_3	5518366	9794	A	G	.	PASS	NS=91;AF=0.989,0.011;AC=2;AN=98	GT	0/0	0/0	0/0	0/0	0/0	0/0	0/0	0/0	0/0	0/0	0/0	0/0	0/0	0/0	0/0	0/0	0/0	0/0	0/0	0/0	0/0	0/0	0/0	0/0	0/0	0/0	0/0	0/0	0/0	0/1	0/0	0/1	0/0	0/0	0/0	0/0	0/0	0/0	0/0	0/0	0/0
scaffold_3	5542901	9798	C	T	.	PASS	NS=91;AF=0.995,0.005;AC=1;AN=98	GT	0/0	0/0	0/0	0/0	0/0	0/0	0/0	0/0	0/0	0/0	0/0	0/0	0/0	0/0	0/1	0/0	0/0	0/0	0/0	0/0	0/0	0/0	0/0	0/0	0/0	0/0	0/0	0/0	0/0	0/0	0/0	0/0	0/0	0/0	0/0	0/0	0/0	0/0	0/0	0/0	0/0
scaffold_3	5571129	9805	G	A	.	PASS	NS=91;AF=0.962,0.038;AC=7;AN=98	GT	0/0	0/0	0/0	0/0	0/0	0/0	0/0	0/0	0/0	0/0	0/0	0/0	2022-01-01	0/1	0/0	0/1	0/1	0/0	0/0	0/0	0/0	0/0	0/0	0/1	0/0	0/0	0/0	0/0	0/0	0/0	0/0	0/0	0/0	0/0	0/0	0/0	0/0	0/0	0/0	0/1	0/0
scaffold_3	5626091	9815	A	G	.	PASS	NS=91;AF=0.945,0.055;AC=10;AN=98	GT	0/0	0/0	0/0	0/0	0/0	0/0	0/0	0/0	0/0	0/0	0/0	0/0	0/0	0/0	0/0	0/0	0/0	0/0	0/0	0/0	0/0	0/0	0/0	0/0	0/0	0/0	0/0	0/0	0/1	0/1	0/1	0/1	0/1	0/1	0/0	0/0	0/0	0/0	0/0	0/0	0/0
scaffold_3	5655843	9821	T	A	.	PASS	NS=91;AF=0.802,0.198;AC=36;AN=98	GT	0/0	0/0	0/0	0/0	2022-01-01	2022-01-01	2022-01-01	2022-01-01	2022-01-01	0/0	0/0	0/0	0/0	0/1	0/1	0/1	0/0	0/0	0/1	0/0	0/1	0/0	0/0	0/0	0/0	0/0	0/0	0/0	0/1	0/0	0/1	0/0	0/1	0/0	0/0	2022-01-01	2022-01-01	0/1	2022-01-01	0/1	2022-01-01
scaffold_3	5687958	9828	A	C	.	PASS	NS=91;AF=0.967,0.033;AC=6;AN=98	GT	0/0	0/0	0/0	0/0	0/0	0/0	0/0	0/0	0/0	0/0	0/0	0/0	1/0	2022-01-01	1/0	2022-01-01	0/0	0/0	0/0	0/0	0/0	0/0	0/0	0/0	0/0	0/0	0/0	0/0	0/0	0/0	0/0	0/0	0/0	0/0	0/0	0/0	0/0	0/0	0/0	0/0	0/0
scaffold_3	5725996	9844	G	A	.	PASS	NS=91;AF=0.973,0.027;AC=2;AN=98	GT	0/0	0/0	0/0	0/0	0/0	0/0	0/0	0/0	0/0	0/0	0/0	0/0	0/0	0/0	0/0	0/0	0/0	0/0	0/0	0/0	0/0	0/0	0/0	0/0	0/0	0/0	0/0	0/0	0/0	0/0	0/0	0/0	0/0	1/0	1/0	0/0	0/0	0/0	0/0	0/0	0/0
scaffold_3	5839879	9876	A	T	.	PASS	NS=91;AF=0.901,0.099;AC=18;AN=98	GT	0/0	0/0	0/0	0/0	0/0	0/0	0/0	0/0	2022-01-01	2022-01-01	2022-01-01	2022-01-01	2022-01-01	2022-01-01	2022-01-01	2022-01-01	0/0	0/0	0/0	0/0	0/0	0/1	0/0	0/0	0/0	0/1	0/0	0/0	0/0	0/0	0/0	0/0	0/0	0/0	0/0	0/0	0/0	0/0	0/0	0/0	0/0
scaffold_3	6193952	9979	G	A	.	PASS	NS=91;AF=0.956,0.044;AC=8;AN=98	GT	0/0	0/0	0/0	0/0	0/0	0/0	0/0	0/0	0/0	0/0	0/0	0/0	0/0	0/0	0/0	0/0	0/0	0/0	0/0	0/1	0/0	0/0	0/0	0/0	0/0	0/0	0/0	0/0	0/0	0/0	0/0	0/0	0/0	0/0	0/0	0/0	0/0	0/1	0/0	0/0	0/1
scaffold_3	6219400	9995	C	T	.	PASS	NS=91;AF=0.549,0.451;AC=81;AN=98	GT	2022-01-01	2022-01-01	2022-01-01	2022-01-01	0/0	0/0	0/0	2022-01-01	0/0	2022-01-01	0/0	0/0	2022-01-01	2022-01-01	2022-01-01	2022-01-01	2022-01-01	2022-01-01	2022-01-01	2022-01-01	0/0	0/0	0/1	2022-01-01	2022-01-01	2022-01-01	2022-01-01	2022-01-01	2022-01-01	2022-01-01	2022-01-01	2022-01-01	2022-01-01	2022-01-01	2022-01-01	2022-01-01	2022-01-01	2022-01-01	2022-01-01	2022-01-01	2022-01-01
scaffold_3	6258909	10009	A	T	.	PASS	NS=91;AF=0.995,0.005;AC=1;AN=98	GT	0/0	0/0	0/0	0/0	0/0	0/0	0/0	0/0	0/0	0/0	0/0	0/0	0/0	0/0	0/0	0/0	0/0	0/0	0/0	0/0	0/0	0/0	0/0	0/0	0/0	0/0	0/0	0/0	0/0	0/0	1/0	0/0	0/0	0/0	0/0	0/0	0/0	0/0	0/0	0/0	0/0
scaffold_3	6372609	10042	G	A	.	PASS	NS=91;AF=0.956,0.044;AC=8;AN=98	GT	0/0	0/0	0/0	0/0	0/0	0/0	0/0	0/0	0/0	0/0	0/0	0/0	0/0	0/0	0/0	0/0	0/0	0/0	0/0	0/0	0/0	0/0	0/0	0/0	0/0	0/0	0/0	0/0	0/0	0/0	0/0	1/0	0/0	0/0	0/0	0/0	0/0	0/0	0/0	0/0	0/0
scaffold_3	6426752	10058	C	A	.	PASS	NS=91;AF=0.962,0.038;AC=7;AN=98	GT	0/0	0/0	0/0	0/0	0/0	0/0	0/0	2022-01-01	0/0	0/0	0/0	0/0	0/0	0/0	0/0	0/0	0/0	0/0	0/0	0/0	0/0	0/1	0/1	0/0	0/0	0/0	0/0	0/1	0/0	0/0	0/0	0/0	0/0	0/0	0/0	0/0	0/1	0/0	0/1	0/0	0/0
scaffold_3	6591878	10109	G	A	.	PASS	NS=91;AF=0.989,0.011;AC=2;AN=98	GT	0/0	0/0	0/0	0/0	0/0	0/0	0/0	0/0	0/0	0/0	0/0	0/0	0/0	0/0	0/0	0/0	0/0	0/0	0/0	0/0	0/0	0/0	0/0	0/0	0/0	0/0	0/0	0/0	0/0	0/0	0/0	1/0	0/0	0/0	0/0	0/0	0/0	0/0	1/0	0/0	0/0
scaffold_3	6640576	10119	T	C	.	PASS	NS=91;AF=0.984,0.016;AC=3;AN=98	GT	0/0	0/0	0/0	0/0	0/0	0/0	0/0	0/0	0/0	0/0	0/0	0/0	0/0	0/0	0/0	0/0	2022-01-01	0/0	1/0	0/0	0/0	0/0	0/0	0/0	0/0	0/0	0/0	0/0	0/0	0/0	0/0	0/0	0/0	0/0	0/0	0/0	0/0	0/0	0/0	0/0	0/0
scaffold_3	6671905	10127	G	A	.	PASS	NS=91;AF=0.874,0.126;AC=23;AN=98	GT	0/0	0/0	0/0	0/0	0/0	0/0	0/0	0/0	0/0	0/0	0/0	0/0	0/0	0/0	0/0	0/0	0/0	2022-01-01	1/0	0/0	2022-01-01	1/0	0/0	2022-01-01	2022-01-01	0/0	2022-01-01	1/0	0/0	0/0	0/0	1/0	0/0	0/0	0/0	0/0	1/0	1/0	1/0	0/0	0/0
scaffold_3	6681813	10130	A	C	.	PASS	NS=91;AF=0.962,0.038;AC=7;AN=98	GT	0/0	0/0	0/0	0/0	0/0	0/0	0/0	0/0	0/0	0/0	0/0	0/0	0/0	0/0	0/0	0/0	0/0	2022-01-01	1/0	0/0	0/0	0/0	0/0	0/0	2022-01-01	0/0	2022-01-01	0/0	0/0	0/0	0/0	0/0	0/0	0/0	0/0	0/0	0/0	0/0	0/0	0/0	0/0
scaffold_3	6732941	10151	A	T	.	PASS	NS=91;AF=0.857,0.143;AC=26;AN=98	GT	0/0	0/0	0/0	0/0	0/0	0/0	0/0	0/0	2022-01-01	2022-01-01	0/0	2022-01-01	2022-01-01	0/1	0/1	0/1	0/0	0/0	0/0	0/1	0/0	0/0	2022-01-01	0/0	0/0	0/1	0/0	0/1	0/0	0/0	0/0	0/0	0/0	2022-01-01	0/0	0/0	0/1	0/0	0/1	0/1	0/0
scaffold_3	6784576	10169	G	T	.	PASS	NS=91;AF=0.731,0.269;AC=33;AN=98	GT	0/0	0/0	0/0	0/0	0/0	0/0	0/0	0/0	2022-01-01	2022-01-01	2022-01-01	2022-01-01	1/0	1/0	1/0	2022-01-01	1/0	0/0	1/0	0/0	1/0	0/0	1/0	0/0	1/0	2022-01-01	1/0	2022-01-01	0/0	0/0	0/0	0/0	0/0	1/0	1/0	0/0	1/0	0/0	1/0	0/0	1/0
scaffold_3	6868178	10179	C	T	.	PASS	NS=91;AF=0.995,0.005;AC=1;AN=98	GT	0/0	0/0	0/0	0/0	0/0	0/0	0/0	0/0	0/0	0/0	0/0	0/0	0/0	0/0	0/0	0/0	0/0	0/0	0/0	0/0	0/0	0/0	0/0	0/0	0/0	0/0	0/0	0/0	1/0	0/0	0/0	0/0	0/0	0/0	0/0	0/0	0/0	0/0	0/0	0/0	0/0
scaffold_3	7005049	10205	G	A	.	PASS	NS=91;AF=0.742,0.258;AC=5;AN=98	GT	0/0	0/0	0/0	0/0	0/0	0/0	0/0	0/0	0/0	0/0	0/0	0/0	0/0	0/0	0/0	0/0	0/0	0/0	0/0	0/0	0/1	0/1	0/1	0/1	0/0	0/0	0/0	0/1	0/0	0/0	0/0	0/0	0/0	0/0	0/0	0/0	0/0	0/0	0/0	0/0	0/0
scaffold_3	7125921	10232	A	C	.	PASS	NS=91;AF=0.995,0.005;AC=1;AN=98	GT	0/0	0/0	0/0	0/0	0/0	0/0	0/0	0/0	0/0	0/0	0/0	0/0	0/0	0/0	0/0	0/0	0/0	0/0	0/0	0/0	0/0	0/0	0/0	0/0	0/0	0/0	0/0	0/0	0/0	0/0	0/0	0/0	0/0	0/0	0/0	0/1	0/0	0/0	0/0	0/0	0/0
scaffold_3	7251690	10268	G	A	.	PASS	NS=91;AF=0.819,0.181;AC=5;AN=98	GT	0/0	0/0	0/0	0/0	0/0	0/0	0/0	0/0	0/0	0/0	0/0	0/0	0/0	0/0	0/0	0/0	0/0	0/0	0/0	0/0	0/0	0/0	0/0	0/0	0/0	0/0	0/0	0/0	0/0	0/0	0/0	0/0	0/0	0/1	0/0	0/1	0/0	0/0	0/0	0/0	0/0
scaffold_3	7440689	10313	A	G	.	PASS	NS=91;AF=0.654,0.346;AC=63;AN=98	GT	2022-01-01	2022-01-01	2022-01-01	2022-01-01	0/0	0/0	0/0	0/0	2022-01-01	2022-01-01	2022-01-01	2022-01-01	2022-01-01	2022-01-01	2022-01-01	2022-01-01	2022-01-01	2022-01-01	0/1	0/0	2022-01-01	0/0	2022-01-01	0/0	0/1	0/1	0/1	0/0	2022-01-01	2022-01-01	2022-01-01	2022-01-01	0/1	0/1	0/1	2022-01-01	0/1	0/1	2022-01-01	0/1	0/0
scaffold_3	7804298	10409	G	A	.	PASS	NS=91;AF=0.791,0.209;AC=38;AN=98	GT	0/0	0/0	0/0	0/0	0/0	0/0	0/0	0/0	2022-01-01	2022-01-01	2022-01-01	2022-01-01	2022-01-01	2022-01-01	2022-01-01	2022-01-01	0/0	0/0	0/0	2022-01-01	0/0	0/0	0/0	0/0	0/0	2022-01-01	0/0	1/0	1/0	2022-01-01	2022-01-01	0/0	0/0	0/0	0/0	0/0	0/0	1/0	0/0	0/0	2022-01-01
scaffold_3	7817240	10413	A	G	.	PASS	NS=91;AF=0.978,0.022;AC=4;AN=98	GT	0/0	0/0	0/0	0/0	0/0	0/0	0/0	0/0	0/0	0/0	0/0	0/0	0/0	0/0	0/0	0/0	2022-01-01	1/0	1/0	0/0	0/0	0/0	0/0	0/0	0/0	0/0	0/0	0/0	0/0	0/0	0/0	0/0	0/0	0/0	0/0	0/0	0/0	0/0	0/0	0/0	0/0
scaffold_3	7891902	10427	G	A	.	PASS	NS=91;AF=0.989,0.011;AC=2;AN=98	GT	0/0	0/0	0/0	0/0	0/0	0/0	0/0	0/0	0/0	0/0	0/0	0/0	0/0	0/0	0/0	0/0	0/1	0/0	0/1	0/0	0/0	0/0	0/0	0/0	0/0	0/0	0/0	0/0	0/0	0/0	0/0	0/0	0/0	0/0	0/0	0/0	0/0	0/0	0/0	0/0	0/0
scaffold_3	7982597	10449	C	A	.	PASS	NS=91;AF=0.698,0.302;AC=52;AN=98	GT	0/0	0/0	0/0	0/0	2022-01-01	2022-01-01	2022-01-01	2022-01-01	2022-01-01	2022-01-01	2022-01-01	2022-01-01	2022-01-01	2022-01-01	2022-01-01	2022-01-01	2022-01-01	0/1	0/1	2022-01-01	0/1	0/1	2022-01-01	0/1	0/1	0/1	0/1	0/0	0/1	0/0	0/0	0/0	0/0	0/0	0/0	0/0	0/1	0/1	0/0	0/1	0/0
scaffold_3	8009069	10462	G	A	.	PASS	NS=91;AF=0.995,0.005;AC=1;AN=98	GT	0/0	0/0	0/0	0/0	0/0	0/0	0/0	0/0	0/0	0/0	0/0	0/0	0/0	0/0	0/0	0/0	0/0	0/0	0/0	0/0	0/0	0/0	0/0	0/0	0/0	0/0	0/0	0/0	0/0	0/0	0/0	0/0	0/0	0/0	0/0	0/0	0/0	0/0	0/0	0/0	0/0
scaffold_3	8114017	10493	C	T	.	PASS	NS=91;AF=0.934,0.066;AC=12;AN=98	GT	0/0	0/0	0/0	0/0	0/0	0/0	0/0	0/0	2022-01-01	0/0	0/0	2022-01-01	2022-01-01	2022-01-01	2022-01-01	2022-01-01	0/0	0/0	0/0	0/0	0/0	0/0	0/0	0/0	0/0	0/0	0/0	0/0	0/0	0/0	0/0	0/0	0/0	0/0	0/0	0/0	0/0	0/0	0/0	0/0	0/0
scaffold_3	8221257	10513	T	A	.	PASS	NS=91;AF=0.582,0.418;AC=35;AN=98	GT	0/0	0/0	0/0	0/0	2022-01-01	2022-01-01	2022-01-01	2022-01-01	2022-01-01	2022-01-01	2022-01-01	2022-01-01	2022-01-01	2022-01-01	2022-01-01	2022-01-01	0/0	0/0	0/0	0/0	0/0	0/0	0/0	0/0	1/0	0/0	1/0	0/0	1/0	0/0	0/0	0/0	0/0	0/0	1/0	0/0	2022-01-01	1/0	0/0	0/0	0/0
scaffold_3	8251823	10521	A	G	.	PASS	NS=91;AF=0.995,0.005;AC=1;AN=98	GT	0/0	0/0	0/0	0/0	0/0	0/0	0/0	0/0	0/0	0/0	0/0	0/0	0/0	0/0	0/0	0/0	0/0	0/0	0/0	0/0	0/0	0/0	0/0	0/0	0/0	0/0	0/0	0/0	0/0	0/0	0/0	0/0	0/0	0/0	0/1	0/0	0/0	0/0	0/0	0/0	0/0
scaffold_3	8259037	10524	G	A	.	PASS	NS=91;AF=0.962,0.038;AC=1;AN=98	GT	0/0	0/0	0/0	0/0	0/0	0/0	0/0	0/0	0/0	0/0	0/0	0/0	0/0	0/0	0/0	0/0	0/0	0/0	0/0	0/0	0/0	0/0	0/0	0/0	0/0	0/0	0/0	0/0	0/0	0/0	0/0	0/0	0/0	0/0	0/0	0/0	0/0	0/0	0/0	0/1	0/0
scaffold_3	8261968	10526	T	G	.	PASS	NS=91;AF=0.989,0.011;AC=2;AN=98	GT	0/0	0/0	0/0	0/0	0/0	0/0	0/0	0/0	0/0	0/0	0/0	0/0	0/0	0/0	0/0	0/0	0/0	0/0	0/0	0/0	0/0	0/0	0/0	0/0	0/0	0/0	0/0	0/0	0/0	0/0	0/0	0/0	0/0	0/0	0/0	0/0	0/0	0/0	0/0	0/0	0/0
scaffold_3	8314318	10543	G	A	.	PASS	NS=91;AF=0.995,0.005;AC=1;AN=98	GT	0/0	0/0	0/0	0/0	0/0	0/0	0/0	0/0	0/0	0/0	0/0	0/0	0/0	0/0	0/0	0/0	0/0	0/0	0/0	0/0	0/0	0/0	0/0	0/0	0/0	0/0	0/0	0/0	0/0	0/0	0/0	0/0	0/0	0/0	0/1	0/0	0/0	0/0	0/0	0/0	0/0
scaffold_3	8340585	10550	A	G	.	PASS	NS=91;AF=0.995,0.005;AC=1;AN=98	GT	0/0	0/0	0/0	0/0	0/0	0/0	0/0	0/0	0/0	0/0	0/0	0/0	0/0	0/0	0/0	0/0	0/0	0/0	0/0	0/0	0/0	0/0	0/0	0/0	0/0	0/0	0/0	0/0	0/0	0/0	0/0	0/0	0/0	0/0	0/0	0/1	0/0	0/0	0/0	0/0	0/0
scaffold_3	8396029	10557	C	A	.	PASS	NS=91;AF=0.995,0.005;AC=1;AN=98	GT	0/0	0/0	0/0	0/0	0/0	0/0	0/0	0/0	0/0	0/0	0/0	0/0	0/0	0/0	0/0	0/0	0/0	0/0	0/0	0/0	0/0	0/0	0/0	0/0	0/0	0/0	0/0	0/0	0/0	0/0	0/0	0/0	1/0	0/0	0/0	0/0	0/0	0/0	0/0	0/0	0/0
scaffold_3	8417960	10559	A	G	.	PASS	NS=91;AF=0.995,0.005;AC=1;AN=98	GT	0/0	0/0	0/0	0/0	0/0	0/0	0/0	0/0	0/0	0/0	0/0	0/0	0/0	0/0	0/0	0/0	0/0	0/0	1/0	0/0	0/0	0/0	0/0	0/0	0/0	0/0	0/0	0/0	0/0	0/0	0/0	0/0	0/0	0/0	0/0	0/0	0/0	0/0	0/0	0/0	0/0
scaffold_3	8418118	10558	G	A	.	PASS	NS=91;AF=0.995,0.005;AC=1;AN=98	GT	0/0	0/0	0/0	0/0	0/0	0/0	0/0	0/0	0/0	0/0	0/0	0/0	0/0	0/0	0/0	0/0	0/0	0/0	0/0	0/0	0/0	0/0	0/0	0/0	0/0	0/0	0/0	0/0	0/0	0/0	0/0	0/0	0/0	0/0	0/0	0/0	0/0	0/0	0/0	0/0	0/0
scaffold_3	8445053	10565	C	G	.	PASS	NS=91;AF=0.665,0.335;AC=1;AN=98	GT	0/0	0/0	0/0	0/0	0/0	0/0	0/0	0/0	0/0	0/0	0/0	0/0	0/0	0/0	0/0	0/0	0/0	0/0	0/0	0/0	0/0	0/0	0/0	0/0	0/0	0/0	0/0	0/0	0/0	0/0	0/0	0/0	0/0	1/0	0/0	0/0	0/0	0/0	0/0	0/0	0/0
scaffold_3	8491716	10575	G	A	.	PASS	NS=91;AF=0.956,0.044;AC=8;AN=98	GT	0/0	0/0	0/0	0/0	2022-01-01	2022-01-01	2022-01-01	2022-01-01	0/0	0/0	0/0	0/0	0/0	0/0	0/0	0/0	0/0	0/0	0/0	0/0	0/0	0/0	0/0	0/0	0/0	0/0	0/0	0/0	0/0	0/0	0/0	0/0	0/0	0/0	0/0	0/0	0/0	0/0	0/0	0/0	0/0
scaffold_3	8550077	10593	A	T	.	PASS	NS=91;AF=0.989,0.011;AC=2;AN=98	GT	0/0	0/0	0/0	0/0	0/0	0/0	0/0	0/0	0/0	0/0	0/0	0/0	0/0	0/0	0/0	0/0	0/0	0/0	0/0	0/0	0/0	0/0	0/0	0/0	0/0	0/0	0/0	0/0	0/0	0/0	0/0	0/0	0/0	2022-01-01	0/0	0/0	0/0	0/0	0/0	0/0	0/0
scaffold_3	8645178	10617	G	A	.	PASS	NS=91;AF=0.973,0.027;AC=5;AN=98	GT	0/0	0/0	0/0	0/0	0/0	0/0	0/0	0/0	0/0	0/0	0/0	0/0	0/0	0/0	0/0	0/0	0/0	0/0	0/0	0/0	0/1	0/0	0/1	0/0	0/1	0/1	0/1	0/0	0/0	0/0	0/0	0/0	0/0	0/0	0/0	0/0	0/0	0/0	0/0	0/0	0/0
scaffold_3	8716029	10630	T	A	.	PASS	NS=91;AF=0.995,0.005;AC=1;AN=98	GT	0/0	0/0	0/0	0/0	0/0	0/0	0/0	0/0	0/0	0/0	0/0	0/0	0/0	0/0	0/0	0/0	0/0	0/0	0/0	0/0	0/0	0/0	0/0	0/0	0/0	0/0	0/0	0/0	0/0	0/0	0/0	0/1	0/0	0/0	0/0	0/0	0/0	0/0	0/0	0/0	0/0
scaffold_3	8769199	10646	G	T	.	PASS	NS=91;AF=0.984,0.016;AC=3;AN=98	GT	0/0	0/0	0/0	0/0	0/0	0/0	0/0	0/0	0/0	0/0	0/0	0/0	0/0	0/0	0/0	0/0	0/0	0/0	0/0	0/0	0/0	0/0	0/0	0/0	0/0	0/0	0/0	0/0	0/0	0/0	0/1	2022-01-01	0/0	0/0	0/0	0/0	0/0	0/0	0/0	0/0	0/0
scaffold_3	8799827	10652	A	T	.	PASS	NS=91;AF=0.945,0.055;AC=10;AN=98	GT	2022-01-01	2022-01-01	2022-01-01	2022-01-01	0/0	0/0	0/0	0/0	0/0	0/0	0/0	0/0	0/0	0/0	0/0	0/0	0/0	0/0	0/0	0/0	0/0	0/0	0/0	0/0	0/0	0/0	0/0	0/0	0/0	0/0	0/0	0/0	0/0	0/0	0/0	0/0	0/0	0/0	0/0	0/0	0/0
scaffold_3	8812330	10656	T	C	.	PASS	NS=91;AF=0.984,0.016;AC=3;AN=98	GT	0/0	0/0	0/0	0/0	0/0	0/0	0/0	0/0	0/0	0/0	0/0	0/0	0/0	0/0	0/0	0/0	0/0	1/0	1/0	0/0	1/0	0/0	0/0	0/0	0/0	0/0	0/0	0/0	0/0	0/0	0/0	0/0	0/0	0/0	0/0	0/0	0/0	0/0	0/0	0/0	0/0
scaffold_3	8827091	10659	G	C	.	PASS	NS=91;AF=0.995,0.005;AC=1;AN=98	GT	0/0	0/0	0/0	0/0	0/0	0/0	0/0	0/0	0/0	0/0	0/0	0/0	0/0	0/0	0/0	0/0	0/0	0/0	0/0	0/0	0/0	0/0	0/0	0/0	0/0	0/1	0/0	0/0	0/0	0/0	0/0	0/0	0/0	0/0	0/0	0/0	0/0	0/0	0/0	0/0	0/0
scaffold_3	8838336	10665	T	C	.	PASS	NS=91;AF=0.995,0.005;AC=1;AN=98	GT	0/0	0/0	0/0	0/0	0/0	0/0	0/0	0/0	0/0	0/0	0/0	0/0	0/0	0/0	0/0	0/0	0/0	0/0	0/0	0/0	0/0	0/0	1/0	0/0	0/0	0/0	0/0	0/0	0/0	0/0	0/0	0/0	0/0	0/0	0/0	0/0	0/0	0/0	0/0	0/0	0/0
scaffold_3	9071062	10719	A	G	.	PASS	NS=91;AF=0.736,0.264;AC=31;AN=98	GT	0/0	0/0	0/0	0/0	2022-01-01	2022-01-01	2022-01-01	2022-01-01	0/0	0/0	0/0	0/0	0/0	0/0	0/0	0/0	0/0	0/0	0/0	0/1	0/1	0/1	0/1	0/1	0/1	0/0	0/1	0/0	0/0	0/0	0/0	0/0	0/0	0/0	0/1	0/0	2022-01-01	2022-01-01	2022-01-01	2022-01-01	0/1
scaffold_3	9097206	10724	G	A	.	PASS	NS=91;AF=0.989,0.011;AC=2;AN=98	GT	0/0	0/0	0/0	0/0	0/0	0/0	0/0	0/0	0/0	0/0	0/0	0/0	0/0	0/0	0/0	0/0	0/0	0/0	0/0	0/0	0/0	0/0	0/0	0/0	0/0	0/0	0/0	0/0	0/0	0/1	0/0	0/0	0/0	0/0	0/0	0/0	0/0	0/0	0/0	0/0	0/0
scaffold_3	9097303	10723	T	G	.	PASS	NS=91;AF=0.995,0.005;AC=1;AN=98	GT	0/0	0/0	0/0	0/0	0/0	0/0	0/0	0/0	0/0	0/0	0/0	0/0	0/0	0/0	0/0	0/0	0/0	0/0	0/0	0/0	0/0	0/0	0/0	1/0	0/0	0/0	0/0	0/0	0/0	0/0	0/0	0/0	0/0	0/0	0/0	0/0	0/0	0/0	0/0	0/0	0/0
scaffold_3	9165426	10740	A	T	.	PASS	NS=91;AF=0.984,0.016;AC=3;AN=98	GT	0/0	0/0	0/0	0/0	0/0	0/0	0/0	0/0	0/0	0/0	0/0	0/0	0/0	0/0	0/0	0/0	0/0	0/0	0/0	0/0	0/0	0/0	0/0	0/0	0/0	0/0	0/0	0/0	2022-01-01	0/1	0/0	0/0	0/0	0/0	0/0	0/0	0/0	0/0	0/0	0/0	0/0
scaffold_3	9242536	10753	C	T	.	PASS	NS=91;AF=0.989,0.011;AC=2;AN=98	GT	0/0	0/0	0/0	0/0	0/0	0/0	0/0	0/0	0/0	0/0	0/0	0/0	0/0	0/0	0/0	0/0	0/0	0/0	0/0	0/0	0/0	0/0	0/0	0/0	0/0	0/0	0/0	0/0	0/0	0/0	0/0	0/0	0/0	0/0	0/1	0/1	0/0	0/0	0/0	0/0	0/0
scaffold_3	9400028	10801	C	T	.	PASS	NS=91;AF=0.995,0.005;AC=1;AN=98	GT	0/0	0/0	0/0	0/0	0/0	0/0	0/0	0/0	0/0	0/0	0/0	0/0	0/0	0/0	0/0	0/0	0/0	0/0	0/0	0/1	0/0	0/0	0/0	0/0	0/0	0/0	0/0	0/0	0/0	0/0	0/0	0/0	0/0	0/0	0/0	0/0	0/0	0/0	0/0	0/0	0/0
scaffold_3	9425077	10808	C	G	.	PASS	NS=91;AF=0.923,0.077;AC=14;AN=98	GT	0/0	0/0	0/0	0/0	0/0	0/0	0/0	0/0	2022-01-01	0/0	2022-01-01	2022-01-01	2022-01-01	2022-01-01	2022-01-01	2022-01-01	0/0	0/0	0/0	0/0	0/0	0/0	0/0	0/0	0/0	0/0	0/0	0/0	0/0	0/0	0/0	0/0	0/0	0/0	0/0	0/0	0/0	0/0	0/0	0/0	0/0
scaffold_3	9453020	10816	G	T	.	PASS	NS=91;AF=0.995,0.005;AC=1;AN=98	GT	0/0	0/0	0/0	0/0	0/0	0/0	0/0	0/0	0/0	0/0	0/0	0/0	0/0	0/0	0/0	0/0	0/0	0/0	0/0	0/0	0/0	0/0	0/0	0/0	0/0	0/0	0/0	0/0	1/0	0/0	0/0	0/0	0/0	0/0	0/0	0/0	0/0	0/0	0/0	0/0	0/0
scaffold_3	9500858	10827	G	A	.	PASS	NS=91;AF=0.995,0.005;AC=1;AN=98	GT	0/0	0/0	0/0	0/0	0/0	0/0	0/0	0/0	0/0	0/0	0/0	0/0	0/0	0/0	0/0	0/0	0/0	0/0	0/0	0/0	0/0	0/0	0/0	0/0	0/0	0/0	0/0	0/0	0/1	0/0	0/0	0/0	0/0	0/0	0/0	0/0	0/0	0/0	0/0	0/0	0/0
scaffold_3	9502937	10831	T	A	.	PASS	NS=91;AF=0.989,0.011;AC=2;AN=98	GT	0/0	0/0	0/0	0/0	0/0	0/0	0/0	0/0	0/0	0/0	0/0	0/0	0/0	0/0	0/0	0/0	0/0	0/0	0/0	0/0	0/0	0/0	0/0	0/0	0/0	0/0	0/0	0/0	0/0	0/0	0/0	0/0	0/0	0/0	0/0	0/0	0/0	1/0	0/0	1/0	0/0
scaffold_3	9676437	10867	G	T	.	PASS	NS=91;AF=0.912,0.088;AC=16;AN=98	GT	0/0	0/0	0/0	0/0	2022-01-01	2022-01-01	2022-01-01	2022-01-01	0/0	0/0	0/0	0/0	0/0	0/0	0/0	0/0	0/0	0/0	0/0	0/0	1/0	1/0	0/0	1/0	1/0	0/0	1/0	0/0	0/0	0/0	0/0	0/0	1/0	1/0	0/0	0/0	0/0	0/0	0/0	0/0	0/0
scaffold_3	9872640	10896	C	T	.	PASS	NS=91;AF=0.544,0.456;AC=20;AN=98	GT	0/0	0/0	0/0	0/0	0/0	0/0	0/0	0/0	0/0	0/0	0/0	0/0	0/0	0/0	0/0	0/0	1/0	1/0	2022-01-01	1/0	0/0	0/0	0/0	0/0	0/0	0/0	0/0	0/0	1/0	0/0	0/0	2022-01-01	1/0	0/0	0/0	0/0	2022-01-01	2022-01-01	2022-01-01	2022-01-01	1/0
scaffold_3	9945535	10913	C	G	.	PASS	NS=91;AF=0.967,0.033;AC=6;AN=98	GT	0/0	0/0	0/0	0/0	0/0	0/0	0/0	0/0	0/0	0/0	0/0	0/0	0/0	0/0	0/0	0/0	0/1	2022-01-01	0/1	2022-01-01	0/0	0/0	0/0	0/0	0/0	0/0	0/0	0/0	0/0	0/0	0/0	0/0	0/0	0/0	0/0	0/0	0/0	0/0	0/0	0/0	0/0
scaffold_3	10327793	7324	T	A	.	PASS	NS=91;AF=0.995,0.005;AC=1;AN=98	GT	0/0	0/0	0/0	0/0	0/0	0/0	0/0	0/0	0/0	0/0	0/0	0/0	0/0	0/0	0/0	0/0	0/0	0/0	0/0	0/0	0/0	0/0	0/0	0/0	0/0	0/0	0/0	0/0	0/0	0/0	0/0	0/0	0/0	0/0	0/0	0/0	0/0	0/0	0/0	0/0	0/0
scaffold_3	10830755	7384	C	T	.	PASS	NS=91;AF=0.989,0.011;AC=2;AN=98	GT	0/0	0/0	0/0	0/0	0/0	0/0	0/0	0/0	0/0	0/0	0/0	0/0	0/0	0/0	0/0	0/0	0/0	0/0	0/0	0/0	1/0	0/0	0/0	1/0	0/0	0/0	0/0	0/0	0/0	0/0	0/0	0/0	0/0	0/0	0/0	0/0	0/0	0/0	0/0	0/0	0/0
scaffold_3	10849164	7390	A	T	.	PASS	NS=91;AF=0.857,0.143;AC=26;AN=98	GT	2022-01-01	2022-01-01	2022-01-01	2022-01-01	0/0	0/0	0/0	0/0	0/0	0/0	0/0	0/0	0/0	0/0	0/0	0/0	2022-01-01	1/0	2022-01-01	0/0	2022-01-01	1/0	2022-01-01	1/0	1/0	0/0	1/0	0/0	1/0	0/0	0/0	0/0	0/0	0/0	0/0	0/0	0/0	0/0	0/0	0/0	0/0
scaffold_3	11050773	7418	A	G	.	PASS	NS=91;AF=0.984,0.016;AC=3;AN=98	GT	0/0	0/0	0/0	0/0	0/0	0/0	0/0	0/0	0/0	0/0	0/0	0/0	0/0	0/0	0/0	0/0	0/0	0/0	0/0	0/0	0/1	0/1	0/1	0/0	0/0	0/0	0/0	0/0	0/0	0/0	0/0	0/0	0/0	0/0	0/0	0/0	0/0	0/0	0/0	0/0	0/0
scaffold_3	11329201	7470	A	G	.	PASS	NS=91;AF=0.648,0.352;AC=64;AN=98	GT	0/0	0/0	0/0	0/0	2022-01-01	2022-01-01	2022-01-01	2022-01-01	2022-01-01	2022-01-01	2022-01-01	2022-01-01	2022-01-01	2022-01-01	2022-01-01	2022-01-01	2022-01-01	0/1	2022-01-01	0/0	2022-01-01	2022-01-01	2022-01-01	2022-01-01	0/1	2022-01-01	0/1	0/1	0/1	2022-01-01	0/1	0/1	2022-01-01	2022-01-01	2022-01-01	2022-01-01	0/0	0/0	0/0	0/0	2022-01-01
scaffold_3	11469038	7495	G	T	.	PASS	NS=91;AF=0.995,0.005;AC=1;AN=98	GT	0/0	0/0	0/0	0/0	0/0	0/0	0/0	0/0	0/0	0/0	0/0	0/0	0/0	0/0	0/0	0/0	0/0	0/1	0/0	0/0	0/0	0/0	0/0	0/0	0/0	0/0	0/0	0/0	0/0	0/0	0/0	0/0	0/0	0/0	0/0	0/0	0/0	0/0	0/0	0/0	0/0
scaffold_3	13182932	7641	A	T	.	PASS	NS=91;AF=0.527,0.473;AC=86;AN=98	GT	0/0	0/0	2022-01-01	2022-01-01	2022-01-01	2022-01-01	2022-01-01	2022-01-01	2022-01-01	2022-01-01	2022-01-01	2022-01-01	2022-01-01	2022-01-01	2022-01-01	2022-01-01	2022-01-01	2022-01-01	2022-01-01	2022-01-01	1/0	0/0	1/0	0/0	2022-01-01	2022-01-01	2022-01-01	2022-01-01	2022-01-01	2022-01-01	2022-01-01	2022-01-01	2022-01-01	2022-01-01	2022-01-01	2022-01-01	2022-01-01	2022-01-01	2022-01-01	2022-01-01	2022-01-01
scaffold_3	13299874	7654	C	T	.	PASS	NS=91;AF=0.879,0.121;AC=16;AN=98	GT	2022-01-01	2022-01-01	2022-01-01	2022-01-01	0/0	0/0	0/0	0/0	0/0	0/0	0/0	0/0	0/0	0/0	0/0	0/0	0/0	0/0	0/0	0/0	0/0	0/0	0/0	0/0	0/0	0/0	0/0	0/0	1/0	0/0	0/0	1/0	1/0	1/0	1/0	1/0	0/0	0/0	0/0	0/0	0/0
scaffold_3	14256084	7770	C	T	.	PASS	NS=91;AF=0.841,0.159;AC=17;AN=98	GT	0/0	0/0	0/0	0/0	2022-01-01	2022-01-01	2022-01-01	2022-01-01	0/0	0/0	0/0	0/0	0/0	0/0	0/0	0/0	0/0	2022-01-01	0/0	2022-01-01	0/0	0/0	0/0	0/0	0/0	0/0	0/0	0/0	0/0	0/0	0/0	0/0	0/0	0/0	0/0	0/0	0/0	0/0	0/0	0/1	0/1
scaffold_3	15058173	7861	T	C	.	PASS	NS=91;AF=0.874,0.126;AC=22;AN=98	GT	0/0	0/0	0/0	0/0	2022-01-01	2022-01-01	2022-01-01	2022-01-01	0/0	2022-01-01	2022-01-01	2022-01-01	2022-01-01	2022-01-01	2022-01-01	2022-01-01	0/0	0/0	0/0	0/0	0/0	0/0	0/0	0/0	0/0	0/0	0/0	0/0	0/0	0/0	0/0	0/0	0/0	0/0	0/0	0/0	0/0	0/0	0/0	0/0	0/0
scaffold_3	15208087	7893	C	T	.	PASS	NS=91;AF=0.995,0.005;AC=1;AN=98	GT	0/0	0/0	0/0	0/0	0/0	0/0	0/0	0/0	0/0	0/0	0/0	0/0	0/0	0/0	0/0	0/0	0/0	0/1	0/0	0/0	0/0	0/0	0/0	0/0	0/0	0/0	0/0	0/0	0/0	0/0	0/0	0/0	0/0	0/0	0/0	0/0	0/0	0/0	0/0	0/0	0/0
scaffold_3	17929342	8000	C	A	.	PASS	NS=91;AF=0.923,0.077;AC=14;AN=98	GT	0/0	0/0	0/0	0/0	0/0	0/0	0/0	0/0	0/0	0/0	0/0	0/0	0/0	0/0	0/0	0/0	1/0	1/0	0/0	1/0	0/0	0/0	0/0	0/0	0/0	0/0	0/0	0/0	0/0	0/0	0/0	0/0	0/0	0/0	0/0	0/0	0/0	2022-01-01	2022-01-01	2022-01-01	1/0
scaffold_3	18321409	8044	T	G	.	PASS	NS=91;AF=0.995,0.005;AC=1;AN=98	GT	0/0	0/0	0/0	0/0	0/0	0/0	0/0	0/0	0/0	0/0	0/0	0/0	0/0	0/0	0/0	0/0	0/0	0/0	0/0	0/0	0/0	0/0	0/0	0/0	0/0	0/0	0/0	0/0	0/0	0/0	0/0	0/0	0/0	0/0	0/0	0/0	0/0	0/0	0/0	0/0	0/0
scaffold_3	18437727	8064	C	A	.	PASS	NS=91;AF=0.791,0.209;AC=38;AN=98	GT	0/0	0/0	0/0	0/0	2022-01-01	2022-01-01	2022-01-01	2022-01-01	2022-01-01	2022-01-01	2022-01-01	2022-01-01	0/1	0/1	2022-01-01	2022-01-01	0/0	0/0	0/0	0/0	0/0	0/0	0/0	0/0	0/0	0/0	0/0	0/0	0/0	0/0	2022-01-01	0/1	0/0	0/0	0/0	0/1	2022-01-01	0/1	2022-01-01	2022-01-01	2022-01-01
scaffold_3	18444701	8068	T	G	.	PASS	NS=91;AF=0.978,0.022;AC=4;AN=98	GT	0/0	0/0	0/0	0/0	0/0	0/0	0/0	0/0	0/0	0/0	0/0	0/0	0/0	0/0	0/0	0/0	0/0	0/0	0/0	0/0	0/0	0/0	0/0	0/0	0/0	0/0	0/0	0/0	0/0	0/0	0/0	1/0	1/0	0/0	1/0	1/0	0/0	0/0	0/0	0/0	0/0
scaffold_3	18537839	8084	C	T	.	PASS	NS=91;AF=0.995,0.005;AC=1;AN=98	GT	0/0	0/0	0/0	0/0	0/0	0/0	0/0	0/0	0/0	0/0	0/0	0/0	0/0	0/0	0/0	0/0	0/0	0/0	0/0	0/0	0/0	0/0	0/0	0/0	0/0	0/0	0/0	0/0	0/0	0/0	0/0	0/0	0/0	0/0	0/0	0/0	0/0	0/0	0/0	0/0	0/0
scaffold_3	18686710	8101	G	A	.	PASS	NS=91;AF=0.94,0.06;AC=1;AN=98	GT	0/0	0/0	0/0	0/0	0/0	0/0	0/0	0/0	0/0	0/0	0/0	0/0	0/0	0/0	0/0	0/0	0/0	0/0	0/0	0/0	0/0	0/0	0/0	0/0	0/0	0/0	0/0	0/0	0/0	0/0	0/0	0/0	0/0	0/0	0/0	0/0	0/0	0/0	0/0	0/0	0/0
scaffold_3	18689842	8102	C	T	.	PASS	NS=91;AF=0.995,0.005;AC=1;AN=98	GT	0/0	0/0	0/0	0/0	0/0	0/0	0/0	0/0	0/0	0/0	0/0	0/0	0/0	0/0	0/0	0/0	0/0	0/0	0/0	0/0	0/0	0/0	0/0	0/0	0/0	0/0	0/0	0/0	0/0	0/1	0/0	0/0	0/0	0/0	0/0	0/0	0/0	0/0	0/0	0/0	0/0
scaffold_3	18968464	8120	C	T	.	PASS	NS=91;AF=0.984,0.016;AC=1;AN=98	GT	0/0	0/0	0/0	0/0	0/0	0/0	0/0	0/0	0/0	0/0	0/0	0/0	0/0	0/0	0/0	0/0	0/0	0/0	0/0	0/0	0/0	0/0	0/0	0/0	0/0	0/0	0/0	0/0	0/0	0/0	0/0	0/0	0/1	0/0	0/0	0/0	0/0	0/0	0/0	0/0	0/0
scaffold_3	19148992	8134	T	G	.	PASS	NS=91;AF=0.995,0.005;AC=1;AN=98	GT	0/0	0/0	0/0	0/0	0/0	0/0	0/0	0/0	0/0	0/0	0/0	0/0	0/0	0/0	0/0	0/0	0/0	0/0	0/0	0/0	0/0	0/0	0/0	0/0	0/0	0/0	0/0	0/0	0/0	0/0	0/0	1/0	0/0	0/0	0/0	0/0	0/0	0/0	0/0	0/0	0/0
scaffold_3	19382635	8148	G	A	.	PASS	NS=91;AF=0.918,0.082;AC=15;AN=98	GT	0/0	0/0	0/0	0/0	1/0	0/0	1/0	2022-01-01	0/0	0/0	0/0	0/0	1/0	1/0	0/0	0/0	1/0	1/0	2022-01-01	1/0	1/0	1/0	0/0	0/0	0/0	2022-01-01	0/0	0/0	0/0	0/0	0/0	0/0	0/0	0/0	0/0	0/0	0/0	0/0	0/0	0/0	0/0
scaffold_3	19466820	8162	T	G	.	PASS	NS=91;AF=0.995,0.005;AC=1;AN=98	GT	0/0	0/0	0/0	0/0	0/0	0/0	0/0	0/0	0/0	0/0	0/0	0/0	0/0	0/0	0/0	0/0	0/0	0/0	0/0	0/0	0/0	0/0	0/0	0/0	0/0	0/0	0/0	0/0	0/0	0/0	0/0	0/0	0/0	0/1	0/0	0/0	0/0	0/0	0/0	0/0	0/0
scaffold_3	20045816	8204	A	G	.	PASS	NS=91;AF=0.615,0.385;AC=70;AN=98	GT	2022-01-01	2022-01-01	2022-01-01	2022-01-01	2022-01-01	2022-01-01	2022-01-01	2022-01-01	0/0	0/0	0/0	0/0	0/0	0/0	2022-01-01	0/0	2022-01-01	2022-01-01	0/0	0/1	0/1	2022-01-01	2022-01-01	2022-01-01	0/1	2022-01-01	0/1	2022-01-01	0/1	0/1	0/1	0/1	0/1	0/1	0/1	2022-01-01	2022-01-01	2022-01-01	0/1	2022-01-01	2022-01-01
scaffold_3	20670609	8277	G	C	.	PASS	NS=91;AF=0.995,0.005;AC=1;AN=98	GT	0/0	0/0	0/0	0/0	0/0	0/0	0/0	0/0	0/0	0/0	0/0	0/0	0/0	0/0	0/0	0/0	0/0	0/0	0/0	0/0	0/0	0/0	0/0	0/0	0/0	0/0	0/0	0/0	0/0	0/0	1/0	0/0	0/0	0/0	0/0	0/0	0/0	0/0	0/0	0/0	0/0
scaffold_3	20815764	8310	T	C	.	PASS	NS=91;AF=0.846,0.154;AC=28;AN=98	GT	0/0	0/0	0/0	0/0	2022-01-01	2022-01-01	2022-01-01	2022-01-01	2022-01-01	2022-01-01	2022-01-01	2022-01-01	2022-01-01	2022-01-01	2022-01-01	2022-01-01	0/0	0/0	0/0	0/0	0/0	0/0	0/0	0/0	0/1	0/0	0/1	0/0	0/0	2022-01-01	0/0	0/0	0/0	0/0	0/0	0/0	0/0	0/0	0/0	0/0	0/0
scaffold_3	20853921	8315	T	G	.	PASS	NS=91;AF=0.522,0.478;AC=3;AN=98	GT	0/0	0/0	0/0	0/0	0/0	0/0	0/0	0/0	0/0	0/0	0/0	0/0	0/0	0/0	0/0	0/0	0/0	0/0	0/0	0/1	0/0	0/0	0/0	0/0	0/0	0/0	0/0	0/0	0/0	0/0	0/0	0/0	0/0	0/1	0/0	0/0	0/0	0/1	0/0	0/0	0/0
scaffold_3	20999048	8335	A	T	.	PASS	NS=91;AF=0.978,0.022;AC=4;AN=98	GT	0/0	0/0	0/0	0/0	0/0	0/0	0/0	0/0	0/0	0/0	0/0	0/0	0/0	0/0	0/0	0/0	0/0	0/0	0/0	0/0	0/0	0/0	0/0	0/0	0/0	0/0	0/0	0/0	1/0	1/0	0/0	2022-01-01	0/0	0/0	0/0	0/0	0/0	0/0	0/0	0/0	0/0
scaffold_3	21001026	8338	A	C	.	PASS	NS=91;AF=0.973,0.027;AC=5;AN=98	GT	0/0	0/0	0/0	0/0	0/0	0/0	0/0	0/0	0/0	0/0	0/0	0/0	0/0	0/0	0/0	0/0	0/0	0/0	0/0	0/0	0/0	0/0	0/0	0/0	0/0	0/0	0/0	0/0	0/1	0/1	0/1	2022-01-01	0/0	0/0	0/0	0/0	0/0	0/0	0/0	0/0	0/0
scaffold_3	21010312	8342	C	T	.	PASS	NS=91;AF=0.978,0.022;AC=4;AN=98	GT	0/0	0/0	0/0	0/0	0/0	0/0	0/0	0/0	0/0	0/0	0/0	0/0	0/0	0/0	0/0	0/0	0/0	0/0	0/0	0/0	0/0	0/0	0/0	0/0	1/0	1/0	1/0	1/0	0/0	0/0	0/0	0/0	0/0	0/0	0/0	0/0	0/0	0/0	0/0	0/0	0/0
scaffold_3	21532240	8405	C	T	.	PASS	NS=91;AF=0.989,0.011;AC=2;AN=98	GT	0/0	0/0	0/0	0/0	0/0	0/0	0/0	0/0	0/0	0/0	0/0	0/0	0/0	0/0	0/0	0/0	0/0	0/0	0/0	0/0	0/0	0/0	0/0	0/0	0/0	0/0	0/0	0/0	0/1	0/0	0/1	0/0	0/0	0/0	0/0	0/0	0/0	0/0	0/0	0/0	0/0
scaffold_3	21625425	8417	C	G	.	PASS	NS=91;AF=0.978,0.022;AC=4;AN=98	GT	0/0	0/0	0/0	0/0	0/0	0/0	0/0	0/0	0/0	0/0	0/0	0/0	0/0	0/0	0/0	0/0	0/0	0/0	0/0	0/0	0/0	0/0	0/0	0/0	0/0	0/0	0/0	0/0	0/0	0/0	0/0	0/0	0/0	0/0	0/0	0/0	0/0	0/0	0/0	0/0	0/0
scaffold_3	21630904	8420	T	A	.	PASS	NS=91;AF=0.61,0.39;AC=32;AN=98	GT	0/0	0/0	0/0	0/0	2022-01-01	2022-01-01	2022-01-01	2022-01-01	0/0	0/0	0/0	0/0	0/0	0/0	0/0	2022-01-01	0/0	0/0	0/0	0/1	0/1	0/1	0/0	0/0	0/0	0/0	0/0	0/1	0/1	0/0	0/0	0/0	0/1	0/1	0/1	0/0	2022-01-01	2022-01-01	2022-01-01	2022-01-01	0/1
scaffold_3	21829833	8445	C	T	.	PASS	NS=91;AF=0.879,0.121;AC=22;AN=98	GT	0/0	0/0	0/0	0/0	2022-01-01	2022-01-01	2022-01-01	2022-01-01	2022-01-01	2022-01-01	0/0	2022-01-01	2022-01-01	2022-01-01	2022-01-01	2022-01-01	0/0	0/0	0/0	0/0	0/0	0/0	0/0	0/0	0/0	0/0	0/0	0/0	0/0	0/0	0/0	0/0	0/0	0/0	0/0	0/0	0/0	0/0	0/0	0/0	0/0
scaffold_3	21849718	8453	C	A	.	PASS	NS=91;AF=0.533,0.467;AC=61;AN=98	GT	0/0	0/0	0/0	0/0	2022-01-01	2022-01-01	2022-01-01	2022-01-01	2022-01-01	2022-01-01	2022-01-01	2022-01-01	2022-01-01	2022-01-01	2022-01-01	2022-01-01	0/0	0/1	0/1	2022-01-01	2022-01-01	2022-01-01	0/1	2022-01-01	0/1	0/0	0/1	2022-01-01	2022-01-01	0/1	2022-01-01	2022-01-01	2022-01-01	0/1	0/1	2022-01-01	0/1	0/0	0/1	0/0	0/0
scaffold_3	21922388	8465	G	A	.	PASS	NS=91;AF=0.962,0.038;AC=7;AN=98	GT	0/0	0/0	0/0	0/0	0/0	0/0	0/0	0/0	0/0	0/0	0/0	0/0	0/0	0/0	0/0	0/0	2022-01-01	1/0	0/0	0/0	0/0	0/0	0/0	0/0	0/0	0/0	0/0	0/0	0/0	0/0	0/0	0/0	0/0	0/0	0/0	0/0	0/0	0/0	1/0	2022-01-01	1/0
scaffold_3	22293373	8524	G	A	.	PASS	NS=91;AF=0.956,0.044;AC=8;AN=98	GT	0/0	0/0	0/0	0/0	0/0	0/0	0/0	0/0	0/0	0/0	0/0	0/0	0/0	0/0	0/0	0/0	0/0	0/0	0/0	0/0	0/0	0/0	0/0	0/0	0/0	0/0	0/0	0/0	1/0	1/0	0/0	1/0	0/0	1/0	1/0	0/0	0/0	0/0	0/0	0/0	1/0
scaffold_3	22295101	8526	G	T	.	PASS	NS=91;AF=0.956,0.044;AC=8;AN=98	GT	0/0	0/0	0/0	0/0	0/1	2022-01-01	0/0	2022-01-01	0/0	0/0	0/0	0/0	0/0	0/0	0/0	0/0	0/0	0/0	0/0	0/0	0/0	0/1	0/1	0/0	0/0	0/1	0/0	0/0	0/0	0/0	0/0	0/0	0/0	0/0	0/0	0/0	0/0	0/0	0/0	0/0	0/0
scaffold_3	22324109	8539	A	G	.	PASS	NS=91;AF=0.868,0.132;AC=24;AN=98	GT	0/0	0/0	0/0	0/0	2022-01-01	2022-01-01	2022-01-01	2022-01-01	2022-01-01	2022-01-01	2022-01-01	2022-01-01	2022-01-01	2022-01-01	2022-01-01	2022-01-01	0/0	0/0	0/0	0/0	0/0	0/0	0/0	0/0	0/0	0/0	0/0	0/0	0/0	0/0	0/0	0/0	0/0	0/0	0/0	0/0	0/0	0/0	0/0	0/0	0/0
scaffold_3	22326070	8540	A	G	.	PASS	NS=91;AF=0.989,0.011;AC=2;AN=98	GT	0/0	0/0	0/0	0/0	0/0	0/0	0/0	0/0	0/0	0/0	0/0	0/0	0/0	0/0	0/0	0/0	0/0	0/0	0/0	0/0	0/0	0/0	0/0	0/0	0/0	0/0	0/0	0/0	0/0	0/0	0/0	0/0	0/0	0/1	0/1	0/0	0/0	0/0	0/0	0/0	0/0
scaffold_3	22378706	8545	T	A	.	PASS	NS=91;AF=0.973,0.027;AC=5;AN=98	GT	0/0	0/0	0/0	0/0	1/0	2022-01-01	0/0	2022-01-01	0/0	0/0	0/0	0/0	0/0	0/0	0/0	0/0	0/0	0/0	0/0	0/0	0/0	0/0	0/0	0/0	0/0	0/0	0/0	0/0	0/0	0/0	0/0	0/0	0/0	0/0	0/0	0/0	0/0	0/0	0/0	0/0	0/0
scaffold_3	22675710	8591	C	T	.	PASS	NS=91;AF=0.995,0.005;AC=1;AN=98	GT	0/0	0/0	0/0	0/0	0/0	0/0	0/0	0/0	0/0	0/0	0/0	0/0	0/0	0/0	0/0	0/0	0/0	0/0	0/0	0/0	0/0	0/0	0/0	0/0	0/0	0/0	0/0	0/0	0/0	0/0	0/0	0/0	1/0	0/0	0/0	0/0	0/0	0/0	0/0	0/0	0/0
scaffold_3	23004872	8625	C	A	.	PASS	NS=91;AF=0.951,0.049;AC=9;AN=98	GT	0/0	0/0	0/0	0/0	2022-01-01	2022-01-01	2022-01-01	2022-01-01	0/0	0/0	0/0	0/0	0/0	0/0	0/0	0/0	0/0	0/0	0/0	0/0	0/0	0/0	0/0	0/0	0/0	0/0	0/0	0/0	0/0	0/0	0/0	0/0	0/0	0/0	0/0	0/0	0/0	0/0	0/0	0/0	0/0
scaffold_3	23004987	8624	C	T	.	PASS	NS=91;AF=0.973,0.027;AC=5;AN=98	GT	0/0	0/0	0/0	0/0	0/0	0/0	0/0	0/0	0/0	0/0	0/0	0/0	0/0	0/0	0/0	0/0	0/0	0/0	0/0	0/0	0/0	0/0	0/0	0/0	0/0	0/0	0/0	0/0	0/1	0/0	2022-01-01	0/0	0/0	0/0	0/0	0/1	0/0	0/0	0/0	0/0	0/0
scaffold_3	23190421	8641	T	C	.	PASS	NS=91;AF=0.978,0.022;AC=4;AN=98	GT	0/0	0/0	0/0	0/0	0/0	0/0	0/0	0/0	0/0	0/0	0/0	0/0	0/0	0/0	0/0	0/0	0/0	0/0	0/0	0/0	0/0	0/0	0/0	0/0	0/0	0/0	0/0	0/0	0/0	0/0	0/0	0/0	0/0	0/0	0/0	0/0	0/0	0/0	0/0	0/0	0/1
scaffold_3	23321588	8660	C	A	.	PASS	NS=91;AF=0.819,0.181;AC=33;AN=98	GT	2022-01-01	2022-01-01	2022-01-01	2022-01-01	0/0	0/0	0/0	0/0	0/0	0/0	0/0	0/0	0/0	0/0	0/0	0/0	0/0	0/0	0/1	0/0	2022-01-01	0/1	0/1	0/1	0/0	2022-01-01	0/0	0/1	0/0	0/0	0/0	0/0	0/0	0/0	0/0	0/0	2022-01-01	2022-01-01	0/1	2022-01-01	2022-01-01
scaffold_3	23369563	8673	T	G	.	PASS	NS=91;AF=0.912,0.088;AC=16;AN=98	GT	0/0	0/0	0/0	0/0	0/0	0/0	0/0	0/0	2022-01-01	2022-01-01	2022-01-01	2022-01-01	2022-01-01	2022-01-01	2022-01-01	2022-01-01	0/0	0/0	0/0	0/0	0/0	0/0	0/0	0/0	0/0	0/0	0/0	0/0	0/0	0/0	0/0	0/0	0/0	0/0	0/0	0/0	0/0	0/0	0/0	0/0	0/0
scaffold_3	23474967	8692	G	A	.	PASS	NS=91;AF=0.505,0.495;AC=90;AN=98	GT	2022-01-01	2022-01-01	2022-01-01	2022-01-01	2022-01-01	2022-01-01	2022-01-01	2022-01-01	2022-01-01	2022-01-01	2022-01-01	2022-01-01	2022-01-01	2022-01-01	2022-01-01	2022-01-01	2022-01-01	0/0	1/0	2022-01-01	2022-01-01	2022-01-01	2022-01-01	2022-01-01	2022-01-01	2022-01-01	2022-01-01	2022-01-01	2022-01-01	2022-01-01	2022-01-01	2022-01-01	1/0	2022-01-01	2022-01-01	1/0	2022-01-01	2022-01-01	2022-01-01	2022-01-01	2022-01-01
scaffold_3	23518690	8703	C	T	.	PASS	NS=91;AF=0.945,0.055;AC=10;AN=98	GT	2022-01-01	2022-01-01	2022-01-01	2022-01-01	0/0	0/0	0/0	0/0	0/0	0/0	0/0	0/0	0/0	0/0	0/0	0/0	0/0	0/0	0/0	0/0	0/0	0/0	0/0	0/0	0/0	0/0	0/0	0/0	0/0	0/0	0/0	0/0	0/0	0/0	0/0	0/0	0/0	0/0	0/0	0/0	0/0
scaffold_3	23574865	8711	A	C	.	PASS	NS=91;AF=0.995,0.005;AC=1;AN=98	GT	0/0	0/0	0/0	0/0	0/0	0/0	0/0	0/0	0/0	0/0	0/0	0/0	0/0	0/0	0/0	0/0	0/0	0/0	0/0	0/0	0/0	0/0	0/0	0/0	0/0	0/1	0/0	0/0	0/0	0/0	0/0	0/0	0/0	0/0	0/0	0/0	0/0	0/0	0/0	0/0	0/0
scaffold_3	23718552	8734	A	G	.	PASS	NS=91;AF=0.984,0.016;AC=3;AN=98	GT	0/0	0/0	0/0	0/0	0/0	0/0	0/0	0/0	0/0	0/0	0/0	0/0	0/0	0/0	0/0	0/0	0/0	0/0	0/0	0/0	2022-01-01	0/0	0/0	0/1	0/0	0/0	0/0	0/0	0/0	0/0	0/0	0/0	0/0	0/0	0/0	0/0	0/0	0/0	0/0	0/0	0/0
scaffold_3	23880283	8756	T	C	.	PASS	NS=91;AF=0.995,0.005;AC=1;AN=98	GT	0/0	0/0	0/0	0/0	0/0	0/0	0/0	0/0	0/0	0/0	0/0	0/0	0/0	0/0	0/0	0/0	0/0	0/0	0/0	0/0	0/0	0/0	0/0	0/0	0/0	0/0	0/0	0/0	0/0	0/1	0/0	0/0	0/0	0/0	0/0	0/0	0/0	0/0	0/0	0/0	0/0
scaffold_3	23960200	8767	A	G	.	PASS	NS=91;AF=0.544,0.456;AC=1;AN=98	GT	0/0	0/0	0/0	0/0	0/0	0/0	0/0	0/0	0/0	0/0	0/0	0/0	0/1	0/0	0/0	0/0	0/0	0/0	0/0	0/0	0/0	0/0	0/0	0/0	0/0	0/0	0/0	0/0	0/0	0/0	0/0	0/0	0/0	0/0	0/0	0/0	0/0	0/0	0/0	0/0	0/0
scaffold_3	23962768	8769	C	G	.	PASS	NS=91;AF=0.995,0.005;AC=1;AN=98	GT	0/0	0/0	0/0	0/0	0/0	0/0	0/0	0/0	0/0	0/0	0/0	0/0	0/0	0/0	0/0	0/0	0/0	0/0	0/0	0/0	0/0	0/0	0/0	0/0	0/0	0/0	0/0	0/0	0/1	0/0	0/0	0/0	0/0	0/0	0/0	0/0	0/0	0/0	0/0	0/0	0/0
scaffold_3	23970543	8772	C	G	.	PASS	NS=91;AF=0.973,0.027;AC=5;AN=98	GT	0/0	0/0	0/0	0/0	0/0	0/0	0/0	0/0	0/0	0/0	0/0	0/0	0/0	0/0	0/0	0/0	0/0	0/0	0/0	0/0	0/0	0/0	0/0	0/0	0/0	0/0	0/0	0/0	0/0	0/0	0/0	0/0	1/0	1/0	1/0	2022-01-01	0/0	0/0	0/0	0/0	0/0
scaffold_3	23970641	8771	G	A	.	PASS	NS=91;AF=0.984,0.016;AC=3;AN=98	GT	0/0	0/0	0/0	0/0	0/0	0/0	0/0	0/0	0/0	0/0	0/0	0/0	0/0	0/0	0/0	0/0	0/0	0/0	0/0	0/0	0/0	0/0	0/0	0/0	0/0	0/0	0/0	0/0	1/0	0/0	1/0	1/0	0/0	0/0	0/0	0/0	0/0	0/0	0/0	0/0	0/0
scaffold_3	24050551	8793	G	T	.	PASS	NS=91;AF=0.984,0.016;AC=3;AN=98	GT	0/0	0/0	0/0	0/0	0/0	0/0	0/0	0/0	0/0	0/0	0/0	0/0	0/0	0/0	0/0	0/0	0/0	0/0	0/0	0/0	0/0	0/0	0/0	0/0	0/0	0/1	0/0	0/0	0/0	0/0	0/1	0/0	0/0	0/0	0/1	0/0	0/0	0/0	0/0	0/0	0/0
scaffold_3	24059645	8795	C	A	.	PASS	NS=91;AF=0.687,0.313;AC=55;AN=98	GT	0/0	0/0	0/0	0/0	0/0	0/0	0/0	0/0	0/0	0/0	0/0	0/0	0/0	0/0	0/0	0/0	2022-01-01	2022-01-01	1/0	2022-01-01	1/0	2022-01-01	1/0	2022-01-01	2022-01-01	2022-01-01	2022-01-01	2022-01-01	2022-01-01	2022-01-01	2022-01-01	2022-01-01	1/0	1/0	1/0	0/0	2022-01-01	1/0	2022-01-01	2022-01-01	2022-01-01
scaffold_3	24109749	8803	T	A	.	PASS	NS=91;AF=0.797,0.203;AC=27;AN=98	GT	0/0	0/0	0/0	0/0	2022-01-01	2022-01-01	2022-01-01	2022-01-01	2022-01-01	2022-01-01	2022-01-01	2022-01-01	2022-01-01	2022-01-01	2022-01-01	2022-01-01	0/0	0/0	0/0	0/0	0/0	0/0	0/0	0/0	0/0	0/0	0/0	0/0	0/0	0/0	0/0	0/0	0/0	0/0	0/0	0/0	0/0	0/0	0/0	0/0	0/0
scaffold_3	24109874	8802	A	G	.	PASS	NS=91;AF=0.995,0.005;AC=1;AN=98	GT	0/0	0/0	0/0	0/0	0/0	0/0	0/0	0/0	0/0	0/0	0/0	0/0	0/0	0/0	0/0	0/0	0/0	0/0	0/1	0/0	0/0	0/0	0/0	0/0	0/0	0/0	0/0	0/0	0/0	0/0	0/0	0/0	0/0	0/0	0/0	0/0	0/0	0/0	0/0	0/0	0/0
scaffold_4	110950	11031	T	A	.	PASS	NS=91;AF=0.956,0.044;AC=8;AN=98	GT	0/0	0/0	0/0	0/0	2022-01-01	2022-01-01	2022-01-01	2022-01-01	0/0	0/0	0/0	0/0	0/0	0/0	0/0	0/0	0/0	0/0	0/0	0/0	0/0	0/0	0/0	0/0	0/0	0/0	0/0	0/0	0/0	0/0	0/0	0/0	0/0	0/0	0/0	0/0	0/0	0/0	0/0	0/0	0/0
scaffold_4	119661	11104	C	A	.	PASS	NS=91;AF=0.934,0.066;AC=12;AN=98	GT	0/0	0/0	0/0	0/0	1/0	1/0	1/0	1/0	1/0	1/0	1/0	1/0	1/0	1/0	1/0	1/0	0/0	0/0	0/0	0/0	0/0	0/0	0/0	0/0	0/0	0/0	0/0	0/0	0/0	0/0	0/0	0/0	0/0	0/0	0/0	0/0	0/0	0/0	0/0	0/0	0/0
scaffold_4	208412	12831	T	A	.	PASS	NS=91;AF=0.973,0.027;AC=5;AN=98	GT	2022-01-01	0/0	0/0	0/1	0/0	0/0	0/0	0/0	0/0	0/0	0/0	0/0	0/0	0/0	0/0	0/0	0/0	0/0	0/0	0/0	0/0	0/0	0/0	0/0	0/0	0/0	0/0	0/0	0/0	0/0	0/0	0/0	0/0	0/0	0/0	0/0	0/0	0/0	0/0	0/0	0/0
scaffold_4	320543	13552	T	G	.	PASS	NS=91;AF=0.555,0.445;AC=81;AN=98	GT	2022-01-01	2022-01-01	2022-01-01	2022-01-01	2022-01-01	2022-01-01	2022-01-01	2022-01-01	0/0	0/0	0/0	0/0	0/0	0/0	0/0	0/0	2022-01-01	2022-01-01	2022-01-01	2022-01-01	2022-01-01	2022-01-01	2022-01-01	0/1	2022-01-01	2022-01-01	2022-01-01	2022-01-01	2022-01-01	2022-01-01	2022-01-01	2022-01-01	2022-01-01	2022-01-01	2022-01-01	2022-01-01	2022-01-01	2022-01-01	2022-01-01	2022-01-01	2022-01-01
scaffold_4	340090	13560	C	A	.	PASS	NS=91;AF=0.995,0.005;AC=1;AN=98	GT	0/0	0/0	0/0	0/0	0/0	0/0	0/0	0/0	0/0	0/0	0/0	0/0	0/0	0/0	0/0	0/0	0/0	0/0	0/0	0/0	0/0	0/0	0/0	0/0	0/0	0/0	0/0	0/0	0/0	0/0	0/0	0/0	0/0	0/0	0/0	1/0	0/0	0/0	0/0	0/0	0/0
scaffold_4	363762	13584	T	C	.	PASS	NS=91;AF=0.94,0.06;AC=8;AN=98	GT	0/0	0/0	0/0	0/0	2022-01-01	2022-01-01	2022-01-01	2022-01-01	0/0	0/0	0/0	0/0	0/0	0/0	0/0	0/0	0/0	0/0	0/0	0/0	0/0	0/0	0/0	0/0	0/0	0/0	0/0	0/0	0/0	0/0	0/0	0/0	0/0	0/0	0/0	0/0	0/0	0/0	0/0	0/0	0/0
scaffold_4	635541	13792	C	T	.	PASS	NS=91;AF=0.802,0.198;AC=36;AN=98	GT	2022-01-01	2022-01-01	0/0	1/0	2022-01-01	2022-01-01	2022-01-01	2022-01-01	2022-01-01	2022-01-01	2022-01-01	2022-01-01	2022-01-01	2022-01-01	2022-01-01	2022-01-01	0/0	0/0	0/0	0/0	1/0	1/0	0/0	1/0	0/0	0/0	0/0	0/0	0/0	0/0	0/0	0/0	1/0	0/0	0/0	0/0	0/0	0/0	0/0	0/0	0/0
scaffold_4	697664	13814	A	G	.	PASS	NS=91;AF=0.588,0.412;AC=75;AN=98	GT	0/0	0/0	0/0	0/0	2022-01-01	2022-01-01	2022-01-01	2022-01-01	2022-01-01	2022-01-01	2022-01-01	2022-01-01	2022-01-01	2022-01-01	2022-01-01	2022-01-01	2022-01-01	2022-01-01	2022-01-01	2022-01-01	2022-01-01	2022-01-01	2022-01-01	2022-01-01	2022-01-01	2022-01-01	2022-01-01	2022-01-01	0/0	1/0	0/0	1/0	2022-01-01	2022-01-01	2022-01-01	2022-01-01	2022-01-01	2022-01-01	2022-01-01	2022-01-01	2022-01-01
scaffold_4	814108	13852	T	A	.	PASS	NS=91;AF=0.94,0.06;AC=11;AN=98	GT	0/0	0/0	0/0	0/0	2022-01-01	2022-01-01	2022-01-01	2022-01-01	0/0	0/0	0/0	0/0	0/1	0/0	0/1	0/1	0/0	0/0	0/0	0/0	0/0	0/0	0/0	0/0	0/0	0/0	0/0	0/0	0/0	0/0	0/0	0/0	0/0	0/0	0/0	0/0	0/0	0/0	0/0	0/0	0/0
scaffold_4	870295	13859	C	A	.	PASS	NS=91;AF=0.709,0.291;AC=53;AN=98	GT	0/0	0/0	0/0	0/0	2022-01-01	2022-01-01	2022-01-01	2022-01-01	2022-01-01	2022-01-01	2022-01-01	2022-01-01	2022-01-01	0/1	0/1	0/1	0/1	2022-01-01	0/1	0/0	2022-01-01	0/0	2022-01-01	2022-01-01	0/0	0/0	0/0	0/0	2022-01-01	0/1	2022-01-01	2022-01-01	2022-01-01	2022-01-01	2022-01-01	2022-01-01	0/0	0/0	0/0	0/0	0/0
scaffold_4	870365	13858	G	T	.	PASS	NS=91;AF=0.989,0.011;AC=2;AN=98	GT	0/0	0/0	0/0	0/0	0/0	0/0	0/0	0/0	0/0	0/0	0/0	0/0	0/0	0/0	0/0	0/0	0/0	0/0	0/0	0/0	0/0	0/1	0/0	0/0	0/0	0/1	0/0	0/0	0/0	0/0	0/0	0/0	0/0	0/0	0/0	0/0	0/0	0/0	0/0	0/0	0/0
scaffold_4	999027	13903	T	G	.	PASS	NS=91;AF=0.852,0.148;AC=27;AN=98	GT	0/0	0/0	0/0	0/0	2022-01-01	2022-01-01	2022-01-01	2022-01-01	2022-01-01	2022-01-01	2022-01-01	2022-01-01	2022-01-01	2022-01-01	2022-01-01	2022-01-01	0/0	0/0	0/0	0/0	0/0	0/0	0/0	0/0	0/0	1/0	0/0	0/0	0/0	0/0	0/0	0/0	0/0	0/0	0/0	0/0	0/0	0/0	0/0	0/0	0/0
scaffold_4	1102968	11023	G	A	.	PASS	NS=91;AF=0.989,0.011;AC=2;AN=98	GT	0/0	0/0	0/0	0/0	0/0	0/0	0/0	0/0	0/0	0/0	0/0	0/0	0/0	0/0	0/0	0/0	0/0	0/0	0/0	0/0	0/0	0/0	0/0	0/0	0/0	0/0	0/0	0/0	0/0	0/1	0/0	0/0	0/0	0/0	0/0	0/1	0/0	0/0	0/0	0/0	0/0
scaffold_4	1577054	11702	C	T	.	PASS	NS=91;AF=0.967,0.033;AC=5;AN=98	GT	0/0	0/0	0/0	0/0	0/0	0/0	0/0	0/0	0/0	0/0	0/0	0/0	0/0	0/0	0/0	0/0	0/0	0/0	0/0	0/0	0/0	0/0	0/0	0/0	0/0	0/0	0/0	0/0	0/1	0/0	0/1	0/0	0/0	0/0	0/0	0/0	0/0	0/0	0/0	0/0	0/0
scaffold_4	1821284	12214	G	A	.	PASS	NS=91;AF=0.731,0.269;AC=13;AN=98	GT	0/0	0/0	0/0	0/0	1/0	2022-01-01	2022-01-01	0/0	0/0	0/0	0/0	2022-01-01	0/0	0/0	0/0	1/0	0/0	0/0	0/0	0/0	0/0	1/0	1/0	0/0	1/0	0/0	1/0	0/0	0/0	0/0	0/0	0/0	0/0	0/0	0/0	0/0	0/0	0/0	0/0	1/0	0/0
scaffold_4	2317671	13374	C	T	.	PASS	NS=91;AF=0.505,0.495;AC=63;AN=98	GT	2022-01-01	2022-01-01	2022-01-01	2022-01-01	0/0	0/0	0/0	0/0	0/0	0/0	0/0	0/0	0/0	0/0	0/0	0/0	2022-01-01	2022-01-01	2022-01-01	2022-01-01	0/0	1/0	1/0	1/0	1/0	2022-01-01	1/0	1/0	1/0	1/0	1/0	2022-01-01	2022-01-01	2022-01-01	2022-01-01	2022-01-01	2022-01-01	2022-01-01	2022-01-01	2022-01-01	2022-01-01
scaffold_4	2374814	13444	A	G	.	PASS	NS=91;AF=0.978,0.022;AC=4;AN=98	GT	0/0	0/0	0/0	0/0	0/0	0/0	0/0	0/0	0/0	0/0	0/0	0/0	0/0	0/0	0/0	0/0	0/0	0/0	0/0	0/0	0/0	0/0	0/0	0/0	0/0	0/0	0/0	0/0	0/0	0/0	0/0	0/0	2022-01-01	0/1	0/1	0/0	0/0	0/0	0/0	0/0	0/0
scaffold_4	2709469	13473	T	G	.	PASS	NS=91;AF=0.978,0.022;AC=4;AN=98	GT	0/0	0/0	2022-01-01	1/0	0/0	0/0	0/0	0/0	0/0	0/0	0/0	0/0	0/0	0/0	0/0	0/0	0/0	0/0	0/0	0/0	0/0	0/0	0/0	0/0	0/0	0/0	0/0	1/0	0/0	0/0	0/0	0/0	0/0	0/0	0/0	0/0	0/0	0/0	0/0	0/0	0/0
scaffold_4	2944337	13512	C	T	.	PASS	NS=91;AF=0.89,0.11;AC=4;AN=98	GT	0/0	0/0	0/0	0/0	0/0	0/0	0/0	0/0	0/0	0/0	0/0	0/0	0/0	0/0	0/0	0/0	0/0	0/0	0/0	0/0	0/0	0/0	0/0	0/0	0/0	0/0	0/0	0/0	0/0	0/0	0/0	0/0	0/0	0/0	0/0	0/0	0/0	0/0	0/0	0/0	0/0
scaffold_4	3021672	13518	A	T	.	PASS	NS=91;AF=0.995,0.005;AC=1;AN=98	GT	0/0	0/0	0/0	0/0	0/0	0/0	0/0	0/0	0/0	0/0	0/0	0/0	0/0	0/0	0/0	0/0	0/0	0/0	0/0	0/0	0/1	0/0	0/0	0/0	0/0	0/0	0/0	0/0	0/0	0/0	0/0	0/0	0/0	0/0	0/0	0/0	0/0	0/0	0/0	0/0	0/0
scaffold_4	3146007	13536	C	T	.	PASS	NS=91;AF=0.819,0.181;AC=1;AN=98	GT	0/0	0/0	0/0	0/0	0/0	0/0	0/0	0/0	0/0	0/0	0/0	0/0	0/0	0/0	0/0	0/0	0/0	0/0	0/0	0/0	0/0	0/1	0/0	0/0	0/0	0/0	0/0	0/0	0/0	0/0	0/0	0/0	0/0	0/0	0/0	0/0	0/0	0/0	0/0	0/0	0/0
scaffold_4	3479382	13567	T	G	.	PASS	NS=91;AF=0.984,0.016;AC=3;AN=98	GT	0/0	0/0	0/0	0/0	0/0	0/0	0/0	0/0	0/0	0/0	0/0	0/0	0/0	0/0	0/0	0/0	0/0	0/0	0/0	0/0	0/0	0/0	0/0	0/0	0/1	0/1	0/1	0/0	0/0	0/0	0/0	0/0	0/0	0/0	0/0	0/0	0/0	0/0	0/0	0/0	0/0
scaffold_4	3823895	13599	G	C	.	PASS	NS=91;AF=0.989,0.011;AC=2;AN=98	GT	0/0	0/0	0/0	0/0	0/0	0/0	0/0	0/0	0/0	0/0	0/0	0/0	0/0	0/0	0/0	0/0	0/0	0/0	0/0	0/0	0/1	0/1	0/0	0/0	0/0	0/0	0/0	0/0	0/0	0/0	0/0	0/0	0/0	0/0	0/0	0/0	0/0	0/0	0/0	0/0	0/0
scaffold_4	4036162	13620	A	T	.	PASS	NS=91;AF=0.527,0.473;AC=2;AN=98	GT	0/0	0/0	0/0	0/0	0/0	0/0	0/0	2022-01-01	0/0	0/0	0/0	0/0	0/0	0/0	0/0	0/0	0/0	0/0	0/0	0/0	0/0	0/0	0/0	0/0	0/0	0/0	0/0	0/0	0/0	0/0	0/0	0/0	0/0	0/0	0/0	0/0	0/0	0/0	0/0	0/0	0/0
scaffold_4	4284782	13634	A	T	.	PASS	NS=91;AF=0.995,0.005;AC=1;AN=98	GT	0/0	0/0	0/0	0/0	0/0	0/0	0/0	0/0	0/0	0/0	0/0	0/0	0/0	0/0	0/0	0/0	0/0	0/0	0/0	0/0	0/0	0/0	0/0	0/0	0/0	0/0	0/0	0/0	0/0	0/0	0/0	0/0	0/0	0/0	0/0	0/1	0/0	0/0	0/0	0/0	0/0
scaffold_4	4599645	13652	T	A	.	PASS	NS=91;AF=0.995,0.005;AC=1;AN=98	GT	0/0	0/0	0/0	0/0	0/0	0/0	0/0	0/0	0/0	0/0	0/0	0/0	0/0	0/0	0/0	0/0	0/0	0/0	0/0	0/0	0/0	0/0	0/0	0/0	0/0	0/0	0/0	0/0	0/0	0/0	0/0	0/0	0/0	0/0	0/0	0/0	0/0	0/0	0/0	1/0	0/0
scaffold_4	5405769	13709	C	T	.	PASS	NS=91;AF=0.995,0.005;AC=1;AN=98	GT	0/0	0/0	0/0	0/0	0/0	0/0	0/0	0/0	0/0	0/0	0/0	0/0	0/0	0/0	0/0	0/0	0/0	0/0	0/0	0/0	0/0	0/0	0/0	0/0	0/0	0/0	0/0	0/0	0/0	0/0	0/0	0/0	0/0	0/0	0/0	1/0	0/0	0/0	0/0	0/0	0/0
scaffold_4	5804651	13741	T	G	.	PASS	NS=91;AF=0.571,0.429;AC=78;AN=98	GT	2022-01-01	2022-01-01	2022-01-01	2022-01-01	0/0	0/0	0/0	2022-01-01	2022-01-01	2022-01-01	2022-01-01	2022-01-01	2022-01-01	2022-01-01	2022-01-01	2022-01-01	0/0	0/0	0/0	0/0	2022-01-01	2022-01-01	2022-01-01	2022-01-01	2022-01-01	1/0	2022-01-01	2022-01-01	2022-01-01	2022-01-01	2022-01-01	2022-01-01	1/0	0/0	1/0	1/0	2022-01-01	2022-01-01	2022-01-01	2022-01-01	2022-01-01
scaffold_4	6258094	13779	T	C	.	PASS	NS=91;AF=0.967,0.033;AC=6;AN=98	GT	0/0	0/0	0/0	0/0	2022-01-01	2022-01-01	2022-01-01	0/0	0/0	0/0	0/0	0/0	0/0	0/0	0/0	0/0	0/0	0/0	0/0	0/0	0/0	0/0	0/0	0/0	0/0	0/0	0/0	0/0	0/0	0/0	0/0	0/0	0/0	0/0	0/0	0/0	0/0	0/0	0/0	0/0	0/0
scaffold_4	7141412	13838	G	A	.	PASS	NS=91;AF=0.995,0.005;AC=1;AN=98	GT	0/0	0/0	0/0	0/0	0/0	0/0	0/0	0/0	0/0	0/0	0/0	0/0	0/0	0/0	0/0	0/0	0/0	0/0	0/0	0/0	0/0	0/0	0/0	0/0	0/0	0/0	0/0	0/0	0/0	0/0	0/0	0/0	0/0	0/0	0/0	1/0	0/0	0/0	0/0	0/0	0/0
scaffold_4	9918153	13901	G	A	.	PASS	NS=91;AF=0.923,0.077;AC=14;AN=98	GT	0/0	0/0	0/0	0/0	0/0	0/0	0/0	0/0	0/0	0/0	0/0	0/0	0/0	0/0	0/0	0/0	2022-01-01	2022-01-01	0/0	2022-01-01	0/0	0/0	0/0	0/0	1/0	0/0	1/0	0/0	0/0	0/0	0/0	1/0	1/0	2022-01-01	1/0	1/0	0/0	0/0	0/0	0/0	0/0
scaffold_4	10384416	10968	G	A	.	PASS	NS=91;AF=0.753,0.247;AC=42;AN=98	GT	0/0	0/0	0/0	0/0	2022-01-01	2022-01-01	2022-01-01	2022-01-01	2022-01-01	2022-01-01	2022-01-01	2022-01-01	2022-01-01	2022-01-01	2022-01-01	2022-01-01	2022-01-01	2022-01-01	0/0	2022-01-01	0/1	0/1	0/1	0/1	0/1	0/0	0/1	0/0	0/0	0/0	0/0	0/1	0/1	2022-01-01	0/1	0/1	0/0	0/0	0/0	0/0	0/0
scaffold_4	10791051	10999	C	T	.	PASS	NS=91;AF=0.907,0.093;AC=17;AN=98	GT	0/0	0/0	0/0	0/0	0/0	0/0	0/0	0/0	2022-01-01	2022-01-01	2022-01-01	2022-01-01	2022-01-01	2022-01-01	2022-01-01	2022-01-01	0/0	0/0	0/0	0/0	0/0	0/1	0/0	0/0	0/0	0/0	0/0	0/0	0/0	0/0	0/0	0/0	0/0	0/0	0/0	0/0	0/0	0/0	0/0	0/0	0/0
scaffold_4	11015339	11017	C	T	.	PASS	NS=91;AF=0.995,0.005;AC=1;AN=98	GT	0/0	0/0	0/0	0/0	0/0	0/0	0/0	0/0	0/0	0/0	0/0	0/0	0/0	0/0	0/0	0/0	0/0	0/0	0/0	0/0	0/0	0/0	0/0	1/0	0/0	0/0	0/0	0/0	0/0	0/0	0/0	0/0	0/0	0/0	0/0	0/0	0/0	0/0	0/0	0/0	0/0
scaffold_4	11127498	11037	C	G	.	PASS	NS=91;AF=0.687,0.313;AC=39;AN=98	GT	2022-01-01	0/0	0/0	0/0	2022-01-01	2022-01-01	2022-01-01	2022-01-01	0/0	0/0	0/0	0/0	0/0	0/0	0/0	0/0	2022-01-01	2022-01-01	0/0	2022-01-01	0/0	1/0	0/0	0/0	2022-01-01	1/0	2022-01-01	1/0	1/0	1/0	0/0	1/0	2022-01-01	2022-01-01	2022-01-01	2022-01-01	0/0	0/0	0/0	0/0	0/0
scaffold_4	11584953	11066	T	C	.	PASS	NS=91;AF=0.923,0.077;AC=12;AN=98	GT	0/0	0/0	0/0	0/0	0/0	0/0	0/0	0/0	0/0	0/0	0/0	0/0	0/0	0/0	0/0	0/0	2022-01-01	2022-01-01	0/0	2022-01-01	0/0	0/0	0/0	0/0	0/0	0/0	0/0	0/0	0/0	0/0	0/0	1/0	1/0	1/0	1/0	2022-01-01	0/0	0/0	0/0	0/0	0/0
scaffold_4	11837245	11088	C	A	.	PASS	NS=91;AF=0.764,0.236;AC=17;AN=98	GT	0/0	0/0	0/0	0/0	0/0	0/0	0/0	0/0	0/0	2022-01-01	0/0	0/0	0/0	0/0	0/0	0/0	2022-01-01	2022-01-01	0/0	2022-01-01	0/0	0/0	0/1	0/0	0/0	0/0	0/0	0/0	0/0	0/0	0/0	2022-01-01	0/1	2022-01-01	0/1	0/1	0/0	0/0	0/0	0/0	0/0
scaffold_4	12807651	11176	T	C	.	PASS	NS=91;AF=0.956,0.044;AC=8;AN=98	GT	0/0	0/0	0/0	0/0	2022-01-01	2022-01-01	2022-01-01	2022-01-01	0/0	0/0	0/0	0/0	0/0	0/0	0/0	0/0	0/0	0/0	0/0	0/0	0/0	0/0	0/0	0/0	0/0	0/0	0/0	0/0	0/0	0/0	0/0	0/0	0/0	0/0	0/0	0/0	0/0	0/0	0/0	0/0	0/0
scaffold_4	12843977	11183	C	A	.	PASS	NS=91;AF=0.978,0.022;AC=4;AN=98	GT	0/0	0/0	0/0	0/0	0/0	0/0	0/0	0/0	0/0	0/0	0/0	0/0	2022-01-01	2022-01-01	0/0	0/0	0/0	0/0	0/0	0/0	0/0	0/0	0/0	0/0	0/0	0/0	0/0	0/0	0/0	0/0	0/0	0/0	0/0	0/0	0/0	0/0	0/0	0/0	0/0	0/0	0/0
scaffold_4	13316136	11210	C	A	.	PASS	NS=91;AF=0.989,0.011;AC=2;AN=98	GT	0/0	0/0	0/0	0/0	0/0	0/0	0/0	0/0	0/0	0/0	0/0	0/0	0/0	0/0	0/0	0/0	0/0	0/0	0/0	0/0	0/0	0/0	0/0	0/0	0/0	0/0	0/0	0/0	0/0	0/0	0/0	0/0	0/0	0/0	0/0	0/0	0/0	0/0	0/0	0/0	0/0
scaffold_4	13735156	11260	G	T	.	PASS	NS=91;AF=0.659,0.341;AC=62;AN=98	GT	0/0	0/0	0/0	0/0	2022-01-01	2022-01-01	2022-01-01	2022-01-01	0/0	0/0	0/0	0/0	0/0	0/0	0/0	0/0	1/0	0/0	1/0	1/0	2022-01-01	2022-01-01	2022-01-01	2022-01-01	2022-01-01	2022-01-01	2022-01-01	2022-01-01	2022-01-01	1/0	2022-01-01	1/0	2022-01-01	1/0	1/0	1/0	2022-01-01	2022-01-01	2022-01-01	2022-01-01	2022-01-01
scaffold_4	13883643	11277	C	T	.	PASS	NS=91;AF=0.995,0.005;AC=1;AN=98	GT	0/0	0/0	0/0	0/0	0/0	0/0	0/0	0/0	0/0	0/0	0/0	0/0	0/0	0/1	0/0	0/0	0/0	0/0	0/0	0/0	0/0	0/0	0/0	0/0	0/0	0/0	0/0	0/0	0/0	0/0	0/0	0/0	0/0	0/0	0/0	0/0	0/0	0/0	0/0	0/0	0/0
scaffold_4	13897151	11279	T	G	.	PASS	NS=91;AF=0.632,0.368;AC=41;AN=98	GT	0/0	0/0	0/0	0/0	2022-01-01	2022-01-01	2022-01-01	2022-01-01	0/0	0/0	0/0	0/0	0/0	0/0	0/0	0/0	2022-01-01	1/0	2022-01-01	2022-01-01	1/0	0/0	1/0	0/0	2022-01-01	0/0	2022-01-01	2022-01-01	0/0	2022-01-01	0/0	1/0	2022-01-01	2022-01-01	1/0	1/0	2022-01-01	1/0	0/0	0/0	1/0
scaffold_4	13956699	11289	A	T	.	PASS	NS=91;AF=0.995,0.005;AC=1;AN=98	GT	0/0	0/0	0/0	0/0	0/0	0/0	0/0	0/0	0/0	0/0	0/0	0/0	0/0	0/0	0/0	0/0	0/0	0/0	0/0	0/0	0/0	0/0	0/0	0/0	0/0	0/0	0/0	0/0	0/0	0/0	0/0	0/0	0/1	0/0	0/0	0/0	0/0	0/0	0/0	0/0	0/0
scaffold_4	13971157	11294	C	T	.	PASS	NS=91;AF=0.984,0.016;AC=3;AN=98	GT	0/0	0/0	0/0	0/0	0/0	0/0	0/0	0/0	0/0	0/0	0/0	0/0	0/0	0/0	0/0	0/0	0/0	0/0	0/0	0/0	0/0	0/0	0/0	0/0	0/0	0/0	0/0	0/0	0/0	0/0	0/0	0/0	0/1	0/1	0/0	0/1	0/0	0/0	0/0	0/0	0/0
scaffold_4	13973092	11297	G	A	.	PASS	NS=91;AF=0.582,0.418;AC=76;AN=98	GT	0/0	0/0	0/0	0/0	2022-01-01	2022-01-01	2022-01-01	2022-01-01	2022-01-01	2022-01-01	2022-01-01	2022-01-01	2022-01-01	2022-01-01	2022-01-01	2022-01-01	2022-01-01	2022-01-01	2022-01-01	0/1	2022-01-01	2022-01-01	0/1	2022-01-01	0/1	0/0	0/1	0/1	2022-01-01	0/1	0/0	0/1	2022-01-01	2022-01-01	2022-01-01	2022-01-01	2022-01-01	2022-01-01	2022-01-01	2022-01-01	2022-01-01
scaffold_4	13973195	11296	T	C	.	PASS	NS=91;AF=0.995,0.005;AC=1;AN=98	GT	0/0	0/0	0/0	0/0	0/0	0/0	0/0	0/0	0/0	0/0	0/0	0/0	0/0	0/0	0/0	0/0	0/0	0/0	0/0	0/0	0/0	0/0	0/0	0/0	0/0	1/0	0/0	0/0	0/0	0/0	0/0	0/0	0/0	0/0	0/0	0/0	0/0	0/0	0/0	0/0	0/0
scaffold_4	14304680	11341	A	G	.	PASS	NS=91;AF=0.703,0.297;AC=27;AN=98	GT	2022-01-01	2022-01-01	2022-01-01	2022-01-01	0/0	0/0	0/0	0/0	0/0	0/0	0/0	0/0	0/0	0/0	0/0	0/0	0/0	0/0	0/0	0/0	0/0	0/0	0/0	0/0	0/0	0/0	0/0	0/0	2022-01-01	1/0	0/0	0/0	1/0	1/0	2022-01-01	1/0	1/0	1/0	1/0	1/0	0/0
scaffold_4	14305510	11342	G	A	.	PASS	NS=91;AF=0.692,0.308;AC=38;AN=98	GT	0/0	0/0	0/0	0/0	2022-01-01	2022-01-01	2022-01-01	2022-01-01	0/0	0/0	0/0	0/0	1/0	0/0	0/0	0/0	0/0	0/0	0/0	0/0	2022-01-01	1/0	2022-01-01	1/0	1/0	1/0	1/0	2022-01-01	2022-01-01	1/0	0/0	0/0	1/0	1/0	2022-01-01	1/0	1/0	1/0	1/0	1/0	0/0
scaffold_4	14325648	11346	C	T	.	PASS	NS=91;AF=0.962,0.038;AC=7;AN=98	GT	0/0	0/0	0/0	0/0	0/0	0/0	0/0	0/0	0/0	0/0	0/0	0/0	0/0	0/0	0/0	0/0	0/0	0/0	0/0	0/0	0/0	0/0	0/0	0/0	0/0	0/0	0/0	0/0	0/0	0/0	0/0	0/0	0/0	0/0	0/0	0/0	0/1	0/1	0/1	0/1	0/1
scaffold_4	14421561	11359	C	T	.	PASS	NS=91;AF=0.945,0.055;AC=10;AN=98	GT	0/0	0/0	0/0	0/0	0/0	0/0	0/0	0/0	2022-01-01	0/0	0/0	0/0	1/0	0/0	0/0	2022-01-01	0/0	0/0	0/0	0/0	0/0	1/0	2022-01-01	2022-01-01	0/0	0/0	0/0	0/0	0/0	0/0	0/0	0/0	0/0	0/0	0/0	0/0	0/0	0/0	0/0	0/0	0/0
scaffold_4	14470245	11372	G	A	.	PASS	NS=91;AF=0.989,0.011;AC=2;AN=98	GT	0/0	0/0	0/0	0/0	0/0	0/0	0/0	0/0	0/0	0/0	0/0	0/0	0/0	0/0	0/0	0/0	0/0	0/0	0/0	0/0	0/0	0/0	0/0	0/0	0/0	0/0	0/0	0/0	0/0	0/0	0/0	0/0	0/0	0/0	0/0	0/0	0/0	0/0	0/0	0/0	0/0
scaffold_4	14489343	11377	C	T	.	PASS	NS=91;AF=0.665,0.335;AC=20;AN=98	GT	2022-01-01	2022-01-01	2022-01-01	2022-01-01	0/0	0/0	0/0	0/0	0/0	0/0	0/0	0/0	0/0	0/0	0/0	0/0	0/0	0/0	0/0	0/0	0/0	0/0	0/0	0/0	0/1	0/1	0/1	0/0	0/0	0/1	0/1	0/1	0/0	0/0	0/0	0/0	0/1	0/1	0/0	0/0	0/0
scaffold_4	14564385	11391	T	C	.	PASS	NS=91;AF=0.632,0.368;AC=35;AN=98	GT	0/0	0/0	0/0	0/0	2022-01-01	2022-01-01	2022-01-01	2022-01-01	2022-01-01	2022-01-01	2022-01-01	2022-01-01	0/0	0/0	2022-01-01	2022-01-01	0/0	0/0	0/0	0/0	0/0	0/0	0/0	0/0	1/0	0/0	1/0	0/0	0/0	0/0	0/0	0/0	0/0	0/0	0/0	0/0	2022-01-01	2022-01-01	1/0	1/0	2022-01-01
scaffold_4	14698573	11406	A	G	.	PASS	NS=91;AF=0.879,0.121;AC=22;AN=98	GT	0/0	0/0	0/0	0/0	0/0	0/0	0/0	0/0	0/0	0/0	0/0	0/0	0/0	0/0	0/0	0/0	0/0	0/0	0/0	0/0	0/1	0/1	0/1	0/0	0/1	0/0	0/1	0/0	0/0	2022-01-01	0/0	0/0	2022-01-01	0/1	2022-01-01	2022-01-01	0/0	0/0	0/0	0/0	0/0
scaffold_4	14833854	11439	T	G	.	PASS	NS=91;AF=0.929,0.071;AC=13;AN=98	GT	0/0	0/0	0/0	0/0	0/0	0/0	0/0	0/0	0/0	0/0	0/0	0/0	0/0	0/0	2022-01-01	0/0	0/0	0/0	0/1	0/0	0/1	0/1	0/1	0/1	0/0	0/1	0/0	0/1	0/0	0/0	0/0	0/0	0/0	0/0	0/0	0/0	0/0	0/1	0/0	0/0	0/1
scaffold_4	14888272	11447	C	T	.	PASS	NS=91;AF=0.956,0.044;AC=8;AN=98	GT	0/0	0/0	0/0	0/0	2022-01-01	0/0	0/1	0/1	0/0	0/0	0/0	0/0	0/0	0/0	0/0	0/0	0/0	0/0	0/0	0/0	0/0	0/0	0/0	0/0	0/0	0/0	0/0	0/0	0/0	0/1	0/0	0/0	0/0	0/0	0/0	0/0	0/0	0/0	0/0	0/0	0/0
scaffold_4	14926190	11457	T	G	.	PASS	NS=91;AF=0.995,0.005;AC=1;AN=98	GT	0/0	0/0	0/0	0/0	0/0	0/0	0/0	0/0	0/0	0/0	0/0	0/0	0/0	0/0	0/0	0/0	0/0	0/0	0/0	0/0	0/0	0/0	0/0	0/0	0/0	0/0	0/0	0/0	0/0	0/0	0/0	0/0	0/0	0/0	0/0	0/0	0/0	0/0	0/0	0/0	0/0
scaffold_4	14934454	11460	G	C	.	PASS	NS=91;AF=0.995,0.005;AC=1;AN=98	GT	0/0	0/0	0/0	0/0	0/0	0/0	0/0	0/0	0/0	0/0	0/0	0/0	0/0	0/0	0/0	0/0	0/0	0/0	0/0	0/0	0/0	0/0	0/0	0/0	0/0	0/0	0/0	0/0	0/0	0/0	0/0	0/0	0/0	0/0	0/0	0/0	0/0	0/0	0/0	0/0	0/0
scaffold_4	14935903	11462	C	T	.	PASS	NS=91;AF=0.995,0.005;AC=1;AN=98	GT	0/0	0/0	0/0	0/0	0/0	0/0	0/0	0/0	0/0	0/0	0/0	0/0	0/0	0/0	0/0	0/0	0/0	0/0	0/0	0/0	0/0	0/0	0/0	0/0	0/0	0/0	0/0	0/0	0/0	0/0	0/0	0/0	0/1	0/0	0/0	0/0	0/0	0/0	0/0	0/0	0/0
scaffold_4	14971482	11484	C	T	.	PASS	NS=91;AF=0.659,0.341;AC=30;AN=98	GT	0/0	0/0	0/0	0/0	2022-01-01	2022-01-01	2022-01-01	2022-01-01	2022-01-01	2022-01-01	2022-01-01	2022-01-01	2022-01-01	2022-01-01	2022-01-01	2022-01-01	0/0	0/0	0/0	0/0	0/0	0/0	0/0	0/0	0/0	1/0	0/0	0/0	0/0	0/0	0/0	0/0	2022-01-01	1/0	1/0	1/0	0/0	0/0	0/0	0/0	0/0
scaffold_4	15008412	11489	T	A	.	PASS	NS=91;AF=0.956,0.044;AC=8;AN=98	GT	0/0	0/0	0/0	0/0	2022-01-01	2022-01-01	2022-01-01	2022-01-01	0/0	0/0	0/0	0/0	0/0	0/0	0/0	0/0	0/0	0/0	0/0	0/0	0/0	0/0	0/0	0/0	0/0	0/0	0/0	0/0	0/0	0/0	0/0	0/0	0/0	0/0	0/0	0/0	0/0	0/0	0/0	0/0	0/0
scaffold_4	15008496	11488	T	C	.	PASS	NS=91;AF=0.549,0.451;AC=14;AN=98	GT	0/0	0/0	0/0	0/0	0/0	0/0	0/0	0/0	0/0	0/0	0/0	0/0	0/0	0/0	0/0	0/0	2022-01-01	0/0	2022-01-01	1/0	0/0	0/0	0/0	0/0	0/0	0/0	0/0	1/0	0/0	0/0	0/0	0/0	0/0	2022-01-01	0/0	0/0	1/0	0/0	1/0	1/0	1/0
scaffold_4	15012622	11491	A	G	.	PASS	NS=91;AF=0.956,0.044;AC=8;AN=98	GT	0/0	0/0	0/0	0/0	0/0	0/0	0/0	0/0	0/0	0/0	0/0	0/0	1/0	1/0	2022-01-01	2022-01-01	0/0	0/0	0/0	0/0	0/0	0/0	0/0	0/0	1/0	0/0	1/0	0/0	0/0	0/0	0/0	0/0	0/0	0/0	0/0	0/0	0/0	0/0	0/0	0/0	0/0
scaffold_4	15050427	11507	T	A	.	PASS	NS=91;AF=0.967,0.033;AC=6;AN=98	GT	0/0	0/0	0/0	0/0	0/0	0/0	0/0	0/0	0/0	0/0	0/0	0/0	0/1	0/1	2022-01-01	2022-01-01	0/0	0/0	0/0	0/0	0/0	0/0	0/0	0/0	0/0	0/0	0/0	0/0	0/0	0/0	0/0	0/0	0/0	0/0	0/0	0/0	0/0	0/0	0/0	0/0	0/0
scaffold_4	15087096	11517	G	A	.	PASS	NS=91;AF=0.72,0.28;AC=51;AN=98	GT	2022-01-01	2022-01-01	2022-01-01	2022-01-01	2022-01-01	2022-01-01	2022-01-01	2022-01-01	0/0	0/0	0/0	0/0	0/0	0/0	0/0	0/0	0/0	0/0	0/0	0/0	2022-01-01	2022-01-01	2022-01-01	0/0	0/1	0/0	0/1	2022-01-01	2022-01-01	2022-01-01	2022-01-01	0/1	0/0	2022-01-01	2022-01-01	0/1	0/0	0/1	0/1	0/1	0/1
scaffold_4	15106237	11531	T	C	.	PASS	NS=91;AF=0.742,0.258;AC=23;AN=98	GT	0/0	0/0	0/0	0/0	0/0	0/0	0/0	0/0	2022-01-01	2022-01-01	2022-01-01	2022-01-01	2022-01-01	2022-01-01	2022-01-01	2022-01-01	1/0	0/0	0/0	0/0	0/0	0/0	0/0	1/0	1/0	1/0	1/0	0/0	0/0	0/0	0/0	1/0	0/0	0/0	0/0	0/0	0/0	0/0	0/0	0/0	0/0
scaffold_4	15120460	11537	C	T	.	PASS	NS=91;AF=0.995,0.005;AC=1;AN=98	GT	0/0	0/0	0/0	0/0	0/0	0/0	0/0	0/0	0/0	0/0	0/0	0/0	0/0	0/0	0/0	0/0	0/0	0/0	0/0	0/0	0/0	0/0	0/0	0/0	0/0	0/0	0/0	0/0	0/0	0/0	0/0	0/0	0/0	0/0	0/0	0/0	0/0	0/0	0/0	0/0	0/0
scaffold_4	15129537	11542	G	A	.	PASS	NS=91;AF=0.984,0.016;AC=3;AN=98	GT	0/0	0/0	0/0	0/0	0/0	0/0	0/0	0/0	0/0	0/0	0/0	0/0	0/0	0/0	0/0	0/0	0/0	0/0	0/0	0/0	0/0	0/0	0/0	0/0	0/0	0/0	0/0	0/0	0/0	0/0	0/0	0/0	0/0	0/0	0/0	0/0	0/0	0/0	0/0	0/0	0/0
scaffold_4	15159209	11545	T	C	.	PASS	NS=91;AF=0.967,0.033;AC=6;AN=98	GT	0/0	0/0	0/0	0/0	0/0	0/0	0/0	0/0	0/0	2022-01-01	2022-01-01	0/0	0/0	0/0	0/0	0/0	0/0	0/0	0/0	0/0	0/0	0/0	0/0	0/0	1/0	0/0	1/0	0/0	0/0	0/0	0/0	0/0	0/0	0/0	0/0	0/0	0/0	0/0	0/0	0/0	0/0
scaffold_4	15286940	11571	T	A	.	PASS	NS=91;AF=0.863,0.137;AC=13;AN=98	GT	0/0	0/0	0/0	0/0	0/0	0/0	0/0	0/0	0/0	0/0	0/0	0/0	0/0	0/0	0/0	0/0	0/0	0/0	0/0	0/0	1/0	2022-01-01	1/0	0/0	2022-01-01	2022-01-01	2022-01-01	2022-01-01	0/0	0/0	0/0	0/0	0/0	0/0	0/0	0/0	0/0	0/0	1/0	0/0	0/0
scaffold_4	15308969	11573	T	A	.	PASS	NS=91;AF=0.978,0.022;AC=4;AN=98	GT	0/0	0/0	0/0	0/0	0/0	0/0	0/0	0/0	0/0	0/0	0/0	0/0	0/0	0/0	0/0	0/0	0/0	0/0	1/0	0/0	0/0	0/0	0/0	0/0	0/0	0/0	0/0	0/0	0/0	0/0	0/0	0/0	0/0	0/0	2022-01-01	0/0	0/0	0/0	0/0	0/0	0/0
scaffold_4	15321416	11577	T	A	.	PASS	NS=91;AF=0.989,0.011;AC=2;AN=98	GT	0/0	0/0	0/0	0/0	0/0	0/0	0/0	0/0	0/0	0/0	0/0	0/0	0/0	0/0	0/0	0/0	0/0	0/0	0/0	0/0	0/0	0/0	0/1	0/0	0/0	0/0	0/0	0/0	0/0	0/0	0/0	0/0	0/0	0/1	0/0	0/0	0/0	0/0	0/0	0/0	0/0
scaffold_4	15385098	11600	C	T	.	PASS	NS=91;AF=0.956,0.044;AC=8;AN=98	GT	0/0	0/0	0/0	0/0	2022-01-01	2022-01-01	2022-01-01	2022-01-01	0/0	0/0	0/0	0/0	0/0	0/0	0/0	0/0	0/0	0/0	0/0	0/0	0/0	0/0	0/0	0/0	0/0	0/0	0/0	0/0	0/0	0/0	0/0	0/0	0/0	0/0	0/0	0/0	0/0	0/0	0/0	0/0	0/0
scaffold_4	15473114	11618	G	C	.	PASS	NS=91;AF=0.879,0.121;AC=22;AN=98	GT	2022-01-01	2022-01-01	2022-01-01	2022-01-01	0/0	0/0	0/0	0/0	0/0	0/0	0/0	0/0	0/0	0/0	0/0	0/0	0/0	0/0	0/1	0/0	2022-01-01	2022-01-01	0/1	2022-01-01	0/1	0/0	0/1	0/0	0/1	0/0	0/0	0/1	0/0	0/0	0/0	0/0	0/0	0/0	0/0	0/0	0/0
scaffold_4	15476630	11623	A	G	.	PASS	NS=91;AF=0.973,0.027;AC=5;AN=98	GT	0/0	0/0	0/0	0/0	0/0	0/0	0/0	0/0	0/0	0/0	0/0	0/0	0/1	0/0	2022-01-01	0/0	0/1	0/0	0/0	0/1	0/0	0/0	0/0	0/0	0/0	0/0	0/0	0/0	0/0	0/0	0/0	0/0	0/0	0/0	0/0	0/0	0/0	0/0	0/0	0/0	0/0
scaffold_4	15535300	11633	A	T	.	PASS	NS=91;AF=0.5,0.5;AC=7;AN=98	GT	0/0	0/0	0/0	0/0	0/0	0/0	0/0	0/0	0/0	0/0	0/0	0/0	0/0	0/0	0/0	0/0	0/0	0/0	0/0	2022-01-01	0/0	0/0	0/0	0/0	0/0	0/0	0/0	0/0	0/1	2022-01-01	0/0	0/0	0/1	0/0	0/0	0/0	0/0	0/0	0/0	0/0	0/0
scaffold_4	15652215	11667	C	T	.	PASS	NS=91;AF=0.995,0.005;AC=1;AN=98	GT	0/0	0/0	0/0	0/0	0/0	0/0	0/0	0/0	0/0	0/0	0/0	0/0	0/0	0/0	0/0	0/0	0/0	0/0	0/0	0/0	0/0	0/0	0/0	0/0	0/0	0/0	0/0	0/0	0/0	0/1	0/0	0/0	0/0	0/0	0/0	0/0	0/0	0/0	0/0	0/0	0/0
scaffold_4	15751671	11697	T	C	.	PASS	NS=91;AF=0.989,0.011;AC=2;AN=98	GT	0/0	0/0	0/0	0/0	0/0	0/0	0/0	0/0	0/0	0/0	0/0	2022-01-01	0/0	0/0	0/0	0/0	0/0	0/0	0/0	0/0	0/0	0/0	0/0	0/0	0/0	0/0	0/0	0/0	0/0	0/0	0/0	0/0	0/0	0/0	0/0	0/0	0/0	0/0	0/0	0/0	0/0
scaffold_4	15808328	11709	T	G	.	PASS	NS=91;AF=0.995,0.005;AC=1;AN=98	GT	0/0	0/0	0/0	0/0	0/0	0/0	0/0	0/0	0/0	0/0	0/0	0/0	0/0	0/0	0/0	0/0	0/1	0/0	0/0	0/0	0/0	0/0	0/0	0/0	0/0	0/0	0/0	0/0	0/0	0/0	0/0	0/0	0/0	0/0	0/0	0/0	0/0	0/0	0/0	0/0	0/0
scaffold_4	15809616	11712	A	G	.	PASS	NS=91;AF=0.995,0.005;AC=1;AN=98	GT	0/0	0/0	0/0	0/0	0/0	0/0	0/0	0/0	0/0	0/0	0/0	0/0	0/0	0/0	0/0	0/0	0/0	0/0	0/0	0/0	0/0	0/0	0/0	0/0	0/0	0/0	0/0	0/0	0/0	0/0	0/0	0/0	0/0	0/0	0/0	0/0	0/0	0/0	0/0	0/1	0/0
scaffold_4	15826065	11714	G	C	.	PASS	NS=91;AF=0.687,0.313;AC=57;AN=98	GT	2022-01-01	2022-01-01	2022-01-01	2022-01-01	0/0	0/0	0/0	0/0	0/0	0/0	0/0	0/0	0/0	0/0	0/0	0/0	0/0	0/0	0/0	0/0	0/1	2022-01-01	0/0	0/0	2022-01-01	0/1	2022-01-01	2022-01-01	2022-01-01	2022-01-01	2022-01-01	2022-01-01	2022-01-01	0/1	2022-01-01	2022-01-01	2022-01-01	2022-01-01	2022-01-01	2022-01-01	2022-01-01
scaffold_4	15855965	11716	C	T	.	PASS	NS=91;AF=0.956,0.044;AC=8;AN=98	GT	0/0	0/0	0/0	0/0	2022-01-01	2022-01-01	2022-01-01	2022-01-01	0/0	0/0	0/0	0/0	0/0	0/0	0/0	0/0	0/0	0/0	0/0	0/0	0/0	0/0	0/0	0/0	0/0	0/0	0/0	0/0	0/0	0/0	0/0	0/0	0/0	0/0	0/0	0/0	0/0	0/0	0/0	0/0	0/0
scaffold_4	15999607	11748	C	T	.	PASS	NS=91;AF=0.973,0.027;AC=5;AN=98	GT	0/0	0/0	0/0	0/0	0/0	0/0	0/0	0/0	0/0	0/0	0/0	0/0	0/0	0/0	0/0	0/0	0/0	0/0	0/0	0/0	2022-01-01	1/0	0/0	0/0	0/0	0/0	0/0	0/0	0/0	0/0	0/0	0/0	0/0	0/0	0/0	0/0	0/0	0/0	0/0	0/0	0/0
scaffold_4	16003472	11752	C	T	.	PASS	NS=91;AF=0.978,0.022;AC=4;AN=98	GT	0/0	0/0	0/0	0/0	0/0	0/0	0/0	0/0	0/0	0/0	0/0	0/0	0/0	0/0	0/0	0/0	0/0	0/0	0/0	0/0	2022-01-01	0/1	0/0	0/0	0/0	0/0	0/0	0/0	0/0	0/0	0/0	0/0	0/0	0/0	0/0	0/0	0/0	0/0	0/0	0/0	0/0
scaffold_4	16032562	11759	A	T	.	PASS	NS=91;AF=0.995,0.005;AC=1;AN=98	GT	0/0	0/0	0/0	0/0	0/0	0/0	0/0	0/0	0/0	0/0	0/0	0/0	0/0	0/0	0/0	0/0	0/0	0/0	0/0	0/0	0/0	0/0	0/0	0/0	0/0	0/0	0/0	0/0	0/0	0/0	0/0	0/0	0/0	0/0	0/0	0/0	0/0	0/0	0/0	0/0	0/0
scaffold_4	16048397	11761	C	A	.	PASS	NS=91;AF=0.967,0.033;AC=6;AN=98	GT	0/0	0/0	0/0	0/0	2022-01-01	0/0	0/1	2022-01-01	0/0	0/0	0/0	0/0	0/0	0/0	0/0	0/0	0/0	0/0	0/0	0/0	0/0	0/1	0/0	0/0	0/0	0/0	0/0	0/0	0/0	0/0	0/0	0/0	0/0	0/0	0/0	0/0	0/0	0/0	0/0	0/0	0/0
scaffold_4	16130044	11787	C	T	.	PASS	NS=91;AF=0.692,0.308;AC=56;AN=98	GT	0/0	1/0	2022-01-01	0/0	0/0	0/0	0/0	0/0	0/0	0/0	0/0	0/0	0/0	0/0	0/0	0/0	2022-01-01	2022-01-01	1/0	2022-01-01	1/0	1/0	2022-01-01	1/0	1/0	1/0	1/0	2022-01-01	2022-01-01	1/0	2022-01-01	2022-01-01	2022-01-01	2022-01-01	1/0	2022-01-01	2022-01-01	2022-01-01	2022-01-01	2022-01-01	2022-01-01
scaffold_4	16136002	11790	A	G	.	PASS	NS=91;AF=0.989,0.011;AC=2;AN=98	GT	0/0	0/0	0/0	0/0	0/0	0/0	0/0	0/0	0/0	0/0	0/0	0/0	0/0	0/0	0/0	0/0	0/0	0/0	0/0	0/0	0/0	0/0	0/0	0/0	0/0	0/0	0/0	0/0	0/0	0/0	0/0	0/0	0/0	0/0	1/0	0/0	0/0	0/0	0/0	0/0	0/0
scaffold_4	16453798	11860	G	A	.	PASS	NS=91;AF=0.571,0.429;AC=78;AN=98	GT	2022-01-01	2022-01-01	2022-01-01	2022-01-01	2022-01-01	2022-01-01	2022-01-01	2022-01-01	2022-01-01	2022-01-01	2022-01-01	2022-01-01	2022-01-01	2022-01-01	2022-01-01	2022-01-01	0/0	0/0	0/0	0/0	2022-01-01	2022-01-01	2022-01-01	2022-01-01	2022-01-01	2022-01-01	2022-01-01	2022-01-01	1/0	1/0	2022-01-01	2022-01-01	0/0	0/0	0/0	0/0	2022-01-01	2022-01-01	2022-01-01	2022-01-01	2022-01-01
scaffold_4	16456480	11862	G	A	.	PASS	NS=91;AF=0.989,0.011;AC=2;AN=98	GT	0/0	0/0	0/0	0/0	0/0	0/0	0/0	0/0	0/0	0/0	0/0	0/0	0/0	0/0	0/0	0/0	0/0	0/0	0/0	0/0	0/0	0/0	0/0	0/0	0/0	0/0	0/0	0/0	0/1	0/1	0/0	0/0	0/0	0/0	0/0	0/0	0/0	0/0	0/0	0/0	0/0
scaffold_4	16459744	11864	A	G	.	PASS	NS=91;AF=0.907,0.093;AC=17;AN=98	GT	0/0	0/0	0/0	0/0	0/0	0/0	0/0	0/0	0/0	0/0	0/0	0/0	0/0	0/0	0/0	0/0	1/0	2022-01-01	2022-01-01	1/0	0/0	0/0	0/0	0/0	0/0	0/0	0/0	0/0	1/0	1/0	0/0	0/0	2022-01-01	2022-01-01	1/0	2022-01-01	0/0	0/0	0/0	0/0	0/0
scaffold_4	16507898	11870	G	T	.	PASS	NS=91;AF=0.703,0.297;AC=54;AN=98	GT	2022-01-01	2022-01-01	2022-01-01	2022-01-01	0/0	0/0	0/0	0/0	0/0	0/0	0/0	0/0	0/0	0/0	0/0	0/0	1/0	1/0	2022-01-01	0/0	2022-01-01	2022-01-01	2022-01-01	2022-01-01	2022-01-01	2022-01-01	2022-01-01	1/0	1/0	1/0	2022-01-01	2022-01-01	0/0	0/0	0/0	1/0	2022-01-01	2022-01-01	2022-01-01	2022-01-01	2022-01-01
scaffold_4	16607608	11890	G	T	.	PASS	NS=91;AF=0.995,0.005;AC=1;AN=98	GT	0/0	0/0	0/0	0/0	0/0	0/0	0/0	0/0	0/0	0/0	1/0	0/0	0/0	0/0	0/0	0/0	0/0	0/0	0/0	0/0	0/0	0/0	0/0	0/0	0/0	0/0	0/0	0/0	0/0	0/0	0/0	0/0	0/0	0/0	0/0	0/0	0/0	0/0	0/0	0/0	0/0
scaffold_4	16629809	11904	T	A	.	PASS	NS=91;AF=0.973,0.027;AC=5;AN=98	GT	0/0	0/0	0/0	0/0	0/0	0/0	0/0	0/0	0/0	0/0	0/0	0/0	0/0	0/0	0/0	0/0	0/0	0/0	0/1	0/0	0/0	0/0	0/0	0/0	0/0	0/0	0/0	0/0	0/0	0/0	0/0	0/0	0/1	0/0	0/1	2022-01-01	0/0	0/0	0/0	0/0	0/0
scaffold_4	16632706	11907	C	T	.	PASS	NS=91;AF=0.643,0.357;AC=3;AN=98	GT	0/0	0/0	0/0	0/0	0/0	0/0	0/0	0/0	0/0	0/0	0/0	0/0	0/0	0/1	2022-01-01	0/0	0/0	0/0	0/0	0/0	0/0	0/0	0/0	0/0	0/0	0/0	0/0	0/0	0/0	0/0	0/0	0/0	0/0	0/0	0/0	0/0	0/0	0/0	0/0	0/0	0/0
scaffold_4	16647818	11914	G	A	.	PASS	NS=91;AF=0.995,0.005;AC=1;AN=98	GT	0/0	0/0	0/0	0/0	0/0	0/0	0/0	0/0	0/0	0/0	0/0	0/0	0/0	0/0	0/0	0/0	0/0	0/0	0/0	0/0	0/0	0/0	0/0	0/0	0/0	0/0	0/0	0/0	0/0	0/1	0/0	0/0	0/0	0/0	0/0	0/0	0/0	0/0	0/0	0/0	0/0
scaffold_4	16707001	11932	T	G	.	PASS	NS=91;AF=0.989,0.011;AC=2;AN=98	GT	0/0	0/0	0/0	0/0	0/0	0/0	0/0	0/0	0/0	0/0	0/0	0/0	0/0	0/0	0/0	0/0	0/0	0/0	0/0	0/0	0/0	0/0	0/0	0/0	0/0	0/0	0/0	0/0	0/0	1/0	0/0	1/0	0/0	0/0	0/0	0/0	0/0	0/0	0/0	0/0	0/0
scaffold_4	16792755	11945	C	T	.	PASS	NS=91;AF=0.945,0.055;AC=10;AN=98	GT	0/0	0/0	0/0	0/0	0/0	0/0	0/0	0/0	0/0	0/0	0/0	0/0	0/0	0/0	0/0	0/0	0/0	0/0	0/0	0/0	1/0	0/0	1/0	0/0	2022-01-01	2022-01-01	2022-01-01	0/0	0/0	1/0	0/0	0/0	0/0	0/0	0/0	0/0	0/0	0/0	0/0	0/0	0/0
scaffold_4	16867021	11963	T	C	.	PASS	NS=91;AF=0.945,0.055;AC=10;AN=98	GT	0/0	0/0	0/0	0/0	0/0	0/0	0/0	0/0	0/0	0/0	0/0	0/0	0/0	0/0	0/0	0/0	2022-01-01	2022-01-01	2022-01-01	2022-01-01	0/0	0/0	0/0	0/0	0/0	0/0	0/0	0/0	0/0	0/0	0/0	0/0	0/0	0/1	0/1	0/0	0/0	0/0	0/0	0/0	0/0
scaffold_4	16934057	11981	C	T	.	PASS	NS=91;AF=0.566,0.434;AC=76;AN=98	GT	2022-01-01	2022-01-01	2022-01-01	2022-01-01	0/0	0/0	0/0	0/0	2022-01-01	2022-01-01	2022-01-01	2022-01-01	2022-01-01	2022-01-01	2022-01-01	2022-01-01	2022-01-01	2022-01-01	2022-01-01	2022-01-01	2022-01-01	1/0	1/0	1/0	2022-01-01	2022-01-01	2022-01-01	2022-01-01	2022-01-01	2022-01-01	2022-01-01	2022-01-01	2022-01-01	2022-01-01	1/0	2022-01-01	0/0	0/0	2022-01-01	1/0	1/0
scaffold_4	16934204	11980	G	A	.	PASS	NS=91;AF=0.643,0.357;AC=62;AN=98	GT	0/0	0/0	0/0	0/0	0/0	0/0	0/0	0/0	2022-01-01	2022-01-01	2022-01-01	2022-01-01	2022-01-01	2022-01-01	2022-01-01	2022-01-01	2022-01-01	2022-01-01	2022-01-01	2022-01-01	2022-01-01	1/0	1/0	1/0	2022-01-01	2022-01-01	2022-01-01	2022-01-01	1/0	2022-01-01	2022-01-01	0/0	2022-01-01	2022-01-01	1/0	2022-01-01	0/0	0/0	2022-01-01	1/0	1/0
scaffold_4	16998311	11994	C	A	.	PASS	NS=91;AF=0.995,0.005;AC=1;AN=98	GT	0/0	0/0	0/0	0/0	0/0	0/0	0/0	0/0	0/0	0/0	0/0	0/0	0/0	0/0	0/0	0/0	0/0	0/0	0/0	0/0	0/0	0/0	0/0	0/0	0/0	0/0	0/0	0/0	0/0	0/0	0/0	0/0	0/0	0/0	0/0	0/0	0/0	0/0	0/0	0/0	0/0
scaffold_4	17348348	12064	A	C	.	PASS	NS=91;AF=0.786,0.214;AC=39;AN=98	GT	2022-01-01	2022-01-01	2022-01-01	2022-01-01	0/0	2022-01-01	1/0	0/0	2022-01-01	2022-01-01	2022-01-01	2022-01-01	2022-01-01	2022-01-01	2022-01-01	2022-01-01	0/0	0/0	1/0	0/0	2022-01-01	0/0	1/0	1/0	1/0	0/0	1/0	0/0	0/0	0/0	0/0	0/0	0/0	0/0	0/0	0/0	0/0	0/0	1/0	1/0	0/0
scaffold_4	17356610	12068	G	A	.	PASS	NS=91;AF=0.956,0.044;AC=8;AN=98	GT	0/0	0/0	0/0	0/0	2022-01-01	0/0	0/1	2022-01-01	0/0	0/0	0/0	0/0	0/0	0/0	0/0	0/0	0/0	0/0	0/0	0/0	0/0	2022-01-01	0/1	0/0	0/0	0/0	0/0	0/0	0/0	0/0	0/0	0/0	0/0	0/0	0/0	0/0	0/0	0/0	0/0	0/0	0/0
scaffold_4	17364924	12069	G	T	.	PASS	NS=91;AF=0.995,0.005;AC=1;AN=98	GT	0/0	0/0	0/0	0/0	0/0	0/0	0/0	0/0	0/0	0/0	0/0	0/0	0/0	0/0	0/0	0/0	0/0	0/0	0/0	0/0	0/0	0/0	0/0	0/0	0/0	0/0	0/0	1/0	0/0	0/0	0/0	0/0	0/0	0/0	0/0	0/0	0/0	0/0	0/0	0/0	0/0
scaffold_4	17391136	12076	G	A	.	PASS	NS=91;AF=0.995,0.005;AC=1;AN=98	GT	0/0	0/0	0/0	0/0	0/0	0/0	0/0	0/0	0/0	0/0	0/0	0/0	0/0	0/0	0/0	0/0	0/0	0/0	0/0	0/0	0/0	0/0	0/0	0/0	0/0	0/0	0/0	0/0	0/0	0/0	0/0	0/0	0/0	0/0	0/0	1/0	0/0	0/0	0/0	0/0	0/0
scaffold_4	17410649	12086	C	T	.	PASS	NS=91;AF=0.868,0.132;AC=24;AN=98	GT	0/0	0/0	0/0	0/0	2022-01-01	2022-01-01	2022-01-01	2022-01-01	2022-01-01	2022-01-01	2022-01-01	2022-01-01	2022-01-01	2022-01-01	2022-01-01	2022-01-01	0/0	0/0	0/0	0/0	0/0	0/0	0/0	0/0	0/0	0/0	0/0	0/0	0/0	0/0	0/0	0/0	0/0	0/0	0/0	0/0	0/0	0/0	0/0	0/0	0/0
scaffold_4	17452440	12094	A	G	.	PASS	NS=91;AF=0.819,0.181;AC=33;AN=98	GT	0/0	0/0	0/0	0/0	0/0	0/0	0/0	0/0	0/0	0/0	0/0	0/0	0/0	0/0	0/0	0/0	0/0	0/0	2022-01-01	1/0	1/0	0/0	0/0	0/0	2022-01-01	2022-01-01	2022-01-01	2022-01-01	1/0	2022-01-01	2022-01-01	1/0	2022-01-01	1/0	0/0	2022-01-01	0/0	0/0	0/0	0/0	1/0
scaffold_4	17643327	12133	G	A	.	PASS	NS=91;AF=0.989,0.011;AC=2;AN=98	GT	0/0	0/0	0/0	0/0	0/0	0/0	0/0	0/0	0/0	0/0	0/0	0/0	0/0	0/0	0/0	0/0	0/0	0/0	0/0	0/0	0/0	0/0	0/0	0/0	0/0	0/0	0/0	0/0	0/0	0/0	0/0	0/0	0/0	0/0	0/0	0/0	0/0	0/0	0/0	0/0	0/0
scaffold_4	17644025	12135	A	C	.	PASS	NS=91;AF=0.995,0.005;AC=1;AN=98	GT	0/0	0/0	0/0	0/0	0/0	0/0	0/0	0/0	0/0	0/0	0/0	0/0	0/0	0/0	0/0	0/0	0/0	0/0	0/0	0/0	0/0	0/0	0/0	0/0	0/0	0/0	0/0	0/0	0/1	0/0	0/0	0/0	0/0	0/0	0/0	0/0	0/0	0/0	0/0	0/0	0/0
scaffold_4	17693224	12138	T	A	.	PASS	NS=91;AF=0.621,0.379;AC=69;AN=98	GT	2022-01-01	2022-01-01	2022-01-01	2022-01-01	2022-01-01	2022-01-01	2022-01-01	2022-01-01	2022-01-01	2022-01-01	0/1	2022-01-01	0/1	2022-01-01	2022-01-01	2022-01-01	2022-01-01	2022-01-01	2022-01-01	2022-01-01	2022-01-01	2022-01-01	0/1	2022-01-01	0/1	0/0	0/1	0/0	0/1	2022-01-01	2022-01-01	0/1	2022-01-01	0/0	0/1	0/0	2022-01-01	2022-01-01	2022-01-01	2022-01-01	0/1
scaffold_4	17731767	12147	G	A	.	PASS	NS=91;AF=0.995,0.005;AC=1;AN=98	GT	0/0	0/0	0/0	0/0	0/0	0/0	0/0	0/0	0/0	0/0	0/0	0/0	0/0	0/0	0/0	0/0	0/0	0/0	0/0	0/0	0/0	0/0	0/0	0/0	0/0	0/0	0/0	0/1	0/0	0/0	0/0	0/0	0/0	0/0	0/0	0/0	0/0	0/0	0/0	0/0	0/0
scaffold_4	17733798	12150	G	C	.	PASS	NS=91;AF=0.753,0.247;AC=6;AN=98	GT	0/0	0/0	0/0	0/0	0/0	0/0	0/0	0/0	0/0	0/0	0/0	0/0	0/0	0/0	0/0	0/0	0/0	0/0	0/0	0/0	0/0	0/0	0/0	0/0	0/0	0/0	0/0	0/0	0/0	0/0	0/0	0/0	0/0	0/0	0/0	0/0	0/0	0/0	0/0	0/0	0/0
scaffold_4	17772607	12157	A	C	.	PASS	NS=91;AF=0.989,0.011;AC=2;AN=98	GT	0/0	0/0	0/0	0/0	0/0	0/0	0/0	0/0	0/0	0/0	0/0	0/0	0/0	0/0	0/0	0/0	0/0	0/0	0/0	0/0	0/0	0/0	0/0	0/0	0/0	0/0	0/0	0/0	0/0	0/0	0/0	0/0	0/1	0/1	0/0	0/0	0/0	0/0	0/0	0/0	0/0
scaffold_4	18235190	12223	C	T	.	PASS	NS=91;AF=0.94,0.06;AC=11;AN=98	GT	0/0	0/0	0/0	0/0	0/0	0/0	0/0	0/0	0/0	0/0	0/0	0/0	0/0	0/0	0/0	0/0	0/0	0/0	0/0	0/0	0/0	0/0	0/0	0/0	0/0	0/0	0/0	0/0	0/0	0/0	0/0	0/0	0/0	1/0	0/0	0/0	2022-01-01	1/0	1/0	1/0	1/0
scaffold_4	18491820	12287	A	T	.	PASS	NS=91;AF=0.967,0.033;AC=6;AN=98	GT	0/0	0/0	0/0	0/0	0/0	0/0	0/0	0/0	0/0	0/0	0/0	0/0	0/0	0/0	0/0	0/0	0/0	0/0	1/0	2022-01-01	0/0	0/0	0/0	0/0	0/0	0/0	0/0	0/0	0/0	0/0	0/0	0/0	1/0	1/0	0/0	1/0	0/0	0/0	0/0	0/0	0/0
scaffold_4	18627514	12302	T	C	.	PASS	NS=91;AF=0.995,0.005;AC=1;AN=98	GT	0/0	0/0	0/0	0/0	0/0	0/0	0/0	0/0	0/0	0/0	0/0	0/0	0/0	0/0	0/0	0/0	0/0	0/0	0/0	0/0	0/0	0/0	0/0	0/0	0/0	0/0	0/0	0/0	0/0	0/0	0/0	0/1	0/0	0/0	0/0	0/0	0/0	0/0	0/0	0/0	0/0
scaffold_4	18627575	12301	C	G	.	PASS	NS=91;AF=0.978,0.022;AC=4;AN=98	GT	0/0	0/0	0/0	0/0	0/0	0/0	0/0	0/0	0/0	0/0	0/0	0/0	0/0	0/0	0/0	0/0	0/0	0/0	0/0	0/0	0/0	0/0	0/0	0/0	0/1	0/1	0/1	0/1	0/0	0/0	0/0	0/0	0/0	0/0	0/0	0/0	0/0	0/0	0/0	0/0	0/0
scaffold_4	18652897	12306	G	A	.	PASS	NS=91;AF=0.868,0.132;AC=24;AN=98	GT	2022-01-01	2022-01-01	2022-01-01	2022-01-01	0/0	0/0	0/0	0/0	0/0	0/1	0/1	0/0	0/0	0/0	2022-01-01	0/0	0/0	0/0	0/0	0/0	0/0	2022-01-01	2022-01-01	2022-01-01	0/1	0/1	0/1	0/0	0/0	0/1	0/0	0/0	0/0	0/0	0/0	0/0	0/0	0/0	0/0	0/0	0/0
scaffold_4	18698480	12322	C	A	.	PASS	NS=91;AF=0.978,0.022;AC=4;AN=98	GT	0/0	0/0	0/0	0/0	0/0	0/0	0/0	0/0	0/0	0/0	0/0	0/0	0/0	0/0	0/0	0/0	0/0	0/0	0/0	0/0	0/0	0/0	0/0	0/0	0/0	0/0	0/0	0/0	0/0	0/0	2022-01-01	0/0	0/0	0/0	0/0	0/0	0/0	0/0	0/0	0/0	0/0
scaffold_4	18731186	12327	C	T	.	PASS	NS=91;AF=0.797,0.203;AC=37;AN=98	GT	2022-01-01	2022-01-01	2022-01-01	2022-01-01	0/0	0/0	0/0	0/0	0/0	0/0	0/0	0/0	0/1	0/1	2022-01-01	0/0	0/1	0/1	0/0	0/0	2022-01-01	0/0	0/0	0/0	0/1	0/1	0/1	0/1	0/1	0/1	0/0	0/1	0/1	0/1	0/0	0/0	2022-01-01	0/1	2022-01-01	0/0	0/0
scaffold_4	18865870	12355	G	A	.	PASS	NS=91;AF=0.934,0.066;AC=12;AN=98	GT	0/0	0/0	0/0	0/0	2022-01-01	2022-01-01	2022-01-01	2022-01-01	0/0	0/0	0/0	0/0	0/0	0/0	0/0	0/0	0/0	0/1	0/0	0/0	0/0	0/0	0/0	0/1	0/0	0/1	0/0	0/0	0/0	0/0	0/0	0/0	0/0	0/0	0/0	0/0	0/0	0/0	0/0	0/0	0/0
scaffold_4	18893174	12359	A	G	.	PASS	NS=91;AF=0.852,0.148;AC=21;AN=98	GT	0/0	0/0	0/0	0/0	2022-01-01	2022-01-01	2022-01-01	2022-01-01	0/0	0/0	0/0	0/0	0/0	0/0	0/0	0/0	0/0	1/0	0/0	0/0	1/0	0/0	1/0	1/0	0/0	1/0	0/0	1/0	0/0	1/0	2022-01-01	0/0	1/0	0/0	0/0	0/0	0/0	0/0	0/0	0/0	0/0
scaffold_4	18969985	12366	T	C	.	PASS	NS=91;AF=0.505,0.495;AC=73;AN=98	GT	2022-01-01	2022-01-01	2022-01-01	2022-01-01	2022-01-01	2022-01-01	2022-01-01	2022-01-01	2022-01-01	2022-01-01	2022-01-01	2022-01-01	2022-01-01	2022-01-01	2022-01-01	2022-01-01	0/0	2022-01-01	0/0	0/0	2022-01-01	2022-01-01	2022-01-01	2022-01-01	2022-01-01	2022-01-01	2022-01-01	2022-01-01	0/1	0/0	2022-01-01	2022-01-01	2022-01-01	2022-01-01	2022-01-01	2022-01-01	0/0	0/1	0/1	0/0	0/1
scaffold_4	19046183	12388	G	T	.	PASS	NS=91;AF=0.989,0.011;AC=2;AN=98	GT	0/0	0/0	0/0	0/0	0/0	0/0	0/0	0/0	0/0	0/0	0/0	0/0	0/0	0/0	0/0	0/0	0/0	0/0	0/0	0/0	0/0	0/0	0/0	0/0	0/0	0/0	0/0	0/0	0/0	0/0	0/0	2022-01-01	0/0	0/0	0/0	0/0	0/0	0/0	0/0	0/0	0/0
scaffold_4	19059888	12394	G	A	.	PASS	NS=91;AF=0.984,0.016;AC=3;AN=98	GT	0/0	0/0	0/0	0/0	0/0	2022-01-01	0/1	0/0	0/0	0/0	0/0	0/0	0/0	0/0	0/0	0/0	0/0	0/0	0/0	0/0	0/0	0/0	0/0	0/0	0/0	0/0	0/0	0/0	0/0	0/0	0/0	0/0	0/0	0/0	0/0	0/0	0/0	0/0	0/0	0/0	0/0
scaffold_4	19121076	12411	G	C	.	PASS	NS=91;AF=0.956,0.044;AC=8;AN=98	GT	0/0	0/0	0/0	0/0	2022-01-01	2022-01-01	2022-01-01	2022-01-01	0/0	0/0	0/0	0/0	0/0	0/0	0/0	0/0	0/0	0/0	0/0	0/0	0/0	0/0	0/0	0/0	0/0	0/0	0/0	0/0	0/0	0/0	0/0	0/0	0/0	0/0	0/0	0/0	0/0	0/0	0/0	0/0	0/0
scaffold_4	19337319	12468	C	A	.	PASS	NS=91;AF=0.989,0.011;AC=2;AN=98	GT	0/0	0/0	0/0	0/0	0/0	0/0	0/0	0/0	0/0	0/0	0/0	0/0	0/0	0/0	0/0	0/0	0/0	0/0	0/0	0/0	0/0	0/0	0/0	0/0	0/0	0/0	0/0	0/0	0/0	0/0	0/0	0/0	0/0	0/0	0/0	0/0	0/0	0/0	0/0	0/0	0/0
scaffold_4	19387305	12480	G	A	.	PASS	NS=91;AF=0.967,0.033;AC=6;AN=98	GT	0/0	0/0	0/0	0/0	0/0	0/0	0/0	0/0	0/0	0/0	0/0	0/0	0/0	0/0	0/0	0/0	0/0	2022-01-01	0/0	0/1	0/0	0/0	0/0	0/0	0/0	0/0	0/0	0/0	0/0	0/0	0/0	0/0	0/1	0/0	0/0	0/0	0/0	0/0	0/0	0/0	0/0
scaffold_4	19391780	12482	G	A	.	PASS	NS=91;AF=0.797,0.203;AC=37;AN=98	GT	0/0	0/0	0/0	0/0	2022-01-01	2022-01-01	2022-01-01	2022-01-01	2022-01-01	2022-01-01	2022-01-01	2022-01-01	2022-01-01	2022-01-01	2022-01-01	2022-01-01	0/0	0/0	0/0	0/0	0/0	0/1	0/1	2022-01-01	0/1	0/1	0/1	0/1	0/0	0/1	0/0	0/1	0/0	0/1	0/0	0/1	0/0	0/1	0/0	0/0	0/0
scaffold_4	19423101	12500	A	G	.	PASS	NS=91;AF=0.989,0.011;AC=2;AN=98	GT	0/0	0/0	0/0	0/0	0/0	0/0	0/0	0/0	0/0	0/0	0/0	0/0	0/0	0/0	0/0	0/0	0/0	0/0	0/0	0/0	0/0	0/0	0/0	0/0	0/0	0/0	0/0	0/0	0/0	0/0	0/0	0/0	0/0	0/0	0/0	0/0	0/0	0/0	0/0	0/0	0/0
scaffold_4	19423148	12499	A	G	.	PASS	NS=91;AF=0.956,0.044;AC=8;AN=98	GT	0/0	0/0	0/0	0/0	2022-01-01	2022-01-01	2022-01-01	2022-01-01	0/0	0/0	0/0	0/0	0/0	0/0	0/0	0/0	0/0	0/0	0/0	0/0	0/0	0/0	0/0	0/0	0/0	0/0	0/0	0/0	0/0	0/0	0/0	0/0	0/0	0/0	0/0	0/0	0/0	0/0	0/0	0/0	0/0
scaffold_4	19504453	12514	G	C	.	PASS	NS=91;AF=0.989,0.011;AC=2;AN=98	GT	0/0	0/0	0/0	0/0	0/0	0/0	0/0	0/0	0/0	0/0	0/0	0/0	0/0	0/0	0/0	0/0	0/0	0/0	0/0	0/0	0/0	0/0	0/0	0/0	0/0	0/0	0/0	0/0	0/0	0/0	0/0	0/0	0/0	0/0	0/0	0/0	0/0	0/0	0/0	0/0	0/0
scaffold_4	19569587	12521	T	G	.	PASS	NS=91;AF=0.912,0.088;AC=14;AN=98	GT	0/0	0/0	0/0	0/0	2022-01-01	2022-01-01	2022-01-01	2022-01-01	0/0	0/0	0/0	0/0	0/0	0/0	0/0	0/0	0/0	0/0	0/0	0/0	0/1	0/0	0/0	0/0	0/0	0/0	0/0	0/0	0/0	0/0	0/0	0/1	0/0	0/1	2022-01-01	0/0	0/0	0/0	0/0	0/0	0/0
scaffold_4	19738821	12547	A	T	.	PASS	NS=91;AF=0.984,0.016;AC=3;AN=98	GT	0/0	0/0	0/0	0/0	0/0	0/0	0/0	0/0	0/0	0/0	0/0	0/0	0/0	0/0	0/0	0/0	0/0	0/0	0/0	0/0	0/0	0/0	0/0	0/0	0/0	0/0	0/0	0/0	0/0	0/0	0/0	0/0	0/0	0/0	0/0	0/0	0/0	0/0	0/0	0/0	0/0
scaffold_4	19835706	12575	C	T	.	PASS	NS=91;AF=0.984,0.016;AC=3;AN=98	GT	0/0	0/0	0/0	0/0	0/0	0/0	0/0	0/0	0/0	0/0	0/0	0/0	0/0	0/0	0/0	0/0	0/0	0/0	0/0	0/0	0/0	0/0	0/0	0/0	0/0	0/0	0/0	0/0	0/0	0/0	0/0	0/0	0/0	0/0	0/0	0/0	0/0	0/0	0/0	0/0	0/0
scaffold_4	19862406	12590	C	T	.	PASS	NS=91;AF=0.995,0.005;AC=1;AN=98	GT	0/0	0/0	0/0	0/0	0/0	0/0	0/0	0/0	0/0	0/0	0/0	0/0	0/0	0/0	0/0	0/0	0/0	0/0	0/0	0/0	0/0	0/0	0/0	0/0	0/0	0/0	0/0	0/0	0/0	0/0	0/0	0/0	0/0	1/0	0/0	0/0	0/0	0/0	0/0	0/0	0/0
scaffold_4	19963492	12617	A	G	.	PASS	NS=91;AF=0.989,0.011;AC=2;AN=98	GT	0/0	0/0	0/0	0/0	0/0	0/0	0/0	0/0	0/0	0/0	0/0	0/0	0/0	0/0	0/0	0/0	0/0	2022-01-01	0/0	0/0	0/0	0/0	0/0	0/0	0/0	0/0	0/0	0/0	0/0	0/0	0/0	0/0	0/0	0/0	0/0	0/0	0/0	0/0	0/0	0/0	0/0
scaffold_4	20019800	12627	C	G	.	PASS	NS=91;AF=0.984,0.016;AC=3;AN=98	GT	0/0	0/1	2022-01-01	0/0	0/0	0/0	0/0	0/0	0/0	0/0	0/0	0/0	0/0	0/0	0/0	0/0	0/0	0/0	0/0	0/0	0/0	0/0	0/0	0/0	0/0	0/0	0/0	0/0	0/0	0/0	0/0	0/0	0/0	0/0	0/0	0/0	0/0	0/0	0/0	0/0	0/0
scaffold_4	20046458	12632	G	A	.	PASS	NS=91;AF=0.659,0.341;AC=13;AN=98	GT	0/0	0/0	0/0	0/0	0/0	0/0	0/0	0/0	0/0	0/0	0/0	0/0	0/0	0/0	0/0	0/0	0/0	0/0	0/0	0/0	0/0	0/0	0/0	0/0	0/1	0/1	0/1	0/1	0/1	0/0	2022-01-01	0/0	0/1	0/0	0/0	0/0	0/1	0/1	0/0	2022-01-01	0/0
scaffold_4	20073686	12640	T	A	.	PASS	NS=91;AF=0.995,0.005;AC=1;AN=98	GT	0/0	0/0	0/0	0/0	0/0	0/0	0/0	0/0	0/0	0/0	0/0	0/0	0/0	0/0	0/0	0/0	0/0	0/0	0/0	0/0	0/0	0/0	0/1	0/0	0/0	0/0	0/0	0/0	0/0	0/0	0/0	0/0	0/0	0/0	0/0	0/0	0/0	0/0	0/0	0/0	0/0
scaffold_4	20081435	12642	T	C	.	PASS	NS=91;AF=0.923,0.077;AC=11;AN=98	GT	0/0	0/0	0/0	0/0	0/0	0/0	0/0	0/0	0/0	0/0	0/0	0/0	0/0	0/0	0/0	0/0	0/0	0/0	0/0	0/0	2022-01-01	0/1	0/0	0/1	0/0	0/0	0/0	0/1	0/0	0/0	0/0	0/1	0/1	0/1	2022-01-01	0/1	0/0	0/0	0/0	0/0	0/0
scaffold_4	20210866	12660	C	T	.	PASS	NS=91;AF=0.995,0.005;AC=1;AN=98	GT	0/0	0/0	0/0	0/0	0/0	0/0	0/0	0/0	0/0	0/0	0/0	0/0	0/0	0/0	0/0	0/0	0/0	0/0	0/0	0/0	0/0	0/0	0/0	0/0	0/0	0/0	0/0	0/0	0/0	0/0	0/0	0/0	0/0	0/0	0/0	0/0	0/0	0/0	0/0	0/0	0/0
scaffold_4	20214944	12663	T	C	.	PASS	NS=91;AF=0.813,0.187;AC=24;AN=98	GT	2022-01-01	2022-01-01	2022-01-01	2022-01-01	0/0	0/0	0/0	0/0	0/0	0/0	0/0	0/0	0/0	0/0	0/0	0/0	0/0	0/0	0/0	0/0	0/0	1/0	0/0	0/0	0/0	0/0	0/0	0/0	1/0	0/0	0/0	1/0	2022-01-01	1/0	2022-01-01	2022-01-01	0/0	0/0	0/0	0/0	0/0
scaffold_4	20228367	12666	C	T	.	PASS	NS=91;AF=0.863,0.137;AC=22;AN=98	GT	2022-01-01	2022-01-01	2022-01-01	2022-01-01	0/0	0/0	0/0	0/0	0/0	0/0	0/0	0/0	0/0	0/0	0/0	0/0	0/0	2022-01-01	0/0	0/1	0/0	0/0	0/0	0/0	0/0	0/1	0/0	0/0	0/0	0/0	0/0	0/0	0/0	0/1	0/0	0/0	0/0	0/1	2022-01-01	0/1	0/1
scaffold_4	20241265	12672	G	C	.	PASS	NS=91;AF=0.995,0.005;AC=1;AN=98	GT	0/0	0/0	0/0	0/0	0/0	0/0	0/0	0/0	0/0	0/0	0/0	0/0	0/0	0/0	0/0	0/0	0/0	0/0	0/0	0/0	0/0	0/0	0/0	0/0	0/0	0/0	0/0	0/0	0/0	0/0	0/0	0/0	0/0	0/0	0/0	0/0	0/0	0/0	0/0	0/0	0/0
scaffold_4	20247259	12676	G	A	.	PASS	NS=91;AF=0.995,0.005;AC=1;AN=98	GT	0/0	0/0	0/0	0/0	0/0	0/0	0/0	0/0	0/0	0/0	0/0	0/0	0/0	0/0	0/0	0/0	0/0	0/0	0/0	0/0	0/0	0/0	0/0	0/0	0/0	0/0	0/0	0/0	0/1	0/0	0/0	0/0	0/0	0/0	0/0	0/0	0/0	0/0	0/0	0/0	0/0
scaffold_4	20247335	12675	C	T	.	PASS	NS=91;AF=0.863,0.137;AC=25;AN=98	GT	0/0	0/0	0/0	0/0	0/0	0/0	0/0	0/0	0/0	0/0	0/0	0/0	0/0	0/0	0/0	0/0	0/0	0/0	0/0	0/0	0/1	0/1	0/1	0/0	2022-01-01	0/1	2022-01-01	2022-01-01	0/1	2022-01-01	2022-01-01	0/1	0/0	0/0	0/0	0/1	0/0	0/0	0/0	0/0	0/0
scaffold_4	20437944	12727	C	T	.	PASS	NS=91;AF=0.962,0.038;AC=6;AN=98	GT	0/0	0/0	0/0	0/0	0/0	0/0	0/0	0/0	0/0	0/0	0/0	0/0	0/0	0/0	0/0	0/0	1/0	0/0	0/0	1/0	0/0	0/0	0/0	0/0	0/0	1/0	0/0	0/0	0/0	0/0	0/0	0/0	0/0	1/0	0/0	0/0	0/0	1/0	0/0	0/0	1/0
scaffold_4	20461405	12731	C	T	.	PASS	NS=91;AF=0.676,0.324;AC=59;AN=98	GT	2022-01-01	2022-01-01	2022-01-01	2022-01-01	2022-01-01	2022-01-01	2022-01-01	2022-01-01	2022-01-01	2022-01-01	2022-01-01	2022-01-01	1/0	1/0	0/0	2022-01-01	1/0	2022-01-01	2022-01-01	0/0	2022-01-01	1/0	1/0	1/0	1/0	2022-01-01	1/0	0/0	0/0	0/0	0/0	0/0	0/0	1/0	0/0	0/0	2022-01-01	1/0	1/0	1/0	2022-01-01
scaffold_4	20644742	12780	G	A	.	PASS	NS=91;AF=0.978,0.022;AC=4;AN=98	GT	0/0	0/0	0/0	0/0	0/0	0/0	0/0	0/0	0/0	0/0	0/0	0/0	0/0	0/0	0/0	0/0	0/0	0/0	2022-01-01	0/0	0/0	0/0	0/1	0/0	0/0	0/0	0/0	0/0	0/0	0/0	0/0	0/1	0/0	0/0	0/0	0/0	0/0	0/0	0/0	0/0	0/0
scaffold_4	20748559	12801	G	T	.	PASS	NS=91;AF=0.984,0.016;AC=3;AN=98	GT	0/0	0/0	0/0	0/0	0/0	0/0	0/0	0/0	0/0	0/0	0/0	0/0	0/0	0/0	0/0	0/0	0/0	0/0	0/0	0/0	0/0	0/0	0/0	0/0	0/0	0/0	0/0	0/0	1/0	0/0	0/0	0/0	0/0	0/0	0/0	0/0	0/0	0/0	0/0	0/0	0/0
scaffold_4	20826041	12822	G	C	.	PASS	NS=91;AF=0.995,0.005;AC=1;AN=98	GT	0/0	0/0	0/0	0/0	0/0	0/0	0/0	0/0	0/0	0/0	0/0	0/0	0/0	0/0	0/0	0/0	0/0	0/0	0/0	0/0	0/0	0/0	0/1	0/0	0/0	0/0	0/0	0/0	0/0	0/0	0/0	0/0	0/0	0/0	0/0	0/0	0/0	0/0	0/0	0/0	0/0
scaffold_4	20850228	12833	G	T	.	PASS	NS=91;AF=0.989,0.011;AC=2;AN=98	GT	0/0	0/0	0/0	0/0	2022-01-01	0/0	0/0	0/0	0/0	0/0	0/0	0/0	0/0	0/0	0/0	0/0	0/0	0/0	0/0	0/0	0/0	0/0	0/0	0/0	0/0	0/0	0/0	0/0	0/0	0/0	0/0	0/0	0/0	0/0	0/0	0/0	0/0	0/0	0/0	0/0	0/0
scaffold_4	20872019	12841	A	G	.	PASS	NS=91;AF=0.995,0.005;AC=1;AN=98	GT	0/0	0/0	0/0	0/0	0/0	0/0	0/0	0/0	0/0	0/0	0/0	0/0	0/0	0/0	0/0	0/0	0/0	0/0	0/0	0/0	0/0	0/0	0/0	0/0	0/0	0/0	0/0	0/0	0/0	0/0	0/0	0/0	0/0	0/0	0/0	0/0	0/0	0/0	0/0	0/0	0/0
scaffold_4	20962117	12858	G	A	.	PASS	NS=91;AF=0.984,0.016;AC=3;AN=98	GT	0/0	0/0	0/0	0/0	0/0	0/0	0/0	0/0	0/0	0/0	0/0	0/0	0/0	0/0	0/0	0/0	1/0	0/0	0/0	0/0	0/0	1/0	0/0	0/0	0/0	0/0	0/0	0/0	0/0	0/0	0/0	0/0	0/0	0/0	0/0	0/0	0/0	1/0	0/0	0/0	0/0
scaffold_4	21060594	12884	C	A	.	PASS	NS=91;AF=0.967,0.033;AC=6;AN=98	GT	0/0	0/0	0/0	0/0	0/0	2022-01-01	2022-01-01	2022-01-01	0/0	0/0	0/0	0/0	0/0	0/0	0/0	0/0	0/0	0/0	0/0	0/0	0/0	0/0	0/0	0/0	0/0	0/0	0/0	0/0	0/0	0/0	0/0	0/0	0/0	0/0	0/0	0/0	0/0	0/0	0/0	0/0	0/0
scaffold_4	21086256	12896	T	G	.	PASS	NS=91;AF=0.995,0.005;AC=1;AN=98	GT	0/0	0/0	0/0	0/0	0/0	0/0	0/0	0/0	0/0	0/0	0/0	0/0	0/0	0/0	0/0	1/0	0/0	0/0	0/0	0/0	0/0	0/0	0/0	0/0	0/0	0/0	0/0	0/0	0/0	0/0	0/0	0/0	0/0	0/0	0/0	0/0	0/0	0/0	0/0	0/0	0/0
scaffold_4	21136037	12902	G	A	.	PASS	NS=91;AF=0.945,0.055;AC=10;AN=98	GT	2022-01-01	2022-01-01	2022-01-01	2022-01-01	0/0	0/0	0/0	0/0	0/0	0/0	0/0	0/0	0/0	0/0	0/0	0/0	0/0	0/0	0/0	0/0	0/0	0/0	0/0	0/0	0/0	0/0	0/0	0/0	0/0	0/0	0/0	0/0	0/0	0/0	0/0	0/0	0/0	0/0	0/0	0/0	0/0
scaffold_4	21137106	12903	G	T	.	PASS	NS=91;AF=0.945,0.055;AC=10;AN=98	GT	2022-01-01	2022-01-01	2022-01-01	2022-01-01	0/0	0/0	0/0	0/0	0/0	0/0	0/0	0/0	0/0	0/0	0/0	0/0	0/0	0/0	0/0	0/0	0/0	0/0	0/0	0/0	0/0	0/0	0/0	0/0	0/0	0/0	0/0	0/0	0/0	0/0	0/0	0/0	0/0	0/0	0/0	0/0	0/0
scaffold_4	21146496	12909	C	A	.	PASS	NS=91;AF=0.934,0.066;AC=12;AN=98	GT	0/0	0/0	0/0	0/0	2022-01-01	0/0	0/0	0/0	0/0	0/0	0/0	0/0	2022-01-01	0/1	2022-01-01	0/0	0/1	0/0	0/0	0/0	0/0	0/0	0/0	0/0	0/0	0/0	0/0	0/0	0/0	0/0	0/0	0/0	0/0	0/0	0/0	0/0	0/0	0/1	0/0	0/0	0/1
scaffold_4	21196420	12918	C	T	.	PASS	NS=91;AF=0.984,0.016;AC=3;AN=98	GT	0/0	0/0	0/0	0/0	0/0	0/0	0/0	0/0	0/0	0/0	0/0	0/0	0/0	0/0	0/0	0/0	0/0	0/0	0/0	0/0	0/0	0/0	0/0	0/0	0/0	0/0	0/0	0/0	0/0	0/0	0/0	0/0	0/1	0/1	0/0	0/0	0/0	0/0	0/0	0/0	0/0
scaffold_4	21267128	12932	G	C	.	PASS	NS=91;AF=0.995,0.005;AC=1;AN=98	GT	0/0	0/0	0/0	0/0	0/0	0/0	0/0	0/0	0/0	0/0	0/0	0/0	0/0	0/0	0/0	0/0	0/0	0/0	0/0	0/0	0/0	0/0	0/0	0/0	0/0	0/1	0/0	0/0	0/0	0/0	0/0	0/0	0/0	0/0	0/0	0/0	0/0	0/0	0/0	0/0	0/0
scaffold_4	21270226	12935	G	A	.	PASS	NS=91;AF=0.989,0.011;AC=2;AN=98	GT	0/0	0/0	0/0	0/0	0/0	0/0	0/0	0/0	0/0	0/0	0/0	0/0	0/0	0/0	0/0	0/0	0/0	0/0	0/0	0/0	0/0	0/0	0/0	0/0	0/0	0/0	0/0	0/0	0/0	0/0	0/0	0/0	1/0	0/0	0/0	1/0	0/0	0/0	0/0	0/0	0/0
scaffold_4	21354445	12954	A	T	.	PASS	NS=91;AF=0.648,0.352;AC=10;AN=98	GT	0/0	0/0	0/0	0/0	0/0	0/0	0/0	0/0	0/0	0/0	0/0	0/0	0/0	0/0	0/0	0/0	0/0	0/0	0/0	0/0	1/0	2022-01-01	2022-01-01	2022-01-01	0/0	1/0	0/0	1/0	0/0	0/0	0/0	0/0	0/0	0/0	0/0	0/0	0/0	0/0	0/0	1/0	0/0
scaffold_4	21390084	12964	C	T	.	PASS	NS=91;AF=0.995,0.005;AC=1;AN=98	GT	0/0	0/0	0/0	0/0	0/0	0/0	0/0	0/0	0/0	0/0	0/0	0/0	0/0	0/0	0/0	0/0	0/0	0/0	0/0	0/0	0/0	0/0	0/0	0/0	0/0	0/0	0/0	0/0	0/0	0/0	0/0	0/0	0/0	0/0	0/0	0/0	0/0	0/0	0/0	0/0	0/0
scaffold_4	21448047	12980	T	C	.	PASS	NS=91;AF=0.659,0.341;AC=33;AN=98	GT	2022-01-01	2022-01-01	2022-01-01	2022-01-01	0/0	0/0	0/0	0/0	2022-01-01	2022-01-01	0/1	2022-01-01	0/0	0/0	0/0	0/0	2022-01-01	2022-01-01	0/1	0/1	0/0	0/0	0/0	0/0	0/0	0/0	0/0	0/0	0/1	2022-01-01	0/1	2022-01-01	0/0	0/0	0/0	0/0	0/0	0/1	0/0	0/0	0/1
scaffold_4	21462856	12986	A	T	.	PASS	NS=91;AF=0.758,0.242;AC=44;AN=98	GT	0/0	0/0	0/0	0/0	2022-01-01	2022-01-01	2022-01-01	2022-01-01	2022-01-01	2022-01-01	2022-01-01	2022-01-01	2022-01-01	2022-01-01	2022-01-01	2022-01-01	0/0	0/0	0/0	0/0	0/0	0/0	0/0	0/0	1/0	0/0	1/0	0/0	1/0	1/0	1/0	0/0	2022-01-01	2022-01-01	0/0	1/0	0/0	1/0	0/0	1/0	1/0
scaffold_4	21502520	12997	G	A	.	PASS	NS=91;AF=0.995,0.005;AC=1;AN=98	GT	0/0	0/0	0/0	0/0	0/0	0/0	0/0	0/0	0/0	0/0	0/0	0/0	0/0	0/0	0/0	0/0	0/0	0/0	0/0	0/0	0/0	0/0	0/0	0/0	0/0	0/0	0/0	0/0	0/0	0/0	0/0	0/0	0/0	0/0	0/0	0/1	0/0	0/0	0/0	0/0	0/0
scaffold_4	21527008	13006	A	T	.	PASS	NS=91;AF=0.995,0.005;AC=1;AN=98	GT	0/0	0/0	0/0	0/0	0/0	0/0	0/0	0/0	0/0	0/0	0/0	0/0	0/0	0/0	0/0	0/0	0/0	0/0	0/0	0/0	0/0	0/0	0/0	0/0	0/0	0/0	0/0	0/0	0/0	0/0	0/0	0/0	0/0	0/0	0/0	0/0	0/0	0/0	0/0	0/0	0/0
scaffold_4	21557839	13010	T	C	.	PASS	NS=91;AF=0.571,0.429;AC=69;AN=98	GT	2022-01-01	2022-01-01	2022-01-01	2022-01-01	0/0	2022-01-01	2022-01-01	2022-01-01	0/0	0/0	0/0	0/0	0/0	0/0	0/0	0/0	2022-01-01	2022-01-01	1/0	2022-01-01	0/0	2022-01-01	1/0	1/0	2022-01-01	2022-01-01	2022-01-01	2022-01-01	2022-01-01	2022-01-01	2022-01-01	0/0	2022-01-01	1/0	2022-01-01	0/0	2022-01-01	2022-01-01	2022-01-01	2022-01-01	2022-01-01
scaffold_4	21561651	13012	T	G	.	PASS	NS=91;AF=0.912,0.088;AC=16;AN=98	GT	0/0	0/0	0/0	0/0	0/0	0/0	0/0	0/0	2022-01-01	2022-01-01	2022-01-01	2022-01-01	2022-01-01	2022-01-01	2022-01-01	2022-01-01	0/0	0/0	0/0	0/0	0/0	0/0	0/0	0/0	0/0	0/0	0/0	0/0	0/0	0/0	0/0	0/0	0/0	0/0	0/0	0/0	0/0	0/0	0/0	0/0	0/0
scaffold_4	21645172	13022	G	A	.	PASS	NS=91;AF=0.995,0.005;AC=1;AN=98	GT	0/0	0/0	0/0	0/0	0/0	0/0	0/0	0/0	0/0	0/0	0/0	0/0	0/0	0/0	0/0	0/0	0/0	0/0	0/0	0/0	0/0	0/0	0/0	0/0	0/0	0/0	0/0	0/0	0/0	0/0	0/0	0/0	0/0	0/1	0/0	0/0	0/0	0/0	0/0	0/0	0/0
scaffold_4	21657452	13025	C	A	.	PASS	NS=91;AF=0.967,0.033;AC=6;AN=98	GT	0/0	0/0	0/0	0/0	0/0	0/0	0/0	0/0	0/0	0/0	0/0	0/0	0/0	0/0	0/0	0/0	0/0	0/0	0/0	0/0	0/0	0/0	0/0	0/0	0/0	0/0	0/0	0/0	0/0	2022-01-01	2022-01-01	2022-01-01	0/0	0/0	0/0	0/0	0/0	0/0	0/0	0/0	0/0
scaffold_4	21724736	13037	C	T	.	PASS	NS=91;AF=0.989,0.011;AC=2;AN=98	GT	0/0	0/0	0/0	0/0	0/0	0/0	0/0	0/0	0/0	0/0	0/0	0/0	0/0	0/0	0/0	0/0	0/0	0/0	0/0	0/0	0/0	0/0	0/0	0/0	0/0	0/0	0/0	0/0	0/0	0/0	0/0	0/0	0/0	2022-01-01	0/0	0/0	0/0	0/0	0/0	0/0	0/0
scaffold_4	21746844	13046	C	T	.	PASS	NS=91;AF=0.769,0.231;AC=35;AN=98	GT	0/0	0/0	0/0	0/0	0/0	0/0	0/0	0/0	2022-01-01	2022-01-01	2022-01-01	2022-01-01	2022-01-01	2022-01-01	2022-01-01	2022-01-01	0/0	0/0	0/0	0/0	0/0	1/0	1/0	1/0	2022-01-01	1/0	2022-01-01	1/0	0/0	0/0	0/0	0/0	2022-01-01	1/0	0/0	1/0	0/0	2022-01-01	1/0	2022-01-01	0/0
scaffold_4	21759958	13048	G	C	.	PASS	NS=91;AF=0.742,0.258;AC=35;AN=98	GT	0/0	0/0	0/0	0/0	0/0	0/0	0/0	0/0	2022-01-01	2022-01-01	2022-01-01	2022-01-01	0/1	0/1	2022-01-01	2022-01-01	2022-01-01	2022-01-01	2022-01-01	2022-01-01	0/1	0/1	2022-01-01	0/0	0/1	0/0	0/1	0/0	0/0	2022-01-01	0/1	2022-01-01	0/1	0/1	0/0	0/0	0/0	0/0	0/0	0/0	0/0
scaffold_4	21783052	13058	T	G	.	PASS	NS=91;AF=0.995,0.005;AC=1;AN=98	GT	0/0	0/0	0/0	0/0	0/0	0/0	0/0	0/0	0/0	0/0	0/0	0/0	0/0	0/0	0/0	0/0	0/0	0/0	0/0	0/0	0/0	0/0	0/0	0/0	0/0	0/0	0/0	0/0	0/0	0/0	1/0	0/0	0/0	0/0	0/0	0/0	0/0	0/0	0/0	0/0	0/0
scaffold_4	21806143	13060	C	A	.	PASS	NS=91;AF=0.599,0.401;AC=35;AN=98	GT	2022-01-01	2022-01-01	2022-01-01	2022-01-01	0/0	0/0	0/0	0/0	0/0	0/0	0/0	0/0	0/1	0/1	0/0	0/1	0/0	0/0	0/0	0/0	0/0	0/0	0/0	0/0	0/1	0/0	0/1	0/0	0/1	0/1	0/1	0/1	0/0	0/0	0/0	0/0	2022-01-01	0/0	2022-01-01	2022-01-01	0/0
scaffold_4	21925234	13092	C	A	.	PASS	NS=91;AF=0.923,0.077;AC=1;AN=98	GT	0/0	0/0	0/0	0/0	0/0	0/0	0/0	0/0	0/0	0/0	0/0	0/0	0/0	0/0	0/0	0/0	0/0	0/0	0/0	0/0	0/0	0/0	0/0	0/0	0/0	0/0	0/0	0/0	0/0	0/1	0/0	0/0	0/0	0/0	0/0	0/0	0/0	0/0	0/0	0/0	0/0
scaffold_4	21945470	13097	C	T	.	PASS	NS=91;AF=0.67,0.33;AC=3;AN=98	GT	0/0	0/0	0/0	0/0	0/0	0/0	0/0	0/0	0/0	0/0	0/0	0/0	0/0	0/0	0/0	0/0	0/0	0/0	0/0	0/0	0/0	0/0	0/0	0/0	0/0	0/0	0/0	0/0	0/0	0/1	0/0	0/0	0/0	0/0	0/0	0/1	0/0	0/0	0/1	0/0	0/0
scaffold_4	22142670	13136	C	G	.	PASS	NS=91;AF=0.599,0.401;AC=71;AN=98	GT	2022-01-01	2022-01-01	2022-01-01	2022-01-01	0/0	0/0	0/0	0/0	2022-01-01	2022-01-01	2022-01-01	2022-01-01	2022-01-01	2022-01-01	2022-01-01	2022-01-01	2022-01-01	2022-01-01	2022-01-01	1/0	2022-01-01	2022-01-01	2022-01-01	2022-01-01	2022-01-01	2022-01-01	2022-01-01	2022-01-01	1/0	1/0	2022-01-01	2022-01-01	1/0	0/0	0/0	1/0	1/0	1/0	0/0	1/0	1/0
scaffold_4	22142834	13135	T	A	.	PASS	NS=91;AF=0.967,0.033;AC=6;AN=98	GT	0/0	0/0	0/0	0/0	0/0	0/0	0/0	0/0	0/0	0/0	0/0	0/0	0/0	0/0	0/0	0/0	0/0	0/0	0/0	0/0	0/0	0/0	0/0	0/0	0/0	0/0	0/0	0/0	0/0	0/0	0/0	0/0	0/0	0/0	0/0	0/0	1/0	1/0	2022-01-01	1/0	1/0
scaffold_4	22217724	13160	T	A	.	PASS	NS=91;AF=0.984,0.016;AC=3;AN=98	GT	0/0	0/0	0/0	0/0	0/0	0/0	0/0	0/0	0/0	0/0	0/0	0/0	0/0	0/0	0/0	0/0	0/0	0/0	0/0	0/0	0/0	0/0	0/0	0/0	0/0	0/0	0/0	0/0	1/0	0/0	1/0	1/0	0/0	0/0	0/0	0/0	0/0	0/0	0/0	0/0	0/0
scaffold_4	22369032	13193	A	T	.	PASS	NS=91;AF=0.934,0.066;AC=12;AN=98	GT	0/0	0/0	0/0	0/0	0/0	0/0	0/0	0/0	0/0	0/0	0/0	0/0	0/0	0/0	0/0	0/0	1/0	1/0	1/0	1/0	0/0	2022-01-01	0/0	1/0	0/0	0/0	0/0	0/0	0/0	0/0	0/0	0/0	0/0	0/0	0/0	0/0	0/0	1/0	1/0	0/0	1/0
scaffold_4	22427001	13215	G	A	.	PASS	NS=91;AF=0.918,0.082;AC=1;AN=98	GT	0/0	0/0	0/0	0/0	0/0	0/0	0/0	0/0	0/0	0/0	0/0	0/0	0/0	0/0	0/0	0/0	0/0	0/0	0/0	0/0	0/0	0/0	0/0	0/0	0/0	0/0	0/0	0/0	0/0	0/0	0/0	0/0	0/0	1/0	0/0	0/0	0/0	0/0	0/0	0/0	0/0
scaffold_4	22527319	13235	G	T	.	PASS	NS=91;AF=0.929,0.071;AC=13;AN=98	GT	0/0	0/0	0/0	0/0	0/0	0/0	0/0	0/0	2022-01-01	0/1	0/1	2022-01-01	0/1	0/1	2022-01-01	2022-01-01	0/0	0/0	0/0	0/0	0/0	0/1	0/0	0/0	0/0	0/0	0/0	0/0	0/0	0/0	0/0	0/0	0/0	0/0	0/0	0/0	0/0	0/0	0/0	0/0	0/0
scaffold_4	22544579	13239	G	A	.	PASS	NS=91;AF=0.995,0.005;AC=1;AN=98	GT	0/0	0/0	0/0	0/0	0/0	0/0	0/0	0/0	0/0	0/0	0/0	0/0	0/0	0/0	0/0	0/0	0/0	0/0	0/0	0/0	0/0	0/0	0/0	0/0	0/0	0/0	0/0	0/0	0/0	0/0	0/0	0/0	0/0	0/0	0/0	0/0	0/0	0/0	0/0	0/0	0/0
scaffold_4	22575280	13241	A	T	.	PASS	NS=91;AF=0.934,0.066;AC=12;AN=98	GT	0/0	0/0	0/0	0/0	2022-01-01	2022-01-01	2022-01-01	2022-01-01	0/0	0/0	0/0	0/0	0/0	0/0	0/0	0/0	0/0	0/0	0/0	0/0	0/0	0/0	0/0	0/0	0/0	0/0	0/0	0/0	0/0	0/0	0/0	0/0	0/0	0/0	0/0	0/0	1/0	2022-01-01	0/0	1/0	0/0
scaffold_4	22597765	13251	G	T	.	PASS	NS=91;AF=0.989,0.011;AC=2;AN=98	GT	0/0	0/0	0/0	0/0	0/0	0/0	0/0	0/0	0/0	0/0	0/0	0/0	0/0	0/0	0/0	0/0	0/0	0/0	0/0	0/0	0/0	0/0	0/0	0/0	0/0	0/0	0/0	0/0	1/0	0/0	0/0	1/0	0/0	0/0	0/0	0/0	0/0	0/0	0/0	0/0	0/0
scaffold_4	22624393	13261	A	T	.	PASS	NS=91;AF=0.802,0.198;AC=9;AN=98	GT	0/0	0/0	0/0	0/0	0/0	0/0	0/0	0/0	0/0	0/0	0/0	0/0	0/0	0/0	0/0	0/0	1/0	1/0	0/0	0/0	1/0	0/0	0/0	0/0	0/0	0/0	0/0	0/0	1/0	1/0	2022-01-01	0/0	0/0	1/0	0/0	1/0	0/0	0/0	0/0	0/0	0/0
scaffold_4	22711625	13268	A	G	.	PASS	NS=91;AF=0.989,0.011;AC=2;AN=98	GT	0/0	0/0	0/0	0/0	0/0	0/0	0/0	0/0	0/0	0/0	0/0	0/0	0/0	0/0	0/0	0/0	0/0	0/0	0/0	0/0	0/0	0/0	0/0	0/0	0/0	0/0	0/0	0/0	0/0	0/0	0/0	0/0	1/0	0/0	0/0	1/0	0/0	0/0	0/0	0/0	0/0
scaffold_4	22794190	13279	T	C	.	PASS	NS=91;AF=0.995,0.005;AC=1;AN=98	GT	0/0	0/0	0/0	0/0	0/0	0/0	0/0	0/0	0/0	0/0	0/0	0/0	0/0	0/0	0/0	0/0	0/0	0/0	0/0	0/0	0/0	0/0	0/0	0/0	0/0	0/0	0/0	0/0	0/0	0/0	0/0	0/0	0/0	0/0	0/0	0/0	0/0	0/0	0/0	0/0	0/0
scaffold_4	22849416	13290	G	A	.	PASS	NS=91;AF=0.923,0.077;AC=14;AN=98	GT	0/0	0/0	0/0	0/0	0/0	0/0	0/0	0/0	0/0	0/0	0/0	0/0	0/0	0/0	0/0	0/0	1/0	1/0	0/0	1/0	2022-01-01	2022-01-01	0/0	0/0	0/0	0/0	0/0	0/0	0/0	0/0	0/0	0/0	0/0	0/0	0/0	0/0	0/0	0/0	1/0	1/0	1/0
scaffold_4	22878747	13299	G	A	.	PASS	NS=91;AF=0.918,0.082;AC=15;AN=98	GT	2022-01-01	2022-01-01	2022-01-01	2022-01-01	0/0	0/0	0/0	0/0	0/0	0/0	0/0	0/0	0/1	0/0	0/0	0/1	0/0	0/0	0/0	0/0	0/1	2022-01-01	0/0	0/0	0/0	0/0	0/0	0/0	0/0	0/0	0/0	0/0	0/0	0/0	0/0	0/0	0/0	0/0	0/0	0/0	0/0
scaffold_4	22905673	13305	T	C	.	PASS	NS=91;AF=0.5,0.5;AC=7;AN=98	GT	0/0	0/0	0/0	0/0	0/0	0/0	0/0	0/0	0/0	0/0	0/0	0/0	0/1	2022-01-01	2022-01-01	2022-01-01	0/0	0/0	0/0	0/0	0/0	0/0	0/0	0/0	0/0	0/0	0/0	0/0	0/0	0/0	0/0	0/0	0/0	0/0	0/0	0/0	0/0	0/0	0/0	0/0	0/0
scaffold_4	23019357	13335	C	A	.	PASS	NS=91;AF=0.912,0.088;AC=16;AN=98	GT	0/0	0/0	0/0	0/0	2022-01-01	2022-01-01	2022-01-01	2022-01-01	2022-01-01	2022-01-01	2022-01-01	2022-01-01	0/0	0/0	0/0	0/0	0/0	0/0	0/0	0/0	0/0	0/0	0/0	0/0	0/0	0/0	0/0	0/0	0/0	0/0	0/0	0/0	0/0	0/0	0/0	0/0	0/0	0/0	0/0	0/0	0/0
scaffold_4	23022377	13337	G	T	.	PASS	NS=91;AF=0.995,0.005;AC=1;AN=98	GT	0/0	0/0	0/0	0/0	0/0	0/0	0/0	0/0	0/0	0/0	0/0	0/0	0/0	0/0	0/0	0/0	0/0	0/0	0/0	0/0	0/0	0/0	0/0	0/0	0/0	0/0	0/0	0/0	0/0	0/0	0/0	0/0	0/1	0/0	0/0	0/0	0/0	0/0	0/0	0/0	0/0
scaffold_4	23124493	13362	G	A	.	PASS	NS=91;AF=0.841,0.159;AC=28;AN=98	GT	0/0	0/0	0/0	0/0	2022-01-01	2022-01-01	2022-01-01	2022-01-01	2022-01-01	2022-01-01	2022-01-01	2022-01-01	1/0	1/0	2022-01-01	1/0	0/0	0/0	1/0	0/0	1/0	0/0	1/0	1/0	1/0	0/0	1/0	1/0	0/0	0/0	0/0	0/0	0/0	0/0	0/0	0/0	0/0	0/0	0/0	0/0	0/0
scaffold_4	23132556	13366	C	T	.	PASS	NS=91;AF=0.962,0.038;AC=7;AN=98	GT	0/0	0/0	0/0	0/0	0/0	0/0	0/0	0/0	0/0	0/0	0/0	0/0	0/0	0/0	0/0	0/0	0/1	0/1	0/1	0/1	0/0	0/0	0/0	0/0	0/0	0/0	0/0	0/0	0/0	0/0	0/0	0/0	0/0	0/0	2022-01-01	0/1	0/0	0/0	0/0	0/0	0/0
scaffold_4	23161527	13371	T	C	.	PASS	NS=91;AF=0.533,0.467;AC=85;AN=98	GT	2022-01-01	2022-01-01	2022-01-01	2022-01-01	2022-01-01	2022-01-01	2022-01-01	2022-01-01	2022-01-01	2022-01-01	2022-01-01	2022-01-01	2022-01-01	2022-01-01	2022-01-01	2022-01-01	1/0	1/0	1/0	1/0	2022-01-01	2022-01-01	2022-01-01	2022-01-01	2022-01-01	1/0	2022-01-01	2022-01-01	2022-01-01	2022-01-01	2022-01-01	2022-01-01	1/0	1/0	0/0	1/0	2022-01-01	1/0	2022-01-01	1/0	2022-01-01
scaffold_4	23216823	13388	C	A	.	PASS	NS=91;AF=0.951,0.049;AC=9;AN=98	GT	0/0	0/0	0/0	0/0	0/0	0/0	0/0	0/0	0/0	0/0	0/0	0/0	0/0	0/0	0/0	0/0	0/0	0/0	1/0	1/0	1/0	0/0	2022-01-01	1/0	0/0	1/0	0/0	0/0	0/0	0/0	0/0	0/0	0/0	0/0	0/0	0/0	0/0	1/0	0/0	0/0	1/0
scaffold_4	23227251	13394	A	G	.	PASS	NS=91;AF=0.692,0.308;AC=56;AN=98	GT	2022-01-01	2022-01-01	2022-01-01	2022-01-01	2022-01-01	2022-01-01	2022-01-01	2022-01-01	2022-01-01	2022-01-01	2022-01-01	2022-01-01	2022-01-01	2022-01-01	2022-01-01	2022-01-01	0/0	0/0	0/0	0/0	1/0	2022-01-01	0/0	1/0	0/0	0/0	0/0	2022-01-01	1/0	0/0	0/0	0/0	0/0	0/0	0/0	0/0	1/0	1/0	1/0	2022-01-01	0/0
scaffold_4	23227376	13393	A	T	.	PASS	NS=91;AF=0.995,0.005;AC=1;AN=98	GT	0/0	0/0	0/0	0/0	0/0	0/0	0/0	0/0	0/0	0/0	0/0	0/0	0/0	0/0	0/0	0/0	0/0	0/0	0/0	0/0	0/0	0/0	0/0	0/0	0/0	0/0	0/0	0/0	0/0	0/0	0/0	0/0	0/0	0/0	0/0	0/0	0/0	0/0	0/0	0/0	0/0
scaffold_4	23249319	13408	G	C	.	PASS	NS=91;AF=0.929,0.071;AC=13;AN=98	GT	0/0	0/0	0/0	0/0	0/0	0/0	0/0	0/0	0/0	0/0	0/0	0/0	0/0	0/0	0/0	0/0	1/0	2022-01-01	1/0	1/0	0/0	0/0	0/0	0/0	0/0	0/0	0/0	0/0	0/0	0/0	0/0	0/0	2022-01-01	2022-01-01	2022-01-01	2022-01-01	0/0	0/0	0/0	0/0	0/0
scaffold_5	410724	16313	T	A	.	PASS	NS=91;AF=0.604,0.396;AC=8;AN=98	GT	0/0	0/0	0/0	0/0	0/0	0/0	0/0	0/0	0/0	0/0	0/0	0/0	0/0	0/0	0/0	0/0	0/0	0/0	0/0	0/0	0/0	0/0	0/0	0/0	2022-01-01	2022-01-01	2022-01-01	0/1	0/0	0/0	0/0	0/0	0/1	0/0	0/0	0/0	0/0	0/0	0/0	0/0	0/0
scaffold_5	456453	16341	G	C	.	PASS	NS=91;AF=0.698,0.302;AC=55;AN=98	GT	2022-01-01	2022-01-01	2022-01-01	2022-01-01	2022-01-01	2022-01-01	2022-01-01	2022-01-01	2022-01-01	2022-01-01	2022-01-01	2022-01-01	2022-01-01	2022-01-01	2022-01-01	2022-01-01	2022-01-01	1/0	1/0	2022-01-01	0/0	0/0	0/0	0/0	2022-01-01	0/0	2022-01-01	1/0	2022-01-01	0/0	0/0	1/0	0/0	1/0	1/0	0/0	0/0	0/0	1/0	0/0	1/0
scaffold_5	614149	16452	G	A	.	PASS	NS=91;AF=0.588,0.412;AC=75;AN=98	GT	2022-01-01	2022-01-01	2022-01-01	2022-01-01	2022-01-01	2022-01-01	2022-01-01	2022-01-01	2022-01-01	2022-01-01	2022-01-01	2022-01-01	2022-01-01	2022-01-01	2022-01-01	2022-01-01	0/0	1/0	0/0	0/0	2022-01-01	1/0	1/0	1/0	2022-01-01	1/0	2022-01-01	2022-01-01	2022-01-01	2022-01-01	2022-01-01	2022-01-01	2022-01-01	2022-01-01	2022-01-01	2022-01-01	0/0	0/0	2022-01-01	0/0	1/0
scaffold_5	1537221	14644	G	C	.	PASS	NS=91;AF=0.896,0.104;AC=19;AN=98	GT	0/0	0/0	0/0	0/0	2022-01-01	2022-01-01	2022-01-01	2022-01-01	0/0	0/0	0/0	0/0	0/0	0/0	0/0	0/0	0/0	0/0	0/0	0/0	0/0	0/0	2022-01-01	0/0	0/0	0/0	0/0	0/0	0/1	0/1	0/1	0/1	0/0	0/0	0/0	0/0	0/0	0/0	0/1	0/1	0/0
scaffold_5	1605252	14830	C	T	.	PASS	NS=91;AF=0.951,0.049;AC=9;AN=98	GT	0/0	0/0	0/0	0/0	0/0	0/0	0/0	0/0	0/0	0/0	0/0	0/0	0/0	0/0	0/0	0/0	0/0	1/0	1/0	2022-01-01	0/0	0/0	0/0	0/0	0/0	0/0	0/0	0/0	0/0	0/0	0/0	0/0	1/0	0/0	2022-01-01	1/0	0/0	0/0	0/0	1/0	0/0
scaffold_5	1605314	14829	T	G	.	PASS	NS=91;AF=0.956,0.044;AC=8;AN=98	GT	0/0	0/0	0/0	0/0	0/0	0/0	0/0	0/0	0/0	2022-01-01	2022-01-01	2022-01-01	1/0	1/0	0/0	0/0	0/0	0/0	0/0	0/0	0/0	0/0	0/0	0/0	0/0	0/0	0/0	0/0	0/0	0/0	0/0	0/0	0/0	0/0	0/0	0/0	0/0	0/0	0/0	0/0	0/0
scaffold_5	1627895	14861	A	T	.	PASS	NS=91;AF=0.967,0.033;AC=6;AN=98	GT	0/0	0/0	0/0	0/0	0/0	0/0	0/0	0/0	0/0	0/0	0/0	0/0	0/0	0/0	0/0	0/0	0/0	0/0	0/0	0/0	0/0	0/0	0/0	0/0	0/0	0/0	0/0	0/0	0/0	0/0	0/0	0/0	0/0	0/0	0/0	0/0	1/0	2022-01-01	0/0	1/0	1/0
scaffold_5	2800839	16167	A	T	.	PASS	NS=91;AF=0.604,0.396;AC=17;AN=98	GT	0/0	0/0	0/0	0/0	0/0	0/0	0/0	0/0	0/0	0/0	0/0	0/0	0/0	0/0	0/0	0/0	0/0	0/1	0/1	0/0	0/0	0/0	0/0	0/0	0/0	0/0	0/0	0/0	0/0	0/0	0/0	0/0	0/0	0/0	0/0	0/0	2022-01-01	2022-01-01	2022-01-01	0/1	2022-01-01
scaffold_5	2815579	16171	T	C	.	PASS	NS=91;AF=0.813,0.187;AC=34;AN=98	GT	2022-01-01	2022-01-01	2022-01-01	2022-01-01	0/0	0/0	0/0	0/0	0/0	0/0	0/0	0/0	0/0	0/0	0/0	0/0	0/0	2022-01-01	2022-01-01	0/0	0/0	0/0	0/0	0/0	0/0	2022-01-01	0/0	0/0	0/0	0/0	0/0	0/0	0/0	0/0	0/1	0/0	2022-01-01	2022-01-01	2022-01-01	0/1	2022-01-01
scaffold_5	2946301	16181	G	A	.	PASS	NS=91;AF=0.995,0.005;AC=1;AN=98	GT	0/0	0/0	0/0	0/0	0/0	0/0	0/0	0/0	0/0	0/0	0/0	0/0	0/0	0/0	0/0	0/0	0/0	0/0	0/0	0/0	0/0	0/0	0/0	0/0	0/0	0/0	0/0	0/0	0/0	0/0	0/0	0/0	0/1	0/0	0/0	0/0	0/0	0/0	0/0	0/0	0/0
scaffold_5	3047522	16197	C	G	.	PASS	NS=91;AF=0.747,0.253;AC=18;AN=98	GT	0/0	0/0	0/0	0/0	0/0	0/0	0/0	0/0	2022-01-01	2022-01-01	2022-01-01	2022-01-01	2022-01-01	2022-01-01	2022-01-01	2022-01-01	0/0	0/0	0/0	0/0	0/0	0/0	0/0	0/0	1/0	0/0	1/0	0/0	0/0	0/0	0/0	0/0	0/0	0/0	0/0	0/0	0/0	0/0	0/0	0/0	0/0
scaffold_5	3054864	16203	A	T	.	PASS	NS=91;AF=0.555,0.445;AC=81;AN=98	GT	2022-01-01	2022-01-01	2022-01-01	2022-01-01	2022-01-01	2022-01-01	2022-01-01	0/1	0/0	0/0	0/0	0/0	0/0	0/0	0/0	0/0	2022-01-01	2022-01-01	2022-01-01	2022-01-01	2022-01-01	2022-01-01	2022-01-01	2022-01-01	2022-01-01	2022-01-01	2022-01-01	2022-01-01	2022-01-01	2022-01-01	2022-01-01	2022-01-01	2022-01-01	2022-01-01	2022-01-01	2022-01-01	2022-01-01	2022-01-01	2022-01-01	2022-01-01	2022-01-01
scaffold_5	3056919	16205	A	T	.	PASS	NS=91;AF=0.907,0.093;AC=17;AN=98	GT	0/0	0/0	0/0	0/0	0/0	0/0	0/0	0/1	2022-01-01	2022-01-01	2022-01-01	2022-01-01	2022-01-01	2022-01-01	2022-01-01	2022-01-01	0/0	0/0	0/0	0/0	0/0	0/0	0/0	0/0	0/0	0/0	0/0	0/0	0/0	0/0	0/0	0/0	0/0	0/0	0/0	0/0	0/0	0/0	0/0	0/0	0/0
scaffold_5	3224569	16222	A	G	.	PASS	NS=91;AF=0.978,0.022;AC=4;AN=98	GT	0/0	0/0	0/0	0/0	0/0	0/0	0/0	0/0	0/0	0/0	0/0	0/0	0/0	0/0	0/0	0/0	0/0	1/0	0/0	0/0	0/0	0/0	0/0	0/0	0/0	0/0	0/0	0/0	0/0	0/0	0/0	0/0	1/0	1/0	1/0	0/0	0/0	0/0	0/0	0/0	0/0
scaffold_5	3261392	16227	T	G	.	PASS	NS=91;AF=0.989,0.011;AC=2;AN=98	GT	0/0	0/0	0/0	0/0	0/0	0/0	0/0	0/0	0/0	0/0	0/0	0/0	0/0	0/0	0/0	0/0	0/0	0/0	0/0	0/0	0/0	0/0	0/0	0/0	0/0	0/0	0/0	0/0	0/0	0/0	0/0	0/0	0/0	0/0	0/0	0/0	0/0	0/0	0/0	0/0	1/0
scaffold_5	3330295	16230	C	G	.	PASS	NS=91;AF=0.956,0.044;AC=8;AN=98	GT	0/0	0/0	0/0	0/0	0/0	0/0	0/0	0/0	0/0	0/0	0/0	0/0	0/0	0/0	0/0	0/0	0/0	0/0	1/0	2022-01-01	0/0	0/0	0/0	0/0	0/0	0/0	0/0	0/0	0/0	0/0	1/0	0/0	0/0	0/0	0/0	1/0	0/0	0/0	0/0	0/0	0/0
scaffold_5	3417142	16235	T	C	.	PASS	NS=91;AF=0.626,0.374;AC=16;AN=98	GT	0/0	0/0	0/0	0/0	0/0	0/0	0/0	0/0	0/0	0/0	0/0	0/0	0/0	0/0	0/0	0/0	2022-01-01	0/0	0/0	0/0	0/0	0/0	0/0	0/0	0/0	0/0	0/0	0/0	0/0	0/0	0/0	2022-01-01	0/1	2022-01-01	2022-01-01	0/1	0/0	0/0	2022-01-01	0/0	0/0
scaffold_5	3615957	16249	G	A	.	PASS	NS=91;AF=0.989,0.011;AC=2;AN=98	GT	0/0	0/0	0/0	0/0	0/0	0/0	0/0	0/0	0/0	0/0	0/0	0/0	0/0	0/0	0/0	0/0	0/0	0/0	0/0	0/0	2022-01-01	0/0	0/0	0/0	0/0	0/0	0/0	0/0	0/0	0/0	0/0	0/0	0/0	0/0	0/0	0/0	0/0	0/0	0/0	0/0	0/0
scaffold_5	3650140	16259	C	T	.	PASS	NS=91;AF=0.995,0.005;AC=1;AN=98	GT	0/0	0/0	0/0	0/0	0/0	0/0	0/0	0/0	0/0	0/0	0/0	0/0	0/0	0/0	0/0	0/0	0/0	0/0	0/0	0/0	0/0	0/0	0/0	0/0	0/0	0/0	0/0	0/0	0/0	1/0	0/0	0/0	0/0	0/0	0/0	0/0	0/0	0/0	0/0	0/0	0/0
scaffold_5	3963672	16288	C	T	.	PASS	NS=91;AF=0.934,0.066;AC=12;AN=98	GT	0/0	0/0	0/0	0/0	0/0	0/0	0/0	0/0	0/0	0/0	0/0	0/0	0/0	0/0	0/0	0/0	0/0	0/0	0/0	0/0	0/0	0/0	0/0	0/0	0/0	0/0	0/0	0/0	0/0	0/0	0/0	0/0	0/0	0/0	0/0	0/0	2022-01-01	2022-01-01	0/0	2022-01-01	2022-01-01
scaffold_5	4910076	16383	G	A	.	PASS	NS=91;AF=0.566,0.434;AC=79;AN=98	GT	0/0	0/0	0/0	0/0	2022-01-01	2022-01-01	2022-01-01	2022-01-01	2022-01-01	2022-01-01	2022-01-01	2022-01-01	2022-01-01	2022-01-01	2022-01-01	2022-01-01	2022-01-01	0/1	0/0	2022-01-01	2022-01-01	2022-01-01	0/1	2022-01-01	2022-01-01	2022-01-01	2022-01-01	0/1	0/1	2022-01-01	2022-01-01	2022-01-01	2022-01-01	2022-01-01	2022-01-01	2022-01-01	2022-01-01	2022-01-01	2022-01-01	2022-01-01	2022-01-01
scaffold_5	4910211	16382	G	A	.	PASS	NS=91;AF=0.967,0.033;AC=6;AN=98	GT	0/0	0/0	0/0	0/0	2022-01-01	2022-01-01	0/0	2022-01-01	0/0	0/0	0/0	0/0	0/0	0/0	0/0	0/0	0/0	0/0	0/0	0/0	0/0	0/0	0/0	0/0	0/0	0/0	0/0	0/0	0/0	0/0	0/0	0/0	0/0	0/0	0/0	0/0	0/0	0/0	0/0	0/0	0/0
scaffold_5	4991857	16388	A	G	.	PASS	NS=91;AF=0.549,0.451;AC=6;AN=98	GT	0/0	0/0	0/0	0/0	0/0	0/0	2022-01-01	0/0	0/0	0/0	0/0	0/0	1/0	0/0	2022-01-01	1/0	0/0	0/0	0/0	0/0	0/0	0/0	0/0	0/0	0/0	0/0	0/0	0/0	0/0	0/0	0/0	0/0	0/0	0/0	0/0	0/0	0/0	0/0	0/0	0/0	0/0
scaffold_5	5154964	16401	G	T	.	PASS	NS=91;AF=0.577,0.423;AC=77;AN=98	GT	2022-01-01	2022-01-01	2022-01-01	2022-01-01	2022-01-01	2022-01-01	2022-01-01	2022-01-01	2022-01-01	2022-01-01	2022-01-01	2022-01-01	2022-01-01	2022-01-01	2022-01-01	2022-01-01	2022-01-01	0/0	2022-01-01	2022-01-01	1/0	2022-01-01	1/0	1/0	2022-01-01	2022-01-01	2022-01-01	2022-01-01	1/0	2022-01-01	2022-01-01	1/0	2022-01-01	2022-01-01	2022-01-01	2022-01-01	0/0	0/0	2022-01-01	0/0	0/0
scaffold_5	5155047	16400	G	A	.	PASS	NS=91;AF=0.89,0.11;AC=19;AN=98	GT	0/0	0/0	0/0	0/0	0/0	0/0	0/0	0/0	0/0	0/0	0/0	0/0	0/0	0/0	0/0	0/0	0/0	1/0	0/0	0/0	1/0	0/0	1/0	1/0	0/0	0/0	0/0	0/0	1/0	0/0	0/0	1/0	0/0	0/0	0/0	0/0	2022-01-01	2022-01-01	0/0	2022-01-01	2022-01-01
scaffold_5	9455926	16517	G	C	.	PASS	NS=91;AF=0.995,0.005;AC=1;AN=98	GT	0/0	0/0	0/0	0/0	0/0	0/0	0/0	0/0	0/0	0/0	0/0	0/0	0/0	0/0	0/0	0/0	0/0	0/0	0/1	0/0	0/0	0/0	0/0	0/0	0/0	0/0	0/0	0/0	0/0	0/0	0/0	0/0	0/0	0/0	0/0	0/0	0/0	0/0	0/0	0/0	0/0
scaffold_5	9457113	16520	T	A	.	PASS	NS=91;AF=0.61,0.39;AC=71;AN=98	GT	2022-01-01	2022-01-01	2022-01-01	2022-01-01	2022-01-01	2022-01-01	2022-01-01	0/0	2022-01-01	2022-01-01	0/0	0/0	2022-01-01	2022-01-01	2022-01-01	2022-01-01	2022-01-01	2022-01-01	2022-01-01	2022-01-01	0/0	0/0	1/0	0/0	0/0	1/0	0/0	1/0	1/0	2022-01-01	1/0	2022-01-01	2022-01-01	1/0	2022-01-01	1/0	2022-01-01	2022-01-01	2022-01-01	2022-01-01	2022-01-01
scaffold_5	10021915	13912	T	C	.	PASS	NS=91;AF=0.995,0.005;AC=1;AN=98	GT	0/0	0/0	0/0	0/0	0/0	0/0	0/0	0/0	0/0	0/0	0/0	0/0	0/0	0/0	0/0	0/0	0/0	0/0	0/0	0/0	0/0	0/0	0/0	0/0	0/0	0/0	0/0	0/0	0/0	0/0	0/0	0/0	0/0	0/0	1/0	0/0	0/0	0/0	0/0	0/0	0/0
scaffold_5	10060260	13923	C	T	.	PASS	NS=91;AF=0.808,0.192;AC=4;AN=98	GT	0/0	0/0	0/0	0/0	0/0	0/0	0/0	0/0	0/0	0/0	0/0	0/0	0/0	0/0	0/0	0/0	0/0	0/0	2022-01-01	0/0	0/0	0/0	0/0	0/0	0/0	0/0	0/0	0/0	0/0	0/0	0/0	0/0	0/1	0/0	0/1	0/0	0/0	0/0	0/0	0/0	0/0
scaffold_5	10162497	13939	T	A	.	PASS	NS=91;AF=0.929,0.071;AC=13;AN=98	GT	2022-01-01	0/0	0/0	0/0	0/0	0/0	0/0	0/0	0/0	0/0	0/0	0/0	0/0	0/0	0/0	0/0	1/0	0/0	0/0	0/0	0/0	0/0	0/0	0/0	0/0	0/0	0/0	0/0	0/0	0/0	0/0	0/0	0/0	0/0	0/0	1/0	1/0	0/0	1/0	1/0	1/0
scaffold_5	10370766	13977	G	C	.	PASS	NS=91;AF=0.945,0.055;AC=10;AN=98	GT	0/0	0/0	0/0	0/0	0/0	0/0	0/0	0/0	0/0	0/0	0/0	0/0	0/0	0/0	0/0	0/0	0/1	0/0	0/0	0/1	0/0	0/0	0/0	0/0	0/0	0/0	0/0	0/0	0/0	0/0	0/0	0/0	0/0	0/0	0/0	0/0	0/1	0/1	0/1	0/0	0/0
scaffold_5	10527104	13987	G	A	.	PASS	NS=91;AF=0.94,0.06;AC=11;AN=98	GT	0/0	0/0	0/0	0/0	2022-01-01	2022-01-01	2022-01-01	0/0	0/0	0/0	0/0	0/0	0/0	0/0	0/0	0/0	0/0	0/0	0/0	0/0	0/0	0/0	0/0	0/0	0/0	0/0	0/0	0/0	0/0	0/0	0/0	0/0	0/0	0/0	0/0	0/0	0/1	0/0	0/1	0/0	2022-01-01
scaffold_5	10531066	13988	G	A	.	PASS	NS=91;AF=0.989,0.011;AC=2;AN=98	GT	0/0	0/0	0/0	0/0	0/0	0/0	0/0	0/0	0/0	0/0	0/0	0/0	0/0	0/0	0/0	0/0	0/0	0/0	0/0	0/0	0/0	0/0	0/0	0/0	0/0	0/0	0/0	0/0	0/0	0/0	1/0	1/0	0/0	0/0	0/0	0/0	0/0	0/0	0/0	0/0	0/0
scaffold_5	11434022	14047	T	C	.	PASS	NS=91;AF=0.989,0.011;AC=2;AN=98	GT	0/0	0/0	0/0	0/0	0/0	0/0	0/0	0/0	0/0	0/0	0/0	0/0	0/0	0/0	0/0	0/0	0/0	0/0	0/0	0/0	0/0	0/0	0/0	0/0	0/0	0/0	0/0	0/0	0/0	0/0	0/0	0/0	0/0	0/0	0/0	0/0	0/0	0/0	0/0	0/0	1/0
scaffold_5	11481565	14051	T	C	.	PASS	NS=91;AF=0.901,0.099;AC=18;AN=98	GT	0/0	0/0	0/0	0/0	0/0	0/0	0/0	0/0	2022-01-01	2022-01-01	2022-01-01	2022-01-01	2022-01-01	2022-01-01	2022-01-01	2022-01-01	0/0	0/0	0/0	0/0	0/0	0/0	0/0	0/0	0/0	0/0	0/0	0/0	0/0	0/0	1/0	1/0	0/0	0/0	0/0	0/0	0/0	0/0	0/0	0/0	0/0
scaffold_5	11509210	14058	C	T	.	PASS	NS=91;AF=0.511,0.489;AC=89;AN=98	GT	2022-01-01	2022-01-01	2022-01-01	2022-01-01	2022-01-01	2022-01-01	2022-01-01	2022-01-01	2022-01-01	2022-01-01	2022-01-01	2022-01-01	2022-01-01	2022-01-01	2022-01-01	2022-01-01	2022-01-01	2022-01-01	2022-01-01	2022-01-01	2022-01-01	2022-01-01	2022-01-01	2022-01-01	2022-01-01	2022-01-01	2022-01-01	2022-01-01	2022-01-01	0/0	0/1	2022-01-01	0/0	0/1	2022-01-01	2022-01-01	0/1	2022-01-01	2022-01-01	2022-01-01	2022-01-01
scaffold_5	11552446	14063	G	A	.	PASS	NS=91;AF=0.83,0.17;AC=10;AN=98	GT	0/0	0/0	0/0	0/0	0/0	0/0	0/0	0/0	0/0	0/0	0/0	0/0	0/0	0/0	0/0	0/0	0/0	0/1	0/1	0/1	0/0	0/0	0/0	0/0	0/0	0/0	0/0	0/0	0/0	0/0	0/0	0/0	0/0	0/0	0/0	0/0	0/0	0/1	0/1	0/0	0/1
scaffold_5	11929166	14093	C	A	.	PASS	NS=91;AF=0.918,0.082;AC=15;AN=98	GT	0/0	0/0	0/0	0/0	0/0	0/0	0/0	0/0	2022-01-01	2022-01-01	0/0	2022-01-01	2022-01-01	2022-01-01	2022-01-01	2022-01-01	0/0	0/0	0/0	0/0	0/0	0/0	0/0	0/0	0/0	0/0	0/0	1/0	0/0	0/0	0/0	0/0	0/0	0/0	0/0	0/0	0/0	0/0	0/0	0/0	0/0
scaffold_5	12263787	14132	A	T	.	PASS	NS=91;AF=0.973,0.027;AC=5;AN=98	GT	0/0	0/0	0/0	0/0	0/0	0/0	0/0	0/0	0/0	0/0	0/0	0/0	0/0	0/0	0/0	0/0	0/0	0/0	0/0	0/0	0/0	0/0	0/0	0/0	0/0	0/0	0/0	0/0	0/0	0/0	0/0	0/0	0/0	0/0	0/0	0/0	0/0	1/0	0/0	1/0	1/0
scaffold_5	12272976	14137	G	A	.	PASS	NS=91;AF=0.978,0.022;AC=4;AN=98	GT	0/0	0/0	0/0	0/0	0/0	0/0	0/0	0/0	0/0	0/0	0/0	0/0	0/0	0/0	0/0	0/0	0/0	0/0	0/0	0/0	0/0	0/0	0/0	0/0	0/0	0/0	0/0	0/0	0/0	0/1	0/0	0/1	0/0	0/0	0/0	0/0	0/0	0/0	0/0	0/0	0/0
scaffold_5	12863117	14229	C	T	.	PASS	NS=91;AF=0.967,0.033;AC=6;AN=98	GT	0/0	0/0	0/0	0/0	0/0	0/0	0/0	0/0	0/0	0/0	0/0	0/0	0/0	0/0	0/0	0/0	2022-01-01	1/0	2022-01-01	1/0	0/0	0/0	0/0	0/0	0/0	0/0	0/0	0/0	0/0	0/0	0/0	0/0	0/0	0/0	0/0	0/0	0/0	0/0	0/0	0/0	0/0
scaffold_5	13249634	14279	T	A	.	PASS	NS=91;AF=0.753,0.247;AC=5;AN=98	GT	0/0	0/0	0/0	0/0	0/0	0/0	0/0	0/0	0/0	0/0	0/0	0/0	0/0	0/0	0/0	0/0	0/0	0/0	0/0	0/0	0/0	0/0	0/0	0/0	0/0	0/0	0/0	0/0	0/0	0/0	0/0	0/0	0/0	0/0	0/0	0/0	0/0	0/1	0/0	0/1	0/1
scaffold_5	13324013	14291	T	G	.	PASS	NS=91;AF=0.89,0.11;AC=8;AN=98	GT	0/0	0/0	0/0	0/0	2022-01-01	2022-01-01	2022-01-01	2022-01-01	0/0	0/0	0/0	0/0	0/0	0/0	0/0	0/0	0/0	0/0	0/0	0/0	0/0	0/0	0/0	0/0	0/0	0/0	0/0	0/0	0/0	0/0	0/0	0/0	0/0	0/0	0/0	0/0	0/0	0/0	0/0	0/0	0/0
scaffold_5	13406785	14307	T	A	.	PASS	NS=91;AF=0.967,0.033;AC=6;AN=98	GT	0/0	0/0	0/0	0/0	0/0	0/0	0/0	0/0	2022-01-01	2022-01-01	0/0	0/0	0/0	0/0	2022-01-01	0/0	0/0	0/0	0/0	0/0	0/0	0/0	0/0	0/0	0/0	0/0	0/0	0/0	0/0	0/0	0/0	0/0	0/0	0/0	0/0	0/0	0/0	0/0	0/0	0/0	0/0
scaffold_5	13417924	14308	A	T	.	PASS	NS=91;AF=0.995,0.005;AC=1;AN=98	GT	0/0	0/0	0/0	0/0	0/0	0/0	0/0	0/0	0/0	0/0	0/0	0/0	0/0	0/0	0/0	0/0	0/0	1/0	0/0	0/0	0/0	0/0	0/0	0/0	0/0	0/0	0/0	0/0	0/0	0/0	0/0	0/0	0/0	0/0	0/0	0/0	0/0	0/0	0/0	0/0	0/0
scaffold_5	13420583	14309	A	C	.	PASS	NS=91;AF=0.648,0.352;AC=64;AN=98	GT	0/0	0/0	0/0	0/0	0/0	0/0	0/0	0/0	0/0	0/0	0/0	2022-01-01	0/0	2022-01-01	0/0	0/0	2022-01-01	2022-01-01	2022-01-01	2022-01-01	2022-01-01	2022-01-01	2022-01-01	2022-01-01	2022-01-01	2022-01-01	2022-01-01	2022-01-01	2022-01-01	2022-01-01	2022-01-01	2022-01-01	1/0	2022-01-01	1/0	1/0	2022-01-01	1/0	2022-01-01	2022-01-01	2022-01-01
scaffold_5	13439758	14312	T	A	.	PASS	NS=91;AF=0.896,0.104;AC=5;AN=98	GT	0/0	0/0	0/0	0/0	0/0	0/0	0/0	0/0	0/0	0/0	0/0	0/0	0/0	0/0	0/0	0/0	0/0	0/0	0/0	0/0	0/0	0/0	0/0	0/0	0/0	0/0	0/0	0/0	0/0	0/0	0/0	0/0	0/0	0/0	0/0	0/0	0/0	0/1	0/0	0/1	0/1
scaffold_5	13478233	14323	C	T	.	PASS	NS=91;AF=0.857,0.143;AC=26;AN=98	GT	0/0	0/0	0/0	0/0	0/0	0/0	0/0	0/0	0/0	0/0	0/0	0/0	0/0	0/0	0/0	0/0	0/0	0/0	0/0	0/0	2022-01-01	0/0	2022-01-01	0/0	1/0	0/0	1/0	0/0	2022-01-01	2022-01-01	2022-01-01	1/0	0/0	1/0	0/0	0/0	1/0	1/0	2022-01-01	1/0	1/0
scaffold_5	13615724	14356	C	G	.	PASS	NS=91;AF=0.978,0.022;AC=4;AN=98	GT	0/0	0/0	0/0	0/0	0/0	0/0	0/0	0/0	0/0	0/0	0/0	0/0	0/0	0/0	0/0	0/0	0/0	0/0	0/0	0/0	0/0	0/0	0/0	0/0	0/0	0/0	0/0	0/0	0/0	0/0	0/0	0/0	0/0	0/0	0/0	0/0	0/0	0/0	0/0	1/0	1/0
scaffold_5	13653451	14363	G	A	.	PASS	NS=91;AF=0.989,0.011;AC=2;AN=98	GT	0/0	0/0	0/0	0/0	0/0	0/0	0/0	0/0	0/0	0/0	0/0	0/0	0/0	0/0	0/0	0/0	0/0	0/0	0/0	0/0	0/0	0/0	0/0	0/0	0/0	0/0	0/0	0/0	0/0	0/0	0/0	0/0	0/0	0/0	0/0	0/0	0/0	0/0	0/0	0/0	0/0
scaffold_5	13761207	14383	C	A	.	PASS	NS=91;AF=0.989,0.011;AC=2;AN=98	GT	0/0	0/0	0/0	0/0	0/0	0/0	0/0	0/0	0/0	0/0	0/0	0/0	0/0	0/0	0/0	0/0	0/0	0/0	0/0	0/0	0/0	0/0	0/0	0/0	0/0	0/0	0/0	0/0	0/0	0/0	0/0	1/0	0/0	0/0	0/0	0/0	0/0	0/0	0/0	0/0	0/0
scaffold_5	13785960	14386	C	T	.	PASS	NS=91;AF=0.912,0.088;AC=16;AN=98	GT	0/0	0/0	0/0	0/0	0/0	0/0	0/0	0/0	2022-01-01	2022-01-01	2022-01-01	2022-01-01	2022-01-01	2022-01-01	2022-01-01	2022-01-01	0/0	0/0	0/0	0/0	0/0	0/0	0/0	0/0	0/0	0/0	0/0	0/0	0/0	0/0	0/0	0/0	0/0	0/0	0/0	0/0	0/0	0/0	0/0	0/0	0/0
scaffold_5	13804539	14394	A	G	.	PASS	NS=91;AF=0.874,0.126;AC=23;AN=98	GT	2022-01-01	2022-01-01	2022-01-01	2022-01-01	0/0	0/0	0/0	0/0	0/0	0/0	0/0	0/0	0/0	0/0	0/0	0/0	0/1	0/0	0/0	2022-01-01	0/0	0/1	0/0	0/0	2022-01-01	2022-01-01	2022-01-01	0/1	0/0	0/0	0/0	0/0	0/0	0/0	0/0	0/0	0/0	0/0	0/0	0/0	0/0
scaffold_5	13827408	14407	C	T	.	PASS	NS=91;AF=0.973,0.027;AC=5;AN=98	GT	0/0	0/0	0/0	0/0	0/0	0/0	0/0	0/0	0/0	0/0	0/0	0/0	0/0	0/0	0/0	0/0	0/0	0/0	0/0	0/0	0/0	0/0	0/0	0/0	0/0	0/0	0/0	0/0	0/0	0/0	0/0	0/0	0/0	0/0	0/0	0/0	0/0	0/1	0/0	0/1	0/1
scaffold_5	13885736	14412	C	A	.	PASS	NS=91;AF=0.995,0.005;AC=1;AN=98	GT	0/0	0/0	0/0	0/0	0/0	0/0	0/0	0/0	0/0	0/0	0/0	0/0	1/0	0/0	0/0	0/0	0/0	0/0	0/0	0/0	0/0	0/0	0/0	0/0	0/0	0/0	0/0	0/0	0/0	0/0	0/0	0/0	0/0	0/0	0/0	0/0	0/0	0/0	0/0	0/0	0/0
scaffold_5	14316437	14464	T	G	.	PASS	NS=91;AF=0.967,0.033;AC=6;AN=98	GT	0/0	0/0	0/0	0/0	0/0	0/0	0/0	0/0	0/0	2022-01-01	2022-01-01	2022-01-01	0/0	0/0	0/0	0/0	0/0	0/0	0/0	0/0	0/0	0/0	0/0	0/0	0/0	0/0	0/0	0/0	0/0	0/0	0/0	0/0	0/0	0/0	0/0	0/0	0/0	0/0	0/0	0/0	0/0
scaffold_5	14338756	14469	T	C	.	PASS	NS=91;AF=0.626,0.374;AC=6;AN=98	GT	0/0	0/0	0/0	0/0	0/0	0/0	0/0	0/0	0/0	0/0	0/0	0/0	0/0	0/0	0/0	0/0	0/0	0/0	0/0	0/0	0/0	0/0	0/0	0/0	0/0	0/0	0/0	0/0	0/0	0/0	0/0	0/0	0/0	0/0	0/0	1/0	0/0	1/0	0/0	1/0	1/0
scaffold_5	14370423	14470	G	T	.	PASS	NS=91;AF=0.643,0.357;AC=65;AN=98	GT	2022-01-01	2022-01-01	2022-01-01	2022-01-01	0/0	0/0	0/0	0/0	0/0	0/0	0/0	0/0	0/0	0/0	0/0	0/0	2022-01-01	2022-01-01	2022-01-01	2022-01-01	2022-01-01	2022-01-01	2022-01-01	2022-01-01	2022-01-01	2022-01-01	2022-01-01	2022-01-01	2022-01-01	0/0	2022-01-01	2022-01-01	0/1	2022-01-01	0/1	2022-01-01	0/0	2022-01-01	2022-01-01	0/1	0/1
scaffold_5	14462975	14482	T	C	.	PASS	NS=91;AF=0.967,0.033;AC=6;AN=98	GT	0/0	0/0	0/0	0/0	0/0	0/0	0/0	0/0	0/0	0/0	0/0	0/0	0/0	0/0	0/0	0/0	0/0	0/0	0/0	0/0	0/0	0/0	0/0	0/0	1/0	0/0	1/0	1/0	0/0	0/0	0/0	0/0	0/0	0/0	0/0	0/0	1/0	0/0	1/0	0/0	1/0
scaffold_5	14543876	14498	C	A	.	PASS	NS=91;AF=0.967,0.033;AC=6;AN=98	GT	0/0	0/0	0/0	0/0	0/0	0/0	0/0	0/0	0/0	0/0	0/0	0/0	0/0	0/0	0/0	0/0	0/0	0/0	0/0	0/0	0/0	0/0	0/0	0/0	0/0	0/0	0/0	0/0	0/0	0/0	0/0	0/0	0/0	0/0	0/0	0/0	0/0	1/0	0/0	1/0	1/0
scaffold_5	14576885	14504	G	A	.	PASS	NS=91;AF=0.747,0.253;AC=46;AN=98	GT	2022-01-01	2022-01-01	2022-01-01	2022-01-01	0/0	0/0	0/0	0/0	2022-01-01	2022-01-01	2022-01-01	2022-01-01	2022-01-01	2022-01-01	2022-01-01	2022-01-01	0/0	0/0	0/0	0/0	0/0	0/0	0/0	0/0	0/1	2022-01-01	0/1	0/1	0/1	2022-01-01	0/1	0/1	0/1	0/1	0/0	0/0	0/0	0/0	0/0	0/0	0/1
scaffold_5	14921341	14556	A	T	.	PASS	NS=91;AF=0.94,0.06;AC=1;AN=98	GT	0/0	0/0	0/0	0/0	0/0	0/0	0/0	0/0	0/0	0/0	0/0	0/0	0/0	0/0	0/0	0/0	0/0	0/0	0/0	0/0	0/0	0/0	0/0	0/0	0/0	0/0	0/0	0/0	0/0	0/0	1/0	0/0	0/0	0/0	0/0	0/0	0/0	0/0	0/0	0/0	0/0
scaffold_5	14984541	14561	T	G	.	PASS	NS=91;AF=0.956,0.044;AC=8;AN=98	GT	0/0	0/0	0/0	0/0	2022-01-01	2022-01-01	2022-01-01	2022-01-01	0/0	0/0	0/0	0/0	0/0	0/0	0/0	0/0	0/0	0/0	0/0	0/0	0/0	0/0	0/0	0/0	0/0	0/0	0/0	0/0	0/0	0/0	0/0	0/0	0/0	0/0	0/0	0/0	0/0	0/0	0/0	0/0	0/0
scaffold_5	15021506	14570	G	T	.	PASS	NS=91;AF=0.989,0.011;AC=2;AN=98	GT	0/0	0/0	0/0	0/0	0/0	0/0	0/0	0/0	0/0	0/0	0/0	0/0	0/0	0/0	0/0	0/0	0/0	0/0	0/0	0/0	0/0	0/0	0/0	0/0	0/0	0/0	0/0	0/0	0/0	0/0	0/0	0/0	0/0	0/0	0/1	0/1	0/0	0/0	0/0	0/0	0/0
scaffold_5	15086912	14580	G	A	.	PASS	NS=91;AF=0.67,0.33;AC=60;AN=98	GT	2022-01-01	2022-01-01	2022-01-01	2022-01-01	0/0	0/0	0/0	0/0	0/0	0/0	0/0	0/0	0/0	0/0	0/0	0/0	2022-01-01	2022-01-01	2022-01-01	2022-01-01	2022-01-01	2022-01-01	2022-01-01	2022-01-01	2022-01-01	2022-01-01	2022-01-01	2022-01-01	2022-01-01	2022-01-01	2022-01-01	2022-01-01	2022-01-01	2022-01-01	2022-01-01	2022-01-01	0/0	0/0	0/0	1/0	1/0
scaffold_5	15094104	14585	T	C	.	PASS	NS=91;AF=0.984,0.016;AC=3;AN=98	GT	0/0	0/0	0/0	0/0	0/0	0/0	0/0	0/0	0/0	0/0	0/0	0/0	0/0	0/0	0/0	0/0	0/0	0/0	0/0	0/0	0/0	0/0	0/0	0/0	0/0	0/0	0/0	0/0	0/0	0/0	0/0	0/0	0/0	0/0	0/0	0/0	0/0	0/0	0/0	0/0	0/0
scaffold_5	15099214	14589	G	A	.	PASS	NS=91;AF=0.687,0.313;AC=57;AN=98	GT	2022-01-01	2022-01-01	2022-01-01	2022-01-01	0/0	0/0	0/0	0/0	0/0	0/0	0/0	0/0	0/0	0/0	0/0	0/0	2022-01-01	2022-01-01	2022-01-01	2022-01-01	2022-01-01	2022-01-01	2022-01-01	2022-01-01	2022-01-01	2022-01-01	2022-01-01	2022-01-01	2022-01-01	2022-01-01	2022-01-01	2022-01-01	2022-01-01	2022-01-01	2022-01-01	2022-01-01	0/0	0/0	0/0	1/0	0/0
scaffold_5	15133445	14601	A	G	.	PASS	NS=91;AF=0.593,0.407;AC=74;AN=98	GT	2022-01-01	2022-01-01	2022-01-01	2022-01-01	0/0	0/0	0/0	0/0	0/0	0/0	0/0	0/0	0/0	0/0	0/0	0/0	2022-01-01	2022-01-01	2022-01-01	2022-01-01	2022-01-01	2022-01-01	2022-01-01	2022-01-01	2022-01-01	2022-01-01	2022-01-01	2022-01-01	2022-01-01	2022-01-01	2022-01-01	2022-01-01	2022-01-01	2022-01-01	2022-01-01	2022-01-01	2022-01-01	2022-01-01	2022-01-01	2022-01-01	2022-01-01
scaffold_5	15447143	14657	T	A	.	PASS	NS=91;AF=0.808,0.192;AC=35;AN=98	GT	0/0	0/0	0/0	0/0	0/0	0/0	0/0	0/0	2022-01-01	2022-01-01	2022-01-01	2022-01-01	0/1	2022-01-01	2022-01-01	0/0	0/0	0/0	0/0	0/1	2022-01-01	0/1	0/1	0/1	2022-01-01	2022-01-01	2022-01-01	2022-01-01	0/0	0/0	0/1	2022-01-01	0/0	0/0	0/1	0/0	0/0	0/0	0/0	0/0	0/0
scaffold_5	15494954	14664	G	A	.	PASS	NS=91;AF=0.538,0.462;AC=28;AN=98	GT	0/0	0/0	0/0	0/0	2022-01-01	2022-01-01	2022-01-01	2022-01-01	2022-01-01	2022-01-01	2022-01-01	2022-01-01	2022-01-01	2022-01-01	2022-01-01	2022-01-01	0/0	0/0	0/0	0/0	0/0	0/1	0/0	0/1	0/0	0/0	0/0	0/1	0/0	0/0	0/0	0/0	0/0	0/0	0/0	0/0	0/0	0/0	0/0	0/0	0/0
scaffold_5	15574884	14690	C	T	.	PASS	NS=91;AF=0.885,0.115;AC=5;AN=98	GT	0/0	0/0	0/0	0/0	0/0	0/0	0/0	0/0	0/0	0/0	0/0	0/0	1/0	2022-01-01	0/0	2022-01-01	0/0	0/0	0/0	0/0	0/0	0/0	0/0	0/0	0/0	0/0	0/0	0/0	0/0	0/0	0/0	0/0	0/0	0/0	0/0	0/0	0/0	0/0	0/0	0/0	0/0
scaffold_5	15616412	14702	G	A	.	PASS	NS=91;AF=0.956,0.044;AC=8;AN=98	GT	0/0	0/0	0/0	0/0	2022-01-01	2022-01-01	2022-01-01	2022-01-01	0/0	0/0	0/0	0/0	0/0	0/0	0/0	0/0	0/0	0/0	0/0	0/0	0/0	0/0	0/0	0/0	0/0	0/0	0/0	0/0	0/0	0/0	0/0	0/0	0/0	0/0	0/0	0/0	0/0	0/0	0/0	0/0	0/0
scaffold_5	15638972	14707	C	T	.	PASS	NS=91;AF=0.813,0.187;AC=34;AN=98	GT	0/0	0/0	0/0	0/0	0/0	0/0	0/0	0/0	0/0	0/0	0/0	0/0	0/0	0/0	0/0	0/0	0/0	1/0	0/0	1/0	0/0	0/0	0/0	1/0	0/0	0/0	0/0	0/0	1/0	2022-01-01	2022-01-01	2022-01-01	2022-01-01	1/0	2022-01-01	2022-01-01	2022-01-01	2022-01-01	1/0	2022-01-01	2022-01-01
scaffold_5	15695445	14732	A	T	.	PASS	NS=91;AF=0.912,0.088;AC=16;AN=98	GT	2022-01-01	2022-01-01	2022-01-01	2022-01-01	0/0	0/0	0/0	0/0	0/0	0/0	0/0	0/0	0/0	0/0	0/0	0/0	0/0	0/0	0/0	0/0	0/0	0/0	0/0	0/0	0/0	0/0	0/0	0/0	0/0	0/0	0/0	0/0	0/0	0/0	0/0	0/0	0/0	0/0	0/0	0/0	0/0
scaffold_5	15884154	14765	G	A	.	PASS	NS=91;AF=0.989,0.011;AC=2;AN=98	GT	0/0	0/0	0/0	0/0	0/0	0/0	0/0	0/0	0/0	0/0	0/0	0/0	0/0	0/0	0/0	0/0	0/0	0/0	0/0	0/0	0/0	0/0	0/0	0/0	0/0	0/0	0/0	0/0	0/0	0/0	0/0	0/0	0/0	0/0	0/0	0/0	0/0	0/0	0/0	0/0	0/0
scaffold_5	15929408	14777	C	G	.	PASS	NS=91;AF=0.764,0.236;AC=43;AN=98	GT	0/0	0/0	0/0	0/0	0/0	0/0	0/0	0/0	0/0	0/0	2022-01-01	0/0	0/0	0/0	0/0	0/0	2022-01-01	0/1	0/1	0/1	2022-01-01	0/1	2022-01-01	2022-01-01	2022-01-01	2022-01-01	2022-01-01	2022-01-01	0/1	2022-01-01	0/0	0/0	0/1	0/0	0/0	0/1	2022-01-01	2022-01-01	2022-01-01	2022-01-01	2022-01-01
scaffold_5	15947751	14781	C	A	.	PASS	NS=91;AF=0.995,0.005;AC=1;AN=98	GT	0/0	0/0	0/0	0/0	0/0	0/0	0/0	0/0	0/0	0/0	0/0	0/0	0/1	0/0	0/0	0/0	0/0	0/0	0/0	0/0	0/0	0/0	0/0	0/0	0/0	0/0	0/0	0/0	0/0	0/0	0/0	0/0	0/0	0/0	0/0	0/0	0/0	0/0	0/0	0/0	0/0
scaffold_5	15951417	14783	G	C	.	PASS	NS=91;AF=0.989,0.011;AC=2;AN=98	GT	0/0	0/0	0/0	0/0	0/0	0/0	0/0	0/0	0/0	0/0	0/0	0/0	0/0	0/0	0/0	0/0	0/0	0/0	0/0	0/0	0/0	0/0	0/0	0/0	0/0	0/0	0/0	0/0	0/0	0/0	0/0	0/0	0/0	0/0	0/0	0/0	0/0	0/0	0/0	0/0	0/0
scaffold_5	15951505	14782	A	G	.	PASS	NS=91;AF=0.874,0.126;AC=23;AN=98	GT	0/0	0/0	0/0	0/0	0/0	0/0	0/0	0/0	2022-01-01	0/0	0/0	2022-01-01	0/1	2022-01-01	2022-01-01	2022-01-01	0/0	0/0	0/0	0/0	0/0	0/0	0/1	0/0	0/1	0/1	0/1	0/0	0/0	0/0	0/0	0/0	0/1	0/0	0/1	0/1	0/0	0/0	0/0	0/0	0/0
scaffold_5	15968581	14796	T	G	.	PASS	NS=91;AF=0.995,0.005;AC=1;AN=98	GT	0/0	0/0	0/0	0/0	0/0	1/0	0/0	0/0	0/0	0/0	0/0	0/0	0/0	0/0	0/0	0/0	0/0	0/0	0/0	0/0	0/0	0/0	0/0	0/0	0/0	0/0	0/0	0/0	0/0	0/0	0/0	0/0	0/0	0/0	0/0	0/0	0/0	0/0	0/0	0/0	0/0
scaffold_5	16151934	14844	T	A	.	PASS	NS=91;AF=0.984,0.016;AC=3;AN=98	GT	0/0	0/0	0/0	0/0	0/0	0/0	0/0	0/0	0/0	0/0	0/0	0/0	0/0	0/0	0/0	0/0	0/0	0/0	0/0	0/0	0/0	0/0	0/0	0/0	0/0	0/0	0/0	0/0	0/0	0/0	0/0	0/0	0/0	0/0	0/0	0/0	0/0	0/0	0/0	0/0	0/0
scaffold_5	16198541	14855	T	G	.	PASS	NS=91;AF=0.951,0.049;AC=9;AN=98	GT	0/0	0/0	0/0	0/0	0/0	0/0	0/0	0/0	0/0	0/0	0/0	2022-01-01	1/0	1/0	2022-01-01	1/0	1/0	1/0	0/0	0/0	0/0	0/0	0/0	0/0	0/0	0/0	0/0	0/0	0/0	0/0	0/0	0/0	0/0	0/0	0/0	0/0	0/0	0/0	0/0	0/0	0/0
scaffold_5	16328521	14868	C	T	.	PASS	NS=91;AF=0.918,0.082;AC=15;AN=98	GT	0/0	0/0	0/0	0/0	0/0	0/0	0/0	0/0	0/0	0/0	0/0	0/0	0/0	0/0	0/0	0/0	0/0	0/0	0/0	0/0	0/0	0/0	0/0	0/0	0/0	0/0	0/0	0/0	0/0	0/0	0/0	0/0	0/0	0/0	0/0	0/0	2022-01-01	2022-01-01	2022-01-01	0/1	2022-01-01
scaffold_5	16353132	14878	T	G	.	PASS	NS=91;AF=0.593,0.407;AC=27;AN=98	GT	0/0	0/0	0/0	0/0	2022-01-01	2022-01-01	2022-01-01	2022-01-01	2022-01-01	2022-01-01	2022-01-01	2022-01-01	2022-01-01	2022-01-01	2022-01-01	2022-01-01	0/0	0/0	1/0	1/0	0/0	0/0	0/0	0/0	0/0	0/0	0/0	1/0	0/0	0/0	0/0	0/0	0/0	0/0	0/0	0/0	0/0	0/0	0/0	0/0	0/0
scaffold_5	16436271	14900	G	A	.	PASS	NS=91;AF=0.995,0.005;AC=1;AN=98	GT	0/0	0/0	0/0	0/0	0/0	0/0	0/0	0/0	0/0	0/0	0/0	0/0	0/0	0/0	0/0	0/0	0/0	0/0	0/0	0/0	0/0	0/0	0/0	0/0	0/0	0/0	0/0	0/0	0/0	0/0	0/0	0/0	0/0	0/0	0/0	0/0	0/0	0/0	1/0	0/0	0/0
scaffold_5	16452927	14905	A	C	.	PASS	NS=91;AF=0.962,0.038;AC=7;AN=98	GT	0/0	0/0	0/0	0/0	0/0	0/0	0/0	0/0	0/0	0/0	0/0	0/0	0/0	0/0	0/0	0/0	0/0	0/0	0/0	0/0	0/0	0/0	0/0	0/0	0/0	0/0	0/0	0/0	1/0	2022-01-01	0/0	2022-01-01	0/0	0/0	0/0	0/0	0/0	0/0	0/0	0/0	0/0
scaffold_5	16561533	14926	T	C	.	PASS	NS=91;AF=0.989,0.011;AC=2;AN=98	GT	0/0	0/0	0/0	0/0	0/0	0/0	0/0	0/0	0/0	0/0	0/0	0/0	0/0	0/0	0/0	0/0	0/0	0/0	0/0	0/0	0/0	0/0	0/0	0/0	0/0	0/0	0/0	0/0	0/0	0/0	0/0	2022-01-01	0/0	0/0	0/0	0/0	0/0	0/0	0/0	0/0	0/0
scaffold_5	16581848	14928	G	C	.	PASS	NS=91;AF=0.962,0.038;AC=7;AN=98	GT	0/0	0/0	0/0	0/0	0/0	0/0	0/0	0/0	0/0	0/0	0/0	0/0	0/0	0/0	0/0	0/0	0/0	0/0	0/1	0/1	2022-01-01	0/1	0/1	0/0	0/0	0/0	0/0	0/0	0/0	0/0	0/0	0/0	0/0	0/0	0/0	0/0	0/0	0/0	0/0	0/0	0/0
scaffold_5	16584946	14930	G	A	.	PASS	NS=91;AF=0.989,0.011;AC=2;AN=98	GT	0/0	0/0	0/0	0/0	0/0	0/0	0/0	0/0	0/0	0/0	0/0	0/0	0/0	0/0	0/0	0/0	0/0	0/0	0/0	0/0	0/0	0/0	0/0	0/0	0/0	0/0	0/0	0/0	0/0	0/0	0/0	0/0	0/0	0/0	0/0	0/0	0/0	0/0	0/0	0/0	0/0
scaffold_5	16647511	14960	C	A	.	PASS	NS=91;AF=0.995,0.005;AC=1;AN=98	GT	0/0	0/0	0/0	0/0	0/0	0/0	0/0	0/0	0/0	0/0	0/0	0/0	0/0	0/0	0/0	0/0	0/0	0/0	0/0	0/0	0/0	0/0	0/0	0/0	0/0	0/0	0/0	0/0	0/0	0/0	0/0	0/0	0/0	0/0	0/0	0/0	0/0	0/0	0/0	0/0	0/0
scaffold_5	16734430	14990	T	C	.	PASS	NS=91;AF=0.747,0.253;AC=43;AN=98	GT	0/0	0/0	0/0	0/0	2022-01-01	2022-01-01	2022-01-01	2022-01-01	2022-01-01	2022-01-01	2022-01-01	2022-01-01	2022-01-01	2022-01-01	2022-01-01	2022-01-01	2022-01-01	0/1	0/0	0/0	2022-01-01	0/1	2022-01-01	0/1	0/1	0/1	0/1	0/0	0/0	0/0	0/1	0/0	0/0	0/0	0/0	0/0	0/0	0/0	0/0	0/0	0/0
scaffold_5	16833405	15020	C	T	.	PASS	NS=91;AF=0.995,0.005;AC=1;AN=98	GT	0/0	0/0	0/0	0/0	0/0	0/0	0/0	0/0	0/0	0/0	0/0	0/0	0/0	0/0	0/0	0/0	0/0	0/0	0/0	1/0	0/0	0/0	0/0	0/0	0/0	0/0	0/0	0/0	0/0	0/0	0/0	0/0	0/0	0/0	0/0	0/0	0/0	0/0	0/0	0/0	0/0
scaffold_5	16839484	15024	C	T	.	PASS	NS=91;AF=0.995,0.005;AC=1;AN=98	GT	0/0	0/0	0/0	0/0	0/0	0/0	0/0	0/0	0/0	0/0	0/0	0/0	0/0	0/0	0/0	0/0	0/0	0/0	0/0	0/0	0/0	0/0	0/0	0/0	0/0	0/0	0/0	0/0	0/0	0/0	0/0	0/0	0/0	0/0	0/0	0/0	0/0	0/0	0/0	0/0	0/0
scaffold_5	16881743	15035	T	G	.	PASS	NS=91;AF=0.989,0.011;AC=2;AN=98	GT	0/0	0/0	0/0	0/0	0/0	0/0	0/0	0/0	0/0	0/0	0/0	0/0	1/0	1/0	0/0	0/0	0/0	0/0	0/0	0/0	0/0	0/0	0/0	0/0	0/0	0/0	0/0	0/0	0/0	0/0	0/0	0/0	0/0	0/0	0/0	0/0	0/0	0/0	0/0	0/0	0/0
scaffold_5	16920772	15042	A	C	.	PASS	NS=91;AF=0.989,0.011;AC=2;AN=98	GT	0/0	0/0	0/0	0/0	0/0	0/0	0/0	0/0	0/0	0/0	0/0	0/0	0/0	0/0	0/0	0/0	0/0	0/0	0/0	0/0	0/0	0/0	0/0	0/0	0/0	0/0	0/0	0/0	0/0	0/0	0/0	0/0	0/0	2022-01-01	0/0	0/0	0/0	0/0	0/0	0/0	0/0
scaffold_5	16926730	15045	T	G	.	PASS	NS=91;AF=0.692,0.308;AC=54;AN=98	GT	2022-01-01	2022-01-01	0/0	0/1	2022-01-01	2022-01-01	2022-01-01	2022-01-01	2022-01-01	2022-01-01	2022-01-01	2022-01-01	0/1	2022-01-01	2022-01-01	2022-01-01	2022-01-01	2022-01-01	2022-01-01	0/1	0/0	0/0	0/0	0/0	0/1	0/1	0/1	0/1	0/0	0/0	0/0	0/0	0/0	0/0	0/0	0/0	2022-01-01	0/0	0/0	0/1	0/0
scaffold_5	17059282	15096	C	G	.	PASS	NS=91;AF=0.962,0.038;AC=7;AN=98	GT	0/0	0/0	0/0	0/0	0/0	0/0	0/0	0/0	0/0	0/0	0/0	0/0	0/0	0/0	0/0	0/0	0/0	0/0	0/0	0/0	0/0	0/0	0/0	0/0	0/0	0/0	0/0	0/0	0/0	0/0	0/0	0/0	0/0	0/0	0/0	0/0	0/1	0/0	0/1	0/1	0/1
scaffold_5	17135670	15113	C	A	.	PASS	NS=91;AF=0.995,0.005;AC=1;AN=98	GT	0/0	0/0	0/0	0/0	0/0	0/0	0/0	0/0	0/0	0/0	0/0	0/0	0/0	0/0	0/0	0/0	0/0	0/0	0/0	0/0	0/0	0/0	0/0	0/0	0/0	0/0	0/0	0/0	0/0	0/0	0/0	0/0	0/1	0/0	0/0	0/0	0/0	0/0	0/0	0/0	0/0
scaffold_5	17213602	15125	C	T	.	PASS	NS=91;AF=0.984,0.016;AC=3;AN=98	GT	0/0	0/0	0/0	0/0	1/0	2022-01-01	0/0	0/0	0/0	0/0	0/0	0/0	0/0	0/0	0/0	0/0	0/0	0/0	0/0	0/0	0/0	0/0	0/0	0/0	0/0	0/0	0/0	0/0	0/0	0/0	0/0	0/0	0/0	0/0	0/0	0/0	0/0	0/0	0/0	0/0	0/0
scaffold_5	17223796	15132	A	C	.	PASS	NS=91;AF=0.527,0.473;AC=76;AN=98	GT	0/0	0/0	2022-01-01	1/0	2022-01-01	2022-01-01	2022-01-01	2022-01-01	2022-01-01	2022-01-01	2022-01-01	2022-01-01	2022-01-01	2022-01-01	2022-01-01	2022-01-01	2022-01-01	2022-01-01	2022-01-01	2022-01-01	0/0	0/0	1/0	1/0	2022-01-01	2022-01-01	2022-01-01	1/0	2022-01-01	2022-01-01	2022-01-01	2022-01-01	0/0	1/0	2022-01-01	1/0	1/0	2022-01-01	1/0	0/0	1/0
scaffold_5	17254110	15135	C	T	.	PASS	NS=91;AF=0.868,0.132;AC=24;AN=98	GT	0/0	0/0	0/0	0/0	0/0	0/0	0/0	0/0	0/0	0/0	0/0	0/0	0/0	0/0	0/0	0/0	0/0	0/0	2022-01-01	0/1	0/0	0/0	0/0	0/0	0/0	0/0	0/0	0/0	2022-01-01	0/0	2022-01-01	2022-01-01	0/1	0/0	0/0	0/0	2022-01-01	2022-01-01	2022-01-01	0/1	2022-01-01
scaffold_5	17283738	15140	A	G	.	PASS	NS=91;AF=0.89,0.11;AC=20;AN=98	GT	0/0	0/0	0/0	0/0	0/1	2022-01-01	0/0	0/0	0/0	2022-01-01	2022-01-01	2022-01-01	0/1	0/0	0/0	0/1	0/0	0/0	0/0	0/0	0/0	0/1	0/1	0/1	0/1	2022-01-01	0/1	2022-01-01	0/0	0/0	0/0	0/0	0/0	0/0	0/0	0/0	0/0	0/0	0/0	0/0	0/0
scaffold_5	17288437	15143	G	T	.	PASS	NS=91;AF=0.995,0.005;AC=1;AN=98	GT	0/0	0/0	0/0	0/0	0/0	0/0	0/0	0/0	0/0	0/0	0/0	0/0	0/0	0/0	0/0	0/0	0/0	0/0	0/0	0/0	0/0	0/0	0/0	1/0	0/0	0/0	0/0	0/0	0/0	0/0	0/0	0/0	0/0	0/0	0/0	0/0	0/0	0/0	0/0	0/0	0/0
scaffold_5	17301686	15148	A	G	.	PASS	NS=91;AF=0.995,0.005;AC=1;AN=98	GT	0/0	0/0	0/0	0/0	0/0	0/0	0/0	0/0	0/0	0/0	0/0	0/0	0/0	0/0	0/0	0/0	0/0	0/0	0/0	0/0	0/0	0/0	0/0	0/0	0/0	0/0	0/0	1/0	0/0	0/0	0/0	0/0	0/0	0/0	0/0	0/0	0/0	0/0	0/0	0/0	0/0
scaffold_5	17340320	15153	G	A	.	PASS	NS=91;AF=0.637,0.363;AC=66;AN=98	GT	2022-01-01	2022-01-01	2022-01-01	2022-01-01	0/1	0/0	2022-01-01	2022-01-01	0/0	0/0	0/0	0/0	0/0	0/0	0/0	0/0	2022-01-01	2022-01-01	2022-01-01	2022-01-01	2022-01-01	2022-01-01	0/1	2022-01-01	0/1	2022-01-01	0/1	0/1	2022-01-01	0/1	2022-01-01	2022-01-01	2022-01-01	0/1	0/1	2022-01-01	2022-01-01	2022-01-01	0/1	0/1	0/1
scaffold_5	17340416	15152	C	A	.	PASS	NS=91;AF=0.995,0.005;AC=1;AN=98	GT	0/0	0/0	0/0	0/0	0/0	0/0	0/0	0/0	0/0	0/0	0/0	0/0	0/0	0/0	0/0	0/0	0/0	0/0	0/0	0/0	0/0	0/0	0/0	0/0	0/0	0/0	0/0	0/0	0/0	0/0	0/0	0/0	0/0	0/0	0/0	0/0	0/0	0/0	0/0	0/0	0/0
scaffold_5	17347864	15158	A	C	.	PASS	NS=91;AF=0.962,0.038;AC=7;AN=98	GT	0/0	0/0	0/0	0/0	0/0	0/0	0/0	0/0	0/0	0/0	2022-01-01	2022-01-01	2022-01-01	0/0	0/0	1/0	0/0	0/0	0/0	0/0	0/0	0/0	0/0	0/0	0/0	0/0	0/0	0/0	0/0	0/0	0/0	0/0	0/0	0/0	0/0	0/0	0/0	0/0	0/0	0/0	0/0
scaffold_5	17387726	15170	G	A	.	PASS	NS=91;AF=0.995,0.005;AC=1;AN=98	GT	0/0	0/0	0/0	0/0	0/0	0/0	0/0	0/0	0/0	0/0	0/0	0/0	0/0	0/0	0/0	0/0	0/0	0/0	0/0	0/1	0/0	0/0	0/0	0/0	0/0	0/0	0/0	0/0	0/0	0/0	0/0	0/0	0/0	0/0	0/0	0/0	0/0	0/0	0/0	0/0	0/0
scaffold_5	17448742	15183	T	C	.	PASS	NS=91;AF=0.918,0.082;AC=15;AN=98	GT	0/0	0/0	0/0	0/0	0/0	0/0	0/0	0/0	0/0	0/0	0/0	0/0	0/0	0/0	0/0	0/0	0/0	0/0	0/0	0/0	0/0	0/0	0/0	0/0	0/0	0/0	0/0	0/0	0/0	1/0	1/0	0/0	0/0	0/0	0/0	0/0	1/0	2022-01-01	2022-01-01	1/0	2022-01-01
scaffold_5	17496368	15196	A	G	.	PASS	NS=91;AF=0.852,0.148;AC=17;AN=98	GT	0/0	0/0	0/0	0/0	1/0	0/0	2022-01-01	2022-01-01	0/0	0/0	0/0	0/0	0/0	0/0	0/0	0/0	0/0	0/0	0/0	0/0	0/0	0/0	0/0	0/0	0/0	1/0	0/0	1/0	0/0	0/0	0/0	0/0	1/0	0/0	0/0	0/0	0/0	0/0	1/0	1/0	2022-01-01
scaffold_5	17508969	15202	C	A	.	PASS	NS=91;AF=0.819,0.181;AC=33;AN=98	GT	0/0	0/0	0/0	0/0	1/0	2022-01-01	0/0	0/0	2022-01-01	2022-01-01	2022-01-01	2022-01-01	2022-01-01	2022-01-01	2022-01-01	2022-01-01	0/0	0/0	0/0	1/0	2022-01-01	0/0	0/0	2022-01-01	1/0	1/0	1/0	0/0	2022-01-01	0/0	1/0	0/0	1/0	1/0	0/0	1/0	0/0	0/0	0/0	0/0	0/0
scaffold_5	17563527	15214	C	T	.	PASS	NS=91;AF=0.538,0.462;AC=6;AN=98	GT	0/0	0/0	0/0	0/0	0/1	0/0	2022-01-01	2022-01-01	0/0	0/0	0/0	0/0	0/0	0/0	0/0	0/0	0/0	0/0	0/0	0/0	0/0	0/0	0/0	0/0	0/0	0/0	0/0	0/0	0/0	0/0	0/0	0/0	0/0	0/1	0/0	0/0	0/0	0/0	0/0	0/0	0/0
scaffold_5	17688225	15250	G	T	.	PASS	NS=91;AF=0.912,0.088;AC=16;AN=98	GT	0/0	0/0	0/0	0/0	1/0	0/0	2022-01-01	2022-01-01	2022-01-01	2022-01-01	2022-01-01	2022-01-01	1/0	0/0	2022-01-01	0/0	0/0	0/0	0/0	0/0	0/0	0/0	0/0	0/0	0/0	0/0	0/0	0/0	0/0	0/0	0/0	0/0	0/0	0/0	0/0	0/0	0/0	0/0	0/0	0/0	0/0
scaffold_5	17771057	15267	T	A	.	PASS	NS=91;AF=0.527,0.473;AC=2;AN=98	GT	0/0	0/0	0/0	0/0	0/0	0/0	0/0	0/0	0/0	0/0	0/0	0/0	0/0	0/0	0/0	0/0	0/0	0/0	0/0	0/0	0/0	0/0	0/0	0/0	0/0	0/0	0/0	0/0	0/0	0/0	0/0	0/0	0/1	0/1	0/0	0/0	0/0	0/0	0/0	0/0	0/0
scaffold_5	17833888	15284	G	T	.	PASS	NS=91;AF=0.989,0.011;AC=2;AN=98	GT	0/0	0/0	0/0	0/0	0/0	0/0	0/0	0/0	0/0	0/0	0/0	0/0	0/0	0/0	0/0	0/0	0/0	0/0	0/0	0/0	0/0	0/0	0/0	0/0	0/0	0/0	0/0	0/0	0/0	0/0	0/0	0/0	0/0	0/1	0/1	0/0	0/0	0/0	0/0	0/0	0/0
scaffold_5	17853622	15287	C	T	.	PASS	NS=91;AF=0.989,0.011;AC=2;AN=98	GT	0/0	2022-01-01	0/0	0/0	0/0	0/0	0/0	0/0	0/0	0/0	0/0	0/0	0/0	0/0	0/0	0/0	0/0	0/0	0/0	0/0	0/0	0/0	0/0	0/0	0/0	0/0	0/0	0/0	0/0	0/0	0/0	0/0	0/0	0/0	0/0	0/0	0/0	0/0	0/0	0/0	0/0
scaffold_5	17911872	15299	A	G	.	PASS	NS=91;AF=0.989,0.011;AC=2;AN=98	GT	0/0	0/0	0/0	0/0	0/0	0/0	0/0	0/0	2022-01-01	0/0	0/0	0/0	0/0	0/0	0/0	0/0	0/0	0/0	0/0	0/0	0/0	0/0	0/0	0/0	0/0	0/0	0/0	0/0	0/0	0/0	0/0	0/0	0/0	0/0	0/0	0/0	0/0	0/0	0/0	0/0	0/0
scaffold_5	18009546	15334	T	C	.	PASS	NS=91;AF=0.808,0.192;AC=10;AN=98	GT	0/0	0/0	0/0	0/0	0/0	0/0	0/0	0/0	0/0	0/0	0/0	0/0	0/0	1/0	0/0	0/0	0/0	0/0	0/0	0/0	0/0	1/0	1/0	1/0	1/0	1/0	1/0	1/0	0/0	0/0	0/0	0/0	0/0	0/0	0/0	0/0	0/0	0/0	0/0	0/0	0/0
scaffold_5	18175151	15365	G	A	.	PASS	NS=91;AF=0.989,0.011;AC=2;AN=98	GT	0/0	0/0	0/0	0/0	0/0	0/0	0/0	0/0	0/0	0/0	0/0	0/0	0/0	0/0	0/0	0/0	0/0	0/0	0/0	0/0	0/0	1/0	0/0	0/0	0/0	1/0	0/0	0/0	0/0	0/0	0/0	0/0	0/0	0/0	0/0	0/0	0/0	0/0	0/0	0/0	0/0
scaffold_5	18189283	15370	T	A	.	PASS	NS=91;AF=0.841,0.159;AC=29;AN=98	GT	0/0	0/0	0/0	0/0	2022-01-01	2022-01-01	2022-01-01	2022-01-01	2022-01-01	2022-01-01	2022-01-01	2022-01-01	2022-01-01	2022-01-01	2022-01-01	2022-01-01	0/0	0/0	0/0	0/0	0/0	0/1	0/0	0/1	0/1	0/0	0/1	0/0	0/0	0/0	0/0	0/0	0/0	0/0	0/0	0/0	0/0	0/0	0/0	0/0	0/0
scaffold_5	18279068	15377	A	T	.	PASS	NS=91;AF=0.703,0.297;AC=54;AN=98	GT	2022-01-01	2022-01-01	2022-01-01	2022-01-01	0/1	2022-01-01	0/0	0/0	0/0	2022-01-01	0/0	0/0	2022-01-01	0/0	0/0	0/0	0/0	0/1	0/1	0/1	0/0	0/0	0/0	0/0	0/0	0/0	0/0	0/0	2022-01-01	2022-01-01	2022-01-01	2022-01-01	0/1	0/1	0/1	2022-01-01	0/1	2022-01-01	2022-01-01	2022-01-01	0/1
scaffold_5	18315151	15387	T	A	.	PASS	NS=91;AF=0.962,0.038;AC=7;AN=98	GT	0/0	0/0	0/0	0/0	0/0	0/0	0/0	0/0	0/0	0/0	0/0	0/0	0/0	0/0	0/0	0/0	0/0	0/0	0/0	0/0	0/0	0/0	0/0	0/0	0/0	0/0	0/0	0/0	0/0	0/0	0/0	0/0	0/0	0/0	0/0	0/0	0/1	0/1	0/1	0/1	0/1
scaffold_5	18349991	15400	T	C	.	PASS	NS=91;AF=0.995,0.005;AC=1;AN=98	GT	0/0	0/0	0/0	0/0	0/0	0/0	0/0	0/0	0/0	0/0	0/0	0/0	0/0	0/0	0/0	0/0	0/0	0/0	0/0	0/0	0/0	0/0	0/0	0/0	0/0	0/0	0/0	0/0	0/0	0/0	0/0	0/0	0/0	0/0	0/0	0/0	0/0	0/0	0/0	0/0	0/0
scaffold_5	18376771	15404	C	T	.	PASS	NS=91;AF=0.56,0.44;AC=15;AN=98	GT	0/0	0/0	0/0	0/0	0/1	0/0	2022-01-01	2022-01-01	0/0	0/0	0/0	0/0	0/0	0/0	0/0	0/0	0/0	0/0	0/0	0/0	0/0	2022-01-01	0/1	2022-01-01	0/1	0/1	0/1	0/1	0/0	0/0	0/0	0/0	0/0	0/0	0/0	0/0	0/0	0/1	0/0	0/0	0/0
scaffold_5	18380794	15407	C	G	.	PASS	NS=91;AF=0.989,0.011;AC=2;AN=98	GT	0/0	0/0	0/0	0/0	0/0	0/0	0/0	0/0	0/0	0/0	0/0	0/0	0/0	0/0	0/0	0/0	0/0	0/0	0/0	0/0	0/0	0/0	0/0	0/0	0/0	0/0	0/0	0/0	0/0	0/0	0/0	0/0	0/0	0/0	0/0	0/0	0/0	0/0	0/0	0/0	0/0
scaffold_5	18380858	15406	A	T	.	PASS	NS=91;AF=0.995,0.005;AC=1;AN=98	GT	0/0	0/0	0/0	0/0	0/0	0/0	0/0	0/0	0/0	0/0	0/0	0/0	0/0	0/0	0/0	0/0	0/0	0/0	0/0	0/0	0/0	0/0	0/0	0/0	0/0	0/0	0/0	0/0	0/0	0/0	0/0	0/0	0/0	0/0	0/0	0/1	0/0	0/0	0/0	0/0	0/0
scaffold_5	18478473	15418	T	C	.	PASS	NS=91;AF=0.681,0.319;AC=6;AN=98	GT	0/0	0/0	0/0	0/0	0/0	0/0	0/0	0/0	0/0	0/0	0/0	0/0	0/0	0/0	0/0	0/0	0/0	0/0	0/0	0/0	0/0	0/0	0/0	0/0	0/0	0/0	0/0	0/0	0/0	0/0	0/1	0/0	2022-01-01	0/0	0/1	0/1	0/0	0/0	0/0	0/0	0/0
scaffold_5	18490669	15419	T	C	.	PASS	NS=91;AF=0.566,0.434;AC=71;AN=98	GT	2022-01-01	2022-01-01	2022-01-01	1/0	2022-01-01	2022-01-01	2022-01-01	2022-01-01	2022-01-01	2022-01-01	2022-01-01	2022-01-01	2022-01-01	2022-01-01	2022-01-01	2022-01-01	0/0	2022-01-01	2022-01-01	1/0	2022-01-01	1/0	0/0	2022-01-01	2022-01-01	2022-01-01	2022-01-01	0/0	2022-01-01	2022-01-01	2022-01-01	2022-01-01	0/0	0/0	0/0	1/0	2022-01-01	2022-01-01	1/0	2022-01-01	0/0
scaffold_5	18548927	15438	C	A	.	PASS	NS=91;AF=0.962,0.038;AC=7;AN=98	GT	0/0	0/0	0/0	0/0	0/1	0/0	2022-01-01	2022-01-01	0/0	0/0	0/0	0/0	0/0	0/0	0/0	0/0	0/0	0/0	0/0	0/0	0/0	0/1	0/0	0/0	0/0	0/0	0/0	0/0	0/0	0/0	0/0	0/0	0/0	0/0	0/0	0/0	0/0	0/0	0/0	0/0	0/0
scaffold_5	18549002	15437	G	C	.	PASS	NS=91;AF=0.995,0.005;AC=1;AN=98	GT	0/0	0/0	0/0	0/0	0/0	0/0	0/0	0/0	0/0	0/0	0/0	0/0	0/0	0/0	0/0	0/0	0/0	0/0	0/0	0/0	0/0	0/0	0/0	0/0	0/0	0/0	0/0	0/0	0/0	0/0	0/0	0/0	0/0	0/0	0/0	0/0	1/0	0/0	0/0	0/0	0/0
scaffold_5	18694697	15467	T	C	.	PASS	NS=91;AF=0.533,0.467;AC=1;AN=98	GT	0/0	0/0	0/0	0/0	0/0	0/0	0/0	0/0	0/0	0/0	0/0	0/0	0/0	0/0	0/0	0/0	0/0	0/0	0/0	0/0	0/0	0/0	0/0	0/0	0/0	0/0	0/0	0/0	0/0	0/0	0/0	0/0	0/0	0/0	0/0	0/0	0/0	0/0	0/0	0/0	0/0
scaffold_5	18723014	15471	C	T	.	PASS	NS=91;AF=0.995,0.005;AC=1;AN=98	GT	0/0	0/0	0/0	0/0	0/0	0/0	0/0	0/0	0/0	0/0	0/0	0/0	0/0	0/0	0/0	0/0	0/0	0/0	0/0	0/0	0/0	1/0	0/0	0/0	0/0	0/0	0/0	0/0	0/0	0/0	0/0	0/0	0/0	0/0	0/0	0/0	0/0	0/0	0/0	0/0	0/0
scaffold_5	18738320	15485	G	A	.	PASS	NS=91;AF=0.995,0.005;AC=1;AN=98	GT	0/0	0/0	0/0	0/0	0/0	0/0	0/0	0/0	0/0	0/0	0/0	0/0	0/0	0/0	0/0	0/0	0/0	0/0	0/0	0/0	0/0	0/0	1/0	0/0	0/0	0/0	0/0	0/0	0/0	0/0	0/0	0/0	0/0	0/0	0/0	0/0	0/0	0/0	0/0	0/0	0/0
scaffold_5	18879978	15516	T	C	.	PASS	NS=91;AF=0.665,0.335;AC=61;AN=98	GT	2022-01-01	2022-01-01	2022-01-01	0/1	0/0	0/0	0/0	0/0	2022-01-01	2022-01-01	2022-01-01	2022-01-01	2022-01-01	2022-01-01	2022-01-01	2022-01-01	0/1	0/1	0/0	0/1	0/0	0/1	0/0	0/1	2022-01-01	2022-01-01	2022-01-01	0/1	0/1	2022-01-01	2022-01-01	2022-01-01	0/0	0/0	0/1	0/0	2022-01-01	2022-01-01	2022-01-01	2022-01-01	2022-01-01
scaffold_5	18911746	15526	C	T	.	PASS	NS=91;AF=0.918,0.082;AC=15;AN=98	GT	0/0	0/0	0/0	0/0	1/0	0/0	2022-01-01	0/0	0/0	0/0	0/0	0/0	0/0	0/0	0/0	0/0	1/0	0/0	0/0	1/0	2022-01-01	1/0	0/0	0/0	0/0	0/0	0/0	0/0	0/0	0/0	1/0	0/0	1/0	1/0	1/0	1/0	0/0	0/0	0/0	0/0	0/0
scaffold_5	18912787	15529	T	C	.	PASS	NS=91;AF=0.989,0.011;AC=2;AN=98	GT	0/0	0/0	0/0	0/0	0/0	0/0	0/0	0/0	0/0	0/0	0/0	0/0	0/0	0/0	0/0	0/0	0/0	0/0	0/0	0/0	0/0	0/0	0/0	0/0	1/0	0/0	1/0	0/0	0/0	0/0	0/0	0/0	0/0	0/0	0/0	0/0	0/0	0/0	0/0	0/0	0/0
scaffold_5	18921785	15531	G	A	.	PASS	NS=91;AF=0.995,0.005;AC=1;AN=98	GT	0/0	0/0	0/0	0/0	0/0	0/0	0/0	0/0	0/0	0/0	0/0	0/0	0/0	0/0	0/0	0/0	0/0	0/0	0/0	0/0	0/0	0/0	0/0	0/0	0/0	0/0	0/0	0/0	0/0	0/0	0/0	0/0	0/0	0/0	0/0	0/0	0/0	0/0	1/0	0/0	0/0
scaffold_5	18934864	15537	G	A	.	PASS	NS=91;AF=0.786,0.214;AC=21;AN=98	GT	0/0	0/0	0/0	0/0	0/0	0/0	0/0	0/0	0/0	0/0	0/0	0/0	0/0	0/0	0/0	0/0	1/0	1/0	1/0	0/0	0/0	0/0	0/0	0/0	1/0	0/0	1/0	1/0	0/0	0/0	0/0	0/0	0/0	0/0	0/0	0/0	2022-01-01	2022-01-01	1/0	2022-01-01	2022-01-01
scaffold_5	18938015	15540	G	A	.	PASS	NS=91;AF=0.643,0.357;AC=65;AN=98	GT	2022-01-01	2022-01-01	2022-01-01	2022-01-01	0/0	0/0	0/0	0/0	2022-01-01	2022-01-01	2022-01-01	2022-01-01	2022-01-01	2022-01-01	2022-01-01	2022-01-01	0/1	0/1	0/1	2022-01-01	0/0	0/1	2022-01-01	0/1	0/1	2022-01-01	0/1	0/1	2022-01-01	2022-01-01	2022-01-01	2022-01-01	2022-01-01	2022-01-01	2022-01-01	2022-01-01	0/0	0/0	0/1	0/0	0/0
scaffold_5	18944851	15542	G	A	.	PASS	NS=91;AF=0.742,0.258;AC=47;AN=98	GT	0/0	0/0	0/0	0/1	0/0	0/0	0/0	0/0	2022-01-01	2022-01-01	2022-01-01	2022-01-01	0/1	0/1	2022-01-01	0/0	0/1	0/0	0/1	2022-01-01	0/0	0/1	0/1	0/0	2022-01-01	2022-01-01	2022-01-01	2022-01-01	0/1	2022-01-01	0/1	2022-01-01	0/1	0/0	0/1	0/1	0/0	0/0	0/1	0/0	0/0
scaffold_5	18974075	15548	G	A	.	PASS	NS=91;AF=0.967,0.033;AC=6;AN=98	GT	0/0	0/0	0/0	0/0	1/0	2022-01-01	0/0	2022-01-01	0/0	0/0	0/0	0/0	0/0	0/0	0/0	0/0	0/0	0/0	0/0	0/0	0/0	0/0	0/0	1/0	0/0	0/0	0/0	0/0	0/0	0/0	0/0	0/0	0/0	0/0	0/0	0/0	0/0	0/0	0/0	0/0	0/0
scaffold_5	18980459	15553	G	A	.	PASS	NS=91;AF=0.989,0.011;AC=2;AN=98	GT	0/0	0/0	0/0	0/0	0/0	0/0	0/0	0/0	0/0	0/0	0/0	0/0	0/0	0/0	0/0	0/0	0/0	0/0	0/0	0/0	0/0	0/0	0/0	0/0	0/0	0/0	0/0	0/0	0/0	0/0	0/0	0/0	1/0	0/0	0/0	1/0	0/0	0/0	0/0	0/0	0/0
scaffold_5	19009368	15559	G	T	.	PASS	NS=91;AF=0.852,0.148;AC=27;AN=98	GT	0/0	0/0	0/0	0/0	0/0	0/0	0/0	0/0	0/0	2022-01-01	2022-01-01	2022-01-01	1/0	1/0	2022-01-01	2022-01-01	1/0	1/0	1/0	2022-01-01	0/0	0/0	0/0	1/0	2022-01-01	2022-01-01	2022-01-01	2022-01-01	0/0	0/0	0/0	0/0	0/0	0/0	0/0	1/0	0/0	0/0	0/0	0/0	0/0
scaffold_5	19099400	15581	G	C	.	PASS	NS=91;AF=0.934,0.066;AC=12;AN=98	GT	2022-01-01	2022-01-01	2022-01-01	2022-01-01	0/0	0/0	0/0	0/0	0/0	0/0	0/0	0/0	0/0	0/0	0/0	0/0	0/0	0/0	0/0	0/0	0/0	0/0	0/0	0/0	0/0	0/0	0/0	0/0	0/1	0/1	0/0	0/0	0/0	0/0	0/0	0/0	0/0	0/0	0/0	0/0	0/0
scaffold_5	19246098	15621	G	A	.	PASS	NS=91;AF=0.995,0.005;AC=1;AN=98	GT	0/0	0/0	0/0	0/0	0/0	0/0	0/0	0/0	0/0	0/0	0/0	0/0	0/0	0/0	0/0	0/0	0/0	0/0	0/0	0/0	0/0	0/0	0/0	0/0	0/0	0/0	0/0	0/0	0/0	0/0	0/0	0/0	0/0	0/0	0/0	0/0	0/0	0/0	0/0	0/0	0/0
scaffold_5	19304443	15629	G	A	.	PASS	NS=91;AF=0.703,0.297;AC=54;AN=98	GT	2022-01-01	2022-01-01	2022-01-01	2022-01-01	0/0	0/0	0/0	0/0	0/0	0/0	0/0	0/0	0/0	0/0	0/0	0/0	2022-01-01	2022-01-01	1/0	2022-01-01	2022-01-01	2022-01-01	2022-01-01	2022-01-01	2022-01-01	1/0	2022-01-01	0/0	1/0	2022-01-01	1/0	2022-01-01	2022-01-01	1/0	0/0	2022-01-01	0/0	1/0	1/0	0/0	0/0
scaffold_5	19343464	15643	A	G	.	PASS	NS=91;AF=0.995,0.005;AC=1;AN=98	GT	0/0	0/0	0/0	0/0	0/0	0/0	0/0	0/0	0/0	0/0	0/0	0/0	0/0	0/0	0/0	0/0	0/0	0/0	0/0	0/0	0/0	0/0	0/0	0/0	0/0	0/0	0/0	0/0	0/0	0/0	0/0	0/1	0/0	0/0	0/0	0/0	0/0	0/0	0/0	0/0	0/0
scaffold_5	19373950	15647	G	A	.	PASS	NS=91;AF=0.984,0.016;AC=3;AN=98	GT	0/0	0/0	0/0	0/0	1/0	0/0	2022-01-01	0/0	0/0	0/0	0/0	0/0	0/0	0/0	0/0	0/0	0/0	0/0	0/0	0/0	0/0	0/0	0/0	0/0	0/0	0/0	0/0	0/0	0/0	0/0	0/0	0/0	0/0	0/0	0/0	0/0	0/0	0/0	0/0	0/0	0/0
scaffold_5	19538180	15708	C	G	.	PASS	NS=91;AF=0.962,0.038;AC=7;AN=98	GT	0/0	0/0	0/0	0/0	0/0	0/0	0/0	0/0	0/0	0/0	0/0	0/0	0/0	0/0	0/0	0/0	0/0	0/1	0/1	0/0	0/0	0/0	0/0	0/0	0/0	0/0	0/0	0/0	0/0	0/0	0/0	0/0	0/0	0/1	0/0	0/0	0/0	0/0	0/0	0/0	0/1
scaffold_5	19658207	15723	G	A	.	PASS	NS=91;AF=0.995,0.005;AC=1;AN=98	GT	0/0	0/0	0/0	0/0	0/0	0/0	0/0	0/0	0/0	0/0	0/0	0/0	0/0	0/0	0/0	0/0	0/0	0/0	0/0	0/0	0/0	0/0	0/0	0/0	0/0	0/0	0/0	0/0	0/0	0/0	0/0	0/0	0/0	0/0	0/0	0/1	0/0	0/0	0/0	0/0	0/0
scaffold_5	19706565	15735	G	A	.	PASS	NS=91;AF=0.984,0.016;AC=1;AN=98	GT	0/0	0/0	0/0	0/0	0/0	0/0	0/0	0/0	0/0	0/0	0/0	0/0	0/0	0/0	0/0	0/0	0/0	0/0	0/0	0/0	0/0	0/0	0/0	0/0	0/0	0/0	0/0	0/0	0/0	0/0	0/0	0/0	0/0	1/0	0/0	0/0	0/0	0/0	0/0	0/0	0/0
scaffold_5	19781721	15757	G	A	.	PASS	NS=91;AF=0.989,0.011;AC=2;AN=98	GT	0/0	0/0	0/0	0/0	0/0	0/0	0/0	0/0	0/0	0/0	0/0	0/0	0/0	0/0	0/0	0/0	0/0	0/0	0/0	0/0	0/0	0/0	0/0	0/0	0/0	0/0	0/0	0/0	0/0	0/0	0/0	0/0	0/0	1/0	0/0	1/0	0/0	0/0	0/0	0/0	0/0
scaffold_5	19790299	15762	C	G	.	PASS	NS=91;AF=0.549,0.451;AC=82;AN=98	GT	2022-01-01	2022-01-01	2022-01-01	2022-01-01	2022-01-01	2022-01-01	2022-01-01	2022-01-01	2022-01-01	2022-01-01	2022-01-01	2022-01-01	2022-01-01	2022-01-01	2022-01-01	2022-01-01	2022-01-01	2022-01-01	0/1	0/0	0/0	2022-01-01	0/1	2022-01-01	0/1	0/1	0/1	2022-01-01	0/1	2022-01-01	2022-01-01	2022-01-01	2022-01-01	2022-01-01	0/1	2022-01-01	2022-01-01	0/1	2022-01-01	0/1	2022-01-01
scaffold_5	20030160	15806	G	A	.	PASS	NS=91;AF=0.995,0.005;AC=1;AN=98	GT	0/0	0/0	0/0	0/0	0/0	0/0	0/0	0/0	0/0	0/0	0/0	0/0	0/0	0/0	0/0	0/0	0/0	0/0	0/0	0/0	0/0	0/0	0/0	0/0	0/0	0/0	0/0	0/0	0/0	0/0	0/0	0/0	0/0	0/1	0/0	0/0	0/0	0/0	0/0	0/0	0/0
scaffold_5	20088088	15824	G	T	.	PASS	NS=91;AF=0.995,0.005;AC=1;AN=98	GT	0/0	0/0	0/0	0/0	0/0	0/0	0/0	0/0	0/0	0/0	0/0	0/0	0/0	0/0	0/0	0/0	0/0	0/0	0/0	0/0	0/0	0/0	0/0	0/0	0/0	0/0	0/0	0/0	0/0	0/0	0/0	0/0	0/0	0/0	0/0	0/0	0/0	0/0	0/0	0/0	0/0
scaffold_5	20096227	15832	A	C	.	PASS	NS=91;AF=0.571,0.429;AC=11;AN=98	GT	0/0	0/0	0/0	0/0	2022-01-01	2022-01-01	2022-01-01	2022-01-01	0/0	0/0	0/0	0/0	0/0	0/0	0/0	0/0	0/0	0/0	0/0	0/0	0/0	1/0	0/0	0/0	0/0	0/0	0/0	0/0	0/0	0/0	0/0	0/0	0/0	0/0	0/0	0/0	0/0	2022-01-01	0/0	0/0	0/0
scaffold_5	20096338	15831	A	G	.	PASS	NS=91;AF=0.571,0.429;AC=11;AN=98	GT	0/0	0/0	0/0	0/0	2022-01-01	2022-01-01	2022-01-01	2022-01-01	0/0	0/0	0/0	0/0	0/0	0/0	0/0	0/0	0/0	0/0	0/0	0/0	0/0	0/1	0/0	0/0	0/0	0/0	0/0	0/0	0/0	0/0	0/0	0/0	0/0	0/0	0/0	0/0	0/0	2022-01-01	0/0	0/0	0/0
scaffold_5	20120950	15837	A	G	.	PASS	NS=91;AF=0.758,0.242;AC=24;AN=98	GT	0/0	0/0	0/0	0/0	2022-01-01	2022-01-01	2022-01-01	2022-01-01	2022-01-01	2022-01-01	2022-01-01	2022-01-01	2022-01-01	2022-01-01	2022-01-01	2022-01-01	0/0	0/0	0/0	0/0	0/0	0/0	0/0	0/0	0/0	0/0	0/0	0/0	0/0	0/0	0/0	0/0	0/0	0/0	0/0	0/0	0/0	0/0	0/0	0/0	0/0
scaffold_5	20136302	15846	T	C	.	PASS	NS=91;AF=0.973,0.027;AC=5;AN=98	GT	0/0	0/0	0/0	0/0	0/0	0/0	0/0	0/0	0/0	0/0	0/0	0/0	0/0	0/0	0/0	0/0	0/0	0/0	0/0	0/0	2022-01-01	0/0	0/0	0/0	0/0	0/0	0/0	0/0	0/0	0/0	0/0	0/0	0/0	0/0	0/0	0/0	0/0	2022-01-01	0/0	0/0	0/0
scaffold_5	20182123	15855	T	C	.	PASS	NS=91;AF=0.995,0.005;AC=1;AN=98	GT	0/0	0/0	0/0	0/0	0/0	0/0	0/0	0/0	0/0	0/0	0/0	0/0	0/0	0/0	0/0	0/0	0/0	0/0	0/0	0/0	0/0	0/0	0/0	0/0	0/0	0/0	0/0	0/0	0/0	0/0	0/0	0/0	0/0	0/0	1/0	0/0	0/0	0/0	0/0	0/0	0/0
scaffold_5	20269389	15871	T	C	.	PASS	NS=91;AF=0.995,0.005;AC=1;AN=98	GT	0/0	0/0	0/0	0/0	0/0	0/0	0/0	0/0	0/0	0/0	0/0	0/0	0/0	0/0	0/0	0/0	0/0	0/0	0/0	0/0	0/0	0/0	0/0	0/0	0/0	0/0	0/0	0/0	0/0	0/0	0/0	0/0	0/0	0/0	0/0	0/0	0/0	0/0	0/0	0/0	0/0
scaffold_5	20325177	15884	T	G	.	PASS	NS=91;AF=0.896,0.104;AC=19;AN=98	GT	0/0	0/0	0/0	0/0	2022-01-01	2022-01-01	2022-01-01	2022-01-01	0/0	0/0	0/0	0/0	0/0	0/0	0/0	0/0	0/0	0/0	0/1	0/0	0/0	0/1	2022-01-01	0/1	0/0	0/0	0/0	0/0	0/0	0/0	0/0	0/0	0/0	0/0	0/0	0/0	0/0	0/0	0/1	2022-01-01	0/1
scaffold_5	20330173	15887	G	A	.	PASS	NS=91;AF=0.962,0.038;AC=7;AN=98	GT	0/0	0/0	0/0	0/0	0/0	0/0	0/0	0/0	0/0	0/0	0/0	0/0	0/0	0/0	0/0	0/0	0/0	0/0	0/0	0/0	0/0	0/0	0/0	0/0	0/0	0/0	0/0	0/0	0/0	0/0	0/0	0/0	0/0	0/0	0/0	0/0	0/1	2022-01-01	0/1	0/0	0/1
scaffold_5	20332538	15891	A	C	.	PASS	NS=91;AF=0.995,0.005;AC=1;AN=98	GT	0/0	0/0	0/0	0/0	0/0	0/0	0/0	0/0	0/0	0/0	0/0	0/0	0/0	0/0	0/0	0/0	0/0	0/0	0/0	0/0	0/0	0/0	0/0	0/0	0/0	0/0	0/0	0/0	0/0	0/0	0/0	0/0	0/0	0/0	0/1	0/0	0/0	0/0	0/0	0/0	0/0
scaffold_5	20796661	15966	A	G	.	PASS	NS=91;AF=0.995,0.005;AC=1;AN=98	GT	0/0	0/0	0/0	0/0	0/0	0/0	0/0	0/0	0/0	0/0	0/0	0/0	0/0	0/0	0/0	0/0	0/0	0/0	0/0	0/0	0/0	0/0	0/0	0/0	0/0	0/0	0/0	0/0	0/0	0/0	0/0	0/0	0/0	0/0	0/0	0/1	0/0	0/0	0/0	0/0	0/0
scaffold_5	20849947	15981	T	G	.	PASS	NS=91;AF=0.978,0.022;AC=4;AN=98	GT	0/0	0/0	0/0	0/0	0/0	0/0	0/0	0/0	0/0	0/0	0/0	0/0	0/0	0/0	0/0	0/0	0/0	0/0	0/0	0/0	0/0	0/0	0/0	0/0	0/0	0/0	0/0	0/0	1/0	0/0	0/0	1/0	0/0	0/0	0/0	0/0	0/0	0/0	0/0	0/0	0/0
scaffold_5	20935820	15998	T	A	.	PASS	NS=91;AF=0.632,0.368;AC=67;AN=98	GT	2022-01-01	2022-01-01	2022-01-01	2022-01-01	0/0	0/0	0/0	0/0	0/0	0/0	0/0	0/0	0/0	0/0	0/0	0/0	2022-01-01	2022-01-01	2022-01-01	2022-01-01	2022-01-01	2022-01-01	2022-01-01	2022-01-01	1/0	2022-01-01	1/0	2022-01-01	1/0	2022-01-01	2022-01-01	1/0	2022-01-01	2022-01-01	2022-01-01	2022-01-01	2022-01-01	2022-01-01	2022-01-01	2022-01-01	2022-01-01
scaffold_5	20941442	16002	G	C	.	PASS	NS=91;AF=0.995,0.005;AC=1;AN=98	GT	0/0	0/0	0/0	0/0	0/0	0/0	0/0	0/0	0/0	0/0	0/0	0/0	1/0	0/0	0/0	0/0	0/0	0/0	0/0	0/0	0/0	0/0	0/0	0/0	0/0	0/0	0/0	0/0	0/0	0/0	0/0	0/0	0/0	0/0	0/0	0/0	0/0	0/0	0/0	0/0	0/0
scaffold_5	20953332	16006	A	T	.	PASS	NS=91;AF=0.984,0.016;AC=3;AN=98	GT	0/0	0/0	0/0	0/0	0/0	0/0	0/0	0/0	0/0	0/0	0/0	0/0	0/0	0/0	0/0	0/0	0/0	0/0	0/0	0/0	0/0	0/0	0/0	0/0	0/0	0/0	0/0	0/0	0/0	0/0	0/0	0/0	0/1	0/1	0/1	0/0	0/0	0/0	0/0	0/0	0/0
scaffold_5	20956179	16008	A	G	.	PASS	NS=91;AF=0.923,0.077;AC=14;AN=98	GT	0/0	0/0	0/0	0/0	0/0	0/0	0/0	0/0	0/0	0/0	0/0	0/0	0/0	0/0	0/0	0/0	0/1	2022-01-01	2022-01-01	2022-01-01	0/0	0/0	0/1	0/0	0/0	0/0	0/0	0/0	0/0	0/0	0/0	0/0	0/0	0/0	0/0	0/1	0/0	0/0	0/0	0/0	0/0
scaffold_5	21034771	16020	C	T	.	PASS	NS=91;AF=0.989,0.011;AC=2;AN=98	GT	0/0	0/0	0/0	0/0	0/0	0/0	0/0	0/0	0/0	0/0	0/0	0/0	0/0	0/0	0/0	0/0	0/0	0/0	0/0	0/0	0/0	0/0	0/0	0/0	0/0	0/0	0/0	0/0	0/0	0/0	0/0	0/0	0/0	0/0	0/0	0/0	0/0	0/0	1/0	0/0	0/0
scaffold_5	21061266	16027	C	T	.	PASS	NS=91;AF=0.808,0.192;AC=35;AN=98	GT	0/0	0/0	0/0	0/0	1/0	0/0	0/0	2022-01-01	2022-01-01	2022-01-01	2022-01-01	2022-01-01	2022-01-01	2022-01-01	2022-01-01	2022-01-01	0/0	1/0	0/0	1/0	0/0	0/0	0/0	0/0	0/0	0/0	0/0	1/0	0/0	0/0	0/0	0/0	0/0	1/0	0/0	0/0	2022-01-01	2022-01-01	1/0	2022-01-01	2022-01-01
scaffold_5	21131220	16042	G	T	.	PASS	NS=91;AF=0.962,0.038;AC=7;AN=98	GT	0/0	0/0	0/0	0/0	0/0	0/0	0/0	0/0	0/0	0/0	0/0	0/0	0/0	0/0	0/0	0/0	0/0	0/0	0/0	0/0	0/0	0/0	0/0	0/0	0/0	0/0	0/0	0/0	0/0	0/0	0/0	0/0	0/0	0/0	0/0	0/0	1/0	1/0	1/0	1/0	1/0
scaffold_5	21156157	16064	A	T	.	PASS	NS=91;AF=0.742,0.258;AC=47;AN=98	GT	2022-01-01	2022-01-01	2022-01-01	2022-01-01	0/1	2022-01-01	2022-01-01	0/0	0/0	0/0	0/0	0/0	0/0	0/0	2022-01-01	0/0	0/0	0/0	0/0	0/0	2022-01-01	0/0	0/1	0/1	2022-01-01	2022-01-01	2022-01-01	0/1	2022-01-01	2022-01-01	0/1	2022-01-01	0/1	0/1	0/1	0/0	0/0	0/0	0/0	0/0	0/0
scaffold_5	21177731	16074	G	A	.	PASS	NS=91;AF=0.934,0.066;AC=12;AN=98	GT	0/0	0/0	0/0	0/0	0/0	0/0	0/0	0/0	0/0	0/0	0/0	0/0	0/0	0/0	0/0	0/0	0/0	2022-01-01	1/0	0/0	0/0	0/0	0/0	0/0	0/0	0/0	0/0	1/0	0/0	0/0	0/0	0/0	0/0	0/0	0/0	0/0	1/0	1/0	1/0	1/0	2022-01-01
scaffold_5	21214994	16092	A	T	.	PASS	NS=91;AF=0.995,0.005;AC=1;AN=98	GT	0/0	0/0	0/0	0/0	0/0	0/0	0/0	0/0	0/0	0/0	0/0	0/0	0/0	0/0	0/0	0/0	0/0	0/0	0/0	0/0	0/0	0/0	0/0	0/0	0/0	0/0	0/0	0/0	0/0	0/0	0/0	0/0	0/0	0/0	0/0	0/0	0/0	0/0	0/0	0/0	0/0
scaffold_6	2067	17605	G	C	.	PASS	NS=91;AF=0.967,0.033;AC=6;AN=98	GT	0/0	0/0	0/0	0/0	2022-01-01	2022-01-01	2022-01-01	0/0	0/0	0/0	0/0	0/0	0/0	0/0	0/0	0/0	0/0	0/0	0/0	0/0	0/0	0/0	0/0	0/0	0/0	0/0	0/0	0/0	0/0	0/0	0/0	0/0	0/0	0/0	0/0	0/0	0/0	0/0	0/0	0/0	0/0
scaffold_6	29893	18539	C	G	.	PASS	NS=91;AF=0.747,0.253;AC=46;AN=98	GT	2022-01-01	2022-01-01	2022-01-01	2022-01-01	0/0	0/0	0/0	0/0	0/0	0/0	0/0	0/0	2022-01-01	0/1	2022-01-01	0/0	0/0	0/0	0/0	0/0	2022-01-01	2022-01-01	2022-01-01	2022-01-01	2022-01-01	2022-01-01	2022-01-01	2022-01-01	2022-01-01	0/0	2022-01-01	0/1	0/1	2022-01-01	2022-01-01	0/1	0/0	0/1	0/0	0/0	0/0
scaffold_6	55277	19258	G	C	.	PASS	NS=91;AF=0.786,0.214;AC=39;AN=98	GT	0/0	0/0	0/0	0/0	0/0	0/0	0/0	0/0	0/0	0/0	0/0	0/0	2022-01-01	0/1	2022-01-01	0/0	0/1	2022-01-01	0/1	0/1	2022-01-01	2022-01-01	2022-01-01	2022-01-01	2022-01-01	2022-01-01	2022-01-01	0/1	0/1	0/1	0/0	0/1	0/1	2022-01-01	0/0	0/1	0/0	0/0	0/0	0/0	0/0
scaffold_6	55312	19257	T	C	.	PASS	NS=91;AF=0.582,0.418;AC=75;AN=98	GT	2022-01-01	2022-01-01	2022-01-01	2022-01-01	2022-01-01	2022-01-01	2022-01-01	2022-01-01	2022-01-01	2022-01-01	2022-01-01	2022-01-01	2022-01-01	2022-01-01	2022-01-01	2022-01-01	1/0	0/0	1/0	1/0	2022-01-01	2022-01-01	2022-01-01	2022-01-01	2022-01-01	2022-01-01	2022-01-01	2022-01-01	2022-01-01	1/0	2022-01-01	1/0	1/0	2022-01-01	2022-01-01	1/0	0/0	1/0	0/0	0/0	0/0
scaffold_6	163754	17255	G	A	.	PASS	NS=91;AF=0.736,0.264;AC=4;AN=98	GT	0/0	0/0	0/0	0/0	0/0	0/0	0/0	0/0	0/0	0/0	0/0	0/0	0/0	0/0	0/0	0/0	1/0	0/0	0/0	0/0	0/0	0/0	0/0	0/0	0/0	0/0	0/0	0/0	0/0	0/0	1/0	1/0	0/0	0/0	0/0	0/0	0/0	0/0	0/0	0/0	0/0
scaffold_6	177228	17313	T	A	.	PASS	NS=91;AF=0.995,0.005;AC=1;AN=98	GT	0/0	0/0	0/0	0/0	0/0	0/0	0/0	0/0	0/0	0/0	0/0	0/0	0/0	0/0	0/0	0/0	0/0	0/0	0/0	0/0	0/0	0/0	0/0	0/0	0/0	0/0	0/0	0/1	0/0	0/0	0/0	0/0	0/0	0/0	0/0	0/0	0/0	0/0	0/0	0/0	0/0
scaffold_6	260674	18433	T	C	.	PASS	NS=91;AF=0.989,0.011;AC=2;AN=98	GT	0/0	0/0	0/0	0/0	0/0	0/0	0/0	0/0	0/0	0/0	0/0	0/0	0/0	0/0	0/0	0/0	0/0	0/0	0/0	0/0	0/0	0/0	0/0	0/0	0/0	0/0	0/0	0/0	0/1	0/1	0/0	0/0	0/0	0/0	0/0	0/0	0/0	0/0	0/0	0/0	0/0
scaffold_6	316079	18600	C	T	.	PASS	NS=91;AF=0.995,0.005;AC=1;AN=98	GT	0/0	0/0	0/0	0/0	0/0	0/0	0/0	0/0	0/0	0/0	0/0	0/0	0/0	0/0	0/0	0/0	0/0	0/0	0/0	0/0	0/0	0/0	0/0	0/0	0/0	0/0	0/0	0/0	0/0	0/0	0/0	0/0	0/0	0/0	0/0	0/0	0/0	0/0	0/0	0/0	0/0
scaffold_6	334257	18658	A	G	.	PASS	NS=91;AF=0.89,0.11;AC=20;AN=98	GT	0/0	0/0	0/0	0/0	0/0	0/0	0/0	0/0	0/0	0/0	0/0	0/0	0/0	0/0	0/0	0/0	0/0	0/0	0/0	0/0	1/0	2022-01-01	2022-01-01	1/0	0/0	1/0	0/0	1/0	0/0	1/0	0/0	2022-01-01	0/0	1/0	0/0	1/0	1/0	0/0	1/0	0/0	0/0
scaffold_6	529056	19161	A	T	.	PASS	NS=91;AF=0.995,0.005;AC=1;AN=98	GT	0/0	0/0	0/0	0/0	0/0	0/0	0/0	0/0	0/0	0/0	0/0	0/0	0/0	0/0	0/0	0/0	0/0	0/0	0/0	0/0	0/0	0/0	0/0	0/0	0/0	0/0	0/0	0/0	0/0	0/0	0/0	0/0	0/0	0/0	0/1	0/0	0/0	0/0	0/0	0/0	0/0
scaffold_6	569560	19331	T	G	.	PASS	NS=91;AF=0.945,0.055;AC=10;AN=98	GT	0/0	0/0	0/0	0/0	0/0	0/0	0/0	0/0	0/0	0/0	0/0	0/0	0/0	0/0	0/0	0/0	0/0	0/0	0/0	0/0	2022-01-01	0/1	0/0	0/0	0/0	0/0	0/0	0/1	0/1	0/0	0/0	0/0	0/0	0/0	0/0	0/0	2022-01-01	0/1	0/1	0/0	0/0
scaffold_6	592438	19418	T	G	.	PASS	NS=91;AF=0.973,0.027;AC=5;AN=98	GT	0/0	0/0	0/0	0/0	0/0	0/0	0/0	0/0	0/0	0/0	0/0	0/0	0/0	0/0	0/0	0/0	0/1	0/1	0/1	0/0	0/0	0/0	0/0	0/0	0/0	0/0	0/0	0/0	0/0	0/0	0/0	0/0	0/1	0/1	0/0	0/0	0/0	0/0	0/0	0/0	0/0
scaffold_6	663008	19621	C	A	.	PASS	NS=91;AF=0.874,0.126;AC=23;AN=98	GT	0/0	0/0	0/0	0/0	0/0	0/0	0/0	0/0	0/0	0/0	0/0	0/0	0/0	0/0	0/0	0/0	2022-01-01	0/0	0/1	2022-01-01	0/0	2022-01-01	0/0	2022-01-01	0/0	0/1	0/0	2022-01-01	0/0	0/1	0/0	0/1	0/0	0/1	0/0	0/1	0/0	0/0	0/0	0/0	0/0
scaffold_6	730741	19784	G	A	.	PASS	NS=91;AF=0.956,0.044;AC=4;AN=98	GT	0/0	0/0	0/0	0/0	0/0	0/0	0/0	0/0	0/0	0/0	0/0	0/0	0/0	0/0	0/0	0/0	0/0	0/0	0/1	0/0	0/0	0/0	0/0	0/0	0/1	0/0	0/1	0/1	0/0	0/0	0/0	0/0	0/0	0/0	0/0	0/0	0/0	0/0	0/0	0/0	0/0
scaffold_6	749648	19821	A	G	.	PASS	NS=91;AF=0.555,0.445;AC=60;AN=98	GT	2022-01-01	2022-01-01	2022-01-01	2022-01-01	0/0	0/0	0/0	0/0	2022-01-01	2022-01-01	2022-01-01	2022-01-01	2022-01-01	2022-01-01	2022-01-01	2022-01-01	0/1	0/0	2022-01-01	0/0	2022-01-01	2022-01-01	2022-01-01	2022-01-01	0/0	0/0	0/0	0/0	0/1	2022-01-01	0/1	0/0	0/1	2022-01-01	0/0	0/1	2022-01-01	2022-01-01	2022-01-01	2022-01-01	0/1
scaffold_6	775267	19907	A	T	.	PASS	NS=91;AF=0.714,0.286;AC=5;AN=98	GT	0/0	0/0	0/0	0/0	0/0	0/0	0/0	0/0	0/0	0/0	0/0	0/0	0/0	0/0	0/0	0/0	0/0	0/0	1/0	0/0	0/0	1/0	0/0	1/0	1/0	0/0	1/0	0/0	0/0	0/0	0/0	0/0	0/0	0/0	0/0	0/0	0/0	0/0	0/0	0/0	0/0
scaffold_6	842722	20099	C	G	.	PASS	NS=91;AF=0.989,0.011;AC=2;AN=98	GT	0/0	0/0	0/0	0/0	0/0	0/0	0/0	0/0	0/0	0/0	0/0	0/0	0/0	0/0	0/0	0/0	0/0	0/0	0/1	0/1	0/0	0/0	0/0	0/0	0/0	0/0	0/0	0/0	0/0	0/0	0/0	0/0	0/0	0/0	0/0	0/0	0/0	0/0	0/0	0/0	0/0
scaffold_6	936110	20298	G	A	.	PASS	NS=91;AF=0.72,0.28;AC=22;AN=98	GT	0/0	0/0	0/0	0/0	0/0	0/0	0/0	0/0	0/0	0/0	0/0	0/0	1/0	0/0	1/0	0/0	2022-01-01	2022-01-01	2022-01-01	2022-01-01	0/0	2022-01-01	1/0	1/0	0/0	0/0	0/0	0/0	0/0	1/0	1/0	0/0	1/0	2022-01-01	1/0	2022-01-01	0/0	0/0	0/0	0/0	0/0
scaffold_6	955248	20347	A	G	.	PASS	NS=91;AF=0.967,0.033;AC=6;AN=98	GT	0/0	0/0	0/0	0/0	0/0	0/0	0/0	0/0	0/0	0/0	0/0	0/0	0/0	0/0	0/0	0/0	2022-01-01	2022-01-01	0/1	0/1	0/0	0/0	0/0	0/0	0/0	0/0	0/0	0/0	0/0	0/0	0/0	0/0	0/0	0/0	0/0	0/0	0/0	0/0	0/0	0/0	0/0
scaffold_6	1041664	16657	A	C	.	PASS	NS=91;AF=0.637,0.363;AC=66;AN=98	GT	0/0	0/0	2022-01-01	1/0	2022-01-01	2022-01-01	2022-01-01	2022-01-01	2022-01-01	2022-01-01	2022-01-01	2022-01-01	2022-01-01	2022-01-01	2022-01-01	2022-01-01	0/0	0/0	0/0	1/0	1/0	2022-01-01	0/0	1/0	2022-01-01	2022-01-01	2022-01-01	2022-01-01	0/0	0/0	1/0	2022-01-01	1/0	1/0	0/0	1/0	1/0	2022-01-01	2022-01-01	2022-01-01	1/0
scaffold_6	1065242	16713	A	C	.	PASS	NS=91;AF=0.929,0.071;AC=5;AN=98	GT	0/0	0/0	0/0	0/0	0/0	0/0	0/0	0/0	0/0	0/0	0/0	0/0	0/0	0/0	0/0	0/0	0/0	0/0	0/0	0/0	1/0	1/0	0/0	2022-01-01	0/0	0/0	0/0	0/0	0/0	0/0	0/0	0/0	0/0	0/0	0/0	0/0	0/0	1/0	0/0	0/0	0/0
scaffold_6	1095481	16775	C	T	.	PASS	NS=91;AF=0.995,0.005;AC=1;AN=98	GT	0/0	0/0	0/0	0/0	0/0	0/0	0/0	0/0	0/0	0/0	0/0	0/0	0/0	0/0	0/0	0/0	0/0	0/0	0/0	0/0	0/0	0/0	0/0	0/0	0/0	0/0	0/0	0/0	0/0	0/0	0/0	0/0	0/0	0/0	0/0	0/0	0/0	0/0	0/1	0/0	0/0
scaffold_6	1162607	16849	C	T	.	PASS	NS=91;AF=0.978,0.022;AC=4;AN=98	GT	0/0	0/0	0/0	0/0	0/0	0/0	0/0	0/0	0/0	0/0	0/0	0/0	0/0	0/0	0/0	0/0	0/0	0/0	0/0	0/0	0/0	0/0	0/0	0/0	0/0	0/0	0/0	0/0	0/0	2022-01-01	0/1	0/1	0/0	0/0	0/0	0/0	0/0	0/0	0/0	0/0	0/0
scaffold_6	1265936	16997	A	T	.	PASS	NS=91;AF=0.692,0.308;AC=38;AN=98	GT	0/0	0/0	2022-01-01	0/1	0/0	0/0	0/0	0/0	0/0	0/0	0/0	0/0	0/1	0/0	0/1	0/0	2022-01-01	2022-01-01	2022-01-01	2022-01-01	0/1	0/0	0/1	0/1	0/0	0/0	0/0	0/0	0/1	0/1	0/1	0/0	2022-01-01	0/0	0/1	0/1	0/1	2022-01-01	2022-01-01	2022-01-01	0/1
scaffold_6	1287430	17046	T	A	.	PASS	NS=91;AF=0.989,0.011;AC=2;AN=98	GT	0/0	0/0	0/0	0/0	0/0	0/0	0/0	0/0	0/0	0/0	0/0	0/0	0/0	0/0	0/0	0/0	0/0	0/0	0/0	0/0	0/0	0/0	0/0	0/0	0/0	0/0	0/0	0/0	0/0	0/1	0/1	0/0	0/0	0/0	0/0	0/0	0/0	0/0	0/0	0/0	0/0
scaffold_6	1364104	17126	G	T	.	PASS	NS=91;AF=0.995,0.005;AC=1;AN=98	GT	0/0	0/0	0/0	0/0	0/0	0/0	0/0	0/0	0/0	0/0	0/0	0/0	0/0	0/0	0/0	0/0	0/0	0/0	0/0	0/0	0/0	0/0	0/0	0/0	0/0	0/0	0/0	0/0	0/0	0/0	0/0	0/0	0/0	0/0	0/0	0/0	0/0	0/0	0/0	0/0	0/0
scaffold_6	1376280	17134	C	T	.	PASS	NS=91;AF=0.527,0.473;AC=86;AN=98	GT	2022-01-01	2022-01-01	2022-01-01	2022-01-01	2022-01-01	2022-01-01	2022-01-01	2022-01-01	2022-01-01	2022-01-01	2022-01-01	2022-01-01	2022-01-01	2022-01-01	2022-01-01	2022-01-01	2022-01-01	2022-01-01	2022-01-01	2022-01-01	0/1	2022-01-01	2022-01-01	2022-01-01	2022-01-01	2022-01-01	2022-01-01	2022-01-01	0/1	2022-01-01	2022-01-01	2022-01-01	2022-01-01	0/1	2022-01-01	2022-01-01	0/1	0/1	0/1	0/1	0/1
scaffold_6	1536765	17233	G	A	.	PASS	NS=91;AF=0.989,0.011;AC=2;AN=98	GT	0/0	0/0	0/0	0/0	0/0	0/0	0/0	0/0	0/0	0/0	0/0	0/0	0/0	0/0	0/0	0/0	0/0	0/0	0/0	0/0	0/1	0/0	0/1	0/0	0/0	0/0	0/0	0/0	0/0	0/0	0/0	0/0	0/0	0/0	0/0	0/0	0/0	0/0	0/0	0/0	0/0
scaffold_6	1612906	17249	T	A	.	PASS	NS=91;AF=0.967,0.033;AC=6;AN=98	GT	0/0	0/0	0/0	0/0	0/0	0/0	0/0	0/0	0/0	0/0	0/0	0/0	0/0	0/0	0/0	0/0	0/0	0/0	0/0	0/0	0/0	2022-01-01	0/1	0/0	0/0	0/1	0/0	0/0	0/0	0/0	0/0	0/0	0/0	0/0	0/0	0/0	0/0	0/0	0/1	0/1	0/0
scaffold_6	1642157	17258	A	T	.	PASS	NS=91;AF=0.819,0.181;AC=33;AN=98	GT	0/0	0/0	0/0	0/0	0/0	0/0	0/0	0/0	2022-01-01	2022-01-01	2022-01-01	2022-01-01	2022-01-01	2022-01-01	2022-01-01	2022-01-01	1/0	1/0	2022-01-01	1/0	0/0	1/0	1/0	1/0	1/0	0/0	1/0	0/0	1/0	0/0	0/0	1/0	0/0	0/0	0/0	1/0	1/0	1/0	1/0	1/0	0/0
scaffold_6	2039691	17549	C	A	.	PASS	NS=91;AF=0.934,0.066;AC=12;AN=98	GT	0/0	0/0	0/0	0/0	0/0	0/0	0/0	0/0	0/0	0/0	0/0	0/0	0/0	0/0	0/0	0/0	0/0	0/0	0/0	0/0	0/0	0/0	0/0	0/0	0/0	0/0	0/0	0/0	0/0	0/0	0/0	1/0	0/0	0/0	0/0	0/0	1/0	0/0	1/0	1/0	1/0
scaffold_6	2042419	17556	C	T	.	PASS	NS=91;AF=0.995,0.005;AC=1;AN=98	GT	0/0	0/0	0/0	0/0	0/0	0/0	0/0	0/0	0/0	0/0	0/0	0/0	0/0	0/0	0/0	0/0	0/0	0/0	0/0	0/0	0/0	0/0	0/0	0/0	0/0	0/0	0/0	0/0	0/0	0/0	0/0	0/0	0/0	1/0	0/0	0/0	0/0	0/0	0/0	0/0	0/0
scaffold_6	2073132	17603	C	T	.	PASS	NS=91;AF=0.995,0.005;AC=1;AN=98	GT	0/0	0/0	0/0	0/0	0/0	0/0	0/0	0/0	0/0	0/0	0/0	0/0	0/0	0/0	0/0	0/0	0/0	0/0	0/0	0/0	0/0	0/0	0/0	0/0	0/0	0/0	0/0	0/0	0/0	0/0	0/0	0/0	0/0	0/0	0/1	0/0	0/0	0/0	0/0	0/0	0/0
scaffold_6	2104626	17630	A	T	.	PASS	NS=91;AF=0.995,0.005;AC=1;AN=98	GT	0/0	0/0	0/0	0/0	0/0	0/0	0/0	0/0	0/0	0/0	0/0	0/0	0/0	0/0	0/0	0/0	0/0	0/0	0/0	0/0	0/0	0/0	1/0	0/0	0/0	0/0	0/0	0/0	0/0	0/0	0/0	0/0	0/0	0/0	0/0	0/0	0/0	0/0	0/0	0/0	0/0
scaffold_6	2120721	17658	G	A	.	PASS	NS=91;AF=0.967,0.033;AC=5;AN=98	GT	0/0	0/0	0/0	0/0	0/0	0/0	0/0	0/0	0/0	0/0	0/0	0/0	0/0	0/0	0/0	0/0	0/0	0/0	0/0	0/0	0/0	0/0	0/0	0/0	0/0	0/0	0/0	0/0	0/0	0/0	0/0	0/0	0/0	0/0	0/0	0/0	0/0	0/0	0/0	0/0	0/0
scaffold_6	2151096	17707	A	T	.	PASS	NS=91;AF=0.923,0.077;AC=14;AN=98	GT	0/0	0/0	0/0	0/0	2022-01-01	2022-01-01	2022-01-01	2022-01-01	0/0	0/0	0/0	0/0	0/0	0/0	0/0	0/0	1/0	0/0	0/0	1/0	0/0	0/0	0/0	0/0	0/0	0/0	0/0	0/0	0/0	0/0	0/0	0/0	0/0	0/0	0/0	0/0	1/0	2022-01-01	0/0	0/0	0/0
scaffold_6	2277084	17898	C	A	.	PASS	NS=91;AF=0.94,0.06;AC=11;AN=98	GT	2022-01-01	2022-01-01	2022-01-01	2022-01-01	0/0	0/0	0/0	0/0	0/0	0/0	0/0	0/0	0/0	0/0	0/0	0/0	0/0	0/0	0/0	0/0	0/0	0/0	0/0	0/0	0/0	0/0	0/0	0/0	0/0	0/0	0/0	0/0	0/0	0/0	0/0	0/0	0/0	0/0	0/0	0/0	0/0
scaffold_6	2313610	17950	G	A	.	PASS	NS=91;AF=0.863,0.137;AC=25;AN=98	GT	0/0	0/0	1/0	1/0	2022-01-01	2022-01-01	2022-01-01	2022-01-01	0/0	0/0	2022-01-01	0/0	0/0	0/0	0/0	0/0	0/0	0/0	0/0	0/0	0/0	0/0	0/0	0/0	1/0	0/0	1/0	0/0	1/0	0/0	0/0	1/0	1/0	0/0	0/0	0/0	0/0	0/0	1/0	0/0	1/0
scaffold_6	2322589	17966	A	G	.	PASS	NS=91;AF=0.995,0.005;AC=1;AN=98	GT	0/0	0/0	0/0	0/0	0/0	0/0	0/0	0/0	0/0	0/0	0/0	0/0	0/0	0/0	0/0	0/0	0/0	0/0	0/0	0/0	0/0	0/0	0/0	0/0	0/0	0/0	0/0	0/0	0/0	0/0	0/0	1/0	0/0	0/0	0/0	0/0	0/0	0/0	0/0	0/0	0/0
scaffold_6	2391552	18140	G	C	.	PASS	NS=91;AF=0.995,0.005;AC=1;AN=98	GT	0/0	0/0	0/0	0/0	0/0	0/0	0/0	0/0	0/0	0/0	0/0	0/0	0/0	0/0	0/0	0/0	0/0	0/0	0/0	0/0	0/0	0/0	0/0	0/0	0/0	0/0	0/0	0/0	0/0	0/0	0/0	1/0	0/0	0/0	0/0	0/0	0/0	0/0	0/0	0/0	0/0
scaffold_6	2476739	18324	T	C	.	PASS	NS=91;AF=0.995,0.005;AC=1;AN=98	GT	0/0	0/0	0/0	0/0	0/0	0/0	0/0	0/0	0/0	0/0	0/0	0/0	0/0	0/0	0/0	0/0	0/0	0/0	0/0	0/0	0/0	0/0	0/0	0/0	0/0	0/0	0/0	0/0	0/0	0/0	1/0	0/0	0/0	0/0	0/0	0/0	0/0	0/0	0/0	0/0	0/0
scaffold_6	2493944	18372	A	G	.	PASS	NS=91;AF=0.863,0.137;AC=25;AN=98	GT	0/0	0/0	0/0	0/0	2022-01-01	2022-01-01	2022-01-01	2022-01-01	0/0	0/0	0/0	0/0	0/0	0/0	0/0	0/0	2022-01-01	0/1	0/1	2022-01-01	0/1	0/0	0/1	0/0	0/0	0/0	0/0	0/0	0/1	2022-01-01	2022-01-01	2022-01-01	0/0	0/0	0/0	0/0	0/0	0/0	0/0	0/0	0/0
scaffold_6	2504693	18391	G	A	.	PASS	NS=91;AF=0.995,0.005;AC=1;AN=98	GT	0/0	0/0	0/0	0/0	0/0	0/0	0/0	0/0	0/0	0/0	0/0	0/0	0/0	0/0	0/0	0/0	0/0	0/0	0/0	0/0	0/0	0/0	0/0	0/0	0/0	0/0	0/0	0/0	0/0	0/0	0/0	0/0	0/0	0/0	0/0	0/0	0/0	0/0	0/0	0/0	0/0
scaffold_6	2504786	18390	T	A	.	PASS	NS=91;AF=0.995,0.005;AC=1;AN=98	GT	0/0	0/0	0/0	0/0	0/0	0/0	0/0	0/0	0/0	0/0	0/0	0/0	0/0	0/0	0/0	0/0	0/0	0/0	0/0	0/0	0/0	0/0	0/0	0/0	0/0	0/0	0/0	0/0	0/0	0/0	0/0	0/0	1/0	0/0	0/0	0/0	0/0	0/0	0/0	0/0	0/0
scaffold_6	2724446	18463	G	A	.	PASS	NS=91;AF=0.934,0.066;AC=12;AN=98	GT	0/0	0/0	0/0	0/0	0/0	0/0	0/0	0/0	2022-01-01	2022-01-01	2022-01-01	2022-01-01	2022-01-01	0/0	0/0	0/0	0/0	0/0	0/0	0/0	0/0	0/0	0/0	0/0	0/1	0/0	0/1	0/0	0/0	0/0	0/0	0/0	0/0	0/0	0/0	0/0	0/0	0/0	0/0	0/0	0/0
scaffold_6	2740432	18465	G	A	.	PASS	NS=91;AF=0.505,0.495;AC=6;AN=98	GT	0/0	0/0	0/0	0/0	0/0	0/0	0/0	0/0	0/0	0/0	0/0	0/0	0/0	0/0	0/0	0/0	0/0	0/0	0/0	0/0	0/0	0/0	0/0	0/0	0/0	0/0	0/0	0/0	1/0	0/0	0/0	0/0	0/0	1/0	1/0	0/0	0/0	0/0	0/0	0/0	0/0
scaffold_6	2813807	18479	C	T	.	PASS	NS=91;AF=0.984,0.016;AC=2;AN=98	GT	0/0	0/0	0/0	0/0	0/0	0/0	0/0	0/0	0/0	0/0	0/0	0/0	0/0	0/0	0/0	0/0	0/0	0/0	0/0	0/0	0/0	0/0	0/0	0/0	0/0	0/0	0/0	0/0	0/0	0/0	0/0	0/0	0/0	0/0	0/0	0/0	0/0	0/0	0/1	0/0	0/0
scaffold_6	2854667	18490	G	T	.	PASS	NS=91;AF=0.83,0.17;AC=3;AN=98	GT	0/0	0/0	0/0	0/0	0/0	0/0	0/0	0/0	0/0	0/0	0/0	0/0	0/0	0/0	0/0	0/0	0/0	0/0	0/0	0/0	0/0	0/0	0/0	0/0	0/0	0/0	0/0	0/0	0/0	0/0	0/0	0/0	0/0	0/0	0/0	0/0	0/0	0/0	0/0	0/0	0/0
scaffold_6	3015193	18545	T	A	.	PASS	NS=91;AF=0.879,0.121;AC=22;AN=98	GT	0/0	0/0	0/0	0/0	2022-01-01	2022-01-01	2022-01-01	2022-01-01	2022-01-01	0/0	2022-01-01	2022-01-01	2022-01-01	2022-01-01	2022-01-01	2022-01-01	0/0	0/0	0/0	0/0	0/0	0/0	0/0	0/0	0/0	0/0	0/0	0/0	0/0	0/0	0/0	0/0	0/0	0/0	0/0	0/0	0/0	0/0	0/0	0/0	0/0
scaffold_6	3135817	18589	T	A	.	PASS	NS=91;AF=0.764,0.236;AC=28;AN=98	GT	0/0	0/0	0/0	0/0	0/0	0/0	0/0	0/0	0/0	0/0	0/0	0/0	0/0	0/0	0/0	0/0	0/0	1/0	0/0	1/0	0/0	0/0	0/0	0/0	0/0	1/0	0/0	0/0	2022-01-01	2022-01-01	2022-01-01	1/0	0/0	2022-01-01	1/0	1/0	1/0	1/0	2022-01-01	1/0	1/0
scaffold_6	3218374	18608	T	C	.	PASS	NS=91;AF=0.841,0.159;AC=26;AN=98	GT	0/0	0/0	0/0	0/0	0/0	0/0	0/0	0/0	2022-01-01	2022-01-01	2022-01-01	2022-01-01	0/0	1/0	0/0	0/0	0/0	0/0	0/0	1/0	0/0	0/0	0/0	1/0	2022-01-01	1/0	2022-01-01	2022-01-01	0/0	0/0	0/0	1/0	1/0	1/0	0/0	1/0	0/0	1/0	0/0	0/0	0/0
scaffold_6	3289241	18632	C	G	.	PASS	NS=91;AF=0.995,0.005;AC=1;AN=98	GT	0/0	0/0	0/0	0/0	0/0	0/0	0/0	0/0	0/0	0/0	0/0	0/0	0/0	0/0	0/0	0/0	0/0	0/0	0/0	0/0	0/0	0/0	0/0	0/0	0/0	0/0	0/0	0/0	0/0	0/0	0/0	1/0	0/0	0/0	0/0	0/0	0/0	0/0	0/0	0/0	0/0
scaffold_6	3338442	18656	A	C	.	PASS	NS=91;AF=0.912,0.088;AC=16;AN=98	GT	2022-01-01	2022-01-01	2022-01-01	2022-01-01	0/0	0/0	0/0	0/0	0/0	0/0	0/0	0/0	0/0	0/0	0/0	0/0	0/0	0/0	0/0	0/0	0/0	0/0	0/0	0/0	0/0	0/0	0/0	0/0	0/0	0/0	0/0	0/0	0/0	0/0	0/0	0/0	0/1	0/1	0/0	0/0	0/0
scaffold_6	3588311	18705	G	A	.	PASS	NS=91;AF=0.857,0.143;AC=26;AN=98	GT	0/0	0/0	0/0	0/0	2022-01-01	2022-01-01	2022-01-01	2022-01-01	0/0	0/0	0/0	0/0	2022-01-01	2022-01-01	2022-01-01	2022-01-01	0/0	0/0	0/0	0/0	0/0	0/0	0/1	0/0	2022-01-01	0/0	2022-01-01	0/1	0/0	0/0	0/0	0/0	0/0	0/0	0/0	0/0	0/0	0/1	0/1	0/1	0/1
scaffold_6	3604413	18716	A	T	.	PASS	NS=91;AF=0.967,0.033;AC=6;AN=98	GT	0/0	0/0	0/0	0/0	0/0	0/0	0/0	0/0	0/0	0/0	0/0	0/0	0/0	0/0	0/0	0/0	0/0	0/0	0/0	0/0	0/0	0/0	0/0	0/0	0/0	0/0	0/0	0/0	2022-01-01	2022-01-01	0/1	0/1	0/0	0/0	0/0	0/0	0/0	0/0	0/0	0/0	0/0
scaffold_6	3638664	18724	A	T	.	PASS	NS=91;AF=0.956,0.044;AC=8;AN=98	GT	0/0	0/0	0/0	0/0	0/0	0/0	0/0	0/0	2022-01-01	2022-01-01	2022-01-01	2022-01-01	0/0	0/0	0/0	0/0	0/0	0/0	0/0	0/0	0/0	0/0	0/0	0/0	0/0	0/0	0/0	0/0	0/0	0/0	0/0	0/0	0/0	0/0	0/0	0/0	0/0	0/0	0/0	0/0	0/0
scaffold_6	3651915	18734	T	C	.	PASS	NS=91;AF=0.978,0.022;AC=4;AN=98	GT	0/0	0/0	0/0	0/0	0/0	0/0	0/0	0/0	0/0	0/0	0/0	0/0	0/0	0/0	0/0	0/0	0/0	0/0	0/0	0/0	0/0	0/0	0/0	0/0	0/0	0/0	0/0	0/0	2022-01-01	0/0	2022-01-01	0/0	0/0	0/0	0/0	0/0	0/0	0/0	0/0	0/0	0/0
scaffold_6	3719077	18750	T	A	.	PASS	NS=91;AF=0.912,0.088;AC=16;AN=98	GT	0/0	0/0	0/0	0/0	2022-01-01	2022-01-01	2022-01-01	2022-01-01	0/0	0/0	0/0	0/0	2022-01-01	2022-01-01	2022-01-01	2022-01-01	0/0	0/0	0/0	0/0	0/0	0/0	0/0	0/0	0/0	0/0	0/0	0/0	0/0	0/0	0/0	0/0	0/0	0/0	0/0	0/0	0/0	0/0	0/0	0/0	0/0
scaffold_6	3811179	18780	G	C	.	PASS	NS=91;AF=0.984,0.016;AC=3;AN=98	GT	0/0	0/0	1/0	0/0	0/0	0/0	0/0	0/0	0/0	0/0	0/0	0/0	0/0	0/0	0/0	0/0	0/0	0/0	0/0	0/0	0/0	0/0	0/0	0/0	0/0	0/0	0/0	0/0	0/0	0/0	0/0	0/0	0/0	0/0	0/0	0/0	0/0	0/0	0/0	0/0	0/0
scaffold_6	3835472	18788	C	A	.	PASS	NS=91;AF=0.995,0.005;AC=1;AN=98	GT	0/0	0/0	0/0	0/0	0/0	0/0	0/0	0/0	0/0	0/0	0/0	0/0	0/0	0/0	0/0	0/0	0/0	0/0	0/0	0/0	0/0	0/0	0/0	0/0	0/0	0/0	0/0	0/0	0/1	0/0	0/0	0/0	0/0	0/0	0/0	0/0	0/0	0/0	0/0	0/0	0/0
scaffold_6	3880004	18791	C	T	.	PASS	NS=91;AF=0.714,0.286;AC=52;AN=98	GT	2022-01-01	2022-01-01	2022-01-01	2022-01-01	0/0	0/0	0/0	0/0	0/0	1/0	2022-01-01	2022-01-01	0/0	0/0	0/0	0/0	2022-01-01	1/0	1/0	1/0	1/0	0/0	0/0	2022-01-01	2022-01-01	1/0	2022-01-01	2022-01-01	0/0	2022-01-01	1/0	2022-01-01	0/0	0/0	0/0	0/0	1/0	2022-01-01	2022-01-01	2022-01-01	2022-01-01
scaffold_6	3895102	18797	T	C	.	PASS	NS=91;AF=0.918,0.082;AC=15;AN=98	GT	0/0	0/0	0/0	0/0	0/0	0/0	0/0	0/0	0/0	0/0	0/0	0/0	1/0	1/0	2022-01-01	2022-01-01	0/0	0/0	1/0	1/0	0/0	0/0	0/0	0/0	0/0	0/0	0/0	0/0	0/0	2022-01-01	0/0	0/0	2022-01-01	0/0	0/0	1/0	0/0	0/0	0/0	0/0	0/0
scaffold_6	3926094	18809	A	C	.	PASS	NS=91;AF=0.929,0.071;AC=13;AN=98	GT	2022-01-01	2022-01-01	2022-01-01	2022-01-01	0/0	0/0	0/0	0/0	0/0	0/0	0/0	0/0	0/0	0/0	0/0	0/0	0/0	0/1	0/0	0/0	0/0	0/0	0/0	0/0	0/0	0/0	0/0	0/0	0/1	0/0	0/0	0/0	0/0	0/0	0/1	0/0	0/0	0/0	0/0	0/0	0/0
scaffold_6	3965010	18814	G	A	.	PASS	NS=91;AF=0.896,0.104;AC=19;AN=98	GT	0/0	0/0	0/1	2022-01-01	0/0	0/0	0/0	0/0	0/0	0/0	0/0	0/0	0/0	0/0	0/0	0/0	0/0	0/1	0/0	0/0	0/1	0/0	2022-01-01	0/0	0/0	0/0	0/0	0/0	0/0	2022-01-01	0/0	0/0	0/1	0/0	0/0	0/0	0/0	0/0	0/0	0/0	0/0
scaffold_6	3976898	18821	C	A	.	PASS	NS=91;AF=0.951,0.049;AC=9;AN=98	GT	0/0	0/0	0/0	0/0	0/0	0/0	0/0	0/0	0/0	0/0	0/0	0/0	0/0	0/0	0/0	0/0	0/0	0/0	0/0	0/0	1/0	1/0	0/0	2022-01-01	1/0	1/0	1/0	2022-01-01	0/0	0/0	0/0	0/0	0/0	0/0	0/0	0/0	0/0	0/0	0/0	0/0	0/0
scaffold_6	4008456	18827	G	T	.	PASS	NS=91;AF=0.945,0.055;AC=10;AN=98	GT	0/0	0/0	0/0	0/0	0/0	0/0	0/0	0/0	0/0	0/0	0/0	0/0	0/0	0/0	0/0	0/0	0/0	0/0	0/0	0/0	1/0	1/0	1/0	2022-01-01	1/0	1/0	1/0	2022-01-01	0/0	0/0	0/0	0/0	0/0	0/0	0/0	0/0	0/0	0/0	0/0	0/0	0/0
scaffold_6	4008503	18826	G	A	.	PASS	NS=91;AF=0.995,0.005;AC=1;AN=98	GT	0/0	0/0	0/0	0/0	0/0	0/0	0/0	0/0	0/0	0/0	0/0	0/0	0/0	0/0	0/0	0/0	0/0	0/0	0/0	0/0	0/0	0/0	0/0	0/0	0/0	0/0	0/0	0/0	1/0	0/0	0/0	0/0	0/0	0/0	0/0	0/0	0/0	0/0	0/0	0/0	0/0
scaffold_6	4243725	18889	G	T	.	PASS	NS=91;AF=0.912,0.088;AC=16;AN=98	GT	0/0	0/0	0/0	0/0	0/0	0/0	0/0	0/0	0/0	0/0	0/0	0/0	2022-01-01	2022-01-01	2022-01-01	2022-01-01	0/1	0/1	2022-01-01	0/1	0/0	0/1	0/0	0/0	0/1	0/0	0/1	0/0	0/0	0/0	0/0	0/0	0/0	0/0	0/0	0/0	0/0	0/0	0/0	0/0	0/0
scaffold_6	4270263	18898	T	C	.	PASS	NS=91;AF=0.956,0.044;AC=8;AN=98	GT	0/0	0/0	0/0	0/0	0/0	0/0	0/0	0/0	0/0	0/0	0/0	0/0	2022-01-01	2022-01-01	2022-01-01	2022-01-01	0/0	0/0	0/0	0/0	0/0	0/0	0/0	0/0	0/0	0/0	0/0	0/0	0/0	0/0	0/0	0/0	0/0	0/0	0/0	0/0	0/0	0/0	0/0	0/0	0/0
scaffold_6	4320760	18914	G	A	.	PASS	NS=91;AF=0.538,0.462;AC=84;AN=98	GT	2022-01-01	2022-01-01	2022-01-01	2022-01-01	0/0	0/0	0/0	0/0	2022-01-01	2022-01-01	2022-01-01	2022-01-01	2022-01-01	2022-01-01	2022-01-01	2022-01-01	2022-01-01	2022-01-01	2022-01-01	2022-01-01	2022-01-01	2022-01-01	2022-01-01	2022-01-01	2022-01-01	2022-01-01	2022-01-01	2022-01-01	2022-01-01	2022-01-01	2022-01-01	2022-01-01	2022-01-01	2022-01-01	2022-01-01	2022-01-01	0/1	0/0	0/0	0/1	2022-01-01
scaffold_6	4331625	18916	T	G	.	PASS	NS=91;AF=0.912,0.088;AC=16;AN=98	GT	0/0	0/0	0/0	0/0	0/0	0/0	0/0	0/0	2022-01-01	2022-01-01	2022-01-01	2022-01-01	2022-01-01	2022-01-01	2022-01-01	2022-01-01	0/0	0/0	0/0	0/0	0/0	0/0	0/0	0/0	0/0	0/0	0/0	0/0	0/0	0/0	0/0	0/0	0/0	0/0	0/0	0/0	0/0	0/0	0/0	0/0	0/0
scaffold_6	4347592	18919	G	A	.	PASS	NS=91;AF=0.995,0.005;AC=1;AN=98	GT	0/0	0/0	0/0	0/0	0/0	0/0	0/0	0/0	0/0	0/0	0/0	0/0	0/0	0/0	0/0	0/0	0/0	0/0	0/0	0/0	1/0	0/0	0/0	0/0	0/0	0/0	0/0	0/0	0/0	0/0	0/0	0/0	0/0	0/0	0/0	0/0	0/0	0/0	0/0	0/0	0/0
scaffold_6	4434268	18925	A	T	.	PASS	NS=91;AF=0.945,0.055;AC=10;AN=98	GT	0/0	0/0	0/0	0/0	2022-01-01	2022-01-01	2022-01-01	2022-01-01	0/0	0/0	0/0	2022-01-01	0/0	0/0	0/0	0/0	0/0	0/0	0/0	0/0	0/0	0/0	0/0	0/0	0/0	0/0	0/0	0/0	0/0	0/0	0/0	0/0	0/0	0/0	0/0	0/0	0/0	0/0	0/0	0/0	0/0
scaffold_6	4453667	18928	C	G	.	PASS	NS=91;AF=0.995,0.005;AC=1;AN=98	GT	0/0	0/0	0/0	0/0	0/0	0/0	0/0	0/0	0/0	0/0	0/0	0/0	0/0	0/0	0/0	0/0	0/0	0/0	0/0	0/0	0/0	0/0	0/0	0/0	0/0	0/0	0/0	0/0	0/0	0/0	0/0	0/0	0/0	0/0	0/0	0/0	0/0	0/0	0/0	0/0	0/0
scaffold_6	4474353	18932	G	A	.	PASS	NS=91;AF=0.995,0.005;AC=1;AN=98	GT	0/0	0/0	0/0	0/0	0/0	0/0	0/0	0/0	0/0	0/0	0/0	0/0	0/0	0/0	0/0	0/0	0/0	0/0	0/0	0/0	0/0	0/0	0/0	0/0	0/0	0/0	0/0	0/0	0/0	0/0	0/0	0/0	0/0	0/0	0/0	0/0	0/0	0/0	1/0	0/0	0/0
scaffold_6	4500750	18950	T	G	.	PASS	NS=91;AF=0.896,0.104;AC=5;AN=98	GT	0/0	0/0	0/0	0/0	0/0	0/0	0/0	0/0	2022-01-01	0/1	0/0	2022-01-01	0/0	0/0	0/0	0/0	0/0	0/0	0/0	0/0	0/0	0/0	0/0	0/0	0/0	0/0	0/0	0/0	0/0	0/0	0/0	0/0	0/0	0/0	0/0	0/0	0/0	0/0	0/0	0/0	0/0
scaffold_6	4519531	18956	C	G	.	PASS	NS=91;AF=0.984,0.016;AC=3;AN=98	GT	0/0	0/0	0/0	0/0	0/0	0/0	0/0	0/0	0/0	0/0	0/0	2022-01-01	0/0	0/0	0/0	0/0	0/0	0/0	0/0	0/0	0/0	0/0	0/0	1/0	0/0	0/0	0/0	0/0	0/0	0/0	0/0	0/0	0/0	0/0	0/0	0/0	0/0	0/0	0/0	0/0	0/0
scaffold_6	4663563	18985	G	A	.	PASS	NS=91;AF=0.929,0.071;AC=13;AN=98	GT	0/0	0/0	0/0	0/0	0/0	0/0	0/0	0/0	2022-01-01	2022-01-01	2022-01-01	2022-01-01	0/1	0/1	0/1	2022-01-01	0/0	0/0	0/0	0/0	0/0	0/0	0/0	0/0	0/0	0/0	0/0	0/0	0/0	0/0	0/0	0/0	0/0	0/0	0/0	0/0	0/0	0/0	0/0	0/0	0/0
scaffold_6	4723217	18990	A	G	.	PASS	NS=91;AF=0.89,0.11;AC=20;AN=98	GT	0/0	0/0	0/0	0/0	0/0	0/0	0/0	0/0	2022-01-01	2022-01-01	2022-01-01	2022-01-01	2022-01-01	1/0	2022-01-01	2022-01-01	1/0	0/0	1/0	0/0	0/0	0/0	0/0	0/0	1/0	0/0	1/0	1/0	0/0	0/0	0/0	0/0	0/0	0/0	0/0	0/0	0/0	0/0	0/0	0/0	0/0
scaffold_6	4833252	19019	T	G	.	PASS	NS=91;AF=0.989,0.011;AC=2;AN=98	GT	0/0	0/0	0/0	0/0	0/0	0/0	0/0	0/0	0/0	0/0	0/0	0/0	0/0	0/0	0/0	0/0	0/0	0/0	0/0	0/0	0/0	0/0	0/0	0/0	0/0	0/0	0/0	0/0	0/0	0/0	0/0	0/0	0/0	0/0	0/0	0/0	2022-01-01	0/0	0/0	0/0	0/0
scaffold_6	4884904	19031	A	T	.	PASS	NS=91;AF=0.659,0.341;AC=1;AN=98	GT	0/0	0/0	0/0	0/0	0/0	0/0	0/0	0/0	0/0	0/0	0/0	0/0	0/0	0/0	0/0	0/0	0/0	0/0	0/0	0/0	0/0	0/0	0/0	0/0	0/0	0/0	0/0	0/0	0/0	0/0	0/0	0/0	0/0	0/0	0/0	0/0	0/0	0/0	0/0	0/0	0/0
scaffold_6	4927426	19038	T	C	.	PASS	NS=91;AF=0.703,0.297;AC=6;AN=98	GT	0/0	0/0	0/0	0/0	0/0	0/0	0/0	0/0	0/0	0/0	0/0	0/0	0/0	0/0	0/0	0/0	0/0	0/0	0/0	0/0	0/0	0/0	0/0	0/0	0/0	0/0	0/0	0/0	2022-01-01	0/0	0/0	0/1	0/0	0/1	0/1	0/0	0/0	0/0	0/0	0/0	0/0
scaffold_6	5005924	19068	A	G	.	PASS	NS=91;AF=0.67,0.33;AC=60;AN=98	GT	0/0	0/0	0/0	2022-01-01	0/0	0/0	0/0	0/0	2022-01-01	2022-01-01	2022-01-01	2022-01-01	1/0	2022-01-01	1/0	2022-01-01	0/0	0/0	0/0	1/0	2022-01-01	1/0	1/0	0/0	2022-01-01	2022-01-01	2022-01-01	2022-01-01	1/0	2022-01-01	1/0	0/0	0/0	2022-01-01	1/0	1/0	2022-01-01	2022-01-01	2022-01-01	2022-01-01	2022-01-01
scaffold_6	5009307	19069	G	A	.	PASS	NS=91;AF=0.61,0.39;AC=62;AN=98	GT	0/0	0/0	0/0	0/0	2022-01-01	2022-01-01	2022-01-01	2022-01-01	2022-01-01	2022-01-01	2022-01-01	2022-01-01	2022-01-01	2022-01-01	2022-01-01	2022-01-01	0/0	0/0	0/0	1/0	1/0	0/0	0/0	0/0	2022-01-01	2022-01-01	2022-01-01	2022-01-01	0/0	0/0	2022-01-01	0/0	2022-01-01	2022-01-01	2022-01-01	2022-01-01	2022-01-01	2022-01-01	2022-01-01	1/0	2022-01-01
scaffold_6	5126496	19100	C	T	.	PASS	NS=91;AF=0.995,0.005;AC=1;AN=98	GT	0/0	0/0	0/0	0/0	0/0	0/0	0/0	0/0	0/0	0/0	0/0	0/0	0/0	0/0	0/0	0/0	0/0	0/0	0/0	0/0	0/0	0/0	0/0	0/0	0/0	0/0	0/0	0/0	0/0	0/0	0/0	0/0	0/0	0/0	0/0	0/0	1/0	0/0	0/0	0/0	0/0
scaffold_6	5210088	19134	T	C	.	PASS	NS=91;AF=0.923,0.077;AC=14;AN=98	GT	0/0	0/0	0/0	0/0	0/0	0/0	0/0	0/0	0/0	0/0	0/0	0/0	0/0	0/0	0/0	0/0	0/0	0/0	0/1	0/0	2022-01-01	0/1	2022-01-01	2022-01-01	0/0	0/1	0/0	0/1	0/1	0/0	0/0	0/0	0/0	0/1	0/0	0/0	0/0	0/0	0/1	0/0	0/1
scaffold_6	5263600	19156	T	C	.	PASS	NS=91;AF=0.989,0.011;AC=2;AN=98	GT	0/0	0/0	0/0	0/0	0/0	0/0	0/0	0/0	0/0	0/0	0/0	0/0	0/0	0/0	0/0	0/0	0/0	0/0	0/0	0/0	0/0	0/0	0/0	0/0	1/0	0/0	1/0	0/0	0/0	0/0	0/0	0/0	0/0	0/0	0/0	0/0	0/0	0/0	0/0	0/0	0/0
scaffold_6	5361019	19179	A	C	.	PASS	NS=91;AF=0.973,0.027;AC=5;AN=98	GT	0/0	0/0	0/0	0/0	0/0	0/0	0/0	0/0	2022-01-01	0/1	0/0	2022-01-01	0/0	0/0	0/0	0/0	0/0	0/0	0/0	0/0	0/0	0/0	0/0	0/0	0/0	0/0	0/0	0/0	0/0	0/0	0/0	0/0	0/0	0/0	0/0	0/0	0/0	0/0	0/0	0/0	0/0
scaffold_6	5469132	19223	G	T	.	PASS	NS=91;AF=0.632,0.368;AC=67;AN=98	GT	2022-01-01	2022-01-01	2022-01-01	2022-01-01	0/0	0/0	0/0	0/0	0/0	0/0	0/0	0/0	0/0	0/0	0/0	0/0	2022-01-01	2022-01-01	2022-01-01	2022-01-01	2022-01-01	1/0	1/0	2022-01-01	2022-01-01	2022-01-01	2022-01-01	2022-01-01	1/0	2022-01-01	1/0	1/0	2022-01-01	2022-01-01	2022-01-01	2022-01-01	2022-01-01	2022-01-01	2022-01-01	2022-01-01	2022-01-01
scaffold_6	5559777	19269	G	A	.	PASS	NS=91;AF=0.995,0.005;AC=1;AN=98	GT	0/0	0/0	0/0	0/0	0/0	0/0	0/0	0/0	0/0	0/0	0/0	0/0	0/0	0/0	0/0	0/0	0/0	0/0	0/0	0/0	0/0	0/0	0/0	0/0	0/0	0/0	0/0	0/0	0/0	0/0	0/0	0/0	0/0	0/0	0/0	0/0	0/0	0/0	0/0	1/0	0/0
scaffold_6	5605649	19285	C	T	.	PASS	NS=91;AF=0.918,0.082;AC=15;AN=98	GT	0/0	0/0	0/0	2022-01-01	0/0	0/0	0/0	0/0	0/0	0/0	0/0	0/0	0/0	0/0	0/0	0/0	0/0	0/0	0/1	0/0	0/0	0/0	0/0	0/0	0/0	0/0	0/0	0/0	0/0	0/0	0/0	0/0	0/0	0/0	0/0	0/1	0/1	0/0	0/1	0/1	2022-01-01
scaffold_6	5613827	19286	A	G	.	PASS	NS=91;AF=0.973,0.027;AC=5;AN=98	GT	0/0	0/0	0/0	0/0	0/0	0/0	0/0	0/0	0/0	0/0	0/0	0/0	0/0	0/0	0/0	0/0	0/0	0/0	0/0	0/0	0/0	0/0	0/0	0/0	0/0	0/0	0/0	0/0	0/0	0/0	0/0	0/0	0/0	0/0	0/0	0/0	0/0	0/0	0/0	0/0	0/0
scaffold_6	5641950	19298	C	A	.	PASS	NS=91;AF=0.956,0.044;AC=8;AN=98	GT	0/0	0/0	0/0	0/0	0/0	0/0	0/0	0/0	0/0	0/0	0/0	0/0	2022-01-01	2022-01-01	2022-01-01	2022-01-01	0/0	0/0	0/0	0/0	0/0	0/0	0/0	0/0	0/0	0/0	0/0	0/0	0/0	0/0	0/0	0/0	0/0	0/0	0/0	0/0	0/0	0/0	0/0	0/0	0/0
scaffold_6	5650434	19311	T	C	.	PASS	NS=91;AF=0.615,0.385;AC=70;AN=98	GT	0/0	0/0	0/0	0/0	2022-01-01	2022-01-01	2022-01-01	2022-01-01	2022-01-01	2022-01-01	2022-01-01	2022-01-01	2022-01-01	2022-01-01	2022-01-01	2022-01-01	1/0	1/0	1/0	1/0	2022-01-01	2022-01-01	2022-01-01	2022-01-01	2022-01-01	1/0	2022-01-01	2022-01-01	2022-01-01	2022-01-01	1/0	2022-01-01	1/0	2022-01-01	1/0	2022-01-01	1/0	1/0	0/0	1/0	0/0
scaffold_6	5662905	19318	T	C	.	PASS	NS=91;AF=0.857,0.143;AC=2;AN=98	GT	0/0	0/0	0/0	0/0	0/0	0/0	0/0	0/0	0/0	0/0	0/0	0/0	1/0	1/0	0/0	0/0	0/0	0/0	0/0	0/0	0/0	0/0	0/0	0/0	0/0	0/0	0/0	0/0	0/0	0/0	0/0	0/0	0/0	0/0	0/0	0/0	0/0	0/0	0/0	0/0	0/0
scaffold_6	5682296	19324	T	C	.	PASS	NS=91;AF=0.995,0.005;AC=1;AN=98	GT	0/0	0/0	0/0	0/0	0/0	0/0	0/0	0/0	0/0	0/0	0/0	0/0	0/0	0/0	0/0	0/0	0/0	0/0	0/0	0/1	0/0	0/0	0/0	0/0	0/0	0/0	0/0	0/0	0/0	0/0	0/0	0/0	0/0	0/0	0/0	0/0	0/0	0/0	0/0	0/0	0/0
scaffold_6	5689720	19326	C	T	.	PASS	NS=91;AF=0.813,0.187;AC=13;AN=98	GT	0/0	0/0	0/0	0/0	2022-01-01	2022-01-01	2022-01-01	2022-01-01	0/0	0/0	0/0	0/0	1/0	0/0	0/0	0/0	0/0	0/0	0/0	0/0	0/0	0/0	0/0	0/0	0/0	0/0	0/0	0/0	0/0	0/0	0/0	0/0	0/0	0/0	0/0	0/0	0/0	0/0	0/0	0/0	0/0
scaffold_6	5699923	19334	G	T	.	PASS	NS=91;AF=0.912,0.088;AC=16;AN=98	GT	2022-01-01	2022-01-01	2022-01-01	0/0	0/0	0/0	0/0	0/0	0/0	0/0	0/0	0/0	0/0	0/0	0/0	0/0	0/0	0/0	0/0	0/0	0/1	0/0	0/0	0/0	0/0	0/0	0/0	0/0	0/0	2022-01-01	0/1	0/0	0/0	0/0	0/0	0/1	0/0	0/0	0/0	0/0	0/0
scaffold_6	5717316	19340	G	A	.	PASS	NS=91;AF=0.956,0.044;AC=8;AN=98	GT	0/0	0/0	0/0	0/0	2022-01-01	2022-01-01	2022-01-01	2022-01-01	0/0	0/0	0/0	0/0	0/0	0/0	0/0	0/0	0/0	0/0	0/0	0/0	0/0	0/0	0/0	0/0	0/0	0/0	0/0	0/0	0/0	0/0	0/0	0/0	0/0	0/0	0/0	0/0	0/0	0/0	0/0	0/0	0/0
scaffold_6	5766532	19355	A	G	.	PASS	NS=91;AF=0.94,0.06;AC=11;AN=98	GT	0/0	0/0	0/0	0/0	0/0	0/0	0/0	0/0	2022-01-01	2022-01-01	2022-01-01	0/0	1/0	0/0	0/0	0/0	0/0	0/0	0/0	0/0	0/0	0/0	0/0	0/0	0/0	0/0	0/0	0/0	0/0	0/0	0/0	0/0	0/0	1/0	0/0	0/0	0/0	0/0	1/0	1/0	0/0
scaffold_6	5773633	19356	C	G	.	PASS	NS=91;AF=0.989,0.011;AC=2;AN=98	GT	0/0	0/0	0/0	0/0	0/0	0/0	0/0	0/0	0/0	0/0	0/0	0/0	0/0	0/0	0/0	0/0	0/0	0/0	0/0	0/0	0/0	0/0	0/0	0/0	0/0	0/0	0/0	0/0	0/0	0/0	0/0	0/0	0/0	0/0	0/0	0/0	0/0	0/0	0/1	0/1	0/0
scaffold_6	5883998	19394	G	A	.	PASS	NS=91;AF=0.698,0.302;AC=55;AN=98	GT	2022-01-01	2022-01-01	2022-01-01	2022-01-01	0/0	0/0	0/0	0/0	0/0	0/0	0/0	2022-01-01	0/0	0/0	0/0	0/0	0/1	2022-01-01	2022-01-01	2022-01-01	2022-01-01	2022-01-01	2022-01-01	2022-01-01	2022-01-01	2022-01-01	2022-01-01	0/0	2022-01-01	2022-01-01	0/1	2022-01-01	2022-01-01	2022-01-01	0/1	0/1	0/0	0/0	0/0	0/1	0/1
scaffold_6	5884093	19393	G	A	.	PASS	NS=91;AF=0.698,0.302;AC=55;AN=98	GT	2022-01-01	2022-01-01	2022-01-01	2022-01-01	0/0	0/0	0/0	0/0	0/0	0/0	0/0	2022-01-01	0/0	0/0	0/0	0/0	1/0	2022-01-01	2022-01-01	2022-01-01	2022-01-01	2022-01-01	2022-01-01	2022-01-01	2022-01-01	2022-01-01	2022-01-01	0/0	2022-01-01	2022-01-01	1/0	2022-01-01	2022-01-01	2022-01-01	1/0	1/0	0/0	0/0	0/0	1/0	1/0
scaffold_6	5893925	19400	T	A	.	PASS	NS=91;AF=0.989,0.011;AC=2;AN=98	GT	0/0	0/0	0/0	0/0	0/0	0/0	0/0	0/0	0/0	0/0	0/0	0/0	0/0	0/0	0/0	0/0	0/0	0/0	0/0	0/0	0/0	0/0	0/0	0/0	0/0	0/0	0/0	0/0	0/0	0/0	0/0	0/0	0/0	0/0	0/0	0/0	0/0	0/0	0/0	0/0	0/0
scaffold_6	5920290	19415	C	T	.	PASS	NS=91;AF=0.527,0.473;AC=76;AN=98	GT	2022-01-01	2022-01-01	2022-01-01	2022-01-01	0/0	0/0	0/0	0/0	2022-01-01	0/0	2022-01-01	0/0	0/0	0/0	0/0	0/0	2022-01-01	1/0	2022-01-01	2022-01-01	1/0	2022-01-01	2022-01-01	2022-01-01	2022-01-01	2022-01-01	2022-01-01	2022-01-01	2022-01-01	2022-01-01	2022-01-01	2022-01-01	2022-01-01	2022-01-01	2022-01-01	2022-01-01	2022-01-01	2022-01-01	2022-01-01	2022-01-01	2022-01-01
scaffold_6	5950760	19429	A	T	.	PASS	NS=91;AF=0.791,0.209;AC=17;AN=98	GT	0/0	0/0	0/0	0/0	0/0	0/0	0/0	0/0	0/0	0/0	0/0	0/0	0/0	0/0	0/0	0/0	0/1	0/0	0/0	0/0	0/0	0/0	0/0	0/0	0/0	0/0	0/0	0/0	0/0	0/0	0/0	0/0	0/0	0/0	0/0	0/0	2022-01-01	2022-01-01	2022-01-01	0/1	2022-01-01
scaffold_6	6001973	19438	T	C	.	PASS	NS=91;AF=0.945,0.055;AC=10;AN=98	GT	0/0	0/0	0/0	0/0	0/0	0/0	0/0	0/0	0/0	0/0	0/0	0/0	0/0	0/0	0/0	0/0	0/0	0/0	0/0	0/0	0/0	0/0	0/0	0/0	0/0	0/0	0/0	0/0	0/0	0/0	0/0	0/0	0/0	0/0	0/0	0/0	1/0	1/0	1/0	1/0	0/0
scaffold_6	6207144	19492	A	G	.	PASS	NS=91;AF=0.511,0.489;AC=78;AN=98	GT	2022-01-01	2022-01-01	2022-01-01	2022-01-01	2022-01-01	2022-01-01	2022-01-01	2022-01-01	0/0	0/0	0/0	0/0	1/0	2022-01-01	2022-01-01	2022-01-01	2022-01-01	2022-01-01	2022-01-01	2022-01-01	2022-01-01	2022-01-01	2022-01-01	2022-01-01	1/0	1/0	1/0	2022-01-01	1/0	2022-01-01	0/0	1/0	2022-01-01	2022-01-01	2022-01-01	2022-01-01	2022-01-01	2022-01-01	2022-01-01	2022-01-01	2022-01-01
scaffold_6	6207236	19491	T	A	.	PASS	NS=91;AF=0.984,0.016;AC=3;AN=98	GT	0/0	0/0	0/0	0/0	0/0	0/0	0/0	0/0	0/0	0/0	0/0	0/0	0/0	0/0	0/0	0/0	0/0	0/0	0/0	0/0	0/0	0/0	0/0	0/0	1/0	1/0	1/0	0/0	0/0	0/0	0/0	0/0	0/0	0/0	0/0	0/0	0/0	0/0	0/0	0/0	0/0
scaffold_6	6212877	19493	T	C	.	PASS	NS=91;AF=0.995,0.005;AC=1;AN=98	GT	0/0	0/0	0/0	0/0	0/0	0/0	0/0	0/0	0/0	0/0	0/0	0/0	0/0	0/0	0/0	0/0	0/0	0/0	0/0	0/0	1/0	0/0	0/0	0/0	0/0	0/0	0/0	0/0	0/0	0/0	0/0	0/0	0/0	0/0	0/0	0/0	0/0	0/0	0/0	0/0	0/0
scaffold_6	6333310	19534	C	T	.	PASS	NS=91;AF=0.89,0.11;AC=20;AN=98	GT	0/0	0/0	0/0	0/0	0/0	0/0	0/0	0/0	0/0	0/0	0/0	0/0	0/0	0/0	0/0	0/0	0/0	0/0	0/0	0/0	0/0	0/0	0/0	0/0	0/0	0/0	0/0	0/0	1/0	0/0	2022-01-01	2022-01-01	1/0	1/0	2022-01-01	1/0	0/0	0/0	1/0	0/0	1/0
scaffold_6	6333438	19533	T	C	.	PASS	NS=91;AF=0.984,0.016;AC=3;AN=98	GT	0/0	0/0	0/0	0/0	0/0	0/0	0/0	0/0	0/0	0/0	0/0	0/0	0/0	1/0	0/0	2022-01-01	0/0	0/0	0/0	0/0	0/0	0/0	0/0	0/0	0/0	0/0	0/0	0/0	0/0	0/0	0/0	0/0	0/0	0/0	0/0	0/0	0/0	0/0	0/0	0/0	0/0
scaffold_6	6339686	19538	T	C	.	PASS	NS=91;AF=0.868,0.132;AC=24;AN=98	GT	0/0	0/0	0/1	0/0	0/0	0/0	0/0	0/0	0/0	0/0	0/0	0/0	0/0	0/0	0/0	0/0	0/0	0/1	0/0	0/0	0/1	0/1	0/1	0/0	2022-01-01	2022-01-01	2022-01-01	2022-01-01	0/0	0/0	0/0	0/0	0/1	0/0	0/0	0/0	0/1	2022-01-01	0/0	2022-01-01	0/1
scaffold_6	6376935	19545	T	C	.	PASS	NS=91;AF=0.56,0.44;AC=42;AN=98	GT	0/0	0/0	0/0	0/0	2022-01-01	2022-01-01	2022-01-01	2022-01-01	2022-01-01	2022-01-01	2022-01-01	2022-01-01	2022-01-01	2022-01-01	2022-01-01	2022-01-01	0/0	0/0	2022-01-01	0/0	1/0	1/0	1/0	2022-01-01	0/0	0/0	0/0	0/0	0/0	0/0	2022-01-01	1/0	1/0	2022-01-01	1/0	2022-01-01	0/0	1/0	0/0	0/0	0/0
scaffold_6	6403997	19554	G	C	.	PASS	NS=91;AF=0.995,0.005;AC=1;AN=98	GT	0/0	0/0	0/0	0/0	0/0	0/0	0/0	0/0	0/0	0/0	0/0	0/0	0/0	0/0	0/0	0/0	0/0	0/0	0/1	0/0	0/0	0/0	0/0	0/0	0/0	0/0	0/0	0/0	0/0	0/0	0/0	0/0	0/0	0/0	0/0	0/0	0/0	0/0	0/0	0/0	0/0
scaffold_6	6408905	19559	T	G	.	PASS	NS=91;AF=0.797,0.203;AC=37;AN=98	GT	0/0	0/0	0/0	0/0	0/0	0/0	0/0	0/0	0/0	0/0	0/0	0/0	0/0	0/0	0/0	0/0	2022-01-01	2022-01-01	0/0	2022-01-01	2022-01-01	1/0	1/0	2022-01-01	1/0	2022-01-01	1/0	0/0	0/0	0/0	0/0	0/0	2022-01-01	1/0	2022-01-01	1/0	2022-01-01	2022-01-01	1/0	2022-01-01	2022-01-01
scaffold_6	6614577	19617	G	A	.	PASS	NS=91;AF=0.632,0.368;AC=67;AN=98	GT	2022-01-01	2022-01-01	2022-01-01	2022-01-01	0/0	0/0	0/0	0/0	2022-01-01	2022-01-01	0/0	2022-01-01	2022-01-01	0/0	2022-01-01	0/0	1/0	1/0	1/0	1/0	2022-01-01	2022-01-01	2022-01-01	2022-01-01	2022-01-01	2022-01-01	2022-01-01	2022-01-01	1/0	0/0	0/0	1/0	0/0	1/0	1/0	1/0	2022-01-01	2022-01-01	2022-01-01	2022-01-01	2022-01-01
scaffold_6	6621603	19619	A	T	.	PASS	NS=91;AF=0.967,0.033;AC=6;AN=98	GT	0/0	0/0	0/0	0/0	0/0	2022-01-01	2022-01-01	2022-01-01	0/0	0/0	0/0	0/0	0/0	0/0	0/0	0/0	0/0	0/0	0/0	0/0	0/0	0/0	0/0	0/0	0/0	0/0	0/0	0/0	0/0	0/0	0/0	0/0	0/0	0/0	0/0	0/0	0/0	0/0	0/0	0/0	0/0
scaffold_6	6642649	19624	A	G	.	PASS	NS=91;AF=0.956,0.044;AC=8;AN=98	GT	0/0	0/0	0/0	0/0	0/0	0/0	0/0	0/0	0/0	0/0	0/0	0/0	2022-01-01	2022-01-01	2022-01-01	2022-01-01	0/0	0/0	0/0	0/0	0/0	0/0	0/0	0/0	0/0	0/0	0/0	0/0	0/0	0/0	0/0	0/0	0/0	0/0	0/0	0/0	0/0	0/0	0/0	0/0	0/0
scaffold_6	6651043	19630	C	A	.	PASS	NS=91;AF=0.967,0.033;AC=6;AN=98	GT	2022-01-01	2022-01-01	0/0	2022-01-01	0/0	0/0	0/0	0/0	0/0	0/0	0/0	0/0	0/0	0/0	0/0	0/0	0/0	0/0	0/0	0/0	0/0	0/0	0/0	0/0	0/0	0/0	0/0	0/0	0/0	0/0	0/0	0/0	0/0	0/0	0/0	0/0	0/0	0/0	0/0	0/0	0/0
scaffold_6	6911690	19688	G	T	.	PASS	NS=91;AF=0.901,0.099;AC=18;AN=98	GT	0/0	0/0	1/0	0/0	0/0	0/0	0/0	0/0	0/0	0/0	0/0	0/0	0/0	0/0	0/0	0/0	0/0	0/0	0/0	0/0	0/0	0/0	0/0	0/0	0/0	0/0	0/0	0/0	2022-01-01	2022-01-01	2022-01-01	1/0	0/0	0/0	0/0	0/0	0/0	0/0	0/0	0/0	0/0
scaffold_6	7104592	19736	G	A	.	PASS	NS=91;AF=0.995,0.005;AC=1;AN=98	GT	0/0	0/0	0/0	0/0	0/0	0/0	0/0	0/0	0/0	0/0	0/0	0/0	0/0	0/0	0/0	0/0	0/0	0/0	0/0	0/0	0/0	0/0	0/0	0/0	0/0	0/0	0/0	0/0	0/0	0/0	0/0	0/0	1/0	0/0	0/0	0/0	0/0	0/0	0/0	0/0	0/0
scaffold_6	7191288	19752	G	T	.	PASS	NS=91;AF=0.577,0.423;AC=77;AN=98	GT	2022-01-01	2022-01-01	2022-01-01	2022-01-01	2022-01-01	0/0	0/0	0/0	2022-01-01	2022-01-01	2022-01-01	2022-01-01	2022-01-01	2022-01-01	2022-01-01	2022-01-01	1/0	2022-01-01	2022-01-01	1/0	2022-01-01	2022-01-01	2022-01-01	2022-01-01	2022-01-01	1/0	2022-01-01	2022-01-01	1/0	2022-01-01	1/0	2022-01-01	2022-01-01	2022-01-01	1/0	2022-01-01	0/0	1/0	0/0	1/0	0/0
scaffold_6	7196543	19758	G	A	.	PASS	NS=91;AF=0.962,0.038;AC=7;AN=98	GT	0/0	0/0	0/0	0/0	0/0	0/0	0/0	0/0	0/0	0/0	0/0	0/0	0/0	0/0	0/0	0/0	0/0	0/0	0/0	0/0	0/0	0/0	0/0	0/0	0/0	0/0	0/0	0/0	0/0	2022-01-01	0/0	1/0	2022-01-01	1/0	0/0	1/0	0/0	0/0	0/0	0/0	0/0
scaffold_6	7211580	19763	C	T	.	PASS	NS=91;AF=0.989,0.011;AC=1;AN=98	GT	0/0	0/0	0/0	0/0	0/0	0/0	0/0	0/0	0/0	0/0	0/0	0/0	0/0	0/0	0/0	0/0	0/0	0/0	0/0	0/0	0/0	0/0	0/0	0/0	0/0	0/0	0/0	0/0	0/0	0/0	0/0	0/0	0/0	0/0	0/0	0/0	0/0	0/0	0/0	0/0	0/0
scaffold_6	7221375	19766	G	A	.	PASS	NS=91;AF=0.989,0.011;AC=2;AN=98	GT	0/0	0/0	0/0	0/0	0/0	0/0	0/0	0/0	0/0	0/0	0/0	0/0	0/0	0/0	0/0	0/0	0/0	0/0	0/0	0/0	0/1	0/1	0/0	0/0	0/0	0/0	0/0	0/0	0/0	0/0	0/0	0/0	0/0	0/0	0/0	0/0	0/0	0/0	0/0	0/0	0/0
scaffold_6	7249980	19772	G	A	.	PASS	NS=91;AF=0.995,0.005;AC=1;AN=98	GT	0/0	0/0	0/0	0/0	0/0	0/0	0/0	0/0	0/0	0/0	0/0	0/0	0/0	0/0	0/0	0/0	0/0	0/0	0/0	0/0	0/0	0/0	0/0	0/0	0/0	0/0	0/0	0/0	0/0	0/0	0/0	0/0	0/0	0/0	0/1	0/0	0/0	0/0	0/0	0/0	0/0
scaffold_6	7384395	19792	C	G	.	PASS	NS=91;AF=0.731,0.269;AC=13;AN=98	GT	0/0	0/0	0/0	0/0	0/0	0/0	0/0	0/0	0/0	0/0	0/0	0/0	0/0	0/0	0/1	2022-01-01	0/1	0/0	0/0	0/0	0/0	0/0	0/0	0/0	0/1	2022-01-01	0/1	0/1	0/0	0/1	0/0	0/0	0/0	0/0	0/0	0/0	0/0	0/0	0/0	0/0	0/0
scaffold_6	7542251	19837	A	C	.	PASS	NS=91;AF=0.945,0.055;AC=10;AN=98	GT	0/0	0/0	0/0	0/0	0/0	0/0	0/0	0/0	0/0	0/0	0/0	0/0	0/0	0/0	0/0	0/0	0/0	0/0	0/0	0/0	2022-01-01	2022-01-01	0/1	0/0	0/0	0/0	0/0	0/0	0/0	0/0	0/0	0/0	0/0	0/0	0/0	0/0	0/0	0/0	0/0	2022-01-01	0/1
scaffold_6	7555475	19842	T	C	.	PASS	NS=91;AF=0.835,0.165;AC=30;AN=98	GT	2022-01-01	2022-01-01	0/0	2022-01-01	0/0	0/0	0/0	0/0	0/0	0/0	0/0	0/0	0/0	0/0	0/0	0/0	0/0	1/0	2022-01-01	2022-01-01	0/0	0/0	0/0	1/0	1/0	0/0	1/0	0/0	1/0	0/0	0/0	0/0	0/0	0/0	0/0	1/0	1/0	1/0	0/0	0/0	1/0
scaffold_6	7609462	19852	A	T	.	PASS	NS=91;AF=0.94,0.06;AC=11;AN=98	GT	0/0	0/0	0/0	0/0	2022-01-01	0/0	0/0	0/0	0/0	0/0	0/0	0/0	0/0	0/0	0/0	0/0	0/0	0/1	0/0	0/0	0/1	0/1	0/1	0/1	0/0	0/0	0/0	0/1	0/0	0/0	0/0	0/0	0/0	0/0	0/0	0/0	0/0	0/0	0/0	0/0	0/1
scaffold_6	7649432	19874	T	C	.	PASS	NS=91;AF=0.775,0.225;AC=41;AN=98	GT	0/0	0/0	0/0	0/0	2022-01-01	2022-01-01	2022-01-01	2022-01-01	2022-01-01	2022-01-01	0/0	2022-01-01	0/1	2022-01-01	2022-01-01	2022-01-01	0/1	2022-01-01	2022-01-01	2022-01-01	0/0	0/0	0/0	0/0	2022-01-01	0/0	2022-01-01	0/1	0/0	0/0	0/0	0/0	0/0	0/0	0/1	0/0	0/0	0/0	0/1	0/0	0/1
scaffold_6	7740842	19901	G	A	.	PASS	NS=91;AF=0.896,0.104;AC=19;AN=98	GT	0/0	0/0	0/0	0/0	0/0	0/0	0/0	0/0	0/0	0/0	0/0	0/0	0/0	0/0	0/0	0/0	2022-01-01	0/0	2022-01-01	2022-01-01	0/1	0/1	0/1	0/1	0/0	0/1	0/0	0/0	0/0	0/0	0/0	0/1	0/1	0/0	0/0	0/0	0/1	0/0	0/0	0/0	0/0
scaffold_6	7906303	19961	A	T	.	PASS	NS=91;AF=0.533,0.467;AC=51;AN=98	GT	0/0	0/0	0/0	0/0	2022-01-01	2022-01-01	2022-01-01	2022-01-01	0/0	0/0	0/0	2022-01-01	2022-01-01	2022-01-01	2022-01-01	2022-01-01	1/0	1/0	0/0	1/0	2022-01-01	2022-01-01	2022-01-01	2022-01-01	2022-01-01	1/0	2022-01-01	1/0	1/0	2022-01-01	2022-01-01	1/0	0/0	1/0	0/0	0/0	2022-01-01	1/0	1/0	1/0	1/0
scaffold_6	8070771	19983	G	T	.	PASS	NS=91;AF=0.549,0.451;AC=81;AN=98	GT	2022-01-01	2022-01-01	2022-01-01	2022-01-01	0/0	0/0	0/0	0/0	2022-01-01	2022-01-01	2022-01-01	2022-01-01	2022-01-01	2022-01-01	2022-01-01	2022-01-01	2022-01-01	2022-01-01	2022-01-01	2022-01-01	2022-01-01	2022-01-01	2022-01-01	2022-01-01	2022-01-01	2022-01-01	2022-01-01	2022-01-01	0/1	2022-01-01	2022-01-01	2022-01-01	2022-01-01	2022-01-01	2022-01-01	2022-01-01	2022-01-01	2022-01-01	2022-01-01	2022-01-01	2022-01-01
scaffold_6	8110449	19990	T	C	.	PASS	NS=91;AF=0.835,0.165;AC=1;AN=98	GT	0/0	0/0	0/0	0/0	0/0	0/0	0/0	0/0	0/0	0/0	0/0	0/0	0/0	0/0	0/0	0/0	0/0	0/0	0/0	0/0	0/0	0/0	0/0	0/0	0/0	0/0	0/0	1/0	0/0	0/0	0/0	0/0	0/0	0/0	0/0	0/0	0/0	0/0	0/0	0/0	0/0
scaffold_6	8138047	19997	C	A	.	PASS	NS=91;AF=0.995,0.005;AC=1;AN=98	GT	0/0	0/0	0/0	0/0	0/0	0/0	0/0	0/0	0/0	0/0	0/0	0/0	0/0	0/0	0/0	0/0	0/0	0/0	0/0	0/0	0/0	0/0	0/0	0/0	0/0	0/0	0/0	1/0	0/0	0/0	0/0	0/0	0/0	0/0	0/0	0/0	0/0	0/0	0/0	0/0	0/0
scaffold_6	8158930	20006	G	A	.	PASS	NS=91;AF=0.978,0.022;AC=4;AN=98	GT	0/0	0/0	0/0	0/0	0/0	0/0	0/0	0/0	0/0	0/0	0/0	0/0	0/0	0/0	0/0	0/0	0/0	0/0	0/0	0/0	0/0	0/0	0/0	0/0	0/0	0/0	0/0	0/0	0/0	0/0	0/0	0/0	0/0	0/0	0/0	0/0	0/0	0/0	0/0	0/0	0/0
scaffold_6	8182200	20011	C	T	.	PASS	NS=91;AF=0.918,0.082;AC=15;AN=98	GT	0/0	0/0	0/0	0/0	0/0	0/0	0/0	0/0	2022-01-01	2022-01-01	0/0	2022-01-01	2022-01-01	2022-01-01	2022-01-01	0/0	0/0	0/0	0/0	0/0	0/0	0/0	0/0	0/0	0/1	0/0	0/1	0/1	0/0	0/0	0/0	0/0	0/0	0/0	0/0	0/0	0/0	0/0	0/0	0/0	0/0
scaffold_6	8224078	20024	G	C	.	PASS	NS=91;AF=0.841,0.159;AC=29;AN=98	GT	0/0	0/0	0/0	0/0	0/0	0/0	0/0	0/0	0/0	0/0	0/0	0/0	0/0	0/0	0/0	0/0	2022-01-01	2022-01-01	2022-01-01	2022-01-01	2022-01-01	1/0	1/0	0/0	0/0	1/0	0/0	0/0	1/0	0/0	0/0	0/0	0/0	1/0	1/0	0/0	1/0	1/0	0/0	0/0	2022-01-01
scaffold_6	8228044	20026	T	G	.	PASS	NS=91;AF=0.929,0.071;AC=13;AN=98	GT	0/0	0/0	0/0	0/0	0/0	0/0	0/0	0/0	2022-01-01	2022-01-01	0/0	0/0	0/1	2022-01-01	0/1	0/0	0/0	0/0	0/0	0/0	0/0	0/0	0/0	0/1	0/1	0/0	0/1	2022-01-01	0/0	0/0	0/0	0/0	0/0	0/0	0/0	0/0	0/0	0/0	0/0	0/0	0/0
scaffold_6	8239770	20029	C	A	.	PASS	NS=91;AF=0.978,0.022;AC=4;AN=98	GT	0/0	0/0	0/0	0/0	0/0	0/0	0/0	0/0	0/0	0/0	0/0	0/0	0/0	0/0	0/0	0/0	0/0	0/0	0/0	0/0	0/0	0/0	0/0	0/0	0/0	0/0	0/0	0/0	0/0	0/0	0/0	0/0	0/0	0/0	0/0	0/0	0/0	0/0	0/0	0/1	2022-01-01
scaffold_6	8244607	20032	G	T	.	PASS	NS=91;AF=0.956,0.044;AC=8;AN=98	GT	0/0	0/0	0/0	0/0	0/0	0/0	0/0	0/0	0/0	0/0	0/0	0/0	0/0	0/0	0/0	0/0	0/0	0/0	0/0	0/0	0/0	0/0	0/0	0/0	0/0	0/0	0/0	0/0	0/0	0/0	0/0	0/0	0/0	0/1	0/0	0/0	0/0	0/0	0/0	0/0	0/0
scaffold_6	8292588	20042	G	A	.	PASS	NS=91;AF=0.929,0.071;AC=3;AN=98	GT	0/0	0/0	0/0	0/0	0/0	0/0	0/0	0/0	0/0	0/0	0/0	0/0	0/0	0/0	0/0	0/0	0/0	0/0	0/0	0/0	0/1	0/0	0/0	2022-01-01	0/0	0/0	0/0	0/0	0/0	0/0	0/0	0/0	0/0	0/0	0/0	0/0	0/0	0/0	0/0	0/0	0/0
scaffold_6	8297657	20044	G	T	.	PASS	NS=91;AF=0.857,0.143;AC=26;AN=98	GT	0/0	0/0	0/0	0/0	0/0	0/0	0/0	0/0	2022-01-01	2022-01-01	0/0	2022-01-01	0/0	0/0	0/0	0/0	0/0	0/0	0/0	0/0	1/0	0/0	0/0	2022-01-01	0/0	0/0	0/0	0/0	1/0	0/0	0/0	0/0	1/0	1/0	1/0	1/0	2022-01-01	1/0	1/0	1/0	2022-01-01
scaffold_6	8297747	20043	A	G	.	PASS	NS=91;AF=0.923,0.077;AC=14;AN=98	GT	0/0	0/0	0/0	0/0	2022-01-01	2022-01-01	2022-01-01	2022-01-01	0/0	0/0	0/0	0/0	0/0	2022-01-01	0/1	2022-01-01	0/0	0/1	0/0	0/0	0/0	0/0	0/0	0/0	0/0	0/0	0/0	0/0	0/0	0/0	0/0	0/0	0/0	0/0	0/0	0/0	0/0	0/0	0/0	0/0	0/0
scaffold_6	8307223	20046	G	A	.	PASS	NS=91;AF=0.973,0.027;AC=5;AN=98	GT	0/0	0/0	0/0	0/0	0/0	0/0	0/0	0/0	0/0	0/0	0/0	0/0	0/0	2022-01-01	0/1	2022-01-01	0/0	0/0	0/0	0/0	0/0	0/0	0/0	0/0	0/0	0/0	0/0	0/0	0/0	0/0	0/0	0/0	0/0	0/0	0/0	0/0	0/0	0/0	0/0	0/0	0/0
scaffold_6	8339850	20057	G	A	.	PASS	NS=91;AF=0.995,0.005;AC=1;AN=98	GT	0/0	0/0	0/0	0/0	0/0	0/0	0/0	0/0	0/0	0/0	0/0	0/0	0/0	0/0	0/0	0/0	0/0	0/0	0/0	0/0	0/0	0/0	0/0	0/0	0/0	1/0	0/0	0/0	0/0	0/0	0/0	0/0	0/0	0/0	0/0	0/0	0/0	0/0	0/0	0/0	0/0
scaffold_6	8346837	20059	G	A	.	PASS	NS=91;AF=0.951,0.049;AC=9;AN=98	GT	0/0	0/0	0/0	0/0	0/0	0/0	0/0	0/0	0/0	0/0	0/0	0/0	0/0	0/0	0/0	0/0	0/0	0/0	0/0	0/0	0/0	0/0	0/0	0/0	0/0	0/0	0/0	0/0	0/0	0/0	0/0	0/0	0/1	0/1	0/1	0/0	0/1	0/0	0/1	0/0	0/0
scaffold_6	8412896	20088	G	A	.	PASS	NS=91;AF=0.995,0.005;AC=1;AN=98	GT	0/0	0/0	1/0	0/0	0/0	0/0	0/0	0/0	0/0	0/0	0/0	0/0	0/0	0/0	0/0	0/0	0/0	0/0	0/0	0/0	0/0	0/0	0/0	0/0	0/0	0/0	0/0	0/0	0/0	0/0	0/0	0/0	0/0	0/0	0/0	0/0	0/0	0/0	0/0	0/0	0/0
scaffold_6	8425961	20096	A	G	.	PASS	NS=91;AF=0.758,0.242;AC=30;AN=98	GT	0/0	0/0	0/0	0/0	2022-01-01	2022-01-01	2022-01-01	2022-01-01	0/0	0/0	0/0	0/0	2022-01-01	0/0	1/0	2022-01-01	0/0	1/0	1/0	0/0	1/0	0/0	0/0	0/0	0/0	0/0	0/0	0/0	0/0	0/0	0/0	1/0	2022-01-01	2022-01-01	2022-01-01	2022-01-01	0/0	1/0	0/0	1/0	2022-01-01
scaffold_6	8601912	20140	G	A	.	PASS	NS=91;AF=0.962,0.038;AC=7;AN=98	GT	2022-01-01	2022-01-01	0/1	2022-01-01	0/0	0/0	0/0	0/0	0/0	0/0	0/0	0/0	0/0	0/0	0/0	0/0	0/0	0/0	0/0	0/0	0/0	0/0	0/0	0/0	0/0	0/0	0/0	0/0	0/0	0/0	0/0	0/0	0/0	0/0	0/0	0/0	0/0	0/0	0/0	0/0	0/0
scaffold_6	8637709	20148	A	G	.	PASS	NS=91;AF=0.956,0.044;AC=8;AN=98	GT	2022-01-01	2022-01-01	0/1	2022-01-01	0/0	0/0	0/0	0/0	0/0	0/0	0/0	0/0	0/0	0/0	0/0	0/0	0/0	0/0	0/0	0/0	0/0	0/0	0/0	0/0	0/0	0/0	0/0	0/0	0/0	0/0	0/0	0/0	0/0	0/0	0/0	0/1	0/0	0/0	0/0	0/0	0/0
scaffold_6	8728956	20166	T	A	.	PASS	NS=91;AF=0.769,0.231;AC=10;AN=98	GT	0/0	0/0	0/0	0/0	2022-01-01	2022-01-01	2022-01-01	2022-01-01	0/0	0/0	0/0	0/0	0/1	0/0	0/0	0/0	0/1	0/0	0/0	0/0	0/0	0/0	0/0	0/0	0/0	0/0	0/0	0/0	0/0	0/0	0/0	0/0	0/0	0/0	0/0	0/0	0/0	0/0	0/0	0/0	0/0
scaffold_6	8729097	20165	C	A	.	PASS	NS=91;AF=0.516,0.484;AC=88;AN=98	GT	2022-01-01	2022-01-01	2022-01-01	2022-01-01	0/0	0/0	0/0	0/0	2022-01-01	2022-01-01	2022-01-01	2022-01-01	1/0	2022-01-01	2022-01-01	2022-01-01	1/0	2022-01-01	2022-01-01	2022-01-01	2022-01-01	2022-01-01	2022-01-01	2022-01-01	2022-01-01	2022-01-01	2022-01-01	2022-01-01	2022-01-01	2022-01-01	2022-01-01	2022-01-01	2022-01-01	2022-01-01	2022-01-01	2022-01-01	2022-01-01	2022-01-01	2022-01-01	2022-01-01	2022-01-01
scaffold_6	8781502	20177	A	C	.	PASS	NS=91;AF=0.989,0.011;AC=2;AN=98	GT	0/0	0/0	0/0	0/0	0/0	0/0	0/0	0/0	0/0	0/0	0/0	0/0	0/0	0/0	0/0	0/0	0/0	0/0	0/0	0/0	0/0	0/0	0/0	0/0	0/0	0/0	0/0	0/0	0/0	0/0	0/1	0/1	0/0	0/0	0/0	0/0	0/0	0/0	0/0	0/0	0/0
scaffold_6	8888314	20206	C	T	.	PASS	NS=91;AF=0.989,0.011;AC=2;AN=98	GT	0/0	0/0	0/0	0/0	0/0	0/0	0/0	0/0	0/0	0/0	0/0	0/0	0/0	0/0	0/0	0/0	0/0	0/0	0/0	0/0	0/0	0/0	0/0	0/0	0/0	0/0	0/0	0/0	0/0	0/0	0/1	0/1	0/0	0/0	0/0	0/0	0/0	0/0	0/0	0/0	0/0
scaffold_6	9013786	20237	G	A	.	PASS	NS=91;AF=0.989,0.011;AC=2;AN=98	GT	0/0	0/0	0/0	0/0	0/0	0/0	0/0	0/0	0/0	0/0	0/0	0/0	0/0	0/0	0/0	0/0	0/0	0/0	0/0	0/0	0/0	0/0	0/0	0/0	0/0	0/0	0/0	0/0	0/0	0/0	0/0	0/0	0/0	0/0	1/0	1/0	0/0	0/0	0/0	0/0	0/0
scaffold_6	9021103	20240	C	T	.	PASS	NS=91;AF=0.516,0.484;AC=88;AN=98	GT	2022-01-01	2022-01-01	2022-01-01	2022-01-01	2022-01-01	2022-01-01	2022-01-01	2022-01-01	2022-01-01	2022-01-01	2022-01-01	2022-01-01	1/0	2022-01-01	1/0	2022-01-01	2022-01-01	2022-01-01	2022-01-01	2022-01-01	1/0	0/0	1/0	0/0	2022-01-01	2022-01-01	2022-01-01	1/0	2022-01-01	2022-01-01	2022-01-01	2022-01-01	2022-01-01	2022-01-01	2022-01-01	2022-01-01	1/0	2022-01-01	2022-01-01	2022-01-01	2022-01-01
scaffold_6	9021514	20241	T	A	.	PASS	NS=91;AF=0.978,0.022;AC=4;AN=98	GT	0/0	0/0	0/0	0/0	1/0	0/0	0/0	0/0	1/0	0/0	1/0	1/0	0/0	0/0	0/0	0/0	0/0	0/0	0/0	0/0	0/0	0/0	0/0	0/0	0/0	0/0	0/0	0/0	0/0	0/0	0/0	0/0	0/0	0/0	0/0	0/0	0/0	0/0	0/0	0/0	0/0
scaffold_6	9033298	20243	G	A	.	PASS	NS=91;AF=0.989,0.011;AC=2;AN=98	GT	0/0	0/0	0/0	0/0	0/0	0/0	0/0	0/0	0/0	0/0	2022-01-01	0/0	0/0	0/0	0/0	0/0	0/0	0/0	0/0	0/0	0/0	0/0	0/0	0/0	0/0	0/0	0/0	0/0	0/0	0/0	0/0	0/0	0/0	0/0	0/0	0/0	0/0	0/0	0/0	0/0	0/0
scaffold_6	9037384	20246	T	C	.	PASS	NS=91;AF=0.72,0.28;AC=21;AN=98	GT	0/0	0/0	0/0	0/0	2022-01-01	0/0	0/0	0/0	2022-01-01	0/0	2022-01-01	2022-01-01	0/0	0/0	0/0	0/0	0/0	0/0	0/0	0/0	0/0	0/0	0/0	0/0	0/0	0/0	0/0	0/0	0/0	0/0	0/0	0/0	0/0	0/0	0/0	0/0	0/1	0/1	0/1	2022-01-01	2022-01-01
scaffold_6	9037462	20245	G	T	.	PASS	NS=91;AF=0.83,0.17;AC=21;AN=98	GT	0/0	0/0	0/0	0/0	2022-01-01	0/0	0/0	0/0	2022-01-01	0/0	2022-01-01	2022-01-01	0/0	0/0	0/0	0/0	0/0	0/0	0/0	0/0	0/0	0/0	0/0	0/0	0/0	0/0	0/0	0/0	0/0	0/0	0/0	0/0	0/0	0/0	0/0	0/0	0/1	0/1	0/1	2022-01-01	2022-01-01
scaffold_6	9124622	20254	T	C	.	PASS	NS=91;AF=0.533,0.467;AC=1;AN=98	GT	0/0	0/0	0/0	0/0	0/0	0/0	0/0	0/0	0/0	0/0	0/0	0/0	0/0	0/0	0/0	0/0	0/0	0/0	0/0	0/0	0/0	0/0	0/0	0/0	0/0	1/0	0/0	0/0	0/0	0/0	0/0	0/0	0/0	0/0	0/0	0/0	0/0	0/0	0/0	0/0	0/0
scaffold_6	9156441	20268	A	G	.	PASS	NS=91;AF=0.918,0.082;AC=4;AN=98	GT	0/0	0/0	0/0	0/0	0/0	0/0	0/0	0/0	2022-01-01	0/0	2022-01-01	0/0	0/0	0/0	0/0	0/0	0/0	0/0	0/0	0/0	0/0	0/0	0/0	0/0	0/0	0/0	0/0	0/0	0/0	0/0	0/0	0/0	0/0	0/0	0/0	0/0	0/0	0/0	0/0	0/0	0/0
scaffold_6	9217485	20280	C	G	.	PASS	NS=91;AF=0.978,0.022;AC=4;AN=98	GT	0/0	0/0	0/0	0/0	0/0	0/0	0/0	0/0	0/0	0/0	0/0	0/0	0/0	0/0	0/0	0/0	0/0	0/0	0/0	0/0	0/0	0/0	0/0	0/0	0/0	0/0	0/0	0/0	0/0	0/0	0/0	0/0	0/0	0/0	0/0	0/0	0/0	0/0	0/0	0/0	0/1
scaffold_6	9432668	20316	G	A	.	PASS	NS=91;AF=0.758,0.242;AC=44;AN=98	GT	0/0	0/0	0/0	0/0	2022-01-01	2022-01-01	2022-01-01	2022-01-01	2022-01-01	2022-01-01	2022-01-01	2022-01-01	2022-01-01	2022-01-01	2022-01-01	2022-01-01	0/0	0/0	0/0	0/0	0/1	0/1	0/1	2022-01-01	0/0	0/1	0/0	0/1	0/1	0/0	2022-01-01	0/1	0/1	0/0	0/1	0/0	0/1	2022-01-01	0/0	0/0	0/1
scaffold_6	9485757	20329	A	C	.	PASS	NS=91;AF=0.945,0.055;AC=10;AN=98	GT	2022-01-01	2022-01-01	2022-01-01	2022-01-01	0/0	0/0	0/0	0/0	0/0	0/0	0/0	0/0	0/0	0/0	0/0	0/0	0/0	0/0	0/0	0/0	0/0	0/0	0/0	0/0	0/0	0/0	0/0	0/0	0/0	0/0	0/0	0/0	0/0	0/0	0/0	0/0	0/0	0/0	0/0	0/0	0/0
scaffold_6	9782843	20377	C	T	.	PASS	NS=91;AF=0.929,0.071;AC=8;AN=98	GT	0/0	0/0	0/0	0/0	0/0	0/0	0/0	0/0	0/0	0/0	0/0	0/0	0/0	0/0	0/0	0/0	0/0	0/0	0/0	0/0	0/0	1/0	0/0	0/0	0/0	0/0	0/0	0/0	1/0	0/0	2022-01-01	2022-01-01	1/0	0/0	0/0	0/0	0/0	0/0	0/0	0/0	0/0
scaffold_6	9853548	20408	C	T	.	PASS	NS=91;AF=0.995,0.005;AC=1;AN=98	GT	0/0	0/0	0/0	0/0	0/0	0/0	0/0	0/0	0/0	0/0	0/0	0/0	0/0	0/0	0/0	0/0	0/0	0/0	0/0	0/0	0/0	0/0	0/0	0/0	0/0	0/0	0/0	0/0	0/0	0/0	0/0	0/0	0/0	0/0	0/0	0/0	0/0	0/0	0/0	0/0	0/0
scaffold_6	9864347	20409	A	G	.	PASS	NS=91;AF=0.995,0.005;AC=1;AN=98	GT	0/0	0/0	0/0	0/0	0/0	0/0	0/0	0/0	0/0	0/0	0/0	0/0	0/0	0/0	0/0	0/0	0/0	0/0	0/0	0/0	0/0	0/0	0/0	0/0	0/0	0/0	0/0	0/0	0/0	0/0	0/0	0/0	0/0	0/0	0/0	0/0	0/0	0/0	0/0	0/0	0/0
scaffold_6	9869709	20413	C	A	.	PASS	NS=91;AF=0.505,0.495;AC=90;AN=98	GT	2022-01-01	2022-01-01	2022-01-01	2022-01-01	0/0	0/0	0/0	0/0	2022-01-01	2022-01-01	2022-01-01	2022-01-01	2022-01-01	2022-01-01	2022-01-01	2022-01-01	2022-01-01	2022-01-01	2022-01-01	2022-01-01	2022-01-01	2022-01-01	2022-01-01	2022-01-01	2022-01-01	2022-01-01	2022-01-01	2022-01-01	2022-01-01	2022-01-01	2022-01-01	2022-01-01	2022-01-01	2022-01-01	2022-01-01	2022-01-01	2022-01-01	2022-01-01	2022-01-01	2022-01-01	2022-01-01
scaffold_6	9889437	20414	C	T	.	PASS	NS=91;AF=0.984,0.016;AC=3;AN=98	GT	0/0	0/0	0/0	0/0	0/0	0/0	0/0	0/0	0/0	0/0	0/0	0/0	0/0	0/0	0/0	0/0	0/0	2022-01-01	0/0	1/0	0/0	0/0	0/0	0/0	0/0	0/0	0/0	0/0	0/0	0/0	0/0	0/0	0/0	0/0	0/0	0/0	0/0	0/0	0/0	0/0	0/0
scaffold_6	10068405	16586	T	A	.	PASS	NS=91;AF=0.956,0.044;AC=8;AN=98	GT	0/0	0/0	0/0	0/0	0/0	0/0	0/0	0/0	2022-01-01	2022-01-01	2022-01-01	2022-01-01	0/0	0/0	0/0	0/0	0/0	0/0	0/0	0/0	0/0	0/0	0/0	0/0	0/0	0/0	0/0	0/0	0/0	0/0	0/0	0/0	0/0	0/0	0/0	0/0	0/0	0/0	0/0	0/0	0/0
scaffold_6	10072268	16587	G	A	.	PASS	NS=91;AF=0.995,0.005;AC=1;AN=98	GT	0/0	0/0	0/0	0/0	0/0	0/0	0/0	0/0	0/0	0/0	0/0	0/0	0/0	0/0	0/0	0/0	0/0	0/0	0/0	0/0	0/0	0/0	0/0	0/0	0/0	0/0	0/0	0/0	0/0	0/1	0/0	0/0	0/0	0/0	0/0	0/0	0/0	0/0	0/0	0/0	0/0
scaffold_6	10087015	16589	G	A	.	PASS	NS=91;AF=0.802,0.198;AC=16;AN=98	GT	2022-01-01	2022-01-01	2022-01-01	2022-01-01	0/0	0/0	0/0	0/0	0/0	0/0	0/0	0/0	0/0	0/0	0/0	0/0	0/0	0/0	0/0	0/0	0/0	0/0	0/0	0/0	1/0	0/0	1/0	0/0	0/0	0/0	0/0	0/0	1/0	0/0	1/0	0/0	0/0	1/0	0/0	0/0	0/0
scaffold_6	10482708	16667	G	T	.	PASS	NS=91;AF=0.995,0.005;AC=1;AN=98	GT	0/0	0/0	0/0	0/0	0/0	0/0	0/0	0/0	0/0	0/0	0/0	0/0	0/0	0/0	0/0	0/0	0/0	0/0	0/0	0/0	0/0	0/0	0/0	0/0	0/0	0/0	0/0	0/0	0/0	0/0	0/0	0/0	0/0	1/0	0/0	0/0	0/0	0/0	0/0	0/0	0/0
scaffold_6	10496231	16669	A	G	.	PASS	NS=91;AF=0.698,0.302;AC=7;AN=98	GT	0/0	0/0	0/0	0/0	0/0	0/0	0/0	0/0	0/0	0/0	0/0	0/0	0/0	0/0	0/0	0/0	0/0	0/0	0/0	0/0	1/0	0/0	0/0	0/0	0/0	0/0	0/0	1/0	0/0	0/0	1/0	2022-01-01	0/0	0/0	0/0	0/0	0/0	0/0	0/0	0/0	0/0
scaffold_6	10593775	16692	G	A	.	PASS	NS=91;AF=0.659,0.341;AC=47;AN=98	GT	0/0	0/0	0/0	0/0	2022-01-01	2022-01-01	2022-01-01	2022-01-01	2022-01-01	2022-01-01	2022-01-01	2022-01-01	2022-01-01	2022-01-01	2022-01-01	2022-01-01	0/0	0/0	0/0	0/0	2022-01-01	0/1	2022-01-01	2022-01-01	0/0	0/1	0/0	0/1	0/0	0/0	0/0	0/0	0/1	0/0	0/1	0/0	0/1	0/0	2022-01-01	0/0	2022-01-01
scaffold_6	10593836	16691	T	A	.	PASS	NS=91;AF=0.901,0.099;AC=18;AN=98	GT	0/0	0/0	0/0	0/0	0/0	0/0	0/0	0/0	0/0	0/0	0/0	0/0	0/0	0/0	0/0	0/0	0/0	0/0	0/0	0/0	2022-01-01	1/0	2022-01-01	2022-01-01	0/0	1/0	0/0	1/0	0/0	0/0	0/0	0/0	1/0	0/0	0/0	0/0	0/0	0/0	2022-01-01	0/0	1/0
scaffold_6	10627421	16706	G	A	.	PASS	NS=91;AF=0.995,0.005;AC=1;AN=98	GT	0/0	0/0	0/0	0/0	0/0	0/0	0/0	0/0	0/0	0/0	0/0	0/0	0/0	0/0	0/0	0/0	0/0	0/0	0/0	0/0	0/0	0/0	0/0	0/0	0/0	0/0	0/0	1/0	0/0	0/0	0/0	0/0	0/0	0/0	0/0	0/0	0/0	0/0	0/0	0/0	0/0
scaffold_6	10647948	16708	T	G	.	PASS	NS=91;AF=0.995,0.005;AC=1;AN=98	GT	0/0	0/0	0/0	0/0	0/0	0/0	0/0	0/0	0/0	0/0	0/0	0/0	0/0	0/0	0/0	0/0	0/0	0/0	0/0	0/0	0/0	0/0	0/0	0/0	0/0	0/0	0/0	0/0	0/0	0/0	1/0	0/0	0/0	0/0	0/0	0/0	0/0	0/0	0/0	0/0	0/0
scaffold_6	10681902	16719	C	T	.	PASS	NS=91;AF=0.692,0.308;AC=21;AN=98	GT	2022-01-01	2022-01-01	2022-01-01	2022-01-01	0/0	0/0	0/0	0/0	2022-01-01	2022-01-01	2022-01-01	2022-01-01	0/0	0/0	0/0	0/0	0/0	0/0	0/0	0/0	0/0	0/0	0/0	0/0	0/0	0/0	0/0	0/0	2022-01-01	0/1	0/0	0/0	0/0	0/0	0/0	0/0	0/0	0/0	0/0	0/0	0/0
scaffold_6	10809042	16731	T	C	.	PASS	NS=91;AF=0.544,0.456;AC=83;AN=98	GT	2022-01-01	2022-01-01	2022-01-01	2022-01-01	0/0	0/0	0/0	0/0	0/0	0/0	2022-01-01	0/0	2022-01-01	2022-01-01	1/0	2022-01-01	2022-01-01	2022-01-01	2022-01-01	2022-01-01	2022-01-01	2022-01-01	2022-01-01	2022-01-01	2022-01-01	2022-01-01	2022-01-01	2022-01-01	2022-01-01	2022-01-01	2022-01-01	2022-01-01	2022-01-01	2022-01-01	2022-01-01	2022-01-01	2022-01-01	2022-01-01	2022-01-01	2022-01-01	2022-01-01
scaffold_6	10840459	16746	G	A	.	PASS	NS=91;AF=0.995,0.005;AC=1;AN=98	GT	0/0	0/0	0/0	0/0	0/0	0/0	0/0	0/0	0/0	0/0	0/0	0/0	0/0	0/0	0/0	0/0	0/0	0/0	0/0	0/0	0/0	0/0	0/0	0/0	0/0	0/0	0/0	0/0	0/0	0/0	0/0	0/0	1/0	0/0	0/0	0/0	0/0	0/0	0/0	0/0	0/0
scaffold_6	10843650	16747	A	C	.	PASS	NS=91;AF=0.962,0.038;AC=7;AN=98	GT	0/0	0/0	0/0	0/0	0/0	0/0	0/0	0/0	0/0	0/0	0/0	0/0	0/0	0/0	0/0	0/0	2022-01-01	0/1	0/1	2022-01-01	0/0	0/0	0/0	0/0	0/0	0/0	0/0	0/0	0/0	0/0	0/0	0/0	0/0	0/0	0/0	0/1	0/0	0/0	0/0	0/0	0/0
scaffold_6	10856321	16751	C	A	.	PASS	NS=91;AF=0.984,0.016;AC=3;AN=98	GT	0/0	0/0	0/0	0/0	0/0	0/0	0/0	0/0	0/0	0/0	0/0	0/0	0/0	0/0	0/0	0/0	0/0	0/0	0/0	0/0	0/0	0/0	0/0	0/0	0/0	0/0	0/0	0/0	0/0	0/0	0/0	0/0	1/0	1/0	0/0	1/0	0/0	0/0	0/0	0/0	0/0
scaffold_6	10880385	16764	A	C	.	PASS	NS=91;AF=0.808,0.192;AC=35;AN=98	GT	0/0	0/0	0/0	0/0	0/0	0/0	0/0	0/0	0/0	0/0	0/0	0/0	0/0	0/0	0/0	0/0	2022-01-01	2022-01-01	2022-01-01	2022-01-01	1/0	2022-01-01	2022-01-01	1/0	2022-01-01	2022-01-01	2022-01-01	2022-01-01	1/0	1/0	1/0	2022-01-01	0/0	0/0	2022-01-01	1/0	0/0	0/0	0/0	0/0	0/0
scaffold_6	11109025	16798	A	T	.	PASS	NS=91;AF=0.978,0.022;AC=4;AN=98	GT	0/0	0/0	0/0	0/0	0/0	0/0	0/0	0/0	0/0	0/0	0/0	0/0	0/0	0/0	0/0	0/0	0/0	0/0	0/0	0/0	0/1	0/0	0/0	0/1	0/0	0/0	0/0	0/0	0/1	0/0	0/0	0/1	0/0	0/0	0/0	0/0	0/0	0/0	0/0	0/0	0/0
scaffold_6	11158331	16801	G	C	.	PASS	NS=91;AF=0.879,0.121;AC=22;AN=98	GT	0/0	0/0	0/0	0/0	0/0	0/0	0/0	0/0	0/0	0/0	0/0	0/0	0/0	0/0	0/0	0/0	0/0	1/0	1/0	0/0	2022-01-01	2022-01-01	1/0	2022-01-01	0/0	0/0	0/0	0/0	0/0	0/0	0/0	0/0	0/0	0/0	0/0	0/0	1/0	1/0	2022-01-01	2022-01-01	2022-01-01
scaffold_6	11448235	16818	C	T	.	PASS	NS=91;AF=0.995,0.005;AC=1;AN=98	GT	0/0	0/0	0/0	0/0	0/0	0/0	0/0	0/0	0/0	0/0	0/0	0/0	0/0	0/0	0/0	0/0	0/1	0/0	0/0	0/0	0/0	0/0	0/0	0/0	0/0	0/0	0/0	0/0	0/0	0/0	0/0	0/0	0/0	0/0	0/0	0/0	0/0	0/0	0/0	0/0	0/0
scaffold_6	11506528	16832	A	G	.	PASS	NS=91;AF=0.533,0.467;AC=85;AN=98	GT	0/0	0/0	0/0	0/0	2022-01-01	2022-01-01	2022-01-01	2022-01-01	2022-01-01	2022-01-01	2022-01-01	2022-01-01	2022-01-01	0/1	0/1	2022-01-01	2022-01-01	2022-01-01	2022-01-01	2022-01-01	2022-01-01	2022-01-01	2022-01-01	2022-01-01	2022-01-01	2022-01-01	2022-01-01	2022-01-01	2022-01-01	2022-01-01	2022-01-01	2022-01-01	2022-01-01	2022-01-01	2022-01-01	2022-01-01	2022-01-01	2022-01-01	2022-01-01	2022-01-01	2022-01-01
scaffold_6	11592984	16839	T	A	.	PASS	NS=91;AF=0.967,0.033;AC=6;AN=98	GT	0/0	0/0	0/0	0/0	0/0	0/0	0/0	0/0	0/0	0/0	0/0	0/0	0/0	0/0	0/0	0/0	0/0	0/0	0/0	0/0	0/0	0/0	0/0	0/0	0/0	0/0	0/0	0/0	1/0	0/0	0/0	1/0	0/0	1/0	2022-01-01	0/0	0/0	0/0	0/0	0/0	0/0
scaffold_6	12015342	16892	T	C	.	PASS	NS=91;AF=0.621,0.379;AC=35;AN=98	GT	2022-01-01	2022-01-01	2022-01-01	2022-01-01	0/0	0/0	0/0	0/0	2022-01-01	2022-01-01	2022-01-01	2022-01-01	2022-01-01	2022-01-01	2022-01-01	2022-01-01	0/0	0/0	0/1	0/0	0/0	0/0	0/0	0/0	0/0	0/0	0/0	0/0	0/0	0/0	0/0	0/0	0/0	0/0	0/0	0/0	2022-01-01	0/0	0/0	0/1	2022-01-01
scaffold_6	13340254	17086	C	T	.	PASS	NS=91;AF=0.956,0.044;AC=8;AN=98	GT	0/0	0/0	0/0	0/0	2022-01-01	2022-01-01	2022-01-01	2022-01-01	0/0	0/0	0/0	0/0	0/0	0/0	0/0	0/0	0/0	0/0	0/0	0/0	0/0	0/0	0/0	0/0	0/0	0/0	0/0	0/0	0/0	0/0	0/0	0/0	0/0	0/0	0/0	0/0	0/0	0/0	0/0	0/0	0/0
scaffold_6	13348563	17096	T	A	.	PASS	NS=91;AF=0.995,0.005;AC=1;AN=98	GT	0/0	0/0	0/0	0/0	0/0	0/0	0/0	0/0	0/0	0/0	0/0	0/0	0/0	0/0	0/0	0/0	0/0	0/0	0/0	0/0	0/0	0/0	0/0	0/0	0/0	0/0	0/0	0/0	0/0	0/0	0/0	0/0	0/0	0/0	0/0	0/0	0/0	0/0	0/0	0/0	0/0
scaffold_6	17380238	17296	G	A	.	PASS	NS=91;AF=0.566,0.434;AC=79;AN=98	GT	2022-01-01	2022-01-01	2022-01-01	2022-01-01	2022-01-01	2022-01-01	2022-01-01	2022-01-01	2022-01-01	2022-01-01	2022-01-01	2022-01-01	2022-01-01	2022-01-01	2022-01-01	2022-01-01	0/1	2022-01-01	2022-01-01	2022-01-01	2022-01-01	2022-01-01	0/1	2022-01-01	2022-01-01	2022-01-01	2022-01-01	0/1	2022-01-01	2022-01-01	2022-01-01	2022-01-01	0/1	0/1	2022-01-01	0/1	0/0	0/0	0/0	0/1	0/0
scaffold_6	17380361	17297	A	G	.	PASS	NS=91;AF=0.896,0.104;AC=19;AN=98	GT	0/0	0/0	0/0	0/0	0/0	0/0	0/0	0/0	0/0	0/0	0/0	0/0	0/0	0/0	0/0	0/0	0/1	0/0	0/0	0/0	0/0	0/0	0/1	0/0	0/0	0/0	0/0	0/1	0/0	0/0	0/0	0/0	0/1	0/1	0/0	0/1	2022-01-01	2022-01-01	2022-01-01	0/1	2022-01-01
scaffold_6	17759488	17318	G	A	.	PASS	NS=91;AF=0.995,0.005;AC=1;AN=98	GT	0/0	0/0	0/0	0/0	0/0	0/0	0/0	0/0	0/0	0/0	0/0	0/0	0/0	0/0	0/0	0/0	0/0	0/0	0/0	0/0	0/0	0/0	0/0	1/0	0/0	0/0	0/0	0/0	0/0	0/0	0/0	0/0	0/0	0/0	0/0	0/0	0/0	0/0	0/0	0/0	0/0
scaffold_6	18071887	17328	G	A	.	PASS	NS=91;AF=0.56,0.44;AC=80;AN=98	GT	0/0	0/0	0/0	0/0	2022-01-01	2022-01-01	2022-01-01	2022-01-01	2022-01-01	2022-01-01	2022-01-01	2022-01-01	2022-01-01	2022-01-01	2022-01-01	2022-01-01	2022-01-01	2022-01-01	2022-01-01	2022-01-01	0/0	2022-01-01	2022-01-01	2022-01-01	2022-01-01	0/1	2022-01-01	2022-01-01	0/1	2022-01-01	2022-01-01	2022-01-01	2022-01-01	2022-01-01	2022-01-01	2022-01-01	2022-01-01	2022-01-01	0/0	2022-01-01	2022-01-01
scaffold_6	18684474	17380	T	G	.	PASS	NS=91;AF=0.588,0.412;AC=26;AN=98	GT	2022-01-01	2022-01-01	2022-01-01	2022-01-01	0/0	0/0	0/0	0/0	0/0	2022-01-01	0/0	2022-01-01	0/0	0/0	0/0	0/0	0/1	0/0	0/1	0/1	2022-01-01	0/0	0/0	0/0	0/0	0/1	0/0	0/0	0/1	0/0	0/0	0/0	0/0	0/0	0/1	0/0	0/0	0/0	2022-01-01	0/0	0/0
scaffold_6	18925589	17404	C	T	.	PASS	NS=91;AF=0.973,0.027;AC=4;AN=98	GT	0/0	0/0	0/0	0/0	0/0	0/0	0/0	0/0	0/0	0/0	0/0	0/0	0/0	0/0	0/0	0/0	1/0	0/0	0/0	1/0	0/0	1/0	1/0	0/0	0/0	0/0	0/0	0/0	0/0	0/0	0/0	0/0	0/0	0/0	0/0	0/0	0/0	0/0	0/0	0/0	0/0
scaffold_6	19949781	17490	C	T	.	PASS	NS=91;AF=0.978,0.022;AC=4;AN=98	GT	0/0	0/0	0/0	0/0	0/0	0/0	0/0	0/0	0/0	0/0	0/0	0/0	0/0	0/0	0/0	0/0	0/0	0/0	0/0	0/0	0/0	0/0	0/0	0/0	0/0	0/0	0/0	0/0	0/0	0/0	0/0	0/0	2022-01-01	1/0	0/0	1/0	0/0	0/0	0/0	0/0	0/0
scaffold_6	20031103	17514	A	T	.	PASS	NS=91;AF=0.984,0.016;AC=3;AN=98	GT	0/0	0/0	0/0	0/0	0/0	0/0	0/0	0/0	0/0	0/0	0/0	0/0	0/0	0/0	0/0	0/0	0/0	0/0	0/0	0/0	0/0	0/0	0/0	0/0	0/0	0/0	0/0	0/0	0/0	0/0	0/0	0/0	0/0	2022-01-01	0/1	0/0	0/0	0/0	0/0	0/0	0/0
scaffold_6	20109190	17519	T	C	.	PASS	NS=91;AF=0.962,0.038;AC=7;AN=98	GT	0/0	0/0	0/0	0/0	0/0	0/0	0/0	0/0	0/0	0/0	0/0	0/0	0/0	0/0	0/0	0/0	0/0	0/0	0/0	0/0	0/0	0/0	0/0	0/0	0/0	0/0	0/0	0/0	1/0	0/0	0/0	0/0	0/0	0/0	0/0	0/0	0/0	0/0	0/0	0/0	0/0
scaffold_6	20548101	17579	T	C	.	PASS	NS=91;AF=0.94,0.06;AC=11;AN=98	GT	0/0	0/0	0/0	0/0	0/0	0/0	0/0	0/0	0/0	0/0	0/0	0/0	0/0	0/0	0/0	0/0	0/0	0/0	0/0	0/0	0/0	0/0	0/0	0/0	0/0	0/0	0/0	0/0	0/1	0/0	0/0	0/0	0/0	0/0	0/0	0/0	2022-01-01	2022-01-01	0/0	0/1	0/1
scaffold_6	20870265	17615	T	A	.	PASS	NS=91;AF=0.995,0.005;AC=1;AN=98	GT	0/0	0/0	0/0	0/0	0/0	0/0	0/0	0/0	0/0	0/0	0/0	0/0	0/0	0/0	0/0	0/0	0/0	0/0	0/0	0/0	0/0	0/0	0/0	0/0	0/0	0/0	0/0	0/0	0/0	0/0	0/0	0/0	0/0	0/0	0/0	0/0	0/0	0/0	0/0	0/0	0/0
scaffold_6	21275715	17668	C	G	.	PASS	NS=91;AF=0.989,0.011;AC=2;AN=98	GT	0/0	0/0	0/0	0/0	0/0	0/0	0/0	0/0	0/0	0/0	0/0	0/0	0/0	0/0	0/0	0/0	0/0	0/0	0/0	0/0	0/0	0/0	0/0	0/0	0/0	0/0	0/0	0/0	0/0	1/0	0/0	1/0	0/0	0/0	0/0	0/0	0/0	0/0	0/0	0/0	0/0
scaffold_6	21551900	17712	C	T	.	PASS	NS=91;AF=0.566,0.434;AC=79;AN=98	GT	2022-01-01	2022-01-01	2022-01-01	2022-01-01	2022-01-01	2022-01-01	2022-01-01	2022-01-01	0/0	0/0	0/0	0/0	0/0	0/0	0/0	0/0	1/0	2022-01-01	2022-01-01	2022-01-01	2022-01-01	2022-01-01	2022-01-01	2022-01-01	2022-01-01	2022-01-01	2022-01-01	2022-01-01	2022-01-01	2022-01-01	2022-01-01	2022-01-01	2022-01-01	2022-01-01	2022-01-01	2022-01-01	2022-01-01	2022-01-01	2022-01-01	2022-01-01	2022-01-01
scaffold_6	21551967	17711	T	A	.	PASS	NS=91;AF=0.934,0.066;AC=12;AN=98	GT	0/0	0/0	0/0	0/0	0/0	0/0	0/0	0/0	0/0	0/0	0/0	0/0	0/0	0/0	0/0	0/0	0/0	0/0	0/0	0/0	1/0	0/0	2022-01-01	1/0	0/0	0/0	0/0	0/0	0/0	0/0	0/0	0/0	2022-01-01	2022-01-01	1/0	1/0	0/0	0/0	0/0	0/0	0/0
scaffold_6	22083472	17780	C	T	.	PASS	NS=91;AF=0.918,0.082;AC=15;AN=98	GT	0/0	0/0	0/0	0/0	2022-01-01	2022-01-01	2022-01-01	2022-01-01	0/0	0/0	0/0	0/0	0/0	0/0	0/0	0/0	0/0	0/0	0/0	0/0	2022-01-01	2022-01-01	0/1	2022-01-01	0/0	0/0	0/0	0/0	0/0	0/0	0/0	0/0	0/0	0/0	0/0	0/0	0/0	0/0	0/0	0/0	0/0
scaffold_6	22338945	17803	G	A	.	PASS	NS=91;AF=0.989,0.011;AC=2;AN=98	GT	0/0	0/0	0/0	0/0	0/0	0/0	0/0	0/0	0/0	0/0	0/0	0/0	0/0	0/0	0/0	0/0	0/0	0/0	0/0	0/0	0/0	0/0	0/0	0/0	0/0	0/0	0/0	0/0	0/0	0/0	0/0	0/0	0/0	0/0	0/0	0/0	0/1	0/1	0/0	0/0	0/0
scaffold_6	22534002	17837	G	A	.	PASS	NS=91;AF=0.764,0.236;AC=43;AN=98	GT	0/0	0/0	0/0	0/0	2022-01-01	2022-01-01	2022-01-01	2022-01-01	2022-01-01	2022-01-01	2022-01-01	2022-01-01	2022-01-01	2022-01-01	0/0	2022-01-01	2022-01-01	0/1	2022-01-01	0/0	2022-01-01	0/0	2022-01-01	2022-01-01	0/1	0/1	0/1	0/1	2022-01-01	2022-01-01	0/0	0/1	0/0	0/1	0/0	0/0	0/0	0/0	0/0	0/0	0/0
scaffold_6	22593166	17856	T	C	.	PASS	NS=91;AF=0.995,0.005;AC=1;AN=98	GT	0/0	0/0	0/0	0/0	0/0	0/0	0/0	0/0	0/0	0/0	0/0	0/0	0/0	0/0	0/0	0/0	0/0	0/0	0/0	0/0	0/0	0/0	0/0	0/0	0/0	0/0	0/0	0/0	0/0	1/0	0/0	0/0	0/0	0/0	0/0	0/0	0/0	0/0	0/0	0/0	0/0
scaffold_6	22823484	17902	A	T	.	PASS	NS=91;AF=0.989,0.011;AC=2;AN=98	GT	0/0	0/0	0/0	0/0	0/0	0/0	0/0	0/0	0/0	0/0	2022-01-01	0/0	0/0	0/0	0/0	0/0	0/0	0/0	0/0	0/0	0/0	0/0	0/0	0/0	0/0	0/0	0/0	0/0	0/0	0/0	0/0	0/0	0/0	0/0	0/0	0/0	0/0	0/0	0/0	0/0	0/0
scaffold_6	22843836	17906	C	G	.	PASS	NS=91;AF=0.995,0.005;AC=1;AN=98	GT	0/0	0/0	0/0	0/0	0/0	0/0	0/0	0/0	0/0	0/0	0/0	0/0	0/0	0/0	0/0	0/0	0/0	1/0	0/0	0/0	0/0	0/0	0/0	0/0	0/0	0/0	0/0	0/0	0/0	0/0	0/0	0/0	0/0	0/0	0/0	0/0	0/0	0/0	0/0	0/0	0/0
scaffold_6	22931913	17919	C	T	.	PASS	NS=91;AF=0.978,0.022;AC=4;AN=98	GT	0/0	0/0	0/0	0/0	0/0	0/0	0/0	0/0	0/0	0/0	0/0	0/0	0/0	0/0	0/0	0/0	0/0	0/0	0/0	0/0	0/0	0/0	0/0	0/0	1/0	1/0	1/0	1/0	0/0	0/0	0/0	0/0	0/0	0/0	0/0	0/0	0/0	0/0	0/0	0/0	0/0
scaffold_6	23294335	17991	G	C	.	PASS	NS=91;AF=0.967,0.033;AC=2;AN=98	GT	0/0	0/0	0/0	0/0	0/0	0/0	0/0	0/0	0/0	0/0	0/0	0/0	0/0	0/0	0/0	0/0	0/0	0/0	0/0	0/0	0/0	0/0	0/0	0/0	0/0	0/0	0/0	0/0	0/0	0/0	0/0	0/0	0/0	0/0	0/0	1/0	0/0	0/0	0/0	0/0	0/0
scaffold_6	23586753	18048	C	T	.	PASS	NS=91;AF=0.956,0.044;AC=8;AN=98	GT	0/0	0/0	0/0	0/0	2022-01-01	2022-01-01	2022-01-01	2022-01-01	0/0	0/0	0/0	0/0	0/0	0/0	0/0	0/0	0/0	0/0	0/0	0/0	0/0	0/0	0/0	0/0	0/0	0/0	0/0	0/0	0/0	0/0	0/0	0/0	0/0	0/0	0/0	0/0	0/0	0/0	0/0	0/0	0/0
scaffold_6	23694672	18100	T	G	.	PASS	NS=91;AF=0.995,0.005;AC=1;AN=98	GT	0/0	0/0	0/0	0/0	0/0	0/0	0/0	0/0	0/0	0/0	0/0	0/0	0/0	0/0	0/0	0/0	0/0	0/0	0/0	0/0	0/0	0/0	0/0	0/0	0/0	0/0	0/0	0/0	0/0	0/0	0/0	0/0	0/0	0/0	0/0	0/0	0/0	0/0	0/0	0/0	0/0
scaffold_6	23759865	18104	C	T	.	PASS	NS=91;AF=0.791,0.209;AC=24;AN=98	GT	0/0	0/0	0/0	0/0	0/0	0/0	0/0	0/0	0/0	0/0	0/0	0/0	0/0	0/0	0/0	0/0	0/0	0/0	0/0	0/0	1/0	1/0	0/0	0/0	1/0	0/0	1/0	1/0	2022-01-01	1/0	0/0	1/0	0/0	0/0	0/0	0/0	2022-01-01	2022-01-01	1/0	0/0	2022-01-01
scaffold_6	23844858	18114	T	C	.	PASS	NS=91;AF=0.758,0.242;AC=2;AN=98	GT	0/0	0/0	0/0	0/0	0/0	0/0	0/0	0/0	0/0	0/0	0/0	0/0	0/0	0/0	0/0	0/0	0/0	0/0	0/0	0/0	0/0	0/0	0/0	0/0	0/0	0/0	0/0	0/0	0/0	0/0	0/0	0/0	0/0	0/0	0/0	0/0	0/0	0/0	0/0	0/0	0/0
scaffold_6	23978478	18161	A	C	.	PASS	NS=91;AF=0.538,0.462;AC=84;AN=98	GT	2022-01-01	2022-01-01	2022-01-01	2022-01-01	2022-01-01	2022-01-01	2022-01-01	2022-01-01	0/0	0/0	0/0	0/0	2022-01-01	0/0	0/0	0/0	2022-01-01	2022-01-01	2022-01-01	2022-01-01	2022-01-01	2022-01-01	2022-01-01	2022-01-01	2022-01-01	2022-01-01	2022-01-01	2022-01-01	2022-01-01	2022-01-01	2022-01-01	2022-01-01	2022-01-01	2022-01-01	2022-01-01	2022-01-01	2022-01-01	2022-01-01	2022-01-01	2022-01-01	2022-01-01
scaffold_6	24104187	18203	G	T	.	PASS	NS=91;AF=0.995,0.005;AC=1;AN=98	GT	0/0	0/0	0/0	0/0	0/0	0/0	0/0	0/0	0/0	0/0	0/0	0/0	0/0	0/0	0/0	0/0	0/0	0/0	0/0	0/0	0/0	0/0	0/0	0/0	0/0	0/0	0/0	0/0	0/0	0/0	0/0	0/0	0/0	0/0	1/0	0/0	0/0	0/0	0/0	0/0	0/0
scaffold_6	24416696	18234	G	A	.	PASS	NS=91;AF=0.989,0.011;AC=1;AN=98	GT	0/0	0/0	0/0	0/0	0/0	0/0	0/0	0/0	0/0	0/0	0/0	0/0	0/0	0/0	0/0	0/0	0/0	0/0	0/0	0/0	0/0	0/0	0/0	0/0	0/0	0/0	0/0	0/0	0/0	0/0	0/0	0/0	0/0	0/0	0/0	0/0	0/0	0/0	0/0	0/0	0/0
scaffold_6	24505472	18260	T	C	.	PASS	NS=91;AF=0.956,0.044;AC=8;AN=98	GT	0/0	0/0	0/0	0/0	0/0	0/0	0/0	0/0	0/0	0/0	0/0	0/0	0/0	0/0	0/0	0/0	0/0	0/0	0/0	0/0	1/0	0/0	0/0	2022-01-01	1/0	1/0	1/0	0/0	0/0	0/0	0/0	1/0	0/0	0/0	0/0	0/0	0/0	0/0	0/0	0/0	0/0
scaffold_6	24638086	18277	G	A	.	PASS	NS=91;AF=0.973,0.027;AC=5;AN=98	GT	0/0	0/0	0/0	0/0	0/0	0/0	0/0	0/0	0/0	0/0	0/0	0/0	0/0	0/0	0/0	0/0	0/0	0/0	0/0	0/0	0/0	0/0	0/0	0/0	0/1	0/0	0/1	0/1	0/0	0/0	0/0	0/0	0/0	0/0	0/0	0/0	0/1	0/0	0/0	0/1	0/0
scaffold_6	24657368	18283	T	A	.	PASS	NS=91;AF=0.995,0.005;AC=1;AN=98	GT	0/0	0/0	0/0	0/0	0/0	0/0	0/0	0/0	0/0	0/0	0/0	0/0	0/0	0/0	0/0	0/0	0/0	0/0	0/0	0/0	0/0	0/0	0/0	0/0	0/0	0/0	0/0	0/0	0/0	1/0	0/0	0/0	0/0	0/0	0/0	0/0	0/0	0/0	0/0	0/0	0/0
scaffold_6	24707763	18305	T	A	.	PASS	NS=91;AF=0.989,0.011;AC=2;AN=98	GT	0/0	0/0	0/0	0/0	0/0	0/0	0/0	0/0	0/0	0/0	0/0	0/0	0/0	0/0	0/0	0/0	0/0	0/0	0/0	0/0	0/0	0/0	0/0	0/0	0/0	0/0	0/0	0/0	0/0	0/0	2022-01-01	0/0	0/0	0/0	0/0	0/0	0/0	0/0	0/0	0/0	0/0
scaffold_6	24714420	18307	A	T	.	PASS	NS=91;AF=0.945,0.055;AC=3;AN=98	GT	0/0	0/0	0/0	0/0	0/0	0/0	0/0	0/0	0/0	0/0	0/0	0/0	0/0	0/0	0/0	0/0	0/0	0/0	0/0	0/0	0/0	0/1	0/0	2022-01-01	0/0	0/0	0/0	0/0	0/0	0/0	0/0	0/0	0/0	0/0	0/0	0/0	0/0	0/0	0/0	0/0	0/0
scaffold_6	24735873	18314	G	A	.	PASS	NS=91;AF=0.995,0.005;AC=1;AN=98	GT	0/0	0/0	0/0	0/0	0/0	0/0	0/0	0/0	0/0	0/0	0/0	0/0	0/0	0/0	0/0	0/0	0/0	0/0	0/0	0/0	0/0	0/0	0/0	0/0	0/0	0/0	0/0	0/0	0/0	0/0	0/0	0/0	0/0	0/0	0/0	1/0	0/0	0/0	0/0	0/0	0/0
scaffold_6	24743229	18316	G	A	.	PASS	NS=91;AF=0.995,0.005;AC=1;AN=98	GT	0/0	0/0	0/0	0/0	0/0	0/0	0/0	0/0	0/0	0/0	0/0	0/0	0/0	0/0	0/0	0/0	0/0	0/0	0/0	0/0	0/0	0/0	0/0	0/0	0/0	0/0	0/0	0/0	0/0	0/0	0/0	0/0	0/0	0/0	0/0	0/0	0/0	0/0	0/0	0/0	0/0
scaffold_6	24763438	18323	T	A	.	PASS	NS=91;AF=0.621,0.379;AC=69;AN=98	GT	2022-01-01	2022-01-01	2022-01-01	2022-01-01	2022-01-01	2022-01-01	2022-01-01	2022-01-01	0/0	2022-01-01	2022-01-01	2022-01-01	2022-01-01	2022-01-01	2022-01-01	2022-01-01	0/0	0/0	0/0	0/0	2022-01-01	2022-01-01	2022-01-01	2022-01-01	0/0	1/0	0/0	0/0	2022-01-01	1/0	2022-01-01	2022-01-01	2022-01-01	2022-01-01	2022-01-01	2022-01-01	1/0	2022-01-01	1/0	1/0	1/0
scaffold_6	24789071	18330	C	A	.	PASS	NS=91;AF=0.896,0.104;AC=19;AN=98	GT	0/0	0/0	0/0	0/0	0/0	0/0	0/0	0/0	0/0	0/0	0/0	0/0	0/0	0/0	0/0	2022-01-01	0/0	0/1	0/0	0/0	0/1	0/1	0/0	0/0	2022-01-01	0/1	2022-01-01	2022-01-01	0/0	0/0	0/0	0/0	0/0	0/0	0/0	0/0	0/1	0/1	0/1	0/1	0/1
scaffold_6	24823767	18346	G	A	.	PASS	NS=91;AF=0.973,0.027;AC=5;AN=98	GT	0/0	0/0	0/0	0/0	0/0	0/0	0/0	0/0	0/0	0/0	0/0	0/0	0/0	0/0	0/0	0/0	0/0	0/0	0/0	0/0	0/0	0/0	0/0	0/0	0/0	0/0	0/0	0/0	0/0	0/0	0/0	0/0	0/0	0/0	0/0	0/0	0/0	0/0	0/0	0/0	0/0
scaffold_6	24978790	18379	A	T	.	PASS	NS=91;AF=0.956,0.044;AC=8;AN=98	GT	0/0	0/0	0/0	0/0	0/0	0/0	0/0	0/0	2022-01-01	2022-01-01	2022-01-01	0/0	0/0	0/0	0/0	0/0	0/0	0/0	0/0	0/0	0/0	0/0	0/0	0/0	0/0	1/0	0/0	1/0	0/0	0/0	0/0	0/0	0/0	0/0	0/0	0/0	0/0	0/0	0/0	0/0	0/0
scaffold_6	25026081	18384	A	T	.	PASS	NS=91;AF=0.995,0.005;AC=1;AN=98	GT	0/0	0/0	0/0	0/0	0/0	0/0	0/0	0/0	0/0	0/0	0/0	0/0	0/0	0/0	0/0	0/0	0/0	0/0	0/0	0/0	0/0	0/0	0/0	0/0	0/0	0/0	0/0	0/1	0/0	0/0	0/0	0/0	0/0	0/0	0/0	0/0	0/0	0/0	0/0	0/0	0/0
scaffold_6	25043417	18387	C	T	.	PASS	NS=91;AF=0.995,0.005;AC=1;AN=98	GT	0/0	0/0	0/0	0/0	0/0	0/0	0/0	0/0	0/0	0/0	0/0	0/0	0/0	0/0	0/0	0/0	0/0	0/0	0/0	0/0	0/0	0/0	0/0	0/0	0/0	0/0	0/0	0/0	0/0	0/0	0/0	0/0	1/0	0/0	0/0	0/0	0/0	0/0	0/0	0/0	0/0
scaffold_6	25052414	18397	G	A	.	PASS	NS=91;AF=0.819,0.181;AC=33;AN=98	GT	2022-01-01	2022-01-01	2022-01-01	2022-01-01	0/0	0/0	0/0	0/0	0/0	0/0	0/0	0/0	0/0	0/0	0/0	0/0	0/0	2022-01-01	0/0	0/0	0/0	0/1	0/0	0/0	0/1	0/0	0/1	2022-01-01	0/1	0/0	2022-01-01	0/1	0/1	0/1	2022-01-01	0/0	0/1	0/0	0/1	0/1	0/1
scaffold_6	25071409	18407	T	A	.	PASS	NS=91;AF=0.94,0.06;AC=11;AN=98	GT	0/0	0/0	0/0	0/0	0/0	0/0	0/0	0/0	0/0	0/0	0/0	0/0	0/0	0/0	0/0	0/0	0/0	0/0	0/0	0/0	0/0	0/0	0/0	0/0	1/0	0/0	1/0	0/0	1/0	2022-01-01	0/0	1/0	0/0	1/0	0/0	2022-01-01	0/0	0/0	0/0	0/0	0/0
scaffold_6	25093465	18410	T	C	.	PASS	NS=91;AF=0.995,0.005;AC=1;AN=98	GT	0/0	0/0	0/0	0/0	0/0	0/0	0/0	0/0	0/0	0/0	0/0	0/0	0/0	0/0	0/0	0/0	0/0	0/0	0/0	0/0	0/0	0/0	0/0	0/0	0/0	0/0	0/0	0/0	0/0	0/0	0/0	0/0	0/0	0/0	0/0	0/0	0/0	0/0	0/0	0/0	0/1
scaffold_7	5525	22917	C	T	.	PASS	NS=91;AF=0.989,0.011;AC=2;AN=98	GT	0/0	0/0	0/0	0/0	0/0	0/0	0/0	0/0	0/0	0/0	0/0	0/0	0/0	0/0	0/0	0/0	0/0	0/0	0/0	0/0	0/0	0/0	0/0	0/0	0/0	0/0	0/0	0/0	0/0	0/0	0/0	0/1	0/0	0/0	0/0	0/0	0/0	0/0	0/0	0/0	0/0
scaffold_7	128414	20980	T	C	.	PASS	NS=91;AF=0.989,0.011;AC=2;AN=98	GT	0/0	0/0	0/0	0/0	0/0	0/0	0/0	0/0	0/0	0/0	0/0	0/0	0/0	0/0	0/0	0/0	0/0	0/0	0/0	0/0	0/0	0/0	0/0	0/1	0/0	0/0	0/0	0/0	0/0	0/0	0/0	0/0	0/0	0/0	0/0	0/0	0/0	0/0	0/0	0/0	0/0
scaffold_7	159859	21279	G	T	.	PASS	NS=91;AF=0.989,0.011;AC=2;AN=98	GT	0/0	2022-01-01	0/0	0/0	0/0	0/0	0/0	0/0	0/0	0/0	0/0	0/0	0/0	0/0	0/0	0/0	0/0	0/0	0/0	0/0	0/0	0/0	0/0	0/0	0/0	0/0	0/0	0/0	0/0	0/0	0/0	0/0	0/0	0/0	0/0	0/0	0/0	0/0	0/0	0/0	0/0
scaffold_7	180383	21369	C	G	.	PASS	NS=91;AF=0.978,0.022;AC=4;AN=98	GT	0/0	0/0	0/0	0/0	0/0	0/0	0/0	0/0	0/0	0/0	0/0	0/0	0/0	0/0	0/0	0/0	0/0	0/0	0/0	0/0	0/0	0/0	0/0	0/0	0/0	0/0	0/0	0/0	0/0	0/0	0/0	0/1	0/0	0/0	0/0	0/0	0/0	0/0	0/0	0/0	0/0
scaffold_7	237211	22030	T	G	.	PASS	NS=91;AF=0.945,0.055;AC=10;AN=98	GT	0/0	0/0	0/0	0/0	0/0	0/0	0/0	0/0	0/0	0/0	0/0	0/0	0/0	0/0	0/0	0/0	0/0	0/0	0/0	0/0	0/0	0/0	0/0	0/0	0/0	0/0	0/0	0/0	0/0	0/0	0/0	0/0	0/1	0/0	2022-01-01	0/1	0/0	0/0	0/0	0/1	0/1
scaffold_7	272594	22156	T	A	.	PASS	NS=91;AF=0.874,0.126;AC=16;AN=98	GT	0/0	0/0	0/0	0/0	0/0	0/0	0/0	0/0	2022-01-01	2022-01-01	2022-01-01	2022-01-01	2022-01-01	2022-01-01	2022-01-01	2022-01-01	0/0	0/0	0/0	0/0	0/0	0/0	0/0	0/0	0/0	0/0	0/0	0/0	0/0	0/0	0/0	0/0	0/0	0/0	0/0	0/0	0/0	0/0	0/0	0/0	0/0
scaffold_7	297434	22219	C	A	.	PASS	NS=91;AF=0.978,0.022;AC=4;AN=98	GT	0/0	0/0	0/0	0/0	0/0	0/0	0/0	0/0	0/0	0/0	0/0	0/0	0/0	0/0	0/0	0/0	0/0	0/0	0/0	0/0	0/0	0/0	0/0	0/0	0/0	0/0	0/0	0/0	0/0	0/0	0/0	0/0	0/0	0/0	0/0	0/0	0/1	0/0	0/0	0/1	0/1
scaffold_7	381153	22501	C	T	.	PASS	NS=91;AF=0.973,0.027;AC=5;AN=98	GT	0/0	0/0	0/0	0/0	0/0	0/0	0/0	0/0	0/0	0/0	0/0	0/0	0/0	0/0	0/0	0/0	0/1	0/1	2022-01-01	0/1	0/0	0/0	0/0	0/0	0/0	0/0	0/0	0/0	0/0	0/0	0/0	0/0	0/0	0/0	0/0	0/0	0/0	0/0	0/0	0/0	0/0
scaffold_7	438871	22654	C	T	.	PASS	NS=91;AF=0.956,0.044;AC=8;AN=98	GT	0/0	0/0	0/0	0/0	0/0	0/0	0/0	0/0	0/0	0/0	0/0	0/0	0/0	0/0	0/0	0/0	2022-01-01	2022-01-01	2022-01-01	2022-01-01	0/0	0/0	0/0	0/0	0/0	0/0	0/0	0/0	0/0	0/0	0/0	0/0	0/0	0/0	0/0	0/0	0/0	0/0	0/0	0/0	0/0
scaffold_7	460148	22739	G	T	.	PASS	NS=91;AF=0.984,0.016;AC=3;AN=98	GT	0/0	0/0	0/0	0/0	0/0	0/0	0/0	0/0	0/0	0/0	0/0	0/0	0/0	0/0	0/0	0/0	0/0	0/0	0/0	0/0	0/0	0/0	0/0	0/0	1/0	1/0	1/0	0/0	0/0	0/0	0/0	0/0	0/0	0/0	0/0	0/0	0/0	0/0	0/0	0/0	0/0
scaffold_7	483707	22778	A	G	.	PASS	NS=91;AF=0.522,0.478;AC=9;AN=98	GT	0/0	0/0	0/0	0/0	0/0	0/0	0/0	0/0	0/0	0/0	0/0	0/0	0/0	0/0	0/0	0/0	1/0	1/0	0/0	1/0	0/0	0/0	0/0	0/0	0/0	0/0	0/0	0/0	0/0	0/0	0/0	0/0	1/0	0/0	0/0	1/0	0/0	0/0	0/0	1/0	0/0
scaffold_7	530710	22882	C	T	.	PASS	NS=91;AF=0.764,0.236;AC=2;AN=98	GT	0/0	0/0	0/0	0/0	0/0	0/0	0/0	0/0	0/0	0/0	0/0	0/0	0/0	0/0	0/0	0/0	0/0	0/0	0/0	0/0	0/0	0/0	0/0	0/0	0/0	0/0	0/0	0/0	0/0	0/1	0/1	0/0	0/0	0/0	0/0	0/0	0/0	0/0	0/0	0/0	0/0
scaffold_7	543603	22908	C	T	.	PASS	NS=91;AF=0.527,0.473;AC=9;AN=98	GT	0/0	0/0	0/0	0/0	0/0	0/0	0/0	0/0	0/0	0/0	0/0	0/0	0/0	0/0	0/0	0/0	0/1	0/1	0/0	0/1	0/0	0/0	0/0	0/0	0/0	0/0	0/0	0/0	0/0	0/0	0/0	0/1	0/0	0/0	0/0	0/0	0/0	0/0	0/0	0/0	0/0
scaffold_7	558664	22951	G	T	.	PASS	NS=91;AF=0.791,0.209;AC=38;AN=98	GT	0/0	0/0	2022-01-01	0/0	0/0	0/0	0/0	0/0	0/0	0/0	0/0	0/0	0/0	0/0	0/0	0/0	1/0	1/0	2022-01-01	1/0	1/0	2022-01-01	2022-01-01	2022-01-01	2022-01-01	2022-01-01	2022-01-01	2022-01-01	2022-01-01	2022-01-01	2022-01-01	1/0	0/0	1/0	0/0	1/0	1/0	1/0	1/0	1/0	0/0
scaffold_7	560260	22962	C	T	.	PASS	NS=91;AF=0.973,0.027;AC=5;AN=98	GT	0/0	0/0	0/0	0/0	0/0	0/0	0/0	0/0	0/0	0/0	0/0	0/0	0/0	0/0	0/0	0/0	0/0	0/0	0/0	0/0	0/0	0/0	0/0	0/0	0/0	0/0	0/0	0/0	0/0	0/0	0/0	0/0	2022-01-01	0/1	2022-01-01	0/0	0/0	0/0	0/0	0/0	0/0
scaffold_7	572575	23007	G	A	.	PASS	NS=91;AF=0.951,0.049;AC=9;AN=98	GT	2022-01-01	2022-01-01	0/0	2022-01-01	0/0	0/0	0/0	0/0	0/0	0/0	0/0	0/0	0/0	0/0	0/0	0/0	0/0	0/0	0/0	0/0	0/0	0/0	0/0	0/0	0/0	0/0	0/0	0/0	0/0	0/0	0/0	0/0	0/0	0/0	0/0	1/0	0/0	0/0	0/0	0/0	0/0
scaffold_7	707314	23335	A	G	.	PASS	NS=91;AF=0.956,0.044;AC=8;AN=98	GT	0/0	0/0	0/0	0/0	2022-01-01	2022-01-01	2022-01-01	2022-01-01	0/0	0/0	0/0	0/0	0/0	0/0	0/0	0/0	0/0	0/0	0/0	0/0	0/0	0/0	0/0	0/0	0/0	0/0	0/0	0/0	0/0	0/0	0/0	0/0	0/0	0/0	0/0	0/0	0/0	0/0	0/0	0/0	0/0
scaffold_7	1012887	20458	T	G	.	PASS	NS=91;AF=0.995,0.005;AC=1;AN=98	GT	0/0	0/0	0/0	0/0	0/0	0/0	0/0	0/0	0/0	0/0	0/0	0/0	0/0	0/0	0/0	0/0	0/0	0/0	0/0	0/0	0/0	0/0	0/0	0/0	0/0	0/0	0/0	0/0	0/0	0/0	0/0	0/0	1/0	0/0	0/0	0/0	0/0	0/0	0/0	0/0	0/0
scaffold_7	1056881	20553	G	A	.	PASS	NS=91;AF=0.995,0.005;AC=1;AN=98	GT	0/0	0/0	0/0	0/0	0/0	0/0	0/0	0/0	0/0	0/0	0/0	0/0	0/0	0/0	0/0	0/0	0/0	0/0	0/0	0/0	0/0	0/0	0/0	0/0	0/0	0/0	0/0	0/0	0/0	0/0	0/0	0/0	0/1	0/0	0/0	0/0	0/0	0/0	0/0	0/0	0/0
scaffold_7	1057034	20552	C	T	.	PASS	NS=91;AF=0.648,0.352;AC=28;AN=98	GT	0/0	0/0	0/0	0/0	2022-01-01	2022-01-01	2022-01-01	2022-01-01	0/0	0/0	0/0	0/0	0/0	0/0	0/0	0/0	0/0	0/0	0/1	0/0	0/0	2022-01-01	2022-01-01	0/1	0/0	2022-01-01	0/0	0/0	0/1	0/1	2022-01-01	0/1	0/0	0/0	0/0	0/0	0/0	0/1	0/1	0/0	0/0
scaffold_7	1180442	20796	A	G	.	PASS	NS=91;AF=0.912,0.088;AC=16;AN=98	GT	0/0	0/0	0/0	0/0	0/0	0/0	0/0	0/0	2022-01-01	2022-01-01	2022-01-01	2022-01-01	2022-01-01	2022-01-01	2022-01-01	2022-01-01	0/0	0/0	0/0	0/0	0/0	0/0	0/0	0/0	0/0	0/0	0/0	0/0	0/0	0/0	0/0	0/0	0/0	0/0	0/0	0/0	0/0	0/0	0/0	0/0	0/0
scaffold_7	1267738	20955	A	G	.	PASS	NS=91;AF=0.505,0.495;AC=32;AN=98	GT	0/0	0/0	0/0	0/0	2022-01-01	2022-01-01	2022-01-01	2022-01-01	2022-01-01	2022-01-01	2022-01-01	2022-01-01	2022-01-01	2022-01-01	2022-01-01	2022-01-01	0/0	0/0	0/0	0/0	0/0	0/0	2022-01-01	0/0	0/0	0/0	0/0	0/0	0/0	0/0	0/0	0/0	0/0	0/0	0/1	0/0	0/1	0/0	0/0	0/0	0/0
scaffold_7	1483990	21225	G	T	.	PASS	NS=91;AF=0.973,0.027;AC=5;AN=98	GT	1/0	0/0	2022-01-01	0/0	0/0	0/0	0/0	0/0	0/0	0/0	0/0	0/0	0/0	0/0	0/0	0/0	0/0	0/0	0/0	0/0	0/0	0/0	0/0	0/0	0/0	0/0	0/0	0/0	0/0	0/0	0/0	0/0	0/0	0/0	0/0	0/0	0/0	0/0	0/0	0/0	0/0
scaffold_7	1484154	21224	T	A	.	PASS	NS=91;AF=0.923,0.077;AC=14;AN=98	GT	0/0	0/0	0/0	0/0	0/0	0/0	0/0	0/0	0/0	0/0	0/0	0/0	0/0	0/0	0/0	0/0	2022-01-01	1/0	0/0	0/0	1/0	0/0	1/0	2022-01-01	0/0	0/0	0/0	0/0	0/0	0/0	0/0	0/0	2022-01-01	0/0	0/0	2022-01-01	1/0	0/0	0/0	0/0	0/0
scaffold_7	1501178	21248	C	G	.	PASS	NS=91;AF=0.819,0.181;AC=33;AN=98	GT	0/0	0/0	0/0	0/0	0/0	0/0	0/0	0/0	0/0	0/0	0/0	0/0	2022-01-01	0/0	2022-01-01	2022-01-01	2022-01-01	2022-01-01	1/0	0/0	1/0	0/0	0/0	0/0	1/0	1/0	1/0	1/0	2022-01-01	0/0	1/0	0/0	1/0	2022-01-01	2022-01-01	0/0	0/0	1/0	1/0	2022-01-01	1/0
scaffold_7	1501294	21247	G	A	.	PASS	NS=91;AF=0.967,0.033;AC=6;AN=98	GT	0/0	0/0	0/0	0/0	0/0	0/0	0/0	0/0	0/0	0/0	0/0	0/0	0/0	0/0	0/0	0/0	0/0	0/0	0/0	0/0	0/0	0/0	0/0	0/0	0/0	0/0	0/0	0/0	0/0	0/0	0/0	0/0	0/0	0/0	0/0	0/0	0/0	2022-01-01	1/0	0/0	0/0
scaffold_7	1611240	21283	A	C	.	PASS	NS=91;AF=0.632,0.368;AC=67;AN=98	GT	2022-01-01	2022-01-01	2022-01-01	2022-01-01	0/0	0/0	0/0	0/0	0/0	0/0	0/0	0/0	0/0	0/0	0/0	0/0	2022-01-01	2022-01-01	2022-01-01	2022-01-01	2022-01-01	0/1	2022-01-01	2022-01-01	2022-01-01	2022-01-01	2022-01-01	2022-01-01	2022-01-01	0/1	0/1	2022-01-01	2022-01-01	2022-01-01	2022-01-01	0/1	0/1	0/1	0/1	2022-01-01	2022-01-01
scaffold_7	1635779	21292	A	T	.	PASS	NS=91;AF=0.775,0.225;AC=31;AN=98	GT	0/0	0/0	0/0	0/0	2022-01-01	2022-01-01	2022-01-01	2022-01-01	2022-01-01	2022-01-01	2022-01-01	2022-01-01	2022-01-01	2022-01-01	2022-01-01	2022-01-01	0/0	0/0	0/0	0/0	0/0	1/0	0/0	1/0	0/0	0/0	0/0	0/0	0/0	0/0	0/0	1/0	0/0	0/0	1/0	0/0	0/0	0/0	0/0	0/0	0/0
scaffold_7	1757425	21323	A	G	.	PASS	NS=91;AF=0.786,0.214;AC=17;AN=98	GT	2022-01-01	2022-01-01	2022-01-01	2022-01-01	0/0	0/0	0/0	0/0	0/0	0/0	0/0	0/0	0/0	0/0	0/0	0/0	0/0	2022-01-01	0/1	0/0	0/0	0/0	0/0	0/0	0/0	0/0	0/0	0/0	0/0	0/0	0/1	0/0	0/0	0/0	0/1	0/0	0/0	0/1	0/0	0/0	0/0
scaffold_7	1771459	21329	G	T	.	PASS	NS=91;AF=0.984,0.016;AC=3;AN=98	GT	0/0	0/0	0/0	0/0	0/0	0/0	0/0	0/0	0/0	0/0	0/0	0/0	0/0	0/0	0/0	0/0	0/0	0/0	0/0	0/0	0/0	0/0	0/0	0/0	0/0	0/0	0/0	0/0	0/0	0/0	0/0	0/0	0/1	0/1	0/0	0/1	0/0	0/0	0/0	0/0	0/0
[truncated: 396 more rows]
[truncated: 7 more columns]
