# Supplementary material for: Transposable elements maintain genome-wide heterozygosity in inbred populations
Source: Nat Commun. 2022 Nov 17;13:7022. doi: 10.1038/s41467-022-34795-4 (PMC9672359; doi:10.1038/s41467-022-34795-4)
Supplement: Supplementary file 8 — Supplementary Data 5 [file 41467_2022_34795_MOESM8_ESM.xls]

## Sheet: Sheet2
Supplementary Data 5. Arabisopsis lyrata samples with their geographical coordinates, predominant mating system (Outcrossing vs. Self-fertilization) and average inbreeding coefficient (Fis). "Cluster" represents the genetic groups as detected by our PCadapt analysis (see Table S6 "PCadapt").
Sample	Pop	Latitude	Longitude	Cluster	Country	Mating	Fis
VeldF25_1	VeldF	49.6864	11.5229	Eastern	Germany	O	-0.636602
BadVos16_1	BadVos	47.9648	16.2142	Eastern	Austria	O	-0.553906
VeldF15_1	VeldF	49.6864	11.5229	Eastern	Germany	O	-0.551983
VeldF11_1	VeldF	49.6864	11.5229	Eastern	Germany	O	-0.55006
BadVos6_1	BadVos	47.9648	16.2142	Eastern	Austria	O	-0.511597
CoylesM26_1	CoylesM	56.9638	-3.43943	Scotland	Scotland	O	-0.382746
CoylesM30_1	CoylesM	56.9638	-3.43943	Scotland	Scotland	O	-0.355821
Sjov3_1	Sjov	62.5855	18.0175	Sweden	Sweden	O	-0.351975
Skag4_1	Skag	63.1875	19.0139	Sweden	Sweden	O	-0.351975
Ardal3_1	Ardal	61.3334	7.85725	Norway	Norway	O	-0.330821
Saebo2_1	Saebo	61.1034	7.42181	Norway	Norway	O	-0.330821
Fagrif2_1	Fagrif	64.3004	-18.9813	Iceland	Iceland	O	-0.325051
SandF2_1	SandF	64.0725	-21.6833	Iceland	Iceland	O	-0.319282
SandF4_1	SandF	64.0725	-21.6833	Iceland	Iceland	O	-0.311589
Ardal4_1	Ardal	61.3334	7.85725	Norway	Norway	O	-0.309666
NyidS3_1	NyidS	64.7025	-18.1677	Iceland	Iceland	O	-0.30582
Laer2_1	Laer	61.0847	7.51983	Norway	Norway	O	-0.303896
SandT4_1	SandT	64.1234	-19.9758	Iceland	Iceland	O	-0.303896
Laer4_1	Laer	61.0847	7.51983	Norway	Norway	O	-0.301973
SandT3_1	SandT	64.1234	-19.9758	Iceland	Iceland	O	-0.30005
berg3_1	berg	62.8258	18.2739	Sweden	Sweden	O	-0.30005
Bovra4_1	Bovra	61.7701	8.41911	Norway	Norway	O	-0.298127
SandF3_1	SandF	64.0725	-21.6833	Iceland	Iceland	O	-0.292357
Bovra3_1	Bovra	61.7701	8.41911	Norway	Norway	O	-0.290434
Fagrif3_1	Fagrif	64.3004	-18.9813	Iceland	Iceland	O	-0.290434
Berg1_1	Berg	62.8258	18.2739	Sweden	Sweden	O	-0.288511
Skag3_1	Skag	63.1875	19.0139	Sweden	Sweden	O	-0.286588
Spit4_1	Spit	61.6581	8.42714	Norway	Norway	O	-0.286588
Hamn3_1	Hamn	62.9903	18.5346	Sweden	Sweden	O	-0.278895
Sjov2_1	Sjov	62.5855	18.0175	Sweden	Sweden	O	-0.276972
NyidN3_1	NyidN	64.7205	-18.1194	Iceland	Iceland	O	-0.275049
Spit1_1	Spit	61.6581	8.42714	Norway	Norway	O	-0.275049
Fagrif1_1	CoylesM	56.9638	-3.43943	Iceland	Iceland	O	-0.273126
NyidS2_1	NyidS	64.7025	-18.1677	Iceland	Iceland	O	-0.273126
Skag1_1	Skag	63.1875	19.0139	Sweden	Sweden	O	-0.273126
Nots4_1	Nots	62.6086	18.0622	Sweden	Sweden	O	-0.26928
Berg2_1	Berg	62.8258	18.2739	Sweden	Sweden	O	-0.267357
Nots3_1	Nots	62.6086	18.0622	Sweden	Sweden	O	-0.253894
Saebo3_1	Saebo	61.1034	7.42181	Norway	Norway	O	-0.253894
NyidN1_1	NyidN	64.7205	-18.1194	Iceland	Iceland	O	-0.246202
Hamn2_1	Hamn	62.9903	18.5346	Sweden	Sweden	O	-0.238509
Laer1_1	Laer	61.0847	7.51983	Norway	Norway	O	-0.236586
SBD17	SBD	44.9389	-85.8703	group2	Michigan_USA	O	0.203243
SBD2	SBD	44.9389	-85.8703	group2	Michigan_USA	O	0.238654
SBD7	SBD	44.9389	-85.8703	group2	Michigan_USA	O	0.25636
SAK10	SAK	42.7044	-86.2086	group1	Michigan_USA	O	0.271115
SAK9	SAK	42.7044	-86.2086	group1	Michigan_USA	O	0.274066
SBD3	SBD	44.9389	-85.8703	group2	Michigan_USA	O	0.274066
ind6	IND	41.6214	-87.2122	group3	Michigan_USA	O	0.282919
PCR18	PCR	44.0042	-83.0739	group5	Michigan_USA	O	0.309477
TSS8	TSS	45.1925	-81.5839	group6	Ontario_Canada	O	0.321281
PCR6	PCR	44.0042	-83.0739	group5	Michigan_USA	O	0.333085
PCR14	PCR	44.0042	-83.0739	group5	Michigan_USA	O	0.336036
TSS4	TSS	45.1925	-81.5839	group6	Ontario_Canada	O	0.338987
TSSA11	TSSA	45.1908	-81.5906	group7	Ontario_Canada	O	0.338987
PIN14	PIN	43.2689	-81.8314	group5	Ontario_Canada	O	0.344889
PIN5	PIN	43.2689	-81.8314	group5	Ontario_Canada	O	0.34784
TSS5	TSS	45.1925	-81.5839	group6	Ontario_Canada	O	0.353741
ind5	IND	41.6214	-87.2122	group3	Michigan_USA	O	0.356692
ind3	IND	41.6214	-87.2122	group3	Michigan_USA	O	0.359643
PCR7	PCR	44.0042	-83.0739	group5	Michigan_USA	O	0.362594
SAK3	SAK	42.7044	-86.2086	group1	Michigan_USA	O	0.3803
ind7	IND	41.6214	-87.2122	group3	Michigan_USA	O	0.392104
PIN13	PIN	43.2689	-81.8314	group5	Ontario_Canada	O	0.415711
PIN3	PIN	43.2689	-81.8314	group5	Ontario_Canada	O	0.415711
TSSA12	TSSA	45.1908	-81.5906	group7	Ontario_Canada	O	0.418662
SAK13	SAK	42.7044	-86.2086	group1	Michigan_USA	O	0.421613
MAN4	MAN	47.665	-82.2644	group6	Ontario_Canada	O	0.424564
TSS1	TSS	45.1925	-81.5839	group6	Ontario_Canada	O	0.427515
MAN2	MAN	47.665	-82.2644	group6	Ontario_Canada	O	0.427515
TSSA9	TSSA	45.1908	-81.5906	group7	Ontario_Canada	O	0.439319
MAN5	MAN	47.665	-82.2644	group6	Ontario_Canada	O	0.445221
MAN3	MAN	47.665	-82.2644	group6	Ontario_Canada	O	0.518995
TSSA15	TSSA	45.1908	-81.5906	group7	Ontario_Canada	O	0.521946
RON14	RON	42.2614	-81.8464	group4	Ontario_Canada	S	0.675395
RON15	RON	42.2614	-81.8464	group4	Ontario_Canada	S	0.740316
RON8	RON	42.2614	-81.8464	group4	Ontario_Canada	S	0.828845
RON2	RON	42.2614	-81.8464	group4	Ontario_Canada	S	0.855403
LPT1	LPT	42.5797	-80.3875	group7	Ontario_Canada	S	0.873109
KTT9	KTT	41.6206	-83.7875	group6	Ohio_USA	S	0.884913
LPT21	LPT	42.5797	-80.3875	group7	Ontario_Canada	S	0.93803
PTP2	PTP	41.9278	-82.5142	group3	Ontario_Canada	S	0.940981
PTP3	PTP	41.9278	-82.5142	group3	Ontario_Canada	S	0.949834
LPT27	LPT	42.5797	-80.3875	group7	Ontario_Canada	S	0.958687
KTT4	KTT	41.6206	-83.7875	group6	Ohio_USA	S	0.961638
LPT4	LPT	42.5797	-80.3875	group7	Ontario_Canada	S	0.973441
PTP5	PTP	41.9278	-82.5142	group3	Ontario_Canada	S	0.976392
KTT12	KTT	41.6206	-83.7875	group6	Ohio_USA	S	0.979343
KTT13	KTT	41.6206	-83.7875	group6	Ohio_USA	S	0.979343
PTP1	PTP	41.9278	-82.5142	group3	Ontario_Canada	S	0.985245
