# Supplementary material for: Transposable elements maintain genome-wide heterozygosity in inbred populations
Source: Nat Commun. 2022 Nov 17;13:7022. doi: 10.1038/s41467-022-34795-4 (PMC9672359; doi:10.1038/s41467-022-34795-4)
Supplement: Supplementary file 9 — Supplementary Data 6 [file 41467_2022_34795_MOESM9_ESM.xls]

## Sheet: Sheet2
Supplementary Data 6. Output and ANOVA tables of mixed models testing TE effects on nearby heterozygosity. In Model 0, we explored both samples with extreme inbreeding coefficients (Fis > 0.6; self-fertilizing populations) and with reduced inbreeding (Fis < 0.6; outcrossing populations) to assess the effect of TEs on heterozygosity under inbreeding. Model 2 was run on SNPs associated with TEs tha…
Model 0: H ~ Superfamily x Sense + Distance (Fis > 0.6)														Model 1: H ~ Distance×TE Effect + TE Effect×Sense + Distance×Sense							Model 2: H ~ FIS×Selection + Sense×Selection														Model 4: H ~ TE effect (background vs. Copia and Harbinger) x Sense (SNP downstream vs. upstream TE)
TRY without distance																					HTE							H0
H (Fis > 0.6)	Estimate	SE	z	P	Significance		H (Fis < 0.6)	Estimate	SE	z	p	Significance			Estimate	SE	z	P	Significance			Estimate	SE	z	P	Significance			Estimate	SE	z	P	Significance		H (Europe)	Estimate	SE	z	p	Significance
(Intercept)	-4.64499	0.47969	-9.683	2e-16	***		(Intercept)	-2.14026	0.08457	-25.309	2e-16	***		(Intercept)	-2.41156	0.16679	-14.458	2e-16	***		(Intercept)	-0.97585	0.15863	-6.152	7.66e-10	***		(Intercept)	-0.47992	0.10646	-4.51	6.55e-06	***		(Intercept)	-2.08455	0.06852	-30.422	<2e-16	***
Copia	0.95365	0.34979	2.726	0.0064	**		Copia	0.10704	0.09364	1.143	0.253005			Senseupstream	-0.14911	0.02625	-5.681	1.34e-08	***		Fis	-3.57217	0.28656	-12.466	2e-16	***		Fis	-4.4682	0.13688	-32.64	2e-16	***		TE_EffectCopiaHarbinger	0.0317	0.0201	1.577	0.115
Gypsy	-0.03772	0.42855	-0.088	0.92986			Gypsy	0.06338	0.10051	0.631	0.528349			TE_EffectCopiaHarbinger	0.04534	0.04446	1.02	0.3078			Senseupstream	0.02935	0.07382	0.398	0.6909			Senseupstream	-0.15768	0.03022	-5.22	1.81e-07	***		SenseUpstream	-0.02004	0.01396	-1.435	0.151
Harbinger	1.12988	0.36349	3.108	0.00188	**		Harbinger	0.11998	0.10324	1.162	0.245198			Distance,linear	-0.69776	5.0569	-0.138	0.8903			Outlierbalancing	0.49393	0.19441	2.541	0.01106	*		Outlierbalancing	0.70065	0.11729	5.97	2.32e-09	***
hAT	0.134	0.39855	0.336	0.73671			hAT	-0.0679	0.09962	-0.682	0.495481			Distance,quadratic	-9.90253	5.31467	-1.863	0.0624			Outlierdivergent	0.52503	0.24999	2.1	0.03571	*		Outlierdivergent	0.02872	0.11076	0.26	0.795445
Helitron	0.12769	0.35976	0.355	0.72263			Helitron	-0.03506	0.08822	-0.397	0.691023			TE_Effect:Distance,linear	12.1926	9.52482	1.28	0.2005			Fis:Outlierbalancing	2.30245	0.38041	6.053	1.43e-09	***		Fis:Outlierbalancing	0.96311	0.25784	3.74	0.000188	***		ANOVA	npar	SumSq	MeanSq	F
LINE	0.87877	0.35055	2.507	0.01218	*		LINE	0.1835	0.09173	2	0.045457	*		TE_Effect:Distance,quadratic	-12.3327	9.89815	-1.246	0.2128			Fis:Outlierdivergent	0.15663	0.5655	0.277	0.7818			Fis:Outlierdivergent	0.43951	0.25358	1.73	0.083062	.		TE_Effect	1	2.4834	2.4834	2.4834
Mariner	-0.02749	0.49306	-0.056	0.95554			Mariner	0.22211	0.11115	1.998	0.045682	*		Sense:Distance, linear	7.60463	7.12619	1.067	0.2859			Senseupstream:Outlierbalancing	-0.57938	0.18123	-3.197	0.00139	**		Senseupstream:Outlierbalancing	-0.08068	0.08664	-0.93	0.351775			Sense	1	2.0606	2.0606	2.0606
MuDR	-0.08073	0.37646	-0.214	0.83019			MuDR	0.27359	0.08669	3.156	0.001601	**		Sense:Distance,quadratic	10.8212	7.27722	1.487	0.137			Senseupstream:Outlierdivergent	-0.46154	0.19881	-2.322	0.02026	*		Senseupstream:Outlierdivergent	0.09584	0.07642	1.25	0.209758
SINE	-0.4487	0.4929	-0.91	0.36265			SINE	0.09258	0.103	0.899	0.368768			Sense:TE_Effect	-0.02607	0.06775	-0.385	0.7003
Tase	-0.35576	0.77473	-0.459	0.64609			Tase	0.47467	0.13721	3.459	0.000541	***									ANOVA	npar	SumSq	MeanSq	F			ANOVA	npar	SumSq	MeanSq	F
TIR_MITE	0.55266	0.36679	1.507	0.13188			TIR_MITE	0.18365	0.09311	1.972	0.048555	*		ANOVA	npar	SumSq	MeanSq	F			Fis	1	98.527	98.527	98.5275			Fis	1	1225.19	1225.19	1225.19
TRIM_LAR	0.29123	0.51713	0.563	0.57332			TRIM_LAR	0.59929	0.11498	5.212	1.87e-07	***		Sense	1	42.461	42.461	42.4607			Sense	1	26.202	26.202	26.2021			Sense	1	36.27	36.27	36.272
Senseupstream	0.6421	0.44726	1.436	0.15111			Senseupstream	-0.14639	0.13528	-1.082	0.27918			TE_Effect	1	1.391	1.391	1.3914			Outlier	2	268.44	134.22	134.22			Outlier	2	604.81	302.41	302.405
Copia:Senseupstream	-1.36385	0.52472	-2.599	0.00934	**		Copia:Senseupstream	-0.06919	0.15972	-0.433	0.664871			Distance	2	5.236	2.618	2.6182			Fis:Outlier	2	38.536	19.268	19.2682			Fis:Outlier	2	15.05	7.53	7.527
Gypsy:Senseupstream	-0.17191	0.60057	-0.286	0.77469			Gypsy:Senseupstream	0.17	0.16994	1	0.31715			TE_Effect:Distance	2	3.53	1.765	1.765			Sense:Outlier	2	13.694	6.847	6.8468			Sense:Outlier	2	2.82	1.41	1.4081
Harbinger:Senseupstream	-0.80961	0.523	-1.548	0.12162			Harbinger:Senseupstream	0.08121	0.17029	0.477	0.633458			Sense:Distance	2	3.264	1.632	1.6318
hAT:Senseupstream	-1.35741	0.61967	-2.191	0.02849	*		hAT:Senseupstream	0.06867	0.16469	0.417	0.676692			Sense:TE_Effect	1	0.148	0.148	0.1481
Helitron:Senseupstream	-0.77692	0.51625	-1.505	0.13234			Helitron:Senseupstream	0.07711	0.15045	0.513	0.608265
LINE:Senseupstream	-1.89724	0.5425	-3.497	0.00047	***		LINE:Senseupstream	-0.26	0.15628	-1.664	0.096174	.
Mariner:Senseupstream	-1.62828	0.82234	-1.98	0.0477	*		Mariner:Senseupstream	0.02746	0.17671	0.155	0.8765
MuDR:Senseupstream	-0.46084	0.51846	-0.889	0.37407			MuDR:Senseupstream	-0.01681	0.1469	-0.114	0.908885
SINE:Senseupstream	0.49106	0.64403	0.762	0.44578			SINE:Senseupstream	0.14827	0.17484	0.848	0.396423
Tase:Senseupstream	-10.1581	102.24	-0.099	0.92086			Tase:Senseupstream	-0.62818	0.27022	-2.325	0.020088	*
TIR_MITE:Senseupstream	-0.99829	0.53586	-1.863	0.06247	.		TIR_MITE:Senseupstream	0.08526	0.15626	0.546	0.585329
TRIM_LAR:Senseupstream	-0.28688	0.71412	-0.402	0.68789			TRIM_LAR:Senseupstream	-0.65062	0.21117	-3.081	0.002062	**
ANOVA	npar	SumSq	MeanSq	F			ANOVA	npar	SumSq	MeanSq	F
Superfamily	12	61.244	5.1036	5.1036			Superfamily	12	86.654	7.221	7.2212
Sense	1	4.661	4.6607	4.6607			Sense	1	39.136	39.136	39.1365
Superfamily:Sense	12	36.28	3.0233	3.0233			Superfamily:Sense	12	43.828	3.652	3.6523
