# Supplementary material for: Transposable elements maintain genome-wide heterozygosity in inbred populations
Source: Nat Commun. 2022 Nov 17;13:7022. doi: 10.1038/s41467-022-34795-4 (PMC9672359; doi:10.1038/s41467-022-34795-4)
Supplement: Supplementary file 10 — Supplementary Data 7 [file 41467_2022_34795_MOESM10_ESM.xls]

## Sheet: Sheet2
Supplementary Data 7. PCadapt analysis aiming to explore the genetic relatedness among samples (population genetic structure), and to identify SNPs that significantly deviate from this background genetic structure (see Supplementary Data 2 and 3 for SNPs under selection).
American population structure
ID	Cluster	Country_Mating	PC1	PC2	PC3
KTT12	group6	Ohio_USA_S	0.0169702	0.0741106	-0.15502
KTT13	group6	Ohio_USA_S	0.0263278	0.0560805	-0.131855
KTT4	group6	Ohio_USA_S	0.0131051	0.0340916	-0.134332
KTT9	group6	Ohio_USA_S	0.0269201	0.0638317	-0.126004
LPT1	group7	Ontario_Canada_S	-0.180412	-0.0119033	0.0769789
LPT21	group7	Ontario_Canada_S	-0.177083	0.0153347	0.0621396
LPT27	group7	Ontario_Canada_S	-0.176373	-0.0028041	0.0754041
LPT4	group7	Ontario_Canada_S	-0.185597	-0.0150959	0.0286343
PTP1	group3	Ontario_Canada_S	-0.263007	0.0438485	0.0735964
PTP2	group3	Ontario_Canada_S	-0.243234	0.0653479	0.0191442
PTP3	group3	Ontario_Canada_S	-0.218311	0.0754745	0.0418756
PTP5	group3	Ontario_Canada_S	-0.245976	0.0524167	0.0806758
RON14	group4	Ontario_Canada_S	-0.257097	0.0338857	0.100657
RON15	group4	Ontario_Canada_S	-0.263758	0.0385411	0.106129
RON2	group4	Ontario_Canada_S	-0.261926	0.0463276	0.061209
RON8	group4	Ontario_Canada_S	-0.297401	-0.00150192	0.102964
MAN2	group6	Ontario_Canada_O	0.120133	-0.0708307	-0.136896
MAN3	group6	Ontario_Canada_O	0.13861	-0.0540792	-0.107483
MAN4	group6	Ontario_Canada_O	0.0927651	-0.011593	-0.172658
MAN5	group6	Ontario_Canada_O	0.131843	-0.0354345	-0.0711758
PCR14	group5	Michigan_USA_O	0.00191824	-0.0838169	-0.298522		European population structure
PCR18	group5	Michigan_USA_O	-0.00781245	-0.0723849	-0.29368
PCR6	group5	Michigan_USA_O	-0.0038283	-0.0733614	-0.26268
PCR7	group5	Michigan_USA_O	-0.0243804	-0.0700582	-0.266534
PIN13	group5	Ontario_Canada_O	-0.0165092	-0.0380124	-0.218834
PIN14	group5	Ontario_Canada_O	0.00310009	-0.0426769	-0.2155
PIN3	group5	Ontario_Canada_O	-0.0165092	-0.0380124	-0.218834
PIN5	group5	Ontario_Canada_O	-0.027908	-0.0422521	-0.222237
SAK10	group1	Michigan_USA_O	0.0807471	0.163961	0.0694265
SAK13	group1	Michigan_USA_O	0.147846	0.187172	0.0317998
SAK3	group1	Michigan_USA_O	0.103662	0.159938	0.0852555
SAK9	group1	Michigan_USA_O	0.121808	0.195108	0.00744426
SBD17	group2	Michigan_USA_O	0.132922	0.118386	0.0869539
SBD2	group2	Michigan_USA_O	0.135453	0.155874	0.079194
SBD3	group2	Michigan_USA_O	0.129872	0.118786	0.0536391
SBD7	group2	Michigan_USA_O	0.137005	0.116983	0.088609
TSS1	group6	Ontario_Canada_O	0.103937	-0.255439	0.15726
TSS4	group6	Ontario_Canada_O	0.0993584	-0.292227	0.122933
TSS5	group6	Ontario_Canada_O	0.104599	-0.245165	0.154418
TSS8	group6	Ontario_Canada_O	0.0889259	-0.245844	0.156567
TSSA11	group7	Ontario_Canada_O	0.0757471	-0.248576	0.172626
TSSA12	group7	Ontario_Canada_O	0.0778549	-0.275491	0.144941
TSSA15	group7	Ontario_Canada_O	0.0998555	-0.254287	0.19469
TSSA9	group7	Ontario_Canada_O	0.069826	-0.238057	0.111627
ind3	group3	Michigan_USA_O	0.139583	0.239962	0.113449
ind5	group3	Michigan_USA_O	0.154019	0.244982	0.131545
ind6	group3	Michigan_USA_O	0.140619	0.190817	0.109661
ind7	group3	Michigan_USA_O	0.15179	0.227644	0.130798
