# Supplementary material for: Transposable elements maintain genome-wide heterozygosity in inbred populations
Source: Nat Commun. 2022 Nov 17;13:7022. doi: 10.1038/s41467-022-34795-4 (PMC9672359; doi:10.1038/s41467-022-34795-4)
Supplement: Supplementary file 11 — Supplementary Data 8 [file 41467_2022_34795_MOESM11_ESM.xls]

## Sheet: Sheet2
Supplementary Data 8. Gene ontology term enrichment (Chi-square test without correction for multiple testing) for (i) SNPs downstream of TEs, (ii) SNPs upstream of TEs, (iii) divergent outliers, (iv) balancing outliers, (v) SNPs near Copia and Harbinger, (vi) SNPs downstream of Helitrons (vii) SNPs downstream of MuDRs (viii) SNPs downstream of MITEs, and (ix) SNPs downstream of LINEs (x).
DOWNSTREAM of TEs							UPSTREAM of TEs							DIVERGENT outliers							BALANCING outliers							Near Copia/Harbinger								Downstream of Helitron							Downstream of MuDR
GO.ID	Term	Annotated	Significant	Expected	p-value		GO.ID	Term	Annotated	Significant	Expected	p-value		GO.ID	Term	Annotated	Significant	Expected	p-value		GO.ID	Term	Annotated	Significant	Expected	p-value		GO.ID	Term	Annotated	Significant	Expected	Fold	p-value		GO.ID	Term	Annotated	Significant	Expected	p-value		GO.ID	Term	Annotated	Significant	Expected	p-value
GO:0009628	response to abiotic stimulus	17	14	8.98	0.0095		GO:0072330	monocarboxylic acid biosynthetic process	6	6	2.83	0.01		GO:0006979	response to oxidative stress	7	5	1.01	0.0008		GO:0070887	cellular response to chemical stimulus	22	12	5.57	0.002		GO:0000375	RNA splicing, via transesterification re...	7	4	0.89	4.49438	0.0056		GO:0009791	post-embryonic development	6	3	0.37	0.0033		GO:0015979	photosynthesis	3	2	0.21	0.013
GO:0006970	response to osmotic stress	7	7	3.7	0.0106		GO:0006631	fatty acid metabolic process	5	5	2.36	0.022		GO:0006950	response to stress	37	11	5.33	0.0066		GO:0071310	cellular response to organic substance	17	10	4.31	0.0024		GO:0000377	RNA splicing, via transesterification re...	7	4	0.89	4.49438	0.0056		GO:0009888	tissue development	2	2	0.12	0.0035		GO:0065008	regulation of biological quality	10	3	0.7	0.025
GO:0065007	biological regulation	64	42	33.82	0.0113		GO:0006633	fatty acid biosynthetic process	5	5	2.36	0.022		GO:0050896	response to stimulus	61	15	8.79	0.0094		GO:0009755	hormone-mediated signaling pathway	15	9	3.8	0.0034		GO:0008380	RNA splicing	7	4	0.89	4.49438	0.0056		GO:0048507	meristem development	2	2	0.12	0.0035		GO:0009308	amine metabolic process	4	2	0.28	0.025
GO:0009266	response to temperature stimulus	6	6	3.17	0.0205		GO:0008610	lipid biosynthetic process	8	7	3.77	0.022		GO:0042221	response to chemical	34	10	4.9	0.0111		GO:0032870	cellular response to hormone stimulus	16	9	4.05	0.0062		GO:0006605	protein targeting	4	3	0.51	5.88235	0.0068		GO:0006979	response to oxidative stress	7	3	0.43	0.0056		GO:0009690	cytokinin metabolic process	4	2	0.28	0.025
GO:0009651	response to salt stress	6	6	3.17	0.0205		GO:0032787	monocarboxylic acid metabolic process	8	7	3.77	0.022		GO:0009636	response to toxic substance	2	2	0.29	0.0202		GO:0071495	cellular response to endogenous stimulus	16	9	4.05	0.0062		GO:0007005	mitochondrion organization	4	3	0.51	5.88235	0.0068		GO:1901576	organic substance biosynthetic process	56	8	3.42	0.0071		GO:0010817	regulation of hormone levels	4	2	0.28	0.025
GO:0050789	regulation of biological process	57	37	30.12	0.0248		GO:0016053	organic acid biosynthetic process	10	8	4.72	0.034		GO:0009888	tissue development	2	2	0.29	0.0202		GO:0010033	response to organic substance	25	12	6.33	0.008		GO:0006396	RNA processing	17	6	2.15	2.7907	0.0112		GO:0044249	cellular biosynthetic process	57	8	3.48	0.008		GO:0034754	cellular hormone metabolic process	4	2	0.28	0.025
GO:0050794	regulation of cellular process	47	31	24.83	0.0309		GO:0046394	carboxylic acid biosynthetic process	10	8	4.72	0.034		GO:0016999	antibiotic metabolic process	2	2	0.29	0.0202		GO:0051716	cellular response to stimulus	38	16	9.62	0.0101		GO:0016070	RNA metabolic process	45	11	5.7	1.92982	0.0114		GO:0009058	biosynthetic process	59	8	3.61	0.0101		GO:0042445	hormone metabolic process	4	2	0.28	0.025
GO:0009314	response to radiation	5	5	2.64	0.0396		GO:0044238	primary metabolic process	127	66	59.9	0.068		GO:0017001	antibiotic catabolic process	2	2	0.29	0.0202		GO:0007165	signal transduction	23	11	5.83	0.0119		GO:0000398	mRNA splicing, via spliceosome	5	3	0.63	4.7619	0.0154		GO:0050896	response to stimulus	61	8	3.73	0.0126		GO:0051028	mRNA transport	4	2	0.28	0.025
GO:0009416	response to light stimulus	5	5	2.64	0.0396		GO:0044283	small molecule biosynthetic process	11	8	5.19	0.076		GO:0018198	peptidyl-cysteine modification	2	2	0.29	0.0202		GO:0023052	signaling	23	11	5.83	0.0119		GO:0006626	protein targeting to mitochondrion	2	2	0.25	8	0.0156		GO:0006950	response to stress	37	6	2.26	0.0135		GO:0006403	RNA localization	5	2	0.35	0.041
GO:0080134	regulation of response to stress	5	5	2.64	0.0396		GO:0090305	nucleic acid phosphodiester bond hydroly...	6	5	2.83	0.082		GO:0042737	drug catabolic process	2	2	0.29	0.0202		GO:0007154	cell communication	26	12	6.59	0.0119		GO:0007006	mitochondrial membrane organization	2	2	0.25	8	0.0156		GO:0044271	cellular nitrogen compound biosynthetic ...	37	6	2.26	0.0135		GO:0048589	developmental growth	5	2	0.35	0.041
GO:0009607	response to biotic stimulus	11	9	5.81	0.045		GO:0008152	metabolic process	154	78	72.63	0.084		GO:0042743	hydrogen peroxide metabolic process	2	2	0.29	0.0202		GO:0009719	response to endogenous stimulus	21	10	5.32	0.0174		GO:0009733	response to auxin	2	2	0.25	8	0.0156		GO:0034645	cellular macromolecule biosynthetic proc...	39	6	2.38	0.0176		GO:0050657	nucleic acid transport	5	2	0.35	0.041
GO:0051276	chromosome organization	11	9	5.81	0.045		GO:0071704	organic substance metabolic process	141	72	66.5	0.087		GO:0042744	hydrogen peroxide catabolic process	2	2	0.29	0.0202		GO:0009725	response to hormone	21	10	5.32	0.0174		GO:0009734	auxin-activated signaling pathway	2	2	0.25	8	0.0156		GO:0009408	response to heat	4	2	0.24	0.0195		GO:0050658	RNA transport	5	2	0.35	0.041
GO:0009653	anatomical structure morphogenesis	8	7	4.23	0.0466		GO:0043170	macromolecule metabolic process	103	54	48.58	0.095		GO:0048507	meristem development	2	2	0.29	0.0202		GO:0043207	response to external biotic stimulus	10	6	2.53	0.0186		GO:0051204	protein insertion into mitochondrial mem...	2	2	0.25	8	0.0156		GO:0009414	response to water deprivation	4	2	0.24	0.0195		GO:0050790	regulation of catalytic activity	5	2	0.35	0.041
GO:0018130	heterocycle biosynthetic process	31	21	16.38	0.0544		GO:0006082	organic acid metabolic process	15	10	7.07	0.097		GO:0097237	cellular response to toxic substance	2	2	0.29	0.0202		GO:0044419	interspecies interaction between organis...	10	6	2.53	0.0186		GO:0051205	protein insertion into membrane	2	2	0.25	8	0.0156		GO:0009415	response to water	4	2	0.24	0.0195		GO:0051236	establishment of RNA localization	5	2	0.35	0.041
GO:0050896	response to stimulus	61	38	32.23	0.0569		GO:0043436	oxoacid metabolic process	15	10	7.07	0.097		GO:0098754	detoxification	2	2	0.29	0.0202		GO:0051707	response to other organism	10	6	2.53	0.0186		GO:0070585	protein localization to mitochondrion	2	2	0.25	8	0.0156		GO:0009059	macromolecule biosynthetic process	40	6	2.45	0.02		GO:0065009	regulation of molecular function	5	2	0.35	0.041
GO:0007154	cell communication	26	18	13.74	0.057		GO:0006364	rRNA processing	3	3	1.41	0.103		GO:0098869	cellular oxidant detoxification	2	2	0.29	0.0202		GO:0098542	defense response to other organism	10	6	2.53	0.0186		GO:0071365	cellular response to auxin stimulus	2	2	0.25	8	0.0156		GO:0010467	gene expression	55	7	3.36	0.0269		GO:0015931	nucleobase-containing compound transport	6	2	0.42	0.058
GO:0007165	signal transduction	23	16	12.15	0.069		GO:0016072	rRNA metabolic process	3	3	1.41	0.103		GO:1990748	cellular detoxification	2	2	0.29	0.0202		GO:0042221	response to chemical	34	14	8.61	0.0213		GO:0072655	establishment of protein localization to...	2	2	0.25	8	0.0156		GO:0009314	response to radiation	5	2	0.31	0.0313		GO:0017144	drug metabolic process	6	2	0.42	0.058
GO:0023052	signaling	23	16	12.15	0.069		GO:0034470	ncRNA processing	3	3	1.41	0.103		GO:0010035	response to inorganic substance	5	3	0.72	0.0224		GO:0009607	response to biotic stimulus	11	6	2.79	0.0329		GO:0090151	establishment of protein localization to...	2	2	0.25	8	0.0156		GO:0009416	response to light stimulus	5	2	0.31	0.0313		GO:0000103	sulfate assimilation	1	1	0.07	0.07
GO:0043207	response to external biotic stimulus	10	8	5.28	0.0731		GO:0098656	anion transmembrane transport	3	3	1.41	0.103		GO:0009791	post-embryonic development	6	3	0.86	0.0404		GO:0009605	response to external stimulus	14	7	3.55	0.036		GO:0090304	nucleic acid metabolic process	54	12	6.84	1.75439	0.0179		GO:0010035	response to inorganic substance	5	2	0.31	0.0313		GO:0006066	alcohol metabolic process	1	1	0.07	0.07
GO:0044419	interspecies interaction between organis...	10	8	5.28	0.0731		GO:0016567	protein ubiquitination	8	6	3.77	0.106		GO:0017144	drug metabolic process	6	3	0.86	0.0404		GO:0035556	intracellular signal transduction	6	4	1.52	0.0373		GO:0006397	mRNA processing	10	4	1.27	3.14961	0.0256		GO:0006412	translation	6	2	0.37	0.0453		GO:0006102	isocitrate metabolic process	1	1	0.07	0.07
GO:0051707	response to other organism	10	8	5.28	0.0731		GO:0032446	protein modification by small protein co...	8	6	3.77	0.106		GO:0016458	gene silencing	3	2	0.43	0.0552		GO:0006950	response to stress	37	14	9.37	0.0474		GO:0046907	intracellular transport	20	6	2.53	2.37154	0.0265		GO:0009266	response to temperature stimulus	6	2	0.37	0.0453		GO:0006367	transcription initiation from RNA polyme...	1	1	0.07	0.07
GO:0098542	defense response to other organism	10	8	5.28	0.0731		GO:0070647	protein modification by small protein co...	8	6	3.77	0.106		GO:0031047	gene silencing by RNA	3	2	0.43	0.0552		GO:0006605	protein targeting	4	3	1.01	0.0511		GO:0006139	nucleobase-containing compound metabolic...	57	12	7.22	1.66205	0.0282		GO:0009651	response to salt stress	6	2	0.37	0.0453		GO:0006551	leucine metabolic process	1	1	0.07	0.07
GO:0009308	amine metabolic process	4	4	2.11	0.0761		GO:0044248	cellular catabolic process	10	7	4.72	0.124		GO:0051156	glucose 6-phosphate metabolic process	3	2	0.43	0.0552		GO:0007005	mitochondrion organization	4	3	1.01	0.0511		GO:0051641	cellular localization	21	6	2.66	2.25564	0.0337		GO:0043043	peptide biosynthetic process	6	2	0.37	0.0453		GO:0006573	valine metabolic process	1	1	0.07	0.07
GO:0009408	response to heat	4	4	2.11	0.0761		GO:0043412	macromolecule modification	29	17	13.68	0.131		GO:0051187	cofactor catabolic process	3	2	0.43	0.0552		GO:0009617	response to bacterium	4	3	1.01	0.0511		GO:0051649	establishment of localization in cell	21	6	2.66	2.25564	0.0337		GO:0001678	cellular glucose homeostasis	1	1	0.06	0.0611		GO:0006606	protein import into nucleus	1	1	0.07	0.07
GO:0009414	response to water deprivation	4	4	2.11	0.0761		GO:0044267	cellular protein metabolic process	35	20	16.51	0.135		GO:0051656	establishment of organelle localization	3	2	0.43	0.0552		GO:0042742	defense response to bacterium	4	3	1.01	0.0511		GO:0033036	macromolecule localization	22	6	2.79	2.15054	0.0422		GO:0006090	pyruvate metabolic process	1	1	0.06	0.0611		GO:0006643	membrane lipid metabolic process	1	1	0.07	0.07
GO:0009415	response to water	4	4	2.11	0.0761		GO:0006629	lipid metabolic process	12	8	5.66	0.137		GO:0055114	oxidation-reduction process	3	2	0.43	0.0552		GO:0098660	inorganic ion transmembrane transport	4	3	1.01	0.0511		GO:0006839	mitochondrial transport	3	2	0.38	5.26316	0.043		GO:0006096	glycolytic process	1	1	0.06	0.0611		GO:0006766	vitamin metabolic process	1	1	0.07	0.07
GO:0009690	cytokinin metabolic process	4	4	2.11	0.0761		GO:0019538	protein metabolic process	45	25	21.22	0.137		GO:0072593	reactive oxygen species metabolic proces...	3	2	0.43	0.0552		GO:0006952	defense response	12	6	3.04	0.0527		GO:0017038	protein import	3	2	0.38	5.26316	0.043		GO:0006163	purine nucleotide metabolic process	1	1	0.06	0.0611		GO:0006767	water-soluble vitamin metabolic process	1	1	0.07	0.07
GO:0010817	regulation of hormone levels	4	4	2.11	0.0761		GO:0019752	carboxylic acid metabolic process	14	9	6.6	0.147		GO:0010467	gene expression	55	12	7.93	0.0613		GO:0033554	cellular response to stress	18	8	4.56	0.0534		GO:0033365	protein localization to organelle	3	2	0.38	5.26316	0.043		GO:0006165	nucleoside diphosphate phosphorylation	1	1	0.06	0.0611		GO:0006771	riboflavin metabolic process	1	1	0.07	0.07
GO:0018205	peptidyl-lysine modification	4	4	2.11	0.0761		GO:0022613	ribonucleoprotein complex biogenesis	5	4	2.36	0.151		GO:0005975	carbohydrate metabolic process	16	5	2.31	0.0615		GO:0001666	response to hypoxia	2	2	0.51	0.0633		GO:0072594	establishment of protein localization to...	3	2	0.38	5.26316	0.043		GO:0006338	chromatin remodeling	1	1	0.06	0.0611		GO:0009081	branched-chain amino acid metabolic proc...	1	1	0.07	0.07
GO:0034754	cellular hormone metabolic process	4	4	2.11	0.0761		GO:0042254	ribosome biogenesis	5	4	2.36	0.151		GO:0009653	anatomical structure morphogenesis	8	3	1.15	0.092		GO:0002831	regulation of response to biotic stimulu...	2	2	0.51	0.0633		GO:0072657	protein localization to membrane	3	2	0.38	5.26316	0.043		GO:0006353	DNA-templated transcription, termination	1	1	0.06	0.0611		GO:0009110	vitamin biosynthetic process	1	1	0.07	0.07
GO:0042445	hormone metabolic process	4	4	2.11	0.0761		GO:0006518	peptide metabolic process	7	5	3.3	0.179		GO:0032787	monocarboxylic acid metabolic process	8	3	1.15	0.092		GO:0002833	positive regulation of response to bioti...	2	2	0.51	0.0633		GO:0090150	establishment of protein localization to...	3	2	0.38	5.26316	0.043		GO:0006357	regulation of transcription by RNA polym...	1	1	0.06	0.0611		GO:0009231	riboflavin biosynthetic process	1	1	0.07	0.07
GO:1901137	carbohydrate derivative biosynthetic pro...	4	4	2.11	0.0761		GO:1901575	organic substance catabolic process	9	6	4.24	0.197		GO:0006091	generation of precursor metabolites and ...	4	2	0.58	0.1004		GO:0003032	detection of oxygen	2	2	0.51	0.0633		GO:0009737	response to abscisic acid	7	3	0.89	3.37079	0.0452		GO:0006566	threonine metabolic process	1	1	0.06	0.0611		GO:0009403	toxin biosynthetic process	1	1	0.07	0.07
GO:1901135	carbohydrate derivative metabolic proces...	7	6	3.7	0.0801		GO:0009056	catabolic process	11	7	5.19	0.208		GO:0007010	cytoskeleton organization	4	2	0.58	0.1004		GO:0006575	cellular modified amino acid metabolic p...	2	2	0.51	0.0633		GO:0009966	regulation of signal transduction	7	3	0.89	3.37079	0.0452		GO:0006646	phosphatidylethanolamine biosynthetic pr...	1	1	0.06	0.0611		GO:0009404	toxin metabolic process	1	1	0.07	0.07
GO:0009755	hormone-mediated signaling pathway	15	11	7.93	0.0827		GO:0044255	cellular lipid metabolic process	11	7	5.19	0.208		GO:0007015	actin filament organization	4	2	0.58	0.1004		GO:0006626	protein targeting to mitochondrion	2	2	0.51	0.0633		GO:0010646	regulation of cell communication	7	3	0.89	3.37079	0.0452		GO:0006757	ATP generation from ADP	1	1	0.06	0.0611		GO:0009832	plant-type cell wall biogenesis	1	1	0.07	0.07
GO:0032502	developmental process	22	15	11.62	0.0974		GO:0001666	response to hypoxia	2	2	0.94	0.221		GO:0009408	response to heat	4	2	0.58	0.1004		GO:0006816	calcium ion transport	2	2	0.51	0.0633		GO:0023051	regulation of signaling	7	3	0.89	3.37079	0.0452		GO:0006897	endocytosis	1	1	0.06	0.0611		GO:0009890	negative regulation of biosynthetic proc...	1	1	0.07	0.07
GO:0070887	cellular response to chemical stimulus	22	15	11.62	0.0974		GO:0003032	detection of oxygen	2	2	0.94	0.221		GO:0009414	response to water deprivation	4	2	0.58	0.1004		GO:0007006	mitochondrial membrane organization	2	2	0.51	0.0633		GO:0097305	response to alcohol	7	3	0.89	3.37079	0.0452		GO:0008654	phospholipid biosynthetic process	1	1	0.06	0.0611		GO:0009920	cell plate formation involved in plant-t...	1	1	0.07	0.07
GO:0006952	defense response	12	9	6.34	0.0984		GO:0008154	actin polymerization or depolymerization	2	2	0.94	0.221		GO:0009415	response to water	4	2	0.58	0.1004		GO:0009593	detection of chemical stimulus	2	2	0.51	0.0633		GO:0071310	cellular response to organic substance	17	5	2.15	2.32558	0.0474		GO:0009066	aspartate family amino acid metabolic pr...	1	1	0.06	0.0611		GO:0010109	regulation of photosynthesis	1	1	0.07	0.07
GO:0048583	regulation of response to stimulus	12	9	6.34	0.0984		GO:0009410	response to xenobiotic stimulus	2	2	0.94	0.221		GO:0009617	response to bacterium	4	2	0.58	0.1004		GO:0009733	response to auxin	2	2	0.51	0.0633		GO:1901360	organic cyclic compound metabolic proces...	61	12	7.72	1.5544	0.0484		GO:0009067	aspartate family amino acid biosynthetic...	1	1	0.06	0.0611		GO:0010207	photosystem II assembly	1	1	0.07	0.07
GO:0071310	cellular response to organic substance	17	12	8.98	0.1008		GO:0009451	RNA modification	2	2	0.94	0.221		GO:0030029	actin filament-based process	4	2	0.58	0.1004		GO:0009734	auxin-activated signaling pathway	2	2	0.51	0.0633		GO:0006886	intracellular protein transport	12	4	1.52	2.63158	0.0501		GO:0009088	threonine biosynthetic process	1	1	0.06	0.0611		GO:0010286	heat acclimation	1	1	0.07	0.07
GO:0034654	nucleobase-containing compound biosynthe...	29	19	15.32	0.1024		GO:0009593	detection of chemical stimulus	2	2	0.94	0.221		GO:0030036	actin cytoskeleton organization	4	2	0.58	0.1004		GO:0009867	jasmonic acid mediated signaling pathway	2	2	0.51	0.0633		GO:0016071	mRNA metabolic process	12	4	1.52	2.63158	0.0501		GO:0009135	purine nucleoside diphosphate metabolic ...	1	1	0.06	0.0611		GO:0010558	negative regulation of macromolecule bio...	1	1	0.07	0.07
GO:0016043	cellular component organization	36	23	19.02	0.1025		GO:0015849	organic acid transport	2	2	0.94	0.221		GO:0042742	defense response to bacterium	4	2	0.58	0.1004		GO:0010051	xylem and phloem pattern formation	2	2	0.51	0.0633		GO:0034613	cellular protein localization	12	4	1.52	2.63158	0.0501		GO:0009150	purine ribonucleotide metabolic process	1	1	0.06	0.0611		GO:0019216	regulation of lipid metabolic process	1	1	0.07	0.07
GO:0051716	cellular response to stimulus	38	24	20.08	0.1114		GO:0018198	peptidyl-cysteine modification	2	2	0.94	0.221		GO:0044262	cellular carbohydrate metabolic process	4	2	0.58	0.1004		GO:0010305	leaf vascular tissue pattern formation	2	2	0.51	0.0633		GO:0070727	cellular macromolecule localization	12	4	1.52	2.63158	0.0501		GO:0009179	purine ribonucleoside diphosphate metabo...	1	1	0.06	0.0611		GO:0019684	photosynthesis, light reaction	1	1	0.07	0.07
GO:0019438	aromatic compound biosynthetic process	31	20	16.38	0.1132		GO:0036293	response to decreased oxygen levels	2	2	0.94	0.221		GO:0051186	cofactor metabolic process	4	2	0.58	0.1004		GO:0031347	regulation of defense response	2	2	0.51	0.0633		GO:0008104	protein localization	18	5	2.28	2.19298	0.0598		GO:0009185	ribonucleoside diphosphate metabolic pro...	1	1	0.06	0.0611		GO:0019748	secondary metabolic process	1	1	0.07	0.07
GO:0019637	organophosphate metabolic process	9	7	4.76	0.1163		GO:0042273	ribosomal large subunit biogenesis	2	2	0.94	0.221		GO:0051640	organelle localization	4	2	0.58	0.1004		GO:0031349	positive regulation of defense response	2	2	0.51	0.0633		GO:0015031	protein transport	18	5	2.28	2.19298	0.0598		GO:0009411	response to UV	1	1	0.06	0.0611		GO:0031324	negative regulation of cellular metaboli...	1	1	0.07	0.07
GO:0009059	macromolecule biosynthetic process	40	25	21.14	0.1201		GO:0046942	carboxylic acid transport	2	2	0.94	0.221		GO:0097435	supramolecular fiber organization	4	2	0.58	0.1004		GO:0032101	regulation of response to external stimu...	2	2	0.51	0.0633		GO:0045184	establishment of protein localization	18	5	2.28	2.19298	0.0598		GO:0009615	response to virus	1	1	0.06	0.0611		GO:0031327	negative regulation of cellular biosynth...	1	1	0.07	0.07
GO:0009605	response to external stimulus	14	10	7.4	0.122		GO:0048638	regulation of developmental growth	2	2	0.94	0.221		GO:1905392	plant organ morphogenesis	4	2	0.58	0.1004		GO:0032103	positive regulation of response to exter...	2	2	0.51	0.0633		GO:0006725	cellular aromatic compound metabolic pro...	63	12	7.98	1.50376	0.0618		GO:0009616	virus induced gene silencing	1	1	0.06	0.0611		GO:0034504	protein localization to nucleus	1	1	0.07	0.07
GO:1901362	organic cyclic compound biosynthetic pro...	33	21	17.44	0.1238		GO:0051606	detection of stimulus	2	2	0.94	0.221		GO:0019637	organophosphate metabolic process	9	3	1.3	0.1246		GO:0034976	response to endoplasmic reticulum stress	2	2	0.51	0.0633		GO:0046483	heterocycle metabolic process	63	12	7.98	1.50376	0.0618		GO:0009640	photomorphogenesis	1	1	0.06	0.0611		GO:0042364	water-soluble vitamin biosynthetic proce...	1	1	0.07	0.07
GO:0006996	organelle organization	26	17	13.74	0.1242		GO:0070482	response to oxygen levels	2	2	0.94	0.221		GO:0019752	carboxylic acid metabolic process	14	4	2.02	0.1247		GO:0036293	response to decreased oxygen levels	2	2	0.51	0.0633		GO:0015833	peptide transport	19	5	2.41	2.07469	0.0738		GO:0009933	meristem structural organization	1	1	0.06	0.0611		GO:0042546	cell wall biogenesis	1	1	0.07	0.07
GO:0009719	response to endogenous stimulus	21	14	11.1	0.1348		GO:0070483	detection of hypoxia	2	2	0.94	0.221		GO:0000302	response to reactive oxygen species	1	1	0.14	0.1441		GO:0051204	protein insertion into mitochondrial mem...	2	2	0.51	0.0633		GO:0042886	amide transport	19	5	2.41	2.07469	0.0738		GO:0009955	adaxial/abaxial pattern specification	1	1	0.06	0.0611		GO:0042548	regulation of photosynthesis, light reac...	1	1	0.07	0.07
GO:0009725	response to hormone	21	14	11.1	0.1348		GO:0080183	response to photooxidative stress	2	2	0.94	0.221		GO:0001678	cellular glucose homeostasis	1	1	0.14	0.1441		GO:0051205	protein insertion into membrane	2	2	0.51	0.0633		GO:0010033	response to organic substance	25	6	3.17	1.89274	0.0754		GO:0010050	vegetative phase change	1	1	0.06	0.0611		GO:0042549	photosystem II stabilization	1	1	0.07	0.07
GO:0032501	multicellular organismal process	21	14	11.1	0.1348		GO:1903825	organic acid transmembrane transport	2	2	0.94	0.221		GO:0002237	response to molecule of bacterial origin	1	1	0.14	0.1441		GO:0051606	detection of stimulus	2	2	0.51	0.0633		GO:1905392	plant organ morphogenesis	4	2	0.51	3.92157	0.0792		GO:0010073	meristem maintenance	1	1	0.06	0.0611		GO:0042726	flavin-containing compound metabolic pro...	1	1	0.07	0.07
GO:0048856	anatomical structure development	21	14	11.1	0.1348		GO:1905039	carboxylic acid transmembrane transport	2	2	0.94	0.221		GO:0003333	amino acid transmembrane transport	1	1	0.14	0.1441		GO:0070482	response to oxygen levels	2	2	0.51	0.0633		GO:0034641	cellular nitrogen compound metabolic pro...	66	12	8.36	1.43541	0.0865		GO:0010074	maintenance of meristem identity	1	1	0.06	0.0611		GO:0042727	flavin-containing compound biosynthetic ...	1	1	0.07	0.07
GO:0006325	chromatin organization	6	5	3.17	0.135		GO:0006464	cellular protein modification process	27	15	12.73	0.234		GO:0006090	pyruvate metabolic process	1	1	0.14	0.1441		GO:0070483	detection of hypoxia	2	2	0.51	0.0633		GO:0071702	organic substance transport	26	6	3.29	1.82371	0.0891		GO:0010078	maintenance of root meristem identity	1	1	0.06	0.0611		GO:0042868	antisense RNA metabolic process	1	1	0.07	0.07
GO:0009791	post-embryonic development	6	5	3.17	0.135		GO:0036211	protein modification process	27	15	12.73	0.234		GO:0006096	glycolytic process	1	1	0.14	0.1441		GO:0070585	protein localization to mitochondrion	2	2	0.51	0.0633		GO:0009755	hormone-mediated signaling pathway	15	4	1.9	2.10526	0.1048		GO:0010162	seed dormancy process	1	1	0.06	0.0611		GO:0043467	regulation of generation of precursor me...	1	1	0.07	0.07
GO:0048584	positive regulation of response to stimu...	6	5	3.17	0.135		GO:0015711	organic anion transport	4	3	1.89	0.269		GO:0006163	purine nucleotide metabolic process	1	1	0.14	0.1441		GO:0070588	calcium ion transmembrane transport	2	2	0.51	0.0633		GO:0009719	response to endogenous stimulus	21	5	2.66	1.8797	0.1071		GO:0010216	maintenance of DNA methylation	1	1	0.06	0.0611		GO:0044272	sulfur compound biosynthetic process	1	1	0.07	0.07
GO:0051301	cell division	6	5	3.17	0.135		GO:0034660	ncRNA metabolic process	4	3	1.89	0.269		GO:0006165	nucleoside diphosphate phosphorylation	1	1	0.14	0.1441		GO:0070838	divalent metal ion transport	2	2	0.51	0.0633		GO:0009725	response to hormone	21	5	2.66	1.8797	0.1071		GO:0010224	response to UV-B	1	1	0.06	0.0611		GO:0044550	secondary metabolite biosynthetic proces...	1	1	0.07	0.07
GO:0031323	regulation of cellular metabolic process	28	18	14.79	0.137		GO:0050793	regulation of developmental process	4	3	1.89	0.269		GO:0006338	chromatin remodeling	1	1	0.14	0.1441		GO:0071365	cellular response to auxin stimulus	2	2	0.51	0.0633		GO:0071705	nitrogen compound transport	21	5	2.66	1.8797	0.1071		GO:0010231	maintenance of seed dormancy	1	1	0.06	0.0611		GO:0045892	negative regulation of transcription, DN...	1	1	0.07	0.07
GO:0032870	cellular response to hormone stimulus	16	11	8.45	0.1439		GO:1901565	organonitrogen compound catabolic proces...	4	3	1.89	0.269		GO:0006353	DNA-templated transcription, termination	1	1	0.14	0.1441		GO:0071395	cellular response to jasmonic acid stimu...	2	2	0.51	0.0633		GO:0016192	vesicle-mediated transport	10	3	1.27	2.3622	0.1188		GO:0010267	production of ta-siRNAs involved in RNA ...	1	1	0.06	0.0611		GO:0045934	negative regulation of nucleobase-contai...	1	1	0.07	0.07
GO:0071495	cellular response to endogenous stimulus	16	11	8.45	0.1439		GO:0044237	cellular metabolic process	130	64	61.31	0.279		GO:0006357	regulation of transcription by RNA polym...	1	1	0.14	0.1441		GO:0071470	cellular response to osmotic stress	2	2	0.51	0.0633		GO:0043207	response to external biotic stimulus	10	3	1.27	2.3622	0.1188		GO:0010431	seed maturation	1	1	0.06	0.0611		GO:0051170	import into nucleus	1	1	0.07	0.07
GO:0044271	cellular nitrogen compound biosynthetic ...	37	23	19.55	0.1443		GO:0006412	translation	6	4	2.83	0.29		GO:0006470	protein dephosphorylation	1	1	0.14	0.1441		GO:0072511	divalent inorganic cation transport	2	2	0.51	0.0633		GO:0044419	interspecies interaction between organis...	10	3	1.27	2.3622	0.1188		GO:0010492	maintenance of shoot apical meristem ide...	1	1	0.06	0.0611		GO:0051172	negative regulation of nitrogen compound...	1	1	0.07	0.07
GO:0003002	regionalization	3	3	1.59	0.1458		GO:0009057	macromolecule catabolic process	6	4	2.83	0.29		GO:0006497	protein lipidation	1	1	0.14	0.1441		GO:0072655	establishment of protein localization to...	2	2	0.51	0.0633		GO:0051707	response to other organism	10	3	1.27	2.3622	0.1188		GO:0010564	regulation of cell cycle process	1	1	0.06	0.0611		GO:0051253	negative regulation of RNA metabolic pro...	1	1	0.07	0.07
GO:0006260	DNA replication	3	3	1.59	0.1458		GO:0015931	nucleobase-containing compound transport	6	4	2.83	0.29		GO:0006566	threonine metabolic process	1	1	0.14	0.1441		GO:0090151	establishment of protein localization to...	2	2	0.51	0.0633		GO:0098542	defense response to other organism	10	3	1.27	2.3622	0.1188		GO:0010599	production of lsiRNA involved in RNA int...	1	1	0.06	0.0611		GO:0060968	regulation of gene silencing	1	1	0.07	0.07
GO:0006479	protein methylation	3	3	1.59	0.1458		GO:0042493	response to drug	6	4	2.83	0.29		GO:0006612	protein targeting to membrane	1	1	0.14	0.1441		GO:0000375	RNA splicing, via transesterification re...	7	4	1.77	0.0705		GO:0010467	gene expression	55	10	6.97	1.43472	0.1208		GO:0010608	posttranscriptional regulation of gene e...	1	1	0.06	0.0611		GO:0061640	cytoskeleton-dependent cytokinesis	1	1	0.07	0.07
GO:0006650	glycerophospholipid metabolic process	3	3	1.59	0.1458		GO:0043043	peptide biosynthetic process	6	4	2.83	0.29		GO:0006646	phosphatidylethanolamine biosynthetic pr...	1	1	0.14	0.1441		GO:0000377	RNA splicing, via transesterification re...	7	4	1.77	0.0705		GO:0009738	abscisic acid-activated signaling pathwa...	5	2	0.63	3.1746	0.1216		GO:0016246	RNA interference	1	1	0.06	0.0611		GO:0070813	hydrogen sulfide metabolic process	1	1	0.07	0.07
GO:0006753	nucleoside phosphate metabolic process	3	3	1.59	0.1458		GO:0043603	cellular amide metabolic process	8	5	3.77	0.3		GO:0006757	ATP generation from ADP	1	1	0.14	0.1441		GO:0008380	RNA splicing	7	4	1.77	0.0705		GO:0071215	cellular response to abscisic acid stimu...	5	2	0.63	3.1746	0.1216		GO:0016441	posttranscriptional gene silencing	1	1	0.06	0.0611		GO:0070814	hydrogen sulfide biosynthetic process	1	1	0.07	0.07
GO:0007389	pattern specification process	3	3	1.59	0.1458		GO:0043933	protein-containing complex subunit organ...	8	5	3.77	0.3		GO:0006855	drug transmembrane transport	1	1	0.14	0.1441		GO:0009737	response to abscisic acid	7	4	1.77	0.0705		GO:0097306	cellular response to alcohol	5	2	0.63	3.1746	0.1216		GO:0016485	protein processing	1	1	0.06	0.0611		GO:0072350	tricarboxylic acid metabolic process	1	1	0.07	0.07
GO:0008213	protein alkylation	3	3	1.59	0.1458		GO:0071702	organic substance transport	26	14	12.26	0.302		GO:0006865	amino acid transport	1	1	0.14	0.1441		GO:0097305	response to alcohol	7	4	1.77	0.0705		GO:0070887	cellular response to chemical stimulus	22	5	2.79	1.79211	0.1262		GO:0016540	protein autoprocessing	1	1	0.06	0.0611		GO:1902652	secondary alcohol metabolic process	1	1	0.07	0.07
GO:0009117	nucleotide metabolic process	3	3	1.59	0.1458		GO:0006468	protein phosphorylation	10	6	4.72	0.305		GO:0006897	endocytosis	1	1	0.14	0.1441		GO:0071229	cellular response to acid chemical	10	5	2.53	0.0774		GO:0000460	maturation of 5.8S rRNA	1	1	0.13	7.69231	0.1266		GO:0019827	stem cell population maintenance	1	1	0.06	0.0611		GO:1902679	negative regulation of RNA biosynthetic ...	1	1	0.07	0.07
GO:0009409	response to cold	3	3	1.59	0.1458		GO:0006886	intracellular protein transport	12	7	5.66	0.308		GO:0008654	phospholipid biosynthetic process	1	1	0.14	0.1441		GO:1901701	cellular response to oxygen-containing c...	13	6	3.29	0.0786		GO:0000463	maturation of LSU-rRNA from tricistronic...	1	1	0.13	7.69231	0.1266		GO:0021700	developmental maturation	1	1	0.06	0.0611		GO:1903507	negative regulation of nucleic acid-temp...	1	1	0.07	0.07
GO:0015979	photosynthesis	3	3	1.59	0.1458		GO:0034613	cellular protein localization	12	7	5.66	0.308		GO:0009066	aspartate family amino acid metabolic pr...	1	1	0.14	0.1441		GO:0006810	transport	50	17	12.66	0.0811		GO:0000466	maturation of 5.8S rRNA from tricistroni...	1	1	0.13	7.69231	0.1266		GO:0022611	dormancy process	1	1	0.06	0.0611		GO:1905038	regulation of membrane lipid metabolic p...	1	1	0.07	0.07
GO:0018022	peptidyl-lysine methylation	3	3	1.59	0.1458		GO:0070727	cellular macromolecule localization	12	7	5.66	0.308		GO:0009067	aspartate family amino acid biosynthetic...	1	1	0.14	0.1441		GO:0050896	response to stimulus	61	20	15.45	0.0835		GO:0000470	maturation of LSU-rRNA	1	1	0.13	7.69231	0.1266		GO:0030048	actin filament-based movement	1	1	0.06	0.0611		GO:2000113	negative regulation of cellular macromol...	1	1	0.07	0.07
GO:0030001	metal ion transport	3	3	1.59	0.1458		GO:0006807	nitrogen compound metabolic process	110	54	51.88	0.334		GO:0009088	threonine biosynthetic process	1	1	0.14	0.1441		GO:0051179	localization	51	17	12.92	0.097		GO:0000959	mitochondrial RNA metabolic process	1	1	0.13	7.69231	0.1266		GO:0030050	vesicle transport along actin filament	1	1	0.06	0.0611		GO:0040007	growth	7	2	0.49	0.078
GO:0043414	macromolecule methylation	3	3	1.59	0.1458		GO:0044260	cellular macromolecule metabolic process	71	35	33.48	0.385		GO:0009135	purine nucleoside diphosphate metabolic ...	1	1	0.14	0.1441		GO:0051234	establishment of localization	51	17	12.92	0.097		GO:0000963	mitochondrial RNA processing	1	1	0.13	7.69231	0.1266		GO:0030422	production of siRNA involved in RNA inte...	1	1	0.06	0.0611		GO:0044237	cellular metabolic process	130	12	9.08	0.101
GO:0046486	glycerolipid metabolic process	3	3	1.59	0.1458		GO:0071705	nitrogen compound transport	21	11	9.9	0.391		GO:0009150	purine ribonucleotide metabolic process	1	1	0.14	0.1441		GO:0000398	mRNA splicing, via spliceosome	5	3	1.27	0.1047		GO:0001906	cell killing	1	1	0.13	7.69231	0.1266		GO:0030705	cytoskeleton-dependent intracellular tra...	1	1	0.06	0.0611		GO:0065007	biological regulation	64	7	4.47	0.122
GO:0055086	nucleobase-containing small molecule met...	3	3	1.59	0.1458		GO:0044281	small molecule metabolic process	19	10	8.96	0.397		GO:0009179	purine ribonucleoside diphosphate metabo...	1	1	0.14	0.1441		GO:0009738	abscisic acid-activated signaling pathwa...	5	3	1.27	0.1047		GO:0003008	system process	1	1	0.13	7.69231	0.1266		GO:0031050	dsRNA processing	1	1	0.06	0.0611		GO:0022607	cellular component assembly	9	2	0.63	0.124
GO:0071103	DNA conformation change	3	3	1.59	0.1458		GO:0006508	proteolysis	13	7	6.13	0.415		GO:0009185	ribonucleoside diphosphate metabolic pro...	1	1	0.14	0.1441		GO:0071215	cellular response to abscisic acid stimu...	5	3	1.27	0.1047		GO:0006006	glucose metabolic process	1	1	0.13	7.69231	0.1266		GO:0032504	multicellular organism reproduction	1	1	0.06	0.0611		GO:0009987	cellular process	202	16	14.11	0.125
GO:0071214	cellular response to abiotic stimulus	3	3	1.59	0.1458		GO:0044085	cellular component biogenesis	13	7	6.13	0.415		GO:0009411	response to UV	1	1	0.14	0.1441		GO:0080134	regulation of response to stress	5	3	1.27	0.1047		GO:0006384	transcription initiation from RNA polyme...	1	1	0.13	7.69231	0.1266		GO:0032543	mitochondrial translation	1	1	0.06	0.0611		GO:0000373	Group II intron splicing	2	1	0.14	0.135
GO:0090407	organophosphate biosynthetic process	3	3	1.59	0.1458		GO:0048522	positive regulation of cellular process	11	6	5.19	0.422		GO:0009615	response to virus	1	1	0.14	0.1441		GO:0097306	cellular response to alcohol	5	3	1.27	0.1047		GO:0006457	protein folding	1	1	0.13	7.69231	0.1266		GO:0033500	carbohydrate homeostasis	1	1	0.06	0.0611		GO:0000902	cell morphogenesis	2	1	0.14	0.135
GO:0098662	inorganic cation transmembrane transport	3	3	1.59	0.1458		GO:0006820	anion transport	7	4	3.3	0.437		GO:0009616	virus induced gene silencing	1	1	0.14	0.1441		GO:0009628	response to abiotic stimulus	17	7	4.31	0.1048		GO:0006458	'de novo' protein folding	1	1	0.13	7.69231	0.1266		GO:0035194	post-transcriptional gene silencing by R...	1	1	0.06	0.0611		GO:0000904	cell morphogenesis involved in different...	2	1	0.14	0.135
GO:0104004	cellular response to environmental stimu...	3	3	1.59	0.1458		GO:0006979	response to oxidative stress	7	4	3.3	0.437		GO:0009640	photomorphogenesis	1	1	0.14	0.1441		GO:0033993	response to lipid	11	5	2.79	0.1145		GO:0006563	L-serine metabolic process	1	1	0.13	7.69231	0.1266		GO:0040029	regulation of gene expression, epigeneti...	1	1	0.06	0.0611		GO:0000910	cytokinesis	2	1	0.14	0.135
GO:0034645	cellular macromolecule biosynthetic proc...	39	24	20.61	0.1541		GO:0043604	amide biosynthetic process	7	4	3.3	0.437		GO:0009902	chloroplast relocation	1	1	0.14	0.1441		GO:0055085	transmembrane transport	24	9	6.08	0.1168		GO:0006564	L-serine biosynthetic process	1	1	0.13	7.69231	0.1266		GO:0042593	glucose homeostasis	1	1	0.06	0.0611		GO:0000911	cytokinesis by cell plate formation	2	1	0.14	0.135
GO:0010033	response to organic substance	25	16	13.21	0.1656		GO:0065003	protein-containing complex assembly	7	4	3.3	0.437		GO:0009903	chloroplast avoidance movement	1	1	0.14	0.1441		GO:0008104	protein localization	18	7	4.56	0.1374		GO:0006891	intra-Golgi vesicle-mediated transport	1	1	0.13	7.69231	0.1266		GO:0044770	cell cycle phase transition	1	1	0.06	0.0611		GO:0000919	cell plate assembly	2	1	0.14	0.135
GO:0046483	heterocycle metabolic process	63	37	33.29	0.1706		GO:0006403	RNA localization	5	3	2.36	0.446		GO:0009904	chloroplast accumulation movement	1	1	0.14	0.1441		GO:0015031	protein transport	18	7	4.56	0.1374		GO:0006904	vesicle docking involved in exocytosis	1	1	0.13	7.69231	0.1266		GO:0044839	cell cycle G2/M phase transition	1	1	0.06	0.0611		GO:0006366	transcription by RNA polymerase II	2	1	0.14	0.135
GO:0019222	regulation of metabolic process	34	21	17.97	0.1728		GO:0009891	positive regulation of biosynthetic proc...	5	3	2.36	0.446		GO:0009933	meristem structural organization	1	1	0.14	0.1441		GO:0045184	establishment of protein localization	18	7	4.56	0.1374		GO:0006986	response to unfolded protein	1	1	0.13	7.69231	0.1266		GO:0045017	glycerolipid biosynthetic process	1	1	0.06	0.0611		GO:0006406	mRNA export from nucleus	2	1	0.14	0.135
GO:0042221	response to chemical	34	21	17.97	0.1728		GO:0010557	positive regulation of macromolecule bio...	5	3	2.36	0.446		GO:0009955	adaxial/abaxial pattern specification	1	1	0.14	0.1441		GO:0050789	regulation of biological process	57	18	14.44	0.1412		GO:0007007	inner mitochondrial membrane organizatio...	1	1	0.13	7.69231	0.1266		GO:0045944	positive regulation of transcription by ...	1	1	0.06	0.0611		GO:0006511	ubiquitin-dependent protein catabolic pr...	2	1	0.14	0.135
GO:1901701	cellular response to oxygen-containing c...	13	9	6.87	0.1759		GO:0010628	positive regulation of gene expression	5	3	2.36	0.446		GO:0010038	response to metal ion	1	1	0.14	0.1441		GO:0001101	response to acid chemical	15	6	3.8	0.1482		GO:0007008	outer mitochondrial membrane organizatio...	1	1	0.13	7.69231	0.1266		GO:0046031	ADP metabolic process	1	1	0.06	0.0611		GO:0006790	sulfur compound metabolic process	2	1	0.14	0.135
GO:0019219	regulation of nucleobase-containing comp...	22	14	11.62	0.2003		GO:0031328	positive regulation of cellular biosynth...	5	3	2.36	0.446		GO:0010050	vegetative phase change	1	1	0.14	0.1441		GO:0016071	mRNA metabolic process	12	5	3.04	0.1587		GO:0007032	endosome organization	1	1	0.13	7.69231	0.1266		GO:0046034	ATP metabolic process	1	1	0.06	0.0611		GO:0009691	cytokinin biosynthetic process	2	1	0.14	0.135
GO:0001101	response to acid chemical	15	10	7.93	0.2007		GO:0044265	cellular macromolecule catabolic process	5	3	2.36	0.446		GO:0010073	meristem maintenance	1	1	0.14	0.1441		GO:0048583	regulation of response to stimulus	12	5	3.04	0.1587		GO:0007033	vacuole organization	1	1	0.13	7.69231	0.1266		GO:0046337	phosphatidylethanolamine metabolic proce...	1	1	0.06	0.0611		GO:0009826	unidimensional cell growth	2	1	0.14	0.135
GO:0071840	cellular component organization or bioge...	40	24	21.14	0.2052		GO:0045893	positive regulation of transcription, DN...	5	3	2.36	0.446		GO:0010074	maintenance of meristem identity	1	1	0.14	0.1441		GO:0003002	regionalization	3	2	0.76	0.1587		GO:0009069	serine family amino acid metabolic proce...	1	1	0.13	7.69231	0.1266		GO:0046474	glycerophospholipid biosynthetic process	1	1	0.06	0.0611		GO:0009860	pollen tube growth	2	1	0.14	0.135
GO:0006397	mRNA processing	10	7	5.28	0.217		GO:0050657	nucleic acid transport	5	3	2.36	0.446		GO:0010078	maintenance of root meristem identity	1	1	0.14	0.1441		GO:0006839	mitochondrial transport	3	2	0.76	0.1587		GO:0009070	serine family amino acid biosynthetic pr...	1	1	0.13	7.69231	0.1266		GO:0046835	carbohydrate phosphorylation	1	1	0.06	0.0611		GO:0009932	cell tip growth	2	1	0.14	0.135
GO:0016192	vesicle-mediated transport	10	7	5.28	0.217		GO:0050658	RNA transport	5	3	2.36	0.446		GO:0010162	seed dormancy process	1	1	0.14	0.1441		GO:0007389	pattern specification process	3	2	0.76	0.1587		GO:0009620	response to fungus	1	1	0.13	7.69231	0.1266		GO:0046939	nucleotide phosphorylation	1	1	0.06	0.0611		GO:0015748	organophosphate ester transport	2	1	0.14	0.135
GO:0034220	ion transmembrane transport	10	7	5.28	0.217		GO:0051236	establishment of RNA localization	5	3	2.36	0.446		GO:0010191	mucilage metabolic process	1	1	0.14	0.1441		GO:0009611	response to wounding	3	2	0.76	0.1587		GO:0009627	systemic acquired resistance	1	1	0.13	7.69231	0.1266		GO:0048609	multicellular organismal reproductive pr...	1	1	0.06	0.0611		GO:0015914	phospholipid transport	2	1	0.14	0.135
GO:0065008	regulation of biological quality	10	7	5.28	0.217		GO:0051254	positive regulation of RNA metabolic pro...	5	3	2.36	0.446		GO:0010216	maintenance of DNA methylation	1	1	0.14	0.1441		GO:0009753	response to jasmonic acid	3	2	0.76	0.1587		GO:0009814	defense response, incompatible interacti...	1	1	0.13	7.69231	0.1266		GO:0051214	RNA virus induced gene silencing	1	1	0.06	0.0611		GO:0016049	cell growth	2	1	0.14	0.135
GO:0071229	cellular response to acid chemical	10	7	5.28	0.217		GO:1902680	positive regulation of RNA biosynthetic ...	5	3	2.36	0.446		GO:0010224	response to UV-B	1	1	0.14	0.1441		GO:0017038	protein import	3	2	0.76	0.1587		GO:0010256	endomembrane system organization	1	1	0.13	7.69231	0.1266		GO:0051604	protein maturation	1	1	0.06	0.0611		GO:0019941	modification-dependent protein catabolic...	2	1	0.14	0.135
GO:0000398	mRNA splicing, via spliceosome	5	4	2.64	0.2223		GO:1903508	positive regulation of nucleic acid-temp...	5	3	2.36	0.446		GO:0010231	maintenance of seed dormancy	1	1	0.14	0.1441		GO:0030001	metal ion transport	3	2	0.76	0.1587		GO:0010257	NADH dehydrogenase complex assembly	1	1	0.13	7.69231	0.1266		GO:0051607	defense response to virus	1	1	0.06	0.0611		GO:0031123	RNA 3'-end processing	2	1	0.14	0.135
GO:0006812	cation transport	5	4	2.64	0.2223		GO:0000278	mitotic cell cycle	3	2	1.41	0.457		GO:0010267	production of ta-siRNAs involved in RNA ...	1	1	0.14	0.1441		GO:0033365	protein localization to organelle	3	2	0.76	0.1587		GO:0010928	regulation of auxin mediated signaling p...	1	1	0.13	7.69231	0.1266		GO:0051648	vesicle localization	1	1	0.06	0.0611		GO:0031124	mRNA 3'-end processing	2	1	0.14	0.135
GO:0010035	response to inorganic substance	5	4	2.64	0.2223		GO:0006405	RNA export from nucleus	3	2	1.41	0.457		GO:0010431	seed maturation	1	1	0.14	0.1441		GO:0055114	oxidation-reduction process	3	2	0.76	0.1587		GO:0016197	endosomal transport	1	1	0.13	7.69231	0.1266		GO:0051650	establishment of vesicle localization	1	1	0.06	0.0611		GO:0034204	lipid translocation	2	1	0.14	0.135
GO:0022402	cell cycle process	5	4	2.64	0.2223		GO:0006414	translational elongation	3	2	1.41	0.457		GO:0010492	maintenance of shoot apical meristem ide...	1	1	0.14	0.1441		GO:0062197	cellular response to chemical stress	3	2	0.76	0.1587		GO:0016482	cytosolic transport	1	1	0.13	7.69231	0.1266		GO:0051726	regulation of cell cycle	1	1	0.06	0.0611		GO:0042446	hormone biosynthetic process	2	1	0.14	0.135
GO:0050790	regulation of catalytic activity	5	4	2.64	0.2223		GO:0006611	protein export from nucleus	3	2	1.41	0.457		GO:0010564	regulation of cell cycle process	1	1	0.14	0.1441		GO:0071214	cellular response to abiotic stimulus	3	2	0.76	0.1587		GO:0022406	membrane docking	1	1	0.13	7.69231	0.1266		GO:0052018	modulation by symbiont of RNA levels in ...	1	1	0.06	0.0611		GO:0043632	modification-dependent macromolecule cat...	2	1	0.14	0.135
GO:0065009	regulation of molecular function	5	4	2.64	0.2223		GO:0006839	mitochondrial transport	3	2	1.41	0.457		GO:0010599	production of lsiRNA involved in RNA int...	1	1	0.14	0.1441		GO:0072594	establishment of protein localization to...	3	2	0.76	0.1587		GO:0030968	endoplasmic reticulum unfolded protein r...	1	1	0.13	7.69231	0.1266		GO:0052249	modulation of RNA levels in other organi...	1	1	0.06	0.0611		GO:0048468	cell development	2	1	0.14	0.135
[truncated: 12 more columns]
