# Supplementary material for: Transposable elements maintain genome-wide heterozygosity in inbred populations
Source: Nat Commun. 2022 Nov 17;13:7022. doi: 10.1038/s41467-022-34795-4 (PMC9672359; doi:10.1038/s41467-022-34795-4)
Supplement: Supplementary file 12 — Supplementary Data 9 [file 41467_2022_34795_MOESM12_ESM.xls]

## Sheet: Sheet2
Supplementary Data 9. Two-sided model output related to our third hypothesis (Fig. 1: Q3). First, Pearson correlations are provided for outlier proportions (per TE superfamily) between North American and European data, depending on orientation of SNP relative to TE (downstream vs. upstream). Second, we provide output and ANOVA tables of mixed model 3 testing the TE Effect on nearby heterozygosity…
Outliers America ~ outliers Europe								Model 3 (Table S6) on European lineage
Sense	Outlier	Pearson	p-value					H (Fis < -0.3)	Estimate	SE	z	P	Significance
upstream	Divergent	0.264	0.361					(Intercept)	-2.07665	0.06798	-30.548	<2e-16	***
upstream	Balancing	0.542	0.045					TE_Effect	0.005541	0.027959	0.198	0.843
downstream	Divergent	-0.571	0.033					SenseUpstream	-0.00577	0.019759	-0.292	0.77
downstream	Balancing	-0.488	0.076
								H (Fis > -0.3)	Estimate	SE	z	P	Significance
								(Intercept)	-2.18177	0.01508	-144.72	<2e-16	***
								TE_Effect	0.04984	0.0292	1.71	0.0879	.
								SenseUpstream	-0.01566	0.02095	-0.75	0.4548
