# Supplementary material for: Transposable elements maintain genome-wide heterozygosity in inbred populations
Source: Nat Commun. 2022 Nov 17;13:7022. doi: 10.1038/s41467-022-34795-4 (PMC9672359; doi:10.1038/s41467-022-34795-4)
Supplement: Supplementary file 14 — Source Data [file 41467_2022_34795_MOESM14_ESM.zip]

Archive with 21 entries (21 files):
- America.vcf
- Europe.vcf
- FSTAT_Am.txt
- FSTAT_Eur.txt
- GOs.txt
- HOMHET_Am.txt
- HOMHET_Eur.txt
- info_Am.txt
- info_Eur.txt
- scores.txt
- script.txt
- Source Data Fig2.txt
- Source Data Fig4a_SNPs.txt
- Source Data Fig4a_TEs.txt
- Source Data Fig4bc.txt
- Source Data Fig4f.txt
- Source Data Fig5.txt
- Sourse Data Fig3a.txt
- Sourse Data Fig3b.txt
- Sourse Data Fig3c4e.txt
- Sourse Data Fig3d4d.txt
