# Supplementary material for: Transposable elements maintain genome-wide heterozygosity in inbred populations
Source: Nat Commun. 2022 Nov 17;13:7022. doi: 10.1038/s41467-022-34795-4 (PMC9672359; doi:10.1038/s41467-022-34795-4)
Supplement: Supplementary file 14 — Source Data [file 41467_2022_34795_MOESM14_ESM.zip › Europe.vcf]

##fileformat=VCFv4.0																																																																																																			
##FILTER=<ID=PASS,Description="All filters passed">
##fileDate=20161205																																																																																																			
##source="Stacks v1.32"																																																																																																			
##INFO=<ID=NS,Number=1,Type=Integer,Description="Number of Samples With Data">
##INFO=<ID=AF,Number=.,Type=Float,Description="Allele Frequency">
##FORMAT=<ID=GT,Number=1,Type=String,Description="Genotype">
##contig=<ID=scaffold_1,length=33605860>
##contig=<ID=scaffold_2,length=19596877>
##contig=<ID=scaffold_3,length=24814041>
##contig=<ID=scaffold_4,length=23661599>
##contig=<ID=scaffold_5,length=21525117>
##contig=<ID=scaffold_6,length=25472354>
##contig=<ID=scaffold_7,length=25001329>
##contig=<ID=scaffold_8,length=23279169>
##INFO=<ID=AC,Number=A,Type=Integer,Description="Allele count in genotypes">
##INFO=<ID=AN,Number=1,Type=Integer,Description="Total number of alleles in called genotypes">
##bcftools_viewVersion=1.13+htslib-1.13
##bcftools_viewCommand=view -S EUlyrata_list.txt lyrata2.vcf; Date=Tue Oct  5 14:10:47 2021
#CHROM	POS	ID	REF	ALT	QUAL	FILTER	INFO	FORMAT	Ardal3_1	Ardal4_1	Berg1_1	Berg2_1	Bovra3_1	Bovra4_1	CoylesM26_1	CoylesM30_1	Fagrif1_1	Fagrif2_1	Fagrif3_1	Hamn2_1	Hamn3_1	Laer1_1	Laer2_1	Laer4_1	Nots3_1	Nots4_1	NyidN1_1	NyidN3_1	NyidS2_1	NyidS3_1	Saebo2_1	Saebo3_1	SandF2_1	SandF3_1	SandF4_1	SandT3_1	SandT4_1	Sjov2_1	Sjov3_1	Skag1_1	Skag3_1	Skag4_1	Spit1_1	Spit4_1	berg3_1	BadVos16_1	BadVos6_1	VeldF11_1	VeldF15_1	VeldF25_1
scaffold_1	10075649	20	C	A	.	PASS	NS=91;AF=0.747,0.253;AC=46;AN=84	GT	1/0	0/0	1/0	0/0	0/0	1/1	1/0	0/0	1/1	1/0	1/0	1/1	1/1	1/0	1/0	1/0	1/1	1/1	1/1	1/0	1/0	0/0	1/0	0/0	1/1	1/1	1/1	1/0	0/0	1/1	1/1	1/1	1/1	1/1	1/0	1/0	1/1	0/0	0/0	0/0	0/0	0/0
scaffold_1	10082528	25	A	T	.	PASS	NS=91;AF=0.929,0.071;AC=13;AN=84	GT	0/0	0/0	0/0	0/0	0/0	0/0	0/0	0/0	0/0	0/0	0/0	1/0	1/0	0/0	0/0	0/0	1/1	1/1	0/0	0/0	0/0	0/0	0/0	0/0	0/0	0/0	0/0	0/0	0/0	1/0	1/0	1/0	1/0	1/1	0/0	0/0	1/0	0/0	0/0	0/0	0/0	0/0
scaffold_1	10130405	37	A	G	.	PASS	NS=91;AF=0.984,0.016;AC=3;AN=84	GT	0/0	0/0	0/0	0/0	0/0	0/0	0/0	0/0	0/0	0/0	0/0	0/0	0/0	0/0	0/0	0/0	0/0	0/0	0/0	0/0	0/0	0/0	0/0	0/0	0/0	0/0	0/0	0/0	0/0	0/0	0/0	0/0	0/0	0/0	0/0	0/0	0/0	0/0	0/0	0/1	0/1	0/1
scaffold_1	10130232	38	T	G	.	PASS	NS=91;AF=0.819,0.181;AC=9;AN=84	GT	0/0	0/0	0/0	0/0	0/0	0/0	0/0	0/0	0/0	0/0	0/0	0/0	0/0	0/0	0/0	0/0	0/0	0/0	0/0	0/0	0/0	0/0	0/0	0/0	0/0	0/0	0/0	0/0	0/0	0/0	0/0	0/0	0/0	0/0	0/0	0/0	0/0	1/1	0/1	1/1	1/1	1/1
scaffold_1	1013271	39	G	T	.	PASS	NS=91;AF=0.995,0.005;AC=1;AN=84	GT	1/0	0/0	0/0	0/0	0/0	0/0	0/0	0/0	0/0	0/0	0/0	0/0	0/0	0/0	0/0	0/0	0/0	0/0	0/0	0/0	0/0	0/0	0/0	0/0	0/0	0/0	0/0	0/0	0/0	0/0	0/0	0/0	0/0	0/0	0/0	0/0	0/0	0/0	0/0	0/0	0/0	0/0
scaffold_1	1013434	40	C	A	.	PASS	NS=91;AF=0.995,0.005;AC=1;AN=84	GT	0/0	0/0	0/0	0/0	0/0	0/0	0/0	0/0	0/0	0/0	0/0	0/0	0/0	0/0	0/0	0/0	0/0	0/0	0/0	0/0	0/0	0/0	0/0	0/0	0/0	0/0	0/0	0/0	0/0	0/0	0/0	0/0	0/0	0/0	1/0	0/0	0/0	0/0	0/0	0/0	0/0	0/0
scaffold_1	10262841	59	C	T	.	PASS	NS=91;AF=0.874,0.126;AC=23;AN=84	GT	0/0	0/0	0/0	0/0	0/0	0/0	1/0	1/0	1/1	1/0	1/1	1/0	1/1	0/0	0/0	0/0	1/0	1/0	0/0	1/0	0/0	0/0	0/0	0/0	0/0	0/0	0/0	0/0	1/0	1/1	1/0	0/0	1/1	0/0	0/0	0/0	1/1	0/0	0/0	1/0	1/0	0/0
scaffold_1	10323476	70	T	C	.	PASS	NS=91;AF=0.995,0.005;AC=1;AN=84	GT	0/0	0/0	0/0	0/0	0/0	0/0	0/0	0/0	0/0	0/0	0/0	0/0	0/0	0/0	0/0	0/0	0/0	0/0	0/0	0/0	0/0	0/0	0/0	0/0	0/0	0/0	0/0	0/0	0/0	0/0	0/0	0/0	0/0	0/0	0/0	0/0	0/0	0/0	0/0	0/0	0/0	0/1
scaffold_1	10405045	85	G	T	.	PASS	NS=91;AF=0.995,0.005;AC=1;AN=84	GT	0/0	0/0	0/0	0/0	0/0	0/0	0/0	0/0	0/0	0/0	0/0	0/0	0/0	0/0	0/0	0/0	0/0	0/0	0/0	0/0	0/0	0/0	0/0	0/0	0/0	0/0	0/0	0/0	0/1	0/0	0/0	0/0	0/0	0/0	0/0	0/0	0/0	0/0	0/0	0/0	0/0	0/0
scaffold_1	10404939	86	G	T	.	PASS	NS=91;AF=0.995,0.005;AC=1;AN=84	GT	0/0	0/0	0/0	0/0	0/0	0/0	0/0	0/0	0/0	0/0	0/0	0/0	0/0	0/0	0/0	0/0	0/0	0/0	0/0	0/0	1/0	0/0	0/0	0/0	0/0	0/0	0/0	0/0	0/0	0/0	0/0	0/0	0/0	0/0	0/0	0/0	0/0	0/0	0/0	0/0	0/0	0/0
scaffold_1	10409402	87	G	A	.	PASS	NS=91;AF=0.989,0.011;AC=2;AN=84	GT	0/0	0/0	0/0	0/0	0/0	0/0	0/0	0/0	0/0	0/0	0/0	0/0	0/0	0/0	0/0	0/0	0/0	0/0	0/0	0/0	0/0	0/0	0/0	0/0	0/0	0/0	0/0	0/0	0/0	0/0	0/0	0/0	0/0	0/0	0/0	0/0	0/0	0/0	0/0	0/1	0/1	0/0
scaffold_1	10411423	89	C	T	.	PASS	NS=91;AF=0.841,0.159;AC=11;AN=84	GT	0/0	0/0	0/0	0/0	0/1	0/1	0/0	0/1	0/1	0/1	0/1	0/0	0/0	0/0	0/0	0/0	0/0	0/0	0/1	0/1	0/0	0/0	0/0	0/0	0/0	0/0	0/0	0/1	0/1	0/0	0/0	0/0	0/0	0/0	0/1	0/0	0/0	0/0	0/0	0/0	0/0	0/0
scaffold_1	1043615	93	G	A	.	PASS	NS=91;AF=0.995,0.005;AC=1;AN=84	GT	0/0	0/0	0/0	0/0	0/0	0/0	0/0	0/0	0/0	0/0	0/0	0/0	0/0	0/0	0/0	0/0	0/0	0/0	0/0	0/0	0/0	0/0	0/0	0/0	0/0	0/0	0/0	0/0	0/0	0/0	0/0	0/0	0/0	0/0	0/0	0/0	0/0	0/0	0/0	0/0	0/0	1/0
scaffold_1	10453243	96	T	A	.	PASS	NS=91;AF=0.995,0.005;AC=1;AN=84	GT	0/0	0/0	0/0	0/0	0/0	0/0	0/0	0/0	0/0	0/0	0/0	0/0	0/0	0/0	0/0	0/0	0/0	0/0	0/0	0/0	0/0	0/0	0/0	0/0	0/0	0/0	0/0	0/0	0/0	0/0	0/0	0/0	0/0	0/0	0/0	0/0	0/0	0/0	0/0	0/0	0/0	1/0
scaffold_1	10453108	97	T	A	.	PASS	NS=91;AF=0.819,0.181;AC=33;AN=84	GT	0/0	0/0	0/0	1/1	0/1	0/0	0/0	0/1	0/1	0/0	0/1	1/1	1/1	0/1	0/1	0/1	0/1	0/1	0/1	0/0	0/0	0/1	0/0	0/1	1/1	0/0	0/1	0/0	0/0	0/1	1/1	0/1	0/1	0/1	0/0	0/0	0/1	0/1	0/0	0/1	0/1	1/1
scaffold_1	10514831	107	G	A	.	PASS	NS=91;AF=0.973,0.027;AC=5;AN=84	GT	0/0	0/0	0/0	0/0	0/0	0/0	0/0	0/0	0/0	0/0	0/0	0/0	0/0	0/0	0/0	0/0	0/0	0/1	0/0	0/0	0/0	0/0	0/0	0/0	0/0	0/0	0/0	0/0	0/0	0/0	0/0	0/1	0/0	0/0	0/0	0/0	0/0	0/0	0/1	0/0	0/0	1/1
scaffold_1	10535661	109	T	C	.	PASS	NS=91;AF=0.516,0.484;AC=70;AN=84	GT	1/1	1/1	1/1	1/1	1/1	1/1	1/1	1/1	0/1	0/1	0/1	0/1	0/1	1/1	1/1	0/1	1/1	1/1	0/1	1/1	0/1	1/1	1/1	0/1	0/1	1/1	1/1	0/0	1/1	1/1	1/1	1/1	1/1	1/1	1/1	1/1	1/1	0/1	1/1	1/1	1/1	0/1
scaffold_1	10535881	110	G	A	.	PASS	NS=91;AF=0.995,0.005;AC=1;AN=84	GT	0/0	0/0	0/0	0/0	0/0	0/0	1/0	0/0	0/0	0/0	0/0	0/0	0/0	0/0	0/0	0/0	0/0	0/0	0/0	0/0	0/0	0/0	0/0	0/0	0/0	0/0	0/0	0/0	0/0	0/0	0/0	0/0	0/0	0/0	0/0	0/0	0/0	0/0	0/0	0/0	0/0	0/0
scaffold_1	1056907	116	T	A	.	PASS	NS=91;AF=0.995,0.005;AC=1;AN=84	GT	0/0	0/0	0/0	0/0	0/0	0/0	0/0	0/0	0/0	0/0	0/0	0/0	0/0	0/0	0/0	0/0	0/0	0/0	0/0	0/0	0/0	0/0	0/0	0/0	0/0	0/0	0/0	0/0	0/0	0/0	0/0	0/0	0/0	0/0	0/0	0/0	0/0	1/0	0/0	0/0	0/0	0/0
scaffold_1	1065183	118	T	A	.	PASS	NS=91;AF=0.995,0.005;AC=1;AN=84	GT	0/0	0/0	0/0	0/0	0/0	0/0	0/0	0/0	0/0	0/0	0/0	0/0	0/0	0/0	0/0	0/0	0/0	0/0	0/0	0/0	0/0	0/0	0/0	0/0	0/0	0/0	0/0	0/0	0/0	0/0	0/0	0/0	0/0	0/0	1/0	0/0	0/0	0/0	0/0	0/0	0/0	0/0
scaffold_1	1065048	119	T	G	.	PASS	NS=91;AF=0.841,0.159;AC=29;AN=84	GT	1/1	1/1	0/0	0/0	1/1	1/1	0/0	0/0	0/0	0/0	0/0	0/0	0/1	0/1	1/1	1/1	0/0	0/0	0/0	0/0	0/0	0/0	1/1	1/1	0/0	0/0	0/0	0/0	0/0	0/0	0/0	0/1	0/0	0/0	0/0	1/1	0/0	0/1	0/1	1/1	1/1	1/1
scaffold_1	10665626	122	A	C	.	PASS	NS=91;AF=0.621,0.379;AC=59;AN=84	GT	1/1	1/1	1/1	1/1	0/1	1/1	1/1	1/1	0/1	0/1	0/1	1/1	1/1	1/1	1/1	0/0	1/1	0/1	1/1	1/1	0/1	0/1	0/0	0/0	0/1	0/0	0/1	0/1	1/1	0/1	1/1	1/1	1/1	1/1	1/1	0/1	1/1	0/0	0/0	1/1	1/1	0/1
scaffold_1	10719124	128	A	G	.	PASS	NS=91;AF=0.956,0.044;AC=8;AN=84	GT	0/0	0/0	0/0	0/0	0/0	0/0	1/1	1/1	0/0	0/0	0/0	0/0	0/0	0/0	0/0	0/0	0/0	0/1	0/0	0/0	0/0	0/0	0/0	0/0	0/0	0/0	0/0	0/0	0/0	0/0	0/0	0/0	0/0	0/0	0/0	0/0	0/0	1/1	0/1	0/0	0/0	0/0
scaffold_1	10719026	129	C	A	.	PASS	NS=91;AF=0.962,0.038;AC=7;AN=84	GT	0/0	0/0	0/1	0/0	0/0	0/0	0/0	0/0	0/0	0/0	0/0	0/1	0/0	0/0	0/0	0/0	0/1	0/1	0/0	0/0	0/0	0/0	0/0	0/0	0/0	0/0	0/0	0/0	0/0	0/0	0/1	0/0	0/1	0/1	0/0	0/0	0/0	0/0	0/0	0/0	0/0	0/0
scaffold_1	10828811	146	C	T	.	PASS	NS=91;AF=0.984,0.016;AC=3;AN=84	GT	0/0	0/0	0/0	0/0	0/0	0/0	0/0	0/0	0/0	0/0	0/0	0/0	0/0	0/0	0/0	0/0	0/0	0/0	0/0	0/0	0/0	0/0	0/0	0/0	0/0	0/0	0/0	0/0	0/0	0/0	0/0	0/0	0/0	0/0	0/0	0/0	0/0	1/0	1/1	0/0	0/0	0/0
scaffold_1	1084128	148	G	A	.	PASS	NS=91;AF=0.995,0.005;AC=1;AN=84	GT	0/0	0/0	0/0	0/0	0/0	0/0	0/0	0/0	0/0	0/0	0/0	0/0	0/0	0/0	0/0	0/0	0/0	0/0	0/0	0/0	0/0	0/0	0/0	0/0	0/0	0/0	0/0	0/0	0/0	0/0	0/0	0/0	0/0	0/0	0/0	0/0	0/0	0/0	0/0	0/0	0/0	1/0
scaffold_1	10879857	153	A	G	.	PASS	NS=91;AF=0.956,0.044;AC=8;AN=84	GT	0/0	0/0	0/0	0/0	0/0	0/0	1/1	0/1	0/0	0/0	0/0	0/0	0/0	0/0	0/0	0/0	0/0	0/0	0/0	0/0	0/0	0/0	0/0	0/0	0/0	0/0	0/0	0/0	0/0	0/0	0/0	0/0	0/0	0/0	0/0	0/0	0/0	1/1	0/1	0/1	0/1	0/0
scaffold_1	10900950	156	T	C	.	PASS	NS=91;AF=0.945,0.055;AC=10;AN=84	GT	0/0	0/1	0/0	0/0	0/0	0/0	0/0	0/0	0/0	0/0	0/0	0/0	0/0	0/1	0/1	0/1	0/0	0/1	0/0	0/0	0/0	0/0	0/0	0/0	0/0	0/0	0/0	0/0	0/0	0/1	0/0	0/0	0/0	0/0	0/0	0/0	0/0	0/0	0/1	0/1	0/1	0/1
scaffold_1	10948087	160	A	G	.	PASS	NS=91;AF=0.615,0.385;AC=70;AN=84	GT	1/1	1/1	1/1	1/1	1/1	1/1	0/0	1/1	1/1	1/0	1/1	1/0	1/0	1/1	1/1	1/1	1/1	1/1	0/0	1/0	0/0	1/0	1/1	1/1	1/1	1/1	1/1	1/0	1/0	1/1	1/1	1/1	1/1	1/0	1/1	1/1	1/1	1/1	1/1	1/1	1/1	1/1
scaffold_1	10955667	167	A	G	.	PASS	NS=91;AF=0.989,0.011;AC=2;AN=84	GT	0/0	0/0	0/0	0/0	0/0	0/0	0/0	0/0	0/0	0/0	0/0	0/0	0/0	0/0	0/0	0/0	0/0	0/0	0/0	0/0	0/0	0/0	0/0	0/0	0/0	0/0	0/0	0/0	0/0	0/0	0/0	0/0	0/0	0/0	0/0	0/0	0/0	0/1	0/1	0/0	0/0	0/0
scaffold_1	10962174	170	T	C	.	PASS	NS=91;AF=0.901,0.099;AC=18;AN=84	GT	0/0	0/0	0/0	0/0	0/1	0/0	1/1	1/1	0/0	0/0	0/0	0/0	0/1	0/0	0/0	0/0	0/0	0/1	1/1	0/1	0/1	0/1	0/0	0/0	0/1	0/0	0/0	0/0	1/1	0/1	0/0	0/1	0/1	0/0	0/0	0/0	0/0	0/0	0/0	0/0	0/0	0/0
scaffold_1	11009991	173	T	C	.	PASS	NS=91;AF=0.593,0.407;AC=74;AN=84	GT	1/1	1/1	1/1	1/1	1/1	1/1	1/1	1/0	1/1	1/0	1/0	1/1	1/1	1/1	1/1	1/1	1/1	1/1	1/1	1/1	1/1	1/1	1/1	1/1	1/1	1/1	1/1	1/1	1/1	1/1	1/1	1/1	1/1	1/0	1/1	1/0	1/0	0/0	1/0	1/1	1/1	1/0
scaffold_1	11009952	174	G	T	.	PASS	NS=91;AF=0.582,0.418;AC=76;AN=84	GT	1/1	1/1	1/1	1/1	1/1	1/1	1/1	1/0	1/1	1/0	1/0	1/1	1/1	1/1	1/1	1/1	1/1	1/1	1/1	1/1	1/1	1/1	1/1	1/1	1/1	1/1	1/1	1/1	1/1	1/1	1/1	1/1	1/1	1/1	1/1	1/0	1/0	1/0	1/1	1/1	1/1	0/0
scaffold_1	11035307	177	C	T	.	PASS	NS=91;AF=0.978,0.022;AC=4;AN=84	GT	0/0	0/0	0/0	0/0	0/0	0/0	1/1	1/1	0/0	0/0	0/0	0/0	0/0	0/0	0/0	0/0	0/0	0/0	0/0	0/0	0/0	0/0	0/0	0/0	0/0	0/0	0/0	0/0	0/0	0/0	0/0	0/0	0/0	0/0	0/0	0/0	0/0	0/0	0/0	0/0	0/0	0/0
scaffold_1	11056944	181	T	C	.	PASS	NS=91;AF=0.659,0.341;AC=14;AN=84	GT	0/0	1/0	0/0	0/0	0/0	0/0	0/0	0/0	1/1	1/0	1/0	0/0	0/0	1/0	0/0	0/0	0/0	0/0	1/0	1/0	0/0	1/0	0/0	0/0	0/0	0/0	0/0	0/0	1/0	0/0	0/0	0/0	0/0	0/0	0/0	0/0	0/0	1/0	1/1	0/0	0/0	1/0
scaffold_1	11210321	195	T	C	.	PASS	NS=91;AF=0.923,0.077;AC=14;AN=84	GT	0/0	0/0	0/0	0/0	0/0	0/0	0/0	0/1	1/1	1/1	0/1	0/0	0/0	0/0	0/0	0/0	0/0	0/0	0/1	0/1	0/0	0/0	0/0	0/0	0/0	1/1	0/1	1/1	0/1	0/0	0/0	0/0	0/0	0/0	0/0	0/0	0/0	0/0	0/0	0/0	0/0	0/0
scaffold_1	11222640	198	A	T	.	PASS	NS=91;AF=0.632,0.368;AC=67;AN=84	GT	1/1	0/1	1/1	1/1	0/0	0/1	1/1	1/1	1/1	1/1	1/1	1/1	1/1	0/1	1/1	0/1	0/1	0/1	1/1	1/1	1/1	1/1	1/1	1/1	1/1	1/1	1/1	1/1	1/1	1/1	0/1	1/1	1/1	0/1	0/0	0/0	1/1	1/1	1/1	0/1	0/1	0/1
scaffold_1	11236241	200	A	G	.	PASS	NS=91;AF=0.989,0.011;AC=2;AN=84	GT	0/0	0/0	0/0	0/0	0/0	0/0	0/0	0/0	0/0	0/0	0/0	0/0	0/0	0/0	1/0	0/0	0/0	0/0	0/0	0/0	0/0	0/0	1/0	0/0	0/0	0/0	0/0	0/0	0/0	0/0	0/0	0/0	0/0	0/0	0/0	0/0	0/0	0/0	0/0	0/0	0/0	0/0
scaffold_1	11247572	203	C	T	.	PASS	NS=91;AF=0.989,0.011;AC=2;AN=84	GT	0/0	0/0	0/0	0/0	0/0	0/0	0/0	0/0	0/0	0/0	0/0	0/0	0/0	0/0	0/0	0/0	0/0	0/0	0/0	0/0	0/0	0/0	0/0	0/0	0/0	0/0	0/0	0/0	0/0	0/0	0/0	0/0	0/0	0/0	0/0	0/0	0/0	0/0	0/0	0/1	0/1	0/0
scaffold_1	11247437	204	A	C	.	PASS	NS=91;AF=0.989,0.011;AC=2;AN=84	GT	0/0	0/0	0/0	0/0	0/0	0/0	0/0	0/0	0/0	0/0	0/0	0/0	0/0	0/0	0/0	0/0	0/0	0/0	0/0	0/0	0/0	0/0	0/0	0/0	0/0	0/0	0/0	0/0	0/0	0/0	0/0	0/0	0/0	0/0	0/0	0/0	0/0	0/0	0/0	1/0	1/0	0/0
scaffold_1	11404682	227	T	C	.	PASS	NS=91;AF=0.989,0.011;AC=2;AN=84	GT	0/0	0/0	0/0	0/0	0/0	0/0	0/0	0/0	0/0	0/0	0/0	0/0	0/0	0/0	0/0	0/0	0/0	0/0	0/0	0/0	0/0	0/0	0/0	0/0	0/0	0/0	0/0	0/0	0/0	0/0	0/0	0/0	0/0	0/0	0/0	0/0	0/0	0/0	1/1	0/0	0/0	0/0
scaffold_1	11404602	228	T	A	.	PASS	NS=91;AF=0.94,0.06;AC=11;AN=84	GT	0/0	0/0	0/0	0/0	0/0	0/0	0/0	0/0	0/0	0/0	0/0	0/1	0/1	0/0	0/0	0/0	0/1	0/1	0/0	0/0	0/0	0/0	0/0	0/0	0/0	0/0	0/0	0/0	0/0	1/1	0/0	0/0	0/1	0/1	0/0	0/0	0/1	0/1	0/1	0/0	0/0	0/0
scaffold_1	1142061	230	T	A	.	PASS	NS=91;AF=0.978,0.022;AC=4;AN=84	GT	0/0	0/0	0/0	0/0	0/0	0/0	0/0	0/0	0/0	0/0	0/0	0/0	0/0	0/0	0/0	0/0	0/0	0/0	0/0	0/0	0/0	0/0	0/0	0/0	0/0	0/0	0/0	0/0	0/0	0/0	0/0	0/0	0/0	0/0	0/0	0/0	0/0	0/0	0/0	0/1	0/1	1/1
scaffold_1	11439585	241	C	A	.	PASS	NS=91;AF=0.995,0.005;AC=1;AN=84	GT	0/0	0/0	0/0	0/0	0/0	0/0	0/0	0/0	0/0	0/0	0/0	0/0	0/0	0/0	0/0	0/0	0/0	0/0	0/0	0/0	0/0	0/0	0/0	0/0	0/0	0/0	0/0	0/0	0/0	0/0	0/0	0/0	0/0	0/0	0/0	0/0	0/0	1/0	0/0	0/0	0/0	0/0
scaffold_1	11445422	242	C	T	.	PASS	NS=91;AF=0.912,0.088;AC=16;AN=84	GT	1/1	1/1	0/1	0/1	0/1	0/0	0/0	1/1	0/0	0/0	0/0	0/0	0/0	0/1	0/0	1/1	0/0	0/0	0/0	0/0	0/0	0/0	0/1	0/0	0/0	0/0	0/0	0/0	0/0	0/0	0/0	0/0	0/0	0/0	0/1	1/1	0/0	0/0	0/0	0/0	0/0	0/0
scaffold_1	11445328	243	G	A	.	PASS	NS=91;AF=0.962,0.038;AC=7;AN=84	GT	0/0	0/0	0/0	0/0	0/0	0/0	0/0	0/0	0/1	0/1	0/0	0/0	0/0	0/0	0/0	0/0	0/0	0/0	1/1	0/1	0/0	0/0	0/0	0/0	0/0	0/0	0/0	0/1	0/1	0/0	0/0	0/0	0/0	0/0	0/0	0/0	0/0	0/0	0/0	0/0	0/0	0/0
scaffold_1	11449903	248	A	G	.	PASS	NS=91;AF=0.901,0.099;AC=18;AN=84	GT	1/1	1/1	0/1	0/1	0/1	0/0	0/0	1/1	0/0	0/0	0/0	0/0	0/0	0/1	0/0	1/1	0/0	0/0	0/0	0/0	0/0	0/0	0/1	0/0	0/0	0/0	0/0	0/0	0/0	0/0	0/0	0/0	0/0	0/0	0/1	1/1	0/0	0/0	0/1	0/0	0/0	0/1
scaffold_1	11476805	260	C	G	.	PASS	NS=91;AF=0.989,0.011;AC=2;AN=84	GT	0/0	0/0	1/1	0/0	0/0	0/0	0/0	0/0	0/0	0/0	0/0	0/0	0/0	0/0	0/0	0/0	0/0	0/0	0/0	0/0	0/0	0/0	0/0	0/0	0/0	0/0	0/0	0/0	0/0	0/0	0/0	0/0	0/0	0/0	0/0	0/0	0/0	0/0	0/0	0/0	0/0	0/0
scaffold_1	11478339	263	A	G	.	PASS	NS=91;AF=0.989,0.011;AC=2;AN=84	GT	0/0	0/0	0/0	0/0	0/0	0/0	1/1	0/0	0/0	0/0	0/0	0/0	0/0	0/0	0/0	0/0	0/0	0/0	0/0	0/0	0/0	0/0	0/0	0/0	0/0	0/0	0/0	0/0	0/0	0/0	0/0	0/0	0/0	0/0	0/0	0/0	0/0	0/0	0/0	0/0	0/0	0/0
scaffold_1	11540035	275	C	T	.	PASS	NS=91;AF=0.995,0.005;AC=1;AN=84	GT	0/0	0/0	0/0	0/0	0/0	0/0	0/0	0/0	0/0	0/0	0/0	0/0	0/0	0/0	0/0	0/0	0/0	0/0	0/0	0/0	0/0	0/0	0/0	0/0	0/0	0/0	0/0	0/0	0/0	0/0	0/0	0/0	0/0	0/0	0/0	0/0	0/0	0/0	1/0	0/0	0/0	0/0
scaffold_1	11561351	280	A	C	.	PASS	NS=91;AF=0.61,0.39;AC=71;AN=84	GT	1/1	1/1	0/1	0/1	1/1	1/1	1/1	1/1	1/1	1/1	1/1	0/0	0/1	1/1	1/1	1/1	0/1	0/1	1/1	1/1	1/1	1/1	1/1	1/1	1/1	1/1	1/1	1/1	1/1	0/1	1/1	0/1	0/0	0/1	1/1	1/1	0/1	1/1	1/1	1/1	1/1	1/1
scaffold_1	11561215	281	C	T	.	PASS	NS=91;AF=0.995,0.005;AC=1;AN=84	GT	0/0	0/0	0/0	0/0	0/0	0/0	0/0	0/0	0/0	0/0	0/0	0/0	0/0	0/0	0/0	0/0	0/0	0/0	0/0	0/0	0/0	1/0	0/0	0/0	0/0	0/0	0/0	0/0	0/0	0/0	0/0	0/0	0/0	0/0	0/0	0/0	0/0	0/0	0/0	0/0	0/0	0/0
scaffold_1	11574061	282	G	A	.	PASS	NS=91;AF=0.995,0.005;AC=1;AN=84	GT	0/0	0/0	0/0	0/0	0/0	0/0	0/0	0/0	0/0	0/0	0/0	0/0	0/0	0/0	0/0	0/0	0/0	0/0	0/0	0/0	0/0	0/0	0/0	0/0	0/0	0/0	0/0	0/0	0/0	0/0	0/0	0/0	0/0	0/0	0/0	0/0	0/0	0/0	0/0	0/0	0/0	1/0
scaffold_1	11580810	284	T	C	.	PASS	NS=91;AF=0.929,0.071;AC=13;AN=84	GT	0/0	0/0	0/0	0/0	0/0	0/0	0/0	1/1	0/0	0/0	0/0	0/0	0/0	0/0	0/0	0/0	0/0	1/0	1/0	1/0	0/0	1/0	1/0	0/0	0/0	0/0	0/0	1/0	0/0	0/0	0/0	0/0	0/0	0/0	0/0	0/0	0/0	1/0	1/1	1/0	1/0	0/0
scaffold_1	11625111	296	G	C	.	PASS	NS=91;AF=0.692,0.308;AC=56;AN=84	GT	1/1	1/1	0/0	1/0	1/1	1/1	1/1	1/0	1/1	1/1	1/1	0/0	0/0	1/1	1/1	1/1	0/0	1/0	1/1	1/1	1/1	1/1	1/1	1/1	1/1	1/1	1/1	1/1	1/1	1/1	1/0	1/0	0/0	0/0	1/1	1/0	1/1	0/0	0/0	0/0	0/0	0/0
scaffold_1	11628861	297	A	C	.	PASS	NS=91;AF=0.995,0.005;AC=1;AN=84	GT	0/0	0/0	0/0	0/0	0/0	0/0	0/0	0/0	0/0	0/0	0/0	0/0	0/0	0/0	0/0	0/0	0/0	0/0	0/0	0/0	0/0	0/0	0/0	0/0	0/0	0/0	0/0	0/0	0/0	0/0	0/0	0/0	0/0	0/0	0/0	0/0	0/0	1/0	0/0	0/0	0/0	0/0
scaffold_1	11633910	299	A	T	.	PASS	NS=91;AF=0.995,0.005;AC=1;AN=84	GT	0/0	0/0	0/0	0/0	0/0	0/0	0/0	0/0	0/0	0/0	0/0	0/0	0/0	0/0	0/0	0/0	0/0	0/0	0/0	0/0	0/0	0/0	0/0	0/0	0/0	0/0	0/0	0/0	0/0	0/0	0/0	0/0	0/0	1/0	0/0	0/0	0/0	0/0	0/0	0/0	0/0	0/0
scaffold_1	11634040	300	G	T	.	PASS	NS=91;AF=0.995,0.005;AC=1;AN=84	GT	0/0	0/1	0/0	0/0	0/0	0/0	0/0	0/0	0/0	0/0	0/0	0/0	0/0	0/0	0/0	0/0	0/0	0/0	0/0	0/0	0/0	0/0	0/0	0/0	0/0	0/0	0/0	0/0	0/0	0/0	0/0	0/0	0/0	0/0	0/0	0/0	0/0	0/0	0/0	0/0	0/0	0/0
scaffold_1	11640738	303	G	T	.	PASS	NS=91;AF=0.879,0.121;AC=22;AN=84	GT	1/1	0/1	0/0	0/1	0/1	0/1	0/0	0/0	0/0	0/0	0/0	0/0	0/0	0/1	0/0	1/1	0/0	0/0	0/1	0/1	0/1	0/1	1/1	1/1	0/0	0/0	0/0	0/0	0/1	0/1	0/0	0/0	0/0	0/1	0/0	0/0	1/1	0/0	0/0	0/0	0/0	0/0
scaffold_1	11649133	305	A	T	.	PASS	NS=91;AF=0.659,0.341;AC=62;AN=84	GT	1/1	1/1	0/1	0/1	1/1	1/1	0/1	0/1	0/1	0/0	0/1	0/1	0/1	1/1	1/1	1/1	1/1	0/1	1/1	1/1	1/1	0/1	1/1	1/1	0/0	0/0	0/1	0/1	1/1	0/1	1/1	1/1	1/1	0/1	1/1	1/1	0/0	1/1	1/1	1/1	1/1	1/1
scaffold_1	1167617	314	T	C	.	PASS	NS=91;AF=0.984,0.016;AC=3;AN=84	GT	1/0	0/0	0/0	0/0	1/0	0/0	0/0	0/0	0/0	0/0	0/0	0/0	0/0	0/0	0/0	0/0	0/0	0/0	0/0	0/0	0/0	0/0	0/0	0/0	0/0	0/0	0/0	0/0	0/0	0/0	0/0	0/0	0/0	0/0	1/0	0/0	0/0	0/0	0/0	0/0	0/0	0/0
scaffold_1	11685065	319	T	G	.	PASS	NS=91;AF=0.989,0.011;AC=2;AN=84	GT	0/0	0/0	0/0	0/0	0/0	0/0	0/0	0/0	0/0	0/0	0/0	0/0	0/0	0/0	0/0	0/0	0/0	0/0	0/0	0/0	0/0	0/0	0/0	0/0	0/0	0/0	0/0	0/0	0/0	0/0	0/0	0/0	0/0	0/0	0/0	0/0	0/0	0/0	0/0	1/0	1/0	0/0
scaffold_1	11752184	322	A	G	.	PASS	NS=91;AF=0.852,0.148;AC=27;AN=84	GT	0/0	0/0	1/1	0/0	0/0	0/0	0/0	0/0	1/0	1/1	1/0	0/0	0/0	1/0	0/0	1/0	0/0	0/0	1/1	1/1	1/0	1/0	0/0	0/0	1/1	1/1	1/1	0/0	1/1	0/0	0/0	0/0	0/0	0/0	0/0	0/0	0/0	0/0	0/0	1/1	1/1	1/0
scaffold_1	11779409	325	A	T	.	PASS	NS=91;AF=0.995,0.005;AC=1;AN=84	GT	0/0	0/0	0/0	0/0	0/0	0/0	0/0	0/0	0/0	0/0	0/0	0/0	0/0	0/0	0/0	0/0	0/0	0/0	0/0	0/0	0/0	0/0	0/0	0/0	0/0	0/0	0/0	0/0	0/0	0/0	0/0	0/0	0/0	0/0	0/0	0/0	0/0	0/0	0/0	0/0	0/0	1/0
scaffold_1	11902726	366	C	T	.	PASS	NS=91;AF=0.951,0.049;AC=9;AN=84	GT	0/0	0/0	0/0	1/0	0/0	0/0	0/0	1/0	0/0	0/0	0/0	0/0	1/1	0/0	0/0	0/0	0/0	0/0	0/0	0/0	0/0	0/0	0/0	0/0	0/0	0/0	0/0	0/0	0/0	1/0	1/0	0/0	0/0	1/0	0/0	0/0	0/0	0/0	0/0	1/0	1/0	0/0
scaffold_1	11958555	397	C	T	.	PASS	NS=91;AF=0.604,0.396;AC=72;AN=84	GT	1/1	1/1	1/1	1/1	1/1	1/1	1/1	1/1	1/1	0/1	1/1	1/1	1/1	1/1	1/1	1/1	1/1	1/1	0/0	0/1	1/1	1/1	1/1	1/1	0/0	0/0	0/0	0/1	0/1	1/1	1/1	1/1	1/1	1/1	1/1	1/1	1/1	1/1	1/1	1/1	1/1	1/1
scaffold_1	11990863	407	T	G	.	PASS	NS=91;AF=0.681,0.319;AC=56;AN=84	GT	1/1	1/1	1/1	1/1	1/1	0/1	0/1	1/1	0/1	0/1	0/1	0/1	1/1	0/1	0/1	0/1	0/1	0/1	0/1	0/1	0/1	0/1	0/1	0/1	0/1	0/1	0/1	0/1	0/1	0/1	0/1	0/1	1/1	1/1	0/1	1/1	1/1	0/1	0/1	1/1	1/1	1/1
scaffold_1	11994886	408	T	C	.	PASS	NS=91;AF=0.989,0.011;AC=2;AN=84	GT	0/0	0/0	0/0	0/0	0/0	0/0	0/0	0/0	0/0	0/0	0/0	0/0	0/0	0/0	0/0	0/0	0/0	0/0	0/0	0/0	0/0	0/0	0/0	0/0	0/0	0/0	0/0	0/0	0/0	0/0	0/0	0/0	0/0	0/0	0/0	0/0	0/0	0/0	0/0	1/0	1/0	0/0
scaffold_1	12023974	426	C	T	.	PASS	NS=91;AF=0.89,0.11;AC=20;AN=84	GT	0/1	0/1	0/0	0/0	0/0	0/0	0/1	0/0	0/1	1/1	0/1	0/0	0/0	0/0	0/1	0/1	0/0	0/0	0/1	0/1	0/1	0/0	1/1	1/1	0/1	0/0	0/0	0/1	0/1	0/0	0/0	0/0	0/0	0/0	0/0	0/1	0/0	0/0	0/0	0/0	0/0	0/0
scaffold_1	12030409	429	G	A	.	PASS	NS=91;AF=0.808,0.192;AC=7;AN=84	GT	0/0	0/0	0/0	0/0	0/0	1/0	0/0	0/0	0/0	0/0	0/0	0/0	0/0	1/0	0/0	0/0	0/0	0/0	1/0	1/0	1/0	0/0	0/0	0/0	0/0	0/0	0/0	1/1	0/0	0/0	0/0	0/0	0/0	0/0	0/0	0/0	0/0	0/0	0/0	0/0	0/0	0/0
scaffold_1	12038995	431	C	T	.	PASS	NS=91;AF=0.692,0.308;AC=28;AN=84	GT	0/0	0/0	1/1	1/1	0/0	0/0	1/0	1/0	0/0	0/0	0/0	1/1	1/1	0/0	0/0	0/0	1/1	1/1	0/0	0/0	0/0	1/0	0/0	0/0	0/0	0/0	0/0	0/0	0/0	1/1	1/1	1/1	1/1	1/1	0/0	0/0	1/1	0/0	0/0	0/0	0/0	1/0
scaffold_1	12069053	443	G	C	.	PASS	NS=91;AF=0.868,0.132;AC=24;AN=84	GT	0/0	0/0	1/1	1/1	0/0	0/0	0/0	0/0	0/0	0/0	0/0	1/1	1/1	0/0	0/0	0/0	1/1	1/1	0/0	0/0	0/0	0/0	0/0	0/0	0/0	0/0	0/0	0/0	0/0	1/1	1/1	1/1	1/1	1/1	0/0	0/0	1/1	0/0	0/0	0/0	0/0	0/0
scaffold_1	12155031	454	C	T	.	PASS	NS=91;AF=0.995,0.005;AC=1;AN=84	GT	0/0	0/0	0/0	0/0	0/0	0/0	0/0	0/0	0/0	0/0	0/0	0/0	0/0	0/0	0/0	0/0	0/0	0/0	0/0	0/0	0/0	0/0	0/0	0/0	0/0	0/0	0/0	0/0	0/0	0/0	0/0	0/0	0/0	0/0	0/0	0/0	0/0	0/0	0/0	0/0	0/0	0/1
scaffold_1	12192098	463	G	A	.	PASS	NS=91;AF=0.995,0.005;AC=1;AN=84	GT	0/0	0/0	0/0	0/0	0/0	0/0	0/0	0/0	0/0	0/0	0/0	0/0	0/0	0/0	0/0	0/0	0/0	0/0	0/0	0/0	0/0	0/0	0/0	0/0	0/0	0/0	0/0	0/0	0/0	0/0	0/0	0/0	0/1	0/0	0/0	0/0	0/0	0/0	0/0	0/0	0/0	0/0
scaffold_1	12193579	464	A	C	.	PASS	NS=91;AF=0.962,0.038;AC=7;AN=84	GT	0/1	0/0	0/0	0/0	0/1	0/0	0/0	0/0	0/0	0/0	0/0	0/0	0/0	0/0	0/0	0/0	0/0	0/0	0/0	0/0	0/0	0/0	0/0	0/0	0/0	0/0	0/0	0/0	0/0	0/0	0/0	0/0	0/0	0/0	0/1	0/0	0/0	0/1	0/1	0/1	0/1	0/0
scaffold_1	12199228	470	A	C	.	PASS	NS=91;AF=0.984,0.016;AC=3;AN=84	GT	0/0	0/0	0/0	0/0	0/0	0/0	0/0	0/0	0/0	0/0	0/0	0/0	0/0	0/0	0/0	0/0	0/0	0/0	0/0	0/0	0/0	0/0	0/0	0/0	0/0	0/0	0/0	0/0	0/0	0/0	0/0	0/0	0/0	0/0	0/0	0/0	0/0	0/1	0/1	0/0	0/0	0/1
scaffold_1	12199084	471	G	T	.	PASS	NS=91;AF=0.868,0.132;AC=24;AN=84	GT	0/0	0/0	1/1	1/1	0/0	0/0	0/0	0/0	0/0	0/0	0/0	1/1	1/1	0/0	0/0	0/0	1/1	1/1	0/0	0/0	0/0	0/0	0/0	0/0	0/0	0/0	0/0	0/0	0/0	1/1	1/1	1/1	1/1	1/1	0/0	0/0	1/1	0/0	0/0	0/0	0/0	0/0
scaffold_1	12223866	473	T	G	.	PASS	NS=91;AF=0.907,0.093;AC=17;AN=84	GT	0/0	0/0	0/0	0/0	0/0	0/0	1/1	0/0	0/1	0/1	1/1	0/0	0/0	0/0	0/1	0/0	0/0	0/0	0/1	0/1	0/1	1/1	0/0	0/0	0/1	0/0	0/1	0/1	0/0	0/0	0/0	0/0	0/0	0/0	0/0	0/0	0/0	0/1	0/1	0/0	0/0	0/0
scaffold_1	12233982	480	T	G	.	PASS	NS=91;AF=0.934,0.066;AC=12;AN=84	GT	0/0	0/1	0/0	0/0	0/1	1/1	0/0	0/0	0/0	0/0	0/0	0/0	0/0	1/1	0/1	1/1	0/0	0/0	0/0	0/0	0/0	0/0	0/1	0/0	0/0	0/0	0/0	0/0	0/0	0/0	0/0	0/0	0/0	0/0	0/0	1/1	0/0	0/0	0/0	0/0	0/0	0/0
scaffold_1	1224081	487	G	C	.	PASS	NS=91;AF=0.995,0.005;AC=1;AN=84	GT	0/0	0/0	0/0	0/0	0/0	0/0	0/0	0/0	0/0	0/0	0/0	0/0	0/0	0/0	0/0	0/0	0/0	0/0	0/0	0/0	0/0	0/0	0/0	0/0	0/0	0/0	0/0	0/0	0/0	0/0	0/0	0/0	0/0	0/0	0/0	0/0	0/0	0/1	0/0	0/0	0/0	0/0
scaffold_1	12269389	496	C	A	.	PASS	NS=91;AF=0.956,0.044;AC=8;AN=84	GT	0/0	0/0	0/0	0/0	0/0	0/0	0/0	0/1	0/0	0/0	0/0	0/0	0/0	0/0	0/0	0/0	0/0	0/0	0/0	0/0	0/1	0/0	0/0	0/0	0/1	1/1	0/1	0/1	0/0	0/0	0/0	0/0	0/0	0/0	0/0	0/0	0/0	0/0	0/0	0/0	0/0	0/1
scaffold_1	12282262	500	C	G	.	PASS	NS=91;AF=0.967,0.033;AC=6;AN=84	GT	0/0	1/0	0/0	0/0	1/0	1/0	0/0	0/0	0/0	0/0	0/0	0/0	0/0	0/0	0/0	1/0	0/0	0/0	0/0	0/0	0/0	0/0	0/0	0/0	0/0	0/0	0/0	0/0	0/0	0/0	0/0	0/0	0/0	0/0	1/0	1/0	0/0	0/0	0/0	0/0	0/0	0/0
scaffold_1	12324207	503	A	G	.	PASS	NS=91;AF=0.989,0.011;AC=2;AN=84	GT	0/0	0/0	0/0	0/0	0/0	0/0	0/0	0/0	0/0	0/0	0/0	0/0	0/0	0/0	0/0	0/0	0/0	0/0	0/0	0/0	0/0	0/0	0/0	0/0	0/0	0/0	0/0	0/0	0/0	0/0	0/0	0/0	0/0	0/0	0/0	0/0	0/0	1/0	1/0	0/0	0/0	0/0
scaffold_1	12326378	506	G	A	.	PASS	NS=91;AF=0.989,0.011;AC=2;AN=84	GT	0/0	0/0	0/0	0/0	0/0	0/0	0/0	0/0	0/0	0/0	0/0	1/0	0/0	0/0	0/0	0/0	0/0	0/0	0/0	0/0	0/0	0/0	0/0	0/0	0/0	0/0	0/0	0/0	0/0	0/0	0/0	0/0	0/0	1/0	0/0	0/0	0/0	0/0	0/0	0/0	0/0	0/0
scaffold_1	12362188	517	T	A	.	PASS	NS=91;AF=0.989,0.011;AC=2;AN=84	GT	0/0	0/0	0/0	0/0	0/0	0/0	0/0	0/0	0/0	0/0	0/0	0/0	0/0	0/0	0/0	0/0	0/0	0/0	0/0	0/0	0/0	0/0	0/0	0/0	0/0	0/0	0/0	0/0	0/0	0/0	0/0	0/0	0/0	0/0	0/0	0/0	0/0	0/1	0/1	0/0	0/0	0/0
scaffold_1	12364612	518	G	C	.	PASS	NS=91;AF=0.736,0.264;AC=48;AN=84	GT	1/1	1/1	0/0	0/0	1/1	1/1	1/0	1/1	1/0	1/1	1/1	0/0	0/0	1/1	1/1	1/1	0/0	0/0	1/1	1/1	1/1	1/1	1/1	1/1	1/1	1/1	1/1	1/1	1/1	0/0	0/0	0/0	0/0	0/0	1/1	1/1	0/0	0/0	0/0	0/0	0/0	0/0
scaffold_1	12420791	533	G	A	.	PASS	NS=91;AF=0.989,0.011;AC=2;AN=84	GT	0/0	0/0	0/0	0/0	0/0	1/0	0/0	0/0	0/0	0/0	0/0	0/0	0/0	0/0	0/0	0/0	0/0	0/0	0/0	0/0	0/0	0/0	0/0	0/0	0/0	0/0	0/0	0/0	0/0	0/0	0/0	0/0	0/0	0/0	0/0	1/0	0/0	0/0	0/0	0/0	0/0	0/0
scaffold_1	12427900	535	G	A	.	PASS	NS=91;AF=0.929,0.071;AC=13;AN=84	GT	0/0	0/1	0/0	0/0	0/0	0/0	0/0	0/0	0/0	0/0	0/0	0/0	0/0	0/1	1/1	1/1	0/0	0/0	0/0	0/0	0/0	0/0	0/1	0/1	0/0	0/0	0/0	0/0	0/0	0/0	0/0	0/0	0/0	0/0	0/0	0/1	0/0	0/0	0/0	0/1	0/1	1/1
scaffold_1	12506732	547	C	A	.	PASS	NS=91;AF=0.995,0.005;AC=1;AN=84	GT	0/0	0/0	0/0	0/0	0/0	0/0	0/0	0/0	0/0	0/0	0/0	0/0	0/0	0/0	0/0	0/0	0/0	0/0	0/0	0/0	0/0	0/0	0/0	0/0	0/0	0/0	0/0	0/0	0/0	0/0	0/0	0/0	0/0	0/0	0/0	1/0	0/0	0/0	0/0	0/0	0/0	0/0
scaffold_1	12536341	554	A	C	.	PASS	NS=91;AF=0.973,0.027;AC=5;AN=84	GT	0/0	0/0	0/0	0/0	0/0	0/0	0/0	0/0	0/0	0/0	0/0	0/0	0/0	0/0	0/0	0/0	0/0	0/0	0/0	0/0	0/0	0/0	0/0	0/0	0/0	0/0	0/0	0/0	0/0	0/0	0/0	0/0	0/0	0/0	0/0	0/0	0/0	1/1	0/1	0/1	0/1	0/0
scaffold_1	12536190	555	C	T	.	PASS	NS=91;AF=0.973,0.027;AC=5;AN=84	GT	0/0	0/0	0/0	0/0	0/0	0/0	0/0	0/0	0/0	0/0	0/0	0/0	0/0	0/0	0/0	0/0	0/0	0/0	0/0	0/0	0/0	0/0	0/0	0/0	0/0	0/0	0/0	0/0	0/0	0/0	0/0	0/0	0/0	0/0	0/0	0/0	0/0	1/1	1/0	1/0	1/0	0/0
scaffold_1	12562331	557	A	G	.	PASS	NS=91;AF=0.753,0.247;AC=45;AN=84	GT	1/1	1/0	0/0	1/0	1/1	0/0	0/0	1/0	1/1	1/1	1/1	0/0	1/0	1/1	1/0	1/1	0/0	0/0	1/1	1/1	1/1	1/1	1/1	1/1	1/0	1/1	1/0	1/0	1/1	1/0	1/0	1/0	0/0	0/0	1/0	0/0	1/0	0/0	1/0	0/0	0/0	1/0
scaffold_1	12592640	564	A	G	.	PASS	NS=91;AF=0.896,0.104;AC=19;AN=84	GT	0/1	0/1	0/0	0/0	1/1	0/1	0/0	0/0	0/0	0/0	0/0	0/0	0/1	0/1	0/0	1/1	0/1	0/1	0/0	0/0	0/0	0/1	1/1	1/1	0/0	0/0	0/0	0/0	0/0	0/0	0/1	0/0	0/0	0/0	0/1	0/0	0/0	0/0	0/0	0/0	0/0	0/1
scaffold_1	125897	568	C	A	.	PASS	NS=91;AF=0.929,0.071;AC=13;AN=84	GT	0/0	0/0	0/0	0/0	0/1	0/1	0/0	0/0	0/0	0/0	0/0	0/0	0/0	0/0	1/1	0/1	1/1	0/1	0/0	0/0	0/0	0/0	0/1	0/1	0/0	0/0	0/0	0/0	0/0	0/1	0/0	0/0	0/0	0/0	1/1	0/0	0/0	0/0	0/0	0/0	0/0	0/0
scaffold_1	12637996	578	C	T	.	PASS	NS=91;AF=0.978,0.022;AC=4;AN=84	GT	0/0	0/0	0/0	0/0	0/0	0/0	0/0	0/0	0/0	0/0	0/0	0/0	0/0	0/0	0/0	0/0	0/0	0/0	0/0	0/0	0/0	0/0	0/0	0/0	0/0	0/0	0/0	0/0	0/0	0/0	0/0	0/0	0/0	0/0	0/0	0/0	0/0	0/0	0/0	1/1	1/1	0/0
scaffold_1	12646581	581	G	A	.	PASS	NS=91;AF=0.934,0.066;AC=11;AN=84	GT	0/0	0/0	0/1	0/0	0/0	0/0	0/0	0/0	0/0	0/0	0/0	0/1	0/1	0/0	0/0	0/0	0/0	0/0	0/0	0/0	0/0	0/0	0/0	0/0	0/0	0/0	0/0	0/0	0/0	0/0	0/0	0/0	0/0	0/0	0/0	0/0	0/0	1/1	1/1	1/1	1/1	0/0
scaffold_1	12657842	585	G	A	.	PASS	NS=91;AF=0.956,0.044;AC=8;AN=84	GT	0/0	0/0	0/0	0/0	0/0	0/0	0/0	0/0	0/1	0/0	1/1	0/0	0/0	0/0	0/0	0/0	0/0	0/0	0/1	0/1	0/1	0/1	0/0	0/0	0/0	0/0	0/0	0/0	0/1	0/0	0/0	0/0	0/0	0/0	0/0	0/0	0/0	0/0	0/0	0/0	0/0	0/0
scaffold_1	1271574	607	G	A	.	PASS	NS=91;AF=0.901,0.099;AC=18;AN=84	GT	0/0	0/0	1/0	0/0	0/0	0/0	1/1	1/1	0/0	0/0	0/0	1/0	1/1	1/0	0/0	0/0	0/0	1/1	0/0	0/0	0/0	0/0	1/0	1/0	0/0	0/0	0/0	0/0	0/0	0/0	1/1	0/0	0/0	1/0	0/0	0/0	1/1	0/0	0/0	0/0	0/0	0/0
scaffold_1	1271508	608	T	G	.	PASS	NS=91;AF=0.544,0.456;AC=62;AN=84	GT	1/1	1/1	0/1	1/1	1/1	1/1	0/0	0/0	1/1	1/1	1/1	0/1	0/0	0/1	1/1	1/1	1/1	0/0	1/1	1/1	1/1	1/1	0/1	0/1	1/1	1/1	1/1	1/1	1/1	1/1	0/0	1/1	1/1	0/1	1/1	1/1	0/0	1/1	0/0	0/1	0/1	1/1
scaffold_1	12769978	620	A	C	.	PASS	NS=91;AF=0.989,0.011;AC=2;AN=84	GT	0/0	0/0	0/0	0/0	0/0	0/0	0/0	0/0	0/0	0/0	0/0	0/0	0/0	0/0	0/0	0/0	0/0	0/0	0/0	0/0	0/0	0/0	0/0	0/0	0/0	0/0	0/0	0/0	0/0	0/0	0/0	0/0	0/0	0/0	0/0	0/0	0/0	0/0	0/0	0/0	0/0	1/1
scaffold_1	12792550	623	T	C	.	PASS	NS=91;AF=0.995,0.005;AC=1;AN=84	GT	0/0	0/0	0/0	0/0	0/0	0/0	0/0	0/0	0/0	0/0	0/0	0/0	0/0	0/0	0/0	0/0	0/0	0/0	0/0	0/0	0/0	0/0	0/0	0/0	0/0	0/0	0/0	0/0	0/0	0/0	0/0	0/0	0/0	0/0	1/0	0/0	0/0	0/0	0/0	0/0	0/0	0/0
scaffold_1	12792408	624	A	C	.	PASS	NS=91;AF=0.989,0.011;AC=2;AN=84	GT	0/0	0/0	0/0	0/0	0/0	0/0	0/0	0/0	0/0	0/0	0/0	0/0	0/0	0/0	0/0	0/0	0/0	0/0	0/0	0/0	0/0	0/0	0/0	0/0	0/0	0/0	0/0	0/0	0/0	0/0	0/0	0/0	0/0	0/0	0/0	0/0	0/0	0/0	0/0	1/0	1/0	0/0
scaffold_1	12806619	626	T	G	.	PASS	NS=91;AF=0.94,0.06;AC=11;AN=84	GT	0/0	0/1	0/0	0/0	0/0	0/1	0/0	0/0	0/0	0/0	0/1	0/1	0/0	0/0	0/1	0/0	0/0	0/0	0/0	0/0	0/1	0/0	0/0	0/1	0/0	0/0	0/1	0/0	0/1	0/0	0/0	0/1	0/1	0/0	0/0	0/0	0/0	0/0	0/0	0/0	0/0	0/0
scaffold_1	12810647	627	T	C	.	PASS	NS=91;AF=0.989,0.011;AC=2;AN=84	GT	0/0	0/0	0/0	0/0	0/0	0/0	0/0	0/0	0/0	0/0	0/0	0/0	0/0	0/0	0/0	0/0	0/0	0/0	0/0	0/0	0/0	0/0	0/0	0/0	0/0	0/0	0/0	0/0	0/0	0/0	0/0	0/0	0/0	0/0	0/0	0/0	0/0	1/1	0/0	0/0	0/0	0/0
scaffold_1	1286912	635	T	C	.	PASS	NS=91;AF=0.907,0.093;AC=17;AN=84	GT	0/0	0/1	0/1	1/1	0/0	0/1	1/1	1/1	0/0	0/0	0/0	0/0	0/0	0/1	0/0	0/0	0/0	1/1	0/0	0/0	0/0	0/0	0/1	0/1	0/0	0/0	0/0	0/0	0/0	0/0	1/1	0/0	0/0	0/0	0/0	0/0	0/1	0/0	0/0	0/0	0/0	0/0
scaffold_1	12953648	644	G	A	.	PASS	NS=91;AF=0.984,0.016;AC=3;AN=84	GT	0/0	0/0	0/0	0/0	0/0	0/0	0/0	0/0	0/0	0/0	0/0	0/0	0/0	0/0	0/0	0/0	0/0	0/0	0/0	0/0	0/0	0/0	0/0	0/0	0/0	0/0	0/0	0/0	0/0	0/0	0/0	0/0	0/0	0/0	0/0	0/0	0/0	0/0	0/1	0/1	0/1	0/0
scaffold_1	12965461	646	T	A	.	PASS	NS=91;AF=0.989,0.011;AC=2;AN=84	GT	0/0	0/0	0/0	0/0	0/0	0/0	0/0	0/0	0/0	0/0	0/0	0/0	0/0	0/0	0/0	0/0	0/0	0/0	0/0	0/0	0/0	0/0	0/0	0/0	0/0	0/0	0/0	0/0	0/0	0/0	0/0	0/0	0/0	0/0	0/0	0/0	0/0	0/0	0/1	0/0	0/0	0/1
scaffold_1	1296823	647	G	A	.	PASS	NS=91;AF=0.934,0.066;AC=11;AN=84	GT	0/0	0/0	0/0	0/0	0/0	0/0	0/0	0/0	0/1	0/0	0/0	0/0	0/0	0/0	0/0	0/0	0/0	0/0	0/0	0/0	0/1	0/1	0/0	0/0	0/1	1/1	1/1	0/0	0/0	0/0	0/0	0/0	0/0	0/0	0/1	1/1	0/0	0/0	0/0	0/0	0/0	0/0
scaffold_1	12969845	648	T	A	.	PASS	NS=91;AF=0.868,0.132;AC=24;AN=84	GT	1/0	0/0	1/0	1/0	0/0	1/1	1/0	1/1	0/0	0/0	0/0	0/0	1/0	1/0	0/0	0/0	1/0	0/0	0/0	0/0	0/0	0/0	1/0	1/1	0/0	0/0	0/0	0/0	0/0	0/0	1/0	1/0	0/0	0/0	0/0	1/0	1/0	0/0	1/0	1/1	1/1	1/0
scaffold_1	1300938	655	C	A	.	PASS	NS=91;AF=0.995,0.005;AC=1;AN=84	GT	0/0	0/0	0/0	0/0	0/0	0/0	0/0	0/0	0/0	0/0	0/0	0/0	0/0	0/0	0/0	0/0	0/0	0/0	0/0	0/0	0/0	0/0	0/0	0/0	0/0	0/0	0/0	0/0	0/0	0/0	0/0	0/0	0/0	0/0	0/0	0/0	0/0	0/1	0/0	0/0	0/0	0/0
scaffold_1	13030100	660	T	C	.	PASS	NS=91;AF=0.731,0.269;AC=49;AN=84	GT	1/1	0/1	1/1	1/1	0/1	1/1	0/0	0/0	0/0	0/0	0/1	0/1	0/1	0/1	0/1	0/1	1/1	0/1	0/1	0/1	0/1	0/1	0/1	1/1	0/1	0/0	0/0	1/1	0/1	0/1	1/1	1/1	1/1	1/1	1/1	1/1	1/1	0/1	0/1	0/1	0/1	0/0
scaffold_1	13081098	668	A	G	.	PASS	NS=91;AF=0.995,0.005;AC=1;AN=84	GT	0/0	0/0	0/0	0/0	0/0	0/0	0/0	0/0	0/0	0/0	0/0	0/0	0/0	0/0	0/0	0/0	0/0	0/0	0/0	0/0	0/0	0/0	0/0	0/0	0/0	0/0	0/0	0/0	0/0	0/0	0/0	0/0	0/0	0/0	0/0	0/0	0/0	1/0	0/0	0/0	0/0	0/0
scaffold_1	13090751	675	G	A	.	PASS	NS=91;AF=0.879,0.121;AC=22;AN=84	GT	1/0	1/1	0/0	0/0	0/0	0/0	1/0	1/0	0/0	1/0	0/0	0/0	0/0	1/0	0/0	0/0	0/0	1/0	0/0	0/0	0/0	0/0	1/0	1/0	0/0	0/0	0/0	0/0	0/0	1/0	0/0	1/0	0/0	0/0	0/0	0/0	0/0	1/1	1/1	1/1	1/1	1/1
scaffold_1	13111164	679	C	T	.	PASS	NS=91;AF=0.973,0.027;AC=5;AN=84	GT	0/0	0/0	0/0	0/0	0/0	0/0	0/0	0/0	0/0	0/0	0/0	0/0	0/0	0/0	0/0	0/0	0/0	0/0	0/0	0/0	0/0	0/0	0/0	0/0	0/0	0/0	0/0	0/0	0/0	0/0	0/0	0/0	0/0	0/0	0/0	0/0	0/0	0/0	0/0	1/1	1/1	1/0
scaffold_1	13126687	696	A	C	.	PASS	NS=91;AF=0.912,0.088;AC=16;AN=84	GT	0/0	0/0	0/0	0/0	0/0	0/0	1/0	0/0	0/0	0/0	0/0	1/0	1/0	0/0	0/0	0/0	0/0	0/0	0/0	0/0	0/0	1/0	1/0	0/0	1/0	0/0	1/0	1/0	1/0	1/0	0/0	0/0	1/0	0/0	0/0	0/0	0/0	1/1	1/1	0/0	0/0	1/0
scaffold_1	13136717	698	C	T	.	PASS	NS=91;AF=0.995,0.005;AC=1;AN=84	GT	0/0	0/0	0/0	0/0	0/0	0/0	0/0	0/0	0/0	0/0	0/0	0/0	0/0	0/0	0/0	0/0	0/0	0/0	0/0	0/0	0/0	0/0	0/0	0/0	0/0	0/0	0/0	0/0	0/0	0/0	0/0	0/0	0/0	0/0	0/0	0/0	0/0	0/0	1/0	0/0	0/0	0/0
scaffold_1	13171402	699	G	A	.	PASS	NS=91;AF=0.995,0.005;AC=1;AN=84	GT	0/0	0/0	0/0	0/0	0/0	0/0	0/0	0/0	0/0	0/0	0/0	0/0	0/0	0/0	0/0	0/0	0/0	0/0	0/0	0/0	0/0	0/0	0/0	0/0	0/0	0/0	0/0	0/0	0/0	0/0	0/0	0/0	0/0	0/0	0/0	0/0	0/0	1/0	0/0	0/0	0/0	0/0
scaffold_1	1318604	708	A	G	.	PASS	NS=91;AF=0.786,0.214;AC=39;AN=84	GT	0/0	1/1	1/1	1/0	0/0	0/0	1/1	1/1	1/0	0/0	0/0	1/1	1/1	0/0	1/0	1/0	0/0	1/1	0/0	0/0	1/0	1/0	0/0	0/0	1/1	1/1	1/0	1/1	1/0	1/0	1/0	1/1	1/1	1/1	1/0	0/0	1/0	0/0	1/0	0/0	0/0	0/0
scaffold_1	13190840	712	G	T	.	PASS	NS=91;AF=0.885,0.115;AC=21;AN=84	GT	0/1	0/0	0/0	0/0	0/1	0/1	0/1	0/1	0/0	0/0	0/1	0/0	0/0	0/1	0/0	0/1	0/0	0/0	0/0	0/0	0/0	0/0	0/0	0/1	0/1	0/0	0/0	0/1	0/1	0/0	0/0	0/0	0/0	0/0	0/0	0/0	0/0	1/1	0/1	1/1	1/1	1/1
scaffold_1	13202630	717	T	C	.	PASS	NS=91;AF=0.995,0.005;AC=1;AN=84	GT	0/0	0/0	0/0	0/0	0/0	0/0	0/0	0/0	0/0	0/0	0/0	0/0	0/0	0/0	0/0	1/0	0/0	0/0	0/0	0/0	0/0	0/0	0/0	0/0	0/0	0/0	0/0	0/0	0/0	0/0	0/0	0/0	0/0	0/0	0/0	0/0	0/0	0/0	0/0	0/0	0/0	0/0
scaffold_1	1321554	720	T	C	.	PASS	NS=91;AF=0.94,0.06;AC=11;AN=84	GT	0/0	1/0	0/0	0/0	0/0	1/0	0/0	0/0	0/0	0/0	1/1	0/0	0/0	1/1	0/0	1/0	0/0	0/0	1/0	1/0	0/0	0/0	0/0	0/0	0/0	0/0	0/0	0/0	0/0	0/0	1/0	0/0	0/0	0/0	0/0	0/0	1/0	0/0	0/0	0/0	0/0	0/0
scaffold_1	13224340	723	C	T	.	PASS	NS=91;AF=0.923,0.077;AC=14;AN=84	GT	1/0	0/0	0/0	1/0	0/0	0/0	0/0	0/0	0/0	0/0	0/0	0/0	1/1	0/0	1/0	0/0	0/0	0/0	0/0	0/0	0/0	0/0	0/0	0/0	0/0	0/0	0/0	0/0	0/0	0/0	0/0	1/1	1/1	0/0	0/0	1/0	0/0	1/0	1/0	0/0	0/0	1/1
scaffold_1	13237260	725	T	A	.	PASS	NS=91;AF=0.973,0.027;AC=5;AN=84	GT	0/0	0/0	0/0	0/0	0/0	0/0	0/0	0/0	0/0	0/0	0/0	0/0	0/0	0/0	0/0	0/0	0/0	0/0	0/0	0/0	0/0	0/0	0/0	0/0	0/0	0/0	0/0	0/0	0/0	0/0	0/0	0/0	0/0	0/0	0/0	0/0	0/0	0/0	0/0	1/1	1/1	0/1
scaffold_1	13344269	731	G	C	.	PASS	NS=91;AF=0.984,0.016;AC=3;AN=84	GT	0/0	0/0	0/0	0/0	0/0	0/0	0/0	0/0	0/0	0/0	0/0	0/0	0/0	0/0	0/0	0/0	0/0	0/0	0/0	0/0	0/0	0/0	0/0	0/0	0/0	0/0	0/0	0/0	0/0	0/0	1/0	0/0	0/0	1/1	0/0	0/0	0/0	0/0	0/0	0/0	0/0	0/0
scaffold_1	13373042	734	A	G	.	PASS	NS=91;AF=0.951,0.049;AC=9;AN=84	GT	0/0	0/0	0/0	0/0	0/0	0/0	0/0	0/0	0/0	0/0	0/0	0/0	0/0	1/0	1/0	0/0	1/0	1/1	0/0	0/0	1/0	0/0	1/0	0/0	0/0	1/1	0/0	0/0	0/0	0/0	0/0	0/0	0/0	0/0	0/0	0/0	0/0	0/0	0/0	0/0	0/0	0/0
scaffold_1	13402928	740	A	G	.	PASS	NS=91;AF=0.857,0.143;AC=26;AN=84	GT	0/0	0/0	1/1	0/0	0/0	0/0	0/0	0/0	1/1	1/1	0/1	0/1	1/1	0/0	0/0	0/0	0/0	0/1	0/1	0/1	0/1	0/0	0/0	0/0	1/1	0/0	1/1	1/1	1/1	1/1	0/0	0/0	0/1	0/0	0/0	0/0	0/1	0/0	0/0	0/0	0/0	0/0
scaffold_1	13415650	744	C	T	.	PASS	NS=91;AF=0.995,0.005;AC=1;AN=84	GT	0/0	0/0	0/1	0/0	0/0	0/0	0/0	0/0	0/0	0/0	0/0	0/0	0/0	0/0	0/0	0/0	0/0	0/0	0/0	0/0	0/0	0/0	0/0	0/0	0/0	0/0	0/0	0/0	0/0	0/0	0/0	0/0	0/0	0/0	0/0	0/0	0/0	0/0	0/0	0/0	0/0	0/0
scaffold_1	13415617	745	G	A	.	PASS	NS=91;AF=0.923,0.077;AC=14;AN=84	GT	0/0	0/0	0/0	0/0	0/1	0/1	0/1	0/1	0/0	0/0	0/0	0/1	1/1	0/0	0/0	0/0	1/1	0/1	0/0	0/0	0/0	0/0	0/0	0/0	0/0	0/0	0/0	0/0	0/0	0/0	0/0	1/1	0/0	0/0	0/1	0/1	0/0	0/0	0/0	0/0	0/0	0/0
scaffold_1	13471439	761	T	C	.	PASS	NS=91;AF=0.989,0.011;AC=2;AN=84	GT	0/0	0/0	0/0	0/0	0/0	0/0	0/0	0/0	0/0	0/0	0/0	0/0	0/0	0/0	0/0	0/0	0/0	0/0	0/0	0/0	0/0	0/0	0/0	0/0	0/0	0/0	0/0	0/0	0/0	0/0	0/0	0/0	0/0	0/0	0/0	0/0	0/0	1/0	0/0	0/0	0/0	1/0
scaffold_1	13490949	767	T	C	.	PASS	NS=91;AF=0.615,0.385;AC=2;AN=84	GT	0/0	0/0	0/0	0/0	0/0	0/0	0/0	0/0	0/0	0/0	0/0	0/0	0/0	0/0	0/0	0/0	0/0	0/0	0/0	0/0	0/0	0/0	0/0	0/0	0/0	0/0	0/0	0/0	0/0	0/0	0/0	0/0	0/0	0/0	0/0	0/0	0/0	0/0	1/0	0/0	0/0	1/0
scaffold_1	1351968	770	G	T	.	PASS	NS=91;AF=0.995,0.005;AC=1;AN=84	GT	0/0	0/0	0/0	0/0	0/0	0/0	0/0	0/0	0/0	0/0	0/0	0/0	0/0	0/0	0/0	0/0	0/0	0/0	0/0	0/0	0/0	0/0	0/0	0/0	0/0	0/0	0/0	0/0	0/0	0/0	0/0	0/0	0/0	0/0	0/0	0/0	0/0	0/0	1/0	0/0	0/0	0/0
scaffold_1	13539236	771	A	T	.	PASS	NS=91;AF=0.841,0.159;AC=29;AN=84	GT	0/0	1/0	1/1	0/0	0/0	0/0	0/0	1/0	0/0	0/0	0/0	0/0	0/0	1/0	0/0	1/0	0/0	0/0	0/0	0/0	0/0	1/0	1/0	1/1	1/0	0/0	0/0	1/0	0/0	0/0	0/0	1/1	1/0	1/1	1/1	1/0	0/0	1/1	1/1	1/1	1/1	1/0
scaffold_1	13543302	778	G	A	.	PASS	NS=91;AF=0.791,0.209;AC=38;AN=84	GT	1/0	0/0	0/0	1/0	1/1	1/0	0/0	0/0	1/0	1/1	1/0	1/1	1/0	0/0	1/0	0/0	1/1	1/1	1/1	1/1	1/1	1/0	1/0	0/0	0/0	1/1	1/0	1/0	1/1	1/1	1/0	1/0	0/0	0/0	0/0	1/0	1/1	0/0	0/0	0/0	0/0	0/0
scaffold_1	13563348	783	G	T	.	PASS	NS=91;AF=0.995,0.005;AC=1;AN=84	GT	0/0	0/0	0/0	0/0	0/0	0/0	0/0	0/0	0/0	0/0	0/0	0/0	0/0	0/0	0/0	0/0	0/0	0/0	0/0	0/0	0/0	0/0	0/0	0/0	0/0	0/0	0/0	0/0	0/0	1/0	0/0	0/0	0/0	0/0	0/0	0/0	0/0	0/0	0/0	0/0	0/0	0/0
scaffold_1	135734	786	C	T	.	PASS	NS=91;AF=0.995,0.005;AC=1;AN=84	GT	0/0	0/0	0/0	0/0	0/0	0/0	0/0	0/0	0/0	0/0	0/0	0/0	0/0	0/0	0/0	0/0	0/0	0/0	0/0	0/0	0/0	0/0	0/0	0/0	0/0	0/0	0/0	0/0	0/0	0/0	0/0	0/0	0/0	0/0	0/0	0/0	0/0	0/0	0/0	0/0	0/0	0/1
scaffold_1	13574854	788	G	A	.	PASS	NS=91;AF=0.967,0.033;AC=6;AN=84	GT	0/0	0/0	0/0	1/0	0/0	0/0	0/0	0/0	0/0	0/0	0/0	0/0	1/0	0/0	0/0	0/0	0/0	0/0	0/0	0/0	0/0	0/0	0/0	0/0	0/0	0/0	0/0	0/0	0/0	0/0	1/0	0/0	0/0	0/0	0/0	0/0	1/1	0/0	0/0	0/0	0/0	1/0
scaffold_1	13588392	792	A	G	.	PASS	NS=91;AF=0.995,0.005;AC=1;AN=84	GT	0/0	0/0	0/0	0/0	0/0	0/0	0/0	0/0	0/0	0/0	0/0	0/0	0/0	0/0	0/0	0/0	0/0	0/0	0/0	0/0	0/0	0/0	0/0	0/0	0/0	0/0	0/0	0/0	0/0	0/0	0/0	0/0	0/0	0/0	0/0	0/0	0/0	0/1	0/0	0/0	0/0	0/0
scaffold_1	13680873	801	G	A	.	PASS	NS=91;AF=0.78,0.22;AC=40;AN=84	GT	1/1	0/0	0/0	0/0	1/0	1/0	0/0	0/0	1/1	1/1	1/1	0/0	0/0	1/1	1/0	1/0	0/0	0/0	1/1	1/0	1/1	1/1	1/1	1/1	1/1	1/1	1/1	1/1	1/1	0/0	0/0	0/0	0/0	0/0	1/1	0/0	0/0	0/0	1/0	1/0	1/0	0/0
scaffold_1	13704021	811	A	G	.	PASS	NS=91;AF=0.989,0.011;AC=2;AN=84	GT	0/0	0/0	0/0	0/0	0/0	0/0	0/0	0/0	0/0	0/0	0/0	0/0	0/0	0/0	0/0	0/0	0/0	0/0	0/0	0/0	0/0	0/0	0/0	0/0	0/0	0/0	0/0	0/0	0/0	0/0	0/0	0/0	1/1	0/0	0/0	0/0	0/0	0/0	0/0	0/0	0/0	0/0
scaffold_1	13713824	813	T	C	.	PASS	NS=91;AF=0.984,0.016;AC=3;AN=84	GT	0/0	0/0	0/0	0/0	0/0	0/0	0/0	0/0	0/0	0/0	0/0	0/0	0/0	0/0	0/0	0/0	0/0	0/0	0/0	0/0	0/0	0/0	0/0	0/0	0/0	0/0	0/0	0/0	0/0	0/0	0/0	0/0	0/0	0/0	0/0	0/0	0/0	0/0	0/0	1/0	1/0	1/0
scaffold_1	13719709	814	G	A	.	PASS	NS=91;AF=0.819,0.181;AC=33;AN=84	GT	0/0	1/0	1/0	1/0	1/0	1/1	1/0	1/1	0/0	1/0	1/0	1/1	0/0	1/0	0/0	1/0	0/0	1/0	0/0	0/0	1/1	1/0	0/0	0/0	0/0	0/0	1/0	1/0	0/0	1/0	0/0	1/1	1/1	1/1	1/1	1/0	1/1	0/0	0/0	0/0	0/0	0/0
scaffold_1	13722896	817	G	A	.	PASS	NS=91;AF=0.989,0.011;AC=2;AN=84	GT	0/0	0/0	0/0	0/0	0/0	0/0	0/0	0/0	0/0	0/0	0/0	0/0	0/0	0/0	0/0	0/0	0/0	0/0	0/0	0/0	0/0	0/0	0/0	0/0	0/0	0/0	0/0	0/0	0/0	0/0	0/0	0/0	0/0	0/0	0/0	0/0	0/0	0/1	0/1	0/0	0/0	0/0
scaffold_1	13738929	821	A	G	.	PASS	NS=91;AF=0.989,0.011;AC=2;AN=84	GT	0/0	0/0	0/0	0/0	0/0	0/0	0/0	0/0	0/0	0/0	0/0	0/0	0/0	0/0	0/0	0/0	0/0	0/0	0/0	0/0	0/0	0/0	0/0	0/0	0/0	0/0	0/0	0/0	0/0	0/0	0/0	0/0	0/0	0/0	0/0	0/0	0/0	0/0	0/0	0/1	0/1	0/0
scaffold_1	13743758	824	C	G	.	PASS	NS=91;AF=0.791,0.209;AC=38;AN=84	GT	1/0	0/0	1/0	1/0	1/0	1/0	1/0	1/1	1/1	1/1	1/1	0/0	0/0	0/0	0/0	0/0	0/0	0/0	1/1	1/1	1/1	1/1	1/0	0/0	1/1	1/1	1/1	1/1	1/1	0/0	0/0	0/0	0/0	0/0	1/1	1/1	1/0	0/0	0/0	0/0	0/0	0/0
scaffold_1	13782732	831	T	A	.	PASS	NS=91;AF=0.995,0.005;AC=1;AN=84	GT	0/0	0/0	0/0	0/1	0/0	0/0	0/0	0/0	0/0	0/0	0/0	0/0	0/0	0/0	0/0	0/0	0/0	0/0	0/0	0/0	0/0	0/0	0/0	0/0	0/0	0/0	0/0	0/0	0/0	0/0	0/0	0/0	0/0	0/0	0/0	0/0	0/0	0/0	0/0	0/0	0/0	0/0
scaffold_1	13783654	832	A	G	.	PASS	NS=91;AF=0.978,0.022;AC=4;AN=84	GT	0/0	0/0	0/0	0/0	0/0	0/1	0/0	0/0	0/0	0/0	0/0	0/0	0/1	0/0	0/0	0/0	0/0	0/1	0/0	0/0	0/0	0/0	0/0	0/0	0/0	0/0	0/0	0/0	0/0	0/0	0/0	0/0	0/0	0/0	0/1	0/0	0/0	0/0	0/0	0/0	0/0	0/0
scaffold_1	13820455	835	T	G	.	PASS	NS=91;AF=0.758,0.242;AC=44;AN=84	GT	1/1	1/1	1/1	1/1	1/1	0/1	1/1	1/1	0/0	0/1	0/0	0/1	0/1	0/1	0/1	0/1	0/1	0/1	0/0	0/0	0/0	0/1	0/1	1/1	0/0	1/1	0/0	0/0	0/0	1/1	1/1	1/1	1/1	1/1	1/1	1/1	0/1	0/0	0/0	0/0	0/0	0/0
scaffold_1	1395675	845	G	A	.	PASS	NS=91;AF=0.912,0.088;AC=16;AN=84	GT	1/0	0/0	1/0	1/0	1/0	0/0	0/0	0/0	0/0	0/0	1/0	0/0	0/0	0/0	0/0	0/0	0/0	0/0	0/0	0/0	1/0	0/0	0/0	0/0	0/0	0/0	0/0	0/0	0/0	0/0	0/0	0/0	0/0	1/0	0/0	0/0	0/0	1/1	1/1	1/1	1/1	1/0
scaffold_1	1395516	846	G	A	.	PASS	NS=91;AF=0.984,0.016;AC=3;AN=84	GT	0/0	0/0	0/0	0/0	0/0	0/0	0/0	0/0	0/0	0/0	0/0	0/0	0/0	0/0	0/0	0/0	0/0	0/0	0/0	0/0	0/0	0/0	0/0	0/0	0/0	0/0	0/0	0/0	0/0	0/0	0/0	0/0	0/0	0/0	0/0	0/0	0/0	0/0	0/1	0/1	0/1	0/0
scaffold_1	1400528	851	G	A	.	PASS	NS=91;AF=0.995,0.005;AC=1;AN=84	GT	0/0	0/0	0/0	0/0	0/0	0/0	0/0	0/0	0/0	0/0	0/0	0/0	0/0	0/0	0/0	0/0	0/0	0/0	0/0	0/0	0/0	0/0	0/0	0/0	0/0	0/0	0/0	0/0	0/0	0/0	0/0	0/0	0/0	0/0	0/0	0/0	0/0	0/0	0/0	0/0	0/0	1/0
scaffold_1	14101572	863	A	T	.	PASS	NS=91;AF=0.742,0.258;AC=47;AN=84	GT	1/1	1/1	0/0	1/0	1/0	1/0	1/1	1/0	1/1	1/1	1/1	1/0	1/0	1/0	1/0	1/0	1/0	0/0	1/1	1/1	1/1	1/1	1/1	1/1	1/0	0/0	0/0	1/1	1/1	0/0	0/0	1/0	1/0	0/0	1/1	1/1	1/1	0/0	0/0	0/0	0/0	0/0
scaffold_1	14302469	882	G	C	.	PASS	NS=91;AF=0.945,0.055;AC=10;AN=84	GT	0/0	0/0	0/0	0/0	0/0	0/0	0/0	0/0	0/0	0/0	0/0	0/0	0/0	0/0	0/0	0/0	0/0	0/0	0/0	0/0	0/0	0/0	0/0	0/0	0/0	0/0	0/0	0/0	0/0	0/0	0/0	0/0	0/0	0/0	0/0	0/0	0/0	1/1	1/1	1/1	1/1	1/1
scaffold_1	14304696	884	T	A	.	PASS	NS=91;AF=0.967,0.033;AC=6;AN=84	GT	1/0	1/0	0/0	0/0	0/0	1/0	0/0	0/0	0/0	0/0	0/0	0/0	0/0	0/0	0/0	0/0	0/0	0/0	1/0	0/0	1/0	0/0	0/0	0/0	0/0	0/0	0/0	0/0	1/0	0/0	0/0	0/0	0/0	0/0	0/0	0/0	0/0	0/0	0/0	0/0	0/0	0/0
scaffold_1	14365403	891	C	T	.	PASS	NS=91;AF=0.967,0.033;AC=6;AN=84	GT	0/0	0/0	0/0	0/0	0/0	0/0	0/0	0/0	0/0	0/0	0/0	0/0	0/0	0/0	0/0	0/0	0/0	0/0	0/0	0/0	0/0	0/0	0/0	0/0	0/0	0/0	0/0	0/0	0/0	0/0	0/0	0/0	0/0	0/0	0/0	0/0	0/0	1/1	0/0	1/0	1/0	1/1
scaffold_1	14410037	895	A	T	.	PASS	NS=91;AF=0.984,0.016;AC=3;AN=84	GT	0/0	0/0	0/0	0/0	0/0	0/0	0/0	0/0	0/0	0/0	0/0	0/0	0/0	0/0	0/0	0/0	0/0	0/0	0/0	0/0	0/0	0/0	0/0	0/0	0/0	0/0	0/0	0/0	0/0	0/0	0/0	0/0	0/0	0/0	0/0	0/0	0/0	1/1	1/0	0/0	0/0	0/0
scaffold_1	14410334	896	A	G	.	PASS	NS=91;AF=0.962,0.038;AC=7;AN=84	GT	0/0	0/0	0/0	0/0	0/1	0/0	1/1	1/1	0/0	0/0	0/0	0/0	0/0	0/0	0/0	0/0	0/0	0/0	0/0	0/0	0/0	0/0	0/0	0/0	0/0	0/0	0/0	0/0	0/0	0/0	0/0	0/0	0/0	0/0	1/1	0/0	0/0	0/0	0/0	0/0	0/0	0/0
scaffold_1	14479070	914	A	C	.	PASS	NS=91;AF=0.951,0.049;AC=9;AN=84	GT	0/0	0/0	0/0	0/0	1/1	0/1	0/0	0/0	0/0	0/0	0/0	1/1	0/1	0/0	0/0	0/0	0/1	0/0	0/0	0/0	0/0	0/0	0/0	0/0	0/0	0/0	0/0	0/0	0/0	0/0	0/0	0/0	0/0	0/0	0/1	0/1	0/0	0/0	0/0	0/0	0/0	0/0
scaffold_1	14494545	917	C	T	.	PASS	NS=91;AF=0.995,0.005;AC=1;AN=84	GT	0/0	0/0	0/0	0/0	0/0	0/0	0/0	0/0	0/0	0/0	0/0	0/0	0/0	0/0	0/0	0/0	0/0	0/0	0/0	0/0	0/0	0/0	0/0	0/0	0/0	0/0	0/0	0/0	0/0	0/0	0/0	0/0	0/0	0/0	0/0	0/0	0/0	0/0	1/0	0/0	0/0	0/0
scaffold_1	14552242	924	A	G	.	PASS	NS=91;AF=0.967,0.033;AC=6;AN=84	GT	1/0	1/0	0/0	0/0	0/0	1/0	0/0	0/0	0/0	0/0	0/0	0/0	0/0	1/0	1/0	1/0	0/0	0/0	0/0	0/0	0/0	0/0	0/0	0/0	0/0	0/0	0/0	0/0	0/0	0/0	0/0	0/0	0/0	0/0	0/0	0/0	0/0	0/0	0/0	0/0	0/0	0/0
scaffold_1	14562654	927	G	A	.	PASS	NS=91;AF=0.764,0.236;AC=26;AN=84	GT	0/0	0/0	0/1	0/0	0/1	0/1	1/1	1/1	0/1	0/0	0/1	0/1	0/0	0/0	0/0	0/0	0/1	0/0	0/0	0/0	0/0	0/0	0/1	0/0	0/1	0/0	0/0	0/0	0/1	0/0	0/1	0/1	0/0	0/1	0/0	1/1	0/1	0/0	0/1	1/1	1/1	0/1
scaffold_1	14567381	928	T	G	.	PASS	NS=91;AF=0.995,0.005;AC=1;AN=84	GT	0/0	0/0	0/0	0/0	0/0	0/0	0/0	0/0	0/0	0/0	0/0	0/0	0/0	0/0	0/0	0/0	0/0	0/0	0/0	0/0	0/0	0/0	0/0	0/0	0/0	0/0	0/0	0/0	1/0	0/0	0/0	0/0	0/0	0/0	0/0	0/0	0/0	0/0	0/0	0/0	0/0	0/0
scaffold_1	14685855	948	C	T	.	PASS	NS=91;AF=0.626,0.374;AC=68;AN=84	GT	1/1	1/1	1/1	1/1	0/1	0/1	0/0	0/1	0/1	0/1	0/1	1/1	1/1	1/1	1/1	1/1	1/1	1/1	1/1	0/1	1/1	1/1	1/1	1/1	0/1	1/1	0/1	1/1	0/0	1/1	1/1	1/1	1/1	1/1	1/1	0/1	1/1	0/1	0/1	1/1	1/1	1/1
scaffold_1	14892880	967	A	G	.	PASS	NS=91;AF=0.989,0.011;AC=2;AN=84	GT	0/0	0/0	0/1	0/0	0/0	0/0	0/0	0/0	0/0	0/0	0/0	0/0	0/0	0/0	0/0	0/0	0/0	0/1	0/0	0/0	0/0	0/0	0/0	0/0	0/0	0/0	0/0	0/0	0/0	0/0	0/0	0/0	0/0	0/0	0/0	0/0	0/0	0/0	0/0	0/0	0/0	0/0
scaffold_1	14925724	972	G	A	.	PASS	NS=91;AF=0.984,0.016;AC=2;AN=84	GT	0/0	0/0	0/0	0/0	0/0	0/0	0/0	0/0	0/0	0/0	0/0	0/0	0/0	0/0	0/0	0/0	0/0	0/0	0/0	0/0	0/0	0/0	0/0	0/0	0/0	0/0	0/0	0/0	0/0	0/0	0/0	0/0	0/0	0/0	0/0	0/0	0/0	0/0	1/1	0/0	0/0	0/0
scaffold_1	14939668	976	T	G	.	PASS	NS=91;AF=0.995,0.005;AC=1;AN=84	GT	0/0	0/0	0/0	0/0	0/0	0/0	0/0	0/0	0/0	0/0	0/0	0/0	0/0	0/0	0/0	0/0	0/0	0/0	0/0	0/0	0/0	0/0	0/0	0/0	0/0	0/0	0/0	0/0	0/0	0/0	0/0	0/0	0/0	0/0	0/0	0/0	0/0	0/0	0/0	0/0	0/0	0/1
scaffold_1	15068705	977	A	G	.	PASS	NS=91;AF=0.984,0.016;AC=3;AN=84	GT	0/0	0/0	0/0	0/0	0/0	0/0	0/1	0/0	0/0	0/0	0/0	0/0	0/0	0/0	0/0	0/0	0/0	0/0	0/0	0/0	0/0	0/0	0/0	0/0	0/0	0/0	0/0	0/0	0/0	0/0	0/0	0/0	0/0	0/0	0/0	0/0	0/0	0/0	0/0	0/1	0/1	0/0
scaffold_1	1511425	986	T	C	.	PASS	NS=91;AF=0.852,0.148;AC=2;AN=84	GT	0/0	0/0	0/0	0/0	0/0	0/0	0/0	0/0	0/0	0/0	0/0	0/0	0/0	0/0	0/0	0/0	0/0	0/0	0/0	0/0	0/0	0/0	0/0	0/0	0/0	0/0	0/0	0/0	0/0	0/0	0/0	0/0	0/0	0/0	0/0	0/0	0/0	0/0	0/1	0/0	0/0	0/1
scaffold_1	15131664	987	C	T	.	PASS	NS=91;AF=0.989,0.011;AC=2;AN=84	GT	0/0	0/0	0/0	0/0	0/0	0/0	0/0	0/0	0/0	0/0	0/0	0/0	0/0	0/0	0/0	0/0	0/0	0/0	0/0	0/0	0/0	0/0	0/0	0/0	0/0	0/0	0/0	0/0	0/0	0/0	0/0	0/0	0/0	0/0	0/0	0/0	0/0	0/0	1/1	0/0	0/0	0/0
scaffold_1	1522503	1001	A	T	.	PASS	NS=91;AF=0.758,0.242;AC=44;AN=84	GT	0/0	0/1	0/1	1/1	0/0	0/0	0/1	1/1	1/1	1/1	1/1	0/0	0/0	0/0	0/0	0/0	0/0	1/1	1/1	1/1	0/1	1/1	1/1	0/1	1/1	1/1	1/1	1/1	1/1	0/1	0/1	1/1	1/1	1/1	0/0	0/0	0/1	0/0	0/0	0/0	0/0	0/0
scaffold_1	1522413	1002	T	A	.	PASS	NS=91;AF=0.89,0.11;AC=20;AN=84	GT	0/1	0/0	0/0	0/0	1/1	0/0	0/0	0/0	0/0	0/0	0/0	0/0	0/0	1/1	1/1	1/1	0/0	0/0	0/0	0/0	0/0	0/0	0/0	0/1	0/0	0/0	0/0	0/0	0/0	0/0	0/0	0/0	0/0	0/0	0/1	0/1	0/0	0/0	1/1	1/1	1/1	1/1
scaffold_1	1531705	1025	A	G	.	PASS	NS=91;AF=0.764,0.236;AC=43;AN=84	GT	1/0	1/0	0/0	0/0	1/1	1/0	1/0	0/0	0/0	0/0	1/0	1/0	1/0	1/0	1/1	1/0	1/0	1/1	1/1	1/0	1/0	0/0	1/1	1/1	1/1	1/0	1/0	0/0	0/0	1/1	1/1	0/0	0/0	1/1	1/1	1/0	0/0	1/1	0/0	1/0	1/0	1/1
scaffold_1	15474496	1045	C	T	.	PASS	NS=91;AF=0.984,0.016;AC=3;AN=84	GT	0/0	0/0	0/0	0/0	0/0	0/0	0/0	0/0	0/0	0/0	0/0	0/0	0/0	0/0	0/0	0/0	0/0	0/0	0/0	0/0	0/0	0/0	0/0	0/0	0/0	0/0	0/0	0/0	0/0	0/0	0/0	0/0	0/0	0/0	0/0	0/0	0/0	0/0	0/0	1/0	1/0	1/0
scaffold_1	1547693	1047	T	C	.	PASS	NS=91;AF=0.83,0.17;AC=31;AN=84	GT	0/1	0/1	0/0	0/0	0/1	0/1	0/0	0/0	0/0	0/0	0/0	0/1	1/1	0/1	1/1	0/1	1/1	0/1	0/0	0/0	0/0	0/0	0/1	1/1	0/0	0/0	0/0	0/0	0/0	1/1	1/1	0/1	1/1	0/1	0/1	0/1	0/0	0/0	0/0	0/1	0/1	1/1
scaffold_1	15602830	1073	T	A	.	PASS	NS=91;AF=0.984,0.016;AC=3;AN=84	GT	0/0	0/0	0/0	0/0	0/0	0/0	0/0	0/0	0/0	0/0	0/0	0/0	0/0	0/0	0/0	0/0	0/0	0/0	0/0	0/0	0/0	0/0	0/0	0/0	0/0	0/0	0/0	0/0	0/0	0/0	0/0	0/0	0/0	0/0	0/0	0/0	0/0	0/0	0/0	0/1	0/1	0/1
scaffold_1	15761169	1080	A	T	.	PASS	NS=91;AF=0.962,0.038;AC=7;AN=84	GT	0/0	0/0	0/0	0/0	0/0	0/0	0/0	0/0	0/0	1/0	0/0	0/0	0/0	0/0	0/0	0/0	0/0	0/0	0/0	1/0	1/1	1/0	0/0	0/0	1/0	0/0	1/0	0/0	0/0	0/0	0/0	0/0	0/0	0/0	0/0	0/0	0/0	0/0	0/0	0/0	0/0	0/0
scaffold_1	16007990	1104	A	G	.	PASS	NS=91;AF=0.544,0.456;AC=83;AN=84	GT	1/1	1/1	1/1	1/1	1/1	1/1	1/1	1/1	1/1	1/1	1/1	1/1	1/1	1/1	1/1	1/1	1/1	1/1	1/1	1/1	1/1	1/1	1/1	1/1	1/1	1/1	1/1	1/1	1/1	1/1	1/1	1/1	1/1	1/1	1/1	1/1	1/1	1/1	0/1	1/1	1/1	1/1
scaffold_1	1602287	1110	A	C	.	PASS	NS=91;AF=0.995,0.005;AC=1;AN=84	GT	0/0	0/0	0/0	0/0	0/0	0/0	0/0	0/0	0/0	0/0	0/0	0/0	0/0	0/0	0/0	0/0	0/0	0/0	0/0	0/0	0/0	0/0	0/0	0/0	0/0	0/0	0/0	0/0	0/0	0/0	0/0	0/0	0/0	0/0	0/0	0/0	0/0	0/0	1/0	0/0	0/0	0/0
scaffold_1	16029772	1112	G	T	.	PASS	NS=91;AF=0.995,0.005;AC=1;AN=84	GT	0/0	0/0	0/0	0/0	0/0	0/0	0/0	0/0	0/0	0/0	0/0	0/0	0/0	0/0	0/0	0/0	0/0	0/0	0/0	0/0	0/0	0/0	0/0	0/0	0/0	0/0	0/0	0/1	0/0	0/0	0/0	0/0	0/0	0/0	0/0	0/0	0/0	0/0	0/0	0/0	0/0	0/0
scaffold_1	16070962	1119	C	A	.	PASS	NS=91;AF=0.995,0.005;AC=1;AN=84	GT	0/0	0/0	0/0	0/0	0/0	0/0	0/0	0/0	0/0	0/0	0/0	0/0	0/0	0/0	0/0	0/0	0/0	0/0	0/0	0/0	0/0	0/0	0/0	0/0	0/0	0/0	0/0	0/0	0/0	0/0	0/0	0/0	0/0	0/0	0/0	0/0	0/0	0/1	0/0	0/0	0/0	0/0
scaffold_1	1608187	1120	A	C	.	PASS	NS=91;AF=0.956,0.044;AC=8;AN=84	GT	0/0	0/0	0/0	0/0	0/0	0/0	0/0	0/0	0/0	0/0	1/0	0/0	0/0	0/0	0/0	0/0	0/0	0/0	1/0	0/0	1/0	0/0	0/0	0/0	0/0	0/0	1/0	0/0	0/0	0/0	0/0	0/0	0/0	0/0	0/0	0/0	0/0	0/0	1/0	1/0	1/0	1/0
scaffold_1	16128428	1129	C	T	.	PASS	NS=91;AF=0.907,0.093;AC=17;AN=84	GT	0/0	0/0	0/0	0/0	0/0	0/0	0/0	0/0	0/0	0/1	1/1	0/0	0/0	0/0	0/0	0/0	0/0	0/0	1/1	1/1	0/1	0/0	0/0	0/0	0/1	0/1	0/0	0/0	0/0	0/0	0/0	0/0	0/0	0/0	0/0	0/0	0/0	0/1	1/1	1/1	1/1	0/0
scaffold_1	16128306	1130	T	C	.	PASS	NS=91;AF=0.94,0.06;AC=11;AN=84	GT	0/0	0/1	0/0	0/0	0/0	0/1	0/0	0/0	0/0	0/0	0/0	0/1	0/0	0/0	0/0	0/0	0/0	0/1	0/0	0/0	0/0	0/0	0/0	0/0	0/0	0/0	0/0	0/0	0/0	0/0	0/0	0/0	1/1	1/1	1/1	0/1	0/0	0/0	0/0	0/0	0/0	0/0
scaffold_1	16175183	1149	G	A	.	PASS	NS=91;AF=0.951,0.049;AC=9;AN=84	GT	0/1	0/1	0/0	0/0	1/1	0/0	0/0	0/1	0/0	0/0	0/0	0/0	0/0	0/0	0/0	0/0	0/0	0/0	0/0	0/0	0/0	0/0	0/0	0/0	0/0	0/0	0/1	0/0	0/0	0/0	0/0	0/0	0/0	0/0	1/1	0/1	0/0	0/0	0/0	0/0	0/0	0/0
scaffold_1	16304235	1157	T	C	.	PASS	NS=91;AF=0.857,0.143;AC=26;AN=84	GT	1/0	1/0	0/0	0/0	1/1	0/0	0/0	0/0	1/0	1/1	1/0	0/0	1/0	0/0	0/0	0/0	0/0	0/0	1/0	1/0	1/0	0/0	0/0	0/0	0/0	0/0	0/0	1/1	1/0	0/0	0/0	0/0	0/0	0/0	1/1	1/1	1/0	0/0	1/1	1/0	1/0	1/1
scaffold_1	16558006	1198	C	A	.	PASS	NS=91;AF=0.94,0.06;AC=11;AN=84	GT	1/0	0/0	0/0	0/0	0/0	0/0	0/0	0/0	1/0	1/0	1/0	0/0	0/0	0/0	0/0	0/0	0/0	0/0	1/0	1/0	1/0	1/0	1/0	0/0	1/0	0/0	0/0	0/0	0/0	0/0	1/0	0/0	0/0	0/0	0/0	0/0	0/0	0/0	0/0	0/0	0/0	0/0
scaffold_1	1668531	1207	G	T	.	PASS	NS=91;AF=0.615,0.385;AC=70;AN=84	GT	1/1	1/1	1/1	1/1	1/1	1/1	0/1	0/0	1/1	1/1	1/1	1/1	1/1	1/1	1/1	1/1	1/1	1/1	1/1	1/1	1/1	1/1	1/1	1/1	1/1	0/1	1/1	1/1	1/1	1/1	1/1	1/1	1/1	0/1	1/1	1/1	1/1	0/0	0/0	0/0	0/0	0/1
scaffold_1	1668401	1208	C	T	.	PASS	NS=91;AF=0.995,0.005;AC=1;AN=84	GT	0/0	0/0	0/0	0/0	0/0	0/0	0/0	0/0	0/0	0/0	0/0	0/0	0/0	0/0	0/0	0/0	0/0	0/0	0/0	0/0	0/0	0/0	0/0	0/0	0/0	1/0	0/0	0/0	0/0	0/0	0/0	0/0	0/0	0/0	0/0	0/0	0/0	0/0	0/0	0/0	0/0	0/0
scaffold_1	16684942	1209	G	T	.	PASS	NS=91;AF=0.995,0.005;AC=1;AN=84	GT	0/0	0/0	0/0	0/0	0/0	0/0	0/0	0/0	0/0	0/0	0/0	0/0	0/0	0/0	0/0	0/0	0/0	0/0	0/0	0/0	0/0	0/0	0/0	0/0	0/0	0/0	0/0	0/0	0/0	0/0	0/0	0/0	0/0	0/0	0/0	0/0	0/0	0/0	0/0	0/0	0/0	0/1
scaffold_1	16693215	1211	A	T	.	PASS	NS=91;AF=0.995,0.005;AC=1;AN=84	GT	0/0	0/0	0/0	0/0	0/0	0/0	0/0	0/0	0/0	0/0	0/0	0/0	0/0	0/0	0/0	0/0	0/0	0/0	0/0	0/0	0/0	0/0	0/0	0/0	0/0	0/0	0/0	0/0	0/0	0/0	0/0	0/0	0/0	0/0	0/0	0/0	0/0	0/0	1/0	0/0	0/0	0/0
scaffold_1	16793498	1220	T	G	.	PASS	NS=91;AF=0.89,0.11;AC=20;AN=84	GT	0/0	1/0	0/0	1/0	0/0	1/1	0/0	0/0	0/0	1/0	0/0	0/0	1/0	1/0	1/0	1/0	1/0	1/0	0/0	0/0	0/0	0/0	0/0	0/0	0/0	0/0	0/0	0/0	0/0	0/0	0/0	1/0	0/0	0/0	0/0	0/0	1/0	1/1	0/0	1/1	1/1	1/0
scaffold_1	16793420	1221	C	T	.	PASS	NS=91;AF=0.989,0.011;AC=2;AN=84	GT	0/0	0/0	0/0	0/0	0/0	0/0	0/0	0/0	0/0	0/0	0/0	0/0	0/0	0/0	0/0	0/0	0/0	0/0	0/0	0/0	0/0	0/0	0/0	0/0	0/0	0/0	0/0	0/0	0/0	0/0	0/0	0/0	0/0	0/0	0/0	0/0	0/0	0/0	0/0	1/0	1/0	0/0
scaffold_1	1681074	1224	T	C	.	PASS	NS=91;AF=0.995,0.005;AC=1;AN=84	GT	0/0	0/0	0/0	0/0	0/0	0/0	0/0	0/0	0/0	0/0	0/0	0/0	0/0	0/0	0/0	0/0	0/0	0/0	0/0	0/0	0/0	0/0	0/0	0/0	0/0	0/0	0/0	0/0	0/0	0/0	0/0	0/0	0/0	0/0	0/0	0/0	0/0	1/0	0/0	0/0	0/0	0/0
scaffold_1	16841472	1231	A	T	.	PASS	NS=91;AF=0.637,0.363;AC=66;AN=84	GT	1/0	1/1	1/1	1/0	1/0	1/1	1/1	1/1	1/1	1/1	1/1	1/1	1/1	1/1	1/0	1/1	1/1	1/1	1/1	1/1	1/1	1/1	1/0	1/0	1/1	1/1	1/1	1/1	1/1	1/1	1/1	1/0	1/1	1/1	0/0	1/0	1/1	1/1	0/0	0/0	0/0	0/0
scaffold_1	1692951	1236	A	C	.	PASS	NS=91;AF=0.995,0.005;AC=1;AN=84	GT	0/0	0/0	0/0	0/0	0/0	0/0	0/0	0/0	0/0	0/0	0/0	0/0	0/0	0/0	0/0	0/0	0/0	0/0	0/0	0/0	0/0	0/0	0/0	0/0	0/0	0/0	0/0	0/0	0/0	0/0	0/0	0/0	0/0	0/0	0/0	0/0	0/0	0/1	0/0	0/0	0/0	0/0
scaffold_1	17028888	1241	T	C	.	PASS	NS=91;AF=0.83,0.17;AC=31;AN=84	GT	1/0	1/0	1/1	1/0	1/0	1/1	0/0	1/0	0/0	1/0	1/0	0/0	0/0	1/0	1/0	1/0	0/0	0/0	1/0	1/0	1/0	1/1	1/1	1/1	0/0	0/0	1/0	1/1	0/0	0/0	1/0	1/0	1/0	1/0	1/0	0/0	0/0	0/0	0/0	0/0	0/0	0/0
scaffold_1	1704345	1245	A	C	.	PASS	NS=91;AF=0.5,0.5;AC=76;AN=84	GT	1/1	1/1	0/1	1/1	1/1	1/1	0/0	1/1	1/1	1/1	1/1	0/1	0/0	1/1	1/1	1/1	1/1	1/1	1/1	1/1	1/1	1/1	1/1	1/1	1/1	1/1	1/1	1/1	1/1	1/1	0/1	1/1	1/1	1/1	1/1	1/1	1/1	1/1	0/1	1/1	1/1	1/1
scaffold_1	17074	1248	T	C	.	PASS	NS=91;AF=0.984,0.016;AC=3;AN=84	GT	0/0	0/0	0/0	0/0	0/0	0/0	0/0	0/0	0/0	0/0	0/0	0/0	0/0	0/0	0/0	0/0	0/0	0/0	0/0	0/0	0/0	0/0	0/0	0/0	0/0	0/0	0/0	0/0	0/0	0/0	0/0	0/0	0/0	1/0	0/0	0/0	0/0	1/0	1/0	0/0	0/0	0/0
scaffold_1	1729893	1258	C	T	.	PASS	NS=91;AF=0.989,0.011;AC=2;AN=84	GT	0/0	0/0	0/0	0/0	0/0	0/0	0/0	0/0	0/0	0/0	0/0	0/0	0/0	0/0	0/0	0/0	0/0	0/0	0/0	0/0	0/0	0/0	0/0	0/0	0/0	0/0	0/0	0/0	0/0	0/0	0/0	0/0	0/0	0/0	0/0	0/0	0/0	0/0	0/0	0/1	0/1	0/0
scaffold_1	1729823	1259	A	T	.	PASS	NS=91;AF=0.791,0.209;AC=38;AN=84	GT	1/1	1/1	0/0	1/0	1/0	1/1	1/1	1/1	1/0	1/1	0/0	1/1	1/1	0/0	1/0	1/0	1/0	0/0	1/0	1/0	0/0	1/0	0/0	0/0	1/0	1/0	0/0	1/0	1/0	1/0	1/1	1/0	1/0	1/0	1/0	1/0	1/0	0/0	0/0	0/0	0/0	0/0
scaffold_1	17312670	1260	G	A	.	PASS	NS=91;AF=0.934,0.066;AC=12;AN=84	GT	1/1	0/0	0/0	0/0	0/1	0/0	0/0	0/0	0/0	0/0	0/0	0/0	0/0	0/1	0/0	0/1	0/0	0/0	0/0	0/0	0/0	0/0	0/0	0/0	0/0	0/0	0/0	0/0	0/0	0/0	0/0	0/0	0/0	1/1	0/0	0/0	0/0	0/0	1/1	0/1	0/1	0/1
scaffold_1	17339180	1263	T	C	.	PASS	NS=91;AF=0.995,0.005;AC=1;AN=84	GT	0/0	0/0	0/0	0/0	0/0	0/0	0/0	0/0	0/0	0/0	0/0	0/0	0/0	0/0	0/0	0/0	0/0	0/0	0/0	0/0	0/0	0/0	0/0	0/0	0/0	0/0	0/0	0/0	0/0	0/0	0/0	0/0	0/0	0/0	0/0	0/0	0/0	0/0	0/1	0/0	0/0	0/0
scaffold_1	1734188	1264	G	A	.	PASS	NS=91;AF=0.549,0.451;AC=82;AN=84	GT	1/1	1/1	1/1	1/1	1/1	1/1	1/1	1/1	1/1	1/1	1/1	1/1	1/1	1/1	1/1	1/1	1/1	1/1	1/1	1/1	1/1	1/1	1/1	1/1	1/1	1/1	1/1	1/1	1/0	1/1	1/1	1/1	1/1	1/1	1/1	1/1	1/1	1/1	1/0	1/1	1/1	1/1
scaffold_1	17362173	1268	T	G	.	PASS	NS=91;AF=0.978,0.022;AC=4;AN=84	GT	1/0	0/0	0/0	0/0	0/0	0/0	0/0	0/0	0/0	0/0	0/0	0/0	0/0	0/0	0/0	0/0	0/0	0/0	0/0	0/0	0/0	0/0	0/0	1/0	1/0	0/0	0/0	0/0	0/0	0/0	0/0	0/0	1/0	0/0	0/0	0/0	0/0	0/0	0/0	0/0	0/0	0/0
scaffold_1	17363784	1270	C	G	.	PASS	NS=91;AF=0.995,0.005;AC=1;AN=84	GT	0/0	0/0	0/0	0/0	0/0	0/0	0/0	0/0	0/0	0/0	0/0	0/0	0/0	0/0	0/0	0/0	0/0	0/0	0/0	0/0	0/0	0/0	0/0	0/0	0/0	0/0	0/0	0/0	0/0	0/0	0/0	0/0	0/0	0/0	0/0	0/0	0/0	0/1	0/0	0/0	0/0	0/0
scaffold_1	1741589	1273	G	A	.	PASS	NS=91;AF=0.747,0.253;AC=46;AN=84	GT	0/0	0/1	1/1	0/1	0/0	0/0	1/1	1/1	1/1	0/0	1/1	0/0	0/0	1/1	0/1	0/1	0/1	1/1	1/1	1/1	1/1	0/1	1/1	0/1	0/1	0/1	1/1	1/1	1/1	0/1	1/1	0/1	0/1	1/1	0/1	0/0	0/1	0/0	0/0	0/0	0/0	0/0
scaffold_1	17489818	1283	A	C	.	PASS	NS=91;AF=0.984,0.016;AC=3;AN=84	GT	0/0	0/0	0/0	0/0	0/0	0/0	0/0	0/0	0/0	0/0	0/0	0/0	0/0	0/0	0/0	0/0	0/0	0/0	0/0	0/0	0/0	0/0	0/0	0/0	0/0	0/0	0/0	0/0	0/0	0/0	0/0	0/0	0/0	0/0	0/0	0/0	0/0	0/0	0/0	1/0	1/0	1/0
scaffold_1	1752153	1284	A	G	.	PASS	NS=91;AF=0.555,0.445;AC=81;AN=84	GT	1/1	1/1	1/1	1/1	1/1	1/1	1/1	1/1	1/1	1/1	1/1	1/1	1/1	1/1	1/1	1/1	1/1	1/1	1/1	1/1	1/1	1/1	1/1	1/1	1/1	1/1	1/1	1/1	1/1	1/1	1/1	1/1	1/1	1/1	1/1	1/1	1/1	0/1	0/1	1/1	1/1	0/1
scaffold_1	1752049	1285	T	G	.	PASS	NS=91;AF=0.555,0.445;AC=81;AN=84	GT	1/1	1/1	1/1	1/1	1/1	1/1	1/1	1/1	1/1	1/1	1/1	1/1	1/1	1/1	1/1	1/1	1/1	1/1	1/1	1/1	1/1	1/1	1/1	1/1	1/1	1/1	1/1	1/1	1/1	1/1	1/1	1/1	1/1	1/1	1/1	1/1	1/1	0/1	0/1	1/1	1/1	0/1
scaffold_1	17565897	1290	A	G	.	PASS	NS=91;AF=0.989,0.011;AC=2;AN=84	GT	0/0	0/0	0/0	0/0	0/0	0/0	0/0	0/0	0/0	0/0	0/0	0/0	0/0	0/0	0/0	0/0	0/0	0/0	0/0	0/0	0/0	0/0	0/0	0/0	0/0	0/0	0/0	0/0	0/0	0/0	0/0	0/1	0/1	0/0	0/0	0/0	0/0	0/0	0/0	0/0	0/0	0/0
scaffold_1	175912	1294	G	C	.	PASS	NS=91;AF=0.995,0.005;AC=1;AN=84	GT	0/0	0/0	0/0	0/0	0/0	0/0	0/0	0/0	0/0	0/0	0/0	0/0	0/0	0/0	0/0	0/0	0/0	0/0	0/0	0/0	0/0	0/0	0/0	0/0	0/0	0/0	0/0	0/0	0/0	0/0	0/0	0/0	0/0	0/0	0/0	0/0	0/0	0/0	0/1	0/0	0/0	0/0
scaffold_1	17727298	1301	T	G	.	PASS	NS=91;AF=0.995,0.005;AC=1;AN=84	GT	0/0	0/0	0/0	0/0	0/0	0/0	0/0	0/0	0/0	0/0	0/0	0/0	0/0	0/0	0/0	0/0	0/0	0/0	0/0	0/0	0/0	0/0	0/0	0/0	0/0	0/0	0/0	0/0	0/0	0/0	0/0	0/0	0/0	0/0	0/0	0/0	0/0	0/0	0/0	0/0	0/0	0/1
scaffold_1	1807207	1337	T	A	.	PASS	NS=91;AF=0.967,0.033;AC=6;AN=84	GT	0/0	0/0	1/0	0/0	0/0	1/0	0/0	0/0	0/0	0/0	0/0	0/0	0/0	1/0	0/0	0/0	0/0	0/0	0/0	0/0	0/0	0/0	0/0	0/0	0/0	0/0	0/0	0/0	0/0	0/0	0/0	0/0	0/0	0/0	0/0	0/0	0/0	1/1	1/0	0/0	0/0	0/0
scaffold_1	183767	1348	T	A	.	PASS	NS=91;AF=0.978,0.022;AC=4;AN=84	GT	0/0	0/0	0/0	0/0	0/0	0/0	0/0	0/0	0/0	0/0	0/0	0/0	0/0	0/0	0/0	0/0	0/0	0/0	0/0	0/0	0/0	0/0	0/0	0/0	0/0	0/0	0/0	0/0	0/0	0/0	0/0	0/0	0/0	0/0	0/0	0/0	0/0	0/0	0/0	1/0	1/0	1/1
scaffold_1	1852928	1353	T	C	.	PASS	NS=91;AF=0.698,0.302;AC=55;AN=84	GT	0/1	0/1	0/0	0/0	1/1	1/1	1/1	1/1	1/1	1/1	1/1	0/0	0/0	0/1	1/1	0/0	1/1	0/1	1/1	1/1	1/1	0/1	1/1	0/1	1/1	1/1	1/1	1/1	1/1	0/1	0/0	1/1	1/1	1/1	1/1	1/1	0/1	0/0	0/0	0/0	0/0	0/1
scaffold_1	1894010	1358	A	C	.	PASS	NS=91;AF=0.995,0.005;AC=1;AN=84	GT	1/0	0/0	0/0	0/0	0/0	0/0	0/0	0/0	0/0	0/0	0/0	0/0	0/0	0/0	0/0	0/0	0/0	0/0	0/0	0/0	0/0	0/0	0/0	0/0	0/0	0/0	0/0	0/0	0/0	0/0	0/0	0/0	0/0	0/0	0/0	0/0	0/0	0/0	0/0	0/0	0/0	0/0
scaffold_1	1938907	1373	A	C	.	PASS	NS=91;AF=0.956,0.044;AC=8;AN=84	GT	0/0	0/0	0/0	0/0	0/1	0/1	0/0	0/0	0/0	0/0	0/0	0/0	0/0	0/1	0/0	0/1	0/0	0/0	0/0	0/0	0/0	0/0	1/1	0/0	0/0	0/0	0/0	0/0	0/0	0/0	0/0	0/0	0/0	0/0	0/1	0/1	0/0	0/0	0/0	0/0	0/0	0/0
scaffold_1	1947337	1374	A	G	.	PASS	NS=91;AF=0.731,0.269;AC=49;AN=84	GT	1/1	0/0	1/1	1/1	0/0	0/0	0/0	1/1	0/1	0/1	0/1	1/1	1/1	0/1	0/0	0/1	1/1	1/1	1/1	1/1	0/1	1/1	0/0	0/1	1/1	0/1	0/1	1/1	1/1	1/1	1/1	1/1	1/1	1/1	0/0	0/0	1/1	0/0	0/0	0/0	0/0	0/0
scaffold_1	1956202	1378	C	G	.	PASS	NS=91;AF=0.984,0.016;AC=3;AN=84	GT	0/0	0/0	0/0	0/0	0/0	0/1	0/0	0/0	0/0	0/0	0/0	0/0	0/0	0/0	0/1	0/0	0/0	0/0	0/0	0/0	0/0	0/0	0/0	0/0	0/0	0/0	0/0	0/0	0/0	0/0	0/0	0/0	0/0	0/0	0/0	0/0	0/0	0/1	0/0	0/0	0/0	0/0
scaffold_1	1956103	1379	G	T	.	PASS	NS=91;AF=0.989,0.011;AC=2;AN=84	GT	0/0	0/0	0/0	0/0	0/0	0/0	0/0	0/0	0/0	0/0	0/0	1/0	1/0	0/0	0/0	0/0	0/0	0/0	0/0	0/0	0/0	0/0	0/0	0/0	0/0	0/0	0/0	0/0	0/0	0/0	0/0	0/0	0/0	0/0	0/0	0/0	0/0	0/0	0/0	0/0	0/0	0/0
scaffold_1	1961822	1381	A	C	.	PASS	NS=91;AF=0.681,0.319;AC=39;AN=84	GT	1/0	1/1	1/1	1/1	0/0	1/0	1/1	1/1	0/0	0/0	0/0	1/0	1/0	1/0	1/0	1/0	1/1	1/1	0/0	0/0	0/0	0/0	0/0	1/0	0/0	1/0	1/1	0/0	0/0	1/1	1/1	1/1	1/1	1/0	1/1	1/0	1/1	0/0	0/0	0/0	0/0	0/0
scaffold_1	1984599	1383	A	G	.	PASS	NS=91;AF=0.923,0.077;AC=14;AN=84	GT	1/0	0/0	1/1	1/0	1/0	1/0	0/0	0/0	1/0	0/0	0/0	1/0	1/0	1/0	1/0	0/0	0/0	0/0	0/0	1/0	1/0	0/0	0/0	0/0	0/0	0/0	0/0	0/0	0/0	0/0	0/0	0/0	0/0	0/0	0/0	0/0	1/0	0/0	0/0	0/0	0/0	0/0
scaffold_1	198570	1384	T	A	.	PASS	NS=91;AF=0.973,0.027;AC=5;AN=84	GT	0/0	0/0	0/0	0/0	0/0	0/0	0/0	0/0	0/0	0/0	0/0	0/0	0/0	0/0	0/0	0/0	0/0	0/0	0/0	0/0	0/0	0/0	0/0	0/0	0/0	1/0	0/0	0/0	0/0	0/0	0/0	0/0	0/0	0/0	0/0	0/0	1/0	0/0	1/0	0/0	0/0	1/1
scaffold_1	1995927	1396	G	A	.	PASS	NS=91;AF=0.995,0.005;AC=1;AN=84	GT	0/0	0/0	0/0	0/0	0/0	0/0	0/0	0/0	0/0	0/0	0/0	0/0	0/0	0/0	0/0	0/0	0/0	0/0	0/0	0/0	0/0	0/0	0/1	0/0	0/0	0/0	0/0	0/0	0/0	0/0	0/0	0/0	0/0	0/0	0/0	0/0	0/0	0/0	0/0	0/0	0/0	0/0
scaffold_1	2012630	1397	T	A	.	PASS	NS=91;AF=0.703,0.297;AC=36;AN=84	GT	1/0	0/0	0/0	0/0	1/0	1/0	1/1	1/1	1/1	1/0	1/0	0/0	0/0	1/1	1/1	0/0	0/0	0/0	1/1	1/0	1/0	1/1	0/0	0/0	1/1	1/1	1/1	1/1	1/1	0/0	0/0	0/0	0/0	0/0	1/0	1/0	1/0	0/0	1/0	0/0	0/0	1/0
scaffold_1	2030533	1405	G	A	.	PASS	NS=91;AF=0.978,0.022;AC=4;AN=84	GT	0/0	0/0	0/0	0/0	0/0	0/0	0/0	0/0	0/0	0/0	0/0	0/0	0/0	0/0	0/0	0/0	0/0	0/0	0/0	0/0	0/0	0/0	0/0	0/0	0/0	0/0	0/0	0/0	0/0	0/0	0/0	0/0	0/0	0/0	0/0	0/0	0/0	0/0	0/0	1/0	1/0	1/1
scaffold_1	2043482	1408	T	G	.	PASS	NS=91;AF=0.912,0.088;AC=16;AN=84	GT	1/0	0/0	0/0	1/0	0/0	0/0	0/0	0/0	0/0	0/0	1/0	1/0	1/0	0/0	0/0	1/0	1/1	0/0	1/0	1/0	1/0	0/0	1/0	0/0	0/0	0/0	0/0	0/0	0/0	1/0	1/0	0/0	0/0	0/0	1/0	1/0	0/0	0/0	0/0	0/0	0/0	0/0
scaffold_1	2091457	1430	G	C	.	PASS	NS=91;AF=0.978,0.022;AC=4;AN=84	GT	0/0	0/0	0/0	0/0	0/0	0/0	0/0	0/0	0/0	0/1	0/1	0/0	0/0	0/0	0/0	0/0	0/0	0/0	0/1	0/1	0/0	0/0	0/0	0/0	0/0	0/0	0/0	0/0	0/0	0/0	0/0	0/0	0/0	0/0	0/0	0/0	0/0	0/0	0/0	0/0	0/0	0/0
scaffold_1	2092878	1431	A	C	.	PASS	NS=91;AF=0.978,0.022;AC=4;AN=84	GT	0/0	0/0	0/0	0/0	0/0	0/0	0/0	0/0	0/0	0/1	0/1	0/0	0/0	0/0	0/0	0/0	0/0	0/0	0/1	0/1	0/0	0/0	0/0	0/0	0/0	0/0	0/0	0/0	0/0	0/0	0/0	0/0	0/0	0/0	0/0	0/0	0/0	0/0	0/0	0/0	0/0	0/0
scaffold_1	2104471	1439	A	G	.	PASS	NS=91;AF=0.654,0.346;AC=63;AN=84	GT	1/1	1/1	0/0	1/1	1/1	1/1	1/1	0/0	1/1	1/1	1/1	1/0	1/0	1/1	1/1	1/1	1/1	0/0	1/1	1/1	1/1	1/0	1/1	1/0	1/0	1/0	1/1	1/1	1/1	1/1	1/0	0/0	0/0	0/0	1/1	1/1	1/0	1/1	1/1	1/1	1/1	1/0
scaffold_1	211328	1442	C	G	.	PASS	NS=91;AF=0.692,0.308;AC=56;AN=84	GT	1/1	1/1	0/0	1/1	1/1	1/1	1/1	1/1	1/1	1/1	1/1	0/0	0/0	0/1	0/0	0/1	0/0	0/0	1/1	1/1	1/1	1/1	0/1	0/1	1/1	1/1	1/1	1/1	1/1	0/0	0/0	0/1	1/1	1/1	1/1	0/1	0/0	1/1	1/1	0/1	0/1	0/0
scaffold_1	2134381	1455	A	T	.	PASS	NS=91;AF=0.995,0.005;AC=1;AN=84	GT	0/0	0/0	0/0	0/0	0/0	0/0	0/0	0/0	0/0	0/0	0/0	0/0	0/0	0/0	0/1	0/0	0/0	0/0	0/0	0/0	0/0	0/0	0/0	0/0	0/0	0/0	0/0	0/0	0/0	0/0	0/0	0/0	0/0	0/0	0/0	0/0	0/0	0/0	0/0	0/0	0/0	0/0
scaffold_1	2150838	1471	C	T	.	PASS	NS=91;AF=0.962,0.038;AC=7;AN=84	GT	0/0	0/0	0/0	0/0	0/0	0/0	0/0	0/0	0/0	0/0	0/0	0/0	0/0	0/0	0/0	0/0	1/1	1/0	0/0	0/0	0/0	0/0	0/0	0/0	0/0	0/0	0/0	0/0	0/0	1/1	1/0	0/0	0/0	1/0	0/0	0/0	0/0	0/0	0/0	0/0	0/0	0/0
scaffold_1	21579385	1475	T	C	.	PASS	NS=91;AF=0.879,0.121;AC=22;AN=84	GT	0/1	0/0	0/1	0/0	0/1	1/1	0/0	0/0	0/1	0/0	0/0	0/0	0/0	0/0	0/0	0/0	0/1	1/1	0/1	1/1	0/0	0/0	0/0	0/0	0/0	0/0	0/0	0/1	0/1	0/1	1/1	0/0	0/0	0/0	1/1	1/1	0/1	0/0	0/0	0/0	0/0	0/0
scaffold_1	21623048	1485	C	A	.	PASS	NS=91;AF=0.995,0.005;AC=1;AN=84	GT	0/0	0/0	0/0	0/0	0/0	0/0	0/0	0/0	0/0	0/0	0/0	0/0	0/0	0/0	0/0	0/0	0/0	0/0	0/0	0/0	0/0	0/0	0/0	0/0	0/0	0/0	0/0	0/0	0/0	0/0	0/0	0/0	0/0	0/0	0/0	0/0	0/0	0/0	1/0	0/0	0/0	0/0
scaffold_1	21644717	1487	G	C	.	PASS	NS=91;AF=0.802,0.198;AC=36;AN=84	GT	0/1	0/1	0/1	0/1	0/1	0/1	0/1	1/1	0/0	0/0	0/0	0/1	0/0	0/1	0/1	0/0	0/1	1/1	0/1	1/1	0/0	0/0	1/1	1/1	0/0	0/1	0/0	0/1	0/0	0/0	0/1	0/1	0/1	1/1	0/0	0/0	1/1	0/1	0/1	0/1	0/1	0/1
scaffold_1	2172989	1496	C	T	.	PASS	NS=91;AF=0.725,0.275;AC=49;AN=84	GT	0/1	1/1	0/1	0/1	0/0	0/0	0/1	0/0	0/0	0/0	0/0	0/1	0/1	1/1	1/1	1/1	1/1	1/1	0/0	0/0	0/1	0/0	1/1	1/1	1/1	1/1	1/1	0/0	0/0	1/1	0/1	0/1	0/1	0/1	1/1	1/1	0/1	1/1	0/1	1/1	1/1	1/1
scaffold_1	21888123	1501	T	A	.	PASS	NS=91;AF=0.995,0.005;AC=1;AN=84	GT	0/0	0/0	0/0	0/0	0/0	0/0	0/0	0/0	0/0	0/0	0/0	0/0	0/0	0/0	0/0	0/0	0/0	0/0	0/0	0/0	0/0	0/0	0/0	0/0	0/0	0/0	0/0	0/0	0/0	0/0	0/0	0/0	0/0	0/0	0/0	0/0	0/0	0/0	0/0	0/0	0/0	1/0
scaffold_1	21888064	1502	A	G	.	PASS	NS=91;AF=0.989,0.011;AC=2;AN=84	GT	0/0	0/0	0/0	0/0	0/0	0/0	0/0	0/0	0/0	0/0	0/0	0/0	0/0	0/0	0/0	0/0	0/0	0/0	0/0	0/0	0/0	0/0	0/0	0/0	0/0	0/0	0/0	0/0	0/0	0/0	0/0	0/0	0/0	0/0	0/0	0/0	0/0	0/0	0/0	1/0	1/0	0/0
scaffold_1	21946261	1503	G	A	.	PASS	NS=91;AF=0.995,0.005;AC=1;AN=84	GT	0/0	0/0	0/0	0/0	0/0	0/0	0/0	0/1	0/0	0/0	0/0	0/0	0/0	0/0	0/0	0/0	0/0	0/0	0/0	0/0	0/0	0/0	0/0	0/0	0/0	0/0	0/0	0/0	0/0	0/0	0/0	0/0	0/0	0/0	0/0	0/0	0/0	0/0	0/0	0/0	0/0	0/0
scaffold_1	2210209	1514	C	T	.	PASS	NS=91;AF=0.934,0.066;AC=12;AN=84	GT	0/0	0/0	0/0	0/0	0/0	0/0	0/0	0/0	0/0	0/0	1/1	0/0	0/0	0/0	0/0	0/0	0/0	0/0	1/1	0/0	1/1	1/0	0/0	0/0	1/0	1/0	1/0	1/0	1/0	0/0	0/0	0/0	0/0	0/0	0/0	0/0	0/0	0/0	0/0	0/0	0/0	0/0
scaffold_1	2211048	1515	C	T	.	PASS	NS=91;AF=0.984,0.016;AC=3;AN=84	GT	0/0	0/0	0/0	0/0	0/0	0/0	0/0	0/0	0/0	0/0	0/0	0/0	0/0	0/0	0/0	0/0	0/0	0/0	0/0	0/0	0/0	0/0	0/0	0/0	0/0	0/0	0/0	0/0	0/0	0/0	0/0	0/0	0/0	0/0	0/0	0/0	0/0	0/1	1/1	0/0	0/0	0/0
scaffold_1	2213868	1522	G	A	.	PASS	NS=91;AF=0.989,0.011;AC=2;AN=84	GT	0/0	0/0	0/0	0/0	0/0	0/0	0/0	0/0	0/0	0/0	0/0	0/0	0/0	0/0	0/0	0/0	0/0	0/0	0/0	0/0	0/0	0/0	0/0	0/0	0/0	0/0	0/0	0/0	0/0	0/0	0/0	0/0	0/0	0/0	0/0	0/0	0/0	0/0	0/0	0/1	0/1	0/0
scaffold_1	2216209	1527	T	C	.	PASS	NS=91;AF=0.995,0.005;AC=1;AN=84	GT	0/0	0/0	0/0	0/0	0/0	0/0	0/0	0/0	0/0	0/0	0/0	0/0	0/0	0/0	0/0	0/0	0/0	0/0	0/0	0/0	0/0	0/0	0/0	0/0	0/0	0/0	0/0	0/0	0/0	0/0	0/0	0/0	0/0	0/0	0/0	0/0	0/0	0/0	0/0	0/0	0/0	1/0
scaffold_1	22318273	1535	G	T	.	PASS	NS=91;AF=0.984,0.016;AC=3;AN=84	GT	0/0	0/0	0/0	0/0	0/0	0/0	0/0	0/0	0/0	0/0	0/0	0/0	0/0	0/0	0/0	0/0	0/0	0/0	0/0	0/0	0/0	0/0	0/0	0/0	0/0	0/0	0/0	0/0	0/0	0/0	0/0	0/0	0/0	0/0	0/0	0/0	0/0	0/0	0/0	1/0	1/0	1/0
scaffold_1	2232528	1539	A	G	.	PASS	NS=91;AF=0.989,0.011;AC=2;AN=84	GT	0/0	0/0	0/0	0/0	0/0	0/0	0/0	0/0	0/0	0/0	0/0	0/0	0/0	0/0	0/0	0/0	0/0	0/0	0/0	0/0	0/0	0/0	0/0	0/0	0/0	0/0	0/0	0/0	0/0	0/0	0/0	0/0	0/0	0/0	0/0	0/0	0/0	0/0	1/1	0/0	0/0	0/0
scaffold_1	22335634	1540	C	T	.	PASS	NS=91;AF=0.874,0.126;AC=23;AN=84	GT	0/0	0/0	0/1	1/1	0/0	0/0	0/0	0/0	0/0	0/0	0/0	0/0	0/1	0/0	0/1	0/1	1/1	0/1	0/1	0/1	0/0	0/1	0/0	0/0	0/1	0/0	0/1	0/0	0/1	0/1	1/1	1/1	1/1	0/1	0/0	0/0	0/0	0/0	0/0	0/0	0/0	0/0
scaffold_1	223940	1542	G	T	.	PASS	NS=91;AF=0.995,0.005;AC=1;AN=84	GT	0/0	0/0	0/0	0/0	0/0	0/0	0/0	1/0	0/0	0/0	0/0	0/0	0/0	0/0	0/0	0/0	0/0	0/0	0/0	0/0	0/0	0/0	0/0	0/0	0/0	0/0	0/0	0/0	0/0	0/0	0/0	0/0	0/0	0/0	0/0	0/0	0/0	0/0	0/0	0/0	0/0	0/0
scaffold_1	22433520	1545	C	A	.	PASS	NS=91;AF=0.813,0.187;AC=23;AN=84	GT	0/0	0/0	1/0	1/1	0/0	0/0	0/0	0/0	0/0	0/0	0/0	1/0	1/0	0/0	0/0	0/0	1/1	1/1	0/0	0/0	0/0	0/0	0/0	0/0	0/0	1/0	0/0	0/0	0/0	1/0	1/1	1/1	1/1	1/1	0/0	0/0	1/0	1/1	1/0	0/0	0/0	0/0
scaffold_1	2255974	1553	T	C	.	PASS	NS=91;AF=0.786,0.214;AC=39;AN=84	GT	1/0	0/0	1/0	1/0	1/0	1/0	1/0	1/0	1/0	1/0	1/0	1/0	1/0	1/0	1/0	1/0	1/0	1/0	0/0	1/0	1/0	1/0	1/0	1/0	1/0	1/0	1/0	1/0	1/0	1/0	1/0	0/0	1/0	1/0	1/0	1/0	1/0	0/0	1/1	1/0	1/0	1/0
scaffold_1	228333	1570	G	A	.	PASS	NS=91;AF=0.61,0.39;AC=71;AN=84	GT	1/1	1/1	1/1	1/0	1/1	1/1	1/1	1/1	1/1	1/1	1/1	1/1	1/1	1/1	1/1	1/1	1/1	1/1	1/1	1/1	1/1	1/1	1/1	1/1	1/1	1/1	1/1	1/1	1/1	1/1	1/1	1/1	1/1	1/0	1/1	1/1	1/0	0/0	0/0	0/0	0/0	0/0
scaffold_1	22861023	1575	C	T	.	PASS	NS=91;AF=0.951,0.049;AC=9;AN=84	GT	0/0	0/0	0/0	0/0	0/0	0/0	0/0	0/0	0/0	0/1	0/0	0/0	0/0	0/0	0/0	0/0	0/0	0/0	0/0	0/0	0/1	0/0	0/0	0/0	0/0	0/0	1/1	0/0	0/0	0/0	0/0	0/0	0/0	0/0	0/0	0/0	0/0	0/1	0/1	0/1	0/1	0/1
scaffold_1	22919102	1587	G	A	.	PASS	NS=91;AF=0.995,0.005;AC=1;AN=84	GT	0/0	0/0	0/0	0/0	0/0	0/0	0/0	0/0	0/0	0/0	0/0	0/0	0/0	0/0	0/0	0/0	0/0	0/0	0/0	0/0	0/0	0/0	0/0	0/0	0/0	0/1	0/0	0/0	0/0	0/0	0/0	0/0	0/0	0/0	0/0	0/0	0/0	0/0	0/0	0/0	0/0	0/0
scaffold_1	22923808	1595	C	T	.	PASS	NS=91;AF=0.989,0.011;AC=2;AN=84	GT	0/0	0/0	0/0	0/0	0/0	0/0	0/0	0/0	0/0	0/0	0/0	0/0	0/0	0/0	0/0	0/0	0/0	0/0	0/0	0/0	0/0	0/0	0/0	0/0	0/0	0/0	0/0	0/0	0/0	0/0	0/0	0/0	0/0	0/0	0/0	0/0	0/0	0/0	0/1	0/0	0/0	0/1
scaffold_1	22961551	1603	A	T	.	PASS	NS=91;AF=0.621,0.379;AC=69;AN=84	GT	1/1	1/1	0/1	1/1	1/1	1/1	0/1	0/0	1/1	1/1	0/1	1/1	1/1	1/1	0/1	0/1	1/1	1/1	0/1	1/1	0/0	0/1	1/1	1/1	0/1	1/1	1/1	0/0	0/1	1/1	1/1	1/1	1/1	1/1	1/1	1/1	1/1	1/1	1/1	1/1	1/1	1/1
scaffold_1	2299161	1605	G	A	.	PASS	NS=91;AF=0.951,0.049;AC=9;AN=84	GT	0/0	0/0	0/0	1/0	0/0	0/0	0/0	0/0	0/0	0/0	0/0	0/0	0/0	0/0	0/0	0/0	1/1	1/0	0/0	0/0	0/0	0/0	0/0	0/0	0/0	0/0	0/0	0/0	0/0	1/0	1/0	1/0	1/0	0/0	0/0	0/0	1/0	0/0	0/0	0/0	0/0	0/0
scaffold_1	23091581	1610	G	T	.	PASS	NS=91;AF=0.599,0.401;AC=73;AN=84	GT	1/0	1/1	1/0	1/1	1/1	1/1	1/1	1/1	1/1	1/1	1/1	1/1	1/1	1/1	1/0	1/0	1/0	1/1	1/1	1/1	1/1	1/1	1/0	1/0	1/1	1/1	1/0	1/1	1/1	1/1	1/1	1/1	1/1	1/1	1/1	1/1	1/1	1/0	1/1	1/0	1/0	1/1
scaffold_1	23116883	1617	A	G	.	PASS	NS=91;AF=0.973,0.027;AC=5;AN=84	GT	0/0	1/0	0/0	0/0	0/0	0/0	0/0	0/0	0/0	0/0	0/0	0/0	1/0	1/0	0/0	1/0	0/0	0/0	0/0	0/0	1/0	0/0	0/0	0/0	0/0	0/0	0/0	0/0	0/0	0/0	0/0	0/0	0/0	0/0	0/0	0/0	0/0	0/0	0/0	0/0	0/0	0/0
scaffold_1	23117048	1618	A	C	.	PASS	NS=91;AF=0.973,0.027;AC=5;AN=84	GT	0/0	0/0	0/0	0/0	0/0	0/0	0/0	0/0	0/0	0/0	0/0	0/0	0/0	0/0	0/0	0/0	0/0	0/0	0/0	0/0	0/0	0/0	0/0	0/0	0/0	0/0	0/0	0/0	0/0	0/0	0/0	0/0	0/0	0/0	0/0	0/0	0/0	0/0	0/1	0/1	0/1	1/1
scaffold_1	2322384	1636	T	C	.	PASS	NS=91;AF=0.956,0.044;AC=8;AN=84	GT	0/0	0/0	0/0	0/0	0/0	0/0	0/0	0/0	0/0	0/0	0/0	0/0	0/0	0/0	0/0	0/0	0/0	0/0	0/0	0/0	0/0	0/0	0/0	0/0	1/0	1/0	1/0	0/0	0/0	0/0	0/0	0/0	0/0	0/0	0/0	0/0	0/0	1/1	1/1	0/0	0/0	1/0
scaffold_1	2322286	1637	C	G	.	PASS	NS=91;AF=0.989,0.011;AC=2;AN=84	GT	0/0	0/0	0/0	0/0	0/0	0/0	0/0	0/0	0/0	0/0	0/0	0/0	0/0	0/0	0/0	0/0	0/0	0/0	0/0	0/0	0/0	0/0	0/0	0/0	0/0	0/0	0/0	0/0	0/0	0/0	0/0	0/0	0/0	0/0	0/0	0/0	0/0	0/0	0/0	1/0	1/0	0/0
scaffold_1	2328003	1643	C	G	.	PASS	NS=91;AF=0.863,0.137;AC=25;AN=84	GT	0/1	0/0	0/0	0/1	0/0	0/0	1/1	0/0	0/1	0/1	0/1	0/0	0/0	0/1	0/0	0/0	1/1	1/1	0/1	0/0	1/1	0/1	0/0	0/0	0/1	0/0	0/1	1/1	0/1	1/1	0/0	0/0	0/1	0/0	0/0	0/0	0/1	0/0	0/0	0/0	0/0	0/0
scaffold_1	2337316	1651	G	T	.	PASS	NS=91;AF=0.934,0.066;AC=12;AN=84	GT	0/0	0/0	0/0	0/0	0/0	0/0	0/0	0/0	1/0	0/0	0/0	1/0	1/0	0/0	0/0	0/0	0/0	0/0	0/0	1/1	0/0	0/0	0/0	0/0	1/1	1/1	1/1	0/0	1/0	0/0	0/0	0/0	0/0	0/0	0/0	0/0	0/0	0/0	0/0	0/0	0/0	0/0
scaffold_1	233801	1652	G	T	.	PASS	NS=91;AF=0.978,0.022;AC=4;AN=84	GT	0/0	0/0	0/0	0/0	0/0	0/0	0/0	0/0	0/0	0/0	0/0	0/0	0/0	0/0	0/0	0/0	0/0	0/0	0/0	0/0	0/0	0/0	0/0	0/0	0/0	0/0	0/0	0/0	0/0	0/0	0/0	0/0	0/0	0/1	0/0	0/0	0/1	0/1	0/1	0/0	0/0	0/0
scaffold_1	233705	1653	T	G	.	PASS	NS=91;AF=0.995,0.005;AC=1;AN=84	GT	0/0	0/0	0/0	0/0	0/0	0/0	0/0	0/0	0/0	0/0	0/0	0/0	0/0	0/0	0/0	0/0	0/0	0/0	0/0	0/0	0/0	0/0	0/0	0/0	0/0	0/0	0/0	0/0	0/0	0/0	0/0	0/0	0/0	0/0	0/0	0/0	0/1	0/0	0/0	0/0	0/0	0/0
scaffold_1	2348588	1654	A	C	.	PASS	NS=91;AF=0.995,0.005;AC=1;AN=84	GT	0/0	0/0	0/0	0/0	0/0	0/0	0/0	0/0	0/0	0/0	0/0	0/0	0/0	0/0	0/0	0/0	0/0	0/0	0/0	0/0	0/0	0/0	0/0	0/0	0/0	0/0	0/1	0/0	0/0	0/0	0/0	0/0	0/0	0/0	0/0	0/0	0/0	0/0	0/0	0/0	0/0	0/0
scaffold_1	2348509	1655	A	G	.	PASS	NS=91;AF=0.995,0.005;AC=1;AN=84	GT	0/0	0/0	0/0	0/0	0/0	0/0	1/0	0/0	0/0	0/0	0/0	0/0	0/0	0/0	0/0	0/0	0/0	0/0	0/0	0/0	0/0	0/0	0/0	0/0	0/0	0/0	0/0	0/0	0/0	0/0	0/0	0/0	0/0	0/0	0/0	0/0	0/0	0/0	0/0	0/0	0/0	0/0
scaffold_1	2355512	1661	T	A	.	PASS	NS=91;AF=0.995,0.005;AC=1;AN=84	GT	0/0	0/0	0/0	0/0	0/0	0/0	0/0	0/0	0/0	0/0	0/0	0/0	0/0	0/0	0/0	0/0	0/0	0/0	0/0	0/0	0/0	0/0	0/0	0/0	0/0	0/0	0/0	0/0	0/0	0/0	0/0	0/0	0/0	0/0	0/0	0/0	0/0	0/0	0/0	0/0	0/0	1/0
scaffold_1	23570092	1663	T	A	.	PASS	NS=91;AF=0.978,0.022;AC=4;AN=84	GT	0/0	0/0	0/0	0/0	0/0	0/0	0/0	0/0	0/0	0/1	0/0	0/0	0/0	0/0	0/0	0/0	0/0	0/0	0/0	0/0	0/0	0/1	0/0	0/0	0/0	0/0	0/0	1/1	0/0	0/0	0/0	0/0	0/0	0/0	0/0	0/0	0/0	0/0	0/0	0/0	0/0	0/0
scaffold_1	2357848	1664	C	T	.	PASS	NS=91;AF=0.995,0.005;AC=1;AN=84	GT	0/0	0/0	0/0	0/0	0/0	0/0	0/0	0/0	0/0	0/0	0/0	0/0	0/0	0/0	0/0	0/0	0/0	0/0	0/0	0/0	0/0	0/0	0/0	0/0	0/0	0/0	0/0	0/0	0/0	0/0	0/0	0/0	0/0	0/0	0/0	0/0	0/0	0/0	0/0	0/0	0/0	0/1
scaffold_1	2357712	1665	A	G	.	PASS	NS=91;AF=0.973,0.027;AC=5;AN=84	GT	0/0	0/0	0/0	0/0	0/0	0/0	0/0	0/0	0/0	0/0	0/0	0/0	0/0	0/0	0/0	0/0	0/0	0/0	0/0	0/0	0/0	0/0	0/0	0/0	0/0	0/0	1/0	0/0	0/0	0/0	0/0	0/0	0/0	0/0	0/0	0/0	0/0	1/1	1/1	0/0	0/0	0/0
scaffold_1	23616969	1674	G	C	.	PASS	NS=91;AF=0.984,0.016;AC=3;AN=84	GT	0/0	0/0	0/0	0/0	0/0	0/0	0/1	1/1	0/0	0/0	0/0	0/0	0/0	0/0	0/0	0/0	0/0	0/0	0/0	0/0	0/0	0/0	0/0	0/0	0/0	0/0	0/0	0/0	0/0	0/0	0/0	0/0	0/0	0/0	0/0	0/0	0/0	0/0	0/0	0/0	0/0	0/0
scaffold_1	23674376	1678	G	A	.	PASS	NS=91;AF=0.989,0.011;AC=2;AN=84	GT	0/0	0/0	0/0	0/0	0/0	0/0	0/0	0/0	0/0	0/0	0/0	0/0	0/0	0/0	0/0	0/0	0/0	0/0	0/0	0/0	0/0	0/0	0/0	0/0	0/0	0/0	0/0	0/0	0/0	0/0	0/0	0/0	0/0	0/0	0/0	0/0	0/0	0/0	0/0	0/1	0/1	0/0
scaffold_1	2391741	1704	G	C	.	PASS	NS=91;AF=0.995,0.005;AC=1;AN=84	GT	0/0	0/0	0/0	0/0	0/0	0/0	0/0	0/0	0/0	0/0	0/0	0/0	0/0	0/0	0/0	0/0	0/0	0/0	0/0	0/0	0/0	0/0	0/0	0/0	0/0	0/0	0/0	0/0	0/0	0/0	1/0	0/0	0/0	0/0	0/0	0/0	0/0	0/0	0/0	0/0	0/0	0/0
scaffold_1	2391700	1705	A	G	.	PASS	NS=91;AF=0.995,0.005;AC=1;AN=84	GT	0/0	0/0	0/0	0/0	0/0	0/0	0/0	0/0	0/0	0/0	0/0	0/0	0/0	0/0	0/0	0/0	0/0	0/0	0/0	0/0	0/0	0/0	0/0	0/0	0/0	0/0	0/0	0/0	0/0	0/0	1/0	0/0	0/0	0/0	0/0	0/0	0/0	0/0	0/0	0/0	0/0	0/0
scaffold_1	24010377	1714	C	A	.	PASS	NS=91;AF=0.725,0.275;AC=50;AN=84	GT	0/0	0/0	1/0	1/0	1/0	1/1	1/0	1/1	0/0	1/1	1/0	1/0	0/0	1/1	1/0	1/1	1/0	1/1	1/0	1/1	1/0	0/0	1/0	1/1	0/0	0/0	1/0	1/1	1/1	1/0	1/1	0/0	0/0	0/0	1/1	1/0	1/1	1/1	1/1	1/1	1/1	1/1
scaffold_1	2406819	1716	G	T	.	PASS	NS=91;AF=0.874,0.126;AC=23;AN=84	GT	1/0	1/0	0/0	0/0	1/0	1/0	0/0	0/0	1/0	0/0	0/0	0/0	0/0	0/0	1/0	1/0	1/1	0/0	1/1	1/0	1/0	1/0	1/0	1/0	0/0	0/0	0/0	1/0	1/0	1/0	0/0	0/0	0/0	0/0	1/1	1/0	0/0	0/0	0/0	0/0	0/0	1/0
scaffold_1	2411018	1720	G	A	.	PASS	NS=91;AF=0.956,0.044;AC=8;AN=84	GT	0/0	0/0	0/0	0/0	0/0	0/0	0/0	0/0	0/0	0/0	0/0	0/0	0/0	1/1	0/0	0/0	0/0	0/0	0/0	0/0	0/0	0/0	1/0	0/0	0/0	0/0	0/0	0/0	0/0	0/0	0/0	0/0	0/0	0/0	0/0	0/0	1/1	0/0	0/0	1/0	1/0	1/0
scaffold_1	24324724	1743	A	G	.	PASS	NS=91;AF=0.978,0.022;AC=4;AN=84	GT	0/0	0/0	0/0	0/0	0/0	0/0	0/0	0/0	0/0	0/0	0/0	0/0	0/0	0/0	0/0	0/0	0/0	0/0	0/0	0/0	0/0	0/0	0/0	0/0	0/0	0/0	0/0	1/1	0/0	0/0	0/0	0/0	0/0	0/0	0/0	0/0	0/0	0/0	0/0	0/1	0/1	0/0
scaffold_1	2433499	1745	A	T	.	PASS	NS=91;AF=0.929,0.071;AC=13;AN=84	GT	0/0	0/0	0/0	0/0	0/0	0/0	0/0	0/0	0/0	1/1	1/0	0/0	0/0	0/0	1/0	1/1	0/0	0/0	0/0	0/0	0/0	0/0	0/0	0/0	1/0	1/0	1/0	0/0	1/0	0/0	0/0	0/0	1/0	1/0	0/0	0/0	0/0	1/0	0/0	0/0	0/0	0/0
scaffold_1	24339805	1746	G	C	.	PASS	NS=91;AF=0.995,0.005;AC=1;AN=84	GT	0/0	0/1	0/0	0/0	0/0	0/0	0/0	0/0	0/0	0/0	0/0	0/0	0/0	0/0	0/0	0/0	0/0	0/0	0/0	0/0	0/0	0/0	0/0	0/0	0/0	0/0	0/0	0/0	0/0	0/0	0/0	0/0	0/0	0/0	0/0	0/0	0/0	0/0	0/0	0/0	0/0	0/0
scaffold_1	24391520	1763	A	T	.	PASS	NS=91;AF=0.995,0.005;AC=1;AN=84	GT	0/0	0/0	0/0	0/0	0/0	0/0	0/0	0/0	0/0	0/0	0/0	0/0	0/0	0/0	0/0	0/0	0/0	0/0	0/0	0/0	0/0	0/0	0/0	0/0	0/0	0/0	0/0	0/0	0/0	0/0	0/0	0/0	0/0	0/0	0/0	0/0	0/0	0/0	0/1	0/0	0/0	0/0
scaffold_1	24398165	1765	C	T	.	PASS	NS=91;AF=0.984,0.016;AC=3;AN=84	GT	0/0	0/0	0/0	0/0	0/0	0/0	0/0	0/0	0/0	0/0	0/0	0/0	0/0	0/0	0/0	0/0	0/0	0/0	0/0	0/0	0/0	0/0	0/1	0/1	0/0	0/0	0/0	0/0	0/0	0/0	0/0	0/0	0/0	0/0	0/0	0/0	0/1	0/0	0/0	0/0	0/0	0/0
scaffold_1	24398108	1766	G	A	.	PASS	NS=91;AF=0.995,0.005;AC=1;AN=84	GT	0/0	0/0	0/0	0/0	0/0	0/0	0/0	0/0	0/0	0/0	0/0	0/0	0/0	0/0	0/0	0/0	0/0	0/0	0/0	0/0	0/0	0/0	0/0	0/0	0/0	0/0	0/0	0/0	0/0	0/0	0/0	0/0	0/0	0/0	0/0	0/0	0/0	0/0	0/1	0/0	0/0	0/0
scaffold_1	24424686	1768	T	A	.	PASS	NS=91;AF=0.577,0.423;AC=57;AN=84	GT	1/1	1/1	0/1	0/1	1/1	0/1	1/1	1/1	1/1	1/1	1/1	1/1	0/0	1/1	0/1	1/1	0/1	0/0	1/1	1/1	1/1	1/1	0/0	0/1	1/1	0/1	1/1	0/1	1/1	0/0	1/1	1/1	1/1	1/1	1/1	1/1	0/1	0/0	0/0	0/0	0/0	0/0
scaffold_1	24501387	1789	G	A	.	PASS	NS=91;AF=0.962,0.038;AC=7;AN=84	GT	0/0	0/0	0/0	0/0	0/0	0/0	0/0	0/0	0/0	0/0	0/0	0/0	0/0	0/0	0/0	0/0	0/0	0/0	0/0	0/0	0/0	0/0	0/0	0/0	0/0	0/0	0/0	0/0	0/0	0/0	0/0	0/0	0/0	0/0	0/0	0/0	0/0	1/0	1/0	1/1	1/1	1/0
scaffold_1	24501227	1790	G	T	.	PASS	NS=91;AF=0.962,0.038;AC=7;AN=84	GT	0/0	0/0	0/0	0/0	0/0	0/0	0/0	0/0	0/0	0/0	0/0	0/0	0/0	0/0	0/0	0/0	0/0	0/0	0/0	0/0	0/0	0/0	0/0	0/0	0/0	0/0	0/0	0/0	0/0	0/0	0/0	0/0	0/0	0/0	0/0	0/0	0/0	1/0	1/0	1/1	1/1	1/0
scaffold_1	24546092	1797	T	C	.	PASS	NS=91;AF=0.984,0.016;AC=3;AN=84	GT	0/0	0/0	0/0	0/0	0/0	0/0	0/0	0/0	0/0	0/0	0/0	0/0	0/0	0/0	0/0	0/0	0/0	0/0	0/0	0/0	0/0	0/0	0/0	0/0	0/0	0/0	0/0	0/0	0/0	0/0	0/0	0/0	0/0	0/0	0/0	0/0	0/0	0/0	0/0	0/1	0/1	0/1
scaffold_1	2455055	1800	C	A	.	PASS	NS=91;AF=0.989,0.011;AC=2;AN=84	GT	0/0	0/0	0/0	0/0	0/0	0/0	0/0	0/0	0/0	0/0	0/0	0/0	0/0	0/0	0/0	0/0	0/0	0/0	0/0	0/0	0/0	0/0	0/0	0/0	0/0	0/0	0/0	0/0	0/0	0/0	0/0	0/0	0/0	0/0	0/0	0/0	0/0	0/0	0/0	1/0	1/0	0/0
scaffold_1	2454946	1801	C	G	.	PASS	NS=91;AF=0.841,0.159;AC=29;AN=84	GT	1/0	1/1	0/0	0/0	0/0	1/0	0/0	0/0	1/0	1/1	1/0	1/1	1/0	0/0	0/0	1/1	1/0	1/0	0/0	0/0	1/0	1/0	0/0	0/0	1/0	0/0	0/0	1/1	1/1	0/0	1/0	1/0	1/1	1/1	1/0	0/0	0/0	0/0	0/0	0/0	0/0	0/0
scaffold_1	24598305	1820	A	G	.	PASS	NS=91;AF=0.929,0.071;AC=13;AN=84	GT	0/1	0/0	0/0	0/0	0/1	0/1	0/0	0/0	0/1	0/0	0/0	0/0	0/0	0/0	0/1	0/1	0/0	0/1	0/1	0/1	0/0	0/0	0/1	0/0	0/0	0/0	0/0	0/0	0/1	0/0	0/0	0/0	0/0	0/0	0/1	0/1	0/0	0/0	0/0	0/0	0/0	0/0
scaffold_1	2461878	1824	G	T	.	PASS	NS=91;AF=0.648,0.352;AC=64;AN=84	GT	1/1	1/1	1/0	1/0	1/1	1/1	1/1	1/1	0/0	1/1	1/1	1/1	1/1	1/0	1/0	1/1	1/1	1/0	1/1	1/1	1/0	1/1	1/1	1/1	1/1	1/1	1/1	1/1	1/1	1/1	1/1	1/1	1/1	1/1	1/1	1/1	0/0	0/0	0/0	0/0	0/0	0/0
scaffold_1	2465087	1833	A	G	.	PASS	NS=91;AF=0.995,0.005;AC=1;AN=84	GT	0/0	0/0	0/0	0/0	0/0	0/0	0/0	0/0	0/0	0/0	0/0	0/0	0/0	0/0	0/0	0/0	0/0	0/0	0/0	0/0	0/0	0/0	0/0	0/0	0/0	0/0	0/0	0/0	0/0	0/0	0/0	0/0	0/0	0/0	0/0	0/0	0/0	0/1	0/0	0/0	0/0	0/0
scaffold_1	2464991	1834	T	A	.	PASS	NS=91;AF=0.984,0.016;AC=3;AN=84	GT	0/0	0/0	0/0	0/0	0/0	0/0	0/0	0/0	0/0	0/0	0/0	0/0	0/0	0/1	0/1	0/0	0/0	0/0	0/0	0/0	0/0	0/0	0/0	0/0	0/0	0/0	0/0	0/0	0/0	0/0	0/0	0/0	0/0	0/0	0/0	0/0	0/1	0/0	0/0	0/0	0/0	0/0
scaffold_1	24685856	1837	A	T	.	PASS	NS=91;AF=0.599,0.401;AC=73;AN=84	GT	1/1	1/1	1/1	1/1	1/1	1/1	1/1	1/1	1/1	1/1	1/1	1/1	1/1	1/1	1/1	1/1	1/1	1/1	1/1	1/1	1/1	1/1	1/1	0/1	1/1	1/1	1/1	1/1	1/1	1/1	1/1	1/1	1/1	1/1	1/1	1/1	1/1	0/0	0/0	0/0	0/0	0/0
scaffold_1	24688543	1840	G	A	.	PASS	NS=91;AF=0.995,0.005;AC=1;AN=84	GT	0/0	0/0	0/0	0/0	0/0	0/0	0/0	0/0	0/0	0/0	0/0	0/0	0/0	0/0	0/0	0/0	0/0	0/0	0/0	0/0	0/0	0/0	0/0	0/0	0/0	0/0	0/0	0/0	0/0	0/0	0/0	0/0	0/0	0/0	0/0	0/0	0/0	0/1	0/0	0/0	0/0	0/0
scaffold_1	24691172	1841	A	C	.	PASS	NS=91;AF=0.549,0.451;AC=30;AN=84	GT	0/1	0/0	0/1	0/1	0/1	0/1	0/1	0/0	0/0	0/0	0/1	0/0	0/1	1/1	0/1	1/1	0/0	0/1	0/0	0/0	0/0	0/0	0/0	1/1	0/1	0/0	0/0	0/0	0/0	0/1	0/1	0/0	0/0	0/0	0/1	0/0	0/0	1/1	1/1	1/1	1/1	1/1
scaffold_1	24707480	1846	C	T	.	PASS	NS=91;AF=0.995,0.005;AC=1;AN=84	GT	0/0	0/0	0/0	0/0	0/0	0/0	1/0	0/0	0/0	0/0	0/0	0/0	0/0	0/0	0/0	0/0	0/0	0/0	0/0	0/0	0/0	0/0	0/0	0/0	0/0	0/0	0/0	0/0	0/0	0/0	0/0	0/0	0/0	0/0	0/0	0/0	0/0	0/0	0/0	0/0	0/0	0/0
scaffold_1	24730371	1858	A	G	.	PASS	NS=91;AF=0.967,0.033;AC=6;AN=84	GT	0/0	0/0	0/0	0/0	0/0	0/0	0/0	0/0	0/0	0/0	0/0	0/0	0/0	1/1	0/1	0/1	0/0	0/0	0/0	0/0	0/0	0/0	0/0	0/0	0/0	0/0	0/0	0/0	0/0	0/0	0/0	0/0	0/0	0/0	0/0	0/0	0/0	0/1	0/1	0/0	0/0	0/0
scaffold_1	2479890	1868	T	C	.	PASS	NS=91;AF=0.89,0.11;AC=20;AN=84	GT	0/0	0/0	0/0	0/0	0/0	0/0	0/0	0/0	0/0	0/0	1/1	1/0	0/0	0/0	0/0	0/0	1/1	1/0	0/0	1/1	0/0	0/0	0/0	0/0	0/0	1/1	1/1	1/0	1/0	1/0	1/0	1/0	1/0	1/0	0/0	0/0	1/0	0/0	0/0	0/0	0/0	0/0
scaffold_1	2479787	1869	G	A	.	PASS	NS=91;AF=0.945,0.055;AC=10;AN=84	GT	0/0	0/0	0/0	0/0	0/0	0/0	0/0	0/0	0/0	0/0	0/0	0/1	0/0	0/0	0/0	0/0	1/1	0/1	0/0	0/0	0/0	0/0	0/0	0/0	0/0	0/0	0/0	0/0	0/0	0/1	0/1	0/1	0/1	0/1	0/0	0/0	0/1	0/0	0/0	0/0	0/0	0/0
scaffold_1	24852622	1878	C	A	.	PASS	NS=91;AF=0.797,0.203;AC=37;AN=84	GT	1/0	0/0	1/0	0/0	1/0	1/0	1/0	1/0	1/1	1/0	1/0	1/0	0/0	1/1	1/0	1/0	1/0	0/0	0/0	0/0	1/0	1/1	1/1	0/0	1/1	1/1	1/0	1/0	1/1	0/0	0/0	1/0	1/0	0/0	0/0	0/0	1/1	1/1	1/1	0/0	0/0	0/0
scaffold_1	24890778	1881	A	G	.	PASS	NS=91;AF=0.973,0.027;AC=5;AN=84	GT	0/0	0/0	0/0	0/0	0/0	0/0	0/0	0/0	0/1	0/1	0/0	0/0	0/0	0/0	0/1	0/1	0/0	0/0	0/0	0/0	0/1	0/0	0/0	0/0	0/0	0/0	0/0	0/0	0/0	0/0	0/0	0/0	0/0	0/0	0/0	0/0	0/0	0/0	0/0	0/0	0/0	0/0
scaffold_1	24890703	1882	T	A	.	PASS	NS=91;AF=0.824,0.176;AC=32;AN=84	GT	0/1	0/1	0/0	0/0	0/1	1/1	0/1	0/1	0/1	0/1	0/0	0/0	0/0	0/0	1/1	0/1	0/1	1/1	0/0	0/0	0/1	1/1	0/0	0/0	1/1	0/1	0/1	0/0	0/1	0/0	0/0	0/0	0/0	0/0	1/1	1/1	0/0	0/0	0/1	0/1	0/1	1/1
scaffold_1	24926802	1883	G	C	.	PASS	NS=91;AF=0.83,0.17;AC=31;AN=84	GT	0/0	0/0	1/1	0/1	1/1	0/0	1/1	0/1	0/0	0/0	0/0	1/1	1/1	1/1	0/0	0/0	0/1	0/0	0/0	0/0	0/0	0/0	0/1	0/1	0/0	0/0	0/0	0/0	0/1	1/1	1/1	0/1	1/1	0/0	0/1	0/0	0/0	0/0	0/0	1/1	1/1	0/1
scaffold_1	24926891	1884	C	T	.	PASS	NS=91;AF=0.731,0.269;AC=49;AN=84	GT	0/0	1/1	1/1	1/1	0/1	0/0	1/1	1/1	0/0	0/1	0/0	1/1	1/1	1/1	0/0	0/0	1/1	1/1	0/0	0/0	0/0	0/0	0/1	0/1	0/1	0/0	0/0	0/1	0/1	1/1	1/1	1/1	1/1	1/1	0/1	0/1	1/1	0/1	0/1	1/1	1/1	1/1
scaffold_1	24948202	1891	C	T	.	PASS	NS=91;AF=0.984,0.016;AC=3;AN=84	GT	0/0	0/0	0/0	0/0	0/0	0/0	0/0	0/0	0/0	0/0	0/0	0/0	0/0	0/0	0/0	0/0	0/0	0/0	0/0	0/0	0/0	0/0	0/0	0/0	0/0	0/0	0/0	0/0	0/0	0/0	0/0	0/0	0/0	0/0	0/0	0/0	0/0	0/0	0/0	1/0	1/0	1/0
scaffold_1	2499771	1898	T	C	.	PASS	NS=91;AF=0.852,0.148;AC=27;AN=84	GT	1/0	1/1	1/0	1/0	0/0	1/0	1/1	1/1	1/0	1/0	0/0	0/0	1/0	0/0	0/0	1/0	0/0	0/0	1/1	0/0	0/0	1/0	1/0	1/0	1/0	0/0	0/0	0/0	1/0	0/0	1/0	1/1	1/0	1/0	1/0	0/0	0/0	0/0	0/0	0/0	0/0	0/0
scaffold_1	25007832	1900	C	T	.	PASS	NS=91;AF=0.786,0.214;AC=39;AN=84	GT	0/0	0/0	0/0	1/0	1/0	1/0	0/0	1/0	1/1	1/1	1/1	1/0	1/1	1/1	1/0	0/0	0/0	0/0	1/1	1/1	1/1	1/1	1/0	0/0	1/1	1/1	1/1	1/0	1/1	0/0	1/0	0/0	0/0	0/0	1/1	1/0	1/0	0/0	0/0	0/0	0/0	0/0
scaffold_1	25078013	1913	C	T	.	PASS	NS=91;AF=0.742,0.258;AC=4;AN=84	GT	0/0	1/0	0/0	0/0	0/0	0/0	0/0	0/0	0/0	0/0	0/0	0/0	0/0	0/0	0/0	0/0	0/0	0/0	0/0	0/0	0/0	0/0	0/0	0/0	0/0	0/0	0/0	0/0	0/0	0/0	0/0	0/0	0/0	0/0	0/0	0/0	1/0	0/0	0/0	1/0	1/0	0/0
scaffold_1	25345261	1936	C	T	.	PASS	NS=91;AF=0.995,0.005;AC=1;AN=84	GT	0/0	0/0	0/0	0/0	0/0	0/0	0/0	0/0	0/0	0/0	0/0	0/0	0/0	0/0	0/0	0/0	0/0	0/0	0/0	0/0	0/0	0/0	0/0	0/0	0/0	0/0	0/0	0/0	0/0	0/0	0/0	0/0	0/0	0/0	0/0	0/0	0/0	1/0	0/0	0/0	0/0	0/0
scaffold_1	25346623	1938	C	T	.	PASS	NS=91;AF=0.797,0.203;AC=37;AN=84	GT	0/0	0/0	0/1	0/1	0/0	0/0	0/0	0/0	1/1	1/1	0/0	0/1	0/0	0/0	0/0	0/0	0/1	1/1	1/1	1/1	0/0	1/1	0/0	0/0	0/0	0/0	0/0	0/1	0/0	1/1	1/1	0/1	0/1	1/1	0/0	0/0	1/1	1/1	1/1	1/1	1/1	1/1
scaffold_1	25370801	1953	G	A	.	PASS	NS=91;AF=0.516,0.484;AC=44;AN=84	GT	1/1	1/0	1/0	1/0	1/0	1/1	0/0	0/0	1/0	1/1	1/1	0/0	0/0	1/1	1/1	1/0	1/0	1/0	1/0	1/0	0/0	0/0	1/1	0/0	1/1	1/1	1/1	1/0	1/0	0/0	0/0	1/0	0/0	1/1	1/1	1/0	0/0	1/0	1/1	1/0	1/0	1/0
scaffold_1	25801122	1990	T	A	.	PASS	NS=91;AF=0.841,0.159;AC=2;AN=84	GT	0/0	0/0	0/0	0/0	0/0	0/0	0/0	0/0	0/0	0/0	0/0	0/0	0/0	0/0	0/0	0/0	0/0	0/0	0/0	0/0	0/0	1/0	0/0	1/0	0/0	0/0	0/0	0/0	0/0	0/0	0/0	0/0	0/0	0/0	0/0	0/0	0/0	0/0	0/0	0/0	0/0	0/0
scaffold_1	25867347	2001	G	T	.	PASS	NS=91;AF=0.995,0.005;AC=1;AN=84	GT	0/0	0/0	0/0	0/0	0/0	0/0	0/0	0/0	0/0	0/0	0/0	0/0	0/0	0/0	0/0	0/0	0/0	0/0	0/0	0/0	0/0	0/0	0/0	0/0	0/0	0/0	0/0	0/0	0/0	0/0	0/0	0/0	0/0	0/0	0/0	0/0	0/0	0/0	0/0	0/0	0/0	1/0
scaffold_1	25943656	2011	A	G	.	PASS	NS=91;AF=0.945,0.055;AC=10;AN=84	GT	0/0	0/0	0/0	0/0	1/1	1/1	0/0	0/0	0/0	0/0	0/0	0/0	0/0	0/0	0/0	1/0	0/0	0/0	0/0	0/0	0/0	0/0	1/0	1/0	0/0	0/0	0/0	0/0	0/0	0/0	0/0	0/0	0/0	0/0	1/0	1/1	0/0	0/0	0/0	0/0	0/0	0/0
scaffold_1	25991567	2027	G	A	.	PASS	NS=91;AF=0.923,0.077;AC=14;AN=84	GT	0/0	0/0	0/0	0/0	0/0	0/0	0/0	0/0	0/0	0/0	0/0	0/0	0/0	1/1	0/0	0/1	0/0	0/0	0/0	0/0	0/0	0/0	0/0	0/1	0/0	0/0	0/0	0/0	0/0	0/0	0/0	0/0	0/0	0/0	0/0	0/0	0/0	1/1	1/1	1/1	1/1	1/1
scaffold_1	26001176	2028	A	T	.	PASS	NS=91;AF=0.995,0.005;AC=1;AN=84	GT	0/0	0/0	0/0	0/0	0/0	0/0	0/0	0/0	0/0	0/0	0/0	0/0	0/0	0/0	0/0	0/0	0/0	0/0	0/0	0/0	0/0	0/0	0/0	0/0	0/0	0/0	0/0	0/0	0/0	0/0	0/0	0/0	0/0	0/0	0/0	0/0	0/0	0/0	0/0	0/0	0/0	0/1
scaffold_1	26013183	2031	T	C	.	PASS	NS=91;AF=0.648,0.352;AC=64;AN=84	GT	1/1	1/1	0/1	0/1	1/1	1/1	1/1	1/1	1/1	1/1	1/1	0/0	0/1	1/1	1/1	1/1	0/1	0/1	1/1	1/1	1/1	1/1	0/1	1/1	1/1	1/1	1/1	1/1	1/1	0/1	0/1	0/0	1/1	0/0	1/1	1/1	0/1	1/1	1/1	0/0	0/0	0/1
scaffold_1	26021465	2036	G	A	.	PASS	NS=91;AF=0.995,0.005;AC=1;AN=84	GT	1/0	0/0	0/0	0/0	0/0	0/0	0/0	0/0	0/0	0/0	0/0	0/0	0/0	0/0	0/0	0/0	0/0	0/0	0/0	0/0	0/0	0/0	0/0	0/0	0/0	0/0	0/0	0/0	0/0	0/0	0/0	0/0	0/0	0/0	0/0	0/0	0/0	0/0	0/0	0/0	0/0	0/0
scaffold_1	26023599	2039	C	A	.	PASS	NS=91;AF=0.995,0.005;AC=1;AN=84	GT	0/0	0/0	0/0	0/0	0/0	0/0	0/0	0/0	0/0	0/0	0/0	0/0	0/0	0/0	0/0	0/0	0/0	0/0	0/0	0/0	0/0	0/0	0/0	0/0	0/0	0/0	0/0	0/0	0/0	0/0	0/0	0/0	0/1	0/0	0/0	0/0	0/0	0/0	0/0	0/0	0/0	0/0
scaffold_1	26040661	2047	T	C	.	PASS	NS=91;AF=0.533,0.467;AC=29;AN=84	GT	0/0	0/0	0/0	0/0	0/0	0/0	1/1	1/1	1/1	1/1	1/1	0/0	0/0	0/0	0/0	1/0	0/0	0/0	1/1	1/1	1/1	1/1	0/0	0/0	0/0	1/1	1/1	1/1	1/1	0/0	1/0	0/0	0/0	0/0	0/0	0/0	0/0	1/0	0/0	0/0	0/0	0/0
scaffold_1	26085966	2048	A	G	.	PASS	NS=91;AF=0.995,0.005;AC=1;AN=84	GT	0/0	0/0	0/0	0/0	0/0	0/0	0/0	0/0	0/0	0/0	0/0	0/0	0/0	0/0	0/0	0/0	0/0	0/0	0/0	0/0	0/0	0/0	0/0	0/0	0/0	0/0	0/0	0/0	0/0	0/0	0/0	0/0	0/0	0/0	0/0	0/0	0/0	0/1	0/0	0/0	0/0	0/0
scaffold_1	26085933	2049	G	A	.	PASS	NS=91;AF=0.61,0.39;AC=71;AN=84	GT	1/1	1/1	1/1	1/1	1/1	1/1	1/1	1/1	1/1	0/1	0/1	1/1	1/1	1/1	1/1	1/1	1/1	1/1	0/1	0/1	0/1	0/0	1/1	1/1	1/1	0/0	0/1	0/0	0/1	1/1	1/1	1/1	1/1	1/1	1/1	1/1	1/1	1/1	1/1	1/1	1/1	1/1
scaffold_1	2615244	2060	T	A	.	PASS	NS=91;AF=0.956,0.044;AC=8;AN=84	GT	0/0	0/0	0/0	0/0	0/0	0/0	0/0	0/0	0/0	0/0	0/0	0/0	0/0	0/0	0/0	0/0	0/0	0/0	0/0	0/0	0/0	0/0	0/0	0/0	0/0	0/0	0/0	0/0	0/0	0/0	0/0	0/0	0/0	0/0	0/0	0/0	0/0	1/1	0/1	1/1	1/1	0/1
scaffold_1	26166714	2068	A	G	.	PASS	NS=91;AF=0.962,0.038;AC=7;AN=84	GT	0/0	0/0	0/0	0/0	0/0	0/0	0/0	0/0	0/0	0/0	0/0	0/0	0/0	0/0	0/0	0/0	0/0	0/0	0/0	0/0	0/0	0/0	0/0	0/0	0/0	0/0	0/0	0/0	0/0	0/0	0/0	1/0	0/0	1/0	0/0	0/0	1/0	1/0	0/0	1/0	1/0	1/0
scaffold_1	26187755	2073	C	A	.	PASS	NS=91;AF=0.929,0.071;AC=13;AN=84	GT	0/0	0/0	0/0	0/0	0/0	0/0	0/0	0/0	0/0	1/0	0/0	0/0	0/0	0/0	0/0	0/0	0/0	0/0	1/0	1/0	0/0	1/0	0/0	0/0	1/1	1/1	1/1	1/1	1/0	0/0	0/0	0/0	0/0	0/0	0/0	0/0	0/0	0/0	0/0	0/0	0/0	0/0
scaffold_1	26270083	2089	A	C	.	PASS	NS=91;AF=0.758,0.242;AC=44;AN=84	GT	1/1	1/1	1/1	1/1	1/1	1/1	1/0	0/0	0/0	0/0	0/0	1/1	1/1	0/0	0/0	1/0	1/1	1/1	0/0	0/0	0/0	0/0	1/1	1/1	1/0	0/0	0/0	0/0	1/0	1/1	1/1	1/1	1/1	1/1	1/1	1/1	1/1	0/0	0/0	0/0	0/0	0/0
scaffold_1	26276998	2090	A	C	.	PASS	NS=91;AF=0.995,0.005;AC=1;AN=84	GT	0/0	0/0	0/0	0/0	0/0	0/0	0/0	0/0	0/0	0/0	0/0	0/0	0/1	0/0	0/0	0/0	0/0	0/0	0/0	0/0	0/0	0/0	0/0	0/0	0/0	0/0	0/0	0/0	0/0	0/0	0/0	0/0	0/0	0/0	0/0	0/0	0/0	0/0	0/0	0/0	0/0	0/0
scaffold_1	26279423	2093	C	A	.	PASS	NS=91;AF=0.769,0.231;AC=24;AN=84	GT	0/0	0/0	0/0	0/0	0/0	0/0	0/0	0/0	1/1	1/1	0/0	0/0	0/0	0/0	0/0	0/0	0/0	0/0	0/1	1/1	0/0	0/1	0/0	0/0	0/1	0/1	0/0	0/1	0/0	0/0	0/0	0/1	0/1	0/1	0/0	0/0	0/0	1/1	1/1	1/1	1/1	1/1
scaffold_1	26288992	2098	A	G	.	PASS	NS=91;AF=0.995,0.005;AC=1;AN=84	GT	0/0	0/0	0/0	0/0	0/0	0/0	0/0	0/0	0/0	0/0	0/0	0/1	0/0	0/0	0/0	0/0	0/0	0/0	0/0	0/0	0/0	0/0	0/0	0/0	0/0	0/0	0/0	0/0	0/0	0/0	0/0	0/0	0/0	0/0	0/0	0/0	0/0	0/0	0/0	0/0	0/0	0/0
scaffold_1	26291650	2101	G	T	.	PASS	NS=91;AF=0.989,0.011;AC=2;AN=84	GT	0/0	0/0	0/0	0/0	0/0	0/0	0/0	0/0	0/0	0/0	0/0	0/0	0/0	0/0	0/0	0/0	0/0	0/0	0/0	0/0	0/0	0/0	0/0	0/0	0/0	0/0	0/0	0/0	0/0	0/0	0/0	0/0	0/0	0/0	0/0	0/0	0/0	0/0	0/0	1/0	1/0	0/0
scaffold_1	26302961	2102	T	A	.	PASS	NS=91;AF=0.956,0.044;AC=8;AN=84	GT	0/0	0/0	0/0	0/0	0/0	0/0	0/0	0/0	0/0	0/0	0/0	0/0	0/0	0/0	0/0	0/0	0/0	0/0	0/0	0/0	0/0	0/0	0/0	0/0	0/0	0/0	0/0	0/0	0/0	0/0	0/0	0/0	0/0	0/0	0/0	0/0	0/0	1/1	1/1	1/0	1/0	1/1
scaffold_1	26305416	2104	G	T	.	PASS	NS=91;AF=0.956,0.044;AC=8;AN=84	GT	0/0	0/0	0/0	0/0	0/0	0/0	0/0	0/0	0/0	0/0	0/0	0/0	0/0	0/0	0/0	0/0	0/0	0/0	0/0	0/0	0/0	0/0	0/0	0/0	0/0	0/0	0/0	0/0	0/0	0/0	0/0	0/0	0/0	0/0	0/0	0/0	0/0	1/1	1/1	1/0	1/0	1/1
scaffold_1	26312976	2113	G	A	.	PASS	NS=91;AF=0.989,0.011;AC=2;AN=84	GT	0/0	0/0	0/0	0/0	0/0	0/0	0/0	0/0	0/0	0/0	0/0	0/0	0/0	0/0	0/0	0/0	0/0	0/0	0/0	0/0	1/0	0/0	0/0	0/0	1/0	0/0	0/0	0/0	0/0	0/0	0/0	0/0	0/0	0/0	0/0	0/0	0/0	0/0	0/0	0/0	0/0	0/0
scaffold_1	26402211	2125	A	G	.	PASS	NS=91;AF=0.709,0.291;AC=53;AN=84	GT	1/1	1/1	1/1	1/1	1/1	1/1	1/1	1/1	1/1	0/0	1/0	1/1	1/1	1/1	1/1	1/0	1/1	1/1	1/0	1/0	1/1	0/0	0/0	1/0	1/0	1/0	1/0	1/0	1/1	1/0	0/0	1/0	1/0	1/0	1/1	1/1	1/1	0/0	0/0	0/0	0/0	0/0
scaffold_1	264170	2126	C	T	.	PASS	NS=91;AF=0.989,0.011;AC=2;AN=84	GT	0/0	0/0	0/0	0/0	0/0	0/0	0/0	0/0	0/0	0/0	0/0	0/0	0/0	0/0	0/0	0/0	0/0	0/0	0/0	0/0	0/0	0/0	0/0	0/0	0/0	0/0	0/0	0/0	0/0	0/0	0/0	0/0	0/0	0/0	0/0	0/0	0/0	0/1	0/1	0/0	0/0	0/0
scaffold_1	2641153	2129	A	T	.	PASS	NS=91;AF=0.995,0.005;AC=1;AN=84	GT	0/0	0/0	0/0	0/0	0/0	0/0	0/0	0/0	0/0	0/0	0/0	0/0	0/0	0/0	0/0	0/0	0/0	0/0	0/0	0/0	0/0	0/0	0/0	0/0	0/0	0/0	0/0	1/0	0/0	0/0	0/0	0/0	0/0	0/0	0/0	0/0	0/0	0/0	0/0	0/0	0/0	0/0
scaffold_1	26486305	2143	C	T	.	PASS	NS=91;AF=0.648,0.352;AC=64;AN=84	GT	1/1	1/1	1/1	1/1	1/1	1/1	1/1	1/1	0/1	0/1	0/0	1/1	0/1	1/1	1/1	1/1	1/1	1/1	0/0	1/1	0/0	0/1	1/1	1/1	1/1	0/1	1/1	1/1	0/1	1/1	1/1	1/1	1/1	1/1	0/1	1/1	1/1	0/0	0/0	0/1	0/1	0/1
scaffold_1	26529562	2147	T	G	.	PASS	NS=91;AF=0.967,0.033;AC=6;AN=84	GT	0/0	1/0	0/0	0/0	0/0	0/0	1/1	0/0	0/0	0/0	0/0	0/0	0/0	0/0	1/0	0/0	0/0	0/0	0/0	0/0	0/0	0/0	1/0	1/0	0/0	0/0	0/0	0/0	0/0	0/0	0/0	0/0	0/0	0/0	0/0	0/0	0/0	0/0	0/0	0/0	0/0	0/0
scaffold_1	2685976	2177	C	A	.	PASS	NS=91;AF=0.725,0.275;AC=50;AN=84	GT	1/1	1/1	1/1	1/0	1/1	1/1	1/0	1/1	0/0	0/0	0/0	1/1	1/1	1/1	1/0	1/1	1/1	1/1	0/0	0/0	1/0	0/0	1/0	1/1	0/0	1/0	1/0	0/0	0/0	1/1	1/1	1/1	1/0	1/0	1/1	1/0	1/1	1/0	0/0	1/0	1/0	1/0
scaffold_1	2685807	2178	C	T	.	PASS	NS=91;AF=0.984,0.016;AC=3;AN=84	GT	0/0	0/0	0/0	0/0	0/0	0/0	0/0	0/0	0/0	0/0	0/0	0/0	0/0	0/0	1/0	0/0	0/0	0/0	0/0	0/0	0/0	0/0	1/0	0/0	0/0	0/0	0/0	0/0	0/0	0/0	0/0	0/0	0/0	0/0	0/0	1/0	0/0	0/0	0/0	0/0	0/0	0/0
scaffold_1	26975923	2191	G	C	.	PASS	NS=91;AF=0.923,0.077;AC=14;AN=84	GT	0/0	0/0	1/0	0/0	0/0	1/0	0/0	0/0	0/0	0/0	0/0	1/1	1/1	0/0	0/0	0/0	0/0	1/0	0/0	0/0	0/0	0/0	0/0	0/0	0/0	0/0	0/0	0/0	0/0	0/0	1/1	1/0	1/1	1/1	0/0	0/0	0/0	0/0	0/0	0/0	0/0	0/0
scaffold_1	26975838	2192	G	A	.	PASS	NS=91;AF=0.989,0.011;AC=2;AN=84	GT	0/0	0/0	0/0	0/0	0/0	0/0	0/0	0/0	0/0	0/0	0/0	0/0	0/0	0/0	0/0	0/0	0/0	0/0	0/0	0/0	0/0	0/0	0/0	0/0	0/0	0/0	0/0	0/0	0/0	0/0	0/0	0/0	0/0	0/0	0/0	0/0	0/0	0/1	0/1	0/0	0/0	0/0
scaffold_1	2699313	2193	T	C	.	PASS	NS=91;AF=0.912,0.088;AC=16;AN=84	GT	1/1	1/1	0/0	0/0	1/0	0/0	0/0	0/0	0/0	0/0	0/0	0/0	0/0	1/1	0/0	1/0	0/0	1/0	0/0	0/0	0/0	0/0	1/0	1/0	0/0	0/0	0/0	0/0	0/0	0/0	1/0	1/1	1/0	1/0	0/0	0/0	0/0	0/0	0/0	0/0	0/0	0/0
scaffold_1	27040111	2198	T	G	.	PASS	NS=91;AF=0.995,0.005;AC=1;AN=84	GT	0/0	0/0	0/0	0/0	0/0	0/0	0/0	0/0	0/0	0/0	0/0	0/0	0/0	0/0	0/0	0/0	0/0	0/0	0/0	0/0	0/0	0/0	0/0	0/0	0/0	0/0	0/0	0/0	0/0	0/0	0/0	0/0	0/0	0/0	0/0	0/0	0/0	0/0	0/0	0/0	0/0	0/1
scaffold_1	27064844	2202	G	A	.	PASS	NS=91;AF=0.995,0.005;AC=1;AN=84	GT	0/0	0/0	0/0	0/0	0/0	0/0	0/0	0/0	0/0	0/0	0/0	0/0	0/0	0/0	0/0	0/1	0/0	0/0	0/0	0/0	0/0	0/0	0/0	0/0	0/0	0/0	0/0	0/0	0/0	0/0	0/0	0/0	0/0	0/0	0/0	0/0	0/0	0/0	0/0	0/0	0/0	0/0
scaffold_1	27073804	2207	G	A	.	PASS	NS=91;AF=0.995,0.005;AC=1;AN=84	GT	0/0	0/0	0/0	0/0	0/0	0/0	0/0	0/0	0/0	0/0	0/0	0/0	0/0	0/0	0/0	1/0	0/0	0/0	0/0	0/0	0/0	0/0	0/0	0/0	0/0	0/0	0/0	0/0	0/0	0/0	0/0	0/0	0/0	0/0	0/0	0/0	0/0	0/0	0/0	0/0	0/0	0/0
scaffold_1	27097456	2209	C	T	.	PASS	NS=91;AF=0.934,0.066;AC=12;AN=84	GT	0/0	0/0	0/0	0/0	0/1	1/1	0/1	0/0	0/0	0/0	0/0	0/1	0/1	0/0	0/0	0/1	0/0	0/0	0/0	0/0	0/0	0/0	0/0	0/0	0/0	0/0	0/0	0/0	0/0	0/0	0/0	0/0	0/0	0/0	0/1	1/1	0/0	0/1	0/1	0/0	0/0	0/0
scaffold_1	27097427	2210	G	A	.	PASS	NS=91;AF=0.989,0.011;AC=2;AN=84	GT	0/0	0/0	0/0	0/0	0/0	0/0	0/0	0/0	0/0	0/0	0/0	0/1	0/1	0/0	0/0	0/0	0/0	0/0	0/0	0/0	0/0	0/0	0/0	0/0	0/0	0/0	0/0	0/0	0/0	0/0	0/0	0/0	0/0	0/0	0/0	0/0	0/0	0/0	0/0	0/0	0/0	0/0
scaffold_1	27102561	2214	T	C	.	PASS	NS=91;AF=0.907,0.093;AC=17;AN=84	GT	0/1	0/1	0/1	0/1	0/0	0/0	0/1	0/0	0/0	0/0	0/0	0/0	0/0	1/1	0/0	0/1	1/1	1/1	0/0	0/0	0/0	0/0	0/0	0/0	0/0	0/0	0/0	0/0	0/0	0/1	0/0	0/0	0/1	0/0	0/0	0/0	0/0	0/0	0/0	0/1	0/1	0/1
scaffold_1	27182923	2233	C	T	.	PASS	NS=91;AF=0.956,0.044;AC=8;AN=84	GT	0/0	0/0	0/0	0/0	0/0	0/0	0/0	0/0	0/0	0/0	0/0	0/0	0/0	0/0	0/0	0/0	0/0	0/0	0/0	0/0	0/0	0/0	0/0	0/0	0/0	0/0	0/0	0/0	0/0	0/0	0/0	0/0	0/0	0/0	0/0	0/0	0/0	1/1	1/1	0/1	0/1	1/1
scaffold_1	27206558	2244	G	A	.	PASS	NS=91;AF=0.951,0.049;AC=9;AN=84	GT	0/0	0/0	0/0	0/0	0/0	0/0	1/0	1/0	0/0	1/0	1/1	0/0	0/0	0/0	0/0	1/0	0/0	0/0	0/0	0/0	1/0	1/0	0/0	1/0	0/0	0/0	0/0	0/0	0/0	0/0	0/0	0/0	0/0	0/0	0/0	0/0	0/0	0/0	0/0	0/0	0/0	0/0
scaffold_1	27227908	2252	C	T	.	PASS	NS=91;AF=0.989,0.011;AC=2;AN=84	GT	0/0	0/0	0/0	0/0	0/0	0/0	0/0	0/0	0/0	0/0	0/0	0/0	0/0	0/0	0/0	0/0	0/0	0/0	0/0	0/0	0/0	0/0	0/0	0/0	0/0	0/0	0/0	0/0	0/0	0/0	0/0	0/0	0/0	0/0	0/0	0/0	0/0	0/0	0/0	1/0	1/0	0/0
scaffold_1	27278162	2254	C	A	.	PASS	NS=91;AF=0.874,0.126;AC=23;AN=84	GT	1/0	1/0	0/0	0/0	0/0	0/0	1/0	0/0	0/0	1/1	0/0	0/0	1/1	1/1	0/0	1/0	1/0	1/0	0/0	1/0	1/0	1/0	0/0	0/0	1/0	1/0	1/1	0/0	1/0	0/0	0/0	0/0	0/0	0/0	0/0	1/0	1/1	0/0	0/0	0/0	0/0	0/0
scaffold_1	27307352	2263	C	T	.	PASS	NS=91;AF=0.984,0.016;AC=3;AN=84	GT	0/0	0/0	0/0	0/0	0/0	0/0	0/0	0/0	0/0	0/0	0/0	0/0	0/0	0/0	0/0	0/0	0/0	0/0	0/0	0/0	0/0	0/0	0/0	0/0	0/0	0/0	0/0	0/0	0/0	0/0	0/0	0/0	0/0	0/0	0/0	0/0	0/0	0/1	0/1	0/0	0/0	0/1
scaffold_1	27311954	2266	A	T	.	PASS	NS=91;AF=0.846,0.154;AC=28;AN=84	GT	0/0	1/0	1/0	0/0	1/0	1/1	0/0	0/0	0/0	0/0	0/0	1/0	0/0	0/0	0/0	0/0	0/0	0/0	0/0	0/0	0/0	0/0	0/0	0/0	0/0	0/0	0/0	0/0	0/0	1/1	1/1	1/1	1/0	1/1	1/1	0/0	1/0	1/1	1/1	1/1	1/1	1/1
scaffold_1	27324398	2268	C	G	.	PASS	NS=91;AF=0.973,0.027;AC=5;AN=84	GT	0/0	0/0	0/0	0/0	0/0	0/0	0/0	0/0	0/0	0/0	0/0	0/0	0/0	0/0	0/0	0/0	0/0	0/0	0/0	0/0	0/0	0/0	0/0	0/0	0/0	0/0	0/0	0/0	0/0	0/0	0/0	0/0	0/0	0/0	0/0	0/0	0/0	1/0	1/0	1/0	1/0	1/0
scaffold_1	2739031	2274	T	A	.	PASS	NS=91;AF=0.995,0.005;AC=1;AN=84	GT	0/0	0/0	0/0	0/0	0/0	0/0	0/0	0/0	0/0	0/0	0/0	0/0	0/0	0/0	0/0	0/0	0/0	0/0	0/0	0/0	0/0	1/0	0/0	0/0	0/0	0/0	0/0	0/0	0/0	0/0	0/0	0/0	0/0	0/0	0/0	0/0	0/0	0/0	0/0	0/0	0/0	0/0
scaffold_1	27568968	2288	G	A	.	PASS	NS=91;AF=0.973,0.027;AC=5;AN=84	GT	1/1	0/0	0/0	0/0	1/0	0/0	0/0	0/0	0/0	0/0	0/0	0/0	0/0	0/0	0/0	0/0	0/0	0/0	0/0	0/0	0/0	0/0	0/0	0/0	0/0	0/0	0/0	0/0	0/0	0/0	0/0	0/0	0/0	0/0	1/0	1/0	0/0	0/0	0/0	0/0	0/0	0/0
scaffold_1	27590438	2293	G	C	.	PASS	NS=91;AF=0.995,0.005;AC=1;AN=84	GT	0/0	0/0	0/0	0/0	0/0	0/0	1/0	0/0	0/0	0/0	0/0	0/0	0/0	0/0	0/0	0/0	0/0	0/0	0/0	0/0	0/0	0/0	0/0	0/0	0/0	0/0	0/0	0/0	0/0	0/0	0/0	0/0	0/0	0/0	0/0	0/0	0/0	0/0	0/0	0/0	0/0	0/0
scaffold_1	2768393	2302	C	T	.	PASS	NS=91;AF=0.945,0.055;AC=10;AN=84	GT	0/0	0/0	0/0	0/0	0/0	0/0	0/0	0/0	0/0	0/0	0/0	0/0	0/0	0/0	0/0	0/0	0/0	0/0	0/0	0/0	0/0	0/0	0/0	0/0	1/0	1/0	1/0	0/0	0/0	0/0	0/0	0/0	0/0	0/0	0/0	0/0	0/0	1/0	1/1	1/0	1/0	1/1
scaffold_1	27828482	2308	A	C	.	PASS	NS=91;AF=0.995,0.005;AC=1;AN=84	GT	0/0	0/0	0/0	0/0	0/0	0/0	0/0	0/0	0/0	0/0	0/0	0/0	0/0	0/0	0/0	0/0	0/0	0/0	0/0	0/0	0/0	0/0	0/0	0/0	0/0	0/0	0/0	0/0	0/0	0/0	0/0	0/0	0/0	0/0	0/0	0/0	0/0	0/0	1/0	0/0	0/0	0/0
scaffold_1	2786209	2309	T	A	.	PASS	NS=91;AF=0.978,0.022;AC=4;AN=84	GT	0/0	0/0	0/0	0/0	0/0	0/0	0/0	0/0	0/0	0/0	0/0	0/0	0/0	0/0	0/0	0/0	0/0	0/0	0/0	0/0	0/0	0/0	0/0	0/0	1/0	0/0	0/0	0/0	0/0	0/0	0/0	0/0	0/0	0/0	0/0	0/0	0/0	0/0	0/0	1/0	1/0	1/0
scaffold_1	27981371	2337	C	A	.	PASS	NS=91;AF=0.984,0.016;AC=3;AN=84	GT	0/0	0/0	0/0	0/0	0/0	0/0	0/0	0/0	0/0	0/0	0/0	0/0	0/0	0/0	0/0	0/0	0/0	0/0	0/0	0/0	0/0	0/0	0/0	0/0	0/0	0/0	0/0	0/0	0/0	0/0	0/0	0/0	0/0	0/0	0/0	0/0	0/0	0/1	1/1	0/0	0/0	0/0
scaffold_1	28024832	2346	T	G	.	PASS	NS=91;AF=0.571,0.429;AC=68;AN=84	GT	1/1	1/1	1/1	1/0	1/1	1/0	1/1	1/1	1/1	1/1	1/1	1/1	1/1	1/1	1/1	1/1	1/1	1/1	1/1	1/1	1/1	1/1	0/0	1/1	1/1	1/1	1/1	1/1	1/1	1/1	1/1	1/1	1/1	1/1	1/0	1/0	1/1	0/0	0/0	0/0	0/0	0/0
scaffold_1	28024760	2347	A	C	.	PASS	NS=91;AF=0.571,0.429;AC=68;AN=84	GT	1/1	1/1	1/1	1/0	1/1	1/0	1/1	1/1	1/1	1/1	1/1	1/1	1/1	1/1	1/1	1/1	1/1	1/1	1/1	1/1	1/1	1/1	0/0	1/1	1/1	1/1	1/1	1/1	1/1	1/1	1/1	1/1	1/1	1/1	1/0	1/0	1/1	0/0	0/0	0/0	0/0	0/0
scaffold_1	28041415	2351	T	C	.	PASS	NS=91;AF=0.989,0.011;AC=2;AN=84	GT	0/0	0/0	0/1	0/0	0/0	0/0	0/0	0/0	0/0	0/0	0/0	0/0	0/0	0/0	0/0	0/0	0/0	0/0	0/0	0/0	0/0	0/0	0/0	0/0	0/0	0/0	0/0	0/0	0/0	0/0	0/0	0/0	0/0	0/0	0/0	0/1	0/0	0/0	0/0	0/0	0/0	0/0
scaffold_1	28042763	2354	G	A	.	PASS	NS=91;AF=0.989,0.011;AC=2;AN=84	GT	0/0	0/0	0/0	0/0	0/0	0/0	0/0	0/0	0/0	0/0	0/0	0/0	0/0	0/0	1/0	0/0	0/0	0/0	0/0	0/0	0/0	0/0	0/0	0/0	0/0	0/0	0/0	0/0	0/0	0/0	0/0	0/0	0/0	0/0	0/0	0/0	0/0	0/0	1/0	0/0	0/0	0/0
scaffold_1	28053846	2359	C	T	.	PASS	NS=91;AF=0.995,0.005;AC=1;AN=84	GT	0/0	0/0	0/0	0/0	0/0	0/0	0/0	0/0	0/0	0/0	0/0	0/0	0/0	0/0	0/0	0/0	0/0	0/0	0/0	0/0	0/0	0/0	0/0	0/0	0/0	0/0	0/0	0/0	0/0	0/0	0/0	0/0	0/0	0/0	0/0	0/0	0/0	1/0	0/0	0/0	0/0	0/0
scaffold_1	28093288	2365	T	C	.	PASS	NS=91;AF=0.901,0.099;AC=18;AN=84	GT	0/1	0/0	0/0	0/1	0/1	0/0	0/0	0/0	0/0	0/0	0/0	0/0	0/0	0/0	0/0	0/0	0/0	0/1	0/1	0/0	0/0	0/1	0/1	0/0	0/1	0/0	1/1	0/0	0/0	0/0	0/0	0/0	0/0	0/0	0/1	0/0	0/0	0/1	1/1	0/1	0/1	1/1
scaffold_1	28099156	2370	G	T	.	PASS	NS=91;AF=0.995,0.005;AC=1;AN=84	GT	0/0	0/0	0/0	0/0	0/0	0/0	0/0	0/0	0/0	0/0	0/0	0/0	0/0	0/0	0/0	0/0	0/0	0/0	0/0	0/0	0/0	0/0	0/0	0/0	0/0	0/0	0/0	0/0	0/0	0/0	0/0	0/0	0/0	0/0	0/0	0/0	0/0	0/1	0/0	0/0	0/0	0/0
scaffold_1	28114301	2376	C	T	.	PASS	NS=91;AF=0.791,0.209;AC=37;AN=84	GT	1/0	1/0	0/0	1/0	1/0	1/1	1/0	0/0	0/0	0/0	0/0	1/1	1/0	1/1	1/1	1/1	1/1	1/0	0/0	0/0	0/0	0/0	0/0	0/0	0/0	0/0	0/0	0/0	0/0	1/1	1/1	0/0	1/0	1/1	1/0	1/0	1/1	1/0	1/0	1/1	1/1	1/0
scaffold_1	28271461	2389	T	A	.	PASS	NS=91;AF=0.995,0.005;AC=1;AN=84	GT	0/0	0/0	0/0	0/0	0/0	0/0	0/0	0/0	0/0	0/0	0/0	0/0	0/0	0/0	0/0	0/0	0/0	0/0	0/0	0/0	0/0	0/0	0/0	0/0	0/0	0/0	0/0	0/0	0/0	0/0	1/0	0/0	0/0	0/0	0/0	0/0	0/0	0/0	0/0	0/0	0/0	0/0
scaffold_1	28271339	2390	T	A	.	PASS	NS=91;AF=0.989,0.011;AC=2;AN=84	GT	0/0	0/0	0/0	0/0	0/0	0/0	0/0	0/0	0/0	0/0	0/0	0/0	0/0	0/0	0/0	0/0	0/0	0/0	0/0	0/0	0/0	0/0	0/0	0/0	0/0	0/0	0/0	0/0	0/0	0/0	0/0	0/0	0/0	0/0	0/0	0/0	0/0	0/0	0/0	0/1	0/1	0/0
scaffold_1	28400411	2401	C	G	.	PASS	NS=91;AF=0.995,0.005;AC=1;AN=84	GT	0/0	0/0	1/0	0/0	0/0	0/0	0/0	0/0	0/0	0/0	0/0	0/0	0/0	0/0	0/0	0/0	0/0	0/0	0/0	0/0	0/0	0/0	0/0	0/0	0/0	0/0	0/0	0/0	0/0	0/0	0/0	0/0	0/0	0/0	0/0	0/0	0/0	0/0	0/0	0/0	0/0	0/0
scaffold_1	28404349	2402	G	A	.	PASS	NS=91;AF=0.907,0.093;AC=14;AN=84	GT	1/1	1/1	0/0	0/0	0/0	1/1	0/0	0/0	0/0	0/0	0/0	0/1	0/0	0/0	0/0	0/0	0/0	0/0	0/0	0/0	0/0	0/0	1/1	1/1	0/1	0/1	0/0	0/1	0/0	0/0	0/0	0/0	0/0	0/0	0/0	0/0	0/0	0/0	0/0	0/0	0/0	0/0
scaffold_1	28411974	2406	C	T	.	PASS	NS=91;AF=0.907,0.093;AC=17;AN=84	GT	1/1	1/0	0/0	0/0	1/1	1/0	0/0	0/0	1/0	0/0	0/0	0/0	0/0	0/0	0/0	0/0	1/0	0/0	0/0	0/0	0/0	0/0	0/0	1/0	1/0	1/1	1/1	1/0	0/0	0/0	0/0	0/0	0/0	0/0	0/0	1/0	1/0	0/0	0/0	0/0	0/0	0/0
scaffold_1	28434682	2410	T	C	.	PASS	NS=91;AF=0.769,0.231;AC=42;AN=84	GT	1/1	0/1	0/1	1/1	0/0	0/1	0/1	1/1	1/1	0/0	0/1	1/1	1/1	1/1	0/1	0/0	0/0	0/1	0/1	0/1	0/0	0/0	0/0	0/0	1/1	1/1	0/1	0/1	1/1	1/1	0/1	0/0	0/1	1/1	0/1	0/0	0/0	1/1	1/1	0/0	0/0	0/0
scaffold_1	2843780	2411	G	A	.	PASS	NS=91;AF=0.995,0.005;AC=1;AN=84	GT	1/0	0/0	0/0	0/0	0/0	0/0	0/0	0/0	0/0	0/0	0/0	0/0	0/0	0/0	0/0	0/0	0/0	0/0	0/0	0/0	0/0	0/0	0/0	0/0	0/0	0/0	0/0	0/0	0/0	0/0	0/0	0/0	0/0	0/0	0/0	0/0	0/0	0/0	0/0	0/0	0/0	0/0
scaffold_1	28441858	2417	C	T	.	PASS	NS=91;AF=0.769,0.231;AC=42;AN=84	GT	1/1	0/1	0/1	1/1	0/0	0/1	0/1	1/1	1/1	0/0	0/1	1/1	1/1	1/1	0/1	0/0	0/0	0/1	0/1	0/1	0/0	0/0	0/0	0/0	1/1	1/1	0/1	0/1	1/1	1/1	0/1	0/0	0/1	1/1	0/1	0/0	0/0	0/0	0/0	1/1	1/1	0/0
scaffold_1	2846360	2419	G	A	.	PASS	NS=91;AF=0.978,0.022;AC=4;AN=84	GT	0/0	0/0	0/0	0/0	0/0	0/0	0/0	0/0	0/0	0/0	0/0	0/0	0/0	0/0	0/0	0/0	0/0	0/0	0/0	0/0	0/0	0/0	0/0	0/0	0/0	0/0	0/0	0/0	0/0	0/0	0/0	0/0	0/0	0/0	0/0	0/0	0/0	0/0	0/0	1/0	1/0	1/1
scaffold_1	28492736	2429	T	C	.	PASS	NS=91;AF=0.995,0.005;AC=1;AN=84	GT	0/0	0/0	0/0	0/0	0/0	0/0	0/0	0/0	0/0	0/0	0/0	0/0	0/0	0/0	0/0	0/0	0/0	0/0	0/0	0/0	0/0	0/0	0/0	0/0	0/0	0/1	0/0	0/0	0/0	0/0	0/0	0/0	0/0	0/0	0/0	0/0	0/0	0/0	0/0	0/0	0/0	0/0
scaffold_1	28515274	2438	A	G	.	PASS	NS=91;AF=0.863,0.137;AC=25;AN=84	GT	0/1	0/1	0/0	0/0	1/1	0/1	0/0	0/1	0/0	0/0	0/0	0/1	1/1	0/0	0/1	0/1	0/1	0/0	0/0	0/0	0/1	0/0	0/0	1/1	0/0	0/0	0/0	0/0	0/1	0/1	0/0	1/1	0/1	1/1	0/1	0/1	0/1	0/0	0/0	0/0	0/0	0/0
scaffold_1	2861501	2452	A	G	.	PASS	NS=91;AF=0.995,0.005;AC=1;AN=84	GT	0/0	0/0	0/0	0/0	0/0	0/0	0/0	0/0	0/0	0/0	0/0	0/0	0/0	0/0	0/0	0/0	0/0	0/0	0/0	0/0	0/0	0/0	1/0	0/0	0/0	0/0	0/0	0/0	0/0	0/0	0/0	0/0	0/0	0/0	0/0	0/0	0/0	0/0	0/0	0/0	0/0	0/0
scaffold_1	28616406	2454	T	G	.	PASS	NS=91;AF=0.912,0.088;AC=16;AN=84	GT	0/0	0/0	0/0	0/0	0/0	0/1	0/0	0/0	0/0	0/0	0/0	0/0	0/0	1/1	0/0	0/1	0/0	0/0	0/0	0/0	0/0	1/1	0/1	0/0	0/0	0/1	1/1	0/1	0/1	0/0	0/0	0/0	0/1	1/1	0/0	0/0	0/0	0/0	0/0	0/0	0/0	0/1
scaffold_1	28758203	2465	T	C	.	PASS	NS=91;AF=0.665,0.335;AC=47;AN=84	GT	1/1	1/1	1/0	1/1	1/1	0/0	0/0	1/1	0/0	0/0	0/0	1/1	1/1	1/1	1/1	1/1	1/0	1/1	0/0	0/0	0/0	0/0	1/1	1/1	0/0	0/0	0/0	0/0	0/0	1/1	1/1	1/1	1/1	0/0	1/1	1/1	1/1	1/0	1/1	1/0	1/0	0/0
scaffold_1	28771361	2472	T	C	.	PASS	NS=91;AF=0.995,0.005;AC=1;AN=84	GT	0/0	0/0	0/0	0/0	0/0	0/0	0/0	0/0	0/0	0/0	0/0	0/0	0/0	0/0	0/0	0/0	0/0	0/0	0/0	0/0	0/0	0/0	0/0	0/0	0/0	0/0	0/0	0/0	0/0	0/0	0/0	0/0	0/0	0/0	0/0	0/0	0/0	0/0	0/0	0/0	0/0	0/1
scaffold_1	28845888	2483	T	G	.	PASS	NS=91;AF=0.989,0.011;AC=2;AN=84	GT	0/0	0/0	0/0	0/0	0/0	0/0	0/0	0/0	0/0	0/0	0/0	0/0	0/0	0/0	0/0	0/0	0/0	0/0	0/0	0/0	0/0	0/0	0/0	0/0	0/0	0/0	0/0	0/0	0/0	0/0	0/0	0/0	0/0	0/0	0/0	0/0	0/0	0/0	0/0	0/1	0/1	0/0
scaffold_1	28878626	2485	A	G	.	PASS	NS=91;AF=0.912,0.088;AC=16;AN=84	GT	1/1	1/0	1/0	0/0	1/0	0/0	1/1	0/0	0/0	0/0	0/0	0/0	1/0	0/0	0/0	0/0	0/0	0/0	0/0	0/0	0/0	0/0	0/0	1/0	0/0	0/0	0/0	0/0	1/0	0/0	1/0	0/0	0/0	1/1	1/1	0/0	1/0	0/0	0/0	0/0	0/0	0/0
scaffold_1	288976	2487	A	G	.	PASS	NS=91;AF=0.973,0.027;AC=5;AN=84	GT	0/0	0/0	0/0	0/0	0/0	0/0	0/0	0/0	0/0	0/0	1/0	0/0	0/0	0/0	0/0	0/0	0/0	0/0	0/0	1/0	1/0	0/0	0/0	0/0	1/0	0/0	1/0	0/0	0/0	0/0	0/0	0/0	0/0	0/0	0/0	0/0	0/0	0/0	0/0	0/0	0/0	0/0
scaffold_1	28985697	2496	C	A	.	PASS	NS=91;AF=0.912,0.088;AC=16;AN=84	GT	0/0	0/0	0/0	0/0	1/1	1/0	0/0	0/0	1/0	1/1	1/1	0/0	0/0	0/0	0/0	0/0	0/0	0/0	1/1	1/0	1/0	1/0	0/0	0/0	0/0	0/0	1/0	0/0	1/1	0/0	0/0	0/0	0/0	0/0	0/0	0/0	0/0	0/0	0/0	0/0	0/0	0/0
scaffold_1	29033120	2500	G	C	.	PASS	NS=91;AF=0.813,0.187;AC=34;AN=84	GT	0/0	0/0	1/1	0/1	0/0	0/0	0/1	0/0	1/1	0/0	0/0	0/0	0/1	0/0	0/0	0/0	1/1	0/1	1/1	0/1	0/1	1/1	0/0	0/0	1/1	0/1	1/1	1/1	0/1	0/1	1/1	1/1	1/1	1/1	0/0	0/0	0/1	0/0	0/0	0/0	0/0	0/0
scaffold_1	29036342	2502	A	G	.	PASS	NS=91;AF=0.874,0.126;AC=23;AN=84	GT	1/1	1/1	0/0	0/0	0/0	1/1	0/0	0/0	0/0	1/1	1/1	0/0	0/0	1/1	1/0	1/1	0/0	0/0	0/0	1/0	0/0	0/0	1/1	1/1	0/0	0/0	0/0	0/0	0/0	0/0	0/0	0/0	0/0	0/0	1/1	1/0	0/0	0/0	0/0	0/0	0/0	0/0
scaffold_1	29165560	2525	G	A	.	PASS	NS=91;AF=0.984,0.016;AC=3;AN=84	GT	0/0	0/0	0/0	0/0	0/0	0/0	0/0	0/0	0/0	0/0	0/0	0/0	0/0	0/0	0/0	0/0	0/0	0/0	0/0	0/0	0/0	0/0	0/0	0/0	0/0	0/0	0/0	0/0	0/0	0/0	0/0	0/0	0/0	0/0	0/0	0/0	0/0	0/0	0/0	0/1	0/1	0/1
scaffold_1	29170659	2526	T	C	.	PASS	NS=91;AF=0.962,0.038;AC=7;AN=84	GT	0/0	0/0	1/1	0/0	0/0	0/0	0/0	0/0	0/0	0/0	0/0	0/0	0/0	0/0	0/0	0/0	0/1	0/0	0/0	0/0	0/0	0/0	0/0	0/0	0/0	0/0	0/0	0/0	0/0	0/1	0/0	0/0	0/1	1/1	0/0	0/0	0/0	0/0	0/0	0/0	0/0	0/0
scaffold_1	29211613	2534	T	A	.	PASS	NS=91;AF=0.951,0.049;AC=9;AN=84	GT	0/0	0/0	0/0	0/0	0/0	1/1	0/0	0/0	0/0	0/0	0/0	0/0	0/0	1/1	1/1	1/1	0/0	0/0	0/0	0/0	0/0	0/0	0/0	0/0	0/1	0/0	0/0	0/0	0/0	0/0	0/0	0/0	0/0	0/0	0/0	0/0	0/0	0/0	0/0	0/0	0/0	0/0
scaffold_1	29231502	2543	G	T	.	PASS	NS=91;AF=0.94,0.06;AC=11;AN=84	GT	0/0	0/0	0/0	0/0	0/0	0/0	0/0	0/0	0/0	0/0	1/0	0/0	0/0	0/0	0/0	0/0	0/0	0/0	1/0	1/0	0/0	1/0	0/0	0/0	1/1	1/0	1/1	1/0	1/0	0/0	0/0	0/0	0/0	0/0	0/0	0/0	0/0	0/0	0/0	0/0	0/0	0/0
scaffold_1	29235638	2545	C	A	.	PASS	NS=91;AF=0.934,0.066;AC=12;AN=84	GT	0/0	0/0	0/0	0/0	0/0	0/0	0/0	0/0	0/0	0/0	1/0	0/0	0/0	0/0	0/0	0/0	0/0	0/0	1/0	1/0	0/0	1/0	0/0	0/0	1/1	1/0	1/1	1/0	1/0	0/0	0/0	0/0	0/0	0/0	0/0	0/0	0/0	1/0	0/0	0/0	0/0	0/0
scaffold_1	29248868	2548	A	C	.	PASS	NS=91;AF=0.945,0.055;AC=10;AN=84	GT	0/0	0/0	1/1	0/1	0/0	0/0	0/0	0/0	0/0	0/0	0/0	0/1	0/0	0/0	0/0	0/0	0/1	0/0	0/0	0/0	0/0	0/0	0/0	0/0	0/0	0/0	0/0	0/0	0/0	0/0	0/0	0/0	0/1	1/1	0/0	0/0	0/0	0/0	0/0	0/1	0/1	0/0
scaffold_1	29252833	2551	G	A	.	PASS	NS=91;AF=0.692,0.308;AC=56;AN=84	GT	0/0	0/0	1/1	1/1	1/1	0/0	0/1	1/1	0/1	0/1	0/1	0/1	0/1	0/0	0/0	1/1	0/1	0/1	0/1	1/1	1/1	0/1	1/1	0/1	1/1	1/1	1/1	1/1	1/1	0/0	0/1	1/1	1/1	1/1	0/1	0/1	0/0	1/1	1/1	1/1	1/1	1/1
scaffold_1	29257753	2552	G	C	.	PASS	NS=91;AF=0.758,0.242;AC=44;AN=84	GT	0/0	0/0	1/0	1/1	1/1	0/0	0/0	0/0	1/0	1/0	1/0	1/0	1/1	0/0	0/0	1/1	1/0	1/0	1/0	1/0	1/1	1/0	1/0	0/0	1/1	1/1	1/1	1/1	1/1	1/1	1/1	1/1	1/1	1/1	0/0	0/0	1/0	0/0	0/0	0/0	0/0	1/1
scaffold_1	29257695	2553	C	T	.	PASS	NS=91;AF=0.995,0.005;AC=1;AN=84	GT	0/0	0/0	0/0	0/0	0/0	0/0	0/0	0/0	0/0	0/0	0/0	0/0	0/0	0/0	0/0	0/0	0/0	0/0	0/0	0/0	0/0	0/0	0/0	0/0	0/0	0/0	0/0	0/0	0/0	0/0	0/0	0/0	0/0	0/0	0/0	0/0	0/0	0/0	1/0	0/0	0/0	0/0
scaffold_1	29337445	2560	C	T	.	PASS	NS=91;AF=0.951,0.049;AC=9;AN=84	GT	0/0	0/0	0/0	0/0	0/0	0/0	0/0	0/1	0/1	0/0	0/0	0/0	0/0	0/0	0/0	0/0	0/0	0/0	0/0	0/0	0/0	0/0	0/0	0/0	0/0	0/0	0/0	0/0	0/0	0/0	0/0	0/0	0/0	0/0	0/0	0/0	0/0	1/1	0/1	0/1	1/1	0/1
scaffold_1	29340041	2563	G	A	.	PASS	NS=91;AF=0.995,0.005;AC=1;AN=84	GT	0/0	0/0	0/0	0/0	0/0	0/0	0/0	0/0	0/0	0/0	0/0	0/0	0/0	0/0	0/0	0/0	0/0	0/0	0/0	0/0	0/0	0/0	0/0	0/0	0/0	0/0	0/0	0/0	0/0	0/0	0/0	0/0	0/0	0/0	0/0	0/0	0/0	0/0	1/0	0/0	0/0	0/0
scaffold_1	29339928	2564	T	A	.	PASS	NS=91;AF=0.918,0.082;AC=15;AN=84	GT	0/0	0/0	0/0	0/0	0/0	0/0	0/0	0/0	1/1	0/1	1/1	0/0	0/0	0/0	0/0	0/0	0/0	0/0	1/1	0/0	0/1	1/1	0/0	0/0	0/1	0/1	0/0	0/1	1/1	0/0	0/0	0/0	0/0	0/0	0/0	0/0	0/0	0/0	0/0	0/0	0/0	0/0
scaffold_1	29398539	2579	G	A	.	PASS	NS=91;AF=0.868,0.132;AC=24;AN=84	GT	0/0	0/0	0/0	0/0	1/0	0/0	0/0	0/0	1/1	1/1	1/1	0/0	0/0	0/0	1/0	0/0	0/0	0/0	1/1	1/0	0/0	1/1	0/0	0/0	1/1	0/0	1/0	1/1	1/1	0/0	0/0	0/0	0/0	0/0	1/0	1/0	1/1	0/0	0/0	0/0	0/0	0/0
scaffold_1	29432705	2591	C	T	.	PASS	NS=91;AF=0.995,0.005;AC=1;AN=84	GT	0/0	0/0	0/0	0/0	0/0	0/0	0/0	0/0	0/0	0/0	0/0	0/0	0/0	0/0	0/0	0/0	0/0	0/0	0/0	0/0	0/0	0/0	0/0	0/0	0/0	0/0	0/0	0/0	0/0	0/0	0/0	0/0	0/0	0/0	0/0	0/0	0/0	1/0	0/0	0/0	0/0	0/0
scaffold_1	29435512	2593	T	C	.	PASS	NS=91;AF=0.967,0.033;AC=6;AN=84	GT	0/0	0/0	0/0	0/0	0/0	0/0	0/0	0/1	0/1	0/1	0/1	0/0	0/0	0/0	0/0	0/0	0/0	0/0	0/0	0/0	0/1	0/1	0/0	0/0	0/0	0/0	0/0	0/0	0/0	0/0	0/0	0/0	0/0	0/0	0/0	0/0	0/0	0/0	0/0	0/0	0/0	0/0
scaffold_1	29525231	2605	A	C	.	PASS	NS=91;AF=0.995,0.005;AC=1;AN=84	GT	0/0	0/0	0/0	0/0	0/0	0/0	0/0	0/0	0/0	0/0	0/0	0/0	0/0	0/0	0/0	0/0	0/0	0/0	0/0	0/0	0/0	0/0	0/0	0/0	0/0	0/0	0/0	0/0	0/0	0/0	0/0	0/0	0/0	0/0	0/0	0/0	0/0	0/0	0/0	0/0	0/0	0/1
scaffold_1	29549141	2625	T	A	.	PASS	NS=91;AF=0.819,0.181;AC=3;AN=84	GT	0/0	0/0	0/0	0/0	0/0	0/0	0/0	0/0	0/0	0/0	0/0	0/0	0/0	0/0	0/0	0/0	0/0	0/0	0/0	0/0	0/0	0/0	0/0	0/0	0/0	0/0	0/0	0/0	0/0	0/0	0/0	0/0	0/0	0/0	0/0	0/0	0/0	0/0	0/0	1/0	1/0	1/0
scaffold_1	29581625	2642	T	G	.	PASS	NS=91;AF=0.945,0.055;AC=10;AN=84	GT	0/0	1/0	0/0	0/0	0/0	0/0	0/0	0/0	1/0	0/0	0/0	0/0	0/0	0/0	1/0	1/0	0/0	0/0	0/0	0/0	0/0	0/0	1/0	1/0	0/0	1/0	0/0	0/0	0/0	0/0	0/0	0/0	0/0	0/0	0/0	0/0	0/0	1/1	1/0	0/0	0/0	0/0
scaffold_1	2963558	2653	T	G	.	PASS	NS=91;AF=0.973,0.027;AC=5;AN=84	GT	0/0	0/0	0/0	0/0	0/0	0/0	0/0	0/0	0/0	0/0	0/0	0/0	0/1	0/0	0/0	0/0	0/1	0/0	0/0	0/0	0/0	0/0	0/0	0/0	0/0	0/0	0/0	0/0	0/0	1/1	0/1	0/0	0/0	0/0	0/0	0/0	0/0	0/0	0/0	0/0	0/0	0/0
scaffold_1	29707606	2678	T	A	.	PASS	NS=91;AF=0.989,0.011;AC=2;AN=84	GT	0/0	0/0	0/0	0/0	0/0	0/0	0/0	0/0	0/0	0/0	0/0	0/0	0/0	0/0	0/0	0/0	0/0	0/0	0/0	0/0	0/0	0/0	0/0	0/0	0/0	0/0	0/0	0/0	0/0	0/0	0/0	0/0	0/0	0/0	0/0	0/0	0/0	0/0	0/0	0/1	0/1	0/0
scaffold_1	29712870	2680	C	T	.	PASS	NS=91;AF=0.863,0.137;AC=25;AN=84	GT	0/0	0/0	1/1	1/1	0/0	0/0	0/0	0/0	0/0	0/0	0/0	1/1	1/1	0/0	0/0	0/0	1/1	1/1	0/0	0/0	0/0	0/0	0/0	0/0	0/0	0/0	0/0	0/0	0/0	0/1	0/1	1/1	1/1	1/1	0/0	0/0	1/1	0/0	0/1	0/1	0/1	0/0
scaffold_1	29712795	2681	C	T	.	PASS	NS=91;AF=0.863,0.137;AC=25;AN=84	GT	0/0	0/0	1/1	1/1	0/0	0/0	0/0	0/0	0/0	0/0	0/0	1/1	1/1	0/0	0/0	0/0	1/1	1/1	0/0	0/0	0/0	0/0	0/0	0/0	0/0	0/0	0/0	0/0	0/0	1/0	1/0	1/1	1/1	1/1	0/0	0/0	1/1	0/0	1/0	1/0	1/0	0/0
scaffold_1	29716343	2684	C	G	.	PASS	NS=91;AF=0.863,0.137;AC=25;AN=84	GT	0/0	0/0	1/1	1/1	0/0	0/0	0/0	0/0	0/0	0/0	0/0	1/1	1/1	0/0	0/0	0/0	1/1	1/1	0/0	0/0	0/0	0/0	0/0	0/0	0/0	0/0	0/0	0/0	0/0	1/0	1/0	1/1	1/1	1/1	0/0	0/0	1/1	0/0	1/0	1/0	1/0	0/0
scaffold_1	29720156	2686	A	T	.	PASS	NS=91;AF=0.912,0.088;AC=16;AN=84	GT	1/0	0/0	0/0	0/0	0/0	1/0	1/1	1/0	1/0	0/0	0/0	0/0	0/0	0/0	0/0	0/0	0/0	0/0	0/0	0/0	1/1	1/1	0/0	0/0	0/0	1/0	1/1	1/1	1/0	0/0	0/0	0/0	0/0	0/0	0/0	0/0	0/0	0/0	0/0	0/0	0/0	0/0
scaffold_1	2975382	2691	T	A	.	PASS	NS=91;AF=0.995,0.005;AC=1;AN=84	GT	0/0	0/0	0/0	0/0	0/0	0/0	0/0	0/0	0/0	0/0	0/0	0/0	0/0	0/0	0/1	0/0	0/0	0/0	0/0	0/0	0/0	0/0	0/0	0/0	0/0	0/0	0/0	0/0	0/0	0/0	0/0	0/0	0/0	0/0	0/0	0/0	0/0	0/0	0/0	0/0	0/0	0/0
scaffold_1	29792680	2706	G	T	.	PASS	NS=91;AF=0.995,0.005;AC=1;AN=84	GT	0/0	0/0	0/0	0/0	0/0	0/0	0/0	0/0	0/0	0/0	0/0	0/0	0/0	0/0	0/0	0/0	0/0	0/0	0/0	0/0	0/0	0/0	0/0	0/0	0/0	0/0	0/0	0/0	0/0	0/0	0/0	0/0	0/0	0/0	0/0	0/0	0/0	1/0	0/0	0/0	0/0	0/0
scaffold_1	30092599	2737	A	G	.	PASS	NS=91;AF=0.995,0.005;AC=1;AN=84	GT	0/0	0/0	0/0	0/0	0/0	0/0	0/0	0/0	0/0	0/0	0/0	1/0	0/0	0/0	0/0	0/0	0/0	0/0	0/0	0/0	0/0	0/0	0/0	0/0	0/0	0/0	0/0	0/0	0/0	0/0	0/0	0/0	0/0	0/0	0/0	0/0	0/0	0/0	0/0	0/0	0/0	0/0
scaffold_1	3032315	2749	A	C	.	PASS	NS=91;AF=0.659,0.341;AC=62;AN=84	GT	1/1	1/1	1/1	1/1	1/1	1/1	1/1	1/1	0/0	0/0	0/0	1/1	1/1	1/1	1/1	1/1	1/1	1/1	0/0	0/1	0/1	0/0	1/1	1/1	0/0	0/0	0/0	0/0	0/0	1/1	1/1	1/1	1/1	1/1	1/1	1/1	1/1	1/1	1/1	1/1	1/1	1/1
scaffold_1	3032283	2750	T	G	.	PASS	NS=91;AF=0.879,0.121;AC=22;AN=84	GT	0/0	0/0	0/0	0/0	0/0	0/0	0/0	0/0	1/1	1/1	1/1	0/0	0/0	0/0	0/0	0/0	0/0	0/0	1/1	0/1	0/1	1/1	0/0	0/0	1/1	1/1	1/1	1/1	1/1	0/0	0/0	0/0	0/0	0/0	0/0	0/0	0/0	0/0	0/0	0/0	0/0	0/0
scaffold_1	3045136	2755	G	T	.	PASS	NS=91;AF=0.984,0.016;AC=3;AN=84	GT	0/0	0/0	0/0	0/0	0/0	0/0	0/0	0/0	0/0	0/0	0/0	0/0	0/0	0/0	0/0	0/0	0/0	0/0	0/0	0/0	0/0	0/0	0/0	0/0	0/0	0/0	0/0	0/0	0/0	0/0	0/0	0/0	0/0	0/0	0/0	0/0	0/0	0/0	0/0	1/0	1/0	1/0
scaffold_1	30578456	2760	T	C	.	PASS	NS=91;AF=0.802,0.198;AC=23;AN=84	GT	1/1	1/1	0/0	0/0	0/1	0/0	0/1	0/0	0/0	0/0	0/0	0/0	0/1	1/1	1/1	0/0	0/0	0/0	0/0	0/1	0/0	0/1	0/1	1/1	0/0	0/0	0/0	0/0	0/0	0/0	0/0	0/0	0/0	0/0	0/1	0/0	1/1	0/0	0/0	0/1	0/1	1/1
scaffold_1	30667465	2764	A	T	.	PASS	NS=91;AF=0.995,0.005;AC=1;AN=84	GT	0/0	0/0	0/0	0/0	0/0	0/0	0/0	0/0	0/0	0/0	0/0	0/0	0/0	0/0	0/0	0/0	0/0	0/0	0/0	1/0	0/0	0/0	0/0	0/0	0/0	0/0	0/0	0/0	0/0	0/0	0/0	0/0	0/0	0/0	0/0	0/0	0/0	0/0	0/0	0/0	0/0	0/0
scaffold_1	30670373	2767	G	A	.	PASS	NS=91;AF=0.791,0.209;AC=38;AN=84	GT	0/1	1/1	0/0	0/1	0/1	1/1	1/1	1/1	0/1	0/0	0/1	0/0	0/0	0/0	1/1	0/1	0/1	0/1	0/1	0/1	1/1	0/1	0/1	1/1	0/1	0/0	0/0	1/1	0/0	0/1	0/1	0/0	0/0	0/0	1/1	0/1	0/0	0/1	0/0	0/1	0/1	0/1
scaffold_1	30729291	2774	C	G	.	PASS	NS=91;AF=0.995,0.005;AC=1;AN=84	GT	0/0	0/0	0/0	0/0	0/0	0/0	0/1	0/0	0/0	0/0	0/0	0/0	0/0	0/0	0/0	0/0	0/0	0/0	0/0	0/0	0/0	0/0	0/0	0/0	0/0	0/0	0/0	0/0	0/0	0/0	0/0	0/0	0/0	0/0	0/0	0/0	0/0	0/0	0/0	0/0	0/0	0/0
scaffold_1	3083727	2790	C	T	.	PASS	NS=91;AF=0.995,0.005;AC=1;AN=84	GT	0/0	0/0	0/0	0/0	0/0	0/0	0/0	0/0	0/0	0/0	0/0	0/0	0/0	0/0	0/0	0/0	0/0	0/0	0/0	0/0	0/0	0/0	0/0	0/0	0/0	0/0	0/0	0/0	0/0	0/0	0/0	0/0	0/0	0/0	0/0	0/0	0/0	0/0	0/1	0/0	0/0	0/0
scaffold_1	31027800	2796	A	T	.	PASS	NS=91;AF=0.753,0.247;AC=45;AN=84	GT	1/1	0/0	0/1	0/1	1/1	0/1	1/1	1/1	1/1	1/1	0/0	0/1	1/1	1/1	0/0	0/1	0/1	0/1	1/1	1/1	1/1	0/1	0/0	0/0	1/1	1/1	1/1	1/1	0/0	0/0	0/1	1/1	0/0	0/0	0/1	0/1	0/1	0/0	0/0	0/0	0/0	0/1
scaffold_1	3108068	2801	T	C	.	PASS	NS=91;AF=0.967,0.033;AC=6;AN=84	GT	0/0	0/0	0/0	0/0	0/0	0/0	0/0	0/0	0/0	0/0	0/0	0/0	0/0	0/0	0/0	0/0	1/0	1/0	0/0	0/0	0/0	0/0	0/0	0/0	0/0	0/0	0/0	0/0	0/0	0/0	1/1	0/0	0/0	0/0	0/0	0/0	1/1	0/0	0/0	0/0	0/0	0/0
scaffold_1	3113754	2808	C	G	.	PASS	NS=91;AF=0.885,0.115;AC=21;AN=84	GT	0/0	0/0	0/0	0/0	0/0	0/0	0/0	0/0	1/0	1/0	1/1	0/0	1/0	0/0	0/0	0/0	0/0	0/0	1/1	1/0	1/1	1/0	0/0	0/0	1/1	1/1	1/1	1/1	1/1	0/0	0/0	0/0	0/0	0/0	0/0	0/0	0/0	0/0	0/0	0/0	0/0	0/0
scaffold_1	31364746	2821	G	T	.	PASS	NS=91;AF=0.934,0.066;AC=12;AN=84	GT	1/0	0/0	1/0	0/0	0/0	0/0	0/0	0/0	0/0	0/0	0/0	0/0	0/0	0/0	0/0	0/0	0/0	1/0	0/0	0/0	0/0	0/0	1/0	1/1	0/0	0/0	1/0	0/0	0/0	0/0	0/0	0/0	1/1	1/0	1/0	0/0	1/0	0/0	0/0	0/0	0/0	0/0
scaffold_1	31365889	2822	T	A	.	PASS	NS=91;AF=0.956,0.044;AC=8;AN=84	GT	0/0	0/0	0/0	0/0	0/0	0/0	1/1	1/0	0/0	0/0	1/0	0/0	0/0	0/0	0/0	0/0	0/0	0/0	1/0	1/0	1/0	0/0	0/0	0/0	1/0	0/0	0/0	0/0	0/0	0/0	0/0	0/0	0/0	0/0	0/0	0/0	0/0	0/0	0/0	0/0	0/0	0/0
scaffold_1	31416135	2826	C	T	.	PASS	NS=91;AF=0.989,0.011;AC=2;AN=84	GT	0/0	0/0	0/0	0/0	0/0	0/0	0/0	0/0	0/0	0/0	0/0	0/0	0/0	0/0	0/1	0/1	0/0	0/0	0/0	0/0	0/0	0/0	0/0	0/0	0/0	0/0	0/0	0/0	0/0	0/0	0/0	0/0	0/0	0/0	0/0	0/0	0/0	0/0	0/0	0/0	0/0	0/0
scaffold_1	31416078	2827	T	A	.	PASS	NS=91;AF=0.995,0.005;AC=1;AN=84	GT	0/0	0/0	0/0	0/0	0/0	0/0	0/0	0/0	0/0	0/0	0/0	0/0	0/0	0/0	0/0	0/0	0/0	0/0	0/0	0/0	0/0	0/1	0/0	0/0	0/0	0/0	0/0	0/0	0/0	0/0	0/0	0/0	0/0	0/0	0/0	0/0	0/0	0/0	0/0	0/0	0/0	0/0
scaffold_1	3141760	2828	C	G	.	PASS	NS=91;AF=0.835,0.165;AC=30;AN=84	GT	0/0	0/0	1/1	0/1	0/0	0/0	0/1	0/0	1/1	1/1	1/1	0/0	0/0	0/0	0/0	0/1	0/1	1/1	1/1	0/1	0/1	1/1	0/0	0/0	0/1	1/1	0/1	0/1	0/1	0/0	0/1	0/0	0/1	0/1	0/0	0/0	0/1	0/0	0/0	0/0	0/0	0/0
scaffold_1	3158633	2842	T	C	.	PASS	NS=91;AF=0.934,0.066;AC=12;AN=84	GT	0/0	0/0	0/0	1/0	0/0	0/0	0/0	0/0	1/1	1/0	1/0	0/0	0/0	0/0	0/0	0/0	0/0	0/0	1/0	0/0	1/0	1/1	0/0	0/0	0/0	0/0	0/0	1/0	1/0	0/0	0/0	0/0	0/0	0/0	0/0	0/0	0/0	0/0	1/0	0/0	0/0	0/0
scaffold_1	3191529	2863	C	A	.	PASS	NS=91;AF=0.929,0.071;AC=13;AN=84	GT	0/0	0/0	0/0	0/1	0/0	0/0	0/0	0/0	1/1	0/1	0/1	0/0	0/0	0/0	0/0	0/0	0/0	0/0	0/1	0/0	1/1	1/1	0/0	0/0	0/0	0/1	0/1	0/1	0/0	0/0	0/0	0/0	0/0	0/0	0/0	0/0	0/0	0/0	0/0	0/0	0/0	0/0
scaffold_1	3194421	2865	T	C	.	PASS	NS=91;AF=0.956,0.044;AC=8;AN=84	GT	0/0	0/0	0/0	0/0	0/0	0/0	0/0	0/0	0/0	0/0	0/0	0/0	0/0	0/0	0/0	0/0	0/0	0/0	0/0	0/0	0/0	0/0	0/0	0/0	0/0	0/0	0/0	0/0	0/0	0/0	0/0	0/0	0/0	0/0	0/0	0/0	1/0	0/0	1/0	1/1	1/1	1/1
scaffold_1	3201453	2867	T	C	.	PASS	NS=91;AF=0.918,0.082;AC=15;AN=84	GT	0/0	0/0	1/0	0/0	0/0	0/0	0/0	0/0	0/0	0/0	0/0	1/1	1/1	0/0	0/0	1/0	1/0	1/1	0/0	0/0	0/0	0/0	0/0	1/0	0/0	0/0	0/0	0/0	0/0	1/0	1/0	0/0	1/0	1/0	0/0	0/0	1/0	0/0	0/0	0/0	0/0	0/0
scaffold_1	32127454	2873	C	T	.	PASS	NS=91;AF=0.879,0.121;AC=22;AN=84	GT	1/0	1/1	0/0	1/0	1/0	0/0	1/0	1/0	1/0	0/0	0/0	0/0	1/0	0/0	1/1	1/0	1/0	1/0	0/0	0/0	0/0	0/0	1/0	1/0	0/0	0/0	0/0	0/0	0/0	0/0	0/0	0/0	0/0	1/0	1/0	1/1	0/0	1/0	0/0	0/0	0/0	1/0
scaffold_1	3223786	2888	C	T	.	PASS	NS=91;AF=0.989,0.011;AC=2;AN=84	GT	0/0	0/0	0/0	1/1	0/0	0/0	0/0	0/0	0/0	0/0	0/0	0/0	0/0	0/0	0/0	0/0	0/0	0/0	0/0	0/0	0/0	0/0	0/0	0/0	0/0	0/0	0/0	0/0	0/0	0/0	0/0	0/0	0/0	0/0	0/0	0/0	0/0	0/0	0/0	0/0	0/0	0/0
scaffold_1	3227161	2891	C	T	.	PASS	NS=91;AF=0.984,0.016;AC=3;AN=84	GT	0/0	0/0	0/0	0/0	0/0	0/0	0/0	0/0	0/0	0/0	0/0	0/0	1/0	0/0	0/0	0/0	1/0	0/0	0/0	0/0	0/0	0/0	0/0	0/0	0/0	0/0	0/0	0/0	0/0	0/0	1/0	0/0	0/0	0/0	0/0	0/0	0/0	0/0	0/0	0/0	0/0	0/0
scaffold_1	3239230	2905	A	G	.	PASS	NS=91;AF=0.813,0.187;AC=29;AN=84	GT	1/1	1/1	1/1	0/0	1/0	1/0	0/0	0/0	1/0	0/0	0/0	0/0	0/0	0/0	1/1	1/0	1/1	1/0	0/0	0/0	0/0	0/0	1/0	1/0	0/0	0/0	0/0	0/0	1/0	1/0	1/1	1/0	1/1	1/1	0/0	1/1	1/0	0/0	0/0	0/0	0/0	0/0
scaffold_1	3240505	2908	C	T	.	PASS	NS=91;AF=0.929,0.071;AC=13;AN=84	GT	0/0	0/0	0/1	1/1	0/1	0/1	0/1	0/0	0/0	0/0	0/0	0/0	0/0	0/1	0/0	0/0	0/0	0/0	0/0	0/0	0/0	0/1	0/0	0/1	0/0	0/0	0/0	0/1	0/1	0/1	0/0	0/0	0/0	0/0	0/1	0/0	0/0	0/0	0/0	0/0	0/0	0/0
scaffold_1	3246367	2917	C	A	.	PASS	NS=91;AF=0.973,0.027;AC=5;AN=84	GT	0/0	0/0	0/0	0/0	0/0	0/0	0/0	0/0	0/0	0/0	0/0	1/1	1/1	0/0	0/0	0/0	0/0	0/0	0/0	0/0	0/0	0/0	0/0	0/0	0/0	0/0	0/0	0/0	0/0	0/0	0/0	0/0	0/0	0/1	0/0	0/0	0/0	0/0	0/0	0/0	0/0	0/0
scaffold_1	3247314	2918	A	G	.	PASS	NS=91;AF=0.978,0.022;AC=4;AN=84	GT	0/0	0/0	0/0	0/0	0/0	0/0	0/0	0/0	0/0	0/0	0/0	0/0	0/0	0/0	0/0	0/0	0/0	0/0	0/0	0/0	0/0	0/0	0/0	0/0	0/0	0/0	0/0	0/0	0/0	0/0	0/0	0/0	0/0	0/0	0/0	0/0	0/0	0/0	0/0	0/1	0/1	1/1
scaffold_1	3255876	2922	G	A	.	PASS	NS=91;AF=0.989,0.011;AC=2;AN=84	GT	0/0	0/0	0/0	0/0	0/0	0/0	0/0	0/0	0/0	0/0	0/0	0/0	0/0	0/0	0/0	0/0	0/0	0/0	0/0	0/0	0/0	0/0	0/0	0/0	0/0	0/0	0/0	0/0	0/0	0/0	0/0	0/0	0/0	0/0	0/0	0/0	0/0	0/0	0/0	1/0	1/0	0/0
scaffold_1	3271876	2932	G	A	.	PASS	NS=91;AF=0.951,0.049;AC=9;AN=84	GT	0/0	0/0	1/1	0/0	0/0	0/0	0/0	0/0	0/0	0/0	0/0	0/0	0/0	0/0	0/0	0/0	0/0	1/0	0/0	0/0	0/0	0/0	0/0	0/0	0/0	0/0	0/0	0/0	0/0	0/0	0/0	0/0	1/0	1/0	0/0	0/0	0/0	1/1	1/1	0/0	0/0	0/0
scaffold_1	3280405	2943	A	C	.	PASS	NS=91;AF=0.984,0.016;AC=3;AN=84	GT	0/0	0/0	0/0	0/0	0/0	0/0	0/0	0/0	0/0	0/0	0/0	0/0	0/0	0/0	0/0	0/0	0/0	0/0	0/0	0/0	0/1	0/1	0/0	0/0	0/0	0/0	0/0	0/1	0/0	0/0	0/0	0/0	0/0	0/0	0/0	0/0	0/0	0/0	0/0	0/0	0/0	0/0
scaffold_1	3289822	2957	C	T	.	PASS	NS=91;AF=0.951,0.049;AC=9;AN=84	GT	0/0	0/0	0/0	0/0	0/0	0/0	1/1	1/1	0/0	0/0	0/0	0/0	0/0	0/0	0/0	0/0	0/0	0/0	0/0	0/0	0/0	0/0	0/0	0/0	0/0	0/0	0/0	0/1	0/0	0/1	0/0	0/1	0/0	0/0	0/0	0/0	0/0	0/1	0/1	0/0	0/0	0/0
scaffold_1	33115788	2976	T	C	.	PASS	NS=91;AF=0.846,0.154;AC=28;AN=84	GT	1/0	1/0	0/0	1/0	1/0	1/0	0/0	0/0	0/0	0/0	0/0	1/1	1/1	1/1	1/1	1/0	0/0	0/0	0/0	0/0	0/0	0/0	1/1	1/0	0/0	0/0	0/0	0/0	0/0	1/0	1/1	1/1	1/0	1/1	1/0	1/0	1/0	0/0	0/0	0/0	0/0	0/0
scaffold_1	3314763	2978	A	G	.	PASS	NS=91;AF=0.989,0.011;AC=2;AN=84	GT	0/0	0/0	0/0	0/0	0/0	0/0	0/0	0/0	0/0	0/0	0/0	0/0	0/0	0/0	0/0	0/0	0/0	0/0	0/0	0/0	0/0	0/0	0/0	0/0	0/0	0/0	0/0	0/0	0/0	0/0	0/0	0/0	0/0	0/0	0/0	0/0	0/0	0/0	0/0	0/1	0/1	0/0
scaffold_1	3324465	2982	T	C	.	PASS	NS=91;AF=0.951,0.049;AC=9;AN=84	GT	0/0	0/0	0/0	0/1	0/1	0/0	0/0	0/0	0/0	0/0	0/0	0/0	0/0	0/0	0/1	0/0	0/1	0/0	0/0	0/0	0/0	0/0	0/0	0/0	0/0	0/0	0/0	0/0	0/0	0/0	1/1	0/1	0/1	0/0	0/0	0/1	0/0	0/0	0/0	0/0	0/0	0/0
scaffold_1	3336137	2984	A	C	.	PASS	NS=91;AF=0.918,0.082;AC=15;AN=84	GT	0/0	0/0	0/0	0/0	0/0	0/0	0/0	0/0	1/1	1/1	0/1	0/0	0/0	0/0	0/0	0/0	0/0	0/1	0/1	0/1	0/0	0/1	0/0	0/0	1/1	1/1	1/1	0/0	0/0	0/0	0/0	0/0	0/0	0/0	0/0	0/0	0/0	0/0	0/0	0/0	0/0	0/0
scaffold_1	334287	2986	T	G	.	PASS	NS=91;AF=0.538,0.462;AC=33;AN=84	GT	0/0	1/0	0/0	0/0	0/0	0/0	1/0	1/1	1/1	1/1	1/1	0/0	0/0	0/0	0/0	0/0	0/0	0/0	1/1	1/1	1/1	1/1	0/0	0/0	1/1	1/1	1/1	1/0	1/1	0/0	0/0	0/0	0/0	0/0	0/0	0/0	0/0	0/0	0/0	1/1	1/1	1/1
scaffold_1	334237	2987	C	T	.	PASS	NS=91;AF=0.549,0.451;AC=82;AN=84	GT	1/1	1/1	1/1	1/1	1/1	1/1	1/1	1/1	1/1	1/1	1/1	1/1	1/1	1/1	1/1	1/1	1/1	1/1	1/1	1/1	1/1	1/1	1/1	1/1	1/1	1/1	1/1	1/1	1/1	1/1	1/1	1/1	1/1	1/1	1/1	1/1	1/1	1/0	1/0	1/1	1/1	1/1
scaffold_1	3342688	2989	C	A	.	PASS	NS=91;AF=0.995,0.005;AC=1;AN=84	GT	0/0	0/0	0/0	0/0	0/0	0/0	0/0	0/0	0/0	0/0	0/0	0/0	0/0	0/0	0/0	0/0	0/0	0/0	0/0	0/0	0/0	0/0	0/0	0/0	0/0	0/0	0/0	0/0	0/0	0/0	0/0	0/0	0/0	0/0	0/0	0/0	0/0	0/1	0/0	0/0	0/0	0/0
scaffold_1	3359283	2991	C	A	.	PASS	NS=91;AF=0.995,0.005;AC=1;AN=84	GT	0/0	0/0	0/0	0/0	0/0	0/0	0/0	0/0	0/0	0/0	0/0	0/0	0/0	0/0	0/0	0/0	0/0	0/0	0/0	0/0	0/0	0/0	0/0	0/0	0/0	0/0	0/0	0/0	0/0	0/0	0/0	0/0	0/0	0/0	0/0	0/0	0/0	0/0	0/1	0/0	0/0	0/0
scaffold_1	3365705	2992	A	G	.	PASS	NS=91;AF=0.885,0.115;AC=21;AN=84	GT	0/0	0/1	0/1	0/1	0/1	0/0	0/0	0/0	1/1	1/1	0/0	0/0	0/0	0/0	0/0	0/0	0/1	0/1	0/1	0/1	1/1	0/1	0/0	0/0	0/0	0/0	0/0	1/1	0/1	1/1	0/0	0/1	0/0	0/0	0/0	0/0	0/0	0/0	0/0	0/0	0/0	0/0
scaffold_1	3365682	2993	G	T	.	PASS	NS=91;AF=0.995,0.005;AC=1;AN=84	GT	0/0	0/0	0/0	0/0	0/0	0/0	0/0	0/0	0/0	0/0	0/0	0/0	0/0	0/0	0/0	0/0	1/0	0/0	0/0	0/0	0/0	0/0	0/0	0/0	0/0	0/0	0/0	0/0	0/0	0/0	0/0	0/0	0/0	0/0	0/0	0/0	0/0	0/0	0/0	0/0	0/0	0/0
scaffold_1	3368488	2994	A	T	.	PASS	NS=91;AF=0.802,0.198;AC=36;AN=84	GT	1/1	0/0	0/1	1/1	0/1	1/1	1/1	1/1	0/0	0/0	0/0	1/1	1/1	0/1	1/1	0/1	0/0	0/1	0/0	0/0	0/0	0/0	1/1	1/1	0/0	0/0	0/0	0/0	0/0	0/0	1/1	0/1	1/1	1/1	1/1	1/1	0/0	0/0	0/0	0/0	0/0	0/0
scaffold_1	3384483	2995	C	G	.	PASS	NS=91;AF=0.978,0.022;AC=4;AN=84	GT	0/0	0/0	0/0	0/0	0/0	0/0	0/0	0/0	0/1	1/1	0/0	0/0	0/0	0/0	0/0	0/0	0/0	0/0	0/0	0/0	0/0	0/0	0/0	0/0	0/0	0/0	0/0	0/0	0/1	0/0	0/0	0/0	0/0	0/0	0/0	0/0	0/0	0/0	0/0	0/0	0/0	0/0
scaffold_1	3457503	3012	G	A	.	PASS	NS=91;AF=0.923,0.077;AC=14;AN=84	GT	0/0	1/1	0/0	0/0	1/0	0/0	0/0	0/0	0/0	0/0	1/0	0/0	0/0	0/0	1/1	0/0	0/0	0/0	0/0	0/0	0/0	1/0	1/1	1/1	0/0	1/0	0/0	1/1	0/0	0/0	0/0	0/0	0/0	0/0	0/0	0/0	0/0	0/0	0/0	0/0	0/0	0/0
scaffold_1	3490892	3016	A	T	.	PASS	NS=91;AF=0.995,0.005;AC=1;AN=84	GT	0/0	0/0	0/0	0/0	0/0	0/0	0/0	0/0	0/0	0/0	0/0	0/0	0/0	0/0	0/0	0/0	0/0	0/0	0/0	0/0	0/0	0/0	0/0	0/0	0/0	0/0	0/0	0/0	0/0	0/0	0/0	0/0	0/0	0/0	0/0	0/0	0/0	1/0	0/0	0/0	0/0	0/0
scaffold_1	3518189	3019	A	C	.	PASS	NS=91;AF=0.907,0.093;AC=17;AN=84	GT	0/0	0/0	0/0	0/0	0/0	0/0	1/1	1/1	1/1	0/0	1/0	0/0	0/0	0/0	0/0	0/0	0/0	0/0	1/1	1/0	0/0	1/0	0/0	0/0	1/0	1/0	1/1	1/1	0/0	0/0	0/0	0/0	0/0	0/0	0/0	0/0	0/0	0/0	0/0	0/0	0/0	0/0
scaffold_1	3534987	3024	G	T	.	PASS	NS=91;AF=0.984,0.016;AC=3;AN=84	GT	1/1	0/0	0/0	0/0	0/0	0/0	0/0	0/0	0/0	0/0	0/0	0/0	0/0	0/0	0/0	0/0	0/0	0/0	0/0	0/0	0/0	0/0	0/0	0/0	0/0	0/0	0/0	0/0	0/0	0/0	0/0	0/0	0/0	0/0	0/1	0/0	0/0	0/0	0/0	0/0	0/0	0/0
scaffold_1	3557639	3036	G	T	.	PASS	NS=91;AF=0.83,0.17;AC=31;AN=84	GT	1/1	0/1	0/0	0/1	1/1	1/1	1/1	1/1	0/0	0/0	0/0	0/0	0/0	0/1	0/0	0/1	0/1	0/0	0/1	0/0	0/0	1/1	0/1	0/1	1/1	0/1	0/1	0/0	0/0	0/0	1/1	1/1	0/1	0/0	0/1	0/1	0/0	0/0	0/0	0/0	0/0	0/0
scaffold_1	3596704	3041	G	T	.	PASS	NS=91;AF=0.962,0.038;AC=7;AN=84	GT	0/0	0/0	1/0	0/0	0/0	0/0	0/0	0/0	0/0	0/0	0/0	0/0	0/0	0/0	0/0	0/0	0/0	1/0	0/0	0/0	0/0	0/0	0/0	0/0	0/0	0/0	0/0	0/0	0/0	0/0	0/0	1/0	1/1	1/0	0/0	0/0	1/0	0/0	0/0	0/0	0/0	0/0
scaffold_1	3609575	3049	A	G	.	PASS	NS=91;AF=0.945,0.055;AC=10;AN=84	GT	0/0	0/0	0/0	0/0	0/0	0/0	0/0	0/0	0/0	0/0	0/0	0/0	0/0	1/0	0/0	0/0	0/0	0/0	0/0	0/0	0/0	0/0	0/0	0/0	0/0	0/0	0/0	0/0	0/0	0/0	0/0	0/0	0/0	0/0	0/0	0/0	0/0	1/0	1/1	1/1	1/1	1/1
scaffold_1	3613470	3051	C	T	.	PASS	NS=91;AF=0.989,0.011;AC=2;AN=84	GT	0/0	0/0	0/0	0/0	0/0	0/0	0/0	0/0	0/0	0/0	0/0	0/0	0/0	0/1	0/0	0/0	0/0	0/0	0/0	0/0	0/0	0/0	0/0	0/0	0/0	0/0	0/0	0/1	0/0	0/0	0/0	0/0	0/0	0/0	0/0	0/0	0/0	0/0	0/0	0/0	0/0	0/0
scaffold_1	3613393	3052	G	T	.	PASS	NS=91;AF=0.995,0.005;AC=1;AN=84	GT	0/0	0/0	0/0	0/0	0/0	0/0	0/0	0/0	0/0	0/0	0/0	0/0	0/0	0/0	0/0	0/0	0/0	0/0	0/0	0/0	0/0	0/0	0/0	0/0	0/0	0/0	0/0	0/0	0/0	0/0	0/0	0/0	0/0	0/0	0/0	0/0	0/0	1/0	0/0	0/0	0/0	0/0
scaffold_1	3630502	3053	T	G	.	PASS	NS=91;AF=0.989,0.011;AC=2;AN=84	GT	1/1	0/0	0/0	0/0	0/0	0/0	0/0	0/0	0/0	0/0	0/0	0/0	0/0	0/0	0/0	0/0	0/0	0/0	0/0	0/0	0/0	0/0	0/0	0/0	0/0	0/0	0/0	0/0	0/0	0/0	0/0	0/0	0/0	0/0	0/0	0/0	0/0	0/0	0/0	0/0	0/0	0/0
scaffold_1	3649058	3063	C	T	.	PASS	NS=91;AF=0.907,0.093;AC=17;AN=84	GT	0/0	0/0	0/1	1/1	0/0	0/0	0/0	0/0	0/0	0/0	0/0	1/1	1/1	0/0	0/0	0/0	0/0	1/1	0/0	0/0	0/0	0/0	0/0	0/0	0/0	0/0	0/0	0/0	0/0	0/1	1/1	0/1	1/1	0/1	0/0	0/0	0/1	0/0	0/0	0/0	0/0	0/0
scaffold_1	3679210	3076	A	G	.	PASS	NS=91;AF=0.538,0.462;AC=70;AN=84	GT	1/1	1/1	1/1	1/1	1/1	0/0	1/1	1/1	1/1	1/1	1/1	1/1	1/1	1/1	1/0	1/1	1/0	1/1	1/1	1/1	1/1	1/1	1/1	1/1	1/1	1/1	1/1	1/1	1/1	1/1	1/1	1/0	1/1	1/1	1/0	1/0	1/1	1/1	1/0	0/0	0/0	0/0
scaffold_1	3705119	3096	A	T	.	PASS	NS=91;AF=0.703,0.297;AC=54;AN=84	GT	1/1	1/1	0/0	0/0	1/1	0/0	0/0	0/0	1/1	1/1	1/1	0/0	0/0	1/1	0/0	1/1	0/0	0/0	1/1	1/1	1/1	1/1	1/1	1/1	1/1	1/1	1/1	1/1	1/1	0/0	1/1	0/0	0/0	0/0	1/1	1/1	0/1	0/1	1/1	1/1	1/1	1/1
scaffold_1	3704987	3097	C	A	.	PASS	NS=91;AF=0.995,0.005;AC=1;AN=84	GT	0/0	0/0	0/0	0/0	0/0	0/0	0/0	0/0	0/0	0/0	0/0	0/0	0/0	0/0	0/0	0/0	0/0	0/0	0/0	0/0	0/0	0/0	0/0	0/0	0/0	0/0	0/0	0/0	0/0	0/0	0/0	0/0	0/0	0/0	0/0	0/0	0/0	0/0	0/1	0/0	0/0	0/0
scaffold_1	3711366	3100	C	T	.	PASS	NS=91;AF=0.896,0.104;AC=19;AN=84	GT	0/0	0/0	0/0	0/0	1/0	1/1	1/0	1/1	0/0	0/0	1/0	0/0	0/0	1/0	1/0	0/0	0/0	0/0	1/0	0/0	0/0	0/0	0/0	1/0	0/0	0/0	0/0	0/0	0/0	0/0	0/0	0/0	0/0	0/0	0/0	1/1	0/0	0/0	1/0	1/1	1/1	1/0
scaffold_1	3717914	3106	G	T	.	PASS	NS=91;AF=0.995,0.005;AC=1;AN=84	GT	0/0	0/0	0/0	0/0	0/0	1/0	0/0	0/0	0/0	0/0	0/0	0/0	0/0	0/0	0/0	0/0	0/0	0/0	0/0	0/0	0/0	0/0	0/0	0/0	0/0	0/0	0/0	0/0	0/0	0/0	0/0	0/0	0/0	0/0	0/0	0/0	0/0	0/0	0/0	0/0	0/0	0/0
scaffold_1	3729175	3108	C	G	.	PASS	NS=91;AF=0.989,0.011;AC=2;AN=84	GT	0/0	0/0	0/0	0/0	0/0	0/0	0/1	0/1	0/0	0/0	0/0	0/0	0/0	0/0	0/0	0/0	0/0	0/0	0/0	0/0	0/0	0/0	0/0	0/0	0/0	0/0	0/0	0/0	0/0	0/0	0/0	0/0	0/0	0/0	0/0	0/0	0/0	0/0	0/0	0/0	0/0	0/0
scaffold_1	3729025	3109	G	A	.	PASS	NS=91;AF=0.989,0.011;AC=2;AN=84	GT	0/0	0/0	0/0	0/0	0/0	0/0	0/0	0/0	0/0	0/0	0/0	0/0	0/0	0/0	0/0	0/0	0/0	0/0	0/0	0/0	0/0	0/0	0/0	0/0	0/0	0/0	0/0	0/0	0/0	0/0	0/0	0/0	0/0	0/0	0/0	0/0	0/0	1/1	0/0	0/0	0/0	0/0
scaffold_1	3736131	3111	T	C	.	PASS	NS=91;AF=0.94,0.06;AC=11;AN=84	GT	0/0	0/0	0/0	0/0	0/0	0/0	0/0	0/0	0/0	0/0	0/1	0/0	0/0	0/0	0/0	0/0	0/0	0/0	0/0	0/0	0/0	0/1	0/0	0/0	1/1	1/1	1/1	0/1	1/1	0/0	0/0	0/0	0/0	0/0	0/0	0/0	0/0	0/0	0/0	0/0	0/0	0/0
scaffold_1	3757921	3122	A	G	.	PASS	NS=91;AF=0.995,0.005;AC=1;AN=84	GT	0/0	0/0	0/0	0/0	0/0	0/0	0/0	0/0	0/0	0/0	0/0	0/0	0/0	0/0	0/0	0/0	0/0	0/0	0/0	0/0	0/0	0/0	0/0	0/0	0/0	0/0	0/0	0/0	0/0	0/0	0/0	0/0	0/0	0/0	0/0	0/0	0/0	0/1	0/0	0/0	0/0	0/0
scaffold_1	3757781	3123	C	A	.	PASS	NS=91;AF=0.533,0.467;AC=39;AN=84	GT	1/1	0/0	0/1	1/1	0/1	0/0	0/0	0/0	0/1	0/0	0/0	1/1	0/1	1/1	0/1	1/1	1/1	1/1	0/0	1/1	1/1	0/1	0/1	0/0	0/0	0/0	0/0	0/0	0/1	0/1	1/1	0/1	1/1	1/1	0/1	0/0	0/1	1/1	0/0	0/0	0/0	0/1
scaffold_1	3798346	3135	G	A	.	PASS	NS=91;AF=0.989,0.011;AC=2;AN=84	GT	0/0	0/0	0/0	0/0	0/0	0/0	0/0	0/0	0/0	0/0	0/0	0/0	0/0	0/0	0/0	0/0	0/0	0/0	0/0	0/0	0/0	0/0	0/0	0/0	0/0	0/0	0/0	0/0	0/0	0/0	0/0	0/0	0/0	0/0	1/1	0/0	0/0	0/0	0/0	0/0	0/0	0/0
scaffold_1	3862973	3145	C	T	.	PASS	NS=91;AF=0.802,0.198;AC=36;AN=84	GT	0/0	0/1	0/0	0/0	0/0	0/0	0/0	0/0	1/1	1/1	0/1	0/1	1/1	1/1	0/0	0/0	0/0	0/0	0/1	1/1	1/1	1/1	0/1	0/0	0/1	1/1	1/1	1/1	0/0	0/0	0/0	0/1	0/1	0/1	0/0	0/0	0/0	0/0	0/1	1/1	1/1	1/1
scaffold_1	3886066	3154	G	C	.	PASS	NS=91;AF=0.945,0.055;AC=10;AN=84	GT	0/0	0/0	0/0	0/0	1/1	1/1	0/0	0/0	0/0	0/0	0/0	0/0	0/0	0/0	0/0	0/1	0/0	0/0	0/1	0/0	0/0	0/0	0/1	0/0	0/0	0/0	0/0	0/0	0/0	0/0	0/0	0/0	0/0	0/0	0/1	1/1	0/0	0/0	0/0	0/0	0/0	0/0
scaffold_1	3886242	3155	A	T	.	PASS	NS=91;AF=0.725,0.275;AC=19;AN=84	GT	0/1	0/1	0/0	0/0	0/1	0/0	0/0	0/0	0/0	0/1	0/0	0/1	0/0	0/1	0/1	0/1	0/0	0/0	0/1	0/0	0/1	0/0	0/1	0/1	0/0	0/0	0/0	0/0	0/1	0/1	0/0	0/0	0/1	0/0	0/0	0/0	0/0	0/1	0/1	0/1	0/1	0/0
scaffold_1	3889118	3157	C	T	.	PASS	NS=91;AF=0.995,0.005;AC=1;AN=84	GT	0/0	0/0	0/0	0/0	0/0	0/0	0/0	0/0	0/0	0/0	0/0	0/0	0/0	0/0	0/0	1/0	0/0	0/0	0/0	0/0	0/0	0/0	0/0	0/0	0/0	0/0	0/0	0/0	0/0	0/0	0/0	0/0	0/0	0/0	0/0	0/0	0/0	0/0	0/0	0/0	0/0	0/0
scaffold_1	3900409	3160	G	A	.	PASS	NS=91;AF=0.912,0.088;AC=16;AN=84	GT	0/0	0/0	0/0	0/0	1/1	1/1	0/0	0/0	1/0	0/0	0/0	0/0	0/0	1/0	1/0	0/0	0/0	0/0	0/0	1/0	0/0	1/0	1/0	0/0	0/0	0/0	0/0	1/0	1/0	0/0	0/0	0/0	0/0	0/0	1/0	1/1	0/0	1/0	0/0	0/0	0/0	0/0
scaffold_1	3900339	3161	T	C	.	PASS	NS=91;AF=0.94,0.06;AC=11;AN=84	GT	0/0	0/0	0/0	0/0	0/0	0/0	0/0	0/0	0/1	0/1	0/1	0/0	0/0	0/0	0/0	0/0	0/0	0/0	0/1	0/1	0/1	0/1	0/0	0/0	0/1	0/0	0/0	0/1	0/1	0/0	0/0	0/0	0/0	0/0	0/0	0/0	0/0	0/1	0/0	0/0	0/0	0/0
scaffold_1	3911113	3162	C	T	.	PASS	NS=91;AF=0.901,0.099;AC=18;AN=84	GT	1/1	0/0	0/0	1/0	0/0	0/0	0/0	0/0	1/0	1/0	0/0	0/0	0/0	0/0	0/0	1/1	0/0	0/0	1/0	1/0	0/0	0/0	1/0	0/0	1/1	1/0	1/1	0/0	1/0	0/0	0/0	0/0	1/0	1/0	0/0	0/0	0/0	0/0	0/0	0/0	0/0	0/0
scaffold_1	394390	3173	T	C	.	PASS	NS=91;AF=0.995,0.005;AC=1;AN=84	GT	0/0	0/0	0/0	0/0	0/0	0/0	0/0	0/0	0/0	0/0	0/0	0/0	0/0	0/0	0/0	0/0	0/0	0/0	0/0	0/0	0/0	0/0	0/0	0/0	0/0	0/0	0/0	0/0	0/0	0/0	0/0	0/0	0/0	0/0	0/0	0/0	0/0	0/1	0/0	0/0	0/0	0/0
scaffold_1	396999	3180	T	A	.	PASS	NS=91;AF=0.984,0.016;AC=3;AN=84	GT	0/0	0/0	0/0	0/0	0/0	0/0	0/0	0/0	0/0	0/0	0/0	0/0	0/0	0/0	0/0	0/0	0/0	0/0	0/0	0/0	0/0	0/0	0/0	0/0	0/0	0/0	0/0	0/0	0/0	0/0	0/0	0/0	0/0	0/0	0/0	0/0	0/0	0/0	0/0	1/0	1/0	1/0
scaffold_1	3982569	3184	C	A	.	PASS	NS=91;AF=0.962,0.038;AC=7;AN=84	GT	0/0	0/0	0/0	0/0	0/0	0/0	0/0	0/0	0/0	0/1	0/1	0/0	0/0	0/0	0/0	0/0	0/0	0/0	0/0	1/1	0/0	0/1	0/0	0/0	0/0	0/0	0/1	0/0	0/1	0/0	0/0	0/0	0/0	0/0	0/0	0/0	0/0	0/0	0/0	0/0	0/0	0/0
scaffold_1	4000101	3193	T	C	.	PASS	NS=91;AF=0.978,0.022;AC=4;AN=84	GT	0/0	0/0	0/0	0/0	0/0	0/0	0/0	0/0	0/0	0/0	0/0	0/1	0/0	0/0	0/0	0/0	0/0	0/0	0/0	0/0	0/0	0/0	0/0	0/0	0/0	0/0	0/0	0/0	0/0	0/0	0/0	0/1	0/1	0/1	0/0	0/0	0/0	0/0	0/0	0/0	0/0	0/0
scaffold_1	4027972	3203	G	A	.	PASS	NS=91;AF=0.995,0.005;AC=1;AN=84	GT	0/0	0/0	0/0	0/0	0/0	0/0	0/0	0/0	0/0	0/0	0/0	0/0	0/0	0/0	0/0	0/0	0/0	0/0	0/0	0/0	0/0	0/0	0/0	0/0	0/0	0/0	0/0	0/0	0/0	0/0	0/0	0/0	0/0	0/0	0/0	0/0	0/0	1/0	0/0	0/0	0/0	0/0
scaffold_1	4032282	3205	A	G	.	PASS	NS=91;AF=0.769,0.231;AC=16;AN=84	GT	0/0	0/0	0/0	0/0	0/0	0/0	0/0	0/0	1/1	0/0	0/1	0/1	0/0	0/0	0/0	0/0	0/0	0/0	1/1	0/0	0/1	0/0	0/0	0/0	1/1	1/1	1/1	1/1	0/1	0/0	0/0	0/0	0/0	0/0	0/0	0/0	0/0	0/0	0/0	0/0	0/0	0/0
scaffold_1	4032183	3206	C	T	.	PASS	NS=91;AF=0.995,0.005;AC=1;AN=84	GT	0/0	0/0	0/0	0/0	0/0	0/0	0/0	0/0	0/0	0/0	0/0	1/0	0/0	0/0	0/0	0/0	0/0	0/0	0/0	0/0	0/0	0/0	0/0	0/0	0/0	0/0	0/0	0/0	0/0	0/0	0/0	0/0	0/0	0/0	0/0	0/0	0/0	0/0	0/0	0/0	0/0	0/0
scaffold_1	4041256	3207	T	A	.	PASS	NS=91;AF=0.973,0.027;AC=5;AN=84	GT	0/0	0/0	0/0	0/0	0/0	0/0	0/1	1/1	0/0	0/0	0/0	0/0	0/0	0/0	0/0	0/0	0/0	0/0	0/0	0/0	0/0	0/0	0/0	0/0	0/0	0/0	0/0	0/0	0/0	0/0	0/0	0/0	0/0	0/0	0/0	0/0	0/0	0/0	0/0	0/1	0/1	0/0
scaffold_1	4041344	3208	G	A	.	PASS	NS=91;AF=0.995,0.005;AC=1;AN=84	GT	0/0	0/0	0/0	0/0	0/0	0/0	1/0	0/0	0/0	0/0	0/0	0/0	0/0	0/0	0/0	0/0	0/0	0/0	0/0	0/0	0/0	0/0	0/0	0/0	0/0	0/0	0/0	0/0	0/0	0/0	0/0	0/0	0/0	0/0	0/0	0/0	0/0	0/0	0/0	0/0	0/0	0/0
scaffold_1	4047202	3210	G	A	.	PASS	NS=91;AF=0.736,0.264;AC=48;AN=84	GT	1/1	0/0	1/1	1/1	1/1	1/1	0/0	0/0	0/1	1/1	0/1	1/1	1/1	0/1	1/1	0/0	1/1	1/1	0/0	0/1	0/1	1/1	1/1	0/0	0/0	0/0	0/0	0/0	0/1	1/1	1/1	1/1	1/1	1/1	1/1	1/1	1/1	0/0	0/0	0/0	0/0	0/0
scaffold_1	4047851	3211	A	C	.	PASS	NS=91;AF=0.989,0.011;AC=2;AN=84	GT	0/0	0/0	0/0	0/0	0/0	0/0	0/0	0/0	0/0	0/0	0/0	0/0	0/0	0/0	0/0	0/0	0/0	0/0	0/0	0/0	0/0	0/0	0/0	0/0	0/0	0/0	0/0	0/0	0/0	0/0	0/0	0/0	0/0	0/0	0/0	0/0	0/0	0/0	0/0	0/0	0/0	1/1
scaffold_1	4092851	3222	T	A	.	PASS	NS=91;AF=0.709,0.291;AC=53;AN=84	GT	0/0	1/1	1/1	1/1	0/0	0/0	0/0	0/0	1/1	1/0	1/1	1/0	1/1	1/0	1/0	1/0	1/1	1/1	1/0	1/0	1/1	1/0	1/1	1/1	1/0	1/1	1/0	1/0	1/0	1/0	1/1	1/1	1/1	1/1	0/0	0/0	1/0	1/0	1/1	1/0	1/0	1/1
scaffold_1	4126220	3235	C	T	.	PASS	NS=91;AF=0.912,0.088;AC=16;AN=84	GT	0/0	1/1	0/0	0/1	0/1	0/0	0/0	0/0	0/0	0/1	0/0	0/0	0/0	0/1	0/1	1/1	0/0	0/0	0/0	0/0	0/1	0/0	1/1	1/1	0/0	0/0	0/0	0/0	0/0	0/0	0/0	0/0	0/0	0/0	0/0	0/1	0/1	0/0	0/0	0/0	0/0	0/0
scaffold_1	4133790	3241	T	A	.	PASS	NS=91;AF=0.758,0.242;AC=3;AN=84	GT	0/0	0/0	0/0	0/0	0/0	0/0	0/0	0/0	0/0	0/0	0/0	0/0	0/0	0/0	0/0	0/0	1/1	0/0	0/0	0/0	0/0	0/0	0/0	0/0	0/0	0/0	0/0	0/0	0/0	0/0	0/0	0/0	0/0	0/0	0/0	0/0	0/0	1/0	0/0	0/0	0/0	0/0
scaffold_1	4133646	3242	G	A	.	PASS	NS=91;AF=0.615,0.385;AC=46;AN=84	GT	0/0	1/1	0/0	1/1	0/1	0/0	1/1	1/1	0/0	0/0	0/0	1/1	1/1	0/1	1/1	1/1	1/1	1/1	0/0	0/1	0/0	0/0	1/1	0/1	0/0	0/0	0/0	0/0	0/0	1/1	0/1	1/1	0/1	0/1	0/0	0/1	1/1	1/1	1/1	1/1	1/1	1/1
scaffold_1	414429	3243	A	T	.	PASS	NS=91;AF=0.626,0.374;AC=68;AN=84	GT	0/1	0/1	1/1	1/1	0/1	1/1	0/1	0/1	1/1	1/1	1/1	1/1	1/1	1/1	1/1	0/1	1/1	1/1	1/1	1/1	1/1	1/1	1/1	1/1	1/1	1/1	1/1	1/1	1/1	1/1	1/1	1/1	1/1	1/1	1/1	1/1	1/1	0/0	0/0	0/0	0/0	0/0
scaffold_1	4151058	3246	A	G	.	PASS	NS=91;AF=0.984,0.016;AC=3;AN=84	GT	0/0	0/0	0/0	0/0	0/0	0/0	0/0	0/0	0/0	0/0	0/0	0/0	0/0	0/0	0/0	0/0	0/0	0/0	0/0	0/0	0/0	0/0	0/0	0/0	0/0	0/0	0/0	0/0	0/0	0/0	0/0	1/0	1/0	1/0	0/0	0/0	0/0	0/0	0/0	0/0	0/0	0/0
scaffold_1	4175434	3250	T	C	.	PASS	NS=91;AF=0.989,0.011;AC=2;AN=84	GT	0/0	0/0	0/0	0/0	0/0	0/0	0/0	0/0	0/0	0/0	0/0	0/0	0/0	0/0	0/0	0/0	0/0	0/0	0/0	0/0	0/0	0/0	0/0	0/0	0/0	0/0	0/0	0/0	0/0	0/0	0/0	0/0	0/0	0/0	0/0	0/0	0/0	0/1	0/1	0/0	0/0	0/0
scaffold_1	4191867	3259	A	T	.	PASS	NS=91;AF=0.934,0.066;AC=12;AN=84	GT	0/0	0/0	0/0	1/0	0/0	1/0	0/0	0/0	0/0	0/0	0/0	1/0	1/1	0/0	0/0	1/0	0/0	1/0	0/0	0/0	0/0	0/0	0/0	0/0	0/0	0/0	0/0	0/0	0/0	1/0	1/0	1/0	0/0	0/0	0/0	0/0	1/0	1/0	0/0	0/0	0/0	0/0
scaffold_1	4244963	3267	C	T	.	PASS	NS=91;AF=0.995,0.005;AC=1;AN=84	GT	0/0	0/0	0/0	0/0	0/0	0/0	0/0	0/0	0/0	0/0	0/0	0/0	0/0	0/0	0/0	0/0	0/0	0/0	0/0	0/0	0/0	0/0	0/0	0/0	0/0	0/0	0/0	0/0	0/0	0/0	0/0	0/0	0/0	0/0	0/0	0/0	0/0	0/0	0/0	0/0	0/0	0/1
scaffold_1	4269051	3271	C	T	.	PASS	NS=91;AF=0.962,0.038;AC=7;AN=84	GT	1/0	0/0	1/0	0/0	0/0	1/0	0/0	0/0	0/0	0/0	0/0	0/0	0/0	0/0	0/0	0/0	1/1	0/0	0/0	0/0	0/0	0/0	1/0	0/0	0/0	0/0	0/0	0/0	0/0	0/0	0/0	0/0	0/0	0/0	0/0	0/0	0/0	0/0	0/0	0/0	0/0	1/0
scaffold_1	4269758	3272	A	T	.	PASS	NS=91;AF=0.989,0.011;AC=2;AN=84	GT	0/0	0/0	0/0	0/0	0/0	0/0	0/0	0/0	0/0	0/0	0/0	0/0	0/0	0/0	0/0	0/0	0/0	0/0	0/0	0/0	0/0	0/0	0/0	0/0	0/0	0/0	0/0	0/0	0/0	0/0	0/0	0/0	0/0	0/0	0/0	0/0	0/0	0/0	0/0	0/1	0/1	0/0
scaffold_1	4273058	3274	G	T	.	PASS	NS=91;AF=0.923,0.077;AC=14;AN=84	GT	0/0	0/0	0/0	1/0	1/0	1/0	0/0	0/0	0/0	0/0	0/0	0/0	0/0	0/0	0/0	0/0	0/0	0/0	0/0	0/0	0/0	0/0	0/0	0/0	0/0	0/0	0/0	0/0	0/0	1/0	1/0	0/0	0/0	0/0	1/1	1/1	0/0	1/1	1/1	0/0	0/0	1/0
scaffold_1	4279246	3278	A	T	.	PASS	NS=91;AF=0.764,0.236;AC=43;AN=84	GT	1/1	1/1	0/1	0/1	0/1	0/1	1/1	1/1	0/0	0/1	0/0	1/1	1/1	1/1	0/0	1/1	1/1	1/1	0/0	0/0	0/1	0/1	1/1	1/1	0/0	0/0	0/0	0/1	0/1	0/1	0/0	1/1	0/1	0/1	0/0	0/0	1/1	0/0	0/0	0/1	0/1	0/1
scaffold_1	4279183	3279	C	T	.	PASS	NS=91;AF=0.984,0.016;AC=3;AN=84	GT	0/0	0/0	0/0	0/0	0/0	0/0	0/0	0/0	0/0	0/0	0/0	0/0	0/0	0/0	1/0	0/0	0/0	0/0	0/0	0/0	0/0	0/0	0/0	0/0	0/0	0/0	0/0	0/0	0/0	0/0	0/0	0/0	0/0	0/0	0/0	0/0	0/0	0/0	1/1	0/0	0/0	0/0
scaffold_1	4287985	3285	C	T	.	PASS	NS=91;AF=0.995,0.005;AC=1;AN=84	GT	0/0	0/0	0/0	0/0	0/0	0/0	0/0	0/0	0/0	0/0	0/0	0/0	0/0	0/0	0/0	0/0	0/0	0/0	0/0	0/0	0/0	0/0	0/0	0/0	0/1	0/0	0/0	0/0	0/0	0/0	0/0	0/0	0/0	0/0	0/0	0/0	0/0	0/0	0/0	0/0	0/0	0/0
scaffold_1	4290610	3286	G	A	.	PASS	NS=91;AF=0.885,0.115;AC=21;AN=84	GT	0/0	0/0	1/0	1/1	1/0	1/0	0/0	0/0	0/0	0/0	0/0	0/0	1/0	1/1	0/0	0/0	0/0	0/0	0/0	0/0	0/0	0/0	0/0	0/0	0/0	0/0	0/0	0/0	0/0	1/1	1/1	1/0	1/0	1/1	1/0	1/1	1/1	0/0	0/0	0/0	0/0	0/0
scaffold_1	4290526	3287	C	T	.	PASS	NS=91;AF=0.995,0.005;AC=1;AN=84	GT	0/0	0/0	0/0	0/0	0/0	0/0	0/0	0/0	0/0	0/0	0/0	0/0	0/0	0/0	0/0	0/0	0/0	0/0	0/0	0/0	0/0	0/0	0/0	0/0	0/0	0/0	0/0	0/0	0/0	0/0	0/0	0/0	0/0	0/0	0/0	0/0	0/0	0/0	0/0	0/0	0/0	1/0
scaffold_1	4302823	3292	T	A	.	PASS	NS=91;AF=0.808,0.192;AC=35;AN=84	GT	1/0	0/0	1/1	1/0	1/0	1/0	0/0	0/0	0/0	0/0	0/0	0/0	0/0	1/1	1/1	1/1	1/0	1/0	0/0	1/0	0/0	0/0	1/0	0/0	0/0	0/0	0/0	0/0	0/0	1/0	1/0	0/0	1/0	1/1	1/0	1/1	1/0	1/1	1/1	1/1	1/1	1/1
scaffold_1	4309361	3295	G	A	.	PASS	NS=91;AF=0.819,0.181;AC=33;AN=84	GT	1/0	1/1	0/0	0/0	1/0	1/0	1/1	1/1	1/1	1/1	1/1	0/0	0/0	0/0	0/0	0/0	0/0	0/0	1/1	1/0	1/0	1/1	1/0	1/1	1/1	1/1	1/1	1/0	1/0	0/0	0/0	0/0	0/0	0/0	1/0	0/0	0/0	0/0	0/0	0/0	0/0	0/0
scaffold_1	4415700	3329	T	C	.	PASS	NS=91;AF=0.978,0.022;AC=4;AN=84	GT	0/0	0/0	0/0	0/0	0/0	0/0	0/0	0/0	0/0	0/0	0/0	0/0	0/0	0/0	0/0	0/0	0/0	0/0	0/0	0/0	0/0	0/0	0/0	0/0	0/0	0/0	0/0	0/0	0/0	0/0	0/0	0/0	0/0	0/0	0/0	0/0	0/0	1/1	1/1	0/0	0/0	0/0
scaffold_1	4454582	3341	C	A	.	PASS	NS=91;AF=0.995,0.005;AC=1;AN=84	GT	0/0	0/0	0/0	0/0	0/0	0/0	0/0	0/0	0/0	0/0	0/0	0/0	0/0	0/0	0/0	0/0	0/0	0/0	0/0	0/0	0/0	0/0	0/0	0/0	0/0	0/0	0/0	0/0	0/0	0/0	0/0	0/0	0/0	0/0	0/0	0/0	0/0	1/0	0/0	0/0	0/0	0/0
scaffold_1	4460613	3343	T	C	.	PASS	NS=91;AF=0.989,0.011;AC=2;AN=84	GT	0/0	0/0	0/0	0/0	0/0	0/0	1/0	0/0	0/0	0/0	0/0	0/0	0/0	0/0	0/0	1/0	0/0	0/0	0/0	0/0	0/0	0/0	0/0	0/0	0/0	0/0	0/0	0/0	0/0	0/0	0/0	0/0	0/0	0/0	0/0	0/0	0/0	0/0	0/0	0/0	0/0	0/0
scaffold_1	4464874	3347	T	C	.	PASS	NS=91;AF=0.962,0.038;AC=7;AN=84	GT	0/0	0/0	0/0	0/0	0/0	0/0	0/0	0/0	0/0	0/0	0/0	0/0	0/0	1/0	1/0	0/0	0/0	0/0	0/0	0/0	0/0	0/0	1/0	0/0	0/0	0/0	0/0	0/0	0/0	0/0	0/0	0/0	0/0	0/0	0/0	1/0	0/0	0/0	0/0	1/0	1/0	1/0
scaffold_1	44808	3348	C	A	.	PASS	NS=91;AF=0.995,0.005;AC=1;AN=84	GT	0/0	0/0	0/0	0/0	0/0	0/0	0/0	0/0	0/0	0/0	0/0	0/0	0/0	0/0	0/0	0/0	0/0	0/0	0/0	0/0	0/0	0/0	0/0	0/0	0/0	0/0	0/0	0/0	0/0	0/0	0/0	0/0	0/0	0/0	0/0	0/0	0/0	0/0	0/0	0/0	0/0	0/1
scaffold_1	4537631	3359	T	A	.	PASS	NS=91;AF=0.995,0.005;AC=1;AN=84	GT	0/0	0/0	0/0	0/0	0/0	0/0	0/0	0/0	0/0	0/0	0/0	0/0	0/0	0/0	0/0	0/0	0/0	0/0	0/0	0/0	0/0	0/0	0/0	0/0	0/0	0/0	0/0	0/0	0/0	0/0	0/0	0/0	0/0	0/0	0/0	0/0	0/0	0/0	1/0	0/0	0/0	0/0
scaffold_1	4548728	3362	A	G	.	PASS	NS=91;AF=0.874,0.126;AC=23;AN=84	GT	1/0	1/0	0/0	0/0	0/0	0/0	0/0	0/0	1/0	1/0	1/1	0/0	0/0	1/0	1/0	1/1	0/0	0/0	1/0	1/0	1/1	1/1	0/0	0/0	1/0	1/0	0/0	1/1	1/1	1/0	0/0	0/0	0/0	0/0	0/0	0/0	0/0	0/0	0/0	0/0	0/0	0/0
scaffold_1	4557213	3367	A	G	.	PASS	NS=91;AF=0.995,0.005;AC=1;AN=84	GT	0/0	0/0	0/0	0/0	0/0	0/0	0/0	0/0	0/0	0/0	0/0	0/0	0/0	0/0	0/0	0/0	0/0	0/0	0/0	0/0	0/0	0/0	0/0	0/0	0/0	0/0	0/0	0/0	0/0	0/0	0/0	0/0	0/0	0/0	0/0	0/0	0/0	0/0	0/0	0/0	0/0	1/0
scaffold_1	4560418	3370	G	A	.	PASS	NS=91;AF=0.885,0.115;AC=21;AN=84	GT	0/0	0/0	1/1	0/1	0/0	0/0	0/0	0/0	0/0	0/0	0/0	0/1	0/1	0/0	0/0	0/0	0/1	1/1	0/0	0/0	0/0	0/0	0/0	0/0	0/0	0/0	0/0	0/0	0/0	1/1	1/1	1/1	1/1	1/1	0/0	0/0	1/1	0/0	0/1	0/0	0/0	0/0
scaffold_1	4628753	3390	T	A	.	PASS	NS=91;AF=0.989,0.011;AC=2;AN=84	GT	0/0	0/0	0/0	0/0	0/0	0/0	0/0	0/0	0/0	0/0	0/0	0/0	0/0	0/0	0/0	0/0	0/0	0/0	0/0	0/0	0/0	0/0	0/0	0/0	0/0	0/0	0/0	0/0	0/0	0/0	0/0	0/0	0/0	0/0	0/0	0/0	0/0	1/1	0/0	0/0	0/0	0/0
scaffold_1	4656124	3393	A	C	.	PASS	NS=91;AF=0.995,0.005;AC=1;AN=84	GT	0/0	0/0	0/0	0/0	0/0	0/0	0/0	0/0	0/0	0/0	0/0	0/0	0/0	0/0	0/0	0/0	0/0	0/0	0/0	0/0	0/0	0/0	0/0	0/0	0/0	0/0	0/0	0/0	0/0	0/0	0/0	0/0	0/0	0/0	0/0	0/0	0/0	0/0	0/1	0/0	0/0	0/0
scaffold_1	4656079	3394	A	G	.	PASS	NS=91;AF=0.989,0.011;AC=2;AN=84	GT	0/0	0/0	0/0	0/0	0/0	0/0	0/0	0/0	0/0	0/0	0/0	0/0	0/0	0/0	0/0	0/0	0/0	0/0	0/0	0/0	0/0	0/0	0/0	0/0	0/0	0/0	0/0	0/0	0/0	0/0	0/0	0/0	0/0	0/0	0/0	0/0	0/0	1/1	0/0	0/0	0/0	0/0
scaffold_1	4678331	3399	T	C	.	PASS	NS=91;AF=0.973,0.027;AC=5;AN=84	GT	0/0	0/0	0/0	0/0	0/0	0/0	0/0	0/0	0/0	0/0	0/0	0/0	0/0	0/0	0/0	0/0	0/0	0/0	0/0	0/0	0/0	0/0	0/0	0/0	0/0	0/0	0/0	0/0	0/0	0/0	0/0	0/0	0/0	0/0	0/0	0/0	0/0	1/1	0/1	0/0	0/0	1/1
scaffold_1	4697348	3402	T	C	.	PASS	NS=91;AF=0.962,0.038;AC=7;AN=84	GT	0/0	0/0	0/0	0/0	0/0	0/0	0/0	0/0	0/0	0/0	0/0	0/0	0/0	0/0	0/0	0/0	0/0	0/0	0/0	0/0	0/0	0/0	0/0	0/0	0/0	0/0	0/0	0/0	0/0	0/0	0/0	0/0	0/0	0/0	0/0	1/0	0/0	0/0	1/1	1/0	1/0	1/1
scaffold_1	4697278	3403	T	C	.	PASS	NS=91;AF=0.929,0.071;AC=13;AN=84	GT	0/0	0/0	1/1	0/1	0/0	0/0	0/0	0/0	0/0	0/0	0/0	0/0	0/0	0/0	0/0	0/0	0/1	0/1	0/0	0/0	0/0	0/0	0/0	0/0	0/0	0/0	0/0	0/0	0/0	1/1	0/1	0/1	0/0	1/1	0/0	0/0	1/1	0/0	0/0	0/0	0/0	0/0
scaffold_1	4757368	3413	T	G	.	PASS	NS=91;AF=0.505,0.495;AC=71;AN=84	GT	1/1	1/1	1/1	1/1	0/1	1/1	0/0	0/0	1/1	1/1	1/1	1/1	1/1	1/1	0/0	0/1	1/1	1/1	1/1	1/1	1/1	1/1	1/1	1/1	1/1	1/1	1/1	1/1	1/1	1/1	1/1	1/1	1/1	1/1	1/1	1/1	1/1	1/1	0/1	0/0	0/0	1/1
scaffold_1	476316	3417	C	T	.	PASS	NS=91;AF=0.995,0.005;AC=1;AN=84	GT	0/0	0/0	0/0	0/0	0/0	0/0	0/0	0/0	0/0	0/0	0/0	0/0	0/0	0/0	0/0	0/0	0/0	0/0	0/0	0/0	0/0	0/0	0/0	0/0	0/0	0/0	0/0	0/0	0/0	0/0	0/0	0/0	0/0	0/0	0/0	0/0	0/0	0/0	0/1	0/0	0/0	0/0
scaffold_1	476256	3418	C	A	.	PASS	NS=91;AF=0.775,0.225;AC=41;AN=84	GT	0/1	1/1	0/0	0/1	1/1	1/1	0/1	0/1	0/0	0/1	0/0	1/1	0/1	1/1	1/1	1/1	0/0	0/0	0/1	0/1	0/0	0/0	1/1	1/1	0/1	0/0	0/0	0/0	0/1	0/1	0/1	1/1	1/1	1/1	1/1	1/1	0/1	0/0	0/0	0/0	0/0	0/0
scaffold_1	4782022	3423	T	C	.	PASS	NS=91;AF=0.995,0.005;AC=1;AN=84	GT	0/0	0/0	0/0	0/0	0/0	0/0	0/0	0/0	0/0	0/0	0/0	0/0	0/0	0/0	0/0	0/0	0/0	0/0	0/0	0/0	0/0	0/0	0/0	0/0	0/0	0/0	0/0	0/0	0/0	0/0	0/0	0/0	0/0	0/0	0/0	0/0	0/0	0/0	1/0	0/0	0/0	0/0
scaffold_1	4801621	3425	G	T	.	PASS	NS=91;AF=0.978,0.022;AC=4;AN=84	GT	0/0	0/0	0/0	0/0	0/0	0/0	0/0	0/0	0/1	0/0	0/0	0/0	0/0	0/0	0/0	0/0	0/0	0/0	0/1	0/1	0/0	0/0	0/0	0/0	0/0	0/0	0/0	0/0	0/1	0/0	0/0	0/0	0/0	0/0	0/0	0/0	0/0	0/0	0/0	0/0	0/0	0/0
scaffold_1	4801545	3426	C	T	.	PASS	NS=91;AF=0.791,0.209;AC=3;AN=84	GT	0/0	0/0	0/0	0/0	0/0	0/0	1/0	1/1	0/0	0/0	0/0	0/0	0/0	0/0	0/0	0/0	0/0	0/0	0/0	0/0	0/0	0/0	0/0	0/0	0/0	0/0	0/0	0/0	0/0	0/0	0/0	0/0	0/0	0/0	0/0	0/0	0/0	0/0	0/0	0/0	0/0	0/0
scaffold_1	4813318	3428	G	A	.	PASS	NS=91;AF=0.94,0.06;AC=11;AN=84	GT	0/0	0/0	0/0	0/0	0/0	0/0	0/0	0/0	0/0	0/0	0/1	0/0	0/0	0/1	0/0	0/0	0/0	0/0	0/1	0/1	0/0	0/1	0/0	0/0	1/1	0/0	0/1	0/1	1/1	0/0	0/0	0/0	0/0	0/0	0/0	0/0	0/0	0/0	0/0	0/0	0/0	0/0
scaffold_1	486101	3433	G	A	.	PASS	NS=91;AF=0.995,0.005;AC=1;AN=84	GT	0/0	0/0	0/0	0/0	0/0	0/0	0/0	0/0	0/0	0/0	0/0	0/0	0/0	0/0	0/0	0/0	0/0	0/0	0/0	0/0	0/0	0/0	0/0	0/0	0/0	0/0	0/0	0/0	0/0	0/0	0/0	0/0	0/0	0/0	0/0	0/0	0/0	0/1	0/0	0/0	0/0	0/0
scaffold_1	4916883	3437	C	T	.	PASS	NS=91;AF=0.989,0.011;AC=2;AN=84	GT	0/0	0/0	0/0	0/0	0/0	0/0	0/0	0/0	0/0	0/0	0/0	0/0	0/0	0/0	0/0	0/0	0/0	0/0	0/0	0/0	0/0	0/0	0/0	0/0	0/0	0/0	0/0	0/0	0/0	0/0	0/0	0/0	0/0	0/0	0/0	0/0	0/0	0/0	0/0	0/1	0/1	0/0
scaffold_1	4941785	3451	G	A	.	PASS	NS=91;AF=0.995,0.005;AC=1;AN=84	GT	0/0	0/0	0/0	0/0	0/0	0/0	0/0	0/0	0/0	0/0	0/0	0/0	0/0	0/0	0/0	0/0	0/0	0/0	0/0	0/0	0/0	0/0	0/0	0/0	0/0	0/0	0/0	0/0	0/0	0/0	0/0	0/0	0/0	0/0	0/0	0/0	0/0	0/0	0/0	0/0	0/0	1/0
scaffold_1	4952471	3454	G	A	.	PASS	NS=91;AF=0.797,0.203;AC=29;AN=84	GT	0/0	0/0	0/0	0/1	0/0	0/0	1/1	1/1	1/1	1/1	0/1	0/1	0/1	0/0	0/1	0/0	0/1	0/1	0/0	0/0	1/1	0/0	0/0	0/1	0/0	0/0	0/0	0/0	0/1	0/1	1/1	0/1	1/1	1/1	0/0	0/0	0/1	0/0	0/1	0/0	0/0	0/0
scaffold_1	4966951	3459	C	T	.	PASS	NS=91;AF=0.929,0.071;AC=13;AN=84	GT	0/1	1/1	0/0	0/0	0/0	0/0	0/0	0/0	1/1	0/0	0/1	0/0	0/0	0/0	0/0	0/0	0/0	0/0	0/0	0/0	1/1	0/0	0/1	0/1	0/0	0/1	0/0	0/0	0/1	0/0	0/0	0/0	0/0	0/0	0/0	0/0	0/1	0/0	0/0	0/0	0/0	0/0
scaffold_1	4970869	3461	C	A	.	PASS	NS=91;AF=0.989,0.011;AC=2;AN=84	GT	0/0	0/0	0/0	0/0	0/0	0/0	0/0	0/0	0/0	0/0	0/0	0/0	0/0	0/0	0/0	0/0	0/0	0/0	0/0	0/0	0/0	0/0	0/0	0/0	0/0	0/0	0/0	0/0	0/0	0/0	0/0	0/0	0/0	0/0	0/0	0/0	0/0	0/0	0/0	1/0	1/0	0/0
scaffold_1	49844	3470	G	A	.	PASS	NS=91;AF=0.962,0.038;AC=7;AN=84	GT	0/0	0/0	1/1	0/1	0/0	0/0	0/1	0/0	0/0	0/0	0/0	0/0	0/0	0/0	0/0	0/0	0/0	0/0	0/0	0/0	0/0	0/0	0/0	0/0	0/0	0/0	0/0	0/0	0/0	0/1	0/0	0/0	0/0	0/0	0/0	0/0	0/1	0/1	0/0	0/0	0/0	0/0
scaffold_1	5040958	3478	T	G	.	PASS	NS=91;AF=0.923,0.077;AC=14;AN=84	GT	0/0	0/0	0/0	0/0	0/0	0/0	0/0	0/0	0/0	0/1	1/1	0/0	0/0	0/0	0/0	0/0	0/0	0/0	0/1	0/1	1/1	0/1	0/0	0/0	1/1	1/1	0/1	0/1	0/0	0/0	0/0	0/0	0/0	0/0	0/0	0/0	0/0	0/0	0/0	0/0	0/0	0/0
scaffold_1	5041623	3479	C	T	.	PASS	NS=91;AF=0.995,0.005;AC=1;AN=84	GT	0/0	0/0	0/0	0/0	0/0	0/0	0/0	0/0	0/0	0/0	0/0	0/0	0/0	0/0	0/0	0/0	0/0	0/0	0/0	0/0	0/0	0/0	0/0	0/0	0/0	0/0	0/0	0/0	0/0	0/0	0/0	0/0	0/0	0/0	0/0	0/0	0/0	0/0	0/0	0/0	0/0	0/1
scaffold_1	5071779	3492	C	T	.	PASS	NS=91;AF=0.984,0.016;AC=3;AN=84	GT	0/0	0/0	0/0	0/0	0/0	0/0	0/0	0/0	0/0	0/0	0/0	0/0	0/0	0/0	0/0	0/0	0/0	0/0	0/0	0/0	0/0	0/0	0/0	0/0	0/0	0/0	0/0	0/0	0/0	0/0	0/0	0/0	0/0	0/0	0/0	0/0	0/0	0/0	0/0	0/1	0/1	0/1
scaffold_1	5078689	3493	G	C	.	PASS	NS=91;AF=0.962,0.038;AC=7;AN=84	GT	0/0	0/0	0/0	0/0	0/0	0/0	0/0	0/0	0/0	0/0	0/0	0/0	0/0	0/0	0/0	0/0	0/0	0/0	0/0	0/0	0/0	0/0	0/0	0/0	0/0	0/0	0/0	0/0	0/0	0/0	0/0	0/0	0/0	0/0	0/0	0/0	0/0	1/0	0/0	1/1	1/1	1/1
scaffold_1	5078562	3494	C	T	.	PASS	NS=91;AF=0.577,0.423;AC=10;AN=84	GT	0/0	0/0	1/0	0/0	1/0	1/1	0/0	0/0	0/0	0/0	0/0	0/0	0/0	0/0	0/0	0/0	0/0	1/0	0/0	0/0	0/0	0/0	0/0	1/0	0/0	0/0	0/0	0/0	0/0	0/0	0/0	0/0	0/0	0/0	1/1	1/1	0/0	0/0	0/0	0/0	0/0	0/0
scaffold_1	5112590	3508	G	T	.	PASS	NS=91;AF=0.995,0.005;AC=1;AN=84	GT	0/0	0/0	0/0	0/0	0/0	0/0	0/0	0/0	0/0	0/0	0/0	0/0	0/0	0/0	0/0	1/0	0/0	0/0	0/0	0/0	0/0	0/0	0/0	0/0	0/0	0/0	0/0	0/0	0/0	0/0	0/0	0/0	0/0	0/0	0/0	0/0	0/0	0/0	0/0	0/0	0/0	0/0
scaffold_1	5112679	3509	T	C	.	PASS	NS=91;AF=0.995,0.005;AC=1;AN=84	GT	0/0	0/0	0/0	0/0	0/0	0/0	0/0	0/0	0/0	0/0	0/0	0/0	0/0	0/0	0/0	0/0	0/0	0/0	0/0	0/0	0/0	0/0	0/0	0/0	0/0	0/0	0/0	0/0	0/0	1/0	0/0	0/0	0/0	0/0	0/0	0/0	0/0	0/0	0/0	0/0	0/0	0/0
scaffold_1	5280239	3535	A	G	.	PASS	NS=91;AF=0.632,0.368;AC=57;AN=84	GT	0/0	1/0	1/1	0/0	0/0	1/0	1/1	1/1	1/1	1/1	1/1	0/0	1/0	1/1	0/0	1/1	1/0	1/0	1/1	1/1	1/1	1/1	1/0	1/0	0/0	1/1	1/1	1/1	1/1	1/0	1/0	1/0	1/1	1/1	1/0	0/0	0/0	1/1	1/1	1/1	1/1	1/1
scaffold_1	5306643	3544	G	A	.	PASS	NS=91;AF=0.978,0.022;AC=4;AN=84	GT	0/0	0/0	0/0	0/0	0/0	0/0	1/1	1/1	0/0	0/0	0/0	0/0	0/0	0/0	0/0	0/0	0/0	0/0	0/0	0/0	0/0	0/0	0/0	0/0	0/0	0/0	0/0	0/0	0/0	0/0	0/0	0/0	0/0	0/0	0/0	0/0	0/0	0/0	0/0	0/0	0/0	0/0
scaffold_1	5351298	3552	A	G	.	PASS	NS=91;AF=0.978,0.022;AC=4;AN=84	GT	0/0	0/0	0/0	0/0	0/0	0/0	0/0	0/0	0/0	0/0	0/0	0/0	0/0	0/0	0/0	0/0	0/0	0/0	0/0	0/0	0/0	0/0	0/1	0/0	0/0	0/0	0/0	0/0	0/0	0/0	0/1	0/0	0/1	0/1	0/0	0/0	0/0	0/0	0/0	0/0	0/0	0/0
scaffold_1	5392013	3561	T	A	.	PASS	NS=91;AF=0.846,0.154;AC=28;AN=84	GT	0/0	1/0	0/0	0/0	0/0	0/0	0/0	0/0	1/1	1/1	1/1	0/0	0/0	0/0	0/0	1/1	0/0	1/0	1/0	1/0	1/1	1/1	1/0	1/0	1/0	1/1	1/1	1/1	1/1	0/0	0/0	0/0	1/0	0/0	0/0	0/0	0/0	0/0	0/0	0/0	0/0	0/0
scaffold_1	5399065	3564	C	T	.	PASS	NS=91;AF=0.703,0.297;AC=49;AN=84	GT	0/1	0/1	0/1	0/0	0/0	0/1	0/0	0/0	1/1	0/0	1/1	0/1	0/1	0/0	0/1	0/1	0/1	0/1	0/1	0/1	1/1	1/1	0/1	0/1	0/1	0/1	1/1	1/1	0/1	0/1	1/1	1/1	1/1	1/1	0/1	0/0	1/1	1/1	1/1	1/1	1/1	0/0
scaffold_1	5403194	3566	A	G	.	PASS	NS=91;AF=0.995,0.005;AC=1;AN=84	GT	0/0	0/0	0/0	0/0	0/0	0/0	0/0	0/0	0/0	0/0	0/0	0/0	0/0	0/0	1/0	0/0	0/0	0/0	0/0	0/0	0/0	0/0	0/0	0/0	0/0	0/0	0/0	0/0	0/0	0/0	0/0	0/0	0/0	0/0	0/0	0/0	0/0	0/0	0/0	0/0	0/0	0/0
scaffold_1	5451145	3567	T	C	.	PASS	NS=91;AF=0.604,0.396;AC=41;AN=84	GT	0/1	1/1	0/0	0/0	0/0	0/0	1/1	1/1	1/1	1/1	0/1	0/0	0/0	0/1	0/1	0/1	0/0	0/0	0/1	0/1	1/1	1/1	0/1	0/0	0/0	1/1	1/1	0/0	0/1	0/0	0/0	1/1	0/1	1/1	0/1	0/0	0/1	0/1	1/1	0/1	0/1	1/1
scaffold_1	5462504	3571	C	A	.	PASS	NS=91;AF=0.879,0.121;AC=22;AN=84	GT	0/0	0/1	0/0	0/0	0/0	0/0	0/0	0/0	0/0	1/1	1/1	0/0	0/0	0/0	0/0	0/0	0/0	0/0	1/1	1/1	1/1	1/1	1/1	0/0	0/1	0/1	1/1	0/1	1/1	0/0	0/0	0/0	0/0	0/0	0/0	0/0	0/0	0/0	0/0	0/0	0/0	0/0
scaffold_1	5481046	3577	A	T	.	PASS	NS=91;AF=0.918,0.082;AC=15;AN=84	GT	0/0	1/0	0/0	0/0	0/0	0/0	0/0	0/0	1/1	1/1	1/1	0/0	0/0	0/0	0/0	0/0	0/0	0/0	1/0	0/0	1/1	1/0	1/0	0/0	0/0	1/0	1/0	0/0	1/0	0/0	0/0	0/0	0/0	0/0	0/0	0/0	0/0	0/0	0/0	0/0	0/0	0/0
scaffold_1	5536533	3587	T	A	.	PASS	NS=91;AF=0.973,0.027;AC=5;AN=84	GT	0/0	0/0	0/0	0/0	0/0	0/0	0/0	1/1	0/0	0/0	0/0	0/0	0/0	0/0	0/0	0/0	0/0	0/0	0/0	0/0	0/0	0/0	0/0	0/0	0/0	0/0	0/0	0/0	0/0	0/0	0/0	0/0	0/0	0/0	0/0	0/0	0/0	1/0	0/0	0/0	0/0	1/1
scaffold_1	5593628	3595	C	T	.	PASS	NS=91;AF=0.984,0.016;AC=3;AN=84	GT	0/1	0/1	0/0	0/0	0/0	0/0	0/0	0/0	0/0	0/0	0/0	0/0	0/0	0/1	0/0	0/0	0/0	0/0	0/0	0/0	0/0	0/0	0/0	0/0	0/0	0/0	0/0	0/0	0/0	0/0	0/0	0/0	0/0	0/0	0/0	0/0	0/0	0/0	0/0	0/0	0/0	0/0
scaffold_1	5597577	3599	A	C	.	PASS	NS=91;AF=0.813,0.187;AC=34;AN=84	GT	0/1	0/0	0/0	1/1	0/1	0/0	0/1	1/1	0/0	0/1	0/1	1/1	1/1	0/1	0/1	0/1	0/0	1/1	0/0	0/1	0/0	0/0	1/1	0/0	1/1	0/1	0/1	0/1	1/1	0/0	0/1	0/1	0/0	0/0	0/0	0/1	0/0	0/0	0/1	0/1	0/1	0/0
scaffold_1	5698959	3604	A	T	.	PASS	NS=91;AF=0.995,0.005;AC=1;AN=84	GT	0/0	0/0	0/0	0/0	0/0	0/0	0/0	0/0	0/0	0/0	0/0	0/0	0/0	0/0	0/0	0/0	0/0	1/0	0/0	0/0	0/0	0/0	0/0	0/0	0/0	0/0	0/0	0/0	0/0	0/0	0/0	0/0	0/0	0/0	0/0	0/0	0/0	0/0	0/0	0/0	0/0	0/0
scaffold_1	5729140	3605	A	T	.	PASS	NS=91;AF=0.901,0.099;AC=18;AN=84	GT	1/1	0/1	0/0	0/0	0/1	0/1	0/0	0/0	0/0	0/0	0/0	0/0	0/0	1/1	0/1	0/0	0/0	0/0	0/1	0/1	0/0	0/1	0/0	0/1	0/0	0/0	0/0	0/0	0/0	0/0	0/0	0/0	0/0	0/0	1/1	1/1	0/0	0/1	0/1	0/0	0/0	0/0
scaffold_1	5729059	3606	C	T	.	PASS	NS=91;AF=0.989,0.011;AC=2;AN=84	GT	0/0	0/0	0/0	0/0	0/0	0/0	0/0	0/0	0/0	0/0	0/0	0/0	0/0	0/0	0/0	0/0	0/0	0/0	0/0	0/0	0/0	0/0	0/0	0/0	0/0	0/0	0/0	0/0	0/0	0/0	0/0	0/0	0/0	0/0	0/0	0/0	0/0	0/0	0/0	1/0	1/0	0/0
scaffold_1	5773092	3609	C	A	.	PASS	NS=91;AF=0.973,0.027;AC=5;AN=84	GT	0/0	0/0	0/0	1/1	0/0	0/0	0/0	0/0	0/0	0/0	0/0	0/0	1/0	0/0	0/0	0/0	0/0	0/0	0/0	0/0	0/0	0/0	0/0	0/0	0/0	0/0	0/0	0/0	0/0	1/0	0/0	0/0	0/0	0/0	0/0	0/0	0/0	0/0	0/0	0/0	0/0	1/0
scaffold_1	5773023	3610	A	T	.	PASS	NS=91;AF=0.995,0.005;AC=1;AN=84	GT	0/0	0/0	0/0	0/0	0/0	0/0	0/0	0/0	0/0	0/0	0/0	0/0	0/0	0/0	0/0	0/0	0/0	0/0	0/0	0/0	0/0	0/0	0/0	0/0	0/0	0/0	0/0	0/0	0/0	0/0	0/0	0/0	0/0	0/0	0/0	0/0	0/0	0/0	0/0	0/0	0/0	1/0
scaffold_1	5777427	3612	G	A	.	PASS	NS=91;AF=0.956,0.044;AC=8;AN=84	GT	0/0	0/0	0/0	0/0	0/0	0/0	0/0	0/0	0/0	0/0	0/0	0/0	0/0	0/0	0/0	0/0	0/0	0/0	0/0	0/0	0/0	0/0	0/0	0/0	0/0	0/0	0/0	0/0	0/0	0/0	0/0	0/0	0/0	0/0	0/0	0/0	0/0	1/1	1/1	0/1	0/1	1/1
scaffold_1	5797070	3622	C	T	.	PASS	NS=91;AF=0.951,0.049;AC=9;AN=84	GT	1/1	0/1	0/0	0/0	0/1	0/1	0/0	0/0	0/0	0/0	0/0	0/0	0/0	0/0	0/0	0/0	0/0	0/0	0/0	0/0	0/0	0/0	0/1	0/1	0/0	0/0	0/0	0/0	0/0	0/0	0/0	0/0	0/0	0/0	0/1	0/0	0/0	0/0	0/1	0/0	0/0	0/0
scaffold_1	5803818	3626	T	C	.	PASS	NS=91;AF=0.995,0.005;AC=1;AN=84	GT	0/0	0/0	0/0	0/0	0/0	0/0	0/0	0/0	0/0	0/0	0/0	0/0	0/0	0/0	0/0	0/0	0/0	0/0	0/0	0/0	0/0	0/0	0/0	0/0	0/0	0/0	0/0	0/0	0/0	0/0	0/0	0/0	0/0	0/0	0/0	0/0	0/0	0/1	0/0	0/0	0/0	0/0
scaffold_1	5826627	3632	T	C	.	PASS	NS=91;AF=0.808,0.192;AC=35;AN=84	GT	0/0	1/1	0/0	1/1	1/0	1/0	1/1	1/1	0/0	1/0	0/0	1/1	1/0	0/0	1/0	0/0	1/0	0/0	0/0	0/0	0/0	0/0	0/0	1/0	1/0	1/0	1/0	0/0	0/0	1/0	0/0	0/0	1/0	1/0	1/0	1/0	0/0	1/1	1/1	1/1	1/1	1/1
scaffold_1	5826548	3633	A	T	.	PASS	NS=91;AF=0.989,0.011;AC=2;AN=84	GT	0/0	0/0	0/0	0/0	0/0	0/0	0/0	0/0	0/0	0/0	0/0	0/0	0/0	0/0	0/0	0/0	0/0	0/0	0/0	0/0	0/0	0/0	0/0	0/0	0/0	0/0	0/0	0/0	0/0	0/0	0/0	0/0	0/0	0/0	0/0	0/0	0/0	0/0	0/0	1/0	1/0	0/0
scaffold_1	5837094	3636	C	A	.	PASS	NS=91;AF=0.973,0.027;AC=5;AN=84	GT	0/0	0/0	0/0	0/0	0/0	0/0	0/0	0/0	0/0	0/0	0/0	0/0	0/0	0/0	0/0	0/0	0/0	0/0	0/0	0/0	0/0	0/0	0/0	0/0	0/0	0/0	0/0	0/0	0/0	0/0	0/0	0/0	0/0	0/0	0/0	0/0	0/0	1/1	0/1	0/1	0/1	0/0
scaffold_1	5874815	3651	G	A	.	PASS	NS=91;AF=0.995,0.005;AC=1;AN=84	GT	0/0	0/0	0/0	0/0	0/0	0/0	0/0	0/0	0/0	0/0	0/0	0/0	0/0	0/0	0/0	0/0	0/0	0/0	0/0	0/0	0/0	0/0	0/0	1/0	0/0	0/0	0/0	0/0	0/0	0/0	0/0	0/0	0/0	0/0	0/0	0/0	0/0	0/0	0/0	0/0	0/0	0/0
scaffold_1	5879271	3653	C	T	.	PASS	NS=91;AF=0.841,0.159;AC=6;AN=84	GT	0/0	0/0	0/0	0/0	1/0	0/0	1/0	0/0	0/0	0/0	0/0	1/0	1/1	0/0	0/0	0/0	0/0	0/0	0/0	0/0	0/0	0/0	0/0	0/0	0/0	0/0	0/0	0/0	0/0	0/0	0/0	0/0	0/0	0/0	1/0	0/0	0/0	0/0	0/0	0/0	0/0	0/0
scaffold_1	5964557	3659	C	T	.	PASS	NS=91;AF=0.599,0.401;AC=62;AN=84	GT	1/1	1/1	1/0	1/0	1/1	1/1	1/1	1/1	1/1	0/0	1/0	1/0	1/0	1/0	1/1	1/0	1/0	1/0	1/1	1/1	1/0	1/1	1/1	1/0	1/1	1/1	1/1	1/1	1/1	1/1	1/1	1/0	1/1	1/0	1/1	1/1	1/0	1/0	1/0	1/0	1/0	0/0
scaffold_1	5968475	3661	A	G	.	PASS	NS=91;AF=0.995,0.005;AC=1;AN=84	GT	0/0	0/0	0/0	0/0	0/0	0/0	0/0	0/0	0/0	0/0	0/0	0/0	1/0	0/0	0/0	0/0	0/0	0/0	0/0	0/0	0/0	0/0	0/0	0/0	0/0	0/0	0/0	0/0	0/0	0/0	0/0	0/0	0/0	0/0	0/0	0/0	0/0	0/0	0/0	0/0	0/0	0/0
scaffold_1	5977231	3665	C	T	.	PASS	NS=91;AF=0.995,0.005;AC=1;AN=84	GT	0/0	0/0	0/0	0/0	0/0	0/0	0/0	0/0	0/0	0/0	0/0	0/0	0/0	0/0	0/0	0/0	0/0	0/0	0/0	0/0	0/0	0/0	0/0	0/1	0/0	0/0	0/0	0/0	0/0	0/0	0/0	0/0	0/0	0/0	0/0	0/0	0/0	0/0	0/0	0/0	0/0	0/0
scaffold_1	5977117	3666	A	G	.	PASS	NS=91;AF=0.973,0.027;AC=5;AN=84	GT	1/0	1/0	0/0	0/0	0/0	0/0	0/0	0/0	0/0	0/0	0/0	0/0	0/0	0/0	0/0	0/0	0/0	0/0	0/0	0/0	0/0	0/0	0/0	0/0	0/0	1/1	1/0	0/0	0/0	0/0	0/0	0/0	0/0	0/0	0/0	0/0	0/0	0/0	0/0	0/0	0/0	0/0
scaffold_1	6005950	3672	T	A	.	PASS	NS=91;AF=0.989,0.011;AC=2;AN=84	GT	0/0	0/0	0/0	0/0	0/0	0/0	0/0	1/1	0/0	0/0	0/0	0/0	0/0	0/0	0/0	0/0	0/0	0/0	0/0	0/0	0/0	0/0	0/0	0/0	0/0	0/0	0/0	0/0	0/0	0/0	0/0	0/0	0/0	0/0	0/0	0/0	0/0	0/0	0/0	0/0	0/0	0/0
scaffold_1	6014971	3676	A	T	.	PASS	NS=91;AF=0.797,0.203;AC=37;AN=84	GT	1/0	1/1	0/0	0/0	1/1	1/0	1/0	1/1	0/0	1/0	1/0	0/0	0/0	1/1	1/0	1/1	0/0	0/0	1/0	0/0	1/0	0/0	1/0	1/0	0/0	1/1	1/1	0/0	0/0	1/0	1/1	0/0	0/0	0/0	1/0	1/1	0/0	1/1	1/1	1/0	1/0	1/0
scaffold_1	6039059	3679	G	A	.	PASS	NS=91;AF=0.769,0.231;AC=42;AN=84	GT	0/0	1/0	1/0	1/1	0/0	0/0	0/0	0/0	1/0	1/1	0/0	1/1	1/1	0/0	0/0	0/0	1/1	0/0	0/0	0/0	1/0	1/1	0/0	0/0	1/0	1/1	1/1	0/0	1/1	1/0	1/0	1/1	1/1	1/1	0/0	0/0	1/1	1/1	1/1	1/1	1/1	1/0
scaffold_1	6046473	3682	T	C	.	PASS	NS=91;AF=0.989,0.011;AC=2;AN=84	GT	0/0	0/0	0/0	0/0	0/0	0/0	0/0	0/0	0/0	0/0	0/0	0/0	0/0	0/0	0/0	0/0	0/0	0/0	0/0	0/0	0/0	0/0	0/0	0/0	0/0	0/0	0/0	0/0	0/0	0/0	0/0	0/0	0/0	0/0	0/0	0/0	0/0	0/0	0/0	0/1	0/1	0/0
scaffold_1	6063256	3692	C	T	.	PASS	NS=91;AF=0.835,0.165;AC=16;AN=84	GT	0/0	0/0	1/0	1/1	0/0	0/0	0/0	0/0	0/0	0/0	0/0	1/0	1/1	0/0	0/0	0/0	1/0	1/0	0/0	0/0	0/0	0/0	0/0	0/0	0/0	0/0	0/0	0/0	0/0	1/0	1/1	1/0	1/1	1/0	0/0	0/0	1/0	0/0	0/0	0/0	0/0	0/0
scaffold_1	6096441	3698	A	C	.	PASS	NS=91;AF=0.907,0.093;AC=2;AN=84	GT	0/0	0/0	0/0	0/0	0/0	0/0	0/0	0/0	0/0	0/0	0/0	0/0	0/0	0/0	0/0	0/0	0/0	0/0	0/0	0/0	0/0	0/0	0/0	0/0	0/0	0/0	0/0	0/0	0/0	0/0	0/0	0/0	1/0	1/0	0/0	0/0	0/0	0/0	0/0	0/0	0/0	0/0
scaffold_1	6099537	3704	A	G	.	PASS	NS=91;AF=0.995,0.005;AC=1;AN=84	GT	0/0	0/0	0/0	0/0	0/0	0/0	0/0	0/0	0/0	0/0	0/0	0/0	0/0	0/0	0/0	0/0	0/0	0/0	0/0	0/0	0/0	0/0	0/0	0/0	0/0	0/0	0/0	0/0	0/0	0/0	0/0	1/0	0/0	0/0	0/0	0/0	0/0	0/0	0/0	0/0	0/0	0/0
scaffold_1	6156187	3719	C	T	.	PASS	NS=91;AF=0.989,0.011;AC=2;AN=84	GT	0/0	0/0	0/0	0/0	0/0	0/0	0/0	0/0	0/0	0/0	0/0	0/0	0/0	0/0	0/0	0/0	0/0	0/0	0/0	0/0	0/0	0/0	0/0	0/0	0/0	0/0	0/0	0/0	0/0	0/0	0/0	0/0	0/0	0/0	0/0	0/0	0/0	0/0	0/0	1/0	1/0	0/0
scaffold_1	6180052	3727	T	A	.	PASS	NS=91;AF=0.973,0.027;AC=5;AN=84	GT	0/0	0/0	0/0	0/0	0/0	0/0	0/0	0/0	0/0	0/0	0/0	1/0	1/0	0/0	0/0	0/0	0/0	0/0	0/0	0/0	0/0	0/0	0/0	0/0	0/0	0/0	0/0	0/0	0/0	1/0	0/0	1/1	0/0	0/0	0/0	0/0	0/0	0/0	0/0	0/0	0/0	0/0
scaffold_1	6189737	3730	C	T	.	PASS	NS=91;AF=0.945,0.055;AC=10;AN=84	GT	0/0	0/0	0/1	0/0	0/0	0/0	0/0	0/1	0/1	0/1	0/1	0/0	0/0	0/1	0/1	0/0	0/0	0/1	0/0	0/0	0/0	0/0	0/0	0/0	0/0	0/1	0/0	0/0	0/1	0/0	0/0	0/0	0/0	0/0	0/0	0/0	0/0	0/0	0/0	0/0	0/0	0/0
scaffold_1	6208791	3735	A	C	.	PASS	NS=91;AF=0.802,0.198;AC=36;AN=84	GT	1/0	0/0	1/0	1/0	0/0	1/0	1/0	1/0	0/0	1/1	1/0	0/0	1/0	0/0	0/0	0/0	1/1	1/0	1/0	1/1	1/0	1/0	0/0	0/0	1/0	1/1	1/1	1/1	1/0	1/1	1/1	0/0	1/1	1/1	0/0	0/0	1/1	0/0	0/0	0/0	0/0	0/0
scaffold_1	6268453	3754	T	A	.	PASS	NS=91;AF=0.588,0.412;AC=62;AN=84	GT	1/1	1/1	1/0	0/0	1/1	1/1	1/1	1/1	0/0	1/1	0/0	1/1	1/1	1/1	1/1	1/1	1/1	1/1	0/0	0/0	1/1	0/0	1/1	1/1	1/1	0/0	1/1	1/1	1/1	1/1	1/0	1/0	1/0	1/1	1/1	1/1	1/0	1/1	1/1	1/0	1/0	1/0
scaffold_1	6286968	3764	T	A	.	PASS	NS=91;AF=0.868,0.132;AC=24;AN=84	GT	1/0	0/0	1/0	1/0	1/1	0/0	1/0	1/1	0/0	0/0	0/0	0/0	0/0	1/0	1/0	1/0	1/1	1/1	0/0	0/0	0/0	0/0	1/0	1/0	0/0	0/0	0/0	0/0	0/0	1/0	1/0	1/0	1/0	1/0	1/0	0/0	1/0	0/0	0/0	0/0	0/0	0/0
scaffold_1	6321823	3766	T	A	.	PASS	NS=91;AF=0.989,0.011;AC=2;AN=84	GT	0/0	0/0	0/0	0/0	0/0	0/0	1/1	0/0	0/0	0/0	0/0	0/0	0/0	0/0	0/0	0/0	0/0	0/0	0/0	0/0	0/0	0/0	0/0	0/0	0/0	0/0	0/0	0/0	0/0	0/0	0/0	0/0	0/0	0/0	0/0	0/0	0/0	0/0	0/0	0/0	0/0	0/0
scaffold_1	6321764	3767	A	C	.	PASS	NS=91;AF=0.989,0.011;AC=2;AN=84	GT	0/0	0/0	0/0	0/0	0/0	0/0	0/0	0/0	0/0	0/0	0/0	0/0	0/0	0/0	0/0	0/0	0/0	0/0	0/0	0/0	0/0	0/0	0/0	0/0	0/0	0/0	0/0	0/0	0/0	0/0	0/0	0/0	0/0	0/0	0/0	0/0	0/0	0/0	0/0	0/0	0/0	1/1
scaffold_1	6368896	3773	C	T	.	PASS	NS=91;AF=0.775,0.225;AC=41;AN=84	GT	1/1	0/0	1/0	0/0	1/0	1/1	1/1	1/1	1/1	1/1	1/1	0/0	0/0	0/0	0/0	1/0	0/0	0/0	1/1	1/1	1/1	1/1	1/0	1/0	1/1	1/1	1/1	1/1	1/1	0/0	1/1	0/0	0/0	0/0	1/0	1/0	0/0	0/0	0/0	0/0	0/0	0/0
scaffold_1	6383187	3782	C	T	.	PASS	NS=91;AF=0.808,0.192;AC=35;AN=84	GT	1/1	0/0	1/0	1/0	1/1	1/0	1/0	1/1	1/0	0/0	0/0	1/0	1/1	0/0	0/0	1/0	1/1	1/1	1/0	1/0	0/0	0/0	1/0	1/1	1/0	0/0	0/0	0/0	0/0	1/1	1/0	1/1	1/0	1/1	0/0	1/1	0/0	0/0	0/0	0/0	0/0	0/0
scaffold_1	6386902	3785	A	G	.	PASS	NS=91;AF=0.973,0.027;AC=5;AN=84	GT	0/0	0/0	0/0	1/0	0/0	0/0	0/0	0/0	0/0	0/0	0/0	0/0	0/0	0/0	0/0	0/0	1/1	1/0	0/0	0/0	0/0	0/0	0/0	0/0	0/0	0/0	0/0	0/0	0/0	1/0	0/0	0/0	0/0	0/0	0/0	0/0	0/0	0/0	0/0	0/0	0/0	0/0
scaffold_1	6389064	3788	A	T	.	PASS	NS=91;AF=0.973,0.027;AC=5;AN=84	GT	0/0	0/0	0/0	0/1	0/0	0/0	0/0	0/0	0/0	0/0	0/0	0/0	0/0	0/0	0/0	0/0	1/1	0/1	0/0	0/0	0/0	0/0	0/0	0/0	0/0	0/0	0/0	0/0	0/0	0/1	0/0	0/0	0/0	0/0	0/0	0/0	0/0	0/0	0/0	0/0	0/0	0/0
scaffold_1	6392236	3790	G	A	.	PASS	NS=91;AF=0.83,0.17;AC=31;AN=84	GT	0/0	0/0	0/0	0/0	0/0	0/0	1/0	1/0	0/0	1/0	1/1	1/0	1/1	0/0	0/0	0/0	0/0	0/0	0/0	1/0	1/0	1/1	0/0	0/0	1/0	1/1	1/1	1/0	1/0	0/0	1/0	1/0	1/0	1/1	0/0	0/0	1/0	1/0	1/0	1/0	1/0	1/1
scaffold_1	6392071	3791	A	C	.	PASS	NS=91;AF=0.962,0.038;AC=7;AN=84	GT	0/0	0/0	0/0	0/0	0/0	0/0	0/0	0/0	0/0	0/0	0/0	0/0	0/0	0/0	0/0	0/0	0/0	0/0	0/0	0/0	0/0	0/0	0/0	0/0	0/0	0/0	0/0	0/0	0/0	0/0	1/0	0/0	0/0	0/0	0/0	0/0	0/0	1/0	1/0	1/0	1/0	1/1
scaffold_1	6415450	3794	G	T	.	PASS	NS=91;AF=0.989,0.011;AC=2;AN=84	GT	0/0	0/0	0/0	0/0	0/0	0/0	0/0	0/0	0/0	0/0	0/0	0/0	0/0	0/0	0/0	0/0	0/0	0/0	0/0	0/0	0/0	0/0	0/0	0/0	0/0	0/0	0/0	0/0	0/0	0/0	0/0	0/0	0/0	0/0	0/0	0/0	0/0	1/0	1/0	0/0	0/0	0/0
scaffold_1	6449914	3813	A	C	.	PASS	NS=91;AF=0.989,0.011;AC=2;AN=84	GT	0/0	0/0	0/0	0/0	0/0	0/0	0/0	0/0	0/0	0/0	0/0	0/0	0/0	0/0	0/0	0/0	0/0	0/0	0/0	0/0	0/0	0/0	0/0	0/0	0/0	0/0	0/0	0/0	0/0	0/0	0/0	0/0	0/0	0/0	0/0	0/0	0/0	0/1	0/1	0/0	0/0	0/0
scaffold_1	6527201	3849	T	C	.	PASS	NS=91;AF=0.72,0.28;AC=51;AN=84	GT	1/1	1/1	1/1	0/1	1/1	1/1	1/1	1/1	0/0	0/0	1/1	0/1	0/1	0/1	1/1	1/1	1/1	1/1	0/0	0/0	0/1	0/1	1/1	0/1	0/0	0/0	0/1	0/1	0/1	1/1	1/1	0/1	1/1	1/1	1/1	1/1	1/1	0/0	0/0	0/0	0/0	0/0
scaffold_1	6547321	3852	C	A	.	PASS	NS=91;AF=0.978,0.022;AC=4;AN=84	GT	0/0	0/0	0/0	0/0	0/0	0/0	0/0	0/1	0/0	0/0	0/0	0/0	0/0	0/0	0/0	0/0	0/0	0/0	0/0	0/0	0/0	0/0	0/0	0/0	0/0	0/0	0/0	0/0	0/0	0/0	0/0	0/0	0/0	0/0	0/0	0/0	0/0	0/0	0/0	0/1	0/1	0/1
scaffold_1	655415	3854	A	T	.	PASS	NS=91;AF=0.747,0.253;AC=44;AN=84	GT	1/0	1/0	1/0	0/0	1/1	1/1	1/0	1/0	1/1	1/0	1/1	0/0	1/0	0/0	1/0	1/0	0/0	0/0	0/0	0/0	1/0	0/0	1/1	1/1	1/1	1/1	1/1	1/1	1/1	1/0	1/0	0/0	0/0	0/0	1/1	1/0	1/1	1/1	1/0	1/0	1/0	0/0
scaffold_1	6625971	3865	G	A	.	PASS	NS=91;AF=0.995,0.005;AC=1;AN=84	GT	0/0	0/0	0/0	0/0	0/0	0/0	0/0	0/0	0/0	0/0	0/0	0/0	0/0	0/0	0/0	0/0	0/0	0/0	0/0	0/0	0/0	0/0	0/0	0/0	0/0	0/0	0/0	0/0	0/0	0/0	0/0	0/0	0/0	0/1	0/0	0/0	0/0	0/0	0/0	0/0	0/0	0/0
scaffold_1	664244	3877	C	G	.	PASS	NS=91;AF=0.879,0.121;AC=22;AN=84	GT	1/0	1/0	1/0	1/0	1/0	1/1	0/0	0/0	0/0	1/0	1/0	1/1	1/0	0/0	0/0	0/0	1/0	1/0	0/0	0/0	0/0	0/0	0/0	0/0	0/0	0/0	1/0	1/0	0/0	1/0	1/0	1/0	0/0	1/0	0/0	1/1	0/0	0/0	0/0	0/0	0/0	0/0
scaffold_1	6669627	3885	T	C	.	PASS	NS=91;AF=0.731,0.269;AC=49;AN=84	GT	0/1	1/1	0/0	0/0	0/1	1/1	0/0	0/0	1/1	1/1	1/1	0/1	0/1	0/1	0/1	1/1	0/0	0/0	1/1	1/1	1/1	1/1	1/1	1/1	1/1	1/1	1/1	1/1	1/1	0/1	1/1	0/0	0/0	0/0	1/1	1/1	0/0	0/0	0/0	0/1	0/1	0/0
scaffold_1	6714892	3892	A	C	.	PASS	NS=91;AF=0.94,0.06;AC=11;AN=84	GT	0/1	1/1	0/0	0/0	0/1	0/1	0/0	0/0	0/0	0/0	0/0	0/0	0/0	1/1	0/1	0/0	0/0	0/0	0/0	0/0	0/0	0/0	0/0	0/0	0/0	0/0	0/0	0/0	0/0	0/0	0/0	0/1	0/0	0/0	0/1	0/1	0/0	0/0	0/0	0/0	0/0	0/0
scaffold_1	67304	3895	G	T	.	PASS	NS=91;AF=0.835,0.165;AC=30;AN=84	GT	1/0	1/0	0/0	0/0	1/0	1/0	0/0	1/0	1/1	1/0	1/1	0/0	0/0	0/0	1/1	1/0	1/0	1/0	1/0	1/0	1/1	1/0	0/0	1/0	1/1	1/1	1/0	1/0	0/0	0/0	0/0	0/0	0/0	0/0	1/1	1/0	0/0	0/0	0/0	0/0	0/0	0/0
scaffold_1	6736331	3897	A	C	.	PASS	NS=91;AF=0.995,0.005;AC=1;AN=84	GT	0/0	0/0	0/0	0/0	0/0	0/0	0/0	0/0	0/0	0/0	0/0	0/0	0/0	0/0	0/0	1/0	0/0	0/0	0/0	0/0	0/0	0/0	0/0	0/0	0/0	0/0	0/0	0/0	0/0	0/0	0/0	0/0	0/0	0/0	0/0	0/0	0/0	0/0	0/0	0/0	0/0	0/0
scaffold_1	6743295	3904	G	A	.	PASS	NS=91;AF=0.731,0.269;AC=49;AN=84	GT	1/1	0/0	1/1	1/1	1/0	0/0	1/1	1/0	1/0	1/0	1/0	1/0	1/0	0/0	1/0	1/0	1/1	1/1	0/0	0/0	0/0	0/0	1/1	1/0	1/1	1/1	1/1	0/0	0/0	1/1	1/1	0/0	1/1	1/0	1/0	1/0	1/1	1/1	1/1	1/0	1/0	1/1
scaffold_1	6823224	3945	C	A	.	PASS	NS=91;AF=0.846,0.154;AC=28;AN=84	GT	0/0	0/0	0/0	0/0	0/0	0/0	1/1	1/1	1/1	0/1	0/1	0/0	0/0	0/0	0/0	0/0	0/0	1/1	0/1	0/1	1/1	1/1	0/1	0/0	0/0	0/0	0/1	1/1	0/1	0/0	0/0	0/0	0/0	0/0	0/0	0/1	0/0	1/1	1/1	0/0	0/0	1/1
scaffold_1	6826358	3946	G	A	.	PASS	NS=91;AF=0.995,0.005;AC=1;AN=84	GT	0/0	0/0	0/0	0/0	0/0	0/0	0/0	0/0	0/0	0/0	0/0	0/0	0/0	0/0	0/0	0/0	0/0	0/0	0/0	0/0	0/0	0/0	0/0	0/0	0/0	0/0	0/0	0/0	0/0	0/0	0/0	0/0	0/0	0/0	0/0	0/0	0/0	0/0	0/0	0/0	0/0	1/0
scaffold_1	6826222	3947	T	C	.	PASS	NS=91;AF=0.995,0.005;AC=1;AN=84	GT	0/0	0/0	0/0	0/0	0/0	0/0	0/0	0/0	0/0	0/0	0/0	0/0	0/0	0/0	0/0	0/0	0/0	0/0	0/0	0/0	0/0	0/0	0/0	0/0	0/0	0/0	0/0	0/0	0/0	0/0	0/0	0/0	0/0	0/0	0/0	0/0	0/1	0/0	0/0	0/0	0/0	0/0
scaffold_1	6829915	3949	G	A	.	PASS	NS=91;AF=0.989,0.011;AC=2;AN=84	GT	0/0	0/0	0/0	0/0	0/0	0/0	0/1	0/1	0/0	0/0	0/0	0/0	0/0	0/0	0/0	0/0	0/0	0/0	0/0	0/0	0/0	0/0	0/0	0/0	0/0	0/0	0/0	0/0	0/0	0/0	0/0	0/0	0/0	0/0	0/0	0/0	0/0	0/0	0/0	0/0	0/0	0/0
scaffold_1	6830979	3952	A	G	.	PASS	NS=91;AF=0.995,0.005;AC=1;AN=84	GT	0/0	0/0	0/0	0/0	0/0	0/0	0/0	0/0	0/0	0/0	0/0	0/0	0/0	0/0	0/0	0/0	0/0	0/0	0/0	0/0	0/0	0/0	0/0	0/0	0/0	0/0	0/0	0/0	0/0	0/0	0/0	0/0	0/0	0/0	0/0	0/0	0/0	0/1	0/0	0/0	0/0	0/0
scaffold_1	6835413	3954	A	T	.	PASS	NS=91;AF=0.907,0.093;AC=17;AN=84	GT	0/0	0/0	0/0	0/0	0/0	0/0	0/0	0/0	1/0	1/0	1/0	0/0	0/0	0/0	0/0	0/0	0/0	1/0	0/0	0/0	0/0	1/0	0/0	0/0	0/0	0/0	1/0	1/0	1/0	1/0	1/0	0/0	0/0	0/0	0/0	0/0	1/0	1/1	0/0	1/1	1/1	0/0
scaffold_1	6846711	3961	G	A	.	PASS	NS=91;AF=0.989,0.011;AC=2;AN=84	GT	0/0	0/0	0/0	0/0	0/0	0/0	0/0	0/0	0/0	0/0	0/0	0/0	0/0	0/0	0/0	0/0	0/0	0/0	0/0	0/0	0/0	0/0	0/0	0/0	0/0	0/0	0/0	0/0	0/0	0/0	0/0	0/0	0/0	0/0	0/0	0/0	0/0	1/0	0/0	0/0	0/0	1/0
scaffold_1	6893764	3973	A	T	.	PASS	NS=91;AF=0.78,0.22;AC=40;AN=84	GT	1/1	1/0	1/1	1/0	1/1	1/1	1/0	1/0	0/0	1/0	1/0	1/0	1/0	1/0	1/0	0/0	0/0	1/0	1/0	1/0	1/1	1/1	1/0	1/1	1/0	0/0	1/0	0/0	0/0	1/0	1/1	1/0	0/0	1/0	1/1	1/0	1/1	0/0	0/0	0/0	0/0	0/0
scaffold_1	6899586	3978	G	A	.	PASS	NS=91;AF=0.978,0.022;AC=4;AN=84	GT	1/0	0/0	0/0	0/0	0/0	0/0	0/0	0/0	0/0	0/0	0/0	0/0	0/0	1/0	0/0	0/0	0/0	0/0	0/0	0/0	0/0	0/0	1/0	1/0	0/0	0/0	0/0	0/0	0/0	0/0	0/0	0/0	0/0	0/0	0/0	0/0	0/0	0/0	0/0	0/0	0/0	0/0
scaffold_1	6927026	3984	A	G	.	PASS	NS=91;AF=0.841,0.159;AC=29;AN=84	GT	1/1	1/0	0/0	0/0	1/0	1/0	0/0	0/0	0/0	0/0	0/0	1/0	1/0	1/1	0/0	1/0	0/0	0/0	1/1	1/0	0/0	1/0	1/0	1/0	1/1	1/0	1/1	1/0	1/1	0/0	0/0	0/0	0/0	1/0	1/1	0/0	1/0	0/0	0/0	0/0	0/0	1/0
scaffold_1	6966250	3997	A	C	.	PASS	NS=91;AF=0.566,0.434;AC=79;AN=84	GT	1/1	1/1	1/1	1/1	1/1	1/1	1/1	1/1	1/1	1/1	1/1	1/1	1/1	1/1	1/1	1/1	1/1	1/1	1/1	1/1	1/1	1/1	1/1	1/1	1/1	1/1	1/1	1/1	1/1	1/1	1/1	1/1	1/1	1/1	1/1	1/1	1/1	0/0	0/0	1/1	1/1	1/0
scaffold_1	6967844	3998	G	T	.	PASS	NS=91;AF=0.995,0.005;AC=1;AN=84	GT	0/0	0/0	0/0	0/0	0/0	0/0	0/0	0/0	0/0	0/0	0/0	0/0	0/1	0/0	0/0	0/0	0/0	0/0	0/0	0/0	0/0	0/0	0/0	0/0	0/0	0/0	0/0	0/0	0/0	0/0	0/0	0/0	0/0	0/0	0/0	0/0	0/0	0/0	0/0	0/0	0/0	0/0
scaffold_1	6981861	4001	A	G	.	PASS	NS=91;AF=0.995,0.005;AC=1;AN=84	GT	0/0	0/0	0/0	0/0	0/0	0/0	0/0	0/1	0/0	0/0	0/0	0/0	0/0	0/0	0/0	0/0	0/0	0/0	0/0	0/0	0/0	0/0	0/0	0/0	0/0	0/0	0/0	0/0	0/0	0/0	0/0	0/0	0/0	0/0	0/0	0/0	0/0	0/0	0/0	0/0	0/0	0/0
scaffold_1	699398	4006	C	A	.	PASS	NS=91;AF=0.995,0.005;AC=1;AN=84	GT	0/0	0/0	0/0	0/0	0/0	0/0	0/0	0/0	0/0	0/0	0/0	0/0	0/0	0/0	0/0	0/0	0/0	0/0	0/0	0/0	0/0	0/0	0/0	0/0	0/0	0/0	0/0	0/0	0/0	0/0	0/0	0/0	0/0	0/0	0/0	0/0	0/0	1/0	0/0	0/0	0/0	0/0
scaffold_1	699300	4007	G	A	.	PASS	NS=91;AF=0.995,0.005;AC=1;AN=84	GT	0/0	0/0	0/0	0/0	0/0	0/0	0/0	0/0	0/0	0/0	0/0	0/0	0/0	0/0	0/0	0/0	0/0	0/0	0/0	0/0	0/0	0/0	0/0	0/0	0/0	0/0	0/0	0/0	0/1	0/0	0/0	0/0	0/0	0/0	0/0	0/0	0/0	0/0	0/0	0/0	0/0	0/0
scaffold_1	7000519	4009	T	C	.	PASS	NS=91;AF=0.995,0.005;AC=1;AN=84	GT	0/0	0/0	0/0	0/0	0/0	0/0	0/0	0/0	0/0	0/0	0/0	0/0	0/0	0/0	0/0	0/0	0/0	0/0	0/0	0/0	0/0	0/0	0/0	0/0	0/0	0/0	0/0	0/0	0/0	0/0	0/0	0/0	0/0	0/0	0/0	0/0	0/0	0/0	0/1	0/0	0/0	0/0
scaffold_1	7012247	4017	A	C	.	PASS	NS=91;AF=0.995,0.005;AC=1;AN=84	GT	0/0	0/0	0/0	0/0	0/0	0/0	0/0	0/0	0/0	0/0	0/0	0/0	0/0	0/0	0/0	0/0	0/0	0/0	0/0	0/0	0/0	0/0	0/0	0/0	1/0	0/0	0/0	0/0	0/0	0/0	0/0	0/0	0/0	0/0	0/0	0/0	0/0	0/0	0/0	0/0	0/0	0/0
scaffold_1	7029332	4031	C	A	.	PASS	NS=91;AF=0.995,0.005;AC=1;AN=84	GT	0/0	0/0	0/0	0/0	0/0	0/0	0/0	0/0	0/0	0/0	0/0	0/0	0/0	0/0	0/0	0/0	0/0	0/0	0/0	0/0	0/0	0/0	0/0	0/0	0/0	0/0	0/0	0/0	0/0	0/0	0/0	0/0	0/0	0/0	0/0	0/0	0/0	0/0	0/0	0/0	0/0	1/0
scaffold_1	7029243	4032	C	A	.	PASS	NS=91;AF=0.995,0.005;AC=1;AN=84	GT	0/0	0/0	0/0	0/0	0/0	0/0	0/0	0/0	0/1	0/0	0/0	0/0	0/0	0/0	0/0	0/0	0/0	0/0	0/0	0/0	0/0	0/0	0/0	0/0	0/0	0/0	0/0	0/0	0/0	0/0	0/0	0/0	0/0	0/0	0/0	0/0	0/0	0/0	0/0	0/0	0/0	0/0
scaffold_1	7072025	4034	C	G	.	PASS	NS=91;AF=0.67,0.33;AC=60;AN=84	GT	1/0	1/1	1/1	1/1	1/1	1/1	0/0	1/0	1/1	1/0	1/0	1/1	1/0	1/1	1/0	1/1	1/1	1/0	1/1	1/0	1/0	0/0	1/1	1/1	1/1	1/1	1/1	1/1	1/0	1/0	1/1	1/1	1/1	1/1	1/1	1/1	1/0	1/0	0/0	0/0	0/0	1/0
scaffold_1	7093584	4039	C	T	.	PASS	NS=91;AF=0.995,0.005;AC=1;AN=84	GT	0/0	0/0	0/0	0/0	0/0	0/0	1/0	0/0	0/0	0/0	0/0	0/0	0/0	0/0	0/0	0/0	0/0	0/0	0/0	0/0	0/0	0/0	0/0	0/0	0/0	0/0	0/0	0/0	0/0	0/0	0/0	0/0	0/0	0/0	0/0	0/0	0/0	0/0	0/0	0/0	0/0	0/0
scaffold_1	7103295	4043	A	T	.	PASS	NS=91;AF=0.879,0.121;AC=22;AN=84	GT	0/0	1/0	0/0	1/0	0/0	0/0	1/0	1/0	1/0	1/0	0/0	1/1	1/1	0/0	0/0	0/0	1/1	1/0	0/0	0/0	1/0	1/0	0/0	0/0	0/0	1/0	0/0	0/0	0/0	1/0	1/1	1/0	0/0	0/0	0/0	0/0	1/1	0/0	0/0	0/0	0/0	0/0
scaffold_1	7138534	4049	T	C	.	PASS	NS=91;AF=0.962,0.038;AC=7;AN=84	GT	0/0	0/0	0/0	0/0	0/0	0/0	0/0	0/0	0/0	0/0	0/0	0/0	0/0	0/0	0/0	0/0	0/0	0/0	0/0	0/0	0/0	0/0	0/0	0/0	0/0	0/0	0/0	0/0	0/0	0/0	0/0	0/0	0/0	0/0	0/0	0/0	0/0	0/0	1/1	1/1	1/1	0/1
scaffold_1	7154817	4057	C	T	.	PASS	NS=91;AF=0.995,0.005;AC=1;AN=84	GT	0/0	0/0	0/0	0/0	0/0	0/0	0/0	0/0	0/0	0/0	0/0	0/0	0/0	0/0	0/0	0/0	0/0	0/0	0/0	0/0	0/0	0/0	0/0	0/0	0/0	0/0	0/0	0/0	0/0	0/0	0/0	0/0	0/0	0/1	0/0	0/0	0/0	0/0	0/0	0/0	0/0	0/0
scaffold_1	7159056	4060	G	A	.	PASS	NS=91;AF=0.995,0.005;AC=1;AN=84	GT	0/0	0/0	0/0	0/0	0/0	0/0	0/0	0/0	0/0	0/0	0/0	0/0	0/0	0/0	0/0	0/0	0/0	0/0	0/0	0/0	0/0	0/0	0/1	0/0	0/0	0/0	0/0	0/0	0/0	0/0	0/0	0/0	0/0	0/0	0/0	0/0	0/0	0/0	0/0	0/0	0/0	0/0
scaffold_1	7168504	4063	C	A	.	PASS	NS=91;AF=0.995,0.005;AC=1;AN=84	GT	0/0	0/0	0/0	0/0	0/0	0/0	0/0	0/0	0/0	0/0	0/0	0/0	0/0	0/0	0/0	0/0	0/0	0/0	0/0	0/0	0/0	0/0	0/0	0/0	0/0	0/0	0/0	0/0	0/0	0/0	0/0	0/0	0/0	1/0	0/0	0/0	0/0	0/0	0/0	0/0	0/0	0/0
scaffold_1	7172685	4065	T	C	.	PASS	NS=91;AF=0.643,0.357;AC=64;AN=84	GT	1/0	1/1	1/1	1/0	0/0	0/0	1/0	1/0	1/1	1/1	1/1	1/1	1/1	1/1	1/0	1/0	1/1	1/1	1/1	1/1	1/0	1/0	1/0	0/0	1/1	1/1	1/1	1/1	1/0	1/1	1/1	1/1	1/1	1/1	0/0	0/0	1/1	1/1	1/1	1/1	1/1	1/1
scaffold_1	7172629	4066	A	T	.	PASS	NS=91;AF=0.934,0.066;AC=12;AN=84	GT	0/0	0/0	0/0	1/0	0/0	0/0	1/0	1/0	1/0	0/0	0/0	1/0	1/1	0/0	0/0	0/0	0/0	1/0	0/0	0/0	1/0	0/0	0/0	0/0	0/0	1/0	0/0	0/0	0/0	0/0	0/0	1/0	0/0	1/0	0/0	0/0	0/0	0/0	0/0	0/0	0/0	0/0
scaffold_1	7180034	4069	C	A	.	PASS	NS=91;AF=0.978,0.022;AC=4;AN=84	GT	0/0	0/0	0/0	0/0	0/0	0/0	0/0	0/0	0/0	0/0	0/0	0/0	0/0	0/0	0/0	0/0	0/0	0/0	0/0	0/0	0/0	0/0	0/0	0/0	0/0	0/0	0/0	0/0	0/0	0/0	0/0	0/0	0/0	0/0	0/0	0/0	0/0	0/0	0/0	1/1	1/1	0/0
scaffold_1	7206057	4078	G	A	.	PASS	NS=91;AF=0.819,0.181;AC=33;AN=84	GT	1/0	1/0	1/0	0/0	1/0	1/0	1/0	0/0	1/0	1/0	0/0	1/0	1/1	0/0	1/0	1/0	0/0	1/1	0/0	0/0	1/0	1/0	0/0	1/0	1/0	1/0	0/0	0/0	1/0	0/0	0/0	0/0	0/0	0/0	1/0	1/0	0/0	1/1	1/1	1/1	1/1	1/1
scaffold_1	7205937	4079	A	G	.	PASS	NS=91;AF=0.819,0.181;AC=33;AN=84	GT	1/0	1/0	1/0	0/0	1/0	1/0	1/0	0/0	1/0	1/0	0/0	1/0	1/1	0/0	1/0	1/0	0/0	1/1	0/0	0/0	1/0	1/0	0/0	1/0	1/0	1/0	0/0	0/0	1/0	0/0	0/0	0/0	0/0	0/0	1/0	1/0	0/0	1/1	1/1	1/1	1/1	1/1
scaffold_1	7217272	4087	C	T	.	PASS	NS=91;AF=0.764,0.236;AC=40;AN=84	GT	0/0	0/0	1/0	0/0	1/1	1/1	0/0	1/0	1/0	1/0	0/0	1/0	1/1	0/0	1/0	0/0	0/0	1/1	1/0	1/1	1/1	1/1	0/0	1/0	1/0	1/0	0/0	1/1	1/1	0/0	1/0	1/1	0/0	0/0	1/1	1/0	0/0	1/0	0/0	1/1	1/1	1/0
scaffold_1	722011	4093	G	T	.	PASS	NS=91;AF=0.989,0.011;AC=2;AN=84	GT	0/0	0/0	0/0	0/0	0/0	0/0	0/0	0/0	0/0	0/0	0/0	0/0	0/0	0/0	0/0	0/0	0/0	0/0	0/0	0/0	0/0	0/0	0/0	0/0	0/0	0/0	0/0	0/0	0/0	0/0	0/0	0/0	0/0	0/0	0/0	0/0	0/0	0/0	0/0	1/0	1/0	0/0
scaffold_1	7256814	4106	T	C	.	PASS	NS=91;AF=0.995,0.005;AC=1;AN=84	GT	0/0	0/0	0/0	0/0	0/0	0/0	0/0	0/0	0/0	0/0	0/0	0/0	0/0	0/0	0/0	0/0	0/0	0/0	0/0	0/0	0/0	0/0	0/0	0/0	0/0	0/0	0/0	0/0	0/0	0/0	0/0	0/0	0/0	0/0	0/0	0/0	0/0	0/0	0/0	0/0	0/0	1/0
scaffold_1	7263591	4109	C	A	.	PASS	NS=91;AF=0.973,0.027;AC=5;AN=84	GT	0/1	0/0	0/0	0/0	0/0	0/0	0/0	0/0	0/0	0/0	0/0	0/0	0/0	1/1	0/0	0/1	0/0	0/0	0/0	0/0	0/0	0/0	0/1	0/0	0/0	0/0	0/0	0/0	0/0	0/0	0/0	0/0	0/0	0/0	0/0	0/0	0/0	0/0	0/0	0/0	0/0	0/0
scaffold_1	7264600	4110	T	C	.	PASS	NS=91;AF=0.995,0.005;AC=1;AN=84	GT	0/0	0/0	0/0	0/0	0/0	0/0	0/0	0/0	0/0	0/0	0/0	0/0	0/0	0/0	0/0	0/0	0/0	0/0	0/0	0/0	0/0	0/0	0/0	0/0	0/0	0/0	0/0	0/0	0/0	0/0	0/0	0/0	0/0	0/0	0/0	0/0	0/0	0/0	0/0	0/0	0/0	1/0
scaffold_1	7278677	4116	T	A	.	PASS	NS=91;AF=0.786,0.214;AC=39;AN=84	GT	0/0	1/0	1/1	1/1	1/0	0/0	0/0	1/0	1/1	1/1	1/1	1/0	1/0	0/0	1/1	1/0	0/0	1/0	1/1	1/1	1/1	1/1	0/0	1/0	1/0	1/0	1/1	1/1	1/1	0/0	1/0	1/0	0/0	0/0	0/0	0/0	1/0	0/0	0/0	0/0	0/0	0/0
scaffold_1	7278572	4117	G	C	.	PASS	NS=91;AF=0.995,0.005;AC=1;AN=84	GT	0/0	0/0	0/0	0/0	0/0	0/0	0/0	0/0	0/0	0/0	0/0	0/0	0/0	0/0	0/0	0/0	0/0	0/0	0/0	0/0	0/0	0/0	0/0	0/0	0/0	0/0	0/0	0/0	0/0	0/0	0/0	0/0	0/0	0/0	0/0	0/0	0/0	0/0	0/0	0/0	0/0	0/1
scaffold_1	7316725	4121	C	G	.	PASS	NS=91;AF=0.973,0.027;AC=5;AN=84	GT	0/0	0/0	0/0	0/0	0/0	0/0	0/0	0/0	0/0	0/0	0/0	0/0	0/0	0/0	0/0	0/0	0/0	0/0	0/0	0/0	0/0	0/0	0/0	0/0	0/0	0/0	0/0	0/0	0/0	0/0	0/0	0/0	0/0	0/0	0/0	0/0	0/0	0/0	0/0	1/1	1/1	1/0
scaffold_1	7321055	4122	C	A	.	PASS	NS=91;AF=0.995,0.005;AC=1;AN=84	GT	0/0	0/0	0/0	0/0	0/0	0/0	0/0	0/0	0/0	0/0	0/0	0/0	0/0	0/0	0/0	0/0	0/0	0/0	0/0	0/0	0/0	0/0	0/0	0/0	0/0	0/0	0/0	0/0	0/0	0/0	0/0	0/0	0/0	0/0	0/0	0/0	0/0	0/0	0/0	0/0	0/0	1/0
scaffold_1	7330310	4128	G	C	.	PASS	NS=91;AF=0.857,0.143;AC=26;AN=84	GT	0/0	0/0	0/0	0/0	0/0	0/0	1/1	0/0	0/0	0/0	0/0	1/0	1/0	0/0	0/0	0/0	1/1	1/0	0/0	0/0	0/0	0/0	0/0	0/0	1/0	1/1	1/0	0/0	0/0	0/0	0/0	1/0	1/0	1/1	0/0	0/0	1/0	1/1	1/1	1/1	1/1	1/1
scaffold_1	7333532	4129	C	T	.	PASS	NS=91;AF=0.643,0.357;AC=4;AN=84	GT	0/0	0/0	0/0	0/0	0/0	0/0	0/0	0/0	0/0	0/0	0/0	0/0	0/0	0/0	0/0	0/0	0/0	0/0	1/1	1/0	0/0	0/0	0/0	0/0	1/0	0/0	0/0	0/0	0/0	0/0	0/0	0/0	0/0	0/0	0/0	0/0	0/0	0/0	0/0	0/0	0/0	0/0
scaffold_1	735855	4139	G	A	.	PASS	NS=91;AF=0.885,0.115;AC=21;AN=84	GT	1/0	1/0	1/1	1/1	0/0	0/0	0/0	0/0	0/0	0/0	0/0	0/0	0/0	1/1	0/0	0/0	1/1	1/1	0/0	0/0	0/0	0/0	0/0	0/0	0/0	0/0	0/0	0/0	0/0	1/0	1/1	0/0	0/0	1/0	0/0	0/0	0/0	0/0	1/0	1/0	1/0	1/1
scaffold_1	7358531	4142	C	T	.	PASS	NS=91;AF=0.967,0.033;AC=6;AN=84	GT	0/0	0/0	0/0	0/0	1/0	1/1	0/0	0/0	0/0	0/0	0/0	0/0	0/0	0/0	0/0	0/0	0/0	0/0	0/0	0/0	0/0	0/0	0/0	1/0	0/0	0/0	0/0	0/0	0/0	0/0	0/0	1/0	0/0	0/0	1/0	0/0	0/0	0/0	0/0	0/0	0/0	0/0
scaffold_1	7368363	4144	C	T	.	PASS	NS=91;AF=0.747,0.253;AC=46;AN=84	GT	1/0	1/0	1/1	1/1	1/1	1/1	0/0	1/0	1/0	0/0	0/0	1/1	1/1	0/0	0/0	0/0	1/1	1/1	1/1	1/1	1/0	0/0	1/0	1/0	1/0	1/1	1/1	0/0	0/0	1/1	1/1	1/0	1/1	1/1	1/1	1/1	1/0	0/0	0/0	0/0	0/0	0/0
scaffold_1	7378651	4148	C	T	.	PASS	NS=91;AF=0.995,0.005;AC=1;AN=84	GT	0/0	0/0	0/0	0/0	0/0	0/0	0/0	1/0	0/0	0/0	0/0	0/0	0/0	0/0	0/0	0/0	0/0	0/0	0/0	0/0	0/0	0/0	0/0	0/0	0/0	0/0	0/0	0/0	0/0	0/0	0/0	0/0	0/0	0/0	0/0	0/0	0/0	0/0	0/0	0/0	0/0	0/0
scaffold_1	7402687	4159	T	A	.	PASS	NS=91;AF=0.995,0.005;AC=1;AN=84	GT	0/0	0/0	0/0	0/0	0/0	0/0	0/0	0/0	0/0	0/0	0/0	0/0	0/0	0/0	0/1	0/0	0/0	0/0	0/0	0/0	0/0	0/0	0/0	0/0	0/0	0/0	0/0	0/0	0/0	0/0	0/0	0/0	0/0	0/0	0/0	0/0	0/0	0/0	0/0	0/0	0/0	0/0
scaffold_1	7421829	4164	A	T	.	PASS	NS=91;AF=0.978,0.022;AC=4;AN=84	GT	0/0	0/0	0/0	0/0	0/0	0/0	0/0	0/0	0/0	0/0	0/0	0/0	0/0	0/0	0/0	0/0	0/0	0/0	0/0	0/0	0/0	0/0	0/0	0/0	0/0	0/0	0/0	0/0	0/0	0/0	0/0	0/0	0/0	0/0	0/0	0/0	0/0	0/0	0/0	1/0	1/0	1/1
scaffold_1	7439891	4175	G	A	.	PASS	NS=91;AF=0.94,0.06;AC=11;AN=84	GT	0/1	0/0	0/0	0/0	0/0	0/1	0/0	0/1	0/0	0/0	0/0	0/0	0/0	0/1	0/1	0/1	0/0	0/0	0/1	0/1	0/0	0/0	0/1	0/0	0/0	0/0	0/1	0/0	0/1	0/0	0/0	0/0	0/0	0/0	0/0	0/0	0/0	0/0	0/0	0/0	0/0	0/0
scaffold_1	7461314	4182	A	G	.	PASS	NS=91;AF=0.995,0.005;AC=1;AN=84	GT	0/0	0/0	0/1	0/0	0/0	0/0	0/0	0/0	0/0	0/0	0/0	0/0	0/0	0/0	0/0	0/0	0/0	0/0	0/0	0/0	0/0	0/0	0/0	0/0	0/0	0/0	0/0	0/0	0/0	0/0	0/0	0/0	0/0	0/0	0/0	0/0	0/0	0/0	0/0	0/0	0/0	0/0
scaffold_1	7461202	4183	C	T	.	PASS	NS=91;AF=0.863,0.137;AC=25;AN=84	GT	1/0	1/0	1/1	1/1	0/0	0/0	1/0	1/0	0/0	0/0	0/0	0/0	1/0	1/0	1/1	1/0	0/0	0/0	1/0	1/0	0/0	0/0	1/0	1/0	1/0	1/0	1/0	0/0	1/0	1/0	0/0	1/0	1/0	0/0	0/0	0/0	1/0	0/0	0/0	0/0	0/0	0/0
scaffold_1	7529001	4200	C	T	.	PASS	NS=91;AF=0.978,0.022;AC=3;AN=84	GT	0/0	0/0	0/0	0/0	0/0	0/0	1/1	1/0	0/0	0/0	0/0	0/0	0/0	0/0	0/0	0/0	0/0	0/0	0/0	0/0	0/0	0/0	0/0	0/0	0/0	0/0	0/0	0/0	0/0	0/0	0/0	0/0	0/0	0/0	0/0	0/0	0/0	0/0	0/0	0/0	0/0	0/0
scaffold_1	7530034	4202	C	A	.	PASS	NS=91;AF=0.984,0.016;AC=3;AN=84	GT	0/0	0/0	0/0	0/0	0/0	0/0	0/0	0/0	0/0	0/0	0/0	0/0	0/0	0/0	0/0	0/0	0/0	0/0	0/0	0/0	0/0	0/0	0/0	0/0	0/0	0/0	0/0	0/0	0/0	0/0	0/0	0/0	0/0	0/0	0/0	0/0	0/0	1/0	1/0	0/0	0/0	1/0
scaffold_1	759972	4222	C	T	.	PASS	NS=91;AF=0.978,0.022;AC=4;AN=84	GT	0/0	0/0	0/0	0/0	0/0	0/0	0/0	0/0	0/0	0/0	0/0	0/0	0/0	0/0	0/0	0/0	0/0	0/0	0/0	0/0	0/0	0/0	0/0	0/0	0/0	0/0	0/0	0/0	0/0	0/0	0/0	0/1	1/1	0/1	0/0	0/0	0/0	0/0	0/0	0/0	0/0	0/0
scaffold_1	7611355	4227	A	T	.	PASS	NS=91;AF=0.995,0.005;AC=1;AN=84	GT	0/0	0/0	0/0	0/0	0/0	0/0	0/0	0/0	0/0	0/0	0/0	0/0	0/0	0/0	0/0	0/0	0/0	0/0	0/0	0/0	0/0	0/0	0/0	0/0	0/0	0/0	0/0	0/0	0/0	0/0	0/0	0/0	0/0	0/0	0/0	0/0	0/0	0/0	0/1	0/0	0/0	0/0
scaffold_1	7630881	4238	C	A	.	PASS	NS=91;AF=0.995,0.005;AC=1;AN=84	GT	0/0	0/0	0/0	0/0	0/0	0/0	0/0	0/0	0/0	0/0	0/0	0/0	0/0	0/0	0/0	0/0	0/0	0/0	0/0	0/0	0/0	0/0	0/0	0/0	0/0	0/0	0/0	0/0	0/0	0/0	0/0	0/0	0/0	0/0	0/0	0/0	0/0	1/0	0/0	0/0	0/0	0/0
scaffold_1	7662698	4244	G	T	.	PASS	NS=91;AF=0.923,0.077;AC=14;AN=84	GT	0/0	1/0	1/1	0/0	0/0	1/0	0/0	0/0	0/0	0/0	0/0	1/0	1/1	0/0	1/0	0/0	0/0	0/0	0/0	0/0	0/0	0/0	0/0	1/0	0/0	0/0	0/0	0/0	0/0	1/0	0/0	1/1	0/0	0/0	0/0	1/0	1/0	0/0	0/0	0/0	0/0	0/0
scaffold_1	7670864	4249	T	A	.	PASS	NS=91;AF=0.989,0.011;AC=2;AN=84	GT	0/0	0/0	0/0	0/0	0/0	0/0	0/0	0/0	0/0	0/0	0/0	0/0	0/0	0/0	0/0	0/0	0/0	0/0	0/0	0/0	0/0	0/0	0/0	0/0	0/0	0/0	0/0	0/0	0/0	0/0	0/0	0/0	1/0	1/0	0/0	0/0	0/0	0/0	0/0	0/0	0/0	0/0
scaffold_1	7685777	4251	C	T	.	PASS	NS=91;AF=0.511,0.489;AC=76;AN=84	GT	1/1	1/1	1/1	1/0	1/1	1/1	1/0	1/1	1/1	1/1	1/1	1/1	1/1	1/1	1/1	1/1	1/1	1/1	1/1	1/1	1/1	1/1	1/0	1/1	1/1	1/1	1/1	1/1	1/1	1/1	1/1	1/1	1/1	1/1	1/1	1/1	1/0	0/0	1/0	1/1	1/1	1/0
scaffold_1	7709300	4253	G	T	.	PASS	NS=91;AF=0.582,0.418;AC=48;AN=84	GT	0/1	0/0	0/0	0/0	1/1	0/1	0/0	0/0	1/1	1/1	0/1	0/1	0/1	0/0	0/0	1/1	1/1	0/1	1/1	1/1	0/1	1/1	0/1	0/0	1/1	1/1	1/1	1/1	0/1	0/0	0/1	0/0	0/0	0/1	1/1	1/1	0/0	0/1	1/1	1/1	1/1	1/1
scaffold_1	7709257	4254	C	T	.	PASS	NS=91;AF=0.588,0.412;AC=47;AN=84	GT	1/0	0/0	0/0	0/0	1/1	1/0	0/0	0/0	1/1	1/1	1/0	1/0	1/0	0/0	0/0	1/1	1/1	1/0	1/1	1/1	1/0	1/1	1/0	0/0	1/1	1/1	1/1	1/1	1/0	0/0	1/0	0/0	0/0	1/0	1/1	1/1	0/0	0/0	1/1	1/1	1/1	1/1
scaffold_1	7730406	4260	T	A	.	PASS	NS=91;AF=0.967,0.033;AC=6;AN=84	GT	0/0	0/0	0/0	0/0	0/0	0/0	0/0	0/0	0/0	0/0	0/0	0/0	0/0	0/0	0/0	0/0	0/0	0/0	0/0	0/0	0/0	0/0	0/0	0/0	0/0	0/0	0/0	0/0	0/0	0/0	0/0	0/0	0/0	0/0	0/0	0/0	0/1	1/1	0/0	0/1	0/1	0/1
scaffold_1	7753254	4268	C	T	.	PASS	NS=91;AF=0.989,0.011;AC=2;AN=84	GT	0/0	0/0	0/0	0/0	0/0	0/0	0/0	0/0	0/0	0/0	0/0	0/0	0/0	0/0	0/0	0/0	0/0	0/0	0/0	0/0	0/0	0/0	0/0	0/0	0/0	0/0	0/0	0/0	0/0	0/0	0/0	0/0	0/0	0/0	0/0	0/0	0/0	1/0	1/0	0/0	0/0	0/0
scaffold_1	7763359	4272	A	T	.	PASS	NS=91;AF=0.989,0.011;AC=2;AN=84	GT	0/0	0/0	0/0	0/0	0/0	0/0	0/0	0/0	0/0	0/0	0/0	0/0	0/0	0/0	0/0	0/0	0/0	0/0	0/0	0/0	0/0	0/0	0/0	0/0	0/0	0/0	0/0	0/0	0/0	0/0	0/0	0/0	0/0	0/0	0/0	0/0	0/0	0/0	0/0	1/0	1/0	0/0
scaffold_1	7772744	4278	G	A	.	PASS	NS=91;AF=0.923,0.077;AC=14;AN=84	GT	0/0	0/0	0/0	0/0	0/0	0/0	0/0	0/0	0/0	0/1	0/0	0/0	0/0	0/0	0/1	1/1	0/0	0/0	0/0	0/0	0/1	1/1	0/0	0/1	0/1	1/1	1/1	0/0	0/1	0/0	0/0	0/0	0/0	0/0	0/0	0/0	0/0	0/0	0/0	0/0	0/0	0/0
scaffold_1	7780179	4282	A	C	.	PASS	NS=91;AF=0.78,0.22;AC=40;AN=84	GT	1/0	0/0	1/1	1/1	1/1	1/1	1/0	0/0	1/0	1/1	1/0	0/0	1/0	0/0	0/0	0/0	0/0	0/0	1/1	1/1	1/0	1/1	0/0	0/0	1/1	1/1	1/1	1/1	1/1	0/0	0/0	1/1	1/0	0/0	1/1	1/1	1/0	0/0	0/0	0/0	0/0	0/0
scaffold_1	7814152	4290	G	A	.	PASS	NS=91;AF=0.94,0.06;AC=11;AN=84	GT	0/0	0/0	0/0	0/0	0/0	0/0	1/0	0/0	0/0	0/0	0/0	0/0	0/0	0/0	0/0	0/0	0/0	0/0	0/0	0/0	0/0	0/0	0/0	0/0	0/0	0/0	0/0	0/0	0/0	0/0	0/0	0/0	0/0	0/0	0/0	0/0	0/0	1/1	1/1	1/1	1/1	1/1
scaffold_1	7826424	4299	G	T	.	PASS	NS=91;AF=0.995,0.005;AC=1;AN=84	GT	0/0	0/0	0/0	0/0	0/0	0/0	0/0	0/0	0/0	0/0	0/0	0/0	0/0	0/0	0/0	0/0	0/0	0/0	0/0	0/0	0/0	0/0	0/0	0/0	0/0	0/0	0/0	0/0	0/0	0/0	0/0	0/0	0/0	0/0	1/0	0/0	0/0	0/0	0/0	0/0	0/0	0/0
scaffold_1	7832686	4302	G	C	.	PASS	NS=91;AF=0.896,0.104;AC=15;AN=84	GT	0/0	0/1	0/0	0/0	0/1	0/1	0/0	0/0	0/0	0/0	0/0	0/0	0/0	0/1	0/1	0/0	0/0	0/0	0/1	0/0	0/1	0/1	0/1	0/0	0/0	0/0	0/0	0/0	0/0	0/0	0/0	0/0	0/0	0/0	1/1	1/1	0/0	0/1	0/0	0/0	0/0	0/1
scaffold_1	7838986	4310	C	G	.	PASS	NS=91;AF=0.874,0.126;AC=23;AN=84	GT	0/0	0/0	1/1	1/1	0/0	0/0	0/0	0/0	0/0	0/0	0/0	1/1	1/1	0/0	0/0	0/0	1/1	0/0	0/0	0/0	0/0	0/0	0/1	0/1	0/0	0/0	0/0	0/0	0/0	0/1	1/1	1/1	1/1	1/1	0/0	0/0	1/1	0/0	0/0	0/0	0/0	0/0
scaffold_1	7907172	4328	T	C	.	PASS	NS=91;AF=0.967,0.033;AC=6;AN=84	GT	0/0	0/0	0/0	0/0	0/0	0/1	0/0	0/0	0/0	0/1	0/0	0/0	0/0	0/1	0/0	0/1	0/0	0/0	0/0	0/0	0/0	0/1	0/0	0/0	0/0	0/0	0/0	0/0	0/0	0/0	0/0	0/0	0/1	0/0	0/0	0/0	0/0	0/0	0/0	0/0	0/0	0/0
scaffold_1	792182	4333	G	A	.	PASS	NS=91;AF=0.89,0.11;AC=20;AN=84	GT	0/1	0/0	0/0	0/0	0/0	0/0	0/0	0/0	0/1	0/1	0/0	0/1	1/1	0/0	0/0	0/0	0/0	0/0	0/1	0/1	0/0	0/0	0/0	0/0	0/1	0/1	0/1	1/1	1/1	0/0	0/0	1/1	1/1	0/1	0/0	0/0	0/0	0/0	0/0	0/0	0/0	0/0
scaffold_1	7969448	4342	C	G	.	PASS	NS=91;AF=0.984,0.016;AC=3;AN=84	GT	0/0	0/0	0/0	0/0	0/1	0/0	0/0	0/0	0/0	0/0	0/0	0/0	0/0	0/0	0/0	0/0	0/0	0/0	0/0	0/0	0/0	0/0	0/0	0/0	0/0	0/0	0/0	0/0	0/0	0/0	0/0	0/0	0/0	0/0	0/0	0/0	0/0	0/0	0/0	0/1	0/1	0/0
scaffold_1	7969350	4343	T	C	.	PASS	NS=91;AF=0.786,0.214;AC=39;AN=84	GT	0/0	0/1	0/0	0/0	1/1	0/0	0/1	0/0	1/1	0/1	1/1	0/0	0/0	0/0	0/1	0/0	0/0	0/0	1/1	1/1	1/1	1/1	0/0	0/0	1/1	1/1	1/1	1/1	1/1	0/0	0/0	0/0	0/0	0/0	0/0	0/1	0/0	1/1	1/1	1/1	1/1	1/1
scaffold_1	7998445	4350	T	A	.	PASS	NS=91;AF=0.989,0.011;AC=2;AN=84	GT	0/0	0/0	0/0	0/0	0/0	0/0	0/0	0/0	0/0	0/0	0/0	0/0	0/0	0/0	0/0	0/0	0/0	0/0	0/0	0/0	0/0	0/0	0/0	0/0	0/0	0/0	0/0	0/0	0/0	0/0	0/0	0/0	0/0	0/0	0/0	0/0	0/0	0/0	0/0	0/0	0/0	1/1
scaffold_1	8000896	4353	C	A	.	PASS	NS=91;AF=0.588,0.412;AC=2;AN=84	GT	0/0	0/0	0/0	0/0	0/0	0/0	0/0	0/0	0/0	0/0	0/0	0/0	0/0	0/0	0/0	0/0	0/0	0/0	0/0	0/0	0/0	0/0	0/0	0/0	0/0	0/0	0/0	0/0	0/0	0/0	0/0	0/0	0/0	0/0	0/0	0/0	0/0	0/0	0/0	0/1	0/1	0/0
scaffold_1	8020476	4357	G	A	.	PASS	NS=91;AF=0.989,0.011;AC=2;AN=84	GT	0/0	0/0	0/0	0/0	0/0	0/0	0/0	0/0	0/0	0/0	0/0	0/0	0/0	0/0	0/0	0/0	0/0	0/0	0/0	0/0	0/0	0/0	0/0	0/0	0/0	0/0	0/0	0/0	0/0	0/0	0/0	0/0	0/0	0/0	0/0	0/0	0/0	1/1	0/0	0/0	0/0	0/0
scaffold_1	8053125	4361	T	C	.	PASS	NS=91;AF=0.978,0.022;AC=4;AN=84	GT	0/0	0/0	0/0	0/0	0/1	0/0	0/0	0/0	0/0	0/0	0/0	0/0	0/0	0/0	0/0	0/0	0/0	0/0	0/0	0/0	0/0	0/0	0/0	0/0	0/0	0/0	0/0	0/0	0/0	1/1	0/1	0/0	0/0	0/0	0/0	0/0	0/0	0/0	0/0	0/0	0/0	0/0
scaffold_1	8057996	4364	G	A	.	PASS	NS=91;AF=0.951,0.049;AC=9;AN=84	GT	1/1	0/0	0/0	0/0	0/0	0/0	0/0	0/0	0/0	0/0	0/0	0/0	0/0	0/0	1/0	0/0	0/0	0/0	0/0	0/0	1/0	0/0	0/0	1/0	1/0	0/0	0/0	0/0	0/0	0/0	0/0	0/0	0/0	0/0	1/0	1/1	0/0	0/0	0/0	0/0	0/0	0/0
scaffold_1	8158015	4386	C	T	.	PASS	NS=91;AF=0.951,0.049;AC=9;AN=84	GT	0/0	1/0	0/0	0/0	0/0	1/1	0/0	0/0	0/0	0/0	0/0	0/0	0/0	1/0	0/0	0/0	0/0	0/0	0/0	0/0	0/0	0/0	0/0	0/0	0/0	0/0	0/0	0/0	0/0	0/0	0/0	0/0	0/0	0/0	0/0	1/1	0/0	0/0	0/0	1/0	1/0	1/0
scaffold_1	8176424	4390	T	A	.	PASS	NS=91;AF=0.973,0.027;AC=5;AN=84	GT	0/0	0/0	0/0	0/0	0/0	0/0	0/0	0/0	0/0	0/0	0/0	0/0	0/0	0/0	0/0	0/0	0/0	0/0	0/0	0/0	0/0	0/0	0/0	0/0	0/0	0/0	0/0	0/0	0/0	0/0	0/0	0/0	0/0	0/0	0/0	0/0	0/0	0/0	0/0	1/1	1/1	1/0
scaffold_1	8176307	4391	C	T	.	PASS	NS=91;AF=0.973,0.027;AC=5;AN=84	GT	0/0	0/0	0/0	0/0	0/0	0/0	0/0	0/0	0/0	0/0	0/0	0/0	0/0	0/0	0/0	0/0	0/0	0/0	0/0	0/0	0/0	0/0	0/0	0/0	0/0	0/0	0/0	0/0	0/0	0/0	0/0	0/0	0/0	0/0	0/0	0/0	0/0	0/0	0/0	1/1	1/1	1/0
scaffold_1	8192339	4394	C	T	.	PASS	NS=91;AF=0.753,0.247;AC=45;AN=84	GT	1/1	1/1	1/1	1/1	0/1	0/0	0/1	0/1	0/0	0/0	0/0	0/1	0/1	0/0	0/1	1/1	0/0	1/1	0/0	0/0	0/0	0/0	1/1	0/1	0/1	1/1	0/1	0/0	0/0	1/1	1/1	1/1	1/1	0/1	0/0	0/0	1/1	1/1	1/1	1/1	1/1	0/1
scaffold_1	826706	4401	C	T	.	PASS	NS=91;AF=0.995,0.005;AC=1;AN=84	GT	0/0	0/0	0/0	0/0	0/0	0/0	0/1	0/0	0/0	0/0	0/0	0/0	0/0	0/0	0/0	0/0	0/0	0/0	0/0	0/0	0/0	0/0	0/0	0/0	0/0	0/0	0/0	0/0	0/0	0/0	0/0	0/0	0/0	0/0	0/0	0/0	0/0	0/0	0/0	0/0	0/0	0/0
scaffold_1	8278418	4403	A	C	.	PASS	NS=91;AF=0.593,0.407;AC=72;AN=84	GT	1/1	1/1	1/1	0/0	1/1	1/1	1/1	1/1	1/1	1/1	1/1	1/1	1/1	1/1	1/1	1/1	1/1	1/0	1/1	1/1	1/1	1/1	1/1	1/1	1/1	1/1	1/1	1/1	1/1	1/1	1/1	1/1	1/0	1/0	1/0	1/0	1/1	1/1	1/0	1/0	1/0	0/0
scaffold_1	8280521	4405	G	A	.	PASS	NS=91;AF=0.995,0.005;AC=1;AN=84	GT	0/0	0/0	0/0	0/0	0/0	0/0	0/0	0/0	0/0	0/0	0/0	0/0	0/0	0/0	0/0	0/0	0/0	0/0	0/0	0/0	0/0	0/0	0/0	0/0	0/0	0/0	0/0	0/0	0/0	0/0	0/0	0/0	0/0	0/0	0/0	0/0	0/0	0/0	0/0	0/0	0/1	0/0
scaffold_1	8293861	4412	G	A	.	PASS	NS=91;AF=0.995,0.005;AC=1;AN=84	GT	0/0	0/0	0/0	0/0	0/0	0/0	0/0	0/0	0/0	0/0	0/0	0/0	0/0	0/0	0/0	0/0	0/0	0/0	0/0	0/0	0/0	0/0	0/0	0/0	0/0	0/0	0/0	0/0	0/0	0/0	0/0	1/0	0/0	0/0	0/0	0/0	0/0	0/0	0/0	0/0	0/0	0/0
scaffold_1	8296218	4415	G	A	.	PASS	NS=91;AF=0.995,0.005;AC=1;AN=84	GT	0/0	0/0	0/0	0/0	0/0	0/0	0/0	0/0	0/0	0/0	0/0	0/0	0/0	0/0	0/0	0/0	0/0	0/0	0/0	0/0	0/0	0/0	0/0	0/0	0/0	0/0	0/0	0/0	0/0	0/0	0/0	0/0	0/0	0/0	0/0	0/0	0/0	1/0	0/0	0/0	0/0	0/0
scaffold_1	831627	4422	A	C	.	PASS	NS=91;AF=0.835,0.165;AC=30;AN=84	GT	1/0	0/0	0/0	0/0	0/0	0/0	0/0	1/0	1/1	1/1	1/0	0/0	0/0	0/0	0/0	0/0	0/0	0/0	1/1	1/0	1/1	1/0	0/0	0/0	1/0	1/0	1/1	1/1	1/1	1/0	0/0	0/0	0/0	0/0	0/0	0/0	0/0	1/1	1/1	1/0	1/0	1/1
scaffold_1	8317530	4424	C	T	.	PASS	NS=91;AF=0.929,0.071;AC=5;AN=84	GT	0/0	0/0	0/0	0/0	0/0	0/0	0/0	0/0	0/0	0/0	0/0	0/0	0/0	0/0	0/0	0/0	0/0	0/0	0/0	0/0	0/0	0/0	0/0	0/0	0/0	0/0	0/0	0/0	0/0	0/0	0/0	0/0	0/0	0/0	0/0	0/0	0/0	0/0	0/0	1/1	1/1	1/0
scaffold_1	8320131	4426	A	T	.	PASS	NS=91;AF=0.89,0.11;AC=20;AN=84	GT	0/1	0/0	0/0	0/0	0/0	0/0	0/0	0/0	0/0	0/1	0/0	1/1	1/1	0/0	0/1	0/1	1/1	0/1	0/0	0/0	0/1	0/0	1/1	0/0	0/1	0/1	0/1	0/0	0/0	0/0	0/0	0/0	0/0	1/1	0/1	0/0	0/0	0/0	0/0	0/0	0/0	0/0
scaffold_1	83458	4433	C	G	.	PASS	NS=91;AF=0.995,0.005;AC=1;AN=84	GT	0/0	0/0	0/0	0/0	0/0	0/0	0/0	0/0	0/0	0/0	0/0	0/0	0/0	0/0	0/0	0/0	0/0	0/0	0/0	0/0	0/0	0/0	0/0	0/0	0/0	0/0	0/0	0/0	0/0	0/0	0/0	0/0	0/0	0/0	0/0	0/0	0/0	0/0	1/0	0/0	0/0	0/0
scaffold_1	8356951	4434	C	T	.	PASS	NS=91;AF=0.56,0.44;AC=26;AN=84	GT	0/0	1/0	0/0	1/1	1/1	0/0	1/0	1/0	1/0	1/1	0/0	1/0	1/0	0/0	0/0	0/0	0/0	1/0	0/0	1/0	1/1	0/0	1/0	0/0	1/0	0/0	0/0	0/0	0/0	0/0	1/0	0/0	1/1	1/1	0/0	0/0	1/0	0/0	1/0	0/0	0/0	1/0
scaffold_1	8366254	4437	G	A	.	PASS	NS=91;AF=0.995,0.005;AC=1;AN=84	GT	0/0	0/0	0/1	0/0	0/0	0/0	0/0	0/0	0/0	0/0	0/0	0/0	0/0	0/0	0/0	0/0	0/0	0/0	0/0	0/0	0/0	0/0	0/0	0/0	0/0	0/0	0/0	0/0	0/0	0/0	0/0	0/0	0/0	0/0	0/0	0/0	0/0	0/0	0/0	0/0	0/0	0/0
scaffold_1	8374788	4441	G	A	.	PASS	NS=91;AF=0.989,0.011;AC=2;AN=84	GT	0/0	0/0	0/0	0/0	0/0	0/0	0/0	0/0	0/0	0/0	0/0	0/0	0/0	0/0	0/0	0/0	0/0	0/0	0/0	0/0	0/0	0/0	0/0	0/0	0/0	0/0	0/0	0/0	0/0	0/0	0/0	0/0	0/0	0/0	0/0	0/0	0/0	0/0	0/0	0/0	0/0	1/1
scaffold_1	8383334	4447	G	C	.	PASS	NS=91;AF=0.995,0.005;AC=1;AN=84	GT	0/0	0/0	0/0	0/0	0/0	0/0	0/1	0/0	0/0	0/0	0/0	0/0	0/0	0/0	0/0	0/0	0/0	0/0	0/0	0/0	0/0	0/0	0/0	0/0	0/0	0/0	0/0	0/0	0/0	0/0	0/0	0/0	0/0	0/0	0/0	0/0	0/0	0/0	0/0	0/0	0/0	0/0
scaffold_1	8387745	4448	G	A	.	PASS	NS=91;AF=0.791,0.209;AC=38;AN=84	GT	1/0	0/0	0/0	0/0	1/1	1/1	0/0	1/0	1/1	1/1	1/1	0/0	0/0	1/0	1/0	1/1	0/0	1/0	1/0	1/0	1/1	1/1	1/0	1/0	1/1	1/1	1/1	1/1	1/1	0/0	0/0	0/0	0/0	0/0	1/0	1/1	0/0	0/0	0/0	0/0	0/0	0/0
scaffold_1	8404438	4450	T	C	.	PASS	NS=91;AF=0.984,0.016;AC=3;AN=84	GT	0/1	0/0	0/0	0/0	0/0	0/0	0/0	0/0	0/0	0/0	0/0	0/0	0/0	0/0	0/0	0/0	0/0	0/0	0/1	0/1	0/0	0/0	0/0	0/0	0/0	0/0	0/0	0/0	0/0	0/0	0/0	0/0	0/0	0/0	0/0	0/0	0/0	0/0	0/0	0/0	0/0	0/0
scaffold_1	8433089	4454	C	T	.	PASS	NS=91;AF=0.989,0.011;AC=2;AN=84	GT	0/0	0/0	0/0	0/0	0/0	0/0	0/0	0/0	0/0	0/0	0/0	0/0	0/0	0/0	0/0	0/0	0/0	0/0	0/0	0/0	0/0	0/0	0/1	0/1	0/0	0/0	0/0	0/0	0/0	0/0	0/0	0/0	0/0	0/0	0/0	0/0	0/0	0/0	0/0	0/0	0/0	0/0
scaffold_1	8474324	4461	A	G	.	PASS	NS=91;AF=0.626,0.374;AC=7;AN=84	GT	0/0	1/0	0/0	0/0	0/0	1/0	0/0	0/0	0/0	0/0	0/0	0/0	0/0	0/0	0/0	0/0	0/0	0/0	0/0	0/0	0/0	0/0	1/0	0/0	0/0	0/0	0/0	0/0	0/0	0/0	0/0	0/0	0/0	0/0	0/0	0/0	0/0	0/0	1/0	1/0	1/0	1/0
scaffold_1	8488046	4470	G	C	.	PASS	NS=91;AF=0.995,0.005;AC=1;AN=84	GT	0/0	0/0	0/0	0/0	0/0	0/0	0/0	0/0	0/0	0/0	0/0	0/0	0/0	0/0	0/0	0/0	0/0	0/0	0/0	0/0	0/0	0/0	0/0	0/0	0/0	0/0	0/0	0/0	0/0	0/0	0/0	0/0	0/0	0/0	0/0	0/0	0/0	0/0	0/0	0/0	0/0	0/1
scaffold_1	8488456	4471	C	T	.	PASS	NS=91;AF=0.852,0.148;AC=27;AN=84	GT	0/0	0/0	0/0	0/0	0/0	0/0	0/1	1/1	0/0	1/1	1/1	0/0	0/0	0/0	0/0	0/0	0/0	0/0	0/1	0/0	1/1	1/1	0/0	0/0	0/1	0/1	1/1	0/1	1/1	0/0	0/1	0/0	0/1	0/1	0/0	0/0	0/0	0/1	0/1	0/1	0/1	0/1
scaffold_1	849850	4476	T	G	.	PASS	NS=91;AF=0.813,0.187;AC=34;AN=84	GT	0/0	0/1	1/1	1/1	0/0	0/1	0/0	0/0	0/0	0/0	0/0	1/1	1/1	0/1	1/1	0/1	1/1	1/1	0/0	0/0	0/0	0/0	0/0	0/1	0/0	0/0	0/0	0/0	0/0	1/1	0/1	1/1	1/1	1/1	0/0	0/1	1/1	0/0	0/0	0/1	0/1	0/1
scaffold_1	8512770	4481	G	T	.	PASS	NS=91;AF=0.901,0.099;AC=8;AN=84	GT	0/0	0/0	0/0	0/0	0/0	0/1	0/0	0/0	0/0	0/0	0/0	0/0	0/0	0/0	0/0	0/0	0/0	0/0	0/0	0/0	0/0	0/0	0/0	0/0	0/0	0/0	0/0	0/0	0/0	0/0	0/0	0/0	0/0	0/0	0/0	0/0	0/0	1/1	1/1	0/1	0/1	0/1
scaffold_1	8512598	4482	G	A	.	PASS	NS=91;AF=0.775,0.225;AC=31;AN=84	GT	0/1	0/1	0/0	0/0	0/0	0/1	0/1	1/1	0/0	0/1	0/0	0/1	0/1	0/0	0/0	0/1	1/1	0/0	0/1	0/1	0/0	0/1	0/0	0/0	1/1	1/1	1/1	0/0	0/0	0/0	0/0	0/1	0/0	0/1	0/0	0/1	0/0	1/1	1/1	0/1	0/1	0/1
scaffold_1	8524274	4485	C	T	.	PASS	NS=91;AF=0.978,0.022;AC=4;AN=84	GT	0/0	0/0	0/0	0/0	0/0	0/0	0/0	0/0	0/0	0/0	0/0	0/0	0/0	0/1	0/0	0/1	0/0	0/0	0/0	0/0	0/1	0/0	0/0	0/1	0/0	0/0	0/0	0/0	0/0	0/0	0/0	0/0	0/0	0/0	0/0	0/0	0/0	0/0	0/0	0/0	0/0	0/0
scaffold_1	8561904	4491	T	A	.	PASS	NS=91;AF=0.725,0.275;AC=50;AN=84	GT	1/1	1/1	1/1	0/0	1/1	1/0	0/0	0/0	1/1	1/1	1/1	1/0	1/0	1/0	1/0	1/1	0/0	1/0	1/1	1/1	1/1	1/1	1/0	0/0	1/1	1/1	1/1	1/1	1/1	1/0	0/0	1/1	1/1	1/0	1/0	0/0	0/0	0/0	0/0	1/0	1/0	0/0
scaffold_1	8561844	4492	G	T	.	PASS	NS=91;AF=0.874,0.126;AC=23;AN=84	GT	0/0	0/0	1/0	1/1	0/0	1/0	0/0	0/0	0/0	0/0	0/0	1/0	1/0	1/0	1/0	0/0	1/1	1/0	0/0	0/0	0/0	0/0	1/0	1/1	0/0	0/0	0/0	0/0	0/0	1/0	1/1	0/0	0/0	1/0	1/0	1/1	1/1	0/0	0/0	0/0	0/0	0/0
scaffold_1	8601941	4503	A	T	.	PASS	NS=91;AF=0.714,0.286;AC=52;AN=84	GT	1/0	1/0	1/0	0/0	1/1	1/1	1/1	1/1	1/1	1/0	1/1	1/0	1/1	1/0	1/0	1/1	1/1	1/0	1/0	1/0	1/0	1/1	1/1	1/0	1/1	1/1	1/1	1/1	1/1	0/0	0/0	1/0	1/0	1/0	1/1	1/1	1/0	0/0	0/0	0/0	0/0	0/0
scaffold_1	8608369	4505	C	T	.	PASS	NS=91;AF=0.945,0.055;AC=10;AN=84	GT	0/0	0/0	0/0	0/0	0/0	0/0	1/1	1/1	0/0	0/1	0/0	0/1	0/0	0/0	0/0	0/0	0/0	0/0	0/1	0/1	0/0	0/0	0/0	0/0	0/0	0/0	0/0	0/1	0/0	0/0	0/0	0/0	0/0	0/0	0/0	0/0	0/1	0/0	0/0	0/0	0/0	0/0
scaffold_1	8610409	4508	C	A	.	PASS	NS=91;AF=0.984,0.016;AC=3;AN=84	GT	0/0	0/0	0/0	0/0	0/0	0/0	0/0	0/0	0/0	0/1	0/1	0/0	0/0	0/0	0/0	0/0	0/0	0/0	0/0	0/0	0/1	0/0	0/0	0/0	0/0	0/0	0/0	0/0	0/0	0/0	0/0	0/0	0/0	0/0	0/0	0/0	0/0	0/0	0/0	0/0	0/0	0/0
scaffold_1	862243	4512	T	A	.	PASS	NS=91;AF=0.989,0.011;AC=2;AN=84	GT	0/0	0/0	0/0	0/0	0/0	0/0	1/0	1/0	0/0	0/0	0/0	0/0	0/0	0/0	0/0	0/0	0/0	0/0	0/0	0/0	0/0	0/0	0/0	0/0	0/0	0/0	0/0	0/0	0/0	0/0	0/0	0/0	0/0	0/0	0/0	0/0	0/0	0/0	0/0	0/0	0/0	0/0
scaffold_1	862118	4513	A	G	.	PASS	NS=91;AF=0.984,0.016;AC=3;AN=84	GT	0/0	0/0	0/0	0/0	0/0	0/0	0/0	0/0	0/0	0/0	0/0	0/0	0/0	0/0	0/0	0/0	0/0	0/0	0/0	0/0	0/0	0/0	0/0	0/0	0/0	0/0	0/0	0/0	0/0	0/0	0/0	0/0	0/0	0/0	0/0	0/0	0/0	1/1	1/0	0/0	0/0	0/0
scaffold_1	8653829	4519	G	A	.	PASS	NS=91;AF=0.962,0.038;AC=7;AN=84	GT	0/0	0/0	0/0	0/0	0/0	0/0	0/0	0/0	0/0	0/0	0/0	0/0	0/0	0/0	0/0	0/0	0/0	0/0	0/0	0/0	0/0	0/0	0/0	0/0	0/0	0/0	0/0	0/0	0/0	0/0	0/0	0/0	0/0	0/0	0/0	0/0	0/0	0/1	0/0	1/1	1/1	1/1
scaffold_1	8716147	4535	A	T	.	PASS	NS=91;AF=0.989,0.011;AC=2;AN=84	GT	0/0	0/0	0/0	0/0	0/0	0/0	0/0	0/0	0/0	0/0	0/0	0/0	0/0	0/0	0/0	0/0	0/0	0/0	1/0	0/0	1/0	0/0	0/0	0/0	0/0	0/0	0/0	0/0	0/0	0/0	0/0	0/0	0/0	0/0	0/0	0/0	0/0	0/0	0/0	0/0	0/0	0/0
scaffold_1	8776494	4549	T	C	.	PASS	NS=91;AF=0.599,0.401;AC=2;AN=84	GT	0/0	0/0	0/0	0/0	0/0	0/0	0/0	0/0	0/0	0/0	0/0	0/0	0/0	0/0	0/0	0/0	0/0	0/0	0/0	0/0	0/0	0/0	0/0	0/1	0/0	0/0	0/0	0/0	0/0	0/0	0/0	0/0	0/0	0/0	0/0	0/0	0/1	0/0	0/0	0/0	0/0	0/0
scaffold_1	8819198	4558	A	G	.	PASS	NS=91;AF=0.951,0.049;AC=9;AN=84	GT	0/0	0/0	0/0	0/0	0/0	0/0	0/0	0/0	0/0	0/0	0/0	0/0	0/0	0/0	0/0	0/0	0/0	0/0	0/0	0/0	0/0	0/0	0/0	0/0	0/0	0/0	0/0	0/0	0/0	0/0	0/0	0/0	0/0	0/0	0/0	0/0	0/0	1/1	1/1	1/1	1/1	1/0
scaffold_1	882484	4561	A	C	.	PASS	NS=91;AF=0.973,0.027;AC=5;AN=84	GT	0/0	0/0	0/0	0/0	0/0	0/0	0/0	0/0	0/0	1/0	1/0	0/0	0/0	0/0	0/0	0/0	0/0	0/0	1/0	0/0	1/0	1/0	0/0	0/0	0/0	0/0	0/0	0/0	0/0	0/0	0/0	0/0	0/0	0/0	0/0	0/0	0/0	0/0	0/0	0/0	0/0	0/0
scaffold_1	883950	4572	C	A	.	PASS	NS=91;AF=0.995,0.005;AC=1;AN=84	GT	0/0	0/0	0/0	0/0	0/0	0/0	0/0	0/0	0/0	0/0	0/0	0/0	0/0	0/0	0/0	0/0	0/0	0/0	0/0	0/0	0/0	0/0	0/0	0/0	0/0	0/0	0/0	0/0	0/0	0/0	0/0	0/0	0/0	0/0	0/0	0/0	0/0	0/0	1/0	0/0	0/0	0/0
scaffold_1	8873364	4582	G	A	.	PASS	NS=91;AF=0.934,0.066;AC=12;AN=84	GT	0/0	0/0	1/0	0/0	1/0	1/0	0/0	0/0	0/0	0/0	0/0	1/0	1/0	1/0	0/0	1/0	0/0	1/0	0/0	0/0	0/0	0/0	0/0	0/0	0/0	0/0	0/0	0/0	0/0	0/0	1/0	1/0	0/0	1/0	0/0	0/0	1/0	0/0	0/0	0/0	0/0	0/0
scaffold_1	8883700	4586	A	G	.	PASS	NS=91;AF=0.995,0.005;AC=1;AN=84	GT	0/0	0/0	0/0	0/0	0/0	0/0	1/0	0/0	0/0	0/0	0/0	0/0	0/0	0/0	0/0	0/0	0/0	0/0	0/0	0/0	0/0	0/0	0/0	0/0	0/0	0/0	0/0	0/0	0/0	0/0	0/0	0/0	0/0	0/0	0/0	0/0	0/0	0/0	0/0	0/0	0/0	0/0
scaffold_1	8892506	4592	T	C	.	PASS	NS=91;AF=0.912,0.088;AC=16;AN=84	GT	0/0	0/0	0/0	0/0	1/0	1/0	0/0	0/0	0/0	0/0	1/0	0/0	0/0	1/0	0/0	0/0	0/0	0/0	1/0	1/1	1/1	1/1	0/0	0/0	0/0	0/0	0/0	1/1	1/1	0/0	0/0	0/0	0/0	0/0	0/0	1/0	0/0	0/0	0/0	0/0	0/0	0/0
scaffold_1	890350	4594	A	G	.	PASS	NS=91;AF=0.775,0.225;AC=41;AN=84	GT	1/0	1/0	1/1	1/1	1/1	1/0	1/0	0/0	0/0	0/0	0/0	1/1	1/1	0/0	0/0	1/1	1/1	1/1	0/0	0/0	0/0	0/0	1/1	1/1	1/0	1/1	1/0	0/0	0/0	1/1	1/1	1/1	1/1	1/1	1/0	0/0	1/1	0/0	0/0	0/0	0/0	0/0
scaffold_1	8933291	4603	G	A	.	PASS	NS=91;AF=0.989,0.011;AC=2;AN=84	GT	0/0	0/0	0/1	0/0	0/0	0/0	0/0	0/0	0/0	0/0	0/0	0/0	0/0	0/0	0/0	0/0	0/0	0/0	0/0	0/0	0/0	0/0	0/0	0/0	0/0	0/0	0/0	0/0	0/0	0/0	0/0	0/0	0/0	0/0	0/0	0/0	0/1	0/0	0/0	0/0	0/0	0/0
scaffold_1	8939447	4605	C	G	.	PASS	NS=91;AF=0.978,0.022;AC=4;AN=84	GT	0/0	0/0	0/0	0/0	0/0	0/0	0/0	0/0	0/0	0/0	0/0	0/0	0/0	0/0	0/0	0/0	0/0	0/0	0/0	0/0	0/0	0/0	0/0	0/0	1/0	1/0	1/1	0/0	0/0	0/0	0/0	0/0	0/0	0/0	0/0	0/0	0/0	0/0	0/0	0/0	0/0	0/0
scaffold_1	8939823	4606	A	G	.	PASS	NS=91;AF=0.967,0.033;AC=6;AN=84	GT	0/0	0/0	0/0	0/0	0/1	0/1	0/0	0/0	0/0	0/0	0/0	0/0	0/0	0/0	0/0	0/0	0/0	0/1	0/0	0/0	0/0	0/0	0/0	0/0	0/0	0/0	0/0	0/0	0/0	0/0	0/1	0/0	0/1	0/1	0/0	0/0	0/0	0/0	0/0	0/0	0/0	0/0
scaffold_1	896410	4615	G	A	.	PASS	NS=91;AF=0.934,0.066;AC=12;AN=84	GT	0/0	0/0	0/0	0/0	0/0	0/0	0/0	0/0	1/0	1/0	1/0	0/0	0/0	0/0	0/0	0/0	0/0	0/0	0/0	1/1	1/0	0/0	0/0	0/0	1/0	0/0	1/0	1/1	1/1	0/0	0/0	0/0	0/0	0/0	0/0	0/0	0/0	0/0	0/0	0/0	0/0	0/0
scaffold_1	896364	4616	C	T	.	PASS	NS=91;AF=0.984,0.016;AC=3;AN=84	GT	0/0	0/0	0/0	0/0	0/0	0/0	0/0	0/0	0/0	0/0	0/0	0/0	0/0	0/0	0/0	0/0	0/0	0/0	0/0	0/0	0/0	0/0	0/0	0/0	0/0	0/0	0/0	0/0	0/0	0/0	0/0	0/0	0/0	0/0	0/0	0/0	0/0	1/1	0/0	0/0	0/0	1/0
scaffold_1	8965612	4618	A	T	.	PASS	NS=91;AF=0.973,0.027;AC=5;AN=84	GT	0/0	0/0	0/0	0/0	0/0	0/0	0/0	0/0	0/0	0/0	0/0	0/0	0/0	0/0	0/0	0/0	0/0	0/0	0/0	0/0	0/0	0/0	0/0	0/0	0/0	0/0	0/0	0/0	0/0	0/0	0/0	0/0	0/0	0/0	0/0	0/0	0/0	0/0	0/0	1/1	1/1	1/0
scaffold_1	8967593	4620	T	A	.	PASS	NS=91;AF=0.989,0.011;AC=2;AN=84	GT	0/0	0/0	0/0	0/0	0/0	0/0	0/1	0/1	0/0	0/0	0/0	0/0	0/0	0/0	0/0	0/0	0/0	0/0	0/0	0/0	0/0	0/0	0/0	0/0	0/0	0/0	0/0	0/0	0/0	0/0	0/0	0/0	0/0	0/0	0/0	0/0	0/0	0/0	0/0	0/0	0/0	0/0
scaffold_1	8968604	4621	A	T	.	PASS	NS=91;AF=0.995,0.005;AC=1;AN=84	GT	0/0	0/0	0/0	0/0	0/0	0/0	0/0	0/0	0/0	0/0	0/0	0/0	0/0	0/0	0/0	0/0	0/0	0/0	0/0	0/0	0/0	0/0	0/0	0/0	0/0	0/0	0/0	0/0	0/0	0/0	0/0	0/0	0/0	0/0	0/1	0/0	0/0	0/0	0/0	0/0	0/0	0/0
scaffold_1	8972796	4623	C	T	.	PASS	NS=91;AF=0.989,0.011;AC=2;AN=84	GT	0/0	0/0	0/0	0/0	0/0	0/0	0/0	0/0	0/0	0/0	0/0	0/0	0/0	0/0	0/0	0/0	0/0	0/0	0/0	0/0	0/0	0/0	0/0	0/0	0/0	0/0	0/0	0/0	0/0	0/0	0/0	0/0	0/0	0/0	0/0	0/0	0/0	0/0	0/0	0/0	0/0	1/1
scaffold_1	8972736	4624	A	T	.	PASS	NS=91;AF=0.995,0.005;AC=1;AN=84	GT	0/0	0/0	0/0	0/0	0/0	0/0	1/0	0/0	0/0	0/0	0/0	0/0	0/0	0/0	0/0	0/0	0/0	0/0	0/0	0/0	0/0	0/0	0/0	0/0	0/0	0/0	0/0	0/0	0/0	0/0	0/0	0/0	0/0	0/0	0/0	0/0	0/0	0/0	0/0	0/0	0/0	0/0
scaffold_1	8979642	4626	T	A	.	PASS	NS=91;AF=0.973,0.027;AC=5;AN=84	GT	0/1	0/1	0/0	0/0	0/0	0/0	0/0	0/0	0/0	0/0	0/0	0/0	0/0	0/0	0/0	0/0	0/0	0/1	0/0	0/0	0/0	0/0	0/0	0/0	0/0	0/0	0/0	0/0	0/0	0/1	0/1	0/0	0/0	0/0	0/0	0/0	0/0	0/0	0/0	0/0	0/0	0/0
scaffold_1	8985071	4629	G	A	.	PASS	NS=91;AF=0.995,0.005;AC=1;AN=84	GT	0/0	0/0	0/0	0/0	0/0	0/0	0/0	0/0	0/0	0/0	0/0	0/0	0/0	0/1	0/0	0/0	0/0	0/0	0/0	0/0	0/0	0/0	0/0	0/0	0/0	0/0	0/0	0/0	0/0	0/0	0/0	0/0	0/0	0/0	0/0	0/0	0/0	0/0	0/0	0/0	0/0	0/0
scaffold_1	8988026	4630	C	T	.	PASS	NS=91;AF=0.742,0.258;AC=47;AN=84	GT	1/1	1/1	0/1	1/1	1/1	0/1	1/1	0/1	0/0	0/0	0/0	1/1	1/1	0/1	1/1	1/1	1/1	1/1	0/0	0/0	0/0	0/0	1/1	1/1	0/0	0/0	0/0	0/0	0/0	1/1	1/1	1/1	1/1	0/1	0/1	0/1	1/1	0/1	1/1	0/0	0/0	0/1
scaffold_1	9029877	4636	G	T	.	PASS	NS=91;AF=0.522,0.478;AC=51;AN=84	GT	0/0	0/0	1/0	0/0	1/0	1/0	1/1	1/1	1/1	1/1	1/1	0/0	0/0	0/0	1/0	0/0	0/0	1/0	1/1	1/1	1/1	1/1	1/0	0/0	1/1	1/1	1/1	1/1	1/1	1/1	1/0	1/0	0/0	0/0	1/1	1/0	0/0	1/1	1/1	1/1	1/1	1/1
scaffold_1	9031128	4637	T	C	.	PASS	NS=91;AF=0.615,0.385;AC=7;AN=84	GT	0/0	0/0	0/0	0/0	0/0	0/0	0/0	0/0	0/0	0/0	0/0	0/0	0/0	0/0	0/0	0/0	0/0	0/0	0/0	0/0	0/0	0/0	0/0	0/0	0/0	0/0	0/0	0/0	0/0	0/0	0/0	0/0	0/0	0/0	1/1	0/0	0/0	1/0	0/0	1/0	1/0	1/1
scaffold_1	9042722	4638	T	G	.	PASS	NS=91;AF=0.665,0.335;AC=53;AN=84	GT	1/1	1/1	1/1	1/1	1/0	1/1	0/0	1/0	0/0	1/0	1/0	1/1	1/1	1/1	1/0	1/1	1/1	1/0	0/0	0/0	1/0	0/0	1/1	1/1	1/0	1/1	1/0	0/0	0/0	1/1	1/0	1/0	1/1	0/0	1/1	1/0	1/1	1/1	1/1	1/0	1/0	1/0
scaffold_1	9042645	4639	T	G	.	PASS	NS=91;AF=0.995,0.005;AC=1;AN=84	GT	0/0	0/0	0/0	0/0	0/0	0/0	0/0	0/0	0/0	0/0	0/0	0/0	0/0	0/0	0/0	0/0	0/0	0/0	0/0	0/0	0/0	0/0	0/0	0/0	0/0	0/0	0/0	0/0	0/0	0/0	0/0	0/0	0/0	0/0	0/0	0/0	0/0	0/0	0/0	0/0	0/0	0/1
scaffold_1	9074496	4641	T	G	.	PASS	NS=91;AF=0.995,0.005;AC=1;AN=84	GT	0/0	0/0	0/0	0/0	0/0	0/0	0/0	0/0	0/0	0/0	0/0	0/0	0/0	0/0	0/0	0/0	0/0	0/0	0/0	0/0	0/0	0/0	0/0	0/0	0/0	0/0	0/0	0/0	0/0	0/0	0/0	0/0	0/0	0/0	0/0	0/0	0/0	0/1	0/0	0/0	0/0	0/0
scaffold_1	9095862	4644	G	A	.	PASS	NS=91;AF=0.995,0.005;AC=1;AN=84	GT	0/0	0/0	0/0	0/0	0/0	0/0	0/0	0/0	1/0	0/0	0/0	0/0	0/0	0/0	0/0	0/0	0/0	0/0	0/0	0/0	0/0	0/0	0/0	0/0	0/0	0/0	0/0	0/0	0/0	0/0	0/0	0/0	0/0	0/0	0/0	0/0	0/0	0/0	0/0	0/0	0/0	0/0
scaffold_1	9114554	4648	G	A	.	PASS	NS=91;AF=0.995,0.005;AC=1;AN=84	GT	0/0	0/0	0/0	0/0	0/0	0/0	0/0	0/0	0/0	0/0	0/0	0/0	0/0	0/0	0/0	0/0	0/0	0/0	0/0	0/0	0/0	0/0	0/0	0/0	0/0	0/0	0/0	0/0	0/0	0/0	0/0	0/0	0/0	0/0	0/0	0/0	0/0	0/0	0/0	0/0	0/0	1/0
scaffold_1	9117083	4650	C	T	.	PASS	NS=91;AF=0.813,0.187;AC=34;AN=84	GT	0/1	0/0	1/1	1/1	0/1	0/1	0/1	0/1	0/1	0/1	0/1	0/1	0/1	0/1	0/0	0/1	0/0	0/1	1/1	1/1	1/1	0/0	0/0	0/0	0/1	0/1	0/1	0/0	0/0	0/1	0/1	0/1	0/1	1/1	0/0	0/0	1/1	0/0	0/0	0/0	0/0	0/0
scaffold_1	9125206	4657	C	T	.	PASS	NS=91;AF=0.989,0.011;AC=2;AN=84	GT	0/0	0/0	0/0	0/0	0/0	0/0	0/0	0/0	0/0	0/0	0/0	0/0	0/0	0/0	0/0	0/0	0/0	0/0	0/0	0/0	0/0	0/0	0/0	0/0	0/0	0/0	0/0	0/0	0/0	0/0	0/0	0/0	0/0	0/0	0/0	0/0	0/0	0/0	0/0	1/0	1/0	0/0
scaffold_1	9207680	4675	C	T	.	PASS	NS=91;AF=0.945,0.055;AC=10;AN=84	GT	0/0	0/0	0/0	0/0	0/0	1/0	0/0	0/0	0/0	0/0	0/0	0/0	0/0	1/0	0/0	1/0	1/1	0/0	0/0	0/0	0/0	0/0	1/0	0/0	0/0	0/0	0/0	0/0	0/0	0/0	0/0	0/0	0/0	0/0	0/0	0/0	0/0	0/0	0/0	1/0	1/0	1/1
scaffold_1	9210031	4676	T	A	.	PASS	NS=91;AF=0.978,0.022;AC=4;AN=84	GT	0/0	0/0	0/1	0/0	0/0	0/0	0/0	0/0	0/0	0/0	0/0	0/0	0/0	0/1	0/0	0/1	0/0	0/0	0/0	0/0	0/0	0/0	0/1	0/0	0/0	0/0	0/0	0/0	0/0	0/0	0/0	0/0	0/0	0/0	0/0	0/0	0/0	0/0	0/0	0/0	0/0	0/0
scaffold_1	9213510	4677	C	T	.	PASS	NS=91;AF=0.984,0.016;AC=3;AN=84	GT	0/0	0/0	0/0	0/0	0/0	0/0	0/0	0/0	0/0	0/0	0/0	0/0	0/0	0/0	0/0	0/0	0/0	0/0	0/0	0/0	0/0	0/0	0/0	0/0	0/0	0/0	0/0	0/0	0/0	0/0	0/0	0/0	0/0	0/0	0/0	0/0	0/0	0/1	1/1	0/0	0/0	0/0
scaffold_1	9216876	4680	G	A	.	PASS	NS=91;AF=0.907,0.093;AC=17;AN=84	GT	0/0	0/0	0/0	0/0	1/1	1/1	0/1	1/1	0/0	0/0	0/0	0/1	1/1	0/0	0/1	0/0	1/1	0/0	0/0	0/0	0/0	0/0	0/1	1/1	0/0	0/0	0/0	0/0	0/0	0/0	0/0	0/0	0/0	0/1	0/0	0/0	0/0	0/0	0/0	0/0	0/0	0/0
scaffold_1	9228897	4686	T	C	.	PASS	NS=91;AF=0.687,0.313;AC=49;AN=84	GT	1/1	1/1	0/1	1/1	0/1	0/1	1/1	1/1	0/1	0/1	0/1	0/0	0/0	0/1	0/1	1/1	0/0	0/1	1/1	1/1	0/1	1/1	0/1	0/0	0/1	0/1	0/0	1/1	0/0	1/1	0/1	0/1	1/1	0/1	0/1	1/1	1/1	0/1	0/1	0/1	0/1	0/0
scaffold_1	929409	4700	G	T	.	PASS	NS=91;AF=0.978,0.022;AC=4;AN=84	GT	0/0	0/0	0/0	0/0	0/0	0/0	0/0	0/0	0/0	0/0	0/0	0/0	0/0	0/0	0/0	0/0	0/0	0/0	0/0	0/0	0/0	0/0	0/0	0/0	0/0	0/0	0/0	0/0	0/0	0/0	0/0	0/0	0/0	0/0	0/0	0/0	0/0	0/0	0/0	1/0	1/0	1/1
scaffold_1	9334564	4705	T	C	.	PASS	NS=91;AF=0.978,0.022;AC=4;AN=84	GT	0/0	0/0	0/0	0/0	0/0	0/0	0/0	0/0	0/0	0/0	0/0	0/0	0/0	0/0	0/0	0/0	0/0	0/0	0/0	0/0	0/0	0/0	0/0	0/0	0/0	0/0	0/0	0/0	0/0	0/0	0/0	0/0	0/0	0/0	0/0	0/0	0/0	0/0	0/0	1/1	1/1	0/0
scaffold_1	9375055	4718	A	T	.	PASS	NS=91;AF=0.846,0.154;AC=28;AN=84	GT	1/0	0/0	1/0	0/0	1/1	1/1	0/0	0/0	0/0	0/0	0/0	1/0	1/0	1/0	1/1	1/0	0/0	1/0	0/0	0/0	0/0	1/0	1/1	0/0	0/0	1/0	1/0	1/0	0/0	0/0	0/0	1/0	1/0	0/0	0/0	0/0	1/0	1/1	1/1	1/0	1/0	0/0
scaffold_1	9414736	4731	T	G	.	PASS	NS=91;AF=0.94,0.06;AC=11;AN=84	GT	0/1	0/1	0/0	0/0	1/1	0/1	0/1	0/0	0/0	0/0	0/0	0/0	0/0	1/1	0/1	0/1	0/0	0/0	0/0	0/0	0/0	0/0	0/1	0/0	0/0	0/0	0/0	0/0	0/0	0/0	0/0	0/0	0/0	0/0	0/0	0/0	0/0	0/0	0/0	0/0	0/0	0/0
scaffold_1	9424132	4737	G	A	.	PASS	NS=91;AF=0.984,0.016;AC=3;AN=84	GT	0/0	0/0	0/0	0/0	0/0	0/0	0/0	0/0	1/0	0/0	0/0	0/0	0/0	0/0	0/0	0/0	0/0	0/0	0/0	0/0	0/0	0/0	0/0	0/0	1/0	1/0	0/0	0/0	0/0	0/0	0/0	0/0	0/0	0/0	0/0	0/0	0/0	0/0	0/0	0/0	0/0	0/0
scaffold_1	9779489	4791	C	G	.	PASS	NS=91;AF=0.94,0.06;AC=11;AN=84	GT	0/0	0/0	0/0	0/0	1/0	1/0	0/0	0/0	0/0	0/0	0/0	0/0	0/0	1/0	1/0	1/1	0/0	0/0	0/0	0/0	0/0	0/0	1/0	1/0	0/0	0/0	0/0	0/0	0/0	0/0	0/0	0/0	0/0	0/0	0/0	0/0	0/0	1/0	1/0	0/0	0/0	1/0
scaffold_1	9789058	4805	C	T	.	PASS	NS=91;AF=0.995,0.005;AC=1;AN=84	GT	0/0	0/0	0/0	0/0	0/0	0/0	0/0	0/0	0/0	0/0	0/0	0/0	0/0	0/0	0/0	0/0	0/0	0/0	0/0	0/0	0/0	0/0	0/0	0/0	0/0	0/0	0/0	0/0	0/0	0/0	0/0	0/0	0/0	0/0	0/0	0/0	0/0	0/0	0/0	0/0	0/0	0/1
scaffold_1	979463	4807	G	T	.	PASS	NS=91;AF=0.962,0.038;AC=7;AN=84	GT	0/0	0/0	0/0	0/0	0/0	0/0	0/0	0/0	0/0	0/0	1/0	0/0	0/0	0/0	0/0	0/0	0/0	0/0	0/0	0/0	1/0	1/0	0/0	0/0	0/0	1/0	0/0	1/0	1/1	0/0	0/0	0/0	0/0	0/0	0/0	0/0	0/0	0/0	0/0	0/0	0/0	0/0
scaffold_1	9798387	4809	C	T	.	PASS	NS=91;AF=0.676,0.324;AC=55;AN=84	GT	1/0	1/1	1/1	1/1	1/1	1/1	0/0	1/0	1/1	1/1	1/0	1/1	1/1	1/0	0/0	1/0	1/1	1/1	1/1	1/1	1/0	0/0	1/1	0/0	1/1	1/1	1/1	1/0	1/1	1/0	0/0	1/0	1/1	1/1	1/0	0/0	1/1	1/0	1/0	0/0	0/0	1/0
scaffold_1	9798632	4810	T	A	.	PASS	NS=91;AF=0.989,0.011;AC=2;AN=84	GT	0/0	0/0	0/0	0/0	0/0	0/0	0/0	0/0	0/0	0/0	0/0	0/0	0/0	0/0	0/0	0/0	0/0	0/0	0/0	0/0	0/0	0/0	0/0	0/0	0/0	0/0	0/0	0/0	0/0	0/0	0/0	0/0	1/1	0/0	0/0	0/0	0/0	0/0	0/0	0/0	0/0	0/0
scaffold_1	9831384	4814	A	C	.	PASS	NS=91;AF=0.995,0.005;AC=1;AN=84	GT	0/0	0/0	0/0	0/0	0/0	0/0	0/0	0/0	0/0	0/0	0/0	0/0	0/0	0/0	0/0	0/0	0/0	0/0	0/0	0/0	0/0	0/0	0/0	0/0	0/0	0/0	0/0	0/0	0/0	0/0	0/0	0/0	0/0	0/0	0/0	0/0	0/0	0/0	0/0	0/0	0/0	1/0
scaffold_1	984762	4816	G	A	.	PASS	NS=91;AF=0.923,0.077;AC=14;AN=84	GT	0/0	0/0	1/0	0/0	1/0	1/0	1/0	1/0	0/0	0/0	0/0	1/0	1/0	0/0	0/0	0/0	0/0	0/0	0/0	0/0	0/0	0/0	0/0	0/0	0/0	0/0	0/0	0/0	0/0	0/0	1/0	0/0	0/0	1/0	0/0	0/0	0/0	1/0	1/0	1/0	1/0	1/0
scaffold_1	984693	4817	C	A	.	PASS	NS=91;AF=0.736,0.264;AC=48;AN=84	GT	1/1	1/1	0/0	0/0	0/0	0/0	0/1	0/1	1/1	1/1	1/1	0/1	0/1	1/1	0/1	1/1	0/1	0/0	1/1	1/1	1/1	1/1	1/1	1/1	1/1	1/1	1/1	1/1	1/1	0/1	0/1	0/0	0/0	0/0	1/1	0/1	0/1	0/0	0/0	0/0	0/0	0/0
scaffold_1	9918373	4827	A	C	.	PASS	NS=91;AF=0.989,0.011;AC=2;AN=84	GT	0/0	0/0	0/0	0/0	0/0	0/0	0/0	0/0	0/0	0/0	0/0	0/0	0/0	0/0	0/0	0/0	0/0	0/0	0/0	0/0	0/0	0/0	0/0	0/0	0/0	0/0	0/0	0/0	0/0	0/0	0/0	0/0	0/0	0/0	0/0	0/0	0/0	0/0	0/0	0/1	0/1	0/0
scaffold_1	9932677	4831	G	A	.	PASS	NS=91;AF=0.973,0.027;AC=4;AN=84	GT	0/0	0/0	0/0	0/0	0/0	0/0	0/0	0/0	0/0	0/0	0/0	0/0	0/0	0/0	0/0	0/0	0/0	0/0	0/0	0/0	0/0	0/0	0/0	0/0	0/0	0/0	0/0	0/0	0/0	0/0	0/0	0/0	0/0	0/0	0/0	0/0	0/0	0/0	0/0	1/1	1/1	0/0
scaffold_1	9968884	4837	G	T	.	PASS	NS=91;AF=0.896,0.104;AC=6;AN=84	GT	0/0	0/0	0/0	0/0	0/0	0/0	0/0	0/0	0/0	0/0	0/0	0/0	0/0	0/0	0/0	0/0	0/0	0/0	0/0	0/0	0/0	0/0	1/0	0/0	0/0	0/0	0/0	0/0	0/0	0/0	0/0	0/0	0/0	0/0	0/0	0/0	0/0	0/0	1/0	1/1	1/1	0/0
scaffold_1	9995589	4844	G	A	.	PASS	NS=91;AF=0.995,0.005;AC=1;AN=84	GT	0/0	0/0	0/0	0/0	0/0	0/0	0/0	0/0	0/0	0/0	0/0	0/0	0/0	0/0	0/0	0/0	0/0	0/0	0/0	0/0	0/0	0/0	0/0	0/0	0/0	0/0	0/0	0/0	0/0	0/0	0/0	0/0	0/0	0/0	0/0	0/0	0/0	0/0	0/0	0/0	0/0	0/1
scaffold_2	10649532	4883	G	A	.	PASS	NS=91;AF=0.984,0.016;AC=3;AN=84	GT	0/0	0/0	0/0	0/0	0/0	0/0	0/0	0/0	0/0	0/0	0/0	0/0	0/0	0/0	0/0	0/0	0/0	0/0	0/0	0/0	0/0	0/0	0/0	0/0	0/0	0/0	0/0	0/0	0/0	0/0	1/0	1/0	0/0	1/0	0/0	0/0	0/0	0/0	0/0	0/0	0/0	0/0
scaffold_2	10871338	4895	T	C	.	PASS	NS=91;AF=0.967,0.033;AC=6;AN=84	GT	1/0	0/0	0/0	0/0	0/0	1/0	0/0	0/0	0/0	0/0	0/0	0/0	0/0	0/0	0/0	0/0	0/0	0/0	0/0	0/0	0/0	0/0	0/0	1/1	0/0	0/0	0/0	0/0	0/0	0/0	0/0	0/0	0/0	0/0	0/0	1/1	0/0	0/0	0/0	0/0	0/0	0/0
scaffold_2	11110109	4905	G	A	.	PASS	NS=91;AF=0.956,0.044;AC=8;AN=84	GT	0/0	0/0	0/0	0/1	0/0	0/0	0/0	0/0	0/0	0/0	0/0	0/0	0/0	0/0	0/0	0/0	0/0	0/0	0/0	0/0	0/0	0/0	0/0	0/0	0/0	0/0	0/0	0/0	0/0	1/1	0/0	1/1	0/1	0/1	0/0	0/0	0/1	0/0	0/0	0/0	0/0	0/0
scaffold_2	113281	4913	A	G	.	PASS	NS=91;AF=0.94,0.06;AC=11;AN=84	GT	0/0	0/0	0/0	0/0	0/0	0/0	1/1	1/1	0/0	0/0	0/0	0/0	0/0	0/0	0/0	0/0	0/0	0/0	0/0	0/0	0/0	0/0	0/0	0/0	0/0	0/0	0/0	0/0	0/0	0/0	0/0	0/0	0/0	0/0	0/0	0/0	0/0	1/1	0/1	1/1	1/1	0/0
scaffold_2	113212	4914	G	T	.	PASS	NS=91;AF=0.962,0.038;AC=7;AN=84	GT	0/0	0/0	0/0	0/0	0/0	0/0	0/0	0/0	1/0	1/0	1/1	0/0	0/0	0/0	0/0	0/0	0/0	0/0	0/0	0/0	1/0	1/0	0/0	0/0	0/0	0/0	0/0	1/0	0/0	0/0	0/0	0/0	0/0	0/0	0/0	0/0	0/0	0/0	0/0	0/0	0/0	0/0
scaffold_2	11568376	4924	G	A	.	PASS	NS=91;AF=0.995,0.005;AC=1;AN=84	GT	0/0	0/0	0/0	0/0	0/0	0/0	0/0	0/0	0/0	0/0	0/0	0/0	0/0	0/0	0/0	0/0	0/0	0/0	0/0	0/0	0/0	0/0	0/0	0/0	0/0	0/0	0/0	0/0	0/0	0/0	0/0	0/0	0/0	0/0	0/0	0/0	0/1	0/0	0/0	0/0	0/0	0/0
scaffold_2	11568861	4925	T	G	.	PASS	NS=91;AF=0.918,0.082;AC=15;AN=84	GT	0/0	0/0	0/0	0/0	0/0	0/0	0/0	0/0	0/0	0/0	1/0	0/0	0/0	0/0	0/0	0/0	0/0	0/0	1/0	0/0	1/0	0/0	0/0	0/0	0/0	1/0	1/1	1/0	1/1	0/0	0/0	0/0	0/0	0/0	0/0	0/0	0/0	0/0	0/0	1/1	1/1	1/1
scaffold_2	117787	4944	T	A	.	PASS	NS=91;AF=0.984,0.016;AC=3;AN=84	GT	0/0	0/0	0/0	0/0	0/0	0/0	0/0	0/0	0/0	0/0	0/0	0/0	0/0	0/0	0/0	0/0	0/0	0/0	0/0	0/0	0/0	0/0	0/0	0/0	0/0	0/0	0/0	0/0	0/0	0/0	0/0	0/0	0/0	0/0	0/0	0/0	0/0	1/0	0/0	1/0	1/0	0/0
scaffold_2	11861675	4956	G	T	.	PASS	NS=91;AF=0.989,0.011;AC=2;AN=84	GT	0/0	0/0	0/0	0/0	0/0	0/0	0/0	0/0	0/0	0/0	0/0	0/0	0/0	0/0	0/0	0/0	0/0	0/0	0/0	0/0	0/0	0/0	0/0	0/0	0/0	0/0	0/0	0/0	0/0	0/0	0/0	0/0	0/0	0/0	0/0	0/0	0/0	0/0	0/0	0/1	0/1	0/0
scaffold_2	11984735	4968	G	A	.	PASS	NS=91;AF=0.995,0.005;AC=1;AN=84	GT	0/0	0/0	0/0	0/0	0/0	0/0	0/0	0/0	0/0	0/0	0/0	0/0	0/0	0/0	0/0	0/0	0/0	0/0	0/0	0/0	0/0	0/0	0/0	0/0	0/0	0/1	0/0	0/0	0/0	0/0	0/0	0/0	0/0	0/0	0/0	0/0	0/0	0/0	0/0	0/0	0/0	0/0
scaffold_2	11985076	4969	G	A	.	PASS	NS=91;AF=0.929,0.071;AC=13;AN=84	GT	0/0	0/0	1/0	1/1	0/0	0/0	1/1	1/0	0/0	0/0	0/0	1/0	0/0	0/0	0/0	0/0	0/0	0/0	0/0	0/0	1/0	0/0	1/0	0/0	0/0	1/0	1/0	0/0	0/0	0/0	0/0	0/0	0/0	1/0	0/0	0/0	1/0	0/0	0/0	0/0	0/0	0/0
scaffold_2	12111445	4978	T	C	.	PASS	NS=91;AF=0.879,0.121;AC=22;AN=84	GT	0/0	0/1	0/0	0/0	0/0	0/0	0/0	0/0	0/0	0/0	0/0	0/1	0/0	0/1	0/0	0/1	0/1	0/1	0/0	0/0	0/0	0/0	0/0	0/1	0/1	0/0	0/0	0/0	0/0	0/0	1/1	1/1	1/1	1/1	0/0	0/0	0/0	0/1	0/1	0/1	0/1	1/1
scaffold_2	12137295	4982	C	T	.	PASS	NS=91;AF=0.698,0.302;AC=55;AN=84	GT	1/1	0/1	0/1	0/0	0/1	0/0	1/1	1/1	1/1	1/1	1/1	0/1	1/1	0/1	1/1	0/1	1/1	1/1	0/1	0/1	0/1	1/1	0/1	1/1	1/1	1/1	1/1	1/1	1/1	0/1	0/1	1/1	1/1	1/1	1/1	0/0	0/1	0/0	0/0	0/0	0/0	0/0
scaffold_2	12157821	4984	T	G	.	PASS	NS=91;AF=0.978,0.022;AC=4;AN=84	GT	0/0	0/0	0/1	1/1	0/0	0/0	0/0	0/0	0/0	0/0	0/0	0/0	0/0	0/0	0/0	0/0	0/0	0/0	0/0	0/0	0/0	0/0	0/0	0/0	0/0	0/0	0/0	0/0	0/0	0/0	0/0	0/0	0/0	0/0	0/0	0/0	0/1	0/0	0/0	0/0	0/0	0/0
scaffold_2	12165047	4987	G	A	.	PASS	NS=91;AF=0.962,0.038;AC=7;AN=84	GT	0/0	0/1	0/0	0/0	1/1	1/1	0/0	0/0	0/0	0/0	0/0	0/0	0/0	0/1	0/0	0/0	0/0	0/0	0/0	0/0	0/0	0/0	0/0	0/0	0/0	0/0	0/0	0/0	0/0	0/0	0/0	0/0	0/0	0/0	0/0	0/1	0/0	0/0	0/0	0/0	0/0	0/0
scaffold_2	12171161	4989	C	T	.	PASS	NS=91;AF=0.962,0.038;AC=7;AN=84	GT	0/1	0/1	0/0	0/0	0/0	0/0	0/0	0/0	0/0	0/0	0/0	0/0	0/0	0/1	0/0	0/0	0/0	0/0	0/0	0/0	0/0	0/0	0/1	0/0	0/0	0/0	0/0	0/0	0/0	0/1	0/0	0/0	0/0	0/0	1/1	0/0	0/0	0/0	0/0	0/0	0/0	0/0
scaffold_2	12174965	4993	G	A	.	PASS	NS=91;AF=0.973,0.027;AC=2;AN=84	GT	0/0	0/0	0/0	0/0	0/0	0/0	0/0	0/0	1/0	0/0	0/0	0/0	0/0	0/0	0/0	0/0	0/0	0/0	0/0	0/0	0/0	0/0	0/0	0/0	0/0	0/0	0/0	1/0	0/0	0/0	0/0	0/0	0/0	0/0	0/0	0/0	0/0	0/0	0/0	0/0	0/0	0/0
scaffold_2	12179916	4996	C	T	.	PASS	NS=91;AF=0.967,0.033;AC=6;AN=84	GT	0/0	0/0	0/0	0/0	0/0	0/0	1/1	1/1	0/0	0/0	0/0	0/0	0/0	0/0	0/0	1/0	0/0	0/0	0/0	0/0	0/0	0/0	1/0	0/0	0/0	0/0	0/0	0/0	0/0	0/0	0/0	0/0	0/0	0/0	0/0	0/0	0/0	0/0	0/0	0/0	0/0	0/0
scaffold_2	12288374	5006	C	T	.	PASS	NS=91;AF=0.929,0.071;AC=13;AN=84	GT	1/1	0/0	0/0	0/0	0/0	0/0	0/0	0/0	0/0	0/0	0/0	0/0	0/0	1/1	1/1	1/1	0/0	0/0	1/0	0/0	0/0	0/0	1/1	1/0	0/0	0/0	0/0	0/0	0/0	0/0	0/0	0/0	0/0	0/0	0/0	1/0	0/0	0/0	0/0	0/0	0/0	0/0
scaffold_2	1233969	5016	G	C	.	PASS	NS=91;AF=0.802,0.198;AC=36;AN=84	GT	1/1	1/1	1/0	0/0	1/1	1/1	1/1	1/0	0/0	0/0	0/0	0/0	1/0	1/1	1/1	1/1	1/0	0/0	0/0	0/0	0/0	0/0	1/1	1/1	1/1	0/0	0/0	0/0	0/0	1/0	1/0	1/0	1/1	0/0	1/1	1/1	1/0	0/0	0/0	0/0	0/0	0/0
scaffold_2	12383885	5023	T	G	.	PASS	NS=91;AF=0.967,0.033;AC=6;AN=84	GT	0/0	0/0	0/0	0/0	0/0	0/0	0/0	0/0	0/0	0/0	0/0	0/0	0/0	0/0	0/0	0/0	0/0	0/0	0/0	0/0	0/0	0/0	0/0	0/0	0/0	0/0	0/0	0/0	0/0	0/0	0/0	0/0	0/0	1/0	0/0	0/0	0/0	1/0	1/0	1/0	1/0	1/0
scaffold_2	12408566	5025	T	A	.	PASS	NS=91;AF=0.989,0.011;AC=2;AN=84	GT	0/0	0/0	0/0	0/0	0/0	0/0	0/0	0/0	0/0	0/0	0/0	0/0	0/0	0/0	0/0	0/0	0/0	0/0	0/0	0/0	0/0	0/0	0/0	0/0	0/0	0/0	0/0	0/0	0/0	0/0	0/0	0/0	0/0	0/0	0/0	0/0	0/0	0/0	0/0	1/0	1/0	0/0
scaffold_2	12434780	5033	C	T	.	PASS	NS=91;AF=0.984,0.016;AC=2;AN=84	GT	0/0	0/0	0/0	0/0	0/0	0/0	0/0	0/0	0/0	0/0	0/0	0/0	0/0	0/0	0/0	0/0	0/0	0/0	0/0	0/0	0/0	0/0	0/0	0/0	0/0	0/0	0/0	0/0	0/0	0/0	0/0	0/0	0/0	0/0	0/0	0/0	0/0	0/0	0/0	1/0	1/0	0/0
scaffold_2	12467789	5037	C	G	.	PASS	NS=91;AF=0.995,0.005;AC=1;AN=84	GT	0/0	0/0	0/0	0/0	0/0	0/0	0/0	0/0	0/0	0/0	0/0	0/0	0/0	0/0	0/0	0/0	0/0	0/0	0/0	0/0	0/0	0/0	0/0	0/0	0/0	0/0	0/0	0/0	0/0	0/0	0/0	0/0	0/0	0/0	0/0	0/0	1/0	0/0	0/0	0/0	0/0	0/0
scaffold_2	12469927	5038	G	T	.	PASS	NS=91;AF=0.995,0.005;AC=1;AN=84	GT	0/0	0/0	1/0	0/0	0/0	0/0	0/0	0/0	0/0	0/0	0/0	0/0	0/0	0/0	0/0	0/0	0/0	0/0	0/0	0/0	0/0	0/0	0/0	0/0	0/0	0/0	0/0	0/0	0/0	0/0	0/0	0/0	0/0	0/0	0/0	0/0	0/0	0/0	0/0	0/0	0/0	0/0
scaffold_2	12470557	5039	A	G	.	PASS	NS=91;AF=0.89,0.11;AC=20;AN=84	GT	0/0	0/0	0/0	0/1	0/1	0/0	0/1	0/0	0/0	0/1	0/1	0/0	0/1	0/0	0/0	0/1	1/1	0/1	0/1	0/1	0/0	0/0	0/0	0/0	0/0	0/0	0/0	0/1	0/0	0/0	0/1	0/0	0/0	0/0	0/0	0/0	0/1	0/1	0/0	0/1	0/1	1/1
scaffold_2	12525912	5058	G	C	.	PASS	NS=91;AF=0.995,0.005;AC=1;AN=84	GT	0/0	0/0	0/0	0/0	0/0	0/0	0/0	0/0	0/0	0/0	0/0	0/0	0/0	0/0	0/0	0/0	0/0	0/0	0/0	0/0	0/0	0/0	0/0	0/0	0/0	0/0	0/0	0/0	0/0	0/0	0/0	0/0	0/0	0/0	0/0	0/0	0/0	0/0	0/0	0/0	0/0	1/0
scaffold_2	12665203	5076	T	C	.	PASS	NS=91;AF=0.984,0.016;AC=3;AN=84	GT	0/0	0/0	0/0	0/0	0/0	0/0	0/0	0/0	0/0	0/0	0/0	0/0	0/0	0/0	0/0	0/0	0/1	0/1	0/0	0/0	0/0	0/0	0/0	0/0	0/0	0/0	0/0	0/0	0/0	0/1	0/0	0/0	0/0	0/0	0/0	0/0	0/0	0/0	0/0	0/0	0/0	0/0
scaffold_2	12678711	5077	A	T	.	PASS	NS=91;AF=0.967,0.033;AC=6;AN=84	GT	0/1	0/0	0/0	0/1	0/0	0/0	0/0	0/1	0/0	0/0	0/0	0/0	0/0	0/1	0/0	0/0	0/1	0/0	0/0	0/0	0/0	0/0	0/0	0/0	0/0	0/0	0/0	0/0	0/0	0/0	0/0	0/1	0/0	0/0	0/0	0/0	0/0	0/0	0/0	0/0	0/0	0/0
scaffold_2	12678624	5078	C	A	.	PASS	NS=91;AF=0.934,0.066;AC=2;AN=84	GT	0/0	0/0	0/0	0/0	0/0	0/0	1/1	0/0	0/0	0/0	0/0	0/0	0/0	0/0	0/0	0/0	0/0	0/0	0/0	0/0	0/0	0/0	0/0	0/0	0/0	0/0	0/0	0/0	0/0	0/0	0/0	0/0	0/0	0/0	0/0	0/0	0/0	0/0	0/0	0/0	0/0	0/0
scaffold_2	12711122	5081	G	T	.	PASS	NS=91;AF=0.736,0.264;AC=48;AN=84	GT	0/0	1/0	1/1	1/0	1/1	1/0	1/1	1/1	1/0	1/1	1/1	0/0	1/0	1/0	0/0	1/0	1/0	0/0	1/1	1/1	1/0	1/1	1/0	1/1	1/1	1/1	1/1	1/0	1/0	1/0	1/0	1/0	1/0	1/0	1/1	1/1	1/0	0/0	0/0	0/0	0/0	0/0
scaffold_2	12718659	5083	G	A	.	PASS	NS=91;AF=0.516,0.484;AC=83;AN=84	GT	1/1	1/1	1/1	1/1	1/1	1/1	1/1	1/1	1/1	1/1	1/1	1/1	1/1	1/1	1/1	1/1	1/1	1/1	1/1	1/1	0/1	1/1	1/1	1/1	1/1	1/1	1/1	1/1	1/1	1/1	1/1	1/1	1/1	1/1	1/1	1/1	1/1	1/1	1/1	1/1	1/1	1/1
scaffold_2	12755439	5090	C	T	.	PASS	NS=91;AF=0.94,0.06;AC=11;AN=84	GT	0/0	0/0	0/0	0/0	1/1	0/1	0/0	0/0	0/0	0/0	0/0	1/1	0/1	0/1	0/0	0/0	0/0	0/0	0/0	0/0	0/0	0/0	0/0	0/0	0/0	0/0	0/0	0/0	0/0	0/0	0/0	0/0	0/0	0/0	1/1	1/1	0/0	0/0	0/0	0/0	0/0	0/0
scaffold_2	1278261	5101	T	C	.	PASS	NS=91;AF=0.995,0.005;AC=1;AN=84	GT	0/0	0/0	0/0	0/0	0/0	0/0	0/0	0/0	0/0	0/0	0/0	0/0	0/0	0/0	0/0	0/0	0/1	0/0	0/0	0/0	0/0	0/0	0/0	0/0	0/0	0/0	0/0	0/0	0/0	0/0	0/0	0/0	0/0	0/0	0/0	0/0	0/0	0/0	0/0	0/0	0/0	0/0
scaffold_2	12812602	5110	A	C	.	PASS	NS=91;AF=0.989,0.011;AC=2;AN=84	GT	0/0	0/0	0/0	0/0	0/0	0/0	0/0	0/0	0/0	0/0	0/0	0/0	0/0	0/0	0/0	0/0	0/0	0/0	0/0	0/0	0/0	0/0	0/0	0/0	0/0	0/1	0/0	0/0	0/1	0/0	0/0	0/0	0/0	0/0	0/0	0/0	0/0	0/0	0/0	0/0	0/0	0/0
scaffold_2	12860949	5116	A	T	.	PASS	NS=91;AF=0.621,0.379;AC=69;AN=84	GT	0/1	1/1	1/1	1/1	1/1	1/1	1/1	1/1	1/1	1/1	1/1	1/1	1/1	0/1	1/1	1/1	1/1	1/1	1/1	1/1	0/1	0/1	1/1	1/1	1/1	1/1	1/1	1/1	1/1	1/1	0/1	1/1	1/1	1/1	1/1	0/1	1/1	0/0	0/0	0/0	0/0	0/1
scaffold_2	12870573	5117	T	C	.	PASS	NS=91;AF=0.984,0.016;AC=3;AN=84	GT	0/0	0/0	0/0	0/0	0/0	0/0	0/0	0/0	0/0	0/0	0/0	0/1	0/0	0/0	0/0	0/0	0/0	0/0	0/0	0/0	0/0	0/0	0/0	0/0	0/0	0/0	0/0	0/0	0/0	0/1	0/0	0/0	0/1	0/0	0/0	0/0	0/0	0/0	0/0	0/0	0/0	0/0
scaffold_2	12901549	5126	A	T	.	PASS	NS=91;AF=0.967,0.033;AC=6;AN=84	GT	0/0	0/0	0/0	0/0	0/0	0/0	0/0	0/0	0/0	0/0	0/0	0/0	0/0	0/0	0/0	0/0	0/0	0/0	0/1	0/1	0/0	0/0	0/0	0/0	0/1	0/1	0/0	0/1	0/1	0/0	0/0	0/0	0/0	0/0	0/0	0/0	0/0	0/0	0/0	0/0	0/0	0/0
scaffold_2	12918067	5132	C	T	.	PASS	NS=91;AF=0.846,0.154;AC=28;AN=84	GT	1/0	1/1	1/0	0/0	1/0	1/0	1/1	1/1	0/0	0/0	0/0	0/0	0/0	1/0	1/1	1/0	1/1	1/0	0/0	0/0	0/0	0/0	1/0	1/1	0/0	0/0	0/0	0/0	0/0	1/1	0/0	1/0	1/1	1/0	0/0	1/1	0/0	0/0	0/0	0/0	0/0	0/0
scaffold_2	1292586	5137	A	G	.	PASS	NS=91;AF=0.995,0.005;AC=1;AN=84	GT	0/0	0/0	0/0	0/0	0/0	0/0	0/0	1/0	0/0	0/0	0/0	0/0	0/0	0/0	0/0	0/0	0/0	0/0	0/0	0/0	0/0	0/0	0/0	0/0	0/0	0/0	0/0	0/0	0/0	0/0	0/0	0/0	0/0	0/0	0/0	0/0	0/0	0/0	0/0	0/0	0/0	0/0
scaffold_2	12934467	5139	T	C	.	PASS	NS=91;AF=0.945,0.055;AC=10;AN=84	GT	0/0	0/0	0/0	0/0	0/0	0/0	0/0	0/0	0/0	0/0	0/0	0/0	0/0	0/0	1/0	0/0	0/0	0/0	0/0	0/0	0/0	1/0	1/0	1/0	0/0	0/0	0/0	0/0	0/0	0/0	0/0	0/0	0/0	0/0	0/0	0/0	0/0	1/1	1/1	0/0	0/0	1/1
scaffold_2	13045082	5148	C	A	.	PASS	NS=91;AF=0.989,0.011;AC=2;AN=84	GT	0/0	0/0	0/0	0/0	0/0	0/0	0/0	0/0	0/0	0/0	0/0	0/0	0/0	0/0	0/0	0/0	0/0	0/0	0/0	0/0	0/0	0/0	0/0	0/0	0/0	0/0	0/0	0/0	0/0	0/0	0/0	0/0	0/0	0/0	0/0	0/0	0/0	1/1	0/0	0/0	0/0	0/0
scaffold_2	13070436	5152	G	T	.	PASS	NS=91;AF=0.742,0.258;AC=47;AN=84	GT	1/1	1/1	1/1	1/1	1/1	1/1	0/0	0/0	1/0	1/0	1/0	1/1	1/0	1/1	1/1	1/1	1/1	1/1	0/0	1/0	0/0	1/0	1/1	1/1	0/0	0/0	0/0	1/0	0/0	1/0	1/0	1/0	1/0	1/0	1/1	1/1	1/0	1/1	0/0	0/0	0/0	0/0
scaffold_2	13090172	5156	G	A	.	PASS	NS=91;AF=0.967,0.033;AC=6;AN=84	GT	0/0	0/0	0/0	0/0	0/0	0/0	0/0	0/0	0/0	0/0	0/0	0/0	0/0	0/0	0/0	0/0	0/0	0/0	0/0	0/0	0/0	0/0	0/0	0/0	0/0	0/0	0/0	0/0	0/0	0/0	0/0	0/0	0/0	0/0	0/0	0/0	0/0	0/0	0/0	1/1	1/1	1/1
scaffold_2	13141890	5164	C	A	.	PASS	NS=91;AF=0.995,0.005;AC=1;AN=84	GT	0/0	0/0	0/0	0/0	0/0	0/0	0/0	0/0	0/0	0/0	0/0	0/0	0/0	0/0	0/0	0/0	0/0	0/0	0/0	0/0	0/0	0/0	0/0	0/0	0/0	0/0	0/0	0/0	0/0	0/0	0/0	0/0	0/0	0/0	0/0	0/0	0/0	0/0	0/0	0/0	0/0	1/0
scaffold_2	13141815	5165	C	T	.	PASS	NS=91;AF=0.896,0.104;AC=19;AN=84	GT	0/0	0/0	0/0	0/0	0/0	0/0	1/0	0/0	1/0	0/0	0/0	1/0	1/0	0/0	1/0	0/0	0/0	0/0	1/1	1/0	1/0	1/1	0/0	0/0	1/0	1/0	1/0	0/0	1/0	0/0	0/0	0/0	0/0	0/0	0/0	1/0	0/0	1/0	1/0	0/0	0/0	1/0
scaffold_2	13262700	5178	T	C	.	PASS	NS=91;AF=0.973,0.027;AC=5;AN=84	GT	0/0	0/0	0/0	0/0	0/0	0/0	0/1	0/1	0/0	0/0	0/0	0/0	0/0	0/0	0/0	0/0	0/0	0/0	0/0	0/0	0/0	0/0	0/0	0/0	0/0	0/0	0/0	0/0	0/0	0/0	0/0	1/1	0/0	0/0	0/0	0/0	0/1	0/0	0/0	0/0	0/0	0/0
scaffold_2	13355054	5185	G	A	.	PASS	NS=91;AF=0.654,0.346;AC=63;AN=84	GT	1/1	1/0	1/1	1/1	1/1	1/0	1/0	1/1	1/1	1/1	1/0	1/1	1/0	1/0	1/1	1/1	1/0	1/0	1/1	1/1	1/1	1/1	1/1	1/1	1/1	1/1	1/1	1/1	1/1	1/0	0/0	1/0	1/0	1/1	1/0	1/1	0/0	0/0	1/0	1/1	1/1	0/0
scaffold_2	13354985	5186	G	A	.	PASS	NS=91;AF=0.643,0.357;AC=65;AN=84	GT	1/1	0/1	1/1	1/1	1/1	1/1	0/1	1/1	1/1	1/1	0/1	1/1	0/1	0/1	1/1	1/1	0/1	0/1	1/1	1/1	1/1	1/1	1/1	1/1	1/1	1/1	1/1	1/1	1/1	0/1	0/0	0/1	0/1	1/1	1/1	1/1	0/0	0/0	0/1	1/1	1/1	0/0
scaffold_2	13396055	5192	A	T	.	PASS	NS=91;AF=0.929,0.071;AC=13;AN=84	GT	0/1	0/1	0/0	0/0	0/0	0/0	0/1	0/1	0/0	0/0	0/1	0/0	0/0	0/0	0/0	0/1	0/0	0/0	0/0	0/0	0/0	0/0	0/0	0/0	0/0	0/0	0/0	1/1	0/0	0/0	0/0	0/0	0/0	0/0	0/0	0/0	0/0	0/0	1/1	0/1	0/1	0/1
scaffold_2	13404622	5197	T	A	.	PASS	NS=91;AF=0.995,0.005;AC=1;AN=84	GT	0/0	0/0	0/0	0/0	0/0	0/0	0/0	0/0	0/0	0/0	0/0	0/0	0/0	0/0	0/0	0/0	0/0	0/0	0/0	0/0	0/0	0/0	0/0	0/0	0/0	0/0	0/0	0/0	0/0	0/1	0/0	0/0	0/0	0/0	0/0	0/0	0/0	0/0	0/0	0/0	0/0	0/0
scaffold_2	13433294	5202	T	C	.	PASS	NS=91;AF=0.989,0.011;AC=2;AN=84	GT	0/0	0/0	0/0	0/0	0/0	0/0	0/0	0/0	0/0	0/0	0/0	0/0	0/0	0/0	0/0	0/0	0/0	0/0	0/0	0/0	0/0	0/0	0/0	0/0	0/0	0/0	0/0	0/0	0/0	0/0	0/0	0/0	0/0	0/0	0/0	0/0	0/0	0/0	0/0	1/0	1/0	0/0
scaffold_2	1345139	5209	T	A	.	PASS	NS=91;AF=0.995,0.005;AC=1;AN=84	GT	0/0	0/0	0/0	0/0	0/0	0/0	0/0	0/0	0/0	0/0	0/0	0/0	0/0	0/0	0/0	0/0	0/0	0/0	0/0	0/0	0/0	0/0	0/0	0/0	0/0	0/0	0/0	0/0	0/0	0/0	0/0	0/0	0/0	0/0	0/0	0/0	0/0	0/0	0/1	0/0	0/0	0/0
scaffold_2	13468644	5214	G	T	.	PASS	NS=91;AF=0.879,0.121;AC=1;AN=84	GT	0/0	0/0	0/0	0/0	0/0	0/0	0/0	0/0	0/0	0/0	0/0	0/0	0/0	0/0	0/0	0/0	0/0	0/0	0/0	0/0	0/0	0/0	0/0	0/0	0/0	0/0	0/0	0/0	0/0	0/0	0/0	0/0	0/0	0/0	0/0	0/0	0/0	0/1	0/0	0/0	0/0	0/0
scaffold_2	13673031	5256	T	A	.	PASS	NS=91;AF=0.995,0.005;AC=1;AN=84	GT	0/0	0/0	0/0	0/0	0/0	0/0	0/0	0/0	0/0	0/0	0/0	0/0	0/0	0/0	0/0	0/0	0/0	0/0	0/0	0/0	0/0	0/0	0/0	0/0	0/0	0/0	0/0	0/0	0/0	0/0	0/0	0/0	0/0	0/0	0/0	0/0	0/0	1/0	0/0	0/0	0/0	0/0
scaffold_2	13674811	5258	G	A	.	PASS	NS=91;AF=0.967,0.033;AC=6;AN=84	GT	0/0	1/0	0/0	0/0	0/0	1/0	0/0	1/1	0/0	0/0	0/0	0/0	0/0	0/0	0/0	0/0	0/0	0/0	0/0	0/0	0/0	0/0	1/0	1/0	0/0	0/0	0/0	0/0	0/0	0/0	0/0	0/0	0/0	0/0	0/0	0/0	0/0	0/0	0/0	0/0	0/0	0/0
scaffold_2	13741165	5266	A	G	.	PASS	NS=91;AF=0.747,0.253;AC=46;AN=84	GT	0/0	1/1	1/0	1/1	0/0	1/0	0/0	0/0	1/0	0/0	1/1	1/0	1/1	1/0	1/0	1/0	1/1	1/0	1/1	1/1	0/0	1/0	1/0	1/1	1/0	1/1	1/0	0/0	1/0	1/1	1/0	1/1	1/1	1/1	1/0	0/0	0/0	1/1	1/0	1/0	1/0	0/0
scaffold_2	13773607	5279	C	T	.	PASS	NS=91;AF=0.962,0.038;AC=7;AN=84	GT	0/0	0/0	1/1	0/0	0/0	0/0	0/0	0/0	0/0	0/0	0/0	1/0	1/0	0/0	0/0	0/0	0/0	0/0	0/0	0/0	0/0	0/0	0/0	0/0	0/0	0/0	0/0	0/0	0/0	0/0	0/0	0/0	1/0	1/1	0/0	0/0	0/0	0/0	0/0	0/0	0/0	0/0
scaffold_2	13775817	5280	G	T	.	PASS	NS=91;AF=0.989,0.011;AC=2;AN=84	GT	0/0	0/0	0/1	0/0	0/0	0/0	0/0	0/0	0/0	0/0	0/0	0/0	0/0	0/0	0/0	0/0	0/0	0/0	0/0	0/0	0/0	0/0	0/0	0/0	0/0	0/0	0/0	0/0	0/0	0/0	0/0	0/1	0/0	0/0	0/0	0/0	0/0	0/0	0/0	0/0	0/0	0/0
scaffold_2	13860576	5287	G	T	.	PASS	NS=91;AF=0.632,0.368;AC=67;AN=84	GT	1/1	1/1	1/1	0/1	0/0	1/1	1/1	0/1	1/1	1/1	1/1	1/1	1/1	0/1	0/1	1/1	1/1	1/1	1/1	1/1	1/1	1/1	0/1	1/1	1/1	1/1	1/1	1/1	1/1	1/1	1/1	1/1	1/1	1/1	1/1	1/1	1/1	0/0	0/0	0/0	0/0	0/0
scaffold_2	13860468	5288	T	G	.	PASS	NS=91;AF=0.995,0.005;AC=1;AN=84	GT	0/0	0/0	0/0	0/0	0/0	0/0	0/0	0/0	0/0	0/0	0/0	0/0	0/0	0/0	0/0	0/0	0/0	0/0	0/0	0/0	0/0	0/0	0/0	0/0	0/0	0/0	0/0	0/0	0/0	0/0	0/0	0/0	0/0	0/0	0/0	0/0	0/0	0/0	0/0	0/0	0/0	0/1
scaffold_2	13900656	5292	A	T	.	PASS	NS=91;AF=0.725,0.275;AC=50;AN=84	GT	0/0	1/1	1/1	1/1	1/1	0/1	0/1	0/1	0/1	0/1	0/0	1/1	1/1	0/1	0/1	0/1	0/1	1/1	0/1	0/1	0/1	0/0	0/1	0/1	0/0	1/1	0/0	0/0	0/1	1/1	0/1	1/1	1/1	1/1	1/1	0/1	0/1	0/0	0/1	1/1	1/1	0/1
scaffold_2	14033295	5305	A	G	.	PASS	NS=91;AF=0.989,0.011;AC=2;AN=84	GT	0/0	0/0	0/0	0/0	0/0	0/0	0/0	0/0	0/0	0/0	0/0	0/0	0/0	0/0	0/0	0/0	0/0	0/0	0/0	0/0	0/0	0/0	0/0	0/0	0/0	0/0	0/0	0/0	0/0	0/0	0/0	0/0	0/0	0/0	0/0	0/0	0/0	0/0	1/1	0/0	0/0	0/0
scaffold_2	14039983	5307	C	A	.	PASS	NS=91;AF=0.61,0.39;AC=71;AN=84	GT	1/1	1/1	1/1	1/1	1/1	1/1	1/1	1/1	1/1	1/1	0/0	1/1	1/1	1/1	1/1	1/1	1/1	1/1	0/1	1/1	1/1	1/1	1/1	1/1	1/1	1/1	1/1	1/1	1/1	1/1	1/1	1/1	1/1	1/1	1/1	1/1	1/1	0/0	0/0	0/0	0/0	0/0
scaffold_2	14141385	5311	A	G	.	PASS	NS=91;AF=0.995,0.005;AC=1;AN=84	GT	0/0	0/0	0/0	0/0	0/0	0/0	0/0	0/0	0/0	0/0	0/0	0/0	0/0	0/0	0/0	0/0	0/0	0/0	0/0	0/0	0/0	0/0	0/0	0/0	0/0	0/0	0/0	0/0	0/0	0/0	0/0	0/0	0/0	0/0	0/0	0/0	0/0	0/0	1/0	0/0	0/0	0/0
scaffold_2	14197453	5322	G	A	.	PASS	NS=91;AF=0.94,0.06;AC=11;AN=84	GT	0/0	0/0	0/0	0/0	0/0	0/0	0/0	0/1	0/1	0/1	0/1	0/0	0/0	0/0	0/0	0/0	0/0	0/0	0/0	0/0	0/1	0/0	0/0	0/0	0/1	1/1	0/1	0/0	1/1	0/0	0/0	0/0	0/0	0/0	0/0	0/0	0/0	0/0	0/0	0/0	0/0	0/0
scaffold_2	14265203	5327	A	C	.	PASS	NS=91;AF=0.808,0.192;AC=35;AN=84	GT	1/1	1/1	0/1	1/1	1/1	0/1	0/0	0/0	1/1	0/1	1/1	0/1	0/1	0/0	0/1	1/1	0/0	0/0	0/1	0/1	1/1	1/1	0/0	0/0	0/0	0/0	0/0	1/1	0/1	0/1	0/0	0/0	0/1	0/1	0/1	0/0	1/1	0/0	0/0	0/0	0/0	0/0
scaffold_2	14275625	5329	C	T	.	PASS	NS=91;AF=0.967,0.033;AC=6;AN=84	GT	0/0	0/0	0/0	0/0	0/0	0/0	1/0	0/0	0/0	1/0	0/0	0/0	0/0	0/0	0/0	0/0	0/0	0/0	1/0	1/0	0/0	0/0	0/0	0/0	0/0	1/0	1/0	0/0	0/0	0/0	0/0	0/0	0/0	0/0	0/0	0/0	0/0	0/0	0/0	0/0	0/0	0/0
scaffold_2	14275795	5330	A	T	.	PASS	NS=91;AF=0.995,0.005;AC=1;AN=84	GT	0/0	0/1	0/0	0/0	0/0	0/0	0/0	0/0	0/0	0/0	0/0	0/0	0/0	0/0	0/0	0/0	0/0	0/0	0/0	0/0	0/0	0/0	0/0	0/0	0/0	0/0	0/0	0/0	0/0	0/0	0/0	0/0	0/0	0/0	0/0	0/0	0/0	0/0	0/0	0/0	0/0	0/0
scaffold_2	14301375	5332	A	T	.	PASS	NS=91;AF=0.984,0.016;AC=3;AN=84	GT	0/0	0/0	0/0	0/0	0/0	0/0	0/0	0/0	0/0	0/1	0/0	0/0	0/0	0/0	0/0	0/0	0/0	0/0	0/0	0/0	0/0	0/1	0/0	0/0	0/0	0/0	0/0	0/0	0/1	0/0	0/0	0/0	0/0	0/0	0/0	0/0	0/0	0/0	0/0	0/0	0/0	0/0
scaffold_2	14301294	5333	G	A	.	PASS	NS=91;AF=0.995,0.005;AC=1;AN=84	GT	0/0	0/0	0/0	0/0	0/0	0/0	0/0	0/0	0/0	0/0	0/0	0/0	0/0	0/0	0/0	0/0	0/0	0/0	0/0	0/0	0/0	0/0	0/0	0/0	0/0	0/0	0/0	0/0	0/0	0/0	0/0	0/0	0/0	0/0	0/0	0/0	0/0	0/0	0/1	0/0	0/0	0/0
scaffold_2	14308948	5334	G	T	.	PASS	NS=91;AF=0.978,0.022;AC=4;AN=84	GT	0/0	0/0	0/0	0/0	0/0	0/0	0/0	0/0	0/0	1/0	1/0	0/0	0/0	0/0	0/0	0/0	0/0	0/0	0/0	0/0	0/0	0/0	0/0	0/0	0/0	0/0	0/0	1/0	1/0	0/0	0/0	0/0	0/0	0/0	0/0	0/0	0/0	0/0	0/0	0/0	0/0	0/0
scaffold_2	14309061	5335	T	C	.	PASS	NS=91;AF=0.995,0.005;AC=1;AN=84	GT	0/0	0/0	0/0	0/0	0/0	0/0	0/0	0/0	0/0	0/0	0/0	0/0	0/0	0/0	0/0	0/0	0/0	0/0	0/0	0/0	0/0	0/0	0/0	1/0	0/0	0/0	0/0	0/0	0/0	0/0	0/0	0/0	0/0	0/0	0/0	0/0	0/0	0/0	0/0	0/0	0/0	0/0
scaffold_2	14319414	5340	A	T	.	PASS	NS=91;AF=0.995,0.005;AC=1;AN=84	GT	0/0	0/0	0/0	0/0	0/0	0/0	0/0	0/0	0/0	0/0	0/0	0/0	0/0	0/0	0/0	0/0	0/0	0/0	0/0	0/0	0/0	0/0	0/0	0/0	0/0	0/0	0/0	0/0	0/0	0/0	0/0	0/0	0/0	0/0	0/0	0/0	0/0	0/1	0/0	0/0	0/0	0/0
scaffold_2	14346028	5342	T	C	.	PASS	NS=91;AF=0.989,0.011;AC=2;AN=84	GT	0/0	0/0	0/0	0/0	0/0	0/0	0/0	0/0	0/0	0/0	0/0	0/0	0/0	0/0	0/0	0/0	0/0	0/0	0/0	1/0	0/0	0/0	0/0	0/0	0/0	0/0	0/0	1/0	0/0	0/0	0/0	0/0	0/0	0/0	0/0	0/0	0/0	0/0	0/0	0/0	0/0	0/0
scaffold_2	14345948	5343	C	G	.	PASS	NS=91;AF=0.995,0.005;AC=1;AN=84	GT	0/0	0/0	0/0	0/0	0/0	0/0	0/0	0/0	0/0	0/0	0/0	0/0	0/0	1/0	0/0	0/0	0/0	0/0	0/0	0/0	0/0	0/0	0/0	0/0	0/0	0/0	0/0	0/0	0/0	0/0	0/0	0/0	0/0	0/0	0/0	0/0	0/0	0/0	0/0	0/0	0/0	0/0
scaffold_2	14430858	5350	G	A	.	PASS	NS=91;AF=0.956,0.044;AC=8;AN=84	GT	0/0	0/0	0/0	0/0	0/0	0/0	0/0	0/0	0/0	0/0	0/0	0/0	0/0	0/0	0/0	0/0	0/0	0/0	0/0	0/0	0/0	0/0	0/0	0/0	0/0	0/0	0/0	0/0	0/0	0/0	0/0	0/0	0/0	1/1	0/0	0/0	0/0	0/0	1/1	1/0	1/1	1/0
scaffold_2	14451089	5354	C	T	.	PASS	NS=91;AF=0.995,0.005;AC=1;AN=84	GT	0/0	0/0	0/0	0/0	0/0	0/0	0/0	0/0	0/0	0/0	0/0	0/0	0/0	0/0	0/0	0/0	0/0	0/0	0/0	0/0	0/0	0/0	0/0	0/0	0/0	0/0	0/0	0/0	0/0	0/0	0/0	0/0	0/0	0/0	0/0	0/0	0/0	1/0	0/0	0/0	0/0	0/0
scaffold_2	14457438	5355	T	G	.	PASS	NS=91;AF=0.967,0.033;AC=6;AN=84	GT	0/0	0/0	0/0	0/0	0/0	0/0	0/0	0/0	0/0	0/0	0/0	0/0	0/0	0/0	0/0	0/0	0/0	0/0	0/0	0/0	0/0	0/0	0/0	0/0	0/0	0/0	0/0	0/0	0/0	0/0	0/0	0/0	0/0	0/0	0/0	0/0	0/0	1/0	1/1	1/0	1/0	1/0
scaffold_2	14514771	5363	A	T	.	PASS	NS=91;AF=0.802,0.198;AC=12;AN=84	GT	0/0	0/0	0/0	0/0	0/0	0/0	0/0	0/0	0/0	1/0	0/0	0/0	0/0	0/0	1/0	0/0	0/0	0/0	0/0	0/0	0/0	0/0	0/0	0/0	1/0	0/0	1/0	0/0	0/0	0/0	0/0	0/0	0/0	0/0	0/0	0/0	0/0	1/0	1/0	1/1	1/1	1/1
scaffold_2	14537193	5370	C	T	.	PASS	NS=91;AF=0.995,0.005;AC=1;AN=84	GT	0/0	0/0	0/0	0/0	0/0	0/0	0/0	0/0	0/0	0/0	0/0	0/0	0/0	0/0	0/0	0/0	0/0	0/0	0/0	0/0	0/0	0/0	0/0	0/0	0/0	0/0	0/0	0/0	0/0	0/0	0/0	0/0	0/0	0/0	0/0	0/0	0/0	0/0	0/1	0/0	0/0	0/0
scaffold_2	14597024	5380	G	A	.	PASS	NS=91;AF=0.593,0.407;AC=15;AN=84	GT	0/1	0/0	0/0	0/0	0/0	0/0	0/0	0/1	0/0	0/1	1/1	0/0	0/0	0/0	1/1	0/0	0/0	0/0	0/1	0/1	0/0	0/0	0/0	0/0	0/0	0/0	0/0	0/0	0/0	0/0	0/0	0/0	0/0	0/0	0/0	0/0	0/0	1/1	1/1	0/1	0/1	0/0
scaffold_2	14624997	5385	T	C	.	PASS	NS=91;AF=0.83,0.17;AC=31;AN=84	GT	0/0	1/0	1/0	1/0	0/0	1/1	0/0	0/0	1/0	1/0	1/1	0/0	0/0	1/0	1/0	1/1	0/0	0/0	1/1	1/0	1/1	1/1	1/0	1/1	1/0	1/0	1/1	1/1	1/0	0/0	0/0	0/0	0/0	0/0	0/0	1/0	0/0	0/0	0/0	0/0	0/0	0/0
scaffold_2	1471398	5389	T	C	.	PASS	NS=91;AF=0.995,0.005;AC=1;AN=84	GT	0/0	0/0	0/0	0/0	0/0	0/0	0/0	0/0	0/0	0/0	0/0	0/0	0/0	0/0	0/0	0/0	0/0	0/0	0/0	0/0	0/0	0/0	0/0	0/0	0/0	0/0	0/0	0/0	0/0	0/0	0/0	0/0	0/0	0/0	0/0	0/0	0/0	0/0	1/0	0/0	0/0	0/0
scaffold_2	14744742	5393	A	T	.	PASS	NS=91;AF=0.918,0.082;AC=15;AN=84	GT	0/0	0/0	0/0	1/1	0/1	0/1	1/1	0/1	0/0	0/0	0/0	0/1	0/1	0/1	0/0	0/0	0/0	0/0	0/1	1/1	0/0	0/1	0/0	0/0	0/0	0/0	0/0	0/0	0/0	0/0	0/0	0/0	0/0	0/0	0/0	0/1	0/0	0/0	0/0	0/0	0/0	0/0
scaffold_2	14744684	5394	G	A	.	PASS	NS=91;AF=0.918,0.082;AC=15;AN=84	GT	0/0	0/0	0/0	1/1	0/1	0/1	1/1	0/1	0/0	0/0	0/0	0/1	0/1	0/1	0/0	0/0	0/0	0/0	0/1	1/1	0/0	0/1	0/0	0/0	0/0	0/0	0/0	0/0	0/0	0/0	0/0	0/0	0/0	0/0	0/0	0/1	0/0	0/0	0/0	0/0	0/0	0/0
scaffold_2	14752035	5395	G	A	.	PASS	NS=91;AF=0.956,0.044;AC=8;AN=84	GT	0/0	0/0	0/0	0/0	0/0	0/0	0/0	0/0	1/1	0/0	0/0	0/0	0/0	0/0	0/0	0/0	0/0	0/0	0/0	0/0	0/0	0/0	0/0	0/0	1/0	1/0	1/0	1/0	1/1	0/0	0/0	0/0	0/0	0/0	0/0	0/0	0/0	0/0	0/0	0/0	0/0	0/0
scaffold_2	14813588	5407	T	C	.	PASS	NS=91;AF=0.978,0.022;AC=4;AN=84	GT	0/0	0/0	0/0	0/0	0/0	1/0	0/0	1/0	0/0	0/0	0/0	0/0	0/0	0/0	0/0	0/0	0/0	0/0	0/0	0/0	0/0	0/0	0/0	0/0	0/0	0/0	0/0	0/0	0/0	0/0	0/0	1/0	0/0	0/0	0/0	0/0	1/0	0/0	0/0	0/0	0/0	0/0
scaffold_2	14828235	5412	G	T	.	PASS	NS=91;AF=0.951,0.049;AC=9;AN=84	GT	0/0	0/0	0/0	0/0	0/0	0/0	0/0	0/0	0/0	0/0	0/0	1/0	1/1	0/0	0/0	0/0	1/0	1/0	0/0	0/0	0/0	0/0	0/0	0/0	0/0	0/0	0/0	0/0	0/0	1/1	1/0	0/0	0/0	0/0	0/0	0/0	1/0	0/0	0/0	0/0	0/0	0/0
scaffold_2	14841643	5417	A	T	.	PASS	NS=91;AF=0.94,0.06;AC=11;AN=84	GT	0/0	1/0	1/0	1/0	1/0	1/0	0/0	0/0	0/0	0/0	0/0	0/0	0/0	1/0	0/0	0/0	0/0	0/0	0/0	0/0	0/0	0/0	1/0	0/0	0/0	0/0	0/0	0/0	0/0	0/0	0/0	0/0	0/0	0/0	1/0	1/1	1/0	0/0	0/0	0/0	0/0	0/0
scaffold_2	14906390	5425	A	T	.	PASS	NS=91;AF=0.885,0.115;AC=21;AN=84	GT	1/1	1/1	0/0	0/0	0/1	0/0	0/0	0/0	0/0	0/1	1/1	0/1	0/1	0/0	1/1	0/1	0/0	0/0	0/1	0/0	1/1	0/0	0/0	0/0	0/1	0/0	0/0	0/1	0/0	0/0	0/0	0/0	0/0	0/0	0/1	0/1	0/1	0/0	0/0	0/0	0/0	0/0
scaffold_2	14929465	5429	G	A	.	PASS	NS=91;AF=0.885,0.115;AC=21;AN=84	GT	0/1	0/1	0/0	0/0	0/0	0/0	0/0	0/1	0/0	0/0	0/0	0/0	0/0	0/1	0/1	0/1	0/1	0/1	0/0	0/0	0/0	0/0	0/0	1/1	0/0	0/0	0/0	0/0	0/0	0/0	0/0	0/0	1/1	1/1	0/0	0/1	0/1	0/0	1/1	0/1	0/1	0/1
scaffold_2	14929759	5430	G	A	.	PASS	NS=91;AF=0.912,0.088;AC=16;AN=84	GT	1/0	1/0	0/0	0/0	0/0	0/0	0/0	1/0	0/0	0/0	0/0	0/0	0/0	1/0	1/0	1/0	1/0	1/0	0/0	0/0	0/0	0/0	0/0	1/1	0/0	0/0	0/0	0/0	0/0	0/0	0/0	0/0	1/1	1/1	0/0	1/0	1/0	0/0	0/0	0/0	0/0	0/0
scaffold_2	14943589	5437	C	A	.	PASS	NS=91;AF=0.907,0.093;AC=17;AN=84	GT	0/1	0/0	0/1	1/1	0/0	0/0	0/0	0/0	0/0	0/0	0/0	1/1	0/1	0/1	0/1	0/1	0/0	0/0	0/0	0/0	0/0	0/0	1/1	0/0	0/0	0/0	0/0	0/0	0/0	1/1	0/1	0/1	0/0	0/0	0/0	0/0	0/1	0/0	0/0	0/0	0/0	0/0
scaffold_2	14958330	5441	G	A	.	PASS	NS=91;AF=0.984,0.016;AC=3;AN=84	GT	0/0	0/0	0/0	0/0	0/0	0/0	0/0	0/0	0/0	0/0	0/0	0/0	0/0	0/0	0/0	0/0	0/0	0/0	0/0	0/0	0/0	0/0	0/0	0/0	0/0	0/0	0/0	0/0	0/0	0/0	0/0	0/0	0/0	0/0	0/0	0/0	0/0	0/0	0/0	0/1	0/1	0/1
scaffold_2	14970402	5448	C	T	.	PASS	NS=91;AF=0.995,0.005;AC=1;AN=84	GT	0/0	0/0	0/0	0/0	0/0	0/0	0/0	0/0	0/0	0/0	0/0	0/0	0/0	0/0	0/0	0/0	0/0	0/0	0/0	0/0	0/0	0/0	0/1	0/0	0/0	0/0	0/0	0/0	0/0	0/0	0/0	0/0	0/0	0/0	0/0	0/0	0/0	0/0	0/0	0/0	0/0	0/0
scaffold_2	14998908	5452	T	G	.	PASS	NS=91;AF=0.588,0.412;AC=26;AN=84	GT	0/0	0/1	0/1	0/0	0/1	0/0	0/1	0/1	0/0	1/1	0/0	0/0	0/0	0/1	0/1	0/1	0/0	0/0	0/0	0/1	0/1	0/0	0/0	0/0	0/0	1/1	1/1	0/0	0/0	0/0	0/0	0/0	0/0	0/0	1/1	0/1	0/0	1/1	1/1	0/1	0/1	0/1
scaffold_2	15036406	5459	G	A	.	PASS	NS=91;AF=0.978,0.022;AC=4;AN=84	GT	1/0	0/0	0/0	0/0	0/0	0/0	0/0	0/0	0/0	0/0	0/0	0/0	0/0	0/0	0/0	0/0	0/0	0/0	0/0	0/0	0/0	0/0	1/0	1/1	0/0	0/0	0/0	0/0	0/0	0/0	0/0	0/0	0/0	0/0	0/0	0/0	0/0	0/0	0/0	0/0	0/0	0/0
scaffold_2	1505170	5473	T	G	.	PASS	NS=91;AF=0.912,0.088;AC=16;AN=84	GT	0/1	1/1	0/0	0/0	0/1	0/0	1/1	1/1	0/0	0/0	0/0	0/0	0/0	0/1	0/0	0/0	0/0	0/0	0/0	0/0	0/0	0/0	0/0	0/0	0/1	0/0	0/0	0/1	0/0	0/0	0/0	0/0	0/0	1/1	0/1	1/1	0/0	0/0	0/0	0/0	0/0	0/0
scaffold_2	15063124	5478	A	C	.	PASS	NS=91;AF=0.989,0.011;AC=2;AN=84	GT	0/0	0/0	0/0	0/0	0/0	0/0	0/0	0/0	0/0	0/0	0/0	0/0	0/0	0/0	0/0	0/0	0/0	0/0	0/0	0/0	0/0	0/0	0/0	0/0	0/0	0/0	0/0	0/0	0/0	0/0	0/0	0/0	0/0	0/0	0/0	0/0	0/0	1/0	1/0	0/0	0/0	0/0
scaffold_2	15174924	5485	G	C	.	PASS	NS=91;AF=0.995,0.005;AC=1;AN=84	GT	0/0	0/0	0/0	0/0	0/0	0/0	0/0	0/0	0/0	0/0	0/0	0/0	0/0	0/0	0/0	0/0	0/0	0/0	0/0	0/0	0/0	0/0	0/0	0/0	0/0	0/0	0/0	0/0	0/0	0/0	0/0	0/0	0/0	0/0	0/0	0/0	0/0	0/0	1/0	0/0	0/0	0/0
scaffold_2	15174823	5486	G	A	.	PASS	NS=91;AF=0.588,0.412;AC=75;AN=84	GT	1/1	1/1	1/1	1/1	1/1	0/1	0/1	1/1	1/1	1/1	1/1	1/1	1/1	0/1	0/1	0/1	1/1	1/1	1/1	1/1	1/1	1/1	1/1	1/1	1/1	1/1	1/1	1/1	1/1	1/1	1/1	1/1	1/1	1/1	1/1	1/1	1/1	1/1	1/1	0/1	0/1	0/0
scaffold_2	15191449	5487	G	T	.	PASS	NS=91;AF=0.791,0.209;AC=38;AN=84	GT	0/0	0/1	1/1	0/1	0/1	0/1	0/1	0/1	0/1	0/0	1/1	0/1	0/1	0/1	0/1	0/1	0/1	1/1	0/1	0/1	1/1	0/1	0/0	0/0	0/0	0/1	0/1	0/0	0/0	1/1	1/1	1/1	1/1	1/1	0/0	0/1	0/1	0/0	0/0	0/0	0/0	0/0
scaffold_2	15191337	5488	A	G	.	PASS	NS=91;AF=0.967,0.033;AC=6;AN=84	GT	0/0	0/0	0/0	0/0	0/0	1/0	0/0	0/0	0/0	1/1	0/0	0/0	0/0	0/0	0/0	0/0	0/0	0/0	0/0	0/0	0/0	0/0	0/0	0/0	0/0	0/0	0/0	0/0	1/0	0/0	0/0	0/0	0/0	0/0	1/0	1/0	0/0	0/0	0/0	0/0	0/0	0/0
scaffold_2	1520690	5490	C	T	.	PASS	NS=91;AF=0.995,0.005;AC=1;AN=84	GT	0/0	0/0	0/0	0/0	0/0	0/0	0/0	0/0	0/0	0/0	0/0	0/0	0/0	0/0	0/0	0/0	1/0	0/0	0/0	0/0	0/0	0/0	0/0	0/0	0/0	0/0	0/0	0/0	0/0	0/0	0/0	0/0	0/0	0/0	0/0	0/0	0/0	0/0	0/0	0/0	0/0	0/0
scaffold_2	15207839	5491	A	C	.	PASS	NS=91;AF=0.995,0.005;AC=1;AN=84	GT	0/0	0/0	0/0	0/1	0/0	0/0	0/0	0/0	0/0	0/0	0/0	0/0	0/0	0/0	0/0	0/0	0/0	0/0	0/0	0/0	0/0	0/0	0/0	0/0	0/0	0/0	0/0	0/0	0/0	0/0	0/0	0/0	0/0	0/0	0/0	0/0	0/0	0/0	0/0	0/0	0/0	0/0
scaffold_2	15207741	5492	T	C	.	PASS	NS=91;AF=0.995,0.005;AC=1;AN=84	GT	0/0	0/0	0/0	0/0	0/0	0/0	0/0	0/0	0/0	0/0	0/0	0/0	0/0	0/0	0/0	0/0	0/0	0/0	0/0	0/0	0/0	0/0	0/0	0/0	0/0	0/0	0/0	0/0	0/0	0/0	0/0	0/0	0/0	0/0	0/0	0/0	0/0	0/1	0/0	0/0	0/0	0/0
scaffold_2	15374827	5518	G	A	.	PASS	NS=91;AF=0.962,0.038;AC=7;AN=84	GT	0/0	0/0	0/0	0/0	0/0	0/0	0/0	0/0	0/0	0/0	0/0	0/0	0/0	0/0	0/0	0/0	0/0	0/0	0/0	1/1	0/0	1/1	0/0	0/0	0/0	1/0	1/1	0/0	0/0	0/0	0/0	0/0	0/0	0/0	0/0	0/0	0/0	0/0	0/0	0/0	0/0	0/0
scaffold_2	15379744	5521	T	A	.	PASS	NS=91;AF=0.995,0.005;AC=1;AN=84	GT	0/0	0/0	0/0	0/0	0/0	0/0	0/0	0/0	0/0	0/0	0/0	0/0	0/0	0/0	0/0	0/0	0/0	0/0	0/0	0/0	0/0	0/0	0/0	0/0	0/0	0/0	0/0	0/0	0/0	0/0	0/0	0/0	0/0	0/0	0/0	0/0	0/0	0/0	0/0	0/0	0/0	1/0
scaffold_2	15387843	5523	G	A	.	PASS	NS=91;AF=0.989,0.011;AC=2;AN=84	GT	0/0	0/0	0/0	0/0	0/0	0/0	0/0	0/0	0/0	0/0	0/0	0/0	0/0	0/0	0/0	0/0	0/0	0/0	0/0	0/0	0/0	0/0	0/0	0/0	0/0	0/0	0/0	0/0	0/0	0/0	0/0	0/0	0/0	0/0	0/0	0/0	0/0	0/0	0/0	1/0	1/0	0/0
scaffold_2	15387786	5524	C	A	.	PASS	NS=91;AF=0.945,0.055;AC=10;AN=84	GT	0/0	1/1	0/0	0/0	0/0	0/1	0/0	0/0	0/0	0/0	0/0	0/0	0/0	0/0	0/0	0/0	0/0	0/0	0/0	0/0	0/0	0/0	0/0	0/0	0/0	0/0	0/0	0/0	0/0	0/0	0/0	0/0	0/0	0/0	0/1	1/1	0/0	1/1	1/1	0/0	0/0	0/0
scaffold_2	1539478	5525	A	G	.	PASS	NS=91;AF=0.984,0.016;AC=3;AN=84	GT	0/0	0/0	0/0	0/0	0/0	1/0	0/0	0/0	0/0	0/0	0/0	0/0	0/0	0/0	1/0	0/0	0/0	0/0	0/0	0/0	0/0	0/0	0/0	0/0	0/0	0/0	0/0	0/0	0/0	0/0	0/0	0/0	0/0	0/0	1/0	0/0	0/0	0/0	0/0	0/0	0/0	0/0
scaffold_2	15426896	5526	C	T	.	PASS	NS=91;AF=0.962,0.038;AC=7;AN=84	GT	0/0	0/0	0/0	0/0	0/0	0/0	0/0	0/0	0/0	1/0	1/0	0/0	0/0	0/0	0/0	0/0	0/0	0/0	0/0	1/1	0/0	1/1	0/0	0/0	0/0	0/0	0/0	1/0	0/0	0/0	0/0	0/0	0/0	0/0	0/0	0/0	0/0	0/0	0/0	0/0	0/0	0/0
scaffold_2	15430724	5529	C	A	.	PASS	NS=91;AF=0.989,0.011;AC=2;AN=84	GT	0/0	0/0	0/0	0/0	0/0	0/0	0/0	0/0	0/0	0/0	0/0	0/0	0/0	0/0	0/0	0/0	0/0	0/0	0/0	0/0	0/0	0/0	0/0	0/0	0/0	0/0	0/0	0/0	0/0	0/0	0/0	0/0	0/0	0/0	0/0	0/0	0/0	1/0	1/0	0/0	0/0	0/0
scaffold_2	15474518	5537	A	G	.	PASS	NS=91;AF=0.989,0.011;AC=2;AN=84	GT	0/0	0/0	0/0	0/0	0/0	0/0	0/0	0/0	0/0	0/0	0/0	0/0	0/0	0/0	0/0	0/0	0/0	0/0	0/0	0/0	0/0	0/0	0/0	0/0	0/0	0/0	0/0	0/0	0/0	0/0	0/0	0/0	0/0	0/0	0/0	0/0	0/0	0/0	0/0	0/0	0/0	1/1
scaffold_2	15479995	5540	T	C	.	PASS	NS=91;AF=0.995,0.005;AC=1;AN=84	GT	0/0	0/0	0/0	0/0	0/0	0/0	1/0	0/0	0/0	0/0	0/0	0/0	0/0	0/0	0/0	0/0	0/0	0/0	0/0	0/0	0/0	0/0	0/0	0/0	0/0	0/0	0/0	0/0	0/0	0/0	0/0	0/0	0/0	0/0	0/0	0/0	0/0	0/0	0/0	0/0	0/0	0/0
scaffold_2	15479962	5541	A	T	.	PASS	NS=91;AF=0.995,0.005;AC=1;AN=84	GT	0/0	0/0	0/0	0/0	0/0	0/0	1/0	0/0	0/0	0/0	0/0	0/0	0/0	0/0	0/0	0/0	0/0	0/0	0/0	0/0	0/0	0/0	0/0	0/0	0/0	0/0	0/0	0/0	0/0	0/0	0/0	0/0	0/0	0/0	0/0	0/0	0/0	0/0	0/0	0/0	0/0	0/0
scaffold_2	15499478	5548	T	C	.	PASS	NS=91;AF=0.989,0.011;AC=2;AN=84	GT	0/0	0/0	0/0	0/0	0/0	0/0	0/0	0/0	0/0	0/0	0/0	0/0	0/0	0/0	0/0	0/0	0/0	0/0	0/0	0/0	0/0	0/0	0/0	0/0	0/0	0/0	0/0	0/0	0/0	0/0	0/0	0/0	0/0	0/0	0/0	0/0	0/0	0/0	0/0	0/1	0/1	0/0
scaffold_2	15500488	5550	A	T	.	PASS	NS=91;AF=0.676,0.324;AC=11;AN=84	GT	0/0	0/0	0/0	0/0	1/1	0/1	0/0	0/0	0/0	0/0	0/0	0/0	0/1	0/0	0/0	0/0	0/0	0/0	0/0	0/0	0/0	0/0	0/0	0/0	0/0	0/0	0/0	0/0	0/1	0/0	0/0	0/1	1/1	0/0	0/1	0/0	0/0	0/0	0/0	0/0	0/0	1/1
scaffold_2	15508475	5551	T	C	.	PASS	NS=91;AF=0.929,0.071;AC=13;AN=84	GT	1/1	1/1	0/0	0/0	0/0	0/0	0/0	0/1	1/1	0/0	0/0	0/0	0/0	0/0	0/1	0/0	0/0	0/0	0/0	0/0	0/1	0/1	0/0	0/0	0/0	0/0	0/0	0/0	0/1	0/0	0/0	0/0	0/0	0/0	0/1	0/1	0/0	0/0	0/0	0/0	0/0	0/0
scaffold_2	15520975	5557	C	A	.	PASS	NS=91;AF=0.956,0.044;AC=8;AN=84	GT	0/0	0/1	0/0	0/0	0/0	0/1	0/0	0/0	0/0	0/0	0/0	0/0	0/0	0/0	0/1	0/0	0/0	0/0	0/0	0/0	0/0	0/0	0/1	1/1	0/0	0/0	0/0	0/0	0/0	0/0	0/0	0/0	0/0	0/0	0/0	0/0	0/0	0/0	0/0	0/1	0/1	0/0
scaffold_2	15533485	5561	T	C	.	PASS	NS=91;AF=0.989,0.011;AC=2;AN=84	GT	0/0	0/0	0/0	0/0	0/0	0/0	0/0	0/0	0/0	0/0	0/0	0/0	0/0	0/0	0/0	0/0	0/0	0/0	0/0	0/0	0/0	0/0	0/0	0/0	0/0	0/0	0/0	0/0	0/0	0/0	0/0	0/0	0/0	0/0	0/0	0/0	0/0	0/0	1/1	0/0	0/0	0/0
scaffold_2	15540269	5565	T	C	.	PASS	NS=91;AF=0.951,0.049;AC=9;AN=84	GT	0/0	0/0	0/0	0/0	0/0	0/0	0/0	0/0	1/0	0/0	1/0	0/0	0/0	0/0	0/0	0/0	0/0	0/0	1/0	1/0	1/1	1/0	0/0	0/0	0/0	0/0	0/0	0/0	0/0	0/0	0/0	1/0	0/0	0/0	0/0	0/0	1/0	0/0	0/0	0/0	0/0	0/0
scaffold_2	15546350	5567	A	T	.	PASS	NS=91;AF=0.835,0.165;AC=30;AN=84	GT	1/0	1/1	1/0	0/0	0/0	0/0	0/0	0/0	1/1	0/0	1/0	1/0	1/0	1/1	1/1	1/1	0/0	0/0	1/0	1/0	1/1	1/0	1/0	1/1	0/0	0/0	0/0	0/0	1/1	0/0	1/0	1/0	1/0	0/0	0/0	1/0	1/0	0/0	0/0	0/0	0/0	0/0
scaffold_2	15551267	5569	A	G	.	PASS	NS=91;AF=0.995,0.005;AC=1;AN=84	GT	0/0	0/0	0/0	0/0	0/0	0/0	0/0	0/0	0/0	0/0	0/0	0/0	0/0	0/0	0/0	0/0	0/0	0/0	0/0	0/0	0/0	0/0	0/0	0/0	0/0	0/0	0/0	0/0	0/0	0/0	0/0	0/0	0/0	0/0	0/0	0/0	0/0	0/1	0/0	0/0	0/0	0/0
scaffold_2	15557494	5571	C	T	.	PASS	NS=91;AF=0.995,0.005;AC=1;AN=84	GT	0/0	0/0	0/0	0/0	0/0	0/0	0/0	0/0	0/0	0/0	0/0	0/0	0/0	0/0	0/0	0/0	0/0	0/0	0/0	0/0	0/0	0/0	0/0	0/0	0/0	0/0	0/0	0/0	0/0	0/0	0/0	0/0	0/0	0/0	0/0	0/0	0/0	0/1	0/0	0/0	0/0	0/0
scaffold_2	15573801	5573	A	G	.	PASS	NS=91;AF=0.516,0.484;AC=77;AN=84	GT	1/1	1/1	1/1	1/1	1/1	1/1	1/1	1/1	0/0	1/1	1/1	1/1	1/1	1/1	1/1	1/1	1/1	1/1	0/1	0/1	0/1	1/1	1/1	1/1	1/1	1/1	1/1	1/1	1/1	1/1	1/1	0/1	1/1	1/1	1/1	1/1	0/1	1/1	1/1	1/1	1/1	1/1
scaffold_2	156400	5577	A	G	.	PASS	NS=91;AF=0.67,0.33;AC=38;AN=84	GT	0/1	0/0	0/0	1/1	0/0	0/1	1/1	1/1	0/0	0/1	0/0	0/1	0/1	0/0	0/1	0/0	0/1	0/0	0/1	1/1	0/0	0/0	0/0	0/0	1/1	1/1	1/1	0/1	1/1	0/1	0/1	0/1	1/1	0/1	0/0	0/0	0/1	0/1	0/1	0/1	0/1	1/1
scaffold_2	15674548	5591	G	A	.	PASS	NS=91;AF=0.995,0.005;AC=1;AN=84	GT	0/0	0/0	0/0	0/0	0/0	0/0	0/0	0/0	0/0	0/0	0/0	0/0	0/0	0/0	0/0	0/0	0/0	0/0	0/0	0/0	0/0	0/0	0/0	0/0	0/0	0/0	0/0	0/0	0/0	0/0	0/0	0/0	0/0	0/0	0/0	0/0	0/0	1/0	0/0	0/0	0/0	0/0
scaffold_2	15682612	5597	C	G	.	PASS	NS=91;AF=0.989,0.011;AC=2;AN=84	GT	0/0	0/0	0/0	0/0	0/0	0/0	0/0	0/0	0/0	0/0	0/0	0/0	0/0	0/0	0/0	0/0	0/0	0/0	0/0	0/0	0/0	0/0	0/0	0/0	0/0	0/0	0/0	0/0	0/0	0/0	0/0	0/0	0/0	0/0	0/0	0/0	0/0	0/0	0/0	0/1	0/1	0/0
scaffold_2	15693962	5609	G	A	.	PASS	NS=91;AF=0.967,0.033;AC=6;AN=84	GT	0/0	0/0	0/0	0/0	0/0	0/0	0/0	0/0	0/0	0/0	0/0	0/0	0/0	0/0	1/0	0/0	1/0	0/0	0/0	0/0	0/0	0/0	1/0	1/1	0/0	0/0	0/0	0/0	0/0	1/0	0/0	0/0	0/0	0/0	0/0	0/0	0/0	0/0	0/0	0/0	0/0	0/0
scaffold_2	15701308	5614	T	C	.	PASS	NS=91;AF=0.995,0.005;AC=1;AN=84	GT	0/0	0/0	0/0	0/0	0/0	0/0	0/0	1/0	0/0	0/0	0/0	0/0	0/0	0/0	0/0	0/0	0/0	0/0	0/0	0/0	0/0	0/0	0/0	0/0	0/0	0/0	0/0	0/0	0/0	0/0	0/0	0/0	0/0	0/0	0/0	0/0	0/0	0/0	0/0	0/0	0/0	0/0
scaffold_2	15705342	5615	C	T	.	PASS	NS=91;AF=0.989,0.011;AC=2;AN=84	GT	0/0	0/0	0/0	0/0	0/0	0/0	0/0	0/0	0/0	0/0	0/0	0/0	0/0	0/0	0/0	0/0	0/0	0/0	0/0	0/0	0/0	0/0	0/0	0/0	0/0	0/0	0/0	0/0	0/0	0/0	0/0	0/0	0/0	0/0	0/0	0/0	0/0	0/0	0/0	0/0	0/0	1/1
scaffold_2	15705289	5616	T	A	.	PASS	NS=91;AF=0.951,0.049;AC=9;AN=84	GT	0/0	0/0	0/1	1/1	0/0	0/0	0/0	0/0	0/1	0/1	0/0	0/0	1/1	0/0	0/0	0/0	0/0	0/0	0/0	0/0	0/0	0/0	0/0	0/0	0/0	0/0	0/0	0/1	0/0	0/1	0/0	0/0	0/0	0/0	0/0	0/0	0/0	0/0	0/0	0/0	0/0	0/0
scaffold_2	15726075	5621	T	A	.	PASS	NS=91;AF=0.852,0.148;AC=27;AN=84	GT	0/0	0/0	0/1	1/1	0/0	0/1	1/1	1/1	0/1	0/1	0/1	0/1	1/1	0/1	0/0	0/0	0/0	0/0	0/1	0/1	0/0	0/1	0/0	0/0	0/1	0/0	0/0	1/1	0/0	0/1	0/1	0/0	0/1	0/1	0/0	0/1	0/1	0/0	0/0	0/0	0/0	0/0
scaffold_2	15729475	5623	A	G	.	PASS	NS=91;AF=0.984,0.016;AC=3;AN=84	GT	0/0	0/0	0/0	0/0	0/0	0/0	0/0	1/0	0/0	0/0	0/0	0/0	0/0	0/0	0/0	0/0	0/0	0/0	0/0	0/0	0/0	0/0	0/0	0/0	0/0	0/0	0/0	0/0	0/0	0/0	0/0	0/0	0/0	0/0	0/0	0/0	0/0	1/0	1/0	0/0	0/0	0/0
scaffold_2	15730002	5625	G	C	.	PASS	NS=91;AF=0.978,0.022;AC=4;AN=84	GT	0/0	0/0	0/0	0/0	0/0	0/0	0/0	0/0	0/0	0/0	0/0	1/0	0/0	0/0	0/0	0/0	0/0	0/0	0/0	0/0	0/0	0/0	0/0	0/0	0/0	0/0	0/0	0/0	0/0	0/0	0/0	0/0	1/0	0/0	0/0	0/0	0/0	0/0	0/0	1/0	1/0	0/0
scaffold_2	15734384	5629	T	C	.	PASS	NS=91;AF=0.907,0.093;AC=17;AN=84	GT	0/0	0/0	1/0	0/0	0/0	0/0	0/0	0/0	0/0	0/0	0/0	0/0	0/0	1/0	0/0	0/0	0/0	0/0	1/1	0/0	0/0	0/0	0/0	0/0	0/0	0/0	0/0	0/0	0/0	0/0	1/1	0/0	1/1	0/0	0/0	0/0	1/0	1/1	1/1	1/0	1/0	1/1
scaffold_2	15750499	5633	T	C	.	PASS	NS=91;AF=0.995,0.005;AC=1;AN=84	GT	0/0	0/0	0/0	0/0	0/0	0/0	0/0	0/0	0/0	0/0	0/0	0/0	0/0	0/0	0/0	0/0	0/0	0/0	0/0	0/0	0/0	0/0	0/0	0/0	0/0	0/0	0/0	0/0	0/0	0/0	0/0	0/0	0/0	0/0	0/0	0/0	0/0	0/1	0/0	0/0	0/0	0/0
scaffold_2	15750984	5634	G	A	.	PASS	NS=91;AF=0.896,0.104;AC=19;AN=84	GT	1/0	1/0	0/0	0/0	0/0	0/0	0/0	0/0	0/0	0/0	0/0	0/0	0/0	1/1	1/1	1/0	1/1	1/0	0/0	0/0	0/0	0/0	1/0	1/1	0/0	0/0	0/0	0/0	0/0	1/0	0/0	0/0	0/0	0/0	0/0	0/0	0/0	1/0	1/1	1/0	1/0	0/0
scaffold_2	15806829	5641	T	A	.	PASS	NS=91;AF=0.907,0.093;AC=17;AN=84	GT	0/1	1/1	0/0	0/1	1/1	1/1	0/0	0/0	0/0	0/0	0/0	0/0	0/0	1/1	0/1	0/1	0/0	0/0	0/0	0/0	0/0	0/0	0/0	0/0	0/0	0/0	0/0	0/0	0/0	0/0	0/0	0/1	0/0	1/1	0/1	0/1	0/0	0/0	0/0	0/0	0/0	0/0
scaffold_2	15807043	5642	C	A	.	PASS	NS=91;AF=0.995,0.005;AC=1;AN=84	GT	0/0	0/0	0/0	0/0	0/0	0/0	0/0	0/0	0/0	0/0	0/0	0/0	0/0	0/0	0/0	0/0	0/0	0/0	0/0	0/0	0/0	0/0	0/0	0/0	0/0	0/0	0/0	0/0	0/0	0/0	0/0	0/0	0/0	0/0	0/0	0/0	0/0	1/0	0/0	0/0	0/0	0/0
scaffold_2	15834503	5651	A	C	.	PASS	NS=91;AF=0.863,0.137;AC=25;AN=84	GT	0/0	0/0	0/0	0/0	0/1	0/0	0/0	0/0	0/1	0/1	0/0	0/0	0/0	0/0	0/0	0/1	0/0	0/0	0/0	0/0	0/1	0/0	1/1	0/0	0/0	1/1	1/1	1/1	0/1	0/0	0/0	0/0	0/1	0/1	0/0	0/0	0/0	1/1	0/1	1/1	1/1	1/1
scaffold_2	15866152	5655	T	C	.	PASS	NS=91;AF=0.995,0.005;AC=1;AN=84	GT	0/0	0/0	0/0	0/0	0/0	0/0	0/0	0/0	0/0	0/0	0/0	0/0	0/0	0/0	0/0	0/0	0/0	0/0	0/0	0/0	0/0	0/0	0/0	0/0	0/0	0/0	0/0	0/0	0/0	0/0	0/0	0/0	0/0	0/0	0/0	0/0	0/0	1/0	0/0	0/0	0/0	0/0
scaffold_2	15928004	5663	G	C	.	PASS	NS=91;AF=0.929,0.071;AC=2;AN=84	GT	0/0	0/0	0/0	0/0	0/0	0/0	0/0	0/0	0/0	0/0	0/0	0/0	0/0	0/0	0/0	0/0	0/0	0/0	0/0	0/0	0/0	0/0	0/0	0/0	0/0	0/0	0/0	0/0	0/0	0/0	0/0	0/0	0/0	0/0	0/0	0/0	0/0	1/0	1/0	0/0	0/0	0/0
scaffold_2	15948346	5668	C	A	.	PASS	NS=91;AF=0.995,0.005;AC=1;AN=84	GT	0/0	0/0	0/0	0/0	0/0	0/0	0/0	0/0	0/0	0/0	0/0	0/0	0/0	0/0	0/0	0/0	0/0	0/0	0/0	0/0	0/0	0/0	0/0	0/0	0/0	0/0	0/0	0/0	0/0	0/0	0/0	0/0	0/0	0/0	0/0	0/0	1/0	0/0	0/0	0/0	0/0	0/0
scaffold_2	15976069	5670	C	T	.	PASS	NS=91;AF=0.687,0.313;AC=57;AN=84	GT	0/1	1/1	1/1	0/0	0/0	1/1	1/1	1/1	0/1	0/1	1/1	1/1	1/1	0/1	1/1	1/1	0/1	0/1	0/0	1/1	0/1	0/1	1/1	0/0	1/1	0/1	1/1	0/0	1/1	0/1	1/1	0/1	1/1	0/1	0/0	1/1	0/1	0/1	0/1	1/1	1/1	1/1
scaffold_2	15975932	5671	T	A	.	PASS	NS=91;AF=0.989,0.011;AC=2;AN=84	GT	0/0	0/0	0/0	0/0	0/0	0/0	0/0	0/0	0/0	0/0	0/0	0/0	0/0	0/0	0/0	0/0	0/0	0/0	0/0	0/0	0/0	0/0	0/0	0/0	0/0	0/0	0/0	0/0	0/0	0/0	0/0	0/0	0/0	0/0	0/0	1/1	0/0	0/0	0/0	0/0	0/0	0/0
scaffold_2	16015587	5677	C	T	.	PASS	NS=91;AF=0.995,0.005;AC=1;AN=84	GT	0/0	0/0	0/0	0/0	0/0	0/0	0/0	0/0	0/0	0/0	0/0	0/0	0/0	0/0	0/0	0/0	0/0	0/0	0/0	0/0	0/0	0/0	0/0	0/0	0/0	0/0	0/0	0/0	0/0	0/0	0/0	0/0	0/0	0/0	0/0	0/0	0/0	0/0	1/0	0/0	0/0	0/0
scaffold_2	16026535	5679	T	C	.	PASS	NS=91;AF=0.637,0.363;AC=14;AN=84	GT	0/1	0/0	0/0	0/0	0/1	0/0	0/0	0/0	0/1	0/1	1/1	0/0	0/0	0/1	0/0	0/0	0/0	0/0	0/0	0/1	0/0	0/0	0/0	0/0	0/0	0/1	0/0	0/1	0/1	0/0	0/0	0/1	0/0	0/1	0/1	0/0	0/0	0/0	0/0	0/0	0/0	0/0
scaffold_2	16059132	5683	T	C	.	PASS	NS=91;AF=0.841,0.159;AC=29;AN=84	GT	1/0	0/0	0/0	0/0	1/1	1/0	1/1	1/0	1/0	1/0	1/0	0/0	0/0	0/0	0/0	0/0	0/0	0/0	1/0	1/0	1/0	1/0	0/0	0/0	0/0	0/0	0/0	1/1	1/1	0/0	0/0	0/0	0/0	0/0	1/0	1/0	0/0	1/0	1/1	1/1	1/1	1/1
scaffold_2	16059015	5684	C	T	.	PASS	NS=91;AF=0.951,0.049;AC=9;AN=84	GT	1/0	0/0	0/0	0/0	1/1	1/0	1/1	1/0	0/0	0/0	0/0	0/0	0/0	0/0	0/0	0/0	0/0	0/0	0/0	0/0	0/0	0/0	0/0	0/0	0/0	0/0	0/0	0/0	0/0	0/0	0/0	0/0	0/0	0/0	1/0	1/0	0/0	0/0	0/0	0/0	0/0	0/0
scaffold_2	16085642	5702	A	G	.	PASS	NS=91;AF=0.967,0.033;AC=6;AN=84	GT	0/0	0/0	0/0	0/0	0/0	0/0	0/1	1/1	0/0	0/0	0/0	0/0	0/0	0/0	0/0	0/0	0/0	0/0	0/0	0/0	0/0	0/0	0/0	0/0	0/0	0/0	0/0	0/0	0/0	0/0	0/1	0/0	0/0	0/0	0/1	0/1	0/0	0/0	0/0	0/0	0/0	0/0
scaffold_2	16109190	5707	A	T	.	PASS	NS=91;AF=0.89,0.11;AC=20;AN=84	GT	0/0	0/1	0/0	0/0	0/1	1/1	0/0	0/0	0/0	0/0	0/0	0/0	0/0	1/1	0/1	0/1	0/0	0/0	0/1	0/1	0/0	1/1	1/1	1/1	0/1	0/0	0/0	1/1	0/1	0/0	0/0	0/0	0/0	0/0	0/0	0/0	0/0	0/0	0/0	0/0	0/0	0/0
scaffold_2	16109061	5708	T	C	.	PASS	NS=91;AF=0.973,0.027;AC=5;AN=84	GT	1/1	0/0	0/0	0/0	0/0	0/0	0/0	0/0	0/0	0/0	0/0	0/0	0/0	0/0	0/1	0/0	0/0	0/0	0/0	0/0	0/0	0/0	0/0	0/0	0/0	0/0	0/0	0/0	0/0	0/0	0/0	0/0	0/0	0/0	0/0	0/0	0/0	0/0	0/0	0/1	0/1	0/0
scaffold_2	16137024	5712	T	A	.	PASS	NS=91;AF=0.995,0.005;AC=1;AN=84	GT	0/0	0/0	0/0	0/0	0/0	0/0	0/0	0/0	0/0	0/0	0/0	0/0	0/0	0/0	0/0	0/0	0/0	0/0	0/0	0/0	0/0	0/0	0/0	0/0	0/0	0/0	0/0	0/0	0/0	0/0	0/0	0/0	0/0	0/0	0/0	0/0	0/0	0/0	0/1	0/0	0/0	0/0
scaffold_2	16162535	5716	T	A	.	PASS	NS=91;AF=0.973,0.027;AC=5;AN=84	GT	0/0	0/0	0/0	0/0	0/0	0/0	0/0	0/0	0/0	0/0	0/0	1/0	1/1	0/0	0/0	0/0	0/0	0/0	0/0	0/0	0/0	0/0	0/0	0/0	0/0	1/0	0/0	0/0	0/0	0/0	0/0	0/0	1/0	0/0	0/0	0/0	0/0	0/0	0/0	0/0	0/0	0/0
scaffold_2	1618735	5723	A	G	.	PASS	NS=91;AF=0.94,0.06;AC=11;AN=84	GT	0/0	0/0	0/0	0/0	0/0	0/0	0/0	0/0	0/0	1/0	0/0	1/0	1/1	0/0	0/0	0/0	0/0	0/0	1/0	1/0	0/0	0/0	0/0	0/0	0/0	1/0	1/0	0/0	1/0	1/0	0/0	1/0	0/0	0/0	0/0	0/0	0/0	0/0	0/0	0/0	0/0	0/0
scaffold_2	16209995	5731	T	C	.	PASS	NS=91;AF=0.868,0.132;AC=24;AN=84	GT	0/0	0/1	1/1	1/1	0/1	0/1	0/0	0/0	0/1	0/0	0/0	0/1	1/1	0/1	0/0	0/1	0/0	0/1	0/0	0/0	0/0	0/0	0/0	0/0	0/1	0/1	0/1	0/0	0/0	0/1	0/0	0/1	0/1	0/1	0/1	0/1	0/1	0/0	0/0	0/0	0/0	0/0
scaffold_2	16211688	5732	G	A	.	PASS	NS=91;AF=0.995,0.005;AC=1;AN=84	GT	0/0	0/0	0/0	0/0	0/0	0/0	0/0	0/0	0/0	0/0	0/0	0/0	0/0	0/0	0/0	0/0	1/0	0/0	0/0	0/0	0/0	0/0	0/0	0/0	0/0	0/0	0/0	0/0	0/0	0/0	0/0	0/0	0/0	0/0	0/0	0/0	0/0	0/0	0/0	0/0	0/0	0/0
scaffold_2	16215246	5734	G	A	.	PASS	NS=91;AF=0.995,0.005;AC=1;AN=84	GT	0/0	0/0	0/0	0/0	0/0	0/0	0/0	0/0	0/0	0/0	0/0	0/0	0/0	1/0	0/0	0/0	0/0	0/0	0/0	0/0	0/0	0/0	0/0	0/0	0/0	0/0	0/0	0/0	0/0	0/0	0/0	0/0	0/0	0/0	0/0	0/0	0/0	0/0	0/0	0/0	0/0	0/0
scaffold_2	16240402	5739	C	T	.	PASS	NS=91;AF=0.956,0.044;AC=8;AN=84	GT	0/0	0/0	0/0	0/0	0/0	0/0	0/0	0/0	1/0	0/0	0/0	0/0	0/0	0/0	0/0	0/0	0/0	0/0	1/0	1/1	1/0	1/1	0/0	0/0	1/0	0/0	0/0	0/0	0/0	0/0	0/0	0/0	0/0	0/0	0/0	0/0	0/0	0/0	0/0	0/0	0/0	0/0
scaffold_2	16257113	5748	A	G	.	PASS	NS=91;AF=0.962,0.038;AC=7;AN=84	GT	1/0	0/0	0/0	1/0	1/0	1/0	1/1	1/0	0/0	0/0	0/0	0/0	0/0	0/0	0/0	0/0	0/0	0/0	0/0	0/0	0/0	0/0	0/0	0/0	0/0	0/0	0/0	0/0	0/0	0/0	0/0	0/0	0/0	0/0	0/0	0/0	0/0	0/0	0/0	0/0	0/0	0/0
scaffold_2	162906	5755	A	C	.	PASS	NS=91;AF=0.714,0.286;AC=44;AN=84	GT	0/1	1/1	0/1	1/1	1/1	1/1	0/0	0/0	1/1	0/1	1/1	0/1	0/1	1/1	0/1	1/1	0/1	1/1	0/0	0/0	0/1	1/1	1/1	1/1	0/0	0/0	0/0	0/1	0/0	0/1	0/1	0/1	0/0	0/1	1/1	1/1	1/1	0/1	0/0	0/0	0/0	0/0
scaffold_2	16330928	5765	C	G	.	PASS	NS=91;AF=0.995,0.005;AC=1;AN=84	GT	0/0	0/0	0/0	0/0	0/0	0/0	0/0	0/0	0/0	0/0	0/0	0/0	0/0	0/0	0/0	0/0	0/0	0/0	0/0	0/0	0/0	0/0	0/0	0/0	0/0	0/0	0/0	0/0	0/0	0/0	0/0	0/0	0/0	0/0	0/0	0/0	0/0	0/0	1/0	0/0	0/0	0/0
scaffold_2	16340237	5769	A	G	.	PASS	NS=91;AF=0.577,0.423;AC=77;AN=84	GT	1/1	1/1	1/1	1/1	1/1	1/1	1/1	1/1	1/1	1/1	1/1	1/1	1/1	1/1	1/1	1/1	1/1	1/1	1/1	1/1	1/1	1/1	1/1	1/1	1/1	1/1	1/1	1/1	1/1	1/1	1/1	1/1	1/1	1/1	1/1	1/1	1/1	0/0	0/1	0/0	0/0	1/1
scaffold_2	16350402	5772	C	A	.	PASS	NS=91;AF=0.923,0.077;AC=14;AN=84	GT	0/0	0/0	1/1	1/1	0/0	0/0	0/0	0/0	0/0	0/0	0/0	0/0	0/0	0/0	0/0	0/0	0/1	0/0	0/0	0/0	0/0	0/0	0/0	0/0	0/0	0/0	0/0	0/0	0/0	0/1	0/1	0/1	0/0	0/1	0/0	0/0	0/1	1/1	1/1	0/0	0/0	0/0
scaffold_2	16390007	5775	C	T	.	PASS	NS=91;AF=0.929,0.071;AC=13;AN=84	GT	0/0	0/0	0/1	1/1	0/0	0/0	0/0	0/0	0/0	0/0	0/0	0/0	1/1	0/0	0/0	0/0	1/1	0/1	0/0	0/0	0/0	0/0	0/0	0/0	0/0	0/0	0/0	0/0	0/0	0/1	1/1	0/1	0/0	0/0	0/0	0/0	0/1	0/0	0/0	0/0	0/0	0/0
scaffold_2	16406544	5781	C	T	.	PASS	NS=91;AF=0.989,0.011;AC=2;AN=84	GT	0/0	0/0	0/0	0/0	0/0	0/0	0/0	0/0	0/0	0/0	0/0	0/0	0/0	0/0	0/0	0/0	0/0	0/0	0/0	0/0	0/0	0/0	0/0	0/0	0/0	0/0	0/0	0/0	0/0	0/0	0/0	0/0	0/0	0/0	0/0	0/0	0/0	0/0	0/0	0/0	0/0	1/1
scaffold_2	16426551	5783	C	G	.	PASS	NS=91;AF=0.918,0.082;AC=15;AN=84	GT	0/0	0/0	1/0	1/1	0/0	0/0	0/0	0/0	0/0	0/0	0/0	0/0	1/1	0/0	0/0	0/0	1/0	1/0	0/0	0/0	0/0	0/0	1/0	1/0	0/0	0/0	0/0	0/0	0/0	1/0	1/0	0/0	1/0	1/0	1/0	0/0	1/0	0/0	0/0	0/0	0/0	0/0
scaffold_2	16432490	5788	C	G	.	PASS	NS=91;AF=0.989,0.011;AC=2;AN=84	GT	0/0	0/0	0/0	0/0	0/0	0/0	0/0	0/0	0/0	0/0	0/0	0/0	0/0	0/0	0/0	0/0	0/0	0/0	0/0	0/0	0/0	0/0	0/0	0/0	0/0	0/0	0/0	0/0	0/0	0/0	0/0	0/0	0/0	0/0	0/0	0/0	0/0	0/0	0/0	0/0	0/0	1/1
scaffold_2	16442297	5795	C	T	.	PASS	NS=91;AF=0.995,0.005;AC=1;AN=84	GT	0/0	0/0	0/0	0/0	0/0	0/0	0/0	0/0	0/0	0/0	0/0	0/0	0/0	0/0	0/0	0/0	0/0	0/0	0/0	0/0	0/0	0/0	0/0	0/0	0/0	0/0	0/0	0/0	0/0	0/0	0/0	0/0	0/0	0/0	0/0	0/0	0/0	0/1	0/0	0/0	0/0	0/0
scaffold_2	16450217	5798	C	T	.	PASS	NS=91;AF=0.989,0.011;AC=2;AN=84	GT	0/0	0/0	0/0	0/0	0/0	0/0	0/0	0/0	0/0	0/0	0/0	0/0	0/0	0/0	0/0	0/0	0/0	0/0	0/0	0/0	0/0	0/0	0/0	0/0	0/0	0/0	0/0	0/0	0/0	0/0	0/0	0/0	0/0	0/0	0/0	0/0	0/0	0/0	0/0	0/0	0/0	1/1
scaffold_2	16453649	5800	C	T	.	PASS	NS=91;AF=0.89,0.11;AC=20;AN=84	GT	0/0	0/1	0/0	0/0	0/0	0/0	0/0	0/0	0/1	0/0	0/0	0/0	0/0	1/1	1/1	1/1	0/0	0/1	0/1	0/1	0/1	0/0	0/0	0/0	0/0	0/1	0/1	0/0	0/0	0/1	0/1	0/1	0/1	0/1	0/0	0/1	0/0	0/0	0/0	0/0	0/0	0/0
scaffold_2	16464663	5808	G	A	.	PASS	NS=91;AF=0.703,0.297;AC=9;AN=84	GT	0/0	0/0	0/0	0/0	0/0	0/0	1/1	1/1	0/0	0/0	1/0	0/0	0/0	1/0	0/0	1/0	0/0	0/0	0/0	0/0	0/0	1/0	0/0	0/0	0/0	0/0	0/0	0/0	0/0	0/0	0/0	1/0	0/0	0/0	0/0	0/0	0/0	0/0	0/0	0/0	0/0	0/0
scaffold_2	16478363	5811	G	A	.	PASS	NS=91;AF=0.989,0.011;AC=2;AN=84	GT	0/0	0/0	0/0	0/0	0/0	0/0	0/0	0/0	0/0	0/0	0/0	0/0	0/0	0/0	0/0	0/0	0/0	0/0	0/0	0/0	0/0	0/0	0/0	0/0	0/0	0/0	0/0	0/0	0/0	0/0	0/0	0/0	0/0	0/0	0/0	0/0	0/0	0/0	0/0	0/1	0/1	0/0
scaffold_2	16515798	5826	T	C	.	PASS	NS=91;AF=0.918,0.082;AC=15;AN=84	GT	0/0	0/0	0/0	1/0	0/0	0/0	0/0	0/0	0/0	0/0	1/0	0/0	1/1	0/0	0/0	0/0	1/1	1/0	0/0	0/0	0/0	0/0	0/0	0/0	0/0	0/0	0/0	1/0	1/0	1/0	0/0	1/0	1/1	1/0	0/0	0/0	1/0	0/0	0/0	0/0	0/0	0/0
scaffold_2	16555535	5832	A	C	.	PASS	NS=91;AF=0.989,0.011;AC=2;AN=84	GT	0/0	0/0	0/0	0/0	0/0	0/0	0/0	0/0	0/0	0/0	0/0	0/0	0/0	0/0	0/0	0/0	0/0	0/0	0/0	0/0	0/0	0/0	0/0	0/0	0/0	0/0	0/0	0/0	0/0	0/0	0/0	0/0	0/0	0/0	0/0	0/0	0/0	0/0	0/0	1/0	1/0	0/0
scaffold_2	16560203	5835	C	A	.	PASS	NS=91;AF=0.973,0.027;AC=5;AN=84	GT	0/0	0/0	0/0	0/0	0/0	0/0	0/0	0/0	0/0	0/0	0/0	0/0	0/0	0/0	0/0	0/0	1/0	1/0	0/0	0/0	0/0	0/0	0/0	0/0	1/0	0/0	0/0	0/0	0/0	1/0	1/0	0/0	0/0	0/0	0/0	0/0	0/0	0/0	0/0	0/0	0/0	0/0
scaffold_2	16580098	5844	G	A	.	PASS	NS=91;AF=0.621,0.379;AC=69;AN=84	GT	1/1	1/1	0/1	0/1	1/1	0/1	1/1	1/1	1/1	1/1	0/1	1/1	0/0	1/1	1/1	1/1	1/1	1/1	1/1	1/1	1/1	1/1	0/0	1/1	1/1	1/1	1/1	1/1	1/1	1/1	1/1	0/0	0/0	0/0	1/1	1/1	0/1	1/1	1/1	1/1	1/1	1/1
scaffold_2	16595717	5849	C	T	.	PASS	NS=91;AF=0.621,0.379;AC=69;AN=84	GT	1/1	1/1	1/0	1/0	1/1	1/1	1/1	1/1	1/1	1/1	1/0	1/1	1/1	0/0	1/1	1/0	1/1	1/1	1/1	1/0	1/1	1/0	1/1	0/0	1/0	1/1	1/0	1/1	1/1	1/1	1/1	1/1	1/0	1/0	1/1	1/1	1/0	1/1	1/1	1/1	1/1	1/1
scaffold_2	16596351	5850	G	T	.	PASS	NS=91;AF=0.995,0.005;AC=1;AN=84	GT	0/0	0/0	0/0	0/0	0/0	0/0	0/0	0/0	0/0	0/0	0/0	0/0	0/0	0/0	0/0	0/0	0/0	0/0	0/1	0/0	0/0	0/0	0/0	0/0	0/0	0/0	0/0	0/0	0/0	0/0	0/0	0/0	0/0	0/0	0/0	0/0	0/0	0/0	0/0	0/0	0/0	0/0
scaffold_2	16598523	5851	C	A	.	PASS	NS=91;AF=0.874,0.126;AC=23;AN=84	GT	1/1	0/1	0/0	0/1	0/0	0/0	0/0	0/0	0/0	0/0	0/0	0/0	0/0	0/0	0/0	0/0	0/0	0/1	0/0	0/0	0/0	0/0	0/1	0/0	0/0	0/0	0/0	0/0	0/0	0/1	1/1	0/1	0/1	0/0	0/0	0/1	0/1	1/1	1/1	1/1	1/1	1/1
scaffold_2	16640792	5862	A	G	.	PASS	NS=91;AF=0.918,0.082;AC=15;AN=84	GT	0/1	0/1	0/0	0/0	0/0	0/0	0/0	1/1	0/0	0/0	0/0	0/0	0/0	0/1	0/1	0/1	1/1	0/1	0/0	0/0	0/0	0/0	0/1	0/1	0/0	0/0	0/0	0/0	0/0	0/1	0/1	0/0	0/0	0/0	0/0	0/1	0/0	0/0	0/0	0/0	0/0	0/0
scaffold_2	16660411	5866	G	A	.	PASS	NS=91;AF=0.901,0.099;AC=18;AN=84	GT	1/0	0/0	1/1	1/0	1/0	0/0	0/0	0/0	0/0	0/0	0/0	0/0	1/0	1/0	0/0	0/0	1/0	1/0	0/0	0/0	0/0	0/0	0/0	0/0	0/0	0/0	1/0	1/0	0/0	1/0	0/0	1/0	1/0	1/1	0/0	0/0	1/1	0/0	0/0	0/0	0/0	0/0
scaffold_2	16748659	5874	T	C	.	PASS	NS=91;AF=0.995,0.005;AC=1;AN=84	GT	0/0	0/0	0/0	0/0	0/0	0/0	0/0	0/0	0/0	0/0	0/0	0/0	0/0	0/0	0/0	0/0	0/0	0/0	0/0	0/0	0/0	0/0	0/0	0/0	0/0	0/0	0/0	0/0	1/0	0/0	0/0	0/0	0/0	0/0	0/0	0/0	0/0	0/0	0/0	0/0	0/0	0/0
scaffold_2	16830721	5882	G	T	.	PASS	NS=91;AF=0.995,0.005;AC=1;AN=84	GT	0/0	0/0	0/0	0/0	0/0	0/0	0/0	0/0	0/0	0/0	0/0	0/0	0/0	0/0	0/0	0/0	0/0	0/0	0/0	0/0	0/0	0/0	0/0	0/0	0/0	0/0	0/0	0/0	0/0	0/0	0/0	0/0	0/0	0/0	0/0	0/0	0/0	0/0	1/0	0/0	0/0	0/0
scaffold_2	16836254	5888	A	G	.	PASS	NS=91;AF=0.962,0.038;AC=7;AN=84	GT	0/0	0/0	0/0	0/0	0/0	0/0	0/0	0/0	0/0	0/1	0/1	0/0	0/0	0/0	0/0	0/0	0/0	0/0	0/1	0/1	0/0	0/0	0/0	0/0	1/1	0/0	0/1	0/0	0/0	0/0	0/0	0/0	0/0	0/0	0/0	0/0	0/0	0/0	0/0	0/0	0/0	0/0
scaffold_2	16856611	5892	C	T	.	PASS	NS=91;AF=0.995,0.005;AC=1;AN=84	GT	0/0	0/0	0/0	0/0	0/0	0/0	0/0	0/0	0/0	0/0	0/0	0/0	0/0	0/0	0/0	0/0	0/0	0/0	0/0	0/0	0/0	0/0	0/0	0/0	0/0	0/0	0/0	0/0	0/0	0/0	0/0	0/0	0/0	0/0	0/0	0/0	0/0	0/1	0/0	0/0	0/0	0/0
scaffold_2	16865733	5893	G	C	.	PASS	NS=91;AF=0.83,0.17;AC=31;AN=84	GT	0/0	1/0	1/1	1/0	1/1	1/0	1/0	0/0	1/0	0/0	0/0	1/1	1/0	0/0	0/0	1/0	1/1	1/1	0/0	1/0	1/0	0/0	0/0	0/0	1/0	0/0	0/0	1/0	0/0	1/1	1/0	1/0	0/0	0/0	1/1	1/1	1/1	0/0	0/0	0/0	0/0	0/0
scaffold_2	16865656	5894	C	T	.	PASS	NS=91;AF=0.956,0.044;AC=8;AN=84	GT	0/0	0/0	0/0	0/0	0/0	0/0	1/0	0/0	1/0	0/0	1/0	0/0	0/0	0/0	0/0	0/0	0/0	0/0	1/0	0/0	1/0	0/0	0/0	0/0	0/0	1/0	0/0	0/0	0/0	0/0	0/0	0/0	0/0	0/0	0/0	0/0	0/0	1/1	0/0	0/0	0/0	0/0
scaffold_2	16888646	5895	C	T	.	PASS	NS=91;AF=0.962,0.038;AC=7;AN=84	GT	0/0	0/0	0/0	0/0	0/0	0/0	0/0	0/0	0/0	0/0	0/0	0/0	0/0	0/0	0/0	0/0	0/0	0/0	0/0	0/0	0/0	0/0	0/0	0/0	0/0	0/0	0/0	0/0	0/0	0/0	0/0	0/0	0/0	0/0	0/0	0/0	0/0	0/0	0/1	1/1	1/1	1/1
scaffold_2	16893083	5897	T	C	.	PASS	NS=91;AF=0.577,0.423;AC=3;AN=84	GT	0/0	0/0	0/0	0/0	0/0	0/0	0/0	0/0	0/0	0/0	0/0	0/0	0/0	0/0	0/0	0/0	0/0	0/0	0/0	0/0	0/0	0/0	0/0	0/0	0/0	0/0	0/0	0/0	0/0	0/0	0/0	0/0	0/0	0/0	0/0	0/0	0/0	0/0	1/0	0/0	0/0	1/1
scaffold_2	16912043	5903	G	A	.	PASS	NS=91;AF=0.995,0.005;AC=1;AN=84	GT	0/0	0/0	0/0	0/0	0/0	0/0	0/0	0/0	0/0	0/0	0/0	0/0	0/0	0/0	0/0	0/0	0/0	0/0	0/0	0/0	0/0	0/0	0/0	0/0	0/0	0/0	0/0	0/0	0/0	0/0	0/0	0/0	0/0	0/0	0/0	0/0	0/0	0/0	1/0	0/0	0/0	0/0
scaffold_2	17022988	5922	A	C	.	PASS	NS=91;AF=0.676,0.324;AC=59;AN=84	GT	1/1	1/1	1/1	1/1	1/1	1/0	1/1	1/1	1/1	1/1	1/1	1/1	1/0	1/1	1/1	1/1	1/1	1/0	1/0	1/1	0/0	1/1	1/1	1/1	1/1	1/0	1/0	1/0	1/1	1/1	1/0	1/0	0/0	1/1	1/1	1/1	0/0	0/0	0/0	0/0	0/0	0/0
scaffold_2	17023688	5923	A	C	.	PASS	NS=91;AF=0.995,0.005;AC=1;AN=84	GT	0/0	0/0	0/0	0/0	0/0	0/0	0/0	0/0	0/0	0/0	0/0	0/0	0/0	0/0	0/0	0/0	0/0	0/0	0/0	0/0	0/0	0/0	0/0	0/0	0/0	0/0	0/0	0/0	0/0	0/0	0/0	0/0	0/0	0/0	0/0	0/0	0/0	0/0	0/0	0/0	0/0	0/1
scaffold_2	17027034	5926	A	T	.	PASS	NS=91;AF=0.753,0.247;AC=45;AN=84	GT	0/0	0/0	1/0	1/1	1/1	1/1	1/1	1/0	1/0	1/0	0/0	0/0	1/0	1/0	0/0	1/0	0/0	0/0	1/0	1/0	1/1	0/0	1/0	1/0	0/0	1/1	1/0	0/0	0/0	1/0	1/0	1/1	1/1	0/0	1/0	1/1	1/1	1/1	1/1	1/1	1/1	1/1
scaffold_2	17074846	5932	G	T	.	PASS	NS=91;AF=0.989,0.011;AC=2;AN=84	GT	0/0	0/0	0/0	0/0	0/0	0/0	0/0	0/0	0/0	0/0	0/0	0/0	0/0	0/0	0/0	0/0	0/0	0/0	0/0	0/0	0/0	0/0	0/0	0/0	0/0	0/0	0/0	0/0	0/0	0/0	0/0	0/0	0/0	0/0	0/0	0/0	0/0	0/0	0/0	1/0	1/0	0/0
scaffold_2	17076644	5936	T	C	.	PASS	NS=91;AF=0.764,0.236;AC=43;AN=84	GT	0/0	0/0	1/0	0/0	1/0	1/0	1/1	1/0	1/0	0/0	1/0	1/1	1/0	0/0	0/0	0/0	1/0	1/0	1/0	0/0	1/0	1/1	1/1	0/0	1/1	1/1	1/1	1/0	1/1	1/0	0/0	1/0	0/0	1/1	1/0	0/0	0/0	1/1	1/1	1/1	1/1	1/1
scaffold_2	17097580	5940	A	T	.	PASS	NS=91;AF=0.912,0.088;AC=16;AN=84	GT	0/0	0/0	0/0	0/0	0/0	0/0	1/1	0/1	0/0	0/0	0/1	0/0	0/0	0/0	0/0	0/0	0/0	0/0	0/1	0/1	0/1	0/1	0/1	0/1	0/1	0/0	0/0	1/1	0/0	0/0	0/0	0/0	0/0	0/0	0/0	0/0	0/0	0/0	0/0	0/1	0/1	0/1
scaffold_2	17127360	5947	T	G	.	PASS	NS=91;AF=0.967,0.033;AC=6;AN=84	GT	0/0	0/0	0/0	0/0	0/0	0/0	0/0	0/0	0/0	0/0	0/0	0/0	0/0	0/0	0/0	0/0	0/0	0/0	0/0	0/0	0/0	0/0	0/0	0/0	0/0	0/0	0/0	0/0	0/0	0/0	0/0	0/0	0/0	0/0	0/0	0/0	0/0	1/1	1/1	0/0	0/0	1/1
scaffold_2	17129090	5950	C	A	.	PASS	NS=91;AF=0.995,0.005;AC=1;AN=84	GT	0/0	0/0	0/0	0/0	0/0	0/0	0/0	0/0	0/0	0/0	0/0	0/0	0/0	0/0	0/0	0/0	0/0	0/0	0/0	0/0	0/0	0/0	0/0	0/0	0/0	0/0	0/0	0/0	0/0	0/0	0/0	0/0	0/0	0/0	0/0	0/0	0/0	0/0	1/0	0/0	0/0	0/0
scaffold_2	17176160	5956	G	A	.	PASS	NS=91;AF=0.995,0.005;AC=1;AN=84	GT	0/0	0/0	0/0	0/0	0/0	0/0	0/0	0/0	0/0	0/0	0/0	0/0	0/0	0/0	0/0	0/0	0/0	0/0	0/0	0/0	0/0	0/0	0/0	0/0	0/0	0/0	0/0	0/0	0/0	0/0	0/0	0/0	0/0	0/0	0/0	0/0	0/0	0/1	0/0	0/0	0/0	0/0
scaffold_2	17179672	5958	C	T	.	PASS	NS=91;AF=0.582,0.418;AC=64;AN=84	GT	1/1	1/1	1/1	1/1	1/1	1/1	1/1	1/1	1/0	1/1	1/0	1/1	1/1	1/1	0/0	1/1	1/1	1/1	1/0	1/1	1/0	1/1	1/1	1/1	1/0	1/1	1/1	0/0	1/0	1/1	1/1	1/0	1/1	1/1	1/1	1/1	1/1	0/0	0/0	0/0	0/0	1/0
scaffold_2	17213506	5963	A	T	.	PASS	NS=91;AF=0.665,0.335;AC=61;AN=84	GT	0/1	0/1	0/1	1/1	0/1	0/1	0/1	0/1	0/1	1/1	0/1	1/1	1/1	0/1	1/1	1/1	1/1	0/1	0/0	0/1	1/1	0/1	1/1	1/1	0/1	0/0	0/0	0/1	1/1	0/1	0/1	1/1	1/1	1/1	1/1	1/1	1/1	1/1	1/1	1/1	1/1	1/1
scaffold_2	17271439	5973	C	T	.	PASS	NS=91;AF=0.901,0.099;AC=17;AN=84	GT	0/0	1/0	0/0	0/0	1/1	1/0	1/0	0/0	0/0	0/0	0/0	0/0	0/0	1/0	0/0	0/0	0/0	0/0	0/0	0/0	0/0	0/0	0/0	0/0	1/0	1/0	0/0	0/0	0/0	0/0	0/0	0/0	0/0	0/0	1/1	1/1	0/0	1/0	1/0	1/0	1/0	1/0
scaffold_2	17273739	5974	A	T	.	PASS	NS=91;AF=0.736,0.264;AC=48;AN=84	GT	1/1	1/0	1/1	1/1	0/0	1/0	0/0	0/0	0/0	0/0	0/0	1/1	1/1	1/1	1/0	1/1	1/1	1/1	1/0	1/0	1/1	1/1	1/0	1/1	0/0	0/0	0/0	0/0	0/0	1/1	1/1	1/1	1/1	1/1	0/0	0/0	1/1	0/0	1/1	1/1	1/1	0/0
scaffold_2	17279791	5980	C	A	.	PASS	NS=91;AF=0.753,0.247;AC=45;AN=84	GT	1/1	1/0	1/1	1/1	1/0	1/1	1/0	0/0	0/0	0/0	0/0	1/0	1/1	1/0	1/1	1/1	1/1	1/1	1/0	0/0	0/0	1/1	1/1	1/0	1/0	0/0	0/0	0/0	0/0	1/1	1/1	1/1	1/1	1/1	1/0	1/1	1/1	0/0	0/0	0/0	0/0	0/0
scaffold_2	17295579	5988	C	G	.	PASS	NS=91;AF=0.731,0.269;AC=6;AN=84	GT	0/0	0/0	0/0	0/0	0/0	0/0	0/0	0/0	0/0	0/0	0/0	0/0	0/0	0/0	0/0	0/0	0/0	0/0	0/0	0/0	0/0	0/0	0/0	0/0	0/0	0/0	0/0	0/0	0/0	0/0	0/0	0/0	0/0	0/0	0/0	0/0	0/0	1/1	1/0	1/0	1/0	1/0
scaffold_2	17316300	5996	C	G	.	PASS	NS=91;AF=0.995,0.005;AC=1;AN=84	GT	0/0	0/0	0/0	0/0	0/0	0/0	0/0	0/0	0/0	0/0	0/0	0/0	0/0	0/0	0/0	0/0	0/0	0/0	0/0	0/0	0/0	0/0	0/0	0/0	0/0	0/0	0/0	0/0	0/0	0/0	0/0	0/0	0/0	0/0	0/0	0/0	0/0	0/0	0/0	0/0	0/0	0/1
scaffold_2	17349293	6009	A	C	.	PASS	NS=91;AF=0.698,0.302;AC=1;AN=84	GT	0/0	0/0	0/0	0/0	0/0	0/0	0/0	0/0	0/0	0/0	0/0	0/0	0/0	0/0	0/0	0/0	0/0	0/0	0/0	0/0	0/0	0/0	0/0	0/0	0/0	0/0	0/0	0/0	0/0	0/0	0/0	0/0	0/0	0/0	0/0	0/0	0/0	0/1	0/0	0/0	0/0	0/0
scaffold_2	17353881	6010	A	G	.	PASS	NS=91;AF=0.505,0.495;AC=2;AN=84	GT	0/0	0/0	0/0	0/0	0/0	0/0	0/0	0/0	0/0	0/0	0/0	0/0	0/0	0/0	0/0	0/0	0/0	0/0	0/0	0/0	0/0	0/0	0/0	0/0	0/0	0/0	0/0	0/0	0/0	0/0	0/0	0/0	0/0	0/0	0/0	0/0	0/0	1/1	0/0	0/0	0/0	0/0
scaffold_2	17359834	6012	C	G	.	PASS	NS=91;AF=0.857,0.143;AC=26;AN=84	GT	0/0	0/0	1/0	1/0	0/0	0/0	1/1	1/1	1/0	0/0	1/1	0/0	0/0	0/0	1/0	0/0	0/0	0/0	1/1	1/0	1/1	1/0	0/0	0/0	1/1	1/1	1/1	1/0	1/0	0/0	0/0	0/0	0/0	0/0	0/0	0/0	0/0	0/0	0/0	1/0	1/0	0/0
scaffold_2	17378171	6013	T	C	.	PASS	NS=91;AF=0.989,0.011;AC=2;AN=84	GT	0/0	0/0	0/0	0/0	0/0	0/0	0/0	0/0	0/0	0/0	0/0	0/0	0/0	0/0	0/0	0/0	0/0	0/0	0/0	0/0	0/0	0/0	0/0	0/0	0/0	0/0	0/0	0/0	0/0	0/0	0/0	0/0	0/0	0/0	0/0	0/0	0/0	0/1	0/1	0/0	0/0	0/0
scaffold_2	17383903	6020	G	C	.	PASS	NS=91;AF=0.995,0.005;AC=1;AN=84	GT	0/0	0/0	0/0	0/0	0/0	0/0	0/0	0/0	0/0	0/0	0/0	0/0	0/0	0/0	0/0	0/0	0/0	0/0	0/0	0/0	0/0	0/0	0/0	0/0	0/0	0/0	0/0	0/0	0/0	0/0	0/0	0/0	0/0	0/0	1/0	0/0	0/0	0/0	0/0	0/0	0/0	0/0
scaffold_2	17393762	6021	T	A	.	PASS	NS=91;AF=0.978,0.022;AC=4;AN=84	GT	0/0	0/0	0/0	0/0	0/0	0/0	0/0	0/0	0/0	0/0	0/0	0/0	0/0	0/0	0/0	0/0	0/0	0/0	0/0	0/0	0/0	0/0	0/0	1/0	0/0	0/0	0/0	0/0	1/0	0/0	0/0	0/0	0/0	0/0	1/0	1/0	0/0	0/0	0/0	0/0	0/0	0/0
scaffold_2	17397005	6022	G	A	.	PASS	NS=91;AF=0.995,0.005;AC=1;AN=84	GT	0/0	0/0	0/0	0/0	0/0	0/0	0/0	1/0	0/0	0/0	0/0	0/0	0/0	0/0	0/0	0/0	0/0	0/0	0/0	0/0	0/0	0/0	0/0	0/0	0/0	0/0	0/0	0/0	0/0	0/0	0/0	0/0	0/0	0/0	0/0	0/0	0/0	0/0	0/0	0/0	0/0	0/0
scaffold_2	17456383	6028	G	T	.	PASS	NS=91;AF=0.989,0.011;AC=2;AN=84	GT	0/0	0/0	0/0	0/0	0/0	0/0	0/0	0/0	0/0	0/0	0/0	0/0	0/0	0/0	0/0	0/0	0/0	0/0	0/0	0/0	0/0	0/0	0/0	0/0	0/0	0/0	0/0	0/0	0/0	0/0	0/0	0/0	0/0	0/0	0/0	0/0	0/0	1/1	0/0	0/0	0/0	0/0
scaffold_2	17456262	6029	C	T	.	PASS	NS=91;AF=0.978,0.022;AC=4;AN=84	GT	0/0	0/0	0/0	0/0	0/0	0/0	0/0	0/0	0/0	0/0	0/0	0/0	0/0	0/0	0/0	0/0	0/0	0/0	0/0	0/0	0/0	0/0	0/0	0/0	0/0	0/0	0/0	0/0	0/0	0/0	0/0	0/0	0/0	0/0	0/0	0/0	0/0	0/0	0/0	1/1	1/1	0/0
scaffold_2	17513265	6045	T	C	.	PASS	NS=91;AF=0.989,0.011;AC=2;AN=84	GT	0/0	0/0	0/0	0/0	0/0	0/0	0/0	0/0	0/0	0/0	0/0	0/0	0/0	0/0	0/0	0/0	0/0	0/0	0/0	0/0	0/0	0/0	0/0	0/0	0/0	0/0	0/0	0/0	0/0	0/0	0/0	0/0	0/0	0/0	0/0	0/0	0/0	0/0	0/0	0/1	0/1	0/0
scaffold_2	1752602	6052	T	C	.	PASS	NS=91;AF=0.995,0.005;AC=1;AN=84	GT	0/0	0/0	0/0	0/0	0/0	0/0	0/0	0/0	0/0	0/0	0/0	0/0	0/0	0/0	0/0	0/0	0/0	0/0	0/0	0/0	0/0	0/0	0/0	0/0	0/0	0/0	0/0	0/0	0/0	0/0	0/0	0/0	0/0	0/0	0/1	0/0	0/0	0/0	0/0	0/0	0/0	0/0
scaffold_2	17546015	6058	G	T	.	PASS	NS=91;AF=0.868,0.132;AC=23;AN=84	GT	1/1	1/1	0/0	0/0	0/1	0/0	0/0	0/0	0/0	0/0	0/1	0/0	0/0	1/1	1/1	0/0	0/0	0/1	1/1	0/1	0/1	0/0	0/1	0/0	0/0	0/1	0/0	0/1	0/0	0/1	0/1	0/1	0/1	0/0	0/0	0/1	0/0	0/0	0/0	0/0	0/0	0/0
scaffold_2	17545898	6059	C	T	.	PASS	NS=91;AF=0.868,0.132;AC=24;AN=84	GT	0/0	0/0	1/1	1/0	1/0	1/1	1/0	0/0	0/0	0/0	0/0	1/0	0/0	0/0	0/0	1/1	1/1	1/0	0/0	0/0	0/0	0/0	1/0	1/1	0/0	0/0	1/0	0/0	0/0	1/0	1/0	0/0	1/0	1/1	0/0	1/0	1/0	0/0	0/0	0/0	0/0	0/0
scaffold_2	1755017	6060	A	G	.	PASS	NS=91;AF=0.94,0.06;AC=11;AN=84	GT	0/0	0/0	0/0	0/0	0/0	0/0	0/0	0/0	0/1	0/1	1/1	0/0	0/0	0/0	0/0	0/0	0/0	0/0	0/0	0/0	0/1	0/1	0/0	0/0	1/1	0/0	0/0	1/1	0/1	0/0	0/0	0/0	0/0	0/0	0/0	0/0	0/0	0/0	0/0	0/0	0/0	0/0
scaffold_2	17576326	6069	C	T	.	PASS	NS=91;AF=0.995,0.005;AC=1;AN=84	GT	0/0	0/0	0/0	0/0	0/0	0/0	0/0	0/0	0/0	0/0	0/0	0/0	0/0	0/0	0/0	0/0	0/0	0/0	0/0	0/0	0/0	0/0	0/0	0/1	0/0	0/0	0/0	0/0	0/0	0/0	0/0	0/0	0/0	0/0	0/0	0/0	0/0	0/0	0/0	0/0	0/0	0/0
scaffold_2	17576165	6070	T	C	.	PASS	NS=91;AF=0.995,0.005;AC=1;AN=84	GT	0/0	0/0	0/0	0/0	0/0	0/0	0/0	0/0	0/0	0/0	0/0	0/0	0/0	0/0	0/0	0/0	0/0	0/0	0/0	0/0	0/0	0/0	0/0	0/0	0/0	0/0	0/0	0/0	0/0	0/0	0/0	0/0	0/0	0/0	0/0	0/0	0/0	0/1	0/0	0/0	0/0	0/0
scaffold_2	17580067	6072	C	A	.	PASS	NS=91;AF=0.995,0.005;AC=1;AN=84	GT	0/0	0/0	0/0	0/0	0/0	0/0	0/0	0/0	0/0	0/0	0/0	0/0	0/0	0/0	0/0	0/0	0/0	0/0	0/0	0/0	0/0	0/0	0/1	0/0	0/0	0/0	0/0	0/0	0/0	0/0	0/0	0/0	0/0	0/0	0/0	0/0	0/0	0/0	0/0	0/0	0/0	0/0
scaffold_2	17591891	6077	G	A	.	PASS	NS=91;AF=0.989,0.011;AC=2;AN=84	GT	0/0	0/0	0/0	0/1	0/0	0/0	0/0	0/0	0/0	0/0	0/0	0/0	0/0	0/0	0/0	0/0	0/0	0/1	0/0	0/0	0/0	0/0	0/0	0/0	0/0	0/0	0/0	0/0	0/0	0/0	0/0	0/0	0/0	0/0	0/0	0/0	0/0	0/0	0/0	0/0	0/0	0/0
scaffold_2	17610665	6082	G	T	.	PASS	NS=91;AF=0.995,0.005;AC=1;AN=84	GT	0/0	0/0	0/0	0/0	0/0	0/0	0/0	0/0	0/0	0/0	0/0	0/0	0/0	0/0	0/0	0/0	0/0	0/0	0/0	0/0	0/0	0/0	0/0	0/0	0/0	0/0	0/0	0/0	0/0	0/0	0/0	0/0	0/0	0/0	0/0	0/0	0/0	1/0	0/0	0/0	0/0	0/0
scaffold_2	17623586	6088	C	A	.	PASS	NS=91;AF=0.995,0.005;AC=1;AN=84	GT	0/0	0/0	0/0	0/0	0/0	0/0	0/0	0/0	0/0	0/0	0/0	0/0	0/0	0/0	0/0	1/0	0/0	0/0	0/0	0/0	0/0	0/0	0/0	0/0	0/0	0/0	0/0	0/0	0/0	0/0	0/0	0/0	0/0	0/0	0/0	0/0	0/0	0/0	0/0	0/0	0/0	0/0
scaffold_2	17663605	6106	G	C	.	PASS	NS=91;AF=0.973,0.027;AC=5;AN=84	GT	0/0	0/0	0/0	0/0	0/0	0/0	0/0	0/0	0/0	0/0	0/0	0/0	0/0	0/0	0/0	0/0	0/0	0/0	0/0	0/0	0/0	0/0	0/0	0/0	0/0	0/0	0/0	0/0	0/0	0/0	0/0	0/0	0/0	0/0	0/0	0/0	0/0	1/0	1/0	1/0	1/0	1/0
scaffold_2	17663487	6107	G	A	.	PASS	NS=91;AF=0.989,0.011;AC=2;AN=84	GT	0/0	0/0	0/1	0/0	0/1	0/0	0/0	0/0	0/0	0/0	0/0	0/0	0/0	0/0	0/0	0/0	0/0	0/0	0/0	0/0	0/0	0/0	0/0	0/0	0/0	0/0	0/0	0/0	0/0	0/0	0/0	0/0	0/0	0/0	0/0	0/0	0/0	0/0	0/0	0/0	0/0	0/0
scaffold_2	17722565	6126	T	C	.	PASS	NS=91;AF=0.989,0.011;AC=2;AN=84	GT	0/0	0/0	0/0	0/0	0/0	0/0	0/0	0/0	0/0	0/0	0/0	0/0	0/0	0/0	0/0	0/0	0/0	0/0	0/0	0/0	0/0	0/0	0/0	0/0	0/0	0/0	0/0	0/0	0/0	0/0	0/0	0/0	0/0	0/0	0/0	0/0	0/0	0/1	0/1	0/0	0/0	0/0
scaffold_2	17761554	6133	T	A	.	PASS	NS=91;AF=0.995,0.005;AC=1;AN=84	GT	1/0	0/0	0/0	0/0	0/0	0/0	0/0	0/0	0/0	0/0	0/0	0/0	0/0	0/0	0/0	0/0	0/0	0/0	0/0	0/0	0/0	0/0	0/0	0/0	0/0	0/0	0/0	0/0	0/0	0/0	0/0	0/0	0/0	0/0	0/0	0/0	0/0	0/0	0/0	0/0	0/0	0/0
scaffold_2	17761503	6134	C	T	.	PASS	NS=91;AF=0.984,0.016;AC=3;AN=84	GT	0/0	0/0	0/0	0/0	0/0	0/0	1/1	1/0	0/0	0/0	0/0	0/0	0/0	0/0	0/0	0/0	0/0	0/0	0/0	0/0	0/0	0/0	0/0	0/0	0/0	0/0	0/0	0/0	0/0	0/0	0/0	0/0	0/0	0/0	0/0	0/0	0/0	0/0	0/0	0/0	0/0	0/0
scaffold_2	17822197	6137	A	G	.	PASS	NS=91;AF=0.995,0.005;AC=1;AN=84	GT	0/0	0/0	0/0	0/0	0/0	0/0	0/0	0/0	0/0	0/0	0/0	0/0	0/0	0/0	0/0	0/0	0/0	0/0	0/0	1/0	0/0	0/0	0/0	0/0	0/0	0/0	0/0	0/0	0/0	0/0	0/0	0/0	0/0	0/0	0/0	0/0	0/0	0/0	0/0	0/0	0/0	0/0
scaffold_2	17824450	6143	C	T	.	PASS	NS=91;AF=0.995,0.005;AC=1;AN=84	GT	0/0	0/0	0/0	0/0	0/0	0/0	0/0	0/0	0/0	0/0	0/0	0/0	0/0	0/0	0/0	0/0	0/0	0/0	0/0	0/0	0/0	0/0	0/0	0/0	0/0	0/0	0/0	0/0	0/0	0/0	0/0	0/0	0/0	0/0	0/0	0/0	0/0	0/0	0/1	0/0	0/0	0/0
scaffold_2	17828147	6144	T	A	.	PASS	NS=91;AF=0.813,0.187;AC=34;AN=84	GT	1/0	1/0	1/0	1/1	0/0	0/0	0/0	0/0	0/0	0/0	0/0	1/1	1/0	0/0	1/0	1/0	1/1	1/1	0/0	0/0	0/0	0/0	0/0	1/0	0/0	0/0	0/0	1/0	1/0	1/0	1/0	1/0	1/0	1/1	0/0	0/0	1/0	1/1	1/1	1/1	1/1	1/1
scaffold_2	17836073	6148	C	T	.	PASS	NS=91;AF=0.995,0.005;AC=1;AN=84	GT	0/0	0/0	0/0	0/0	0/0	0/0	0/0	0/0	0/0	0/0	0/0	0/0	0/0	0/0	0/0	0/0	0/0	0/0	0/0	0/0	0/0	0/0	0/0	0/0	0/0	0/0	0/0	0/0	0/0	0/0	0/0	0/0	0/0	0/0	0/0	0/0	0/0	0/0	0/1	0/0	0/0	0/0
scaffold_2	17854312	6154	G	A	.	PASS	NS=91;AF=0.962,0.038;AC=7;AN=84	GT	0/0	0/0	0/0	0/0	0/0	0/0	0/0	0/0	0/0	1/0	0/0	0/0	0/0	0/0	0/0	0/0	0/0	0/0	1/0	1/0	1/0	1/0	0/0	0/0	1/0	0/0	0/0	1/0	0/0	0/0	0/0	0/0	0/0	0/0	0/0	0/0	0/0	0/0	0/0	0/0	0/0	0/0
scaffold_2	17861261	6158	T	A	.	PASS	NS=91;AF=0.577,0.423;AC=10;AN=84	GT	1/0	0/0	0/0	0/0	0/0	0/0	0/0	0/0	1/0	0/0	0/0	1/1	0/0	1/1	0/0	0/0	0/0	0/0	0/0	1/0	0/0	0/0	0/0	0/0	0/0	0/0	0/0	1/0	0/0	0/0	0/0	0/0	0/0	0/0	0/0	0/0	0/0	1/1	0/0	0/0	0/0	0/0
scaffold_2	17885828	6168	G	C	.	PASS	NS=91;AF=0.615,0.385;AC=39;AN=84	GT	0/0	0/0	1/1	1/1	0/0	0/0	1/1	0/1	0/1	0/0	0/1	1/1	1/1	0/1	0/1	0/1	1/1	1/1	0/1	0/1	0/1	0/1	0/0	0/1	0/0	0/0	0/0	0/1	0/0	1/1	1/1	1/1	1/1	1/1	0/1	0/0	1/1	0/0	0/0	0/0	0/0	0/0
scaffold_2	18039298	6176	G	C	.	PASS	NS=91;AF=0.984,0.016;AC=3;AN=84	GT	0/0	0/0	0/0	0/0	0/0	0/0	0/0	0/0	0/0	0/0	0/0	0/0	0/0	0/0	0/0	0/0	0/0	0/0	0/0	0/0	0/0	0/0	0/0	0/0	0/0	0/0	0/0	0/0	0/0	0/0	0/0	0/0	0/0	0/0	0/0	0/0	0/0	0/0	0/0	1/0	1/0	1/0
scaffold_2	18039206	6177	A	T	.	PASS	NS=91;AF=0.984,0.016;AC=3;AN=84	GT	0/0	1/0	0/0	0/0	0/0	0/0	0/0	0/0	0/0	0/0	0/0	0/0	0/0	0/0	1/0	0/0	0/0	0/0	0/0	0/0	0/0	0/0	1/0	0/0	0/0	0/0	0/0	0/0	0/0	0/0	0/0	0/0	0/0	0/0	0/0	0/0	0/0	0/0	0/0	0/0	0/0	0/0
scaffold_2	18073000	6180	C	T	.	PASS	NS=91;AF=0.995,0.005;AC=1;AN=84	GT	0/0	0/0	0/0	0/0	0/0	0/0	0/0	0/0	0/0	0/0	0/0	0/0	0/0	0/0	0/0	0/0	0/0	0/0	0/0	0/0	0/0	0/0	0/0	0/0	0/0	0/0	0/0	0/0	0/0	0/0	0/0	0/0	0/0	0/0	0/0	0/0	0/0	0/0	1/0	0/0	0/0	0/0
scaffold_2	18079410	6184	T	G	.	PASS	NS=91;AF=0.901,0.099;AC=18;AN=84	GT	0/0	0/0	0/0	1/0	1/0	0/0	1/1	0/0	1/0	0/0	0/0	0/0	0/0	1/1	1/0	1/1	0/0	0/0	0/0	0/0	0/0	0/0	1/1	1/1	0/0	0/0	0/0	0/0	0/0	0/0	0/0	0/0	1/0	1/1	0/0	1/0	0/0	0/0	0/0	0/0	0/0	0/0
scaffold_2	18119959	6189	T	A	.	PASS	NS=91;AF=0.995,0.005;AC=1;AN=84	GT	0/0	0/0	0/0	0/0	0/0	0/0	0/0	0/0	0/0	0/0	0/0	0/0	0/0	0/0	0/0	0/0	0/0	0/0	0/0	0/0	0/0	0/0	0/0	0/0	0/0	0/0	0/0	0/0	0/0	0/0	0/0	0/0	0/0	0/0	0/0	0/0	0/0	1/0	0/0	0/0	0/0	0/0
scaffold_2	18119897	6190	A	G	.	PASS	NS=91;AF=0.995,0.005;AC=1;AN=84	GT	0/0	0/0	0/0	0/0	0/0	0/0	0/0	0/0	0/0	0/0	0/0	0/0	0/0	0/0	0/0	0/0	0/0	0/0	0/0	0/0	0/0	0/0	0/0	0/0	0/0	0/0	0/0	0/0	0/0	0/0	0/0	0/0	0/0	0/0	0/0	0/0	0/0	0/0	1/0	0/0	0/0	0/0
scaffold_2	18153521	6194	G	C	.	PASS	NS=91;AF=0.989,0.011;AC=2;AN=84	GT	0/0	1/0	0/0	0/0	0/0	0/0	0/0	0/0	0/0	0/0	0/0	0/0	0/0	0/0	0/0	0/0	0/0	0/0	0/0	0/0	0/0	0/0	0/0	0/0	0/0	0/0	0/0	0/0	0/0	0/0	0/0	0/0	0/0	0/0	1/0	0/0	0/0	0/0	0/0	0/0	0/0	0/0
scaffold_2	18249155	6209	C	G	.	PASS	NS=91;AF=0.885,0.115;AC=21;AN=84	GT	0/0	0/0	0/0	0/0	0/0	0/0	0/0	0/0	1/1	1/0	0/0	0/0	0/0	0/0	0/0	0/0	0/0	0/0	1/0	1/0	1/0	0/0	0/0	0/0	1/1	1/1	1/1	0/0	0/0	0/0	0/0	0/0	0/0	0/0	0/0	0/0	0/0	1/0	1/1	1/1	1/1	1/1
scaffold_2	18262997	6217	G	C	.	PASS	NS=91;AF=0.797,0.203;AC=37;AN=84	GT	0/0	0/1	0/0	0/1	0/0	0/0	0/0	0/0	1/1	0/1	0/1	1/1	0/1	0/0	0/0	0/0	1/1	1/1	0/1	0/1	0/1	0/1	0/0	0/0	1/1	0/1	0/1	0/0	0/0	0/1	1/1	1/1	1/1	1/1	0/0	0/0	0/1	1/1	0/0	0/1	0/1	1/1
scaffold_2	18269201	6220	T	C	.	PASS	NS=91;AF=0.989,0.011;AC=2;AN=84	GT	0/0	0/0	0/0	0/0	0/0	0/0	0/0	0/0	0/0	0/0	0/0	0/0	0/0	0/0	0/0	0/0	0/0	0/0	0/0	0/0	0/0	0/0	0/0	0/0	0/0	0/0	0/0	0/0	0/0	0/0	0/0	0/0	0/0	0/0	0/0	0/0	0/0	0/0	0/0	0/1	0/1	0/0
scaffold_2	18269353	6221	A	C	.	PASS	NS=91;AF=0.967,0.033;AC=6;AN=84	GT	0/0	0/1	0/1	0/0	0/0	0/0	0/0	0/0	0/0	0/0	0/0	0/0	0/0	0/0	0/0	0/0	0/0	0/0	0/0	0/0	0/0	0/0	0/0	0/1	0/0	0/0	0/0	0/0	0/0	0/0	0/1	0/0	0/0	0/0	0/0	0/0	1/1	0/0	0/0	0/0	0/0	0/0
scaffold_2	18272028	6223	C	A	.	PASS	NS=91;AF=0.907,0.093;AC=17;AN=84	GT	0/0	0/0	0/0	0/0	0/0	0/0	0/0	0/0	0/1	1/1	0/1	0/0	0/0	0/0	0/0	0/0	0/0	0/0	0/1	1/1	1/1	0/1	0/0	0/0	1/1	0/1	0/1	0/0	0/1	0/0	0/0	0/0	0/0	0/0	0/0	0/0	0/0	0/0	0/0	0/1	0/1	0/0
scaffold_2	18278145	6224	C	A	.	PASS	NS=91;AF=0.874,0.126;AC=23;AN=84	GT	0/0	0/0	0/0	0/0	0/0	0/0	0/0	0/0	1/1	1/1	1/1	0/0	0/0	0/0	0/0	0/0	0/0	0/0	1/1	1/1	1/1	1/1	0/0	0/0	1/1	1/1	1/1	1/1	1/0	0/0	0/0	0/0	0/0	0/0	0/0	0/0	0/0	0/0	0/0	0/0	0/0	0/0
scaffold_2	18328614	6237	C	T	.	PASS	NS=91;AF=0.995,0.005;AC=1;AN=84	GT	0/0	0/0	0/0	0/0	0/0	0/0	0/0	0/0	0/0	0/0	0/0	0/0	0/0	0/0	0/0	0/0	0/0	0/0	0/0	0/0	0/0	0/0	0/0	0/0	0/0	0/0	0/0	0/0	0/0	0/0	0/0	0/0	0/0	0/0	0/0	0/0	0/0	0/0	1/0	0/0	0/0	0/0
scaffold_2	18351292	6245	A	G	.	PASS	NS=91;AF=0.912,0.088;AC=16;AN=84	GT	0/0	0/0	0/0	0/0	0/0	0/0	1/0	1/0	0/0	0/0	0/0	0/0	0/0	0/0	0/0	0/0	0/0	0/0	0/0	1/0	1/0	0/0	0/0	1/0	0/0	0/0	0/0	0/0	0/0	1/0	0/0	0/0	1/0	0/0	0/0	0/0	0/0	1/1	1/1	1/1	1/1	1/0
scaffold_2	18377748	6250	C	G	.	PASS	NS=91;AF=0.791,0.209;AC=1;AN=84	GT	0/0	0/0	0/0	0/0	0/0	0/0	0/0	0/0	0/0	0/0	0/0	0/0	0/0	0/0	0/0	0/0	0/0	0/0	0/0	0/0	0/0	0/0	0/0	0/0	0/0	0/0	0/0	0/0	0/0	0/0	0/0	0/0	0/0	0/0	0/0	0/0	0/0	0/0	0/1	0/0	0/0	0/0
scaffold_2	18402071	6255	G	A	.	PASS	NS=91;AF=0.56,0.44;AC=70;AN=84	GT	1/1	1/1	0/1	0/1	1/1	0/1	1/1	1/1	1/1	1/1	1/1	1/1	1/1	1/1	0/1	1/1	0/1	1/1	1/1	1/1	1/1	1/1	1/1	1/1	1/1	1/1	1/1	1/1	1/1	0/1	0/0	0/1	1/1	1/1	0/1	0/0	0/0	1/1	1/1	1/1	1/1	1/1
scaffold_2	18403614	6258	A	C	.	PASS	NS=91;AF=0.907,0.093;AC=17;AN=84	GT	0/1	0/0	0/1	0/0	0/1	0/1	0/0	0/0	0/0	0/0	0/0	1/1	0/1	0/1	0/0	1/1	0/1	0/0	0/0	0/0	0/0	0/0	0/1	0/0	0/0	0/0	0/0	0/0	0/0	0/0	0/0	0/1	0/1	1/1	0/1	0/0	0/0	0/0	0/0	0/0	0/0	0/0
scaffold_2	18406372	6260	C	A	.	PASS	NS=91;AF=0.989,0.011;AC=2;AN=84	GT	0/0	0/0	0/0	0/0	0/0	0/0	0/0	0/0	0/0	0/0	0/0	0/0	0/0	0/0	0/0	0/0	0/0	0/0	0/0	0/0	0/0	0/0	0/0	0/0	0/0	0/0	0/0	0/0	0/0	0/0	0/0	0/0	0/0	0/0	0/0	0/0	0/0	0/0	0/0	1/0	1/0	0/0
scaffold_2	18410887	6267	T	G	.	PASS	NS=91;AF=0.857,0.143;AC=26;AN=84	GT	0/0	0/0	0/0	1/0	0/0	0/0	1/0	1/0	1/0	1/1	1/0	0/0	1/0	1/0	1/0	0/0	0/0	1/1	1/0	1/1	1/0	1/0	1/1	1/0	0/0	1/1	1/1	0/0	0/0	1/0	0/0	0/0	1/0	0/0	0/0	0/0	0/0	0/0	0/0	0/0	0/0	0/0
scaffold_2	18449346	6283	C	T	.	PASS	NS=91;AF=0.995,0.005;AC=1;AN=84	GT	0/0	0/0	0/0	0/0	0/0	0/0	0/0	0/0	0/0	0/0	0/0	0/0	0/0	0/0	0/0	0/0	0/0	0/0	0/0	0/0	0/0	0/0	0/0	0/0	0/0	0/0	0/0	0/0	0/0	0/0	0/0	0/0	0/0	0/0	0/0	0/0	0/0	0/0	1/0	0/0	0/0	0/0
scaffold_2	18453913	6289	T	A	.	PASS	NS=91;AF=0.923,0.077;AC=14;AN=84	GT	0/0	0/0	0/0	0/0	0/0	0/0	0/0	0/0	1/0	1/1	1/0	0/0	0/0	1/0	0/0	1/0	0/0	0/0	1/0	1/0	1/0	1/0	1/1	0/0	0/0	0/0	0/0	0/0	0/0	0/0	1/0	1/0	0/0	0/0	0/0	0/0	0/0	0/0	0/0	0/0	0/0	0/0
scaffold_2	18462018	6291	C	A	.	PASS	NS=91;AF=0.956,0.044;AC=8;AN=84	GT	0/0	0/0	0/0	0/0	0/0	1/0	0/0	0/0	0/0	0/0	0/0	0/0	0/0	0/0	0/0	0/0	1/0	0/0	0/0	0/0	0/0	0/0	0/0	1/0	0/0	0/0	0/0	0/0	0/0	0/0	0/0	0/0	1/0	0/0	1/0	1/0	1/1	0/0	0/0	0/0	0/0	0/0
scaffold_2	18468715	6293	T	C	.	PASS	NS=91;AF=0.78,0.22;AC=40;AN=84	GT	1/0	1/0	1/0	0/0	0/0	0/0	0/0	0/0	1/1	1/1	1/1	0/0	1/0	1/1	1/0	1/1	0/0	0/0	1/1	1/1	1/0	1/1	1/1	0/0	1/1	1/1	1/1	0/0	0/0	0/0	1/0	1/0	1/1	1/1	0/0	0/0	1/0	0/0	0/0	1/0	1/0	1/0
scaffold_2	18473043	6296	A	T	.	PASS	NS=91;AF=0.989,0.011;AC=2;AN=84	GT	0/0	0/0	0/0	0/0	0/0	0/0	0/0	0/0	0/0	0/0	0/0	0/0	0/0	0/0	0/0	0/0	0/0	0/0	0/0	0/0	0/0	0/0	0/0	0/0	0/0	0/0	0/0	0/0	0/0	0/0	0/0	0/0	0/0	0/0	0/0	0/0	0/0	1/1	0/0	0/0	0/0	0/0
scaffold_2	18486183	6302	G	A	.	PASS	NS=91;AF=0.813,0.187;AC=34;AN=84	GT	0/1	0/0	0/0	0/0	0/1	0/0	0/0	0/0	1/1	0/1	0/1	0/0	0/0	0/1	1/1	0/1	0/0	0/0	1/1	0/1	0/1	0/0	1/1	1/1	1/1	0/0	0/1	1/1	1/1	0/0	0/1	0/1	0/0	0/0	0/0	0/1	0/0	0/0	0/0	1/1	1/1	1/1
scaffold_2	18511297	6313	C	T	.	PASS	NS=91;AF=0.995,0.005;AC=1;AN=84	GT	0/0	0/0	0/0	0/0	0/0	0/0	0/0	0/0	0/0	0/0	0/0	0/0	0/0	0/0	0/0	0/0	1/0	0/0	0/0	0/0	0/0	0/0	0/0	0/0	0/0	0/0	0/0	0/0	0/0	0/0	0/0	0/0	0/0	0/0	0/0	0/0	0/0	0/0	0/0	0/0	0/0	0/0
scaffold_2	18521021	6317	C	A	.	PASS	NS=91;AF=0.951,0.049;AC=9;AN=84	GT	0/0	0/0	1/1	0/0	0/0	0/0	0/0	0/0	0/0	0/0	0/0	0/1	0/1	0/0	0/0	0/0	0/1	0/0	0/0	0/0	0/0	0/0	0/0	0/0	0/0	0/0	0/0	0/0	0/0	1/1	0/0	0/1	0/0	0/0	0/0	0/0	0/1	0/0	0/0	0/0	0/0	0/0
scaffold_2	18536036	6322	C	G	.	PASS	NS=91;AF=0.973,0.027;AC=5;AN=84	GT	0/0	0/0	0/0	0/0	0/0	0/0	0/0	0/0	0/0	0/0	0/0	0/0	0/0	0/0	0/0	0/0	0/0	0/0	0/0	0/0	0/0	0/0	0/0	0/0	0/0	0/0	0/0	0/0	0/0	0/0	0/0	0/0	0/0	0/0	0/0	0/0	0/0	1/1	1/1	0/0	0/0	0/1
scaffold_2	18541437	6324	C	T	.	PASS	NS=91;AF=0.577,0.423;AC=1;AN=84	GT	0/0	0/0	0/0	0/0	0/0	0/0	0/0	0/0	0/0	0/0	0/0	0/0	0/0	0/0	0/0	0/0	0/0	0/0	0/0	0/0	0/0	0/0	0/0	0/0	0/0	0/0	0/0	0/0	0/0	0/0	0/0	0/0	0/0	0/0	0/0	0/0	0/0	0/0	0/1	0/0	0/0	0/0
scaffold_2	18600428	6334	C	A	.	PASS	NS=91;AF=0.802,0.198;AC=36;AN=84	GT	0/0	0/1	0/1	0/1	0/1	0/0	0/0	0/0	1/1	1/1	1/1	0/1	0/0	0/0	0/0	0/0	1/1	1/1	1/1	1/1	1/1	1/1	0/0	0/0	0/1	1/1	0/1	0/1	0/1	0/0	0/1	0/1	1/1	1/1	0/0	0/0	0/1	0/0	0/0	0/0	0/0	0/0
scaffold_2	1860360	6335	C	T	.	PASS	NS=91;AF=0.956,0.044;AC=8;AN=84	GT	0/0	0/1	0/0	0/0	0/0	0/0	0/0	0/0	0/0	0/0	0/0	0/0	0/0	0/0	0/0	0/1	0/0	0/0	0/0	0/0	0/0	0/0	0/0	1/1	0/0	0/0	0/0	0/0	0/0	0/0	0/0	0/0	0/0	0/0	0/1	0/1	0/0	0/0	0/0	0/0	0/0	1/1
scaffold_2	18625257	6343	G	T	.	PASS	NS=91;AF=0.962,0.038;AC=7;AN=84	GT	0/0	0/0	0/0	0/0	0/0	0/0	0/0	0/0	0/0	0/0	0/0	0/0	0/0	0/0	0/0	0/0	0/0	0/0	0/0	0/0	0/0	0/0	0/0	0/0	0/0	0/0	0/0	0/0	0/0	0/0	0/0	0/0	0/0	0/0	0/0	0/0	0/0	1/1	1/1	0/1	0/1	0/1
scaffold_2	18625084	6344	G	A	.	PASS	NS=91;AF=0.846,0.154;AC=2;AN=84	GT	0/0	0/0	0/0	0/0	0/0	0/0	0/0	0/0	0/0	0/0	0/0	0/0	0/0	0/0	0/0	0/0	0/0	0/0	0/0	0/0	0/0	0/0	0/0	0/0	0/0	0/0	0/0	0/0	0/0	0/0	0/0	0/0	0/0	0/0	0/0	0/0	0/0	0/0	0/0	0/1	0/1	0/0
scaffold_2	18630808	6347	C	A	.	PASS	NS=91;AF=0.973,0.027;AC=5;AN=84	GT	0/0	0/0	0/0	1/0	0/0	0/0	0/0	0/0	0/0	0/0	0/0	0/0	1/0	0/0	0/0	0/0	0/0	0/0	0/0	0/0	0/0	0/0	0/0	1/0	0/0	0/0	0/0	0/0	0/0	1/0	1/0	0/0	0/0	0/0	0/0	0/0	0/0	0/0	0/0	0/0	0/0	0/0
scaffold_2	18664196	6351	G	T	.	PASS	NS=91;AF=0.94,0.06;AC=11;AN=84	GT	0/0	0/0	0/0	0/0	0/0	0/0	0/0	0/0	0/0	0/0	0/0	0/0	0/0	0/0	0/0	0/0	0/0	0/0	0/0	0/0	0/0	0/0	0/0	0/1	0/0	0/0	0/0	0/0	0/0	0/0	0/0	0/0	0/0	0/0	0/0	0/0	0/0	1/1	1/1	1/1	1/1	1/1
scaffold_2	18664094	6352	G	A	.	PASS	NS=91;AF=0.995,0.005;AC=1;AN=84	GT	0/0	0/0	0/0	0/0	0/0	0/0	0/0	0/0	0/0	0/0	0/0	0/0	0/0	0/0	0/0	0/0	0/0	0/0	0/0	0/0	0/0	0/0	0/0	0/0	0/0	0/0	0/0	0/0	0/0	0/0	0/0	0/0	0/0	0/0	0/0	0/0	0/0	0/0	0/1	0/0	0/0	0/0
scaffold_2	18687602	6357	C	T	.	PASS	NS=91;AF=0.995,0.005;AC=1;AN=84	GT	0/0	0/0	0/0	0/0	0/0	0/0	0/0	0/0	0/0	0/0	0/0	0/0	0/0	0/0	0/0	0/0	0/0	0/0	0/0	0/0	0/0	0/0	0/0	0/0	0/0	0/0	0/0	0/0	0/0	0/0	0/0	0/0	0/0	0/0	0/0	0/0	0/0	0/0	0/0	0/0	0/0	1/0
scaffold_2	18713223	6363	C	G	.	PASS	NS=91;AF=0.984,0.016;AC=3;AN=84	GT	0/0	0/0	0/0	0/0	0/0	1/1	0/0	0/0	0/0	0/0	0/0	0/0	0/0	0/0	0/0	0/0	0/0	0/0	0/0	0/0	0/0	0/0	0/0	0/0	0/0	0/0	0/0	0/0	0/0	0/0	0/0	0/0	0/0	0/0	0/0	0/0	0/0	0/0	0/0	0/0	0/0	1/0
scaffold_2	18724820	6372	A	G	.	PASS	NS=91;AF=0.907,0.093;AC=17;AN=84	GT	1/0	0/0	1/1	1/0	1/0	1/1	0/0	0/0	0/0	0/0	0/0	1/0	1/0	0/0	0/0	0/0	1/0	1/1	0/0	0/0	0/0	0/0	0/0	0/0	0/0	0/0	0/0	1/0	0/0	0/0	0/0	0/0	0/0	0/0	1/1	1/1	0/0	0/0	0/0	0/0	0/0	0/0
scaffold_2	18771546	6395	G	A	.	PASS	NS=91;AF=0.995,0.005;AC=1;AN=84	GT	0/0	0/0	0/0	0/0	0/0	0/0	0/0	0/0	0/0	0/0	0/0	0/0	0/0	0/0	0/0	0/0	0/0	0/0	0/0	0/0	0/0	0/0	0/0	0/0	0/0	0/0	0/0	0/0	0/0	0/0	0/0	0/0	0/0	0/0	0/0	0/0	0/0	0/1	0/0	0/0	0/0	0/0
scaffold_2	18771728	6396	T	C	.	PASS	NS=91;AF=0.907,0.093;AC=17;AN=84	GT	1/1	1/1	0/0	0/0	0/0	0/0	0/0	0/0	0/0	0/0	0/0	0/0	0/0	1/1	1/0	1/1	0/0	0/0	0/0	0/0	0/0	0/0	1/0	1/1	0/0	0/0	0/0	0/0	0/0	0/0	0/0	0/0	0/0	0/0	1/0	1/1	0/0	0/0	1/1	0/0	0/0	0/0
scaffold_2	18774774	6397	T	C	.	PASS	NS=91;AF=0.984,0.016;AC=3;AN=84	GT	0/0	0/0	0/0	0/0	0/0	0/0	0/0	0/0	0/0	0/0	0/0	0/0	0/0	0/0	0/0	0/0	0/0	0/0	0/0	0/0	0/0	0/0	0/0	0/0	0/0	0/0	0/0	0/0	0/0	0/0	0/0	0/0	0/0	0/0	0/0	0/0	0/0	0/0	0/0	1/0	1/0	1/0
scaffold_2	18809131	6412	A	T	.	PASS	NS=91;AF=0.626,0.374;AC=68;AN=84	GT	1/1	0/1	0/1	1/1	0/1	1/1	1/1	1/1	1/1	1/1	1/1	1/1	1/1	1/1	0/1	0/1	1/1	1/1	1/1	1/1	1/1	1/1	1/1	1/1	1/1	1/1	1/1	1/1	1/1	1/1	1/1	0/1	1/1	1/1	1/1	1/1	1/1	0/0	0/0	0/0	0/0	0/0
scaffold_2	18826018	6418	A	C	.	PASS	NS=91;AF=0.692,0.308;AC=56;AN=84	GT	0/0	1/0	1/1	1/1	0/0	1/0	1/1	1/0	1/1	1/1	1/1	1/0	0/0	1/0	1/0	1/0	0/0	0/0	1/1	1/1	1/1	1/0	0/0	0/0	1/1	1/1	1/1	1/0	1/1	1/1	1/1	1/1	1/1	1/1	1/1	1/1	1/1	0/0	0/0	1/1	1/1	1/0
scaffold_2	18830145	6419	T	A	.	PASS	NS=91;AF=0.742,0.258;AC=47;AN=84	GT	0/0	0/0	1/0	1/1	0/0	0/0	1/1	1/0	1/1	1/1	1/1	1/0	0/0	0/0	0/0	0/0	0/0	0/0	1/1	1/1	1/1	1/0	0/0	0/0	1/1	1/1	1/1	1/0	1/1	1/1	1/1	1/1	1/1	1/1	0/0	0/0	1/1	0/0	0/0	1/1	1/1	1/1
scaffold_2	18830034	6420	T	A	.	PASS	NS=91;AF=0.747,0.253;AC=46;AN=84	GT	0/0	0/0	0/1	1/1	0/0	0/0	1/1	0/1	1/1	1/1	1/1	0/1	0/0	0/0	0/0	0/0	0/0	0/0	1/1	1/1	1/1	0/1	0/0	0/0	1/1	1/1	1/1	0/1	1/1	1/1	1/1	1/1	1/1	1/1	0/0	0/0	1/1	0/0	0/0	1/1	1/1	0/1
scaffold_2	18848762	6425	T	A	.	PASS	NS=91;AF=0.995,0.005;AC=1;AN=84	GT	0/0	0/0	0/0	0/0	0/0	0/0	0/0	0/0	0/0	0/0	0/0	0/0	0/0	0/0	0/0	0/0	0/0	0/0	0/0	0/0	0/0	0/0	0/0	0/0	0/0	0/0	0/0	0/0	0/0	0/0	0/0	0/0	0/0	0/0	0/0	0/0	0/0	0/0	1/0	0/0	0/0	0/0
scaffold_2	18864234	6427	C	A	.	PASS	NS=91;AF=0.995,0.005;AC=1;AN=84	GT	0/0	0/0	0/0	0/0	0/0	0/0	0/0	0/0	0/0	0/0	0/0	0/0	0/0	0/0	0/0	0/0	0/0	0/0	0/0	0/0	0/0	0/0	0/0	0/0	1/0	0/0	0/0	0/0	0/0	0/0	0/0	0/0	0/0	0/0	0/0	0/0	0/0	0/0	0/0	0/0	0/0	0/0
scaffold_2	18886690	6433	A	G	.	PASS	NS=91;AF=0.901,0.099;AC=18;AN=84	GT	1/1	1/0	1/0	0/0	1/0	1/0	0/0	0/0	0/0	0/0	0/0	0/0	0/0	1/1	0/0	1/0	1/0	1/1	0/0	0/0	0/0	0/0	1/0	1/1	0/0	0/0	0/0	0/0	0/0	1/0	1/0	0/0	0/0	0/0	0/0	0/0	1/0	0/0	0/0	0/0	0/0	0/0
scaffold_2	18933531	6443	G	C	.	PASS	NS=91;AF=0.918,0.082;AC=15;AN=84	GT	0/0	0/0	0/0	0/0	0/1	0/1	0/0	0/0	0/0	0/0	0/0	0/0	0/0	0/0	0/0	0/0	0/0	0/0	0/0	0/0	0/0	0/0	0/1	0/0	0/0	0/0	0/0	0/0	0/0	0/1	0/0	0/0	0/1	0/0	0/0	0/0	0/0	1/1	1/1	1/1	1/1	1/1
scaffold_2	18938006	6448	G	A	.	PASS	NS=91;AF=0.995,0.005;AC=1;AN=84	GT	0/0	0/0	0/0	0/0	0/0	0/0	0/0	0/0	0/0	0/0	0/0	0/0	0/0	0/0	0/0	0/0	0/0	0/0	0/0	0/0	0/0	0/0	0/0	0/0	0/0	0/0	0/0	0/0	0/0	0/0	0/0	0/0	0/0	0/0	0/0	0/0	0/0	0/0	1/0	0/0	0/0	0/0
scaffold_2	18961185	6452	C	T	.	PASS	NS=91;AF=0.632,0.368;AC=67;AN=84	GT	1/0	1/0	1/1	1/1	1/0	1/1	1/1	1/1	1/1	1/1	1/1	1/1	1/1	0/0	1/0	1/0	1/1	1/1	1/1	1/1	1/1	1/1	1/0	0/0	1/1	1/1	1/1	1/1	1/1	1/1	1/1	1/1	1/1	1/1	1/1	1/1	1/1	0/0	0/0	1/0	1/0	1/0
scaffold_2	18988394	6471	T	C	.	PASS	NS=91;AF=0.995,0.005;AC=1;AN=84	GT	0/0	0/0	0/0	0/0	0/0	0/0	0/0	0/0	0/0	0/0	0/0	0/0	0/0	0/0	0/0	0/0	0/0	0/0	0/0	0/0	0/0	0/0	0/0	0/0	0/0	0/0	0/0	0/0	0/0	0/0	0/0	0/0	0/0	0/0	0/0	0/0	0/0	0/0	0/0	0/0	0/0	1/0
scaffold_2	1899835	6474	C	T	.	PASS	NS=91;AF=0.989,0.011;AC=2;AN=84	GT	0/0	0/0	0/0	0/0	0/0	0/0	0/0	0/0	0/0	0/0	0/0	0/0	0/0	0/0	0/0	0/0	0/0	0/0	0/0	0/0	0/0	0/0	0/0	0/0	0/0	0/0	0/0	0/0	0/0	0/0	0/0	0/0	0/0	0/0	0/0	0/0	0/0	0/0	0/0	0/1	0/1	0/0
scaffold_2	19027618	6475	C	T	.	PASS	NS=91;AF=0.995,0.005;AC=1;AN=84	GT	0/0	0/0	0/0	0/0	0/0	0/0	0/0	1/0	0/0	0/0	0/0	0/0	0/0	0/0	0/0	0/0	0/0	0/0	0/0	0/0	0/0	0/0	0/0	0/0	0/0	0/0	0/0	0/0	0/0	0/0	0/0	0/0	0/0	0/0	0/0	0/0	0/0	0/0	0/0	0/0	0/0	0/0
scaffold_2	19049725	6476	G	A	.	PASS	NS=91;AF=0.989,0.011;AC=2;AN=84	GT	0/0	0/0	0/0	0/0	0/0	0/0	0/0	0/0	0/0	0/0	0/0	0/0	0/0	0/0	0/0	0/0	0/0	0/0	0/0	0/0	0/0	0/0	0/0	0/0	0/0	0/0	0/0	0/0	0/0	0/0	0/0	0/0	0/0	0/0	0/0	0/0	0/0	0/0	1/1	0/0	0/0	0/0
scaffold_2	19075929	6484	G	T	.	PASS	NS=91;AF=0.995,0.005;AC=1;AN=84	GT	0/0	0/0	0/0	0/0	0/0	0/0	0/0	0/0	0/0	0/0	0/0	0/0	0/0	0/0	0/0	0/0	0/0	0/0	0/0	0/0	0/0	0/0	0/0	0/0	0/0	0/0	0/0	0/0	0/0	0/0	0/0	0/0	0/0	0/0	1/0	0/0	0/0	0/0	0/0	0/0	0/0	0/0
scaffold_2	19078716	6488	A	T	.	PASS	NS=91;AF=0.626,0.374;AC=68;AN=84	GT	1/1	1/1	1/1	1/1	1/1	1/1	1/1	0/1	0/1	1/1	1/1	1/1	1/1	1/1	1/1	1/1	1/1	1/1	1/1	1/1	1/1	1/1	1/1	1/1	0/1	0/0	0/0	1/1	0/1	1/1	1/1	1/1	1/1	1/1	1/1	1/1	1/1	0/1	0/1	0/0	0/0	0/0
scaffold_2	19095020	6492	A	G	.	PASS	NS=91;AF=0.989,0.011;AC=2;AN=84	GT	0/0	0/0	0/0	0/0	0/0	0/0	0/0	0/0	0/0	0/0	0/0	0/1	0/1	0/0	0/0	0/0	0/0	0/0	0/0	0/0	0/0	0/0	0/0	0/0	0/0	0/0	0/0	0/0	0/0	0/0	0/0	0/0	0/0	0/0	0/0	0/0	0/0	0/0	0/0	0/0	0/0	0/0
scaffold_2	19106526	6493	A	G	.	PASS	NS=91;AF=0.995,0.005;AC=1;AN=84	GT	0/0	0/0	0/0	0/0	0/0	0/0	0/0	0/0	0/0	0/0	0/0	0/0	0/0	0/0	0/0	0/0	0/0	0/0	0/0	0/0	0/0	0/0	0/0	0/0	0/0	0/0	0/0	0/0	0/0	0/0	0/0	0/0	0/0	0/0	0/0	0/0	0/0	0/0	0/1	0/0	0/0	0/0
scaffold_2	19141287	6509	T	C	.	PASS	NS=91;AF=0.665,0.335;AC=61;AN=84	GT	1/1	1/1	1/1	1/1	1/1	1/1	0/0	0/0	0/1	0/1	1/1	1/1	1/1	1/1	1/1	1/1	1/1	1/1	1/1	1/1	1/1	0/0	0/1	1/1	1/1	1/1	1/1	0/1	1/1	1/1	1/1	1/1	0/1	1/1	0/1	0/1	1/1	0/0	0/0	0/0	0/0	0/0
scaffold_2	19179543	6525	G	A	.	PASS	NS=91;AF=0.566,0.434;AC=18;AN=84	GT	0/0	0/1	0/0	0/0	0/1	0/0	1/1	1/1	0/0	0/0	0/0	0/1	0/1	0/0	0/0	0/0	0/1	0/0	0/0	0/0	0/0	0/0	0/0	0/0	0/0	0/0	0/0	0/0	0/0	0/1	0/0	0/0	0/0	0/0	0/0	0/0	0/0	1/1	1/1	0/1	0/1	1/1
scaffold_2	19198071	6534	A	G	.	PASS	NS=91;AF=0.995,0.005;AC=1;AN=84	GT	0/0	0/0	0/0	0/0	0/0	0/0	0/0	0/0	0/0	0/0	0/0	0/0	0/0	0/0	0/0	0/0	0/0	0/0	0/0	0/0	0/0	0/0	0/1	0/0	0/0	0/0	0/0	0/0	0/0	0/0	0/0	0/0	0/0	0/0	0/0	0/0	0/0	0/0	0/0	0/0	0/0	0/0
scaffold_2	19198032	6535	T	A	.	PASS	NS=91;AF=0.995,0.005;AC=1;AN=84	GT	0/0	0/0	0/0	0/0	0/0	0/0	0/0	0/0	0/0	0/0	0/1	0/0	0/0	0/0	0/0	0/0	0/0	0/0	0/0	0/0	0/0	0/0	0/0	0/0	0/0	0/0	0/0	0/0	0/0	0/0	0/0	0/0	0/0	0/0	0/0	0/0	0/0	0/0	0/0	0/0	0/0	0/0
scaffold_2	19212980	6540	G	A	.	PASS	NS=91;AF=0.989,0.011;AC=2;AN=84	GT	0/0	0/0	0/0	0/0	0/0	0/0	1/0	1/0	0/0	0/0	0/0	0/0	0/0	0/0	0/0	0/0	0/0	0/0	0/0	0/0	0/0	0/0	0/0	0/0	0/0	0/0	0/0	0/0	0/0	0/0	0/0	0/0	0/0	0/0	0/0	0/0	0/0	0/0	0/0	0/0	0/0	0/0
scaffold_2	19216334	6546	G	A	.	PASS	NS=91;AF=0.978,0.022;AC=4;AN=84	GT	0/0	0/0	0/0	0/0	0/0	0/0	1/1	1/1	0/0	0/0	0/0	0/0	0/0	0/0	0/0	0/0	0/0	0/0	0/0	0/0	0/0	0/0	0/0	0/0	0/0	0/0	0/0	0/0	0/0	0/0	0/0	0/0	0/0	0/0	0/0	0/0	0/0	0/0	0/0	0/0	0/0	0/0
scaffold_2	19240908	6565	G	A	.	PASS	NS=91;AF=0.692,0.308;AC=56;AN=84	GT	1/0	1/1	1/1	1/0	1/1	1/1	0/0	0/0	1/1	1/0	1/1	1/1	1/1	1/0	1/0	1/0	1/0	1/1	1/0	1/0	1/1	1/0	0/0	1/0	1/1	1/1	1/1	1/1	1/1	1/1	1/1	1/1	1/1	1/1	1/1	1/0	1/1	0/0	0/0	0/0	0/0	0/0
scaffold_2	19258785	6576	T	A	.	PASS	NS=91;AF=0.962,0.038;AC=7;AN=84	GT	1/0	0/0	0/0	0/0	0/0	0/0	0/0	0/0	0/0	0/0	0/0	0/0	0/0	0/0	0/0	0/0	0/0	0/0	0/0	0/0	0/0	0/0	0/0	0/0	0/0	0/0	0/0	0/0	0/0	0/0	0/0	0/0	0/0	0/0	0/0	0/0	0/0	1/0	1/0	1/0	1/0	1/1
scaffold_2	19261384	6580	A	T	.	PASS	NS=91;AF=0.593,0.407;AC=74;AN=84	GT	0/1	1/1	1/1	1/1	1/1	1/1	1/1	1/1	1/1	1/1	1/1	1/1	1/1	1/1	1/1	1/1	1/1	1/1	1/1	1/1	1/1	1/1	0/0	0/1	1/1	1/1	1/1	1/1	1/1	1/1	1/1	1/1	1/1	1/1	1/1	1/1	1/1	0/0	0/0	0/1	0/1	1/1
scaffold_2	19300605	6589	T	C	.	PASS	NS=91;AF=0.984,0.016;AC=3;AN=84	GT	0/0	0/0	0/0	0/0	0/0	0/0	0/0	0/0	0/0	0/0	0/0	0/0	0/0	0/0	0/0	0/0	0/0	0/0	0/0	0/0	0/0	0/0	0/0	0/0	0/0	0/0	0/0	0/0	0/0	0/0	0/0	0/0	0/0	0/0	0/0	0/0	0/0	0/0	0/0	0/1	0/1	0/1
scaffold_2	2075372	6628	A	G	.	PASS	NS=91;AF=0.995,0.005;AC=1;AN=84	GT	0/0	0/0	0/0	0/0	0/0	0/0	0/0	0/0	0/0	0/0	0/0	0/0	0/0	0/0	0/0	0/0	0/0	0/0	0/0	0/0	0/0	0/0	0/0	0/0	0/0	0/0	0/0	0/0	0/0	0/0	0/0	0/0	0/0	0/0	0/0	0/0	1/0	0/0	0/0	0/0	0/0	0/0
scaffold_2	2076395	6629	G	T	.	PASS	NS=91;AF=0.951,0.049;AC=2;AN=84	GT	0/0	0/0	0/0	0/0	0/0	0/0	0/0	0/0	0/0	0/0	0/0	0/0	0/0	0/0	0/0	0/0	0/0	0/1	0/0	0/0	0/0	0/0	0/0	0/0	0/0	0/0	0/0	0/0	0/0	0/0	0/0	0/0	0/0	0/0	0/0	0/0	0/1	0/0	0/0	0/0	0/0	0/0
scaffold_2	2107374	6638	C	T	.	PASS	NS=91;AF=0.824,0.176;AC=32;AN=84	GT	1/1	1/0	0/0	1/0	0/0	1/0	1/0	1/0	1/0	1/0	1/0	0/0	0/0	0/0	1/1	1/0	0/0	1/0	0/0	1/0	1/0	1/0	1/1	1/1	1/0	0/0	0/0	0/0	1/0	1/0	1/0	0/0	0/0	1/0	1/1	1/0	1/0	0/0	0/0	1/0	1/0	0/0
scaffold_2	2408937	6662	A	T	.	PASS	NS=91;AF=0.786,0.214;AC=39;AN=84	GT	1/1	1/1	1/0	1/0	1/1	1/0	1/1	1/0	1/1	0/0	1/1	1/0	0/0	0/0	1/1	1/0	0/0	0/0	0/0	1/0	1/0	0/0	1/1	1/1	1/0	0/0	0/0	0/0	1/0	0/0	0/0	1/0	0/0	0/0	1/1	1/0	0/0	1/0	0/0	1/1	1/1	1/1
scaffold_2	2515549	6685	C	G	.	PASS	NS=91;AF=0.995,0.005;AC=1;AN=84	GT	0/0	0/0	0/0	0/0	0/0	0/0	0/0	0/0	0/0	0/0	0/0	0/0	0/0	0/0	0/0	0/0	0/0	0/0	0/0	0/0	0/0	0/0	0/0	0/0	0/0	0/0	0/0	0/0	0/0	0/0	0/1	0/0	0/0	0/0	0/0	0/0	0/0	0/0	0/0	0/0	0/0	0/0
scaffold_2	2521077	6687	C	A	.	PASS	NS=91;AF=0.874,0.126;AC=23;AN=84	GT	0/0	1/0	0/0	0/0	0/0	0/0	1/0	1/0	0/0	1/0	0/0	1/0	1/0	0/0	1/1	0/0	1/0	0/0	1/0	1/0	1/0	1/0	0/0	0/0	0/0	1/0	0/0	1/0	0/0	0/0	0/0	1/0	0/0	1/0	0/0	1/0	1/0	1/1	1/1	0/0	0/0	0/0
scaffold_2	2520986	6688	G	A	.	PASS	NS=91;AF=0.989,0.011;AC=2;AN=84	GT	0/0	0/0	0/0	0/0	0/0	0/0	0/0	0/0	0/0	0/0	0/0	0/0	0/0	0/0	0/0	0/0	0/0	0/0	0/0	0/0	0/0	0/0	0/0	0/0	0/0	0/0	0/0	0/0	0/0	0/0	0/0	0/0	0/0	0/0	1/1	0/0	0/0	0/0	0/0	0/0	0/0	0/0
scaffold_2	2576810	6693	A	C	.	PASS	NS=91;AF=0.879,0.121;AC=22;AN=84	GT	1/1	0/0	0/0	0/0	0/0	0/0	0/0	0/0	1/0	0/0	0/0	0/0	0/0	1/0	1/1	1/1	0/0	1/1	1/0	0/0	0/0	0/0	1/0	1/1	0/0	0/0	0/0	1/0	1/0	0/0	1/1	0/0	0/0	0/0	1/0	0/0	0/0	1/0	0/0	1/0	1/0	0/0
scaffold_2	2643242	6706	C	A	.	PASS	NS=91;AF=0.995,0.005;AC=1;AN=84	GT	0/0	0/0	0/0	0/0	0/0	0/0	0/0	0/0	0/1	0/0	0/0	0/0	0/0	0/0	0/0	0/0	0/0	0/0	0/0	0/0	0/0	0/0	0/0	0/0	0/0	0/0	0/0	0/0	0/0	0/0	0/0	0/0	0/0	0/0	0/0	0/0	0/0	0/0	0/0	0/0	0/0	0/0
scaffold_2	2652337	6708	C	A	.	PASS	NS=91;AF=0.989,0.011;AC=2;AN=84	GT	0/0	0/0	0/0	0/0	0/0	0/0	0/0	0/0	0/0	0/0	0/0	0/0	0/0	0/0	0/0	0/0	0/0	0/0	0/0	0/0	0/0	0/0	0/0	0/0	0/0	0/0	0/0	0/0	0/0	0/0	0/0	0/0	0/0	0/0	0/0	0/0	0/0	0/0	0/0	0/1	0/1	0/0
scaffold_2	2666323	6713	C	T	.	PASS	NS=91;AF=0.989,0.011;AC=2;AN=84	GT	0/0	0/0	0/0	0/0	0/0	0/0	1/0	0/0	0/0	0/0	0/0	0/0	0/0	0/0	0/0	0/0	0/0	0/0	0/0	0/0	0/0	0/0	0/0	0/0	0/0	0/0	0/0	0/0	0/0	0/0	0/0	0/0	0/0	0/0	0/0	0/0	0/0	0/0	1/0	0/0	0/0	0/0
scaffold_2	2791703	6733	G	A	.	PASS	NS=91;AF=0.995,0.005;AC=1;AN=84	GT	0/0	0/0	0/0	0/0	0/0	0/0	0/0	0/0	0/0	0/0	0/0	0/0	0/0	0/0	0/0	0/0	0/0	0/0	0/0	0/0	0/0	0/0	0/0	0/0	0/0	0/0	0/0	0/0	0/0	0/0	0/0	0/0	0/0	0/0	0/0	1/0	0/0	0/0	0/0	0/0	0/0	0/0
scaffold_2	2822737	6739	A	G	.	PASS	NS=91;AF=0.885,0.115;AC=21;AN=84	GT	0/0	1/0	0/0	0/0	0/0	0/0	0/0	1/0	1/0	1/0	1/0	0/0	0/0	0/0	0/0	1/0	1/1	1/1	0/0	0/0	1/0	0/0	1/0	0/0	0/0	0/0	0/0	1/1	1/0	1/0	1/0	0/0	1/0	1/1	0/0	0/0	1/0	0/0	0/0	0/0	0/0	0/0
scaffold_2	2883373	6749	A	G	.	PASS	NS=91;AF=0.989,0.011;AC=2;AN=84	GT	0/0	0/0	0/0	0/0	0/0	0/0	1/0	0/0	0/0	0/0	0/0	0/0	0/0	0/0	0/0	0/0	0/0	0/0	0/0	0/0	0/0	0/0	0/0	0/0	0/0	0/0	0/0	0/0	0/0	0/0	0/0	0/0	0/0	0/0	0/0	1/0	0/0	0/0	0/0	0/0	0/0	0/0
scaffold_2	2884101	6750	T	C	.	PASS	NS=91;AF=0.599,0.401;AC=70;AN=84	GT	1/1	1/1	1/1	1/1	1/1	1/1	1/1	1/1	1/0	1/1	1/1	1/0	1/1	1/1	1/1	1/1	1/1	1/0	1/1	1/0	0/0	1/1	1/1	1/1	1/1	0/0	0/0	0/0	1/0	1/1	1/1	1/1	1/1	1/1	1/1	1/1	1/1	1/1	1/1	1/1	1/1	1/0
scaffold_2	2985090	6761	T	C	.	PASS	NS=91;AF=0.918,0.082;AC=15;AN=84	GT	0/0	0/0	0/0	0/0	0/0	0/0	1/1	0/0	0/0	0/0	0/1	0/0	0/1	0/0	0/0	0/0	0/0	0/1	0/1	0/0	0/0	0/1	0/0	0/0	0/0	0/1	0/1	0/0	0/0	0/1	0/0	0/0	0/0	0/1	0/1	0/1	0/1	0/0	0/0	0/0	0/0	0/1
scaffold_2	2998823	6767	C	T	.	PASS	NS=91;AF=0.989,0.011;AC=2;AN=84	GT	0/0	0/0	0/0	0/0	0/0	0/0	0/0	0/0	0/0	0/0	0/0	0/0	0/0	0/0	0/0	0/0	0/0	0/0	0/0	0/0	0/0	0/0	0/0	0/0	0/0	0/0	0/0	0/0	0/0	0/0	0/0	0/0	0/0	0/0	0/0	0/0	0/0	0/0	0/0	0/1	0/1	0/0
scaffold_2	3059745	6778	G	A	.	PASS	NS=91;AF=0.901,0.099;AC=5;AN=84	GT	0/0	0/0	0/0	1/0	0/0	0/0	0/0	0/0	0/0	0/0	0/0	0/0	0/0	0/0	0/0	0/0	0/0	0/0	0/0	0/0	0/0	0/0	0/0	0/0	0/0	0/0	0/0	0/0	0/0	0/0	0/0	0/0	0/0	0/0	0/0	0/0	0/0	0/0	1/0	1/0	1/0	1/0
scaffold_2	3116761	6790	A	T	.	PASS	NS=91;AF=0.923,0.077;AC=14;AN=84	GT	1/1	0/0	0/0	0/1	0/1	0/0	0/0	0/0	0/0	0/0	0/1	0/0	0/1	0/1	0/1	0/1	0/0	0/0	0/0	0/0	0/0	0/0	0/0	0/0	0/0	0/0	0/0	0/1	0/0	0/1	0/0	0/0	0/0	0/0	0/0	0/0	0/0	0/1	0/1	0/0	0/0	0/1
scaffold_2	3155674	6797	G	T	.	PASS	NS=91;AF=0.995,0.005;AC=1;AN=84	GT	0/0	0/0	0/0	0/0	0/0	0/0	0/0	0/0	0/0	0/0	0/0	0/0	0/0	0/0	0/0	0/0	0/1	0/0	0/0	0/0	0/0	0/0	0/0	0/0	0/0	0/0	0/0	0/0	0/0	0/0	0/0	0/0	0/0	0/0	0/0	0/0	0/0	0/0	0/0	0/0	0/0	0/0
scaffold_2	3157660	6800	T	A	.	PASS	NS=91;AF=0.868,0.132;AC=24;AN=84	GT	0/0	0/1	0/1	0/0	0/0	1/1	0/1	0/1	0/0	0/0	0/0	1/1	0/1	0/0	0/1	0/0	1/1	0/0	0/0	1/1	0/0	0/0	0/0	0/1	0/0	0/0	0/0	0/1	0/0	1/1	0/0	0/0	0/1	1/1	0/1	0/1	0/1	0/0	0/0	0/0	0/0	0/0
scaffold_2	3165700	6802	G	A	.	PASS	NS=91;AF=0.973,0.027;AC=5;AN=84	GT	0/0	0/0	0/0	0/0	0/0	0/0	0/1	0/1	0/0	0/0	0/1	0/0	0/0	0/0	0/0	0/0	0/0	0/0	0/0	0/0	0/0	0/0	0/0	0/0	0/0	0/0	0/0	0/0	0/1	0/0	0/1	0/0	0/0	0/0	0/0	0/0	0/0	0/0	0/0	0/0	0/0	0/0
scaffold_2	3302403	6819	A	T	.	PASS	NS=91;AF=0.989,0.011;AC=2;AN=84	GT	0/0	0/0	0/0	0/0	0/0	0/0	0/0	0/0	0/0	0/0	0/0	0/0	0/0	0/0	0/0	0/0	0/0	0/0	0/0	0/0	0/0	0/0	0/0	0/0	0/0	1/0	1/0	0/0	0/0	0/0	0/0	0/0	0/0	0/0	0/0	0/0	0/0	0/0	0/0	0/0	0/0	0/0
scaffold_2	3303882	6820	C	T	.	PASS	NS=91;AF=0.989,0.011;AC=2;AN=84	GT	0/0	0/0	0/0	0/0	0/0	0/0	0/0	0/0	0/0	0/0	0/0	0/0	0/0	0/0	0/0	0/0	0/0	0/0	0/0	0/0	0/0	0/0	0/0	0/0	0/0	0/0	0/0	0/0	0/0	0/0	0/0	0/0	0/0	0/0	0/0	0/0	0/0	0/0	0/0	0/1	0/1	0/0
scaffold_2	3378388	6825	C	A	.	PASS	NS=91;AF=0.989,0.011;AC=2;AN=84	GT	0/0	0/0	0/0	0/0	0/0	0/0	0/0	0/0	0/0	0/0	0/0	0/0	0/0	0/0	0/0	0/0	0/0	0/0	0/0	0/0	0/0	0/0	0/0	0/0	0/0	0/0	0/0	0/0	0/0	0/0	0/0	0/0	0/0	0/0	0/0	0/0	0/0	0/0	1/1	0/0	0/0	0/0
scaffold_2	3379136	6826	A	T	.	PASS	NS=91;AF=0.995,0.005;AC=1;AN=84	GT	0/0	0/0	0/0	0/0	0/0	0/0	0/0	0/0	0/0	0/0	0/0	0/0	0/0	0/0	0/0	0/0	0/0	0/0	0/0	0/0	0/0	0/0	0/0	0/0	0/0	0/0	0/0	0/0	0/0	0/0	0/0	0/0	0/0	0/0	0/0	0/0	0/0	0/0	0/0	0/0	0/0	0/1
scaffold_2	3539722	6842	T	A	.	PASS	NS=91;AF=0.709,0.291;AC=53;AN=84	GT	1/0	1/0	1/0	0/0	0/0	1/1	1/0	1/0	1/0	1/0	1/0	1/1	1/0	0/0	1/1	1/1	1/0	1/1	1/0	1/1	1/0	1/1	0/0	1/0	1/1	1/1	1/1	1/1	1/0	1/1	1/1	1/1	1/1	1/1	1/1	1/1	0/0	1/0	0/0	1/0	1/0	0/0
scaffold_2	3539654	6843	A	G	.	PASS	NS=91;AF=0.995,0.005;AC=1;AN=84	GT	0/0	0/0	0/0	0/0	0/0	0/0	0/0	0/0	0/0	0/0	0/0	0/0	0/0	0/0	0/0	0/0	0/0	1/0	0/0	0/0	0/0	0/0	0/0	0/0	0/0	0/0	0/0	0/0	0/0	0/0	0/0	0/0	0/0	0/0	0/0	0/0	0/0	0/0	0/0	0/0	0/0	0/0
scaffold_2	3558558	6846	G	A	.	PASS	NS=91;AF=0.995,0.005;AC=1;AN=84	GT	0/0	0/0	0/0	0/0	0/0	0/0	0/0	0/0	0/0	0/0	0/0	0/0	0/0	0/0	0/0	0/0	0/0	0/0	0/0	0/0	0/0	0/0	0/0	0/0	0/0	0/0	0/0	0/0	0/0	0/0	0/0	0/0	0/0	0/0	0/0	0/0	0/0	0/0	0/0	0/0	0/0	1/0
scaffold_2	3601070	6855	T	G	.	PASS	NS=91;AF=0.934,0.066;AC=12;AN=84	GT	0/0	0/0	0/1	0/0	0/0	0/0	0/1	1/1	0/0	0/0	0/0	0/0	0/0	0/0	0/0	0/0	0/1	0/0	0/1	0/1	0/0	0/0	0/1	0/0	0/0	0/1	0/1	0/0	0/0	0/0	0/0	0/0	0/0	0/0	0/0	0/0	0/0	0/1	0/1	0/0	0/0	0/0
scaffold_2	3711287	6862	C	T	.	PASS	NS=91;AF=0.989,0.011;AC=2;AN=84	GT	0/0	0/0	0/0	0/0	0/0	0/0	0/0	0/0	0/0	0/0	0/0	0/0	0/0	0/0	0/0	0/0	0/0	0/0	0/0	0/0	0/0	0/0	0/0	0/0	0/0	0/0	0/0	0/0	0/0	0/0	0/0	0/0	0/0	0/0	0/0	0/0	0/0	0/0	0/0	0/1	0/1	0/0
scaffold_2	3711232	6863	A	G	.	PASS	NS=91;AF=0.995,0.005;AC=1;AN=84	GT	0/0	0/0	0/0	0/0	0/0	0/0	0/0	0/0	0/0	0/0	0/0	0/0	0/0	0/0	1/0	0/0	0/0	0/0	0/0	0/0	0/0	0/0	0/0	0/0	0/0	0/0	0/0	0/0	0/0	0/0	0/0	0/0	0/0	0/0	0/0	0/0	0/0	0/0	0/0	0/0	0/0	0/0
scaffold_2	3725292	6864	G	A	.	PASS	NS=91;AF=0.912,0.088;AC=16;AN=84	GT	0/0	1/0	1/0	1/0	0/0	0/0	1/1	1/0	0/0	0/0	0/0	1/0	1/0	0/0	0/0	0/0	1/0	1/0	0/0	0/0	0/0	0/0	0/0	0/0	0/0	0/0	0/0	0/0	0/0	0/0	0/0	1/1	1/0	1/1	0/0	0/0	1/0	0/0	0/0	0/0	0/0	0/0
scaffold_2	3814522	6873	T	C	.	PASS	NS=91;AF=0.995,0.005;AC=1;AN=84	GT	0/0	0/0	0/0	0/0	0/0	0/0	0/0	0/0	0/0	0/0	0/0	0/0	0/0	0/0	0/0	0/0	0/0	0/0	0/0	0/0	0/0	0/0	0/0	0/0	0/0	0/0	0/0	0/0	0/0	0/0	0/0	0/0	0/0	0/0	0/0	0/0	0/0	0/0	1/0	0/0	0/0	0/0
scaffold_2	3814496	6874	C	T	.	PASS	NS=91;AF=0.973,0.027;AC=5;AN=84	GT	0/0	0/0	0/0	0/0	0/0	0/0	0/0	0/0	1/1	0/0	1/0	0/0	0/0	0/0	0/0	0/0	0/0	0/0	0/0	0/0	0/0	1/0	0/0	0/0	0/0	0/0	0/0	1/0	0/0	0/0	0/0	0/0	0/0	0/0	0/0	0/0	0/0	0/0	0/0	0/0	0/0	0/0
scaffold_2	3873543	6878	C	T	.	PASS	NS=91;AF=0.984,0.016;AC=3;AN=84	GT	0/0	0/0	0/0	0/0	1/0	1/0	0/0	0/0	0/0	0/0	0/0	0/0	0/0	0/0	0/0	0/0	0/0	0/0	0/0	0/0	0/0	0/0	0/0	0/0	0/0	0/0	0/0	0/0	0/0	0/0	0/0	0/0	0/0	0/0	1/0	0/0	0/0	0/0	0/0	0/0	0/0	0/0
scaffold_2	3958587	6884	G	C	.	PASS	NS=91;AF=0.995,0.005;AC=1;AN=84	GT	0/0	0/0	1/0	0/0	0/0	0/0	0/0	0/0	0/0	0/0	0/0	0/0	0/0	0/0	0/0	0/0	0/0	0/0	0/0	0/0	0/0	0/0	0/0	0/0	0/0	0/0	0/0	0/0	0/0	0/0	0/0	0/0	0/0	0/0	0/0	0/0	0/0	0/0	0/0	0/0	0/0	0/0
scaffold_2	4036147	6899	A	C	.	PASS	NS=91;AF=0.659,0.341;AC=20;AN=84	GT	0/0	1/1	1/0	1/0	0/0	0/0	1/1	0/0	0/0	0/0	0/0	0/0	0/0	0/0	0/0	0/0	1/1	0/0	1/0	1/0	1/0	0/0	0/0	0/0	1/0	0/0	0/0	0/0	1/0	0/0	0/0	1/0	0/0	0/0	0/0	0/0	0/0	1/1	0/0	1/0	1/0	1/1
scaffold_2	407221	6906	A	G	.	PASS	NS=91;AF=0.824,0.176;AC=32;AN=84	GT	1/1	1/1	1/0	0/0	1/0	1/0	0/0	0/0	0/0	0/0	0/0	0/0	0/0	1/1	1/1	1/1	1/0	0/0	0/0	0/0	0/0	0/0	1/0	1/1	0/0	0/0	0/0	1/0	1/0	1/0	1/0	1/1	1/1	1/1	1/0	0/0	1/0	0/0	1/0	1/0	1/0	0/0
scaffold_2	4078139	6910	T	C	.	PASS	NS=91;AF=0.5,0.5;AC=18;AN=84	GT	0/0	0/0	1/1	0/0	0/0	0/0	0/0	1/1	0/1	0/0	0/0	0/0	0/0	0/1	0/1	1/1	0/1	0/0	0/0	0/0	0/0	0/0	0/0	0/1	0/0	0/0	0/0	0/0	0/0	0/0	0/0	0/0	0/0	0/1	0/0	0/0	0/0	1/1	0/1	0/1	0/1	0/1
scaffold_2	420500	6920	T	C	.	PASS	NS=91;AF=0.747,0.253;AC=22;AN=84	GT	0/0	1/0	0/0	0/0	1/0	1/0	0/0	0/0	0/0	0/0	0/0	1/0	0/0	1/0	0/0	0/0	1/0	1/0	1/0	0/0	1/0	0/0	0/0	0/0	0/0	0/0	0/0	0/0	0/0	0/0	0/0	0/0	0/0	0/0	1/0	1/1	0/0	1/1	1/1	1/1	1/1	1/1
scaffold_2	4376668	6936	G	A	.	PASS	NS=91;AF=0.94,0.06;AC=11;AN=84	GT	0/1	0/0	0/0	0/0	0/0	0/0	0/0	0/1	0/0	0/1	0/0	0/0	0/0	0/0	0/0	0/0	0/0	0/0	0/0	0/1	0/1	0/0	0/0	0/0	1/1	1/1	0/1	0/0	0/1	0/0	0/0	0/0	0/0	0/0	0/0	0/0	0/0	0/0	0/0	0/0	0/0	0/0
scaffold_2	4394876	6948	T	C	.	PASS	NS=91;AF=0.687,0.313;AC=51;AN=84	GT	0/0	1/0	1/0	1/1	1/1	1/0	0/0	0/0	1/1	1/1	1/1	1/1	1/1	1/1	1/1	1/0	1/1	1/1	1/1	1/0	1/0	1/1	1/0	0/0	0/0	0/0	1/0	1/1	1/0	1/1	1/1	1/0	1/1	1/0	1/0	1/1	1/1	1/0	0/0	0/0	0/0	0/0
scaffold_2	4549244	6959	A	G	.	PASS	NS=91;AF=0.989,0.011;AC=2;AN=84	GT	0/0	0/0	0/0	0/0	0/0	0/0	0/0	0/0	0/0	0/0	0/0	0/0	0/0	0/0	0/0	0/0	0/0	0/0	1/0	1/0	0/0	0/0	0/0	0/0	0/0	0/0	0/0	0/0	0/0	0/0	0/0	0/0	0/0	0/0	0/0	0/0	0/0	0/0	0/0	0/0	0/0	0/0
scaffold_2	4553476	6963	T	A	.	PASS	NS=91;AF=0.995,0.005;AC=1;AN=84	GT	0/0	0/0	0/0	0/0	0/0	0/0	1/0	0/0	0/0	0/0	0/0	0/0	0/0	0/0	0/0	0/0	0/0	0/0	0/0	0/0	0/0	0/0	0/0	0/0	0/0	0/0	0/0	0/0	0/0	0/0	0/0	0/0	0/0	0/0	0/0	0/0	0/0	0/0	0/0	0/0	0/0	0/0
scaffold_2	4575077	6966	T	C	.	PASS	NS=91;AF=0.989,0.011;AC=2;AN=84	GT	0/1	0/0	0/0	0/0	0/0	0/1	0/0	0/0	0/0	0/0	0/0	0/0	0/0	0/0	0/0	0/0	0/0	0/0	0/0	0/0	0/0	0/0	0/0	0/0	0/0	0/0	0/0	0/0	0/0	0/0	0/0	0/0	0/0	0/0	0/0	0/0	0/0	0/0	0/0	0/0	0/0	0/0
scaffold_2	4774839	6987	A	G	.	PASS	NS=91;AF=0.868,0.132;AC=24;AN=84	GT	0/0	0/1	0/0	0/0	0/0	0/1	0/1	0/1	0/0	0/0	1/1	0/0	0/0	0/0	0/0	0/0	0/1	0/0	1/1	0/1	0/1	0/1	0/0	0/0	1/1	1/1	0/1	1/1	0/0	0/0	0/0	0/0	0/0	0/0	0/0	0/0	0/0	0/1	1/1	0/1	0/1	0/0
scaffold_2	480314	6993	G	T	.	PASS	NS=91;AF=0.758,0.242;AC=28;AN=84	GT	1/1	0/1	0/0	0/0	1/1	0/1	0/0	0/0	0/0	0/0	0/0	0/0	0/0	0/1	0/1	0/1	0/0	0/0	0/1	1/1	0/1	1/1	1/1	0/1	0/1	0/0	0/1	0/0	0/0	0/0	0/0	0/0	0/0	0/0	0/0	0/0	0/0	1/1	0/0	1/1	1/1	1/1
scaffold_2	49022	6998	A	G	.	PASS	NS=91;AF=0.995,0.005;AC=1;AN=84	GT	0/0	0/0	0/0	0/0	0/0	0/0	0/0	0/0	0/0	0/0	0/0	1/0	0/0	0/0	0/0	0/0	0/0	0/0	0/0	0/0	0/0	0/0	0/0	0/0	0/0	0/0	0/0	0/0	0/0	0/0	0/0	0/0	0/0	0/0	0/0	0/0	0/0	0/0	0/0	0/0	0/0	0/0
scaffold_2	631765	7029	A	T	.	PASS	NS=91;AF=0.962,0.038;AC=7;AN=84	GT	0/0	0/0	0/0	0/0	0/0	0/0	0/0	0/0	0/0	0/0	0/0	0/0	0/0	1/1	1/0	1/0	0/0	0/0	0/0	0/0	0/0	0/0	1/0	1/0	0/0	0/0	0/0	0/0	0/0	1/0	0/0	0/0	0/0	0/0	0/0	0/0	0/0	0/0	0/0	0/0	0/0	0/0
scaffold_2	7260921	7046	T	C	.	PASS	NS=91;AF=0.956,0.044;AC=8;AN=84	GT	0/0	0/0	0/0	0/0	0/0	0/0	0/0	0/0	0/0	0/0	0/1	0/0	0/0	0/0	0/0	0/0	0/0	0/0	0/1	0/1	0/0	0/0	0/0	0/0	0/0	0/1	0/1	0/1	1/1	0/0	0/0	0/0	0/0	0/0	0/0	0/0	0/0	0/0	0/0	0/0	0/0	0/0
scaffold_2	7286348	7052	G	A	.	PASS	NS=91;AF=0.901,0.099;AC=18;AN=84	GT	0/0	0/0	0/1	0/0	0/0	0/0	0/0	0/0	0/0	0/0	0/1	0/1	0/0	0/0	0/0	1/1	0/1	0/0	0/1	0/1	0/0	0/0	0/0	0/0	0/0	0/1	1/1	0/1	1/1	0/1	0/0	0/1	0/1	0/0	0/0	0/0	0/0	0/0	0/1	0/0	0/0	0/0
scaffold_2	74003	7061	G	T	.	PASS	NS=91;AF=0.995,0.005;AC=1;AN=84	GT	0/0	0/0	0/0	0/0	0/0	0/0	0/0	0/0	0/0	0/0	0/0	0/0	0/0	0/0	0/0	0/0	0/0	0/0	0/0	0/0	0/0	0/0	0/0	0/0	0/0	0/0	0/0	0/0	0/0	0/0	0/0	0/0	0/0	0/0	0/0	0/0	0/0	0/0	0/0	0/0	0/0	1/0
scaffold_2	749597	7081	G	A	.	PASS	NS=91;AF=0.989,0.011;AC=2;AN=84	GT	0/0	0/0	0/0	0/0	0/0	0/0	0/0	0/0	0/0	0/0	0/0	0/0	0/0	0/0	0/0	0/0	0/0	0/0	0/0	0/0	0/0	0/0	0/0	0/0	0/0	0/0	0/0	0/0	0/0	0/0	0/0	0/0	0/0	0/0	0/0	0/0	0/0	0/0	0/0	1/0	1/0	0/0
scaffold_2	753171	7092	T	G	.	PASS	NS=91;AF=0.813,0.187;AC=6;AN=84	GT	0/0	0/0	0/0	0/0	0/0	0/0	0/0	0/0	0/0	0/0	1/1	0/0	0/0	0/0	0/0	0/0	0/0	0/0	1/0	0/0	0/0	0/0	0/0	0/0	0/0	0/0	0/0	0/0	0/0	0/0	0/0	0/0	0/0	0/0	0/0	0/0	0/0	0/0	1/0	0/0	0/0	1/1
scaffold_2	7533712	7094	A	G	.	PASS	NS=91;AF=0.995,0.005;AC=1;AN=84	GT	0/0	0/0	0/0	0/0	0/0	0/0	0/0	0/0	0/0	0/0	0/0	0/0	0/0	0/0	0/0	0/0	0/0	0/0	0/0	0/0	0/0	0/0	0/0	0/0	0/0	0/0	0/0	0/0	0/0	0/0	0/0	0/0	0/0	0/0	0/0	0/0	0/0	0/0	0/1	0/0	0/0	0/0
scaffold_2	772148	7104	A	T	.	PASS	NS=91;AF=0.61,0.39;AC=44;AN=84	GT	1/0	1/1	0/0	0/0	1/0	0/0	1/1	1/1	1/0	1/0	1/1	0/0	0/0	1/0	1/0	1/1	0/0	0/0	1/0	1/1	1/1	1/1	1/0	1/0	0/0	1/0	1/0	1/1	0/0	1/0	0/0	0/0	0/0	1/0	1/1	1/1	0/0	1/0	1/1	1/1	1/1	1/1
scaffold_2	794527	7107	C	T	.	PASS	NS=91;AF=0.978,0.022;AC=4;AN=84	GT	0/0	0/0	0/0	0/0	0/0	0/0	0/0	0/0	0/1	0/1	0/0	0/0	0/0	0/0	0/0	0/0	0/0	0/0	0/0	0/0	0/0	1/1	0/0	0/0	0/0	0/0	0/0	0/0	0/0	0/0	0/0	0/0	0/0	0/0	0/0	0/0	0/0	0/0	0/0	0/0	0/0	0/0
scaffold_2	8028119	7127	G	C	.	PASS	NS=91;AF=0.912,0.088;AC=16;AN=84	GT	0/0	1/0	0/0	0/0	0/0	1/0	1/0	1/1	0/0	0/0	0/0	1/0	1/0	1/1	0/0	0/0	1/1	0/0	0/0	0/0	0/0	0/0	1/0	0/0	0/0	0/0	0/0	0/0	0/0	1/1	1/0	0/0	0/0	0/0	1/0	0/0	0/0	0/0	0/0	0/0	0/0	0/0
scaffold_2	8107237	7139	C	T	.	PASS	NS=91;AF=0.885,0.115;AC=21;AN=84	GT	0/1	0/1	0/1	0/0	0/1	0/1	0/1	1/1	0/0	0/0	0/0	0/1	1/1	0/1	0/0	0/1	0/0	0/0	0/1	0/1	0/0	0/0	0/1	0/0	0/0	0/0	0/0	0/0	0/1	1/1	0/1	0/0	0/0	0/0	0/1	0/0	0/0	0/0	0/0	0/0	0/0	0/0
scaffold_2	8166821	7150	C	T	.	PASS	NS=91;AF=0.962,0.038;AC=7;AN=84	GT	0/0	0/1	0/1	0/1	0/0	0/0	0/0	0/0	0/0	0/0	0/0	0/0	0/0	1/1	0/0	0/0	0/0	0/1	0/0	0/0	0/0	0/0	0/0	0/0	0/0	0/0	0/0	0/0	0/0	0/1	0/0	0/0	0/0	0/0	0/0	0/0	0/0	0/0	0/0	0/0	0/0	0/0
scaffold_2	839900	7162	T	C	.	PASS	NS=91;AF=0.654,0.346;AC=63;AN=84	GT	0/0	0/0	1/0	1/1	1/0	0/0	1/0	1/1	1/1	1/0	1/0	1/1	1/1	1/1	1/1	1/0	1/1	1/1	0/0	1/0	1/1	1/1	1/1	1/0	1/0	1/0	1/0	1/0	1/0	1/1	1/1	1/1	1/1	1/1	1/1	1/1	1/1	1/1	1/1	1/1	1/1	1/1
scaffold_2	839831	7163	T	A	.	PASS	NS=91;AF=0.989,0.011;AC=2;AN=84	GT	0/0	0/0	0/0	0/0	0/0	0/0	0/1	0/1	0/0	0/0	0/0	0/0	0/0	0/0	0/0	0/0	0/0	0/0	0/0	0/0	0/0	0/0	0/0	0/0	0/0	0/0	0/0	0/0	0/0	0/0	0/0	0/0	0/0	0/0	0/0	0/0	0/0	0/0	0/0	0/0	0/0	0/0
scaffold_2	8452454	7172	C	T	.	PASS	NS=91;AF=0.929,0.071;AC=13;AN=84	GT	1/0	1/0	0/0	0/0	0/0	0/0	0/0	0/0	0/0	0/0	0/0	0/0	1/0	0/0	0/0	1/0	0/0	0/0	1/0	1/0	1/0	0/0	1/1	1/0	1/0	0/0	1/0	0/0	0/0	0/0	0/0	0/0	0/0	0/0	0/0	0/0	1/0	0/0	0/0	0/0	0/0	0/0
scaffold_2	845408	7175	T	C	.	PASS	NS=91;AF=0.934,0.066;AC=4;AN=84	GT	0/0	0/0	0/0	0/0	0/0	0/0	0/0	0/0	0/0	0/0	0/0	0/0	0/0	0/0	0/0	0/0	0/0	0/0	0/0	0/0	0/0	0/0	0/0	0/1	0/0	0/0	0/0	0/0	0/0	0/0	0/0	0/0	0/0	0/0	0/1	0/0	0/0	0/0	0/0	0/0	0/0	1/1
scaffold_2	852228	7180	A	T	.	PASS	NS=91;AF=0.973,0.027;AC=5;AN=84	GT	0/0	0/0	0/0	0/0	0/0	0/0	0/0	0/0	0/0	0/1	0/0	0/0	0/0	0/0	0/0	0/1	0/0	0/0	0/0	0/0	0/1	0/0	0/0	0/0	1/1	0/0	0/0	0/0	0/0	0/0	0/0	0/0	0/0	0/0	0/0	0/0	0/0	0/0	0/0	0/0	0/0	0/0
scaffold_2	86707	7185	A	T	.	PASS	NS=91;AF=0.989,0.011;AC=2;AN=84	GT	0/0	0/0	0/0	0/0	0/0	0/0	0/0	0/0	0/0	0/0	0/0	0/0	0/0	0/0	0/0	0/0	0/0	0/0	0/0	0/0	0/0	0/0	0/0	0/0	0/0	0/0	0/0	0/0	0/0	0/0	0/0	0/0	0/0	0/0	0/0	0/0	0/0	0/1	0/0	0/0	0/0	0/1
scaffold_2	9425965	7212	C	T	.	PASS	NS=91;AF=0.989,0.011;AC=2;AN=84	GT	0/0	0/0	0/0	0/0	0/0	0/0	0/0	1/1	0/0	0/0	0/0	0/0	0/0	0/0	0/0	0/0	0/0	0/0	0/0	0/0	0/0	0/0	0/0	0/0	0/0	0/0	0/0	0/0	0/0	0/0	0/0	0/0	0/0	0/0	0/0	0/0	0/0	0/0	0/0	0/0	0/0	0/0
scaffold_2	9432976	7215	T	A	.	PASS	NS=91;AF=0.989,0.011;AC=2;AN=84	GT	0/0	0/0	0/0	0/0	0/0	0/0	0/0	0/0	0/0	0/0	0/0	0/0	0/0	0/0	0/0	0/0	0/0	0/0	0/0	0/0	1/0	0/0	0/0	0/0	0/0	0/0	0/0	1/0	0/0	0/0	0/0	0/0	0/0	0/0	0/0	0/0	0/0	0/0	0/0	0/0	0/0	0/0
scaffold_2	9432853	7216	A	T	.	PASS	NS=91;AF=0.945,0.055;AC=10;AN=84	GT	0/0	0/0	0/0	0/0	0/0	0/0	0/0	1/1	1/1	0/0	1/1	0/0	0/0	0/0	0/0	0/0	0/0	0/0	0/0	0/0	0/0	0/0	0/0	0/0	1/0	0/0	0/0	1/0	1/0	0/0	0/0	0/0	0/0	0/0	0/0	0/0	0/0	1/0	0/0	0/0	0/0	0/0
scaffold_2	9436217	7219	A	T	.	PASS	NS=91;AF=0.984,0.016;AC=3;AN=84	GT	0/0	0/0	0/0	0/0	0/0	0/0	0/0	0/0	0/0	0/0	0/0	0/0	0/0	0/0	1/1	0/1	0/0	0/0	0/0	0/0	0/0	0/0	0/0	0/0	0/0	0/0	0/0	0/0	0/0	0/0	0/0	0/0	0/0	0/0	0/0	0/0	0/0	0/0	0/0	0/0	0/0	0/0
scaffold_2	9722470	7241	A	T	.	PASS	NS=91;AF=0.973,0.027;AC=5;AN=84	GT	0/0	0/0	0/0	0/0	0/0	0/0	0/0	0/0	0/0	0/0	0/0	0/0	0/0	0/0	0/0	0/0	0/0	0/0	0/0	0/0	0/0	0/0	0/0	0/0	0/0	0/0	0/0	0/0	0/0	0/0	0/0	0/0	0/0	0/0	0/0	0/0	0/0	0/0	0/0	1/1	1/1	0/1
scaffold_2	9734369	7242	A	G	.	PASS	NS=91;AF=0.901,0.099;AC=18;AN=84	GT	0/0	0/0	1/0	0/0	0/0	0/0	1/1	1/0	0/0	0/0	1/0	1/0	0/0	0/0	0/0	0/0	0/0	1/0	1/0	1/0	0/0	0/0	0/0	0/0	0/0	0/0	0/0	1/0	0/0	1/0	0/0	1/0	0/0	1/0	0/0	0/0	0/0	0/0	1/0	1/1	1/1	0/0
scaffold_2	9734685	7243	A	G	.	PASS	NS=91;AF=0.698,0.302;AC=39;AN=84	GT	0/0	1/1	1/1	0/1	0/1	1/1	0/0	0/0	0/0	0/0	1/1	0/0	0/1	1/1	0/0	0/1	0/0	0/0	0/0	0/0	0/1	0/0	0/1	0/1	1/1	1/1	1/1	0/0	0/0	0/0	1/1	1/1	0/1	1/1	0/1	0/0	0/0	1/1	1/1	0/1	0/1	1/1
scaffold_2	98784	7253	C	T	.	PASS	NS=91;AF=0.995,0.005;AC=1;AN=84	GT	0/0	0/0	0/0	0/0	0/0	0/0	0/0	0/0	0/0	0/0	0/0	0/0	0/0	0/0	0/0	0/0	0/0	0/0	0/0	0/0	0/0	0/0	0/0	0/0	0/0	0/0	0/0	0/0	0/0	0/0	0/0	0/0	0/0	0/0	0/0	0/0	0/0	1/0	0/0	0/0	0/0	0/0
scaffold_2	9905102	7255	A	T	.	PASS	NS=91;AF=0.896,0.104;AC=19;AN=84	GT	0/0	0/0	1/0	0/0	0/0	0/0	0/0	0/0	1/1	1/0	1/0	0/0	0/0	0/0	1/0	0/0	0/0	0/0	0/0	0/0	1/1	1/0	1/0	0/0	0/0	1/0	1/0	0/0	1/1	0/0	0/0	1/0	1/0	0/0	0/0	0/0	1/0	0/0	1/1	0/0	0/0	0/0
scaffold_2	9929108	7258	T	A	.	PASS	NS=91;AF=0.956,0.044;AC=8;AN=84	GT	0/0	0/0	0/0	0/0	0/0	0/0	0/0	0/0	0/0	0/0	0/0	0/0	1/0	0/0	0/0	0/0	1/1	1/1	0/0	0/0	0/0	0/0	0/0	0/0	0/0	0/0	0/0	0/0	0/0	1/1	0/0	1/0	0/0	0/0	0/0	0/0	0/0	0/0	0/0	0/0	0/0	0/0
scaffold_3	10048451	7272	A	C	.	PASS	NS=91;AF=0.995,0.005;AC=1;AN=84	GT	0/0	0/0	0/0	0/0	0/0	0/0	0/0	0/0	0/0	0/0	0/0	0/0	0/0	0/0	0/0	0/0	0/0	0/0	0/0	0/0	0/0	0/0	0/0	0/0	0/0	0/0	0/0	0/0	0/0	0/0	0/0	0/0	0/0	0/0	0/0	0/0	0/0	0/1	0/0	0/0	0/0	0/0
scaffold_3	10071594	7286	A	T	.	PASS	NS=91;AF=0.995,0.005;AC=1;AN=84	GT	0/0	0/0	0/0	0/0	0/0	0/0	0/0	0/0	0/0	0/0	0/0	0/0	0/0	0/0	0/0	0/0	0/0	0/0	0/0	0/0	0/0	0/0	0/0	0/0	0/0	0/0	0/0	0/0	0/0	0/0	0/0	0/0	0/0	0/0	0/0	0/1	0/0	0/0	0/0	0/0	0/0	0/0
scaffold_3	10187310	7304	T	C	.	PASS	NS=91;AF=0.989,0.011;AC=2;AN=84	GT	0/0	0/0	0/0	0/0	0/0	0/0	0/0	0/0	0/0	0/0	0/0	0/0	0/0	0/0	0/0	0/0	0/0	0/0	0/0	0/0	0/0	0/0	0/0	0/0	0/0	0/0	0/0	1/1	0/0	0/0	0/0	0/0	0/0	0/0	0/0	0/0	0/0	0/0	0/0	0/0	0/0	0/0
scaffold_3	10187226	7305	A	T	.	PASS	NS=91;AF=0.747,0.253;AC=46;AN=84	GT	1/0	0/0	1/0	1/1	1/0	0/0	1/1	1/1	1/1	0/0	0/0	1/1	1/1	1/1	1/0	0/0	1/1	1/1	0/0	0/0	1/0	1/0	1/1	1/1	0/0	1/1	1/1	1/1	0/0	1/1	1/0	1/1	1/1	1/1	1/0	0/0	0/0	1/1	0/0	0/0	0/0	0/0
scaffold_3	1019202	7306	G	A	.	PASS	NS=91;AF=0.995,0.005;AC=1;AN=84	GT	0/0	0/0	0/0	0/0	0/0	0/0	0/0	1/0	0/0	0/0	0/0	0/0	0/0	0/0	0/0	0/0	0/0	0/0	0/0	0/0	0/0	0/0	0/0	0/0	0/0	0/0	0/0	0/0	0/0	0/0	0/0	0/0	0/0	0/0	0/0	0/0	0/0	0/0	0/0	0/0	0/0	0/0
scaffold_3	10240143	7311	G	A	.	PASS	NS=91;AF=0.995,0.005;AC=1;AN=84	GT	0/0	0/0	0/0	0/0	0/0	0/1	0/0	0/0	0/0	0/0	0/0	0/0	0/0	0/0	0/0	0/0	0/0	0/0	0/0	0/0	0/0	0/0	0/0	0/0	0/0	0/0	0/0	0/0	0/0	0/0	0/0	0/0	0/0	0/0	0/0	0/0	0/0	0/0	0/0	0/0	0/0	0/0
scaffold_3	10327685	7325	T	C	.	PASS	NS=91;AF=0.962,0.038;AC=7;AN=84	GT	0/0	0/0	0/0	0/0	0/0	0/0	0/0	0/0	0/0	0/0	0/0	0/0	0/0	0/0	0/0	0/0	0/0	0/0	0/0	0/0	0/0	0/0	0/0	0/0	0/0	0/0	0/0	0/0	0/0	0/0	0/0	0/0	0/0	0/0	0/0	0/0	0/0	1/1	1/1	0/1	0/1	0/1
scaffold_3	10355049	7331	C	T	.	PASS	NS=91;AF=0.885,0.115;AC=21;AN=84	GT	0/0	0/0	0/0	0/0	0/0	0/0	0/0	0/1	1/1	1/1	0/0	0/0	0/0	0/0	0/0	0/0	0/0	0/0	1/1	1/1	1/1	0/0	0/0	0/0	1/1	0/1	0/1	1/1	1/1	0/0	0/0	0/0	0/0	0/0	0/0	0/0	0/0	0/0	0/0	0/1	0/1	0/0
scaffold_3	10440	7354	T	A	.	PASS	NS=91;AF=0.989,0.011;AC=2;AN=84	GT	0/0	0/0	0/0	0/0	0/0	0/0	0/0	0/0	0/0	0/0	0/0	0/0	0/0	0/0	0/0	0/0	0/0	0/0	0/0	0/0	0/0	0/0	0/0	0/0	0/0	0/0	0/0	0/0	0/0	0/0	0/0	0/0	0/0	0/0	0/0	0/0	0/0	1/1	0/0	0/0	0/0	0/0
scaffold_3	1052198	7355	T	C	.	PASS	NS=91;AF=0.978,0.022;AC=4;AN=84	GT	0/0	0/0	0/0	0/0	0/0	0/0	0/0	0/0	0/0	0/0	0/0	0/0	0/0	0/0	0/0	0/0	0/0	0/0	0/0	0/0	0/0	0/0	0/0	0/0	0/0	0/0	0/0	0/0	0/0	0/0	0/0	0/0	0/0	0/0	0/0	0/0	0/0	0/0	0/0	1/1	1/1	0/0
scaffold_3	10753848	7373	T	A	.	PASS	NS=91;AF=0.989,0.011;AC=2;AN=84	GT	0/0	0/0	0/0	0/0	0/0	0/0	0/0	0/0	0/0	0/0	0/0	0/0	0/0	0/0	0/0	0/0	0/0	0/0	0/0	0/0	0/0	0/0	0/0	0/0	0/0	0/0	0/0	0/0	0/0	0/0	0/0	0/0	0/0	0/0	0/0	0/0	0/0	0/0	0/0	1/0	1/0	0/0
scaffold_3	10818774	7381	C	T	.	PASS	NS=91;AF=0.989,0.011;AC=2;AN=84	GT	0/0	0/0	0/0	0/0	0/0	0/0	0/0	0/0	0/0	0/0	0/0	0/0	0/0	0/0	0/0	0/0	0/0	0/0	0/0	0/0	0/0	0/0	0/0	0/0	0/0	0/0	0/0	0/0	0/0	0/0	0/0	0/0	0/0	0/0	0/0	0/0	0/0	0/0	1/1	0/0	0/0	0/0
scaffold_3	10836371	7388	A	G	.	PASS	NS=91;AF=0.989,0.011;AC=2;AN=84	GT	0/0	0/0	0/0	0/0	0/0	0/0	0/0	0/0	0/0	0/0	0/0	0/0	0/0	0/0	0/0	0/1	0/0	0/0	0/0	0/0	0/0	0/0	0/0	0/1	0/0	0/0	0/0	0/0	0/0	0/0	0/0	0/0	0/0	0/0	0/0	0/0	0/0	0/0	0/0	0/0	0/0	0/0
scaffold_3	11044754	7417	T	A	.	PASS	NS=91;AF=0.989,0.011;AC=2;AN=84	GT	0/0	0/0	0/0	0/0	0/0	0/0	0/0	0/0	0/0	0/0	0/0	0/0	0/0	0/0	0/0	0/0	0/0	0/0	0/0	0/0	0/0	0/0	0/0	0/0	0/0	0/0	0/0	0/0	0/0	0/0	0/0	0/0	0/0	0/0	0/0	0/0	0/0	0/0	1/1	0/0	0/0	0/0
scaffold_3	11119312	7429	C	A	.	PASS	NS=91;AF=0.989,0.011;AC=2;AN=84	GT	0/0	0/0	0/0	0/0	0/0	0/0	0/0	0/0	0/0	0/0	0/0	0/0	0/0	0/0	0/0	0/0	0/0	0/0	0/0	0/0	0/0	0/0	0/0	0/0	0/0	0/0	0/0	0/0	0/0	0/0	0/0	0/0	0/0	0/0	0/0	0/0	0/0	0/0	1/1	0/0	0/0	0/0
scaffold_3	11121341	7431	C	A	.	PASS	NS=91;AF=0.945,0.055;AC=10;AN=84	GT	0/0	0/0	0/0	0/0	0/0	0/0	0/0	0/0	0/0	0/0	0/1	0/0	0/0	0/0	0/0	0/0	0/0	0/0	0/1	1/1	0/0	0/0	0/0	0/0	0/0	0/0	1/1	1/1	0/0	0/0	0/0	0/0	0/0	0/0	0/0	0/0	0/0	0/0	1/1	0/0	0/0	0/0
scaffold_3	11196126	7445	C	T	.	PASS	NS=91;AF=0.808,0.192;AC=35;AN=84	GT	1/0	0/0	1/0	0/0	1/0	1/1	1/0	0/0	0/0	1/0	1/1	0/0	1/1	0/0	1/0	1/0	1/1	1/1	0/0	1/1	1/0	1/1	0/0	0/0	1/1	1/0	0/0	0/0	1/0	1/1	1/1	1/0	1/0	0/0	1/1	1/0	0/0	0/0	0/0	0/0	0/0	0/0
scaffold_3	11205276	7453	A	T	.	PASS	NS=91;AF=0.72,0.28;AC=51;AN=84	GT	1/1	0/0	1/1	0/1	1/1	1/1	0/0	0/1	1/1	0/1	1/1	1/1	0/0	1/1	0/1	1/1	0/1	0/1	0/1	1/1	1/1	1/1	1/1	0/1	1/1	1/1	0/0	1/1	1/1	0/0	0/0	0/1	1/1	1/1	0/0	1/1	1/1	0/0	0/0	0/0	0/0	0/0
scaffold_3	11223294	7460	T	C	.	PASS	NS=91;AF=0.852,0.148;AC=27;AN=84	GT	0/0	1/1	0/0	1/0	1/0	0/0	0/0	0/0	1/1	1/0	1/0	0/0	0/0	0/0	0/0	0/0	0/0	1/0	1/0	1/1	1/1	1/0	1/1	0/0	1/1	1/1	1/1	1/0	1/0	0/0	0/0	0/0	0/0	0/0	1/0	1/0	0/0	0/0	0/0	0/0	0/0	0/0
scaffold_3	11223129	7461	A	G	.	PASS	NS=91;AF=0.973,0.027;AC=5;AN=84	GT	0/0	0/0	0/0	0/0	0/0	0/0	0/0	0/0	0/0	0/0	0/0	0/0	0/0	0/0	0/0	0/0	0/0	0/0	0/0	0/0	0/0	0/0	0/0	0/0	0/0	0/0	0/0	0/0	0/0	0/0	0/0	0/0	0/0	0/0	0/0	0/0	0/0	0/0	0/0	1/1	1/1	1/0
scaffold_3	1127468	7463	A	T	.	PASS	NS=91;AF=0.984,0.016;AC=3;AN=84	GT	0/0	0/0	0/0	0/0	0/0	0/0	0/0	0/0	0/0	0/0	0/0	0/0	0/0	0/0	1/1	1/0	0/0	0/0	0/0	0/0	0/0	0/0	0/0	0/0	0/0	0/0	0/0	0/0	0/0	0/0	0/0	0/0	0/0	0/0	0/0	0/0	0/0	0/0	0/0	0/0	0/0	0/0
scaffold_3	11300864	7466	C	G	.	PASS	NS=91;AF=0.654,0.346;AC=63;AN=84	GT	1/1	1/1	1/1	0/1	1/1	1/1	0/0	0/1	0/1	1/1	1/1	0/0	1/1	1/1	1/1	1/1	1/1	1/1	1/1	0/1	0/1	0/1	1/1	1/1	1/1	1/1	0/1	1/1	0/1	1/1	1/1	1/1	0/1	1/1	1/1	1/1	1/1	0/0	1/1	0/0	0/0	0/0
scaffold_3	11300704	7467	C	A	.	PASS	NS=91;AF=0.989,0.011;AC=2;AN=84	GT	0/0	0/0	0/0	0/0	0/0	0/0	0/0	0/0	0/0	0/0	0/0	0/0	0/0	0/0	0/0	0/0	0/0	0/0	0/0	0/0	0/0	0/0	0/0	0/0	0/0	0/0	0/0	0/0	0/0	0/0	0/0	0/0	0/0	0/0	0/0	0/0	0/0	0/0	1/1	0/0	0/0	0/0
scaffold_3	1142496	7493	T	C	.	PASS	NS=91;AF=0.731,0.269;AC=49;AN=84	GT	1/0	1/1	1/1	1/1	1/0	1/1	0/0	1/0	1/0	1/0	1/1	1/0	1/0	1/1	1/0	1/0	1/0	1/1	1/0	1/0	1/0	1/0	1/0	0/0	1/1	1/1	1/1	0/0	1/1	1/1	1/1	0/0	1/0	1/1	1/1	1/0	1/1	0/0	0/0	0/0	0/0	0/0
scaffold_3	11474017	7497	T	C	.	PASS	NS=91;AF=0.868,0.132;AC=24;AN=84	GT	0/0	0/0	1/1	1/1	1/0	1/1	0/0	0/0	0/0	0/0	0/0	1/0	1/1	1/0	1/0	0/0	0/0	1/0	0/0	0/0	0/0	0/0	0/0	0/0	0/0	0/0	0/0	0/0	0/0	1/0	1/0	1/1	1/0	1/0	1/1	1/0	1/1	0/0	0/0	0/0	0/0	0/0
scaffold_3	11473886	7498	T	A	.	PASS	NS=91;AF=0.989,0.011;AC=2;AN=84	GT	0/0	0/0	0/0	0/0	0/0	0/0	0/0	0/0	0/0	0/0	0/0	0/0	0/0	0/0	0/0	0/0	0/0	0/0	0/0	0/0	0/0	0/0	0/0	0/0	0/0	0/0	0/0	0/0	0/0	0/0	0/0	0/0	0/0	0/0	0/0	0/0	0/0	0/0	1/1	0/0	0/0	0/0
scaffold_3	11478148	7499	G	A	.	PASS	NS=91;AF=0.989,0.011;AC=2;AN=84	GT	0/0	0/0	0/0	0/0	0/0	0/0	0/0	0/0	0/0	0/0	0/0	0/0	0/0	0/0	0/0	0/0	0/0	0/0	0/0	0/0	0/0	0/0	0/0	0/0	0/0	0/0	0/0	0/0	0/0	0/1	0/1	0/0	0/0	0/0	0/0	0/0	0/0	0/0	0/0	0/0	0/0	0/0
scaffold_3	115301	7501	A	T	.	PASS	NS=91;AF=0.995,0.005;AC=1;AN=84	GT	0/0	0/0	0/0	0/0	0/0	0/0	0/0	0/0	0/0	0/1	0/0	0/0	0/0	0/0	0/0	0/0	0/0	0/0	0/0	0/0	0/0	0/0	0/0	0/0	0/0	0/0	0/0	0/0	0/0	0/0	0/0	0/0	0/0	0/0	0/0	0/0	0/0	0/0	0/0	0/0	0/0	0/0
scaffold_3	1153923	7503	A	G	.	PASS	NS=91;AF=0.923,0.077;AC=14;AN=84	GT	0/0	0/0	0/0	0/0	0/0	0/0	0/1	0/1	0/0	0/1	0/0	0/0	0/1	0/0	0/0	0/0	0/1	0/0	0/0	0/0	0/0	0/0	0/0	0/0	0/1	0/1	0/1	0/0	0/0	0/0	0/0	0/0	0/0	0/0	0/0	0/0	0/0	0/0	0/0	1/1	1/1	1/1
scaffold_3	11609098	7508	G	T	.	PASS	NS=91;AF=0.973,0.027;AC=5;AN=84	GT	0/0	0/0	0/0	0/0	0/0	0/0	0/0	0/0	0/0	0/0	0/0	1/0	0/0	0/0	0/0	0/0	1/1	0/0	0/0	0/0	0/0	0/0	0/0	0/0	0/0	0/0	0/0	0/0	0/0	0/0	1/0	0/0	1/0	0/0	0/0	0/0	0/0	0/0	0/0	0/0	0/0	0/0
scaffold_3	11655425	7516	A	G	.	PASS	NS=91;AF=0.995,0.005;AC=1;AN=84	GT	0/0	0/0	0/0	0/0	0/0	0/0	0/0	0/0	0/0	0/0	0/0	0/0	0/0	0/0	0/0	0/0	0/0	0/0	0/0	0/0	0/0	0/0	0/0	0/0	0/0	0/0	0/0	0/0	0/0	0/0	0/0	0/0	0/0	0/0	0/0	0/0	0/0	0/1	0/0	0/0	0/0	0/0
scaffold_3	1189945	7543	C	G	.	PASS	NS=91;AF=0.989,0.011;AC=2;AN=84	GT	0/0	0/0	0/0	0/0	0/0	0/0	0/0	0/0	0/0	0/0	0/0	0/0	0/0	0/0	0/0	0/0	0/0	0/0	0/0	0/0	0/0	0/0	0/0	0/0	0/0	0/0	0/0	0/0	0/0	0/0	0/0	0/0	0/0	0/0	0/0	0/0	0/0	0/0	0/0	1/0	1/0	0/0
scaffold_3	11947346	7547	C	G	.	PASS	NS=91;AF=0.995,0.005;AC=1;AN=84	GT	0/0	0/0	0/0	0/0	0/0	0/0	0/0	0/0	0/0	0/0	0/0	0/0	0/0	0/0	0/0	0/0	0/0	0/0	0/0	0/0	0/0	0/0	0/0	0/0	0/0	0/0	0/0	0/0	0/0	0/0	0/0	0/0	0/0	0/0	0/0	0/0	0/0	1/0	0/0	0/0	0/0	0/0
scaffold_3	11947651	7548	A	G	.	PASS	NS=91;AF=0.967,0.033;AC=6;AN=84	GT	0/0	0/0	0/0	0/0	0/0	0/0	0/1	0/1	0/0	0/0	0/0	0/0	0/0	0/0	0/0	0/0	1/1	0/0	0/0	0/0	0/0	0/0	0/0	0/0	0/0	0/0	0/0	0/0	0/0	0/0	0/0	0/0	0/0	0/0	0/1	0/1	0/0	0/0	0/0	0/0	0/0	0/0
scaffold_3	12088387	7564	C	T	.	PASS	NS=91;AF=0.945,0.055;AC=10;AN=84	GT	0/0	0/0	1/0	1/0	0/0	0/0	0/0	0/0	0/0	0/0	0/0	0/0	0/0	0/0	0/0	0/0	1/1	1/0	0/0	0/0	0/0	0/0	0/0	0/0	0/0	0/0	0/0	0/0	0/0	1/1	1/0	0/0	1/1	0/0	0/0	0/0	0/0	0/0	0/0	0/0	0/0	0/0
scaffold_3	12236483	7572	T	C	.	PASS	NS=91;AF=0.967,0.033;AC=6;AN=84	GT	1/1	0/0	0/0	0/0	0/1	0/0	0/0	0/0	0/0	0/0	0/0	0/0	0/0	0/0	0/0	1/1	0/0	0/0	0/0	0/0	0/0	0/0	0/0	0/1	0/0	0/0	0/0	0/0	0/0	0/0	0/0	0/0	0/0	0/0	0/0	0/0	0/0	0/0	0/0	0/0	0/0	0/0
scaffold_3	122979	7577	G	A	.	PASS	NS=91;AF=0.984,0.016;AC=3;AN=84	GT	0/0	0/0	0/0	0/0	0/0	0/0	0/0	0/0	0/0	0/0	0/1	0/0	0/0	0/0	0/0	0/0	0/0	0/0	0/1	0/0	0/0	0/0	0/0	0/0	0/0	0/0	0/0	0/0	0/0	0/0	0/0	0/0	0/0	0/0	0/0	0/0	0/0	0/0	0/0	0/0	0/0	0/1
scaffold_3	12414463	7595	A	C	.	PASS	NS=91;AF=0.89,0.11;AC=20;AN=84	GT	1/1	1/1	0/0	0/0	1/0	1/0	0/0	0/0	0/0	0/0	0/0	1/0	1/0	1/0	0/0	0/0	1/0	0/0	0/0	0/0	0/0	0/0	1/1	1/0	0/0	0/0	0/0	0/0	1/0	0/0	0/0	0/0	0/0	0/0	1/0	1/0	0/0	0/0	0/0	1/1	1/1	0/0
scaffold_3	12415090	7596	T	A	.	PASS	NS=91;AF=0.995,0.005;AC=1;AN=84	GT	0/0	0/0	0/0	0/0	0/0	0/0	0/0	0/0	0/0	0/0	0/0	0/0	0/0	0/0	0/0	0/0	0/0	0/0	0/0	0/0	0/0	0/0	0/0	0/0	0/0	0/0	0/0	0/0	0/0	0/0	0/0	0/0	0/0	0/0	0/0	0/0	0/0	0/0	0/0	0/0	0/0	1/0
scaffold_3	1280016	7615	G	A	.	PASS	NS=91;AF=0.577,0.423;AC=49;AN=84	GT	1/0	1/1	1/1	1/0	1/1	1/1	1/0	1/1	1/1	1/0	1/1	1/1	1/1	0/0	0/0	0/0	0/0	1/1	1/0	1/1	1/1	1/1	0/0	0/0	1/0	1/0	1/0	1/0	1/1	1/1	0/0	1/1	1/1	1/1	1/0	1/0	1/1	0/0	0/0	0/0	0/0	0/0
scaffold_3	12827188	7617	C	T	.	PASS	NS=91;AF=0.995,0.005;AC=1;AN=84	GT	0/0	0/0	0/0	0/0	0/0	0/0	0/0	0/0	0/0	0/0	0/0	0/0	0/0	1/0	0/0	0/0	0/0	0/0	0/0	0/0	0/0	0/0	0/0	0/0	0/0	0/0	0/0	0/0	0/0	0/0	0/0	0/0	0/0	0/0	0/0	0/0	0/0	0/0	0/0	0/0	0/0	0/0
scaffold_3	1299400	7625	C	T	.	PASS	NS=91;AF=0.989,0.011;AC=2;AN=84	GT	0/0	0/0	0/0	0/0	0/0	0/0	0/0	0/0	0/0	0/0	0/0	0/0	0/0	0/0	0/0	0/0	0/0	0/0	0/0	0/0	0/0	0/0	0/0	0/0	0/0	0/0	0/0	0/0	0/0	0/0	0/0	0/0	0/0	0/0	0/0	0/0	0/0	0/0	1/1	0/0	0/0	0/0
scaffold_3	1299302	7626	A	G	.	PASS	NS=91;AF=0.703,0.297;AC=21;AN=84	GT	0/0	1/0	0/0	0/0	0/0	0/0	0/0	0/0	0/0	1/0	0/0	0/0	0/0	1/1	1/1	1/0	0/0	0/0	0/0	0/0	0/0	0/0	1/1	1/1	0/0	0/0	0/0	0/0	0/0	0/0	0/0	0/0	0/0	0/0	0/0	0/0	0/0	1/1	1/1	1/1	1/1	1/1
scaffold_3	13011710	7627	C	A	.	PASS	NS=91;AF=0.989,0.011;AC=2;AN=84	GT	0/0	0/0	0/0	0/0	0/0	0/0	1/0	1/0	0/0	0/0	0/0	0/0	0/0	0/0	0/0	0/0	0/0	0/0	0/0	0/0	0/0	0/0	0/0	0/0	0/0	0/0	0/0	0/0	0/0	0/0	0/0	0/0	0/0	0/0	0/0	0/0	0/0	0/0	0/0	0/0	0/0	0/0
scaffold_3	13060684	7628	C	T	.	PASS	NS=91;AF=0.995,0.005;AC=1;AN=84	GT	0/0	0/0	0/0	0/0	0/0	0/0	0/0	0/1	0/0	0/0	0/0	0/0	0/0	0/0	0/0	0/0	0/0	0/0	0/0	0/0	0/0	0/0	0/0	0/0	0/0	0/0	0/0	0/0	0/0	0/0	0/0	0/0	0/0	0/0	0/0	0/0	0/0	0/0	0/0	0/0	0/0	0/0
scaffold_3	1306356	7629	C	T	.	PASS	NS=91;AF=0.995,0.005;AC=1;AN=84	GT	0/0	0/0	0/0	0/0	0/0	0/0	0/0	0/0	0/0	0/0	0/0	0/0	0/0	0/0	0/0	0/0	0/0	0/0	0/0	0/0	0/0	0/0	0/0	0/0	0/0	0/0	0/0	0/0	0/0	0/0	0/0	0/0	0/0	0/0	0/0	0/0	0/0	0/0	0/1	0/0	0/0	0/0
scaffold_3	13149377	7636	A	G	.	PASS	NS=91;AF=0.703,0.297;AC=54;AN=84	GT	1/1	1/1	1/1	1/1	1/1	1/1	0/1	0/1	0/0	0/1	0/0	1/1	1/1	1/1	1/1	1/1	1/1	1/1	0/0	0/0	0/0	0/0	1/1	1/1	0/0	1/1	0/0	0/1	1/1	1/1	1/1	1/1	0/1	1/1	1/1	0/1	1/1	0/0	0/0	0/0	0/0	1/1
scaffold_3	131567	7638	C	T	.	PASS	NS=91;AF=0.995,0.005;AC=1;AN=84	GT	0/0	0/0	0/0	0/0	0/0	0/0	0/0	0/0	0/0	0/0	0/0	0/0	0/0	0/0	0/0	0/0	0/0	0/0	0/0	0/0	0/0	0/0	0/0	0/0	0/0	0/0	0/0	0/0	0/0	0/0	0/0	0/0	0/0	0/0	0/0	0/0	0/0	0/0	1/0	0/0	0/0	0/0
scaffold_3	13299874	7654	C	T	.	PASS	NS=91;AF=0.879,0.121;AC=6;AN=84	GT	0/0	0/0	0/0	0/0	0/0	0/0	1/0	0/0	0/0	0/0	0/0	0/0	0/0	0/0	0/0	0/0	0/0	0/0	1/0	0/0	1/0	1/0	0/0	0/0	0/0	0/0	0/0	1/0	0/0	0/0	0/0	0/0	0/0	0/0	0/0	0/0	0/0	0/0	0/0	0/0	0/0	1/0
scaffold_3	13441714	7674	G	A	.	PASS	NS=91;AF=0.989,0.011;AC=2;AN=84	GT	0/0	0/0	0/0	0/0	0/0	0/0	0/0	0/0	0/0	0/0	0/0	0/0	0/0	0/0	0/0	0/0	0/0	0/0	0/0	0/0	0/0	0/0	0/0	0/0	0/0	0/0	0/0	0/0	0/0	0/0	0/0	0/0	0/0	0/0	0/0	0/0	0/0	1/0	1/0	0/0	0/0	0/0
scaffold_3	13501804	7682	A	T	.	PASS	NS=91;AF=0.857,0.143;AC=26;AN=84	GT	0/0	0/0	0/0	0/0	0/0	0/0	1/1	1/1	0/0	0/0	0/0	0/0	0/0	1/1	0/0	0/0	1/1	0/0	0/0	0/0	0/0	0/0	0/0	0/0	1/1	1/1	1/0	0/0	0/0	1/0	1/0	0/0	0/0	0/0	0/0	0/0	1/0	1/1	1/1	1/1	1/1	1/1
scaffold_3	13506336	7685	C	T	.	PASS	NS=91;AF=0.841,0.159;AC=29;AN=84	GT	0/0	0/0	0/1	0/0	0/0	0/0	1/1	1/1	1/1	1/1	0/1	0/0	0/0	0/0	0/0	0/0	0/0	0/0	1/1	1/1	1/1	1/1	0/0	0/0	1/1	1/1	1/1	0/1	0/1	0/0	0/0	0/0	0/0	0/0	0/0	0/0	0/0	0/1	0/1	0/0	0/0	0/1
scaffold_3	13575119	7698	C	T	.	PASS	NS=91;AF=0.995,0.005;AC=1;AN=84	GT	0/0	0/0	0/0	0/0	0/0	0/0	0/0	0/0	0/0	0/0	0/0	0/0	0/0	0/0	0/0	0/0	0/0	0/0	0/0	0/0	0/0	0/0	0/0	0/0	0/0	0/0	0/0	0/0	0/0	0/0	0/0	0/0	0/0	0/0	0/0	0/0	0/0	0/0	0/0	0/0	0/0	1/0
scaffold_3	13575879	7701	C	G	.	PASS	NS=91;AF=0.951,0.049;AC=9;AN=84	GT	0/0	0/0	0/0	0/0	0/0	0/0	0/0	0/0	0/0	0/0	0/0	0/0	0/0	0/0	0/1	0/1	0/0	0/0	0/0	0/0	0/0	0/0	0/1	0/0	0/0	0/0	0/0	0/0	0/0	0/0	0/0	0/0	0/0	0/0	0/1	0/1	0/0	1/1	1/1	0/0	0/0	0/0
scaffold_3	13602085	7705	G	T	.	PASS	NS=91;AF=0.989,0.011;AC=2;AN=84	GT	0/0	1/1	0/0	0/0	0/0	0/0	0/0	0/0	0/0	0/0	0/0	0/0	0/0	0/0	0/0	0/0	0/0	0/0	0/0	0/0	0/0	0/0	0/0	0/0	0/0	0/0	0/0	0/0	0/0	0/0	0/0	0/0	0/0	0/0	0/0	0/0	0/0	0/0	0/0	0/0	0/0	0/0
scaffold_3	1367274	7712	C	T	.	PASS	NS=91;AF=0.901,0.099;AC=18;AN=84	GT	1/1	1/1	0/0	0/0	0/0	0/0	0/0	0/0	0/0	0/0	0/0	0/1	0/0	1/1	1/1	1/1	0/1	0/1	0/0	0/1	0/1	0/0	0/1	0/0	0/1	0/1	0/0	0/0	0/0	0/0	0/0	0/0	0/0	0/0	0/0	0/0	0/0	0/0	0/0	0/0	0/0	0/0
scaffold_3	137377	7721	A	G	.	PASS	NS=91;AF=0.956,0.044;AC=8;AN=84	GT	0/0	0/0	0/0	0/0	0/0	0/0	0/0	0/0	0/1	1/1	0/1	0/1	0/0	0/0	0/0	0/0	0/0	0/0	0/0	0/1	0/0	0/1	0/0	0/0	0/0	0/0	0/0	0/1	0/0	0/0	0/0	0/0	0/0	0/0	0/0	0/0	0/0	0/0	0/0	0/0	0/0	0/0
scaffold_3	13762958	7731	G	A	.	PASS	NS=91;AF=0.896,0.104;AC=19;AN=84	GT	0/0	0/0	0/1	1/1	0/0	0/0	0/0	0/0	0/0	0/0	0/0	1/1	0/1	0/0	0/0	0/0	1/1	0/1	0/0	0/0	0/0	0/0	0/0	0/0	0/0	0/0	0/0	0/0	0/0	1/1	1/1	0/1	0/1	1/1	0/0	0/0	1/1	0/0	0/0	0/0	0/0	0/0
scaffold_3	13822363	7737	A	G	.	PASS	NS=91;AF=0.995,0.005;AC=1;AN=84	GT	0/0	0/0	0/0	0/0	0/0	0/0	0/0	0/0	0/0	0/0	0/0	0/0	0/0	0/0	0/0	0/0	0/0	0/1	0/0	0/0	0/0	0/0	0/0	0/0	0/0	0/0	0/0	0/0	0/0	0/0	0/0	0/0	0/0	0/0	0/0	0/0	0/0	0/0	0/0	0/0	0/0	0/0
scaffold_3	13822276	7738	A	G	.	PASS	NS=91;AF=0.995,0.005;AC=1;AN=84	GT	0/0	0/0	0/0	0/0	0/0	0/0	0/0	0/0	0/0	0/0	0/0	0/0	0/0	0/0	0/0	0/0	0/0	1/0	0/0	0/0	0/0	0/0	0/0	0/0	0/0	0/0	0/0	0/0	0/0	0/0	0/0	0/0	0/0	0/0	0/0	0/0	0/0	0/0	0/0	0/0	0/0	0/0
scaffold_3	1420611	7765	C	T	.	PASS	NS=91;AF=0.995,0.005;AC=1;AN=84	GT	0/0	0/0	0/0	0/0	0/0	0/0	0/0	0/0	0/0	0/0	0/0	0/0	0/0	0/0	0/0	0/0	0/0	0/0	0/0	0/0	0/0	0/1	0/0	0/0	0/0	0/0	0/0	0/0	0/0	0/0	0/0	0/0	0/0	0/0	0/0	0/0	0/0	0/0	0/0	0/0	0/0	0/0
scaffold_3	14256084	7770	C	T	.	PASS	NS=91;AF=0.841,0.159;AC=12;AN=84	GT	0/0	0/0	0/0	0/0	0/0	0/0	0/1	0/1	0/0	0/0	0/0	0/0	0/0	0/0	0/0	0/0	0/0	0/0	0/0	0/0	0/0	0/0	0/0	0/0	0/0	0/0	0/0	0/0	0/0	0/0	0/0	0/0	0/0	0/0	0/0	0/0	0/0	1/1	1/1	1/1	1/1	1/1
scaffold_3	14436192	7791	C	T	.	PASS	NS=91;AF=0.989,0.011;AC=2;AN=84	GT	0/0	0/0	1/0	0/0	0/0	0/0	0/0	0/0	0/0	0/0	0/0	0/0	0/0	0/0	0/0	0/0	0/0	0/0	0/0	0/0	0/0	0/0	0/0	0/0	0/0	0/0	0/0	0/0	0/0	0/0	0/0	0/0	0/0	0/0	0/0	0/0	1/0	0/0	0/0	0/0	0/0	0/0
scaffold_3	14495660	7793	A	C	.	PASS	NS=91;AF=0.973,0.027;AC=5;AN=84	GT	0/0	0/0	0/0	0/0	0/0	0/0	0/0	0/0	0/0	0/0	0/0	0/1	0/0	0/0	0/0	0/0	0/0	0/0	0/0	0/0	0/0	0/0	0/0	0/0	0/0	0/0	0/0	0/0	0/0	0/1	0/1	0/0	0/0	0/0	1/1	0/0	0/0	0/0	0/0	0/0	0/0	0/0
scaffold_3	14513318	7797	C	T	.	PASS	NS=91;AF=0.995,0.005;AC=1;AN=84	GT	0/0	0/0	0/0	0/0	0/0	0/0	0/0	0/0	0/0	0/0	0/0	0/0	0/0	0/0	0/0	0/0	0/0	0/0	0/0	0/0	0/0	0/0	0/0	0/0	0/0	0/0	0/0	0/0	0/0	0/0	0/0	0/0	0/0	0/0	0/0	0/0	0/0	1/0	0/0	0/0	0/0	0/0
scaffold_3	14706481	7824	C	T	.	PASS	NS=91;AF=0.786,0.214;AC=39;AN=84	GT	0/0	0/0	0/0	0/1	0/1	0/0	0/1	0/0	0/1	1/1	1/1	0/0	0/1	0/0	1/1	0/1	0/0	0/0	1/1	1/1	1/1	1/1	0/0	0/0	1/1	1/1	1/1	0/0	0/1	0/0	0/0	0/1	0/1	1/1	1/1	0/0	0/0	0/0	0/1	1/1	1/1	0/1
scaffold_3	14706409	7825	C	G	.	PASS	NS=91;AF=0.802,0.198;AC=36;AN=84	GT	0/0	0/0	0/0	0/0	1/0	0/0	1/1	1/1	1/0	1/1	1/0	0/0	0/0	0/0	1/1	1/0	0/0	0/0	1/0	1/1	1/1	1/1	0/0	0/0	1/1	1/1	1/1	0/0	1/0	0/0	0/0	1/0	1/0	0/0	1/1	0/0	0/0	1/0	1/0	1/1	1/1	0/0
scaffold_3	14828123	7833	C	T	.	PASS	NS=91;AF=0.989,0.011;AC=2;AN=84	GT	0/0	0/0	0/0	0/0	0/0	0/0	0/0	0/0	0/0	0/0	0/0	0/0	0/0	0/0	0/0	0/0	0/0	0/0	0/0	0/0	0/0	0/0	0/0	0/0	0/0	0/0	0/0	0/0	0/0	0/0	0/0	0/0	0/0	0/0	0/0	0/0	0/0	0/1	0/1	0/0	0/0	0/0
scaffold_3	1503714	7855	T	A	.	PASS	NS=91;AF=0.989,0.011;AC=2;AN=84	GT	0/0	0/0	0/0	1/0	0/0	0/0	0/0	0/0	0/0	0/0	0/0	0/0	0/0	0/0	0/0	0/0	0/0	0/0	0/0	0/0	0/0	0/0	0/0	0/0	0/0	0/0	0/0	0/0	0/0	0/0	0/0	0/0	0/0	0/0	0/0	0/0	1/0	0/0	0/0	0/0	0/0	0/0
scaffold_3	1503556	7856	C	G	.	PASS	NS=91;AF=0.885,0.115;AC=21;AN=84	GT	1/0	1/1	1/0	1/0	0/0	0/0	1/0	0/0	0/0	0/0	0/0	1/0	1/0	1/0	1/1	1/1	0/0	1/0	0/0	0/0	0/0	0/0	1/0	0/0	0/0	0/0	0/0	0/0	0/0	1/0	0/0	1/0	1/0	1/1	0/0	1/0	0/0	0/0	0/0	0/0	0/0	0/0
scaffold_3	15058173	7861	T	C	.	PASS	NS=91;AF=0.874,0.126;AC=1;AN=84	GT	0/0	0/0	0/0	0/0	0/0	0/0	0/0	0/0	0/0	0/1	0/0	0/0	0/0	0/0	0/0	0/0	0/0	0/0	0/0	0/0	0/0	0/0	0/0	0/0	0/0	0/0	0/0	0/0	0/0	0/0	0/0	0/0	0/0	0/0	0/0	0/0	0/0	0/0	0/0	0/0	0/0	0/0
scaffold_3	15105305	7874	A	T	.	PASS	NS=91;AF=0.648,0.352;AC=64;AN=84	GT	1/1	1/1	1/1	1/1	1/1	1/1	1/1	1/1	0/0	0/1	0/0	1/1	1/1	1/1	1/1	1/1	1/1	1/1	0/1	0/0	0/0	0/0	1/1	1/1	0/0	0/0	0/0	0/1	0/1	1/1	1/1	1/1	1/1	1/1	1/1	1/1	1/1	1/1	1/1	1/1	1/1	1/1
scaffold_3	1515516	7880	A	C	.	PASS	NS=91;AF=0.753,0.247;AC=45;AN=84	GT	0/0	0/0	0/1	0/1	0/1	0/0	0/0	0/0	1/1	0/1	1/1	0/1	0/0	0/1	0/0	0/0	0/0	1/1	1/1	1/1	1/1	1/1	0/1	0/1	1/1	1/1	1/1	0/1	1/1	0/1	0/0	0/0	0/1	1/1	0/0	0/0	0/0	1/1	1/1	1/1	1/1	1/1
scaffold_3	15187297	7885	G	T	.	PASS	NS=91;AF=0.868,0.132;AC=24;AN=84	GT	0/0	1/1	0/0	1/0	1/1	1/0	0/0	0/0	0/0	0/0	0/0	1/0	1/0	0/0	1/0	0/0	1/0	1/0	0/0	0/0	0/0	0/0	1/1	1/1	0/0	0/0	0/0	0/0	0/0	0/0	1/1	0/0	1/0	1/0	1/1	1/1	1/0	0/0	0/0	0/0	0/0	0/0
scaffold_3	15202194	7889	A	T	.	PASS	NS=91;AF=0.962,0.038;AC=7;AN=84	GT	0/0	0/0	0/0	0/0	0/0	0/0	0/0	0/0	0/0	0/0	0/0	0/0	0/0	0/0	0/0	0/0	0/0	0/0	0/0	0/0	0/0	0/0	0/0	0/0	0/0	0/0	0/0	0/0	0/0	0/0	0/0	0/0	0/0	0/0	0/0	0/0	0/0	1/1	0/1	0/1	0/1	1/1
scaffold_3	1522460	7899	T	C	.	PASS	NS=91;AF=0.533,0.467;AC=45;AN=84	GT	0/0	0/0	1/0	1/0	1/0	0/0	0/0	0/0	1/1	1/0	1/1	1/0	0/0	1/0	0/0	0/0	0/0	1/1	1/1	1/1	1/1	1/1	1/0	1/0	1/1	1/1	1/1	1/0	1/1	1/0	0/0	0/0	1/0	1/1	0/0	0/0	0/0	1/1	1/1	1/1	1/1	1/1
scaffold_3	1550333	7906	G	A	.	PASS	NS=91;AF=0.989,0.011;AC=2;AN=84	GT	0/0	0/0	0/0	0/0	0/0	0/0	0/0	0/0	0/0	0/0	0/0	0/0	0/0	0/0	0/0	0/0	0/0	0/0	0/0	0/0	0/0	0/0	0/0	0/0	0/0	0/0	0/0	0/0	0/0	0/0	0/0	0/0	0/0	0/0	0/0	0/0	0/0	0/0	0/0	0/1	0/1	0/0
scaffold_3	1565543	7908	A	G	.	PASS	NS=91;AF=0.962,0.038;AC=7;AN=84	GT	0/0	0/0	0/0	0/0	0/0	0/0	0/0	0/0	0/0	0/0	0/0	0/0	0/0	0/0	1/1	1/1	0/0	0/0	0/0	0/0	0/0	0/0	1/1	1/0	0/0	0/0	0/0	0/0	0/0	0/0	0/0	0/0	0/0	0/0	0/0	0/0	0/0	0/0	0/0	0/0	0/0	0/0
scaffold_3	1582373	7913	G	A	.	PASS	NS=91;AF=0.962,0.038;AC=7;AN=84	GT	0/0	0/0	0/1	0/0	0/0	0/0	0/0	0/0	0/0	0/0	0/0	0/1	0/0	0/0	0/0	0/0	0/1	0/0	0/0	0/0	0/0	0/0	0/0	0/0	0/0	0/0	0/0	0/0	0/0	0/1	0/0	0/0	0/0	1/1	0/0	0/0	0/1	0/0	0/0	0/0	0/0	0/0
scaffold_3	1588537	7921	T	A	.	PASS	NS=91;AF=0.615,0.385;AC=70;AN=84	GT	0/1	1/1	1/1	0/1	1/1	0/0	1/1	1/1	1/1	1/1	1/1	0/1	0/1	0/1	1/1	1/1	0/1	0/1	1/1	1/1	1/1	1/1	1/1	1/1	1/1	1/1	1/1	1/1	1/1	0/1	1/1	1/1	1/1	1/1	0/0	0/1	0/1	1/1	1/1	1/1	1/1	1/1
scaffold_3	1617455	7927	A	G	.	PASS	NS=91;AF=0.577,0.423;AC=59;AN=84	GT	0/1	0/1	0/1	1/1	1/1	0/1	0/1	1/1	0/1	1/1	0/1	0/1	1/1	0/1	1/1	0/1	0/1	0/1	1/1	0/1	1/1	0/1	1/1	1/1	1/1	1/1	1/1	1/1	0/1	0/1	0/1	0/1	0/1	0/0	0/0	0/1	0/1	1/1	1/1	1/1	1/1	1/1
scaffold_3	1617341	7928	A	G	.	PASS	NS=91;AF=0.984,0.016;AC=3;AN=84	GT	0/0	0/0	0/0	0/0	0/0	0/0	0/0	0/0	0/0	1/0	0/0	0/0	0/0	0/0	0/0	0/0	0/0	0/0	0/0	0/0	0/0	0/0	0/0	0/0	0/0	0/0	0/0	1/1	0/0	0/0	0/0	0/0	0/0	0/0	0/0	0/0	0/0	0/0	0/0	0/0	0/0	0/0
scaffold_3	1659628	7950	T	A	.	PASS	NS=91;AF=0.995,0.005;AC=1;AN=84	GT	0/0	0/0	0/0	0/0	0/0	0/0	0/0	1/0	0/0	0/0	0/0	0/0	0/0	0/0	0/0	0/0	0/0	0/0	0/0	0/0	0/0	0/0	0/0	0/0	0/0	0/0	0/0	0/0	0/0	0/0	0/0	0/0	0/0	0/0	0/0	0/0	0/0	0/0	0/0	0/0	0/0	0/0
scaffold_3	1678728	7956	G	T	.	PASS	NS=91;AF=0.989,0.011;AC=2;AN=84	GT	0/0	0/0	0/0	0/0	0/0	0/0	0/0	0/0	0/0	0/0	0/0	0/0	0/0	0/0	0/0	0/0	0/0	0/0	0/0	0/0	0/0	0/0	0/0	0/0	0/0	0/0	0/0	0/0	0/0	0/0	0/0	0/0	0/0	0/0	0/0	0/0	0/0	0/0	0/0	0/1	0/1	0/0
scaffold_3	17626743	7985	T	A	.	PASS	NS=91;AF=0.995,0.005;AC=1;AN=84	GT	0/0	0/0	0/0	0/0	0/0	0/0	0/0	0/0	0/0	0/0	0/0	0/0	0/0	0/0	0/0	0/0	0/0	0/0	0/0	0/0	0/0	0/0	0/0	0/0	0/0	0/0	0/0	0/0	0/0	0/0	0/0	0/0	0/0	0/0	0/0	0/0	0/0	0/1	0/0	0/0	0/0	0/0
scaffold_3	17627561	7986	G	C	.	PASS	NS=91;AF=0.797,0.203;AC=37;AN=84	GT	0/0	0/0	1/1	1/1	0/0	0/0	0/0	0/0	0/0	0/0	0/0	1/1	1/1	0/0	1/1	0/0	1/0	1/0	1/0	0/0	0/0	0/0	0/0	0/0	0/0	1/0	1/0	1/0	0/0	1/0	1/1	1/0	1/1	1/1	0/0	1/0	1/1	1/1	1/1	1/1	1/1	1/1
scaffold_3	1771612	7992	T	G	.	PASS	NS=91;AF=0.967,0.033;AC=6;AN=84	GT	0/0	0/0	0/0	0/0	0/0	0/0	0/0	0/0	0/0	0/0	0/0	0/0	0/0	0/0	0/0	0/0	0/0	0/0	0/0	0/0	0/0	0/0	0/0	0/0	0/0	0/0	0/0	0/0	0/0	0/0	0/0	0/0	0/0	0/0	0/0	0/0	0/0	0/0	0/0	1/1	1/1	1/1
scaffold_3	1772446	7994	T	C	.	PASS	NS=91;AF=0.879,0.121;AC=22;AN=84	GT	1/0	0/0	1/0	0/0	1/0	0/0	0/0	0/0	0/0	0/0	0/0	1/0	0/0	0/0	0/0	0/0	0/0	1/0	0/0	0/0	0/0	0/0	1/1	1/1	0/0	0/0	0/0	0/0	0/0	0/0	0/0	0/0	0/0	0/0	1/1	1/0	0/0	1/1	1/1	1/1	1/1	1/1
scaffold_3	1783708	7996	G	A	.	PASS	NS=91;AF=0.522,0.478;AC=80;AN=84	GT	1/1	1/1	1/1	1/1	1/1	1/1	1/1	1/1	1/0	1/0	1/1	1/1	1/1	1/1	1/1	1/1	1/1	1/1	1/1	1/1	1/1	1/1	1/1	1/1	1/1	1/1	1/1	0/0	1/1	1/1	1/1	1/1	1/1	1/1	1/1	1/1	1/1	1/1	1/1	1/1	1/1	1/1
scaffold_3	18108277	8015	C	T	.	PASS	NS=91;AF=0.967,0.033;AC=6;AN=84	GT	1/0	0/0	0/0	0/0	0/0	0/0	0/0	0/0	0/0	1/0	1/0	0/0	0/0	0/0	0/0	1/0	0/0	0/0	0/0	0/0	0/0	0/0	0/0	0/0	0/0	1/0	0/0	0/0	0/0	0/0	0/0	0/0	0/0	0/0	0/0	0/0	1/0	0/0	0/0	0/0	0/0	0/0
scaffold_3	18108630	8016	A	C	.	PASS	NS=91;AF=0.934,0.066;AC=12;AN=84	GT	0/0	0/0	1/1	1/1	1/1	0/0	0/0	0/0	0/0	0/0	0/0	0/0	0/1	0/0	1/1	0/0	0/0	0/0	0/0	0/0	0/0	0/0	0/0	0/0	0/0	0/0	0/0	0/0	0/0	0/0	0/0	0/1	0/0	0/0	0/0	0/1	0/1	0/0	0/0	0/0	0/0	0/0
scaffold_3	18144792	8021	A	C	.	PASS	NS=91;AF=0.967,0.033;AC=6;AN=84	GT	0/0	0/0	0/0	0/0	0/0	0/0	0/0	0/0	0/0	0/0	0/0	0/0	0/0	0/0	0/0	0/0	0/0	0/0	0/0	0/0	0/0	0/0	0/0	0/0	0/0	0/0	0/0	0/0	0/0	0/0	0/0	0/0	0/0	0/0	0/0	0/0	0/0	0/0	0/0	1/1	1/1	1/1
scaffold_3	18145985	8022	C	A	.	PASS	NS=91;AF=0.978,0.022;AC=4;AN=84	GT	0/0	0/0	0/0	0/0	0/0	0/0	0/0	0/0	0/0	0/0	0/0	0/0	0/0	0/0	0/0	0/0	0/0	0/0	0/0	0/0	0/0	0/0	0/0	0/0	0/0	0/0	0/0	0/0	0/0	0/0	0/0	0/0	0/0	0/0	0/0	0/0	0/0	0/0	0/0	1/1	1/1	0/0
scaffold_3	1823361	8029	A	G	.	PASS	NS=91;AF=0.967,0.033;AC=6;AN=84	GT	0/0	0/0	0/0	0/0	0/0	0/0	0/0	0/0	0/0	0/0	0/0	0/0	0/0	0/0	0/0	0/0	0/0	0/0	0/0	0/0	0/0	0/0	0/0	0/0	0/0	0/0	0/0	0/0	0/0	0/0	0/0	0/0	0/0	0/0	0/0	0/0	0/0	0/1	0/1	1/1	1/1	0/0
scaffold_3	1823201	8030	A	C	.	PASS	NS=91;AF=0.989,0.011;AC=2;AN=84	GT	0/0	0/0	0/0	0/0	0/0	0/0	0/0	0/0	0/0	0/0	0/0	0/0	0/0	0/0	0/0	0/0	0/0	0/0	0/0	0/0	0/0	0/0	0/0	0/0	0/0	0/0	0/0	0/0	0/0	0/0	0/0	0/0	0/0	0/0	0/0	0/0	0/0	0/0	0/0	1/0	1/0	0/0
scaffold_3	18279939	8032	G	A	.	PASS	NS=91;AF=0.995,0.005;AC=1;AN=84	GT	0/0	0/0	0/0	0/0	0/0	0/0	0/0	0/0	0/0	0/0	0/0	0/0	0/0	0/0	0/0	0/0	0/0	0/0	0/0	0/0	0/0	0/0	0/0	0/0	0/0	0/0	0/0	0/0	0/0	0/0	0/0	0/0	0/0	0/0	0/0	0/0	0/0	0/0	1/0	0/0	0/0	0/0
scaffold_3	18279873	8033	A	G	.	PASS	NS=91;AF=0.978,0.022;AC=4;AN=84	GT	0/0	0/0	0/0	0/0	0/0	0/0	0/0	0/0	0/0	0/0	0/0	0/0	0/0	0/0	0/0	0/0	0/0	0/0	0/0	0/0	0/0	0/0	0/0	0/0	0/0	0/0	0/0	0/0	0/0	0/0	0/0	0/0	0/0	0/0	0/0	0/0	0/0	0/0	0/0	1/0	1/0	1/1
scaffold_3	1831368	8042	A	G	.	PASS	NS=91;AF=0.995,0.005;AC=1;AN=84	GT	0/0	0/0	0/0	0/0	0/0	0/0	0/0	0/0	0/0	0/0	0/0	0/0	0/0	0/0	0/0	0/0	0/0	0/0	0/0	0/0	0/0	0/0	0/0	0/0	0/0	0/0	0/0	0/0	0/0	0/0	0/0	1/0	0/0	0/0	0/0	0/0	0/0	0/0	0/0	0/0	0/0	0/0
scaffold_3	18324074	8045	T	C	.	PASS	NS=91;AF=0.868,0.132;AC=24;AN=84	GT	1/0	0/0	0/0	0/0	0/0	0/0	0/0	0/0	0/0	0/0	0/0	1/1	1/1	0/0	0/0	0/0	1/1	1/1	0/0	0/0	0/0	0/0	1/0	1/1	0/0	0/0	0/0	0/0	0/0	1/1	1/0	1/1	1/0	1/0	0/0	0/0	1/0	1/0	0/0	1/0	1/0	1/0
scaffold_3	18324026	8046	C	T	.	PASS	NS=91;AF=0.874,0.126;AC=23;AN=84	GT	1/0	0/0	0/0	0/0	0/0	0/0	0/0	0/0	0/0	0/0	0/0	1/1	1/1	0/0	0/0	0/0	1/1	1/1	0/0	0/0	0/0	0/0	1/0	1/1	0/0	0/0	0/0	0/0	0/0	1/1	1/0	1/1	1/0	1/0	0/0	0/0	1/0	1/0	0/0	1/0	1/0	0/0
scaffold_3	1835058	8049	C	T	.	PASS	NS=91;AF=0.995,0.005;AC=1;AN=84	GT	0/0	0/0	0/0	0/0	0/0	0/0	0/0	0/0	0/0	0/0	0/0	0/0	0/0	0/0	0/0	0/0	0/0	0/0	0/0	0/0	0/0	0/0	0/0	0/0	0/0	0/0	0/0	0/0	1/0	0/0	0/0	0/0	0/0	0/0	0/0	0/0	0/0	0/0	0/0	0/0	0/0	0/0
scaffold_3	18432460	8062	C	T	.	PASS	NS=91;AF=0.593,0.407;AC=74;AN=84	GT	1/1	1/1	1/1	1/1	1/1	1/1	1/0	1/0	1/1	1/1	1/1	1/1	1/1	1/1	1/1	1/1	1/1	1/1	1/1	1/1	1/1	1/1	1/1	1/1	1/1	1/1	1/1	1/1	1/1	1/1	1/1	1/1	1/1	1/1	1/1	1/1	1/1	0/0	0/0	1/0	1/0	0/0
scaffold_3	18440816	8066	G	A	.	PASS	NS=91;AF=0.989,0.011;AC=2;AN=84	GT	0/0	0/0	0/0	0/0	0/0	0/0	0/0	0/0	0/0	0/0	0/0	0/0	0/0	0/0	0/0	0/0	0/0	0/0	0/0	0/0	0/0	0/0	0/0	0/0	0/0	0/0	0/0	0/0	0/0	0/0	0/0	0/0	0/0	0/0	0/0	0/0	0/0	0/0	0/0	1/0	1/0	0/0
scaffold_3	18444651	8069	A	G	.	PASS	NS=91;AF=0.995,0.005;AC=1;AN=84	GT	1/0	0/0	0/0	0/0	0/0	0/0	0/0	0/0	0/0	0/0	0/0	0/0	0/0	0/0	0/0	0/0	0/0	0/0	0/0	0/0	0/0	0/0	0/0	0/0	0/0	0/0	0/0	0/0	0/0	0/0	0/0	0/0	0/0	0/0	0/0	0/0	0/0	0/0	0/0	0/0	0/0	0/0
scaffold_3	18466096	8074	G	T	.	PASS	NS=91;AF=0.989,0.011;AC=2;AN=84	GT	0/0	0/0	0/0	0/0	0/0	0/0	0/0	0/0	0/0	0/0	0/0	0/0	0/0	0/0	0/1	0/1	0/0	0/0	0/0	0/0	0/0	0/0	0/0	0/0	0/0	0/0	0/0	0/0	0/0	0/0	0/0	0/0	0/0	0/0	0/0	0/0	0/0	0/0	0/0	0/0	0/0	0/0
scaffold_3	18537744	8085	C	T	.	PASS	NS=91;AF=0.989,0.011;AC=2;AN=84	GT	0/0	0/0	0/0	0/0	0/0	0/0	0/0	0/0	0/0	0/0	0/0	0/0	0/0	0/0	0/0	0/0	0/0	0/0	0/0	0/0	0/0	0/0	0/0	0/0	0/0	0/0	0/0	0/0	0/0	0/0	0/0	0/0	0/0	0/0	0/0	0/0	0/0	1/0	1/0	0/0	0/0	0/0
scaffold_3	1856123	8090	G	A	.	PASS	NS=91;AF=0.995,0.005;AC=1;AN=84	GT	0/0	0/0	0/0	0/0	0/0	0/0	0/0	0/0	0/0	0/0	0/0	0/0	0/0	0/0	0/0	0/0	0/0	0/0	0/0	0/0	0/0	0/0	0/0	0/0	0/0	0/0	0/0	0/0	0/0	0/0	0/0	0/0	0/0	0/0	0/0	0/0	0/0	1/0	0/0	0/0	0/0	0/0
scaffold_3	18642770	8094	A	T	.	PASS	NS=91;AF=0.989,0.011;AC=2;AN=84	GT	0/0	0/0	0/0	0/0	0/0	0/0	0/0	0/0	0/0	0/0	0/0	0/0	0/0	0/0	0/0	0/0	0/0	0/0	0/0	0/0	0/0	0/0	0/0	0/0	0/0	0/0	0/0	0/0	0/0	0/0	0/0	0/0	0/0	0/0	0/0	0/0	0/0	1/0	1/0	0/0	0/0	0/0
scaffold_3	18645300	8095	A	T	.	PASS	NS=91;AF=0.852,0.148;AC=27;AN=84	GT	0/0	0/0	0/0	0/0	0/1	0/1	0/0	0/1	1/1	0/1	1/1	0/0	0/0	0/0	0/0	0/0	0/0	0/0	1/1	1/1	1/1	0/1	0/1	1/1	1/1	1/1	1/1	1/1	0/1	0/0	0/0	0/0	0/0	0/0	0/0	0/0	0/0	0/0	0/0	0/0	0/0	0/0
scaffold_3	186825	8098	C	T	.	PASS	NS=91;AF=0.995,0.005;AC=1;AN=84	GT	0/0	0/0	0/0	0/0	0/0	0/0	0/0	0/0	0/0	0/0	0/0	0/0	0/0	0/0	0/0	0/0	0/0	0/0	0/0	0/0	0/0	0/0	0/0	0/0	0/0	0/0	0/0	0/0	0/0	0/0	0/0	0/0	0/0	0/0	0/0	0/0	0/0	0/0	0/1	0/0	0/0	0/0
scaffold_3	18686710	8101	G	A	.	PASS	NS=91;AF=0.94,0.06;AC=10;AN=84	GT	0/1	0/0	0/0	0/0	0/0	0/0	0/0	0/0	0/0	0/0	0/0	0/1	0/1	0/0	1/1	0/0	0/1	0/0	0/0	0/0	0/0	0/0	0/0	0/0	0/0	0/0	0/0	0/0	0/0	0/1	0/0	0/0	0/1	1/1	0/0	0/0	0/0	0/0	0/0	0/0	0/0	0/0
scaffold_3	18708949	8104	G	C	.	PASS	NS=91;AF=0.995,0.005;AC=1;AN=84	GT	0/0	0/0	0/0	0/0	0/0	0/0	0/0	0/0	0/0	0/0	0/0	0/0	0/0	0/0	0/0	0/0	0/0	0/0	0/0	0/0	0/0	0/0	0/0	0/0	0/0	0/0	0/0	0/0	0/0	0/0	0/0	0/0	0/0	0/0	0/0	0/0	0/0	0/0	0/1	0/0	0/0	0/0
scaffold_3	18730869	8109	T	G	.	PASS	NS=91;AF=0.995,0.005;AC=1;AN=84	GT	0/0	0/0	0/0	0/0	0/0	0/0	0/0	0/0	0/0	0/0	0/0	0/0	0/0	0/0	0/0	0/0	0/0	0/0	0/0	0/0	0/0	0/0	0/0	0/0	0/0	0/0	0/0	0/0	0/0	0/0	0/0	0/0	0/0	0/0	0/0	0/0	0/0	0/0	0/1	0/0	0/0	0/0
scaffold_3	18968464	8120	C	T	.	PASS	NS=91;AF=0.984,0.016;AC=2;AN=84	GT	0/0	0/0	0/0	0/0	0/0	0/0	0/0	0/0	0/0	0/0	0/0	0/0	0/0	0/0	0/0	0/0	0/0	0/0	0/0	0/0	0/0	0/0	0/0	0/0	0/0	0/0	0/0	0/0	0/0	0/0	0/0	0/0	0/0	0/0	0/0	0/0	0/0	0/0	0/1	0/0	0/0	0/1
scaffold_3	18968377	8121	T	G	.	PASS	NS=91;AF=0.681,0.319;AC=58;AN=84	GT	0/1	0/0	1/1	1/1	1/1	1/1	1/1	1/1	1/1	1/1	0/1	1/1	1/1	0/0	0/1	1/1	1/1	0/1	1/1	1/1	0/1	1/1	0/1	1/1	0/1	1/1	0/1	0/1	1/1	0/1	0/1	0/1	1/1	1/1	0/0	0/1	1/1	0/0	0/1	0/1	0/1	0/0
scaffold_3	19124839	8132	G	T	.	PASS	NS=91;AF=0.912,0.088;AC=16;AN=84	GT	0/0	0/0	0/0	0/0	0/0	0/0	0/1	0/1	0/1	1/1	0/1	0/0	0/0	1/1	0/0	0/1	0/0	0/0	0/1	0/1	0/0	1/1	0/0	0/0	0/0	0/0	0/0	0/1	1/1	0/0	0/0	0/0	0/0	0/0	0/0	0/0	0/0	0/0	0/0	0/0	0/0	0/0
scaffold_3	19265376	8139	C	T	.	PASS	NS=91;AF=0.995,0.005;AC=1;AN=84	GT	0/0	0/0	0/0	0/0	0/0	0/0	0/0	0/0	0/0	0/0	0/0	0/0	0/0	0/0	0/0	0/0	0/0	0/0	0/0	0/0	0/0	0/0	0/0	0/0	0/0	0/0	0/0	0/0	0/0	0/0	0/0	0/0	0/0	0/0	0/0	0/0	0/0	0/0	1/0	0/0	0/0	0/0
scaffold_3	19265602	8140	C	A	.	PASS	NS=91;AF=0.995,0.005;AC=1;AN=84	GT	0/0	0/0	0/0	0/0	0/0	0/0	0/0	0/0	0/0	0/0	0/0	0/0	0/0	0/0	0/0	0/0	0/0	0/0	0/0	0/0	0/0	0/0	0/0	0/0	0/0	0/0	0/0	0/0	0/0	0/0	0/0	0/0	0/0	0/0	0/0	0/0	0/0	1/0	0/0	0/0	0/0	0/0
scaffold_3	19340409	8144	A	C	.	PASS	NS=91;AF=0.995,0.005;AC=1;AN=84	GT	0/0	0/0	0/0	0/0	0/0	0/0	0/0	0/0	0/0	0/0	0/0	0/0	0/0	0/0	0/0	0/1	0/0	0/0	0/0	0/0	0/0	0/0	0/0	0/0	0/0	0/0	0/0	0/0	0/0	0/0	0/0	0/0	0/0	0/0	0/0	0/0	0/0	0/0	0/0	0/0	0/0	0/0
scaffold_3	19340276	8145	A	T	.	PASS	NS=91;AF=0.984,0.016;AC=3;AN=84	GT	0/0	0/0	0/0	0/0	0/0	0/0	0/0	0/0	0/0	0/0	0/0	0/0	0/0	0/0	0/0	0/0	0/0	0/0	0/0	0/0	0/0	0/0	0/0	0/0	0/0	0/0	0/0	0/0	0/0	0/0	0/0	0/0	0/0	0/0	0/0	0/0	0/0	0/0	0/0	1/0	1/0	1/0
scaffold_3	19468492	8163	C	A	.	PASS	NS=91;AF=0.995,0.005;AC=1;AN=84	GT	0/0	0/0	0/0	0/0	0/0	0/0	0/0	0/0	0/0	0/0	0/0	0/0	0/0	0/0	0/0	1/0	0/0	0/0	0/0	0/0	0/0	0/0	0/0	0/0	0/0	0/0	0/0	0/0	0/0	0/0	0/0	0/0	0/0	0/0	0/0	0/0	0/0	0/0	0/0	0/0	0/0	0/0
scaffold_3	19564326	8170	A	G	.	PASS	NS=91;AF=0.973,0.027;AC=5;AN=84	GT	0/0	0/0	0/0	0/0	0/0	0/0	0/0	0/0	0/0	0/0	0/0	0/0	0/0	0/0	0/0	0/0	0/0	0/0	0/0	0/0	0/0	0/0	0/0	0/0	0/0	0/0	0/0	0/0	0/0	0/0	0/0	0/0	0/0	0/0	0/0	0/0	0/0	0/1	0/1	0/1	0/1	0/1
scaffold_3	19564224	8171	C	T	.	PASS	NS=91;AF=0.989,0.011;AC=2;AN=84	GT	0/0	1/1	0/0	0/0	0/0	0/0	0/0	0/0	0/0	0/0	0/0	0/0	0/0	0/0	0/0	0/0	0/0	0/0	0/0	0/0	0/0	0/0	0/0	0/0	0/0	0/0	0/0	0/0	0/0	0/0	0/0	0/0	0/0	0/0	0/0	0/0	0/0	0/0	0/0	0/0	0/0	0/0
scaffold_3	20038486	8200	T	G	.	PASS	NS=91;AF=0.989,0.011;AC=2;AN=84	GT	0/0	0/0	0/0	0/0	0/0	0/0	0/0	0/0	0/0	0/0	0/0	0/0	0/0	0/0	0/0	0/0	0/0	0/0	0/0	0/0	0/0	0/0	0/0	1/0	0/0	0/0	0/0	0/0	0/0	0/0	0/0	0/0	0/0	0/0	0/0	0/0	0/0	0/0	0/0	0/0	0/0	1/0
scaffold_3	20208687	8211	C	A	.	PASS	NS=91;AF=0.874,0.126;AC=23;AN=84	GT	0/0	0/0	0/0	0/0	1/0	1/0	0/0	0/0	1/0	1/1	1/0	1/0	1/0	1/0	1/0	1/0	0/0	0/0	1/0	1/0	1/0	1/1	0/0	1/0	1/0	1/0	1/1	1/0	0/0	0/0	0/0	0/0	0/0	0/0	0/0	0/0	1/0	0/0	0/0	0/0	0/0	0/0
scaffold_3	20208580	8212	T	G	.	PASS	NS=91;AF=0.951,0.049;AC=9;AN=84	GT	0/0	0/0	0/0	0/0	0/0	0/0	0/0	0/0	0/1	0/0	0/1	0/0	0/0	0/0	0/0	0/0	0/0	0/0	0/1	0/1	0/1	0/0	0/0	0/0	0/0	0/1	0/0	0/1	1/1	0/0	0/0	0/0	0/0	0/0	0/0	0/0	0/0	0/0	0/0	0/0	0/0	0/0
scaffold_3	2022103	8213	G	A	.	PASS	NS=91;AF=0.94,0.06;AC=11;AN=84	GT	0/0	0/0	0/0	0/0	0/0	0/0	0/0	0/0	1/0	1/0	1/0	0/0	0/0	1/0	0/0	0/0	1/0	1/0	1/0	1/0	0/0	0/0	0/0	0/0	1/0	0/0	1/1	0/0	0/0	0/0	0/0	0/0	0/0	0/0	0/0	0/0	0/0	0/0	0/0	0/0	0/0	0/0
scaffold_3	2022008	8214	G	T	.	PASS	NS=91;AF=0.995,0.005;AC=1;AN=84	GT	0/0	0/0	0/0	0/0	0/0	0/0	1/0	0/0	0/0	0/0	0/0	0/0	0/0	0/0	0/0	0/0	0/0	0/0	0/0	0/0	0/0	0/0	0/0	0/0	0/0	0/0	0/0	0/0	0/0	0/0	0/0	0/0	0/0	0/0	0/0	0/0	0/0	0/0	0/0	0/0	0/0	0/0
scaffold_3	203464	8223	C	A	.	PASS	NS=91;AF=0.995,0.005;AC=1;AN=84	GT	0/0	0/0	0/0	0/0	0/0	0/0	0/0	0/0	0/0	0/0	0/0	0/0	0/0	0/0	0/0	0/0	0/0	0/0	0/0	0/0	0/0	0/0	0/0	0/0	0/0	0/0	0/0	0/0	0/0	0/0	0/0	1/0	0/0	0/0	0/0	0/0	0/0	0/0	0/0	0/0	0/0	0/0
scaffold_3	2038364	8224	C	T	.	PASS	NS=91;AF=0.989,0.011;AC=2;AN=84	GT	0/0	0/0	0/0	0/0	0/0	0/0	0/0	0/0	0/0	1/0	0/0	0/0	0/0	0/0	0/0	0/0	0/0	0/0	0/0	0/0	0/0	0/0	0/0	0/0	1/0	0/0	0/0	0/0	0/0	0/0	0/0	0/0	0/0	0/0	0/0	0/0	0/0	0/0	0/0	0/0	0/0	0/0
scaffold_3	20458493	8240	T	A	.	PASS	NS=91;AF=0.995,0.005;AC=1;AN=84	GT	0/0	0/0	0/0	0/0	0/0	0/0	0/1	0/0	0/0	0/0	0/0	0/0	0/0	0/0	0/0	0/0	0/0	0/0	0/0	0/0	0/0	0/0	0/0	0/0	0/0	0/0	0/0	0/0	0/0	0/0	0/0	0/0	0/0	0/0	0/0	0/0	0/0	0/0	0/0	0/0	0/0	0/0
scaffold_3	20514764	8256	T	C	.	PASS	NS=91;AF=0.879,0.121;AC=22;AN=84	GT	1/0	0/0	1/0	1/1	0/0	0/0	0/0	0/0	0/0	0/0	0/0	1/1	1/0	0/0	0/0	1/0	1/0	0/0	1/0	0/0	0/0	0/0	1/0	1/0	1/1	1/0	1/0	0/0	0/0	1/0	0/0	1/1	1/0	1/1	0/0	0/0	0/0	0/0	0/0	0/0	0/0	0/0
scaffold_3	20530425	8261	T	C	.	PASS	NS=91;AF=0.989,0.011;AC=2;AN=84	GT	0/0	0/0	0/0	0/0	0/0	0/0	0/0	0/0	0/0	0/0	0/0	0/0	0/0	0/0	0/0	0/0	0/0	0/0	0/0	0/0	0/0	0/0	0/0	0/0	0/0	0/0	0/0	0/0	0/0	0/0	0/0	0/0	0/0	0/0	0/0	0/0	0/0	1/1	0/0	0/0	0/0	0/0
scaffold_3	20532151	8262	T	C	.	PASS	NS=91;AF=0.94,0.06;AC=11;AN=84	GT	1/0	1/1	1/0	0/0	0/0	0/0	0/0	0/0	0/0	0/0	0/0	0/0	1/0	0/0	0/0	0/0	0/0	1/0	0/0	0/0	0/0	0/0	0/0	0/0	0/0	0/0	0/0	0/0	0/0	0/0	0/0	0/0	1/0	0/0	1/0	0/0	0/0	0/0	0/0	1/0	1/0	1/0
scaffold_3	20572140	8267	C	T	.	PASS	NS=91;AF=0.967,0.033;AC=6;AN=84	GT	0/0	0/0	0/1	0/1	0/0	0/0	0/0	0/0	0/0	0/0	0/0	0/0	0/0	0/0	0/0	0/1	0/0	0/0	0/0	0/0	0/0	0/0	0/0	0/0	0/0	0/0	0/0	0/0	0/1	0/0	0/1	0/0	0/0	0/0	0/1	0/0	0/0	0/0	0/0	0/0	0/0	0/0
scaffold_3	20662834	8275	A	G	.	PASS	NS=91;AF=0.984,0.016;AC=3;AN=84	GT	0/0	0/0	0/0	0/0	0/0	0/0	0/0	0/0	0/0	0/0	0/0	0/0	0/0	0/0	0/0	0/0	0/0	0/0	0/0	0/0	0/0	0/0	0/0	0/0	0/0	0/0	0/0	0/0	0/0	0/0	0/0	0/0	0/0	0/0	0/0	0/0	0/0	1/1	0/1	0/0	0/0	0/0
scaffold_3	20662713	8276	C	T	.	PASS	NS=91;AF=0.995,0.005;AC=1;AN=84	GT	0/0	0/0	0/0	0/0	0/0	0/0	0/0	0/0	0/0	0/0	0/0	0/0	0/0	0/0	0/0	0/0	0/0	0/0	1/0	0/0	0/0	0/0	0/0	0/0	0/0	0/0	0/0	0/0	0/0	0/0	0/0	0/0	0/0	0/0	0/0	0/0	0/0	0/0	0/0	0/0	0/0	0/0
scaffold_3	20670544	8278	A	G	.	PASS	NS=91;AF=0.995,0.005;AC=1;AN=84	GT	0/0	0/0	0/0	0/0	0/0	0/0	0/0	0/0	0/0	0/0	0/0	0/0	0/0	0/0	0/0	0/0	0/0	0/0	0/0	0/0	0/0	0/0	0/0	0/0	0/0	0/0	0/0	0/0	0/0	0/0	0/0	0/0	0/0	0/0	0/0	0/0	0/0	0/0	1/0	0/0	0/0	0/0
scaffold_3	20745562	8289	G	T	.	PASS	NS=91;AF=0.973,0.027;AC=5;AN=84	GT	0/0	0/1	0/1	0/0	1/1	0/0	0/0	0/0	0/0	0/0	0/0	0/0	0/0	0/0	0/0	0/0	0/0	0/0	0/0	0/0	0/0	0/0	0/0	0/0	0/0	0/0	0/0	0/0	0/0	0/0	0/0	0/0	0/0	0/0	0/0	0/1	0/0	0/0	0/0	0/0	0/0	0/0
scaffold_3	20804312	8309	T	C	.	PASS	NS=91;AF=0.769,0.231;AC=42;AN=84	GT	1/1	1/1	0/1	0/1	0/0	1/1	0/0	0/1	0/0	0/1	0/1	1/1	0/1	1/1	1/1	1/1	0/1	0/0	0/0	0/0	0/1	1/1	0/1	0/1	1/1	1/1	1/1	0/0	0/1	0/1	0/0	0/0	0/1	0/0	0/1	0/0	0/1	1/1	1/1	0/0	0/0	0/1
scaffold_3	20823873	8311	C	T	.	PASS	NS=91;AF=0.995,0.005;AC=1;AN=84	GT	0/0	0/0	0/0	0/0	0/1	0/0	0/0	0/0	0/0	0/0	0/0	0/0	0/0	0/0	0/0	0/0	0/0	0/0	0/0	0/0	0/0	0/0	0/0	0/0	0/0	0/0	0/0	0/0	0/0	0/0	0/0	0/0	0/0	0/0	0/0	0/0	0/0	0/0	0/0	0/0	0/0	0/0
scaffold_3	2084097	8313	A	G	.	PASS	NS=91;AF=0.956,0.044;AC=4;AN=84	GT	0/0	0/0	0/0	0/0	0/0	0/0	0/0	0/0	0/0	0/0	0/0	0/0	0/0	0/0	0/0	0/0	0/0	0/0	0/0	0/0	0/0	0/0	0/0	0/0	0/0	0/0	0/0	0/0	0/0	0/0	0/0	0/0	0/0	0/0	0/0	0/0	0/0	1/1	0/0	0/1	0/1	0/0
scaffold_3	2083986	8314	G	C	.	PASS	NS=91;AF=0.896,0.104;AC=19;AN=84	GT	0/0	0/0	0/1	0/0	0/0	0/0	0/0	0/0	0/0	0/0	0/0	1/1	0/1	0/0	0/0	0/0	0/0	0/1	0/0	0/0	0/0	0/0	1/1	0/1	0/0	0/0	0/0	0/0	0/0	0/0	0/1	1/1	0/0	0/0	0/0	0/0	0/0	0/0	1/1	1/1	1/1	1/1
scaffold_3	20890326	8316	T	A	.	PASS	NS=91;AF=0.973,0.027;AC=5;AN=84	GT	0/0	0/0	0/0	0/0	1/0	0/0	0/0	0/0	0/0	0/0	0/0	0/0	0/0	0/0	1/0	0/0	0/0	0/0	0/0	0/0	0/0	0/0	0/0	0/0	0/0	0/0	0/0	0/0	0/0	0/0	0/0	0/0	0/0	0/0	1/1	1/0	0/0	0/0	0/0	0/0	0/0	0/0
scaffold_3	21010502	8343	A	T	.	PASS	NS=91;AF=0.956,0.044;AC=8;AN=84	GT	0/0	0/0	0/0	0/0	0/0	0/0	0/0	0/0	0/0	0/0	0/0	0/0	0/0	0/0	0/0	0/0	0/0	0/0	0/0	0/0	0/0	0/0	0/0	0/0	0/0	0/0	0/0	0/0	0/0	0/0	0/0	0/0	0/0	0/0	0/0	0/0	0/0	1/1	0/0	1/1	1/1	1/1
scaffold_3	21014509	8344	C	T	.	PASS	NS=91;AF=0.995,0.005;AC=1;AN=84	GT	0/0	0/0	0/0	0/0	0/0	0/0	0/0	0/0	0/0	0/0	0/0	0/0	0/0	0/0	0/0	0/0	0/0	0/0	0/0	0/0	0/0	0/0	0/0	0/0	0/0	0/0	0/0	0/0	0/0	0/0	0/0	0/0	0/0	0/0	0/0	0/0	0/0	1/0	0/0	0/0	0/0	0/0
scaffold_3	2101763	8347	G	T	.	PASS	NS=91;AF=0.967,0.033;AC=6;AN=84	GT	0/0	0/0	0/0	0/0	0/1	0/1	0/0	0/0	0/1	0/0	0/0	0/0	0/0	0/0	0/0	0/0	0/0	0/0	0/0	0/1	0/0	0/0	0/0	0/0	0/0	0/0	0/1	0/0	0/0	0/0	0/0	0/0	0/0	0/0	0/1	0/0	0/0	0/0	0/0	0/0	0/0	0/0
scaffold_3	21071519	8353	G	A	.	PASS	NS=91;AF=0.978,0.022;AC=4;AN=84	GT	0/0	0/0	0/0	0/0	0/0	0/0	0/0	0/0	0/0	0/0	0/0	0/0	0/0	0/0	0/0	0/0	0/0	0/0	0/0	0/0	0/0	0/0	1/0	1/0	0/0	0/0	0/0	0/0	0/0	0/0	0/0	0/0	0/0	0/0	0/0	0/0	0/0	0/0	0/0	1/0	1/0	0/0
scaffold_3	21071475	8354	A	G	.	PASS	NS=91;AF=0.984,0.016;AC=3;AN=84	GT	0/0	0/0	0/0	0/0	0/0	0/0	0/0	0/0	0/0	0/0	0/0	0/0	0/0	0/0	0/0	0/0	0/0	0/0	0/0	0/0	0/0	0/0	0/0	0/0	0/0	0/0	0/0	0/0	0/0	0/0	0/0	0/0	0/0	0/0	0/0	0/0	0/0	1/0	1/1	0/0	0/0	0/0
scaffold_3	21098441	8357	C	T	.	PASS	NS=91;AF=0.989,0.011;AC=2;AN=84	GT	0/0	0/0	0/0	0/0	0/0	0/0	0/0	0/0	0/0	0/0	0/0	0/0	0/0	0/0	0/0	0/0	0/0	0/0	0/0	0/0	0/0	0/0	0/0	0/0	0/0	0/0	0/0	0/0	0/0	0/0	0/0	0/0	0/0	0/0	0/0	0/0	0/0	0/0	0/0	1/0	1/0	0/0
scaffold_3	21100255	8359	T	C	.	PASS	NS=91;AF=0.857,0.143;AC=26;AN=84	GT	0/0	0/0	0/0	1/0	0/0	0/0	1/0	0/0	1/0	1/0	0/0	0/0	0/0	1/0	1/0	1/0	0/0	0/0	1/0	1/0	1/0	0/0	1/1	1/0	1/0	1/1	1/1	1/1	1/1	0/0	1/0	0/0	1/0	0/0	0/0	0/0	1/1	0/0	0/0	0/0	0/0	0/0
scaffold_3	21109702	8361	C	T	.	PASS	NS=91;AF=0.995,0.005;AC=1;AN=84	GT	0/0	0/0	0/0	0/0	0/0	0/0	0/0	0/0	0/0	0/0	0/0	0/0	0/0	0/0	0/0	0/0	0/0	0/0	0/0	0/0	0/0	0/0	0/0	0/0	0/0	0/0	0/0	0/0	0/0	0/0	0/0	0/0	0/0	0/0	0/0	0/0	0/0	1/0	0/0	0/0	0/0	0/0
scaffold_3	21109938	8362	G	A	.	PASS	NS=91;AF=0.989,0.011;AC=2;AN=84	GT	0/0	0/0	0/0	0/0	0/0	0/0	0/0	0/0	0/0	0/0	0/0	0/0	0/0	0/0	0/0	0/0	0/0	0/0	0/0	0/0	0/0	0/0	0/0	0/0	0/0	0/0	0/0	0/0	0/0	0/0	0/0	0/0	0/0	0/0	0/0	0/0	0/0	0/0	0/0	1/0	1/0	0/0
scaffold_3	21126663	8364	C	T	.	PASS	NS=91;AF=0.912,0.088;AC=16;AN=84	GT	0/0	0/0	0/0	0/1	0/0	0/0	0/0	1/1	0/0	0/0	0/0	0/0	0/0	0/0	0/0	0/1	0/1	1/1	0/0	0/0	0/0	0/0	0/1	0/1	0/0	0/0	0/1	0/0	0/0	0/1	0/1	0/0	0/0	0/0	0/0	0/0	0/0	0/0	0/0	0/1	0/1	1/1
scaffold_3	21143194	8368	A	G	.	PASS	NS=91;AF=0.995,0.005;AC=1;AN=84	GT	0/0	0/0	0/0	0/0	0/0	0/0	1/0	0/0	0/0	0/0	0/0	0/0	0/0	0/0	0/0	0/0	0/0	0/0	0/0	0/0	0/0	0/0	0/0	0/0	0/0	0/0	0/0	0/0	0/0	0/0	0/0	0/0	0/0	0/0	0/0	0/0	0/0	0/0	0/0	0/0	0/0	0/0
scaffold_3	21306880	8377	A	G	.	PASS	NS=91;AF=0.995,0.005;AC=1;AN=84	GT	0/0	0/0	0/0	0/0	0/0	0/0	0/0	0/0	0/0	0/0	0/0	0/0	0/0	0/0	0/0	0/0	0/0	0/0	0/0	0/0	0/0	0/0	0/0	0/0	0/0	0/0	0/0	0/0	0/0	0/0	0/0	0/0	0/0	0/0	0/0	0/0	0/0	0/0	0/1	0/0	0/0	0/0
scaffold_3	21343128	8384	A	G	.	PASS	NS=91;AF=0.995,0.005;AC=1;AN=84	GT	0/0	0/0	0/0	0/0	0/0	0/0	0/0	0/0	0/0	0/0	0/0	0/0	0/0	0/0	0/0	0/0	0/0	0/0	0/0	0/0	0/0	0/0	0/0	0/0	0/0	0/0	0/0	0/0	0/0	0/0	0/0	0/0	0/0	0/0	0/0	0/0	0/0	1/0	0/0	0/0	0/0	0/0
scaffold_3	21387575	8396	C	G	.	PASS	NS=91;AF=0.995,0.005;AC=1;AN=84	GT	0/0	0/0	0/0	0/0	0/0	0/0	0/0	0/0	0/0	0/0	0/0	0/0	0/0	0/0	0/0	0/0	0/0	0/0	0/0	0/0	0/0	0/0	0/0	0/0	0/0	0/0	0/0	0/0	0/0	0/0	0/0	0/0	0/0	0/0	0/0	0/0	0/0	0/0	0/0	0/0	0/0	1/0
scaffold_3	214112	8400	G	T	.	PASS	NS=91;AF=0.995,0.005;AC=1;AN=84	GT	0/0	0/0	0/0	0/0	0/0	0/0	0/0	0/0	0/0	0/0	0/0	0/0	0/0	0/0	0/0	0/0	0/0	0/0	0/0	0/0	0/0	0/0	0/0	0/0	0/0	0/0	0/0	0/0	0/0	0/0	0/0	0/0	0/0	0/0	0/0	0/0	0/0	0/1	0/0	0/0	0/0	0/0
scaffold_3	21512883	8403	C	A	.	PASS	NS=91;AF=0.984,0.016;AC=3;AN=84	GT	0/0	0/0	0/0	0/0	0/0	0/0	0/0	0/0	0/0	0/0	0/0	0/0	0/0	0/0	0/0	0/0	0/0	0/0	0/0	0/0	0/0	0/0	0/0	0/0	0/0	0/0	0/0	1/0	1/0	0/0	0/0	0/0	0/0	0/0	0/0	0/0	0/0	1/0	0/0	0/0	0/0	0/0
scaffold_3	21512809	8404	A	G	.	PASS	NS=91;AF=0.995,0.005;AC=1;AN=84	GT	0/0	0/0	0/0	0/0	0/0	0/0	0/0	0/0	0/0	0/0	0/0	0/0	0/0	0/0	0/0	0/0	0/0	0/0	0/0	0/0	0/0	0/0	0/0	0/0	0/0	0/0	0/0	0/0	0/0	0/0	0/0	0/0	0/0	0/0	0/0	0/0	0/0	0/0	0/0	0/0	0/0	1/0
scaffold_3	21625301	8418	T	A	.	PASS	NS=91;AF=0.995,0.005;AC=1;AN=84	GT	0/0	0/0	0/0	0/0	0/0	0/0	0/0	0/0	0/0	0/0	0/0	0/0	0/0	0/0	0/0	0/0	0/0	0/0	0/0	0/0	0/0	0/0	0/0	0/0	0/0	0/0	0/0	0/0	0/0	0/0	0/0	0/0	0/0	0/0	0/0	0/0	0/0	0/0	0/0	0/0	0/0	0/1
scaffold_3	21630904	8420	T	A	.	PASS	NS=91;AF=0.61,0.39;AC=39;AN=84	GT	0/1	0/0	0/0	0/0	0/0	0/0	0/1	0/1	1/1	1/1	1/1	1/1	1/1	0/0	0/0	0/0	0/1	0/0	1/1	0/1	0/1	1/1	0/1	0/1	1/1	1/1	1/1	1/1	1/1	0/0	0/0	1/1	1/1	1/1	0/0	0/1	0/0	0/0	0/0	0/0	0/0	0/0
scaffold_3	21649036	8425	G	A	.	PASS	NS=91;AF=0.879,0.121;AC=22;AN=84	GT	0/0	0/1	1/1	0/1	0/0	0/1	0/1	0/1	0/0	0/0	0/0	0/0	0/0	0/1	0/1	1/1	0/1	1/1	0/0	0/0	0/0	0/0	1/1	0/0	0/0	0/0	0/0	0/0	0/0	1/1	0/1	0/0	0/0	0/0	0/1	0/0	1/1	0/0	0/0	0/0	0/0	0/0
scaffold_3	2165049	8429	C	G	.	PASS	NS=91;AF=0.896,0.104;AC=19;AN=84	GT	0/0	1/0	0/0	1/0	1/0	0/0	0/0	1/0	0/0	0/0	1/0	0/0	0/0	1/0	1/0	1/0	1/0	0/0	1/0	0/0	0/0	1/1	0/0	1/0	0/0	0/0	0/0	0/0	0/0	0/0	0/0	0/0	0/0	1/1	1/1	1/1	0/0	0/0	0/0	0/0	0/0	0/0
scaffold_3	21701646	8434	C	T	.	PASS	NS=91;AF=0.989,0.011;AC=2;AN=84	GT	0/0	0/0	0/0	0/0	0/0	0/0	0/1	0/1	0/0	0/0	0/0	0/0	0/0	0/0	0/0	0/0	0/0	0/0	0/0	0/0	0/0	0/0	0/0	0/0	0/0	0/0	0/0	0/0	0/0	0/0	0/0	0/0	0/0	0/0	0/0	0/0	0/0	0/0	0/0	0/0	0/0	0/0
scaffold_3	217498	8437	C	A	.	PASS	NS=91;AF=0.753,0.247;AC=45;AN=84	GT	1/0	1/1	1/1	1/0	0/0	0/0	1/0	1/1	1/0	0/0	1/0	1/1	1/1	1/0	1/0	0/0	1/0	1/1	0/0	1/0	1/0	1/1	1/1	0/0	0/0	0/0	0/0	0/0	0/0	1/0	0/0	1/0	1/1	1/1	0/0	1/1	1/1	1/0	1/1	1/1	1/1	1/1
scaffold_3	21768176	8442	G	A	.	PASS	NS=91;AF=0.89,0.11;AC=20;AN=84	GT	0/0	0/0	0/1	1/1	0/0	0/0	0/0	0/0	0/1	0/0	0/0	0/0	0/1	0/0	0/0	0/0	0/0	0/0	0/1	0/0	1/1	0/1	0/0	0/0	0/1	0/0	1/1	1/1	1/1	0/0	0/1	0/0	0/0	0/1	0/0	0/0	1/1	0/0	0/0	0/0	0/0	0/0
scaffold_3	2176990	8443	A	G	.	PASS	NS=91;AF=0.995,0.005;AC=1;AN=84	GT	0/0	0/0	0/0	0/0	0/0	0/0	0/0	0/0	0/0	0/0	0/0	0/0	0/0	0/0	0/0	0/0	0/0	0/0	0/0	0/0	0/0	0/0	0/1	0/0	0/0	0/0	0/0	0/0	0/0	0/0	0/0	0/0	0/0	0/0	0/0	0/0	0/0	0/0	0/0	0/0	0/0	0/0
scaffold_3	21849718	8453	C	A	.	PASS	NS=91;AF=0.533,0.467;AC=24;AN=84	GT	0/0	0/0	0/1	0/0	0/0	0/0	0/0	0/0	0/0	0/0	0/0	0/0	0/0	0/0	0/0	0/0	1/1	0/1	0/0	0/0	0/0	0/0	0/0	0/1	0/0	0/0	0/0	0/0	0/0	1/1	0/1	1/1	1/1	0/1	0/0	0/0	0/1	1/1	1/1	1/1	1/1	1/1
scaffold_3	21922349	8466	C	T	.	PASS	NS=91;AF=0.857,0.143;AC=26;AN=84	GT	1/0	0/0	1/0	1/0	1/0	0/0	0/0	0/0	1/0	0/0	0/0	1/1	1/0	1/1	1/0	1/0	0/0	1/1	0/0	0/0	0/0	0/0	0/0	0/0	0/0	0/0	0/0	1/0	0/0	1/0	1/0	1/1	1/1	1/1	0/0	0/0	1/1	1/0	0/0	0/0	0/0	0/0
scaffold_3	21934976	8468	A	C	.	PASS	NS=91;AF=0.846,0.154;AC=28;AN=84	GT	0/0	0/0	0/0	0/0	0/0	0/0	0/0	0/0	1/1	1/1	1/1	0/0	0/0	0/0	0/0	0/0	1/0	1/0	1/1	1/1	1/1	1/1	0/0	0/0	1/1	1/1	1/1	1/1	1/1	1/0	1/0	0/0	0/0	0/0	0/0	0/0	0/0	0/0	0/0	0/0	0/0	0/0
scaffold_3	2196638	8471	A	G	.	PASS	NS=91;AF=0.989,0.011;AC=2;AN=84	GT	0/0	0/0	0/0	0/0	0/0	0/0	0/0	0/0	0/0	0/0	0/0	0/0	0/0	0/0	0/0	0/0	0/0	0/0	0/0	0/0	0/0	0/0	0/0	0/0	0/0	0/0	0/0	0/0	0/0	0/0	0/0	0/0	0/0	0/0	0/0	0/0	0/0	0/1	0/1	0/0	0/0	0/0
scaffold_3	22013020	8483	G	A	.	PASS	NS=91;AF=0.989,0.011;AC=2;AN=84	GT	0/0	0/0	0/0	0/0	0/0	0/0	0/0	0/0	0/0	0/0	0/0	0/0	0/0	0/0	0/0	0/0	0/0	0/0	0/0	0/0	0/0	0/0	0/0	0/0	0/0	0/0	0/0	0/0	0/0	0/0	0/0	0/0	0/0	0/0	0/0	0/0	0/0	0/0	0/0	1/0	1/0	0/0
scaffold_3	22035353	8489	T	C	.	PASS	NS=91;AF=0.989,0.011;AC=2;AN=84	GT	0/0	0/0	0/0	0/0	0/0	0/0	0/0	0/0	0/0	0/0	0/0	0/0	0/0	0/0	0/0	0/0	0/0	0/0	0/0	0/0	0/0	0/0	0/0	0/0	0/0	0/0	0/0	0/0	0/0	0/0	0/0	0/0	0/0	0/0	0/0	0/0	0/0	0/0	0/0	0/1	0/1	0/0
scaffold_3	22098961	8494	C	T	.	PASS	NS=91;AF=0.995,0.005;AC=1;AN=84	GT	0/0	0/0	0/0	0/0	0/0	0/0	0/0	0/0	0/0	0/0	0/0	0/0	0/0	0/0	0/0	0/0	0/0	0/0	0/0	0/0	0/0	0/0	0/0	0/0	0/0	0/0	0/0	0/0	0/0	0/0	0/0	0/0	0/0	0/0	0/0	0/0	0/0	0/0	1/0	0/0	0/0	0/0
scaffold_3	22134439	8500	G	C	.	PASS	NS=91;AF=0.984,0.016;AC=3;AN=84	GT	0/0	0/0	0/0	0/0	0/0	0/0	0/0	0/0	0/0	0/0	0/0	0/0	0/0	0/0	0/0	0/0	0/0	0/0	0/0	0/0	0/0	0/0	0/0	0/0	0/0	0/0	0/0	0/0	0/0	0/0	0/0	0/0	0/0	0/0	0/0	0/0	0/0	0/1	0/0	0/1	0/1	0/0
scaffold_3	22153330	8501	G	A	.	PASS	NS=91;AF=0.835,0.165;AC=30;AN=84	GT	1/1	0/1	0/1	0/0	0/1	0/1	0/0	0/0	0/0	0/0	0/0	1/1	1/1	0/1	0/1	0/0	0/0	0/0	0/0	0/0	0/0	0/0	0/0	1/1	0/0	0/0	0/0	0/0	0/0	1/1	1/1	1/1	1/1	1/1	1/1	1/1	1/1	0/0	0/0	0/0	0/0	0/0
scaffold_3	2216017	8504	G	C	.	PASS	NS=91;AF=0.918,0.082;AC=15;AN=84	GT	0/0	0/0	1/1	0/0	0/0	0/0	0/0	0/1	0/0	0/0	0/0	0/0	0/0	0/1	0/1	0/0	0/1	0/1	0/0	0/0	0/0	0/0	0/0	0/0	0/0	0/0	0/0	0/0	0/0	0/1	0/1	0/0	0/0	1/1	0/0	0/0	0/1	0/0	1/1	0/0	0/0	0/1
scaffold_3	22174715	8505	C	A	.	PASS	NS=91;AF=0.995,0.005;AC=1;AN=84	GT	0/0	0/0	0/0	0/0	0/0	0/0	0/0	0/0	0/0	0/0	0/0	0/0	0/0	0/0	0/0	0/0	0/0	0/0	0/0	0/0	0/0	0/0	0/0	0/0	0/0	0/0	0/0	0/0	1/0	0/0	0/0	0/0	0/0	0/0	0/0	0/0	0/0	0/0	0/0	0/0	0/0	0/0
scaffold_3	22174677	8506	C	T	.	PASS	NS=91;AF=0.945,0.055;AC=10;AN=84	GT	0/0	0/0	0/0	1/1	0/0	1/0	0/0	0/0	0/0	0/0	0/0	0/0	0/0	0/0	0/0	0/0	1/1	0/0	0/0	0/0	0/0	0/0	0/0	0/0	0/0	0/0	0/0	0/0	0/0	1/1	1/1	0/0	0/0	0/0	0/0	0/0	1/0	0/0	0/0	0/0	0/0	0/0
scaffold_3	22210569	8509	T	A	.	PASS	NS=91;AF=0.857,0.143;AC=26;AN=84	GT	1/0	0/0	1/0	1/0	1/1	1/1	0/0	0/0	0/0	1/0	1/0	0/0	1/0	0/0	0/0	0/0	1/1	1/0	0/0	0/0	1/0	0/0	0/0	1/1	1/0	1/0	0/0	0/0	0/0	1/0	1/1	0/0	0/0	0/0	1/1	1/1	1/0	0/0	0/0	0/0	0/0	0/0
scaffold_3	22214868	8510	C	T	.	PASS	NS=91;AF=0.995,0.005;AC=1;AN=84	GT	0/0	0/0	0/0	0/0	0/0	0/0	0/0	0/0	0/0	0/0	0/0	0/0	0/0	0/0	0/0	0/0	0/0	0/0	0/0	0/0	0/0	0/0	0/0	0/0	0/0	0/0	0/0	0/0	0/0	0/0	0/0	0/0	0/0	0/0	0/0	0/1	0/0	0/0	0/0	0/0	0/0	0/0
scaffold_3	22271314	8519	A	G	.	PASS	NS=91;AF=0.989,0.011;AC=2;AN=84	GT	0/0	0/0	0/0	0/1	0/0	0/0	0/0	0/0	0/0	0/0	0/0	0/0	0/0	0/0	0/0	0/0	0/0	0/0	0/0	0/0	0/0	0/0	0/0	0/0	0/0	0/0	0/0	0/0	0/0	0/0	0/1	0/0	0/0	0/0	0/0	0/0	0/0	0/0	0/0	0/0	0/0	0/0
scaffold_3	22281485	8522	T	C	.	PASS	NS=91;AF=0.967,0.033;AC=6;AN=84	GT	0/0	0/0	0/0	0/0	0/0	0/0	0/0	0/0	0/0	0/0	0/0	0/0	0/0	0/0	0/0	0/0	0/0	0/0	0/0	0/0	0/0	0/0	0/0	0/0	0/0	0/0	0/0	0/0	0/0	0/0	0/0	0/0	0/0	0/0	0/0	0/0	0/0	1/1	1/1	1/0	1/0	0/0
scaffold_3	22293216	8525	A	G	.	PASS	NS=91;AF=0.973,0.027;AC=5;AN=84	GT	0/0	0/0	0/0	0/0	0/0	0/0	0/0	1/0	0/0	0/0	0/0	0/0	0/0	0/0	0/0	0/0	0/0	0/0	0/0	0/0	0/0	0/0	0/0	0/0	0/0	0/0	0/0	0/0	0/0	0/0	0/0	0/0	0/0	0/0	0/0	0/0	0/0	0/0	0/0	1/1	1/1	0/0
scaffold_3	22316642	8529	C	T	.	PASS	NS=91;AF=0.83,0.17;AC=31;AN=84	GT	0/0	0/0	0/0	0/0	0/0	1/0	0/0	0/0	1/1	1/1	1/0	0/0	0/0	0/0	1/0	0/0	0/0	0/0	1/1	1/1	1/1	1/1	0/0	0/0	1/0	1/1	1/1	1/0	1/0	0/0	0/0	0/0	0/0	0/0	0/0	1/0	0/0	1/0	1/1	1/1	1/1	1/0
scaffold_3	2232906	8542	T	C	.	PASS	NS=91;AF=0.984,0.016;AC=3;AN=84	GT	0/0	0/0	0/0	0/0	0/0	0/0	0/0	0/0	0/0	0/0	0/0	0/0	0/0	0/0	0/0	0/0	0/0	0/0	0/0	0/0	0/0	0/0	0/0	0/0	0/0	0/0	0/0	0/0	0/0	0/0	0/0	0/0	0/0	0/0	0/0	0/0	0/0	0/0	1/0	1/0	1/0	0/0
scaffold_3	22400348	8554	T	G	.	PASS	NS=91;AF=0.995,0.005;AC=1;AN=84	GT	0/0	0/0	0/0	0/0	0/0	0/0	0/0	0/0	0/0	0/0	0/0	0/0	0/0	0/0	0/0	0/0	0/0	0/0	0/0	0/0	0/0	0/0	0/0	0/0	0/0	0/0	0/0	0/0	0/0	0/0	0/0	0/0	0/0	0/0	0/0	0/0	0/0	1/0	0/0	0/0	0/0	0/0
scaffold_3	22400250	8555	A	G	.	PASS	NS=91;AF=0.989,0.011;AC=2;AN=84	GT	0/0	0/0	0/0	0/0	0/0	0/0	1/0	1/0	0/0	0/0	0/0	0/0	0/0	0/0	0/0	0/0	0/0	0/0	0/0	0/0	0/0	0/0	0/0	0/0	0/0	0/0	0/0	0/0	0/0	0/0	0/0	0/0	0/0	0/0	0/0	0/0	0/0	0/0	0/0	0/0	0/0	0/0
scaffold_3	22412463	8561	G	A	.	PASS	NS=91;AF=0.989,0.011;AC=2;AN=84	GT	0/0	0/0	0/0	0/0	0/0	0/0	0/0	0/0	0/0	0/0	0/0	0/0	0/0	0/0	0/0	0/0	0/0	0/0	0/0	0/0	0/0	0/0	0/0	0/0	0/0	0/0	0/0	1/0	1/0	0/0	0/0	0/0	0/0	0/0	0/0	0/0	0/0	0/0	0/0	0/0	0/0	0/0
scaffold_3	2247232	8571	C	T	.	PASS	NS=91;AF=0.978,0.022;AC=4;AN=84	GT	0/1	0/0	0/0	0/0	0/0	0/0	0/0	0/0	0/0	0/0	0/0	0/0	0/0	0/0	0/0	0/1	0/0	0/0	0/0	0/0	0/0	0/0	0/0	0/1	0/0	0/0	0/0	0/0	0/0	0/0	0/1	0/0	0/0	0/0	0/0	0/0	0/0	0/0	0/0	0/0	0/0	0/0
scaffold_3	22537347	8575	T	C	.	PASS	NS=91;AF=0.681,0.319;AC=58;AN=84	GT	1/1	1/1	1/0	0/0	1/1	1/1	1/1	1/1	1/1	1/1	1/1	0/0	0/0	1/0	1/1	1/1	0/0	0/0	1/1	1/1	1/1	1/1	1/1	1/1	1/1	1/1	1/1	1/1	1/0	0/0	0/0	0/0	0/0	0/0	1/1	1/1	0/0	1/1	1/1	1/1	1/1	1/0
scaffold_3	2259989	8580	T	G	.	PASS	NS=91;AF=0.995,0.005;AC=1;AN=84	GT	0/0	0/0	0/0	0/0	0/0	0/0	0/0	0/0	0/0	0/0	0/0	0/0	0/0	0/0	0/0	0/0	0/0	0/0	0/0	0/0	0/0	0/0	0/0	0/0	0/0	0/0	0/0	0/0	0/0	0/0	0/0	0/0	0/0	0/0	0/0	0/0	0/0	1/0	0/0	0/0	0/0	0/0
scaffold_3	2269335	8594	G	T	.	PASS	NS=91;AF=0.505,0.495;AC=1;AN=84	GT	0/0	0/0	0/0	0/0	0/0	0/0	0/0	1/0	0/0	0/0	0/0	0/0	0/0	0/0	0/0	0/0	0/0	0/0	0/0	0/0	0/0	0/0	0/0	0/0	0/0	0/0	0/0	0/0	0/0	0/0	0/0	0/0	0/0	0/0	0/0	0/0	0/0	0/0	0/0	0/0	0/0	0/0
scaffold_3	2269514	8595	A	T	.	PASS	NS=91;AF=0.995,0.005;AC=1;AN=84	GT	0/0	0/0	0/0	0/0	0/0	0/0	0/0	0/1	0/0	0/0	0/0	0/0	0/0	0/0	0/0	0/0	0/0	0/0	0/0	0/0	0/0	0/0	0/0	0/0	0/0	0/0	0/0	0/0	0/0	0/0	0/0	0/0	0/0	0/0	0/0	0/0	0/0	0/0	0/0	0/0	0/0	0/0
scaffold_3	2299785	8622	A	G	.	PASS	NS=91;AF=0.929,0.071;AC=13;AN=84	GT	0/0	0/0	0/1	0/1	0/0	0/0	0/0	0/0	0/0	0/0	0/1	0/1	0/0	0/0	0/0	0/0	0/1	0/0	0/1	0/0	0/1	0/0	0/1	0/0	0/0	0/0	0/0	0/0	0/0	0/0	0/1	0/1	0/1	0/0	0/1	0/1	0/0	0/0	0/0	0/0	0/0	0/0
scaffold_3	23011328	8627	G	A	.	PASS	NS=91;AF=0.989,0.011;AC=2;AN=84	GT	0/0	0/0	0/0	0/0	0/0	0/0	0/0	0/0	0/0	0/0	0/0	0/0	0/0	0/0	0/0	0/0	0/0	0/0	0/0	0/0	0/0	0/0	0/0	0/0	0/0	0/0	0/0	0/0	0/0	0/0	0/0	0/0	0/0	0/0	0/0	0/0	0/0	0/0	0/0	0/1	0/1	0/0
scaffold_3	232434	8646	G	T	.	PASS	NS=91;AF=0.995,0.005;AC=1;AN=84	GT	0/0	0/0	0/0	0/0	0/0	0/0	0/0	0/0	0/0	0/0	0/0	0/0	0/0	0/0	0/0	0/0	0/0	0/0	1/0	0/0	0/0	0/0	0/0	0/0	0/0	0/0	0/0	0/0	0/0	0/0	0/0	0/0	0/0	0/0	0/0	0/0	0/0	0/0	0/0	0/0	0/0	0/0
scaffold_3	23321663	8659	C	T	.	PASS	NS=91;AF=0.973,0.027;AC=5;AN=84	GT	0/0	0/0	0/0	0/0	0/0	0/0	0/0	0/0	0/0	0/0	0/0	0/0	0/0	0/0	0/0	0/1	0/0	0/0	0/0	0/0	0/0	0/0	0/1	0/0	0/0	0/0	0/0	0/0	0/0	0/0	0/0	0/0	0/0	0/0	0/0	0/0	0/0	0/0	0/0	0/1	0/1	0/1
scaffold_3	2334497	8667	T	C	.	PASS	NS=91;AF=0.929,0.071;AC=13;AN=84	GT	0/0	0/0	0/0	0/0	0/0	0/0	0/0	0/0	1/0	1/0	1/1	0/0	0/0	0/0	0/0	0/0	0/0	0/0	1/1	1/1	1/0	1/0	0/0	0/0	0/0	0/0	0/0	1/0	1/1	0/0	0/0	0/0	0/0	0/0	0/0	0/0	0/0	0/0	0/0	0/0	0/0	0/0
scaffold_3	23379295	8674	A	T	.	PASS	NS=91;AF=0.951,0.049;AC=9;AN=84	GT	0/0	0/0	0/0	0/0	0/0	0/0	0/0	0/0	0/0	0/0	0/0	0/0	0/0	0/0	1/0	0/0	0/0	0/0	0/0	0/0	0/0	0/0	0/0	0/0	0/0	0/0	0/0	0/0	0/0	0/0	0/0	0/0	0/0	0/0	0/0	0/0	0/0	0/0	1/1	1/1	1/1	1/1
scaffold_3	23470614	8687	T	G	.	PASS	NS=91;AF=0.973,0.027;AC=5;AN=84	GT	0/0	0/0	0/0	0/0	0/0	0/0	0/0	0/0	0/0	0/0	0/0	0/0	0/0	0/0	0/0	0/0	0/0	0/0	0/0	0/0	0/0	0/0	0/0	0/0	0/0	0/0	0/0	0/0	0/0	0/0	0/0	0/0	0/0	0/0	0/0	0/0	0/0	1/1	0/0	1/0	1/0	1/0
scaffold_3	23470514	8688	T	A	.	PASS	NS=91;AF=0.802,0.198;AC=36;AN=84	GT	0/1	0/0	0/1	0/1	0/1	0/1	0/0	0/1	0/1	0/1	0/1	0/1	0/1	0/1	0/1	0/1	0/1	0/1	0/1	0/1	0/1	0/1	0/1	0/1	0/1	0/1	0/1	0/1	0/1	0/1	0/1	0/1	0/1	0/1	0/1	0/1	1/1	0/0	0/0	0/0	0/0	0/0
scaffold_3	23515250	8701	G	A	.	PASS	NS=91;AF=0.995,0.005;AC=1;AN=84	GT	0/0	0/0	0/0	0/0	0/0	0/0	0/0	0/0	0/0	0/0	0/0	0/0	0/0	0/0	0/0	0/0	0/0	0/0	0/0	0/0	0/0	0/0	0/0	0/0	0/0	0/0	0/0	0/0	0/0	0/0	0/0	0/0	0/0	0/0	0/0	0/0	0/0	0/0	0/0	0/0	0/0	1/0
scaffold_3	23515101	8702	A	G	.	PASS	NS=91;AF=0.995,0.005;AC=1;AN=84	GT	0/0	0/0	0/0	0/0	0/0	0/0	0/0	0/0	0/0	0/0	0/0	0/0	0/0	0/0	1/0	0/0	0/0	0/0	0/0	0/0	0/0	0/0	0/0	0/0	0/0	0/0	0/0	0/0	0/0	0/0	0/0	0/0	0/0	0/0	0/0	0/0	0/0	0/0	0/0	0/0	0/0	0/0
scaffold_3	2356601	8704	C	T	.	PASS	NS=91;AF=0.692,0.308;AC=56;AN=84	GT	0/0	0/0	1/1	1/1	0/1	1/1	1/1	0/0	1/1	1/1	1/1	0/1	1/1	0/0	0/0	0/1	1/1	0/0	0/1	1/1	1/1	1/1	0/1	0/0	0/1	1/1	0/1	0/0	1/1	1/1	0/1	0/1	0/0	1/1	1/1	1/1	1/1	1/1	0/1	1/1	1/1	1/1
scaffold_3	23571199	8707	T	C	.	PASS	NS=91;AF=0.989,0.011;AC=2;AN=84	GT	0/0	0/0	0/0	0/0	0/0	0/0	0/0	0/0	0/0	0/0	0/0	0/0	0/0	0/0	0/0	0/0	0/0	0/0	0/0	0/0	0/0	0/0	0/0	0/0	0/0	0/0	0/0	0/0	0/0	0/0	0/0	0/0	0/0	0/0	0/0	0/0	0/0	0/0	0/0	0/1	0/1	0/0
scaffold_3	23617334	8716	A	G	.	PASS	NS=91;AF=0.989,0.011;AC=2;AN=84	GT	0/0	0/0	0/0	0/0	0/0	0/0	0/0	0/0	0/1	0/0	0/0	0/0	0/0	0/0	0/0	0/0	0/0	0/0	0/0	0/0	0/0	0/0	0/0	0/0	0/0	0/0	0/0	0/1	0/0	0/0	0/0	0/0	0/0	0/0	0/0	0/0	0/0	0/0	0/0	0/0	0/0	0/0
scaffold_3	23619119	8717	G	T	.	PASS	NS=91;AF=0.819,0.181;AC=33;AN=84	GT	1/1	0/1	0/0	0/0	1/1	0/0	0/0	0/0	0/1	0/0	1/1	0/0	0/0	0/1	0/1	1/1	0/1	0/0	1/1	0/0	1/1	0/1	0/0	0/0	1/1	0/0	0/0	0/1	0/1	0/0	0/0	0/0	0/0	0/0	0/0	1/1	0/1	1/1	1/1	0/1	0/1	1/1
scaffold_3	23700113	8728	G	A	.	PASS	NS=91;AF=0.973,0.027;AC=5;AN=84	GT	0/0	0/0	0/0	0/0	0/0	0/0	0/0	0/0	0/0	0/0	0/0	0/0	0/0	0/0	0/0	0/0	0/0	0/0	0/0	0/0	0/0	0/0	0/0	0/0	0/0	0/0	0/0	0/0	0/0	0/0	0/0	0/0	0/0	0/0	0/0	0/0	0/0	0/0	0/0	1/1	1/1	1/0
scaffold_3	23700044	8729	G	C	.	PASS	NS=91;AF=0.984,0.016;AC=3;AN=84	GT	0/0	0/0	0/0	0/0	0/0	0/0	0/0	0/0	0/0	0/0	0/0	0/0	0/0	0/0	0/0	0/0	0/0	0/0	0/0	0/0	0/0	0/0	0/0	0/0	0/0	0/0	0/0	0/0	0/0	0/0	0/0	0/0	0/0	0/0	0/0	0/0	0/0	0/1	1/1	0/0	0/0	0/0
scaffold_3	23726153	8737	A	C	.	PASS	NS=91;AF=0.967,0.033;AC=6;AN=84	GT	1/0	1/0	0/0	0/0	0/0	0/0	1/1	1/1	0/0	0/0	0/0	0/0	0/0	0/0	0/0	0/0	0/0	0/0	0/0	0/0	0/0	0/0	0/0	0/0	0/0	0/0	0/0	0/0	0/0	0/0	0/0	0/0	0/0	0/0	0/0	0/0	0/0	0/0	0/0	0/0	0/0	0/0
scaffold_3	23835907	8749	C	T	.	PASS	NS=91;AF=0.978,0.022;AC=4;AN=84	GT	0/0	0/0	0/0	0/0	0/0	0/0	0/0	0/0	0/0	0/0	0/0	0/0	0/0	0/0	0/0	0/0	0/0	0/0	0/0	0/0	0/0	0/0	0/0	0/0	0/0	0/0	0/0	0/0	0/0	0/0	0/0	0/0	0/0	0/0	0/0	0/0	0/0	1/1	1/1	0/0	0/0	0/0
scaffold_3	23874129	8753	A	C	.	PASS	NS=91;AF=0.929,0.071;AC=13;AN=84	GT	0/0	0/0	0/0	0/0	0/0	0/0	0/0	0/0	0/0	0/0	0/0	0/0	0/0	0/0	0/0	0/0	0/0	0/0	0/0	0/1	0/1	0/1	0/0	0/0	0/1	1/1	1/1	0/0	0/0	0/0	0/0	0/0	0/0	0/0	0/0	0/0	0/0	0/0	0/1	1/1	1/1	0/0
scaffold_3	23880354	8755	A	T	.	PASS	NS=91;AF=0.989,0.011;AC=2;AN=84	GT	0/0	0/0	0/0	0/0	0/0	0/0	0/0	0/0	0/0	0/0	0/0	0/0	0/0	0/0	0/0	0/0	0/0	0/0	0/0	0/0	0/0	0/0	0/0	0/0	0/0	0/0	0/0	0/0	0/0	0/0	0/0	0/0	0/0	0/0	0/0	0/0	0/0	0/0	0/0	0/0	0/0	1/1
scaffold_3	23960200	8767	A	G	.	PASS	NS=91;AF=0.544,0.456;AC=82;AN=84	GT	1/1	1/1	1/1	1/1	1/1	1/1	1/1	1/1	1/1	1/1	1/1	1/1	1/1	1/1	1/1	1/1	1/1	1/1	1/1	1/1	1/1	1/1	1/1	1/1	1/1	1/1	1/1	1/1	1/1	1/1	1/1	1/1	1/1	1/1	1/1	1/1	1/1	1/1	1/1	0/1	0/1	1/1
scaffold_3	23960065	8768	A	G	.	PASS	NS=91;AF=0.989,0.011;AC=2;AN=84	GT	0/0	0/0	0/0	0/0	0/0	0/0	0/0	0/0	0/0	0/0	0/0	0/0	0/0	0/0	0/0	0/0	0/0	0/0	0/0	0/0	0/0	0/0	0/0	0/0	0/0	0/0	0/0	0/0	0/0	0/0	0/0	0/0	0/0	0/0	0/0	0/0	0/0	0/0	1/0	0/0	0/0	1/0
scaffold_3	24008834	8780	C	A	.	PASS	NS=91;AF=0.885,0.115;AC=21;AN=84	GT	1/0	0/0	0/0	1/0	0/0	0/0	0/0	0/0	0/0	0/0	0/0	1/1	1/1	1/0	0/0	0/0	1/1	1/1	0/0	0/0	0/0	0/0	0/0	0/0	0/0	0/0	0/0	0/0	0/0	1/1	1/1	1/1	1/0	1/1	0/0	1/0	0/0	0/0	0/0	0/0	0/0	0/0
scaffold_3	24023494	8783	A	G	.	PASS	NS=91;AF=0.841,0.159;AC=29;AN=84	GT	1/1	0/0	0/0	1/0	0/0	0/0	1/0	1/0	0/0	0/0	0/0	0/0	0/0	1/1	0/0	0/0	1/1	1/1	0/0	0/0	0/0	0/0	1/0	1/1	0/0	0/0	0/0	0/0	0/0	1/1	1/0	1/1	0/0	1/1	1/0	1/0	1/1	1/1	1/0	0/0	0/0	1/0
scaffold_3	24032500	8786	G	A	.	PASS	NS=91;AF=0.967,0.033;AC=6;AN=84	GT	0/0	0/0	0/0	0/0	0/0	0/0	0/0	0/0	0/0	0/0	0/0	0/0	0/0	0/0	0/1	0/0	0/0	0/0	0/0	0/0	0/0	0/0	0/1	1/1	0/0	0/0	0/0	0/0	0/0	0/0	0/0	0/0	0/0	0/0	0/0	0/0	0/0	0/0	0/0	0/1	0/1	0/0
scaffold_3	24035777	8789	G	C	.	PASS	NS=91;AF=0.995,0.005;AC=1;AN=84	GT	0/0	0/0	0/0	0/0	0/0	0/0	0/0	0/0	0/0	0/0	0/0	0/0	0/0	0/0	0/0	0/0	0/0	0/0	0/0	0/0	0/0	0/0	0/0	0/0	0/0	0/0	0/0	0/0	0/0	0/0	0/0	0/0	0/0	0/0	0/0	0/0	0/0	1/0	0/0	0/0	0/0	0/0
scaffold_3	24040475	8791	C	A	.	PASS	NS=91;AF=0.995,0.005;AC=1;AN=84	GT	0/0	0/0	0/0	0/0	0/0	0/0	0/0	0/0	0/0	0/0	0/0	0/0	0/0	0/0	1/0	0/0	0/0	0/0	0/0	0/0	0/0	0/0	0/0	0/0	0/0	0/0	0/0	0/0	0/0	0/0	0/0	0/0	0/0	0/0	0/0	0/0	0/0	0/0	0/0	0/0	0/0	0/0
scaffold_3	24040392	8792	T	G	.	PASS	NS=91;AF=0.78,0.22;AC=40;AN=84	GT	0/0	0/1	0/0	0/1	1/1	1/1	0/0	0/1	1/1	1/1	1/1	0/0	0/0	0/0	0/1	0/1	0/0	0/0	0/1	0/1	0/1	0/1	0/0	0/0	0/1	0/1	1/1	1/1	1/1	0/0	0/1	0/0	0/1	0/0	0/0	0/1	0/0	1/1	1/1	1/1	1/1	1/1
scaffold_3	24059645	8795	C	A	.	PASS	NS=91;AF=0.687,0.313;AC=2;AN=84	GT	0/0	0/0	0/0	0/0	0/0	0/0	0/0	0/0	0/0	0/0	0/0	0/0	0/0	0/0	0/0	0/0	0/0	0/0	0/0	0/0	0/0	0/0	0/0	0/0	0/0	0/0	0/0	0/0	0/0	0/0	0/0	0/0	0/0	0/0	0/0	0/0	0/0	0/0	0/0	1/0	1/0	0/0
scaffold_3	24109749	8803	T	A	.	PASS	NS=91;AF=0.797,0.203;AC=10;AN=84	GT	0/0	0/0	0/0	0/0	0/0	0/0	0/0	0/1	0/0	0/0	0/0	0/0	0/0	0/0	0/0	0/0	0/0	0/0	0/0	0/0	0/0	0/0	0/1	0/0	0/0	0/0	0/0	0/0	0/0	0/0	0/0	0/0	0/0	0/0	0/0	0/0	0/0	1/1	0/1	1/1	1/1	0/1
scaffold_3	2445911	8816	T	C	.	PASS	NS=91;AF=0.995,0.005;AC=1;AN=84	GT	0/0	0/0	0/0	0/0	0/0	0/0	1/0	0/0	0/0	0/0	0/0	0/0	0/0	0/0	0/0	0/0	0/0	0/0	0/0	0/0	0/0	0/0	0/0	0/0	0/0	0/0	0/0	0/0	0/0	0/0	0/0	0/0	0/0	0/0	0/0	0/0	0/0	0/0	0/0	0/0	0/0	0/0
scaffold_3	2465015	8820	T	A	.	PASS	NS=91;AF=0.923,0.077;AC=14;AN=84	GT	0/1	0/0	0/0	0/1	0/0	0/0	0/0	0/0	0/0	0/0	0/0	1/1	1/1	0/0	0/0	0/0	0/1	0/0	0/0	0/0	0/0	0/0	1/1	0/0	0/0	0/0	0/0	0/0	0/0	0/0	0/1	1/1	0/0	0/0	0/0	0/0	0/1	0/0	0/0	0/0	0/0	0/1
scaffold_3	2467473	8823	C	T	.	PASS	NS=91;AF=0.995,0.005;AC=1;AN=84	GT	0/0	0/0	0/0	0/0	0/0	0/0	0/0	0/0	0/0	0/0	0/0	0/0	0/0	0/0	0/0	0/0	0/0	0/0	0/0	0/0	0/0	0/0	0/0	0/0	0/0	0/0	0/0	0/0	0/0	0/1	0/0	0/0	0/0	0/0	0/0	0/0	0/0	0/0	0/0	0/0	0/0	0/0
scaffold_3	2425	8829	G	A	.	PASS	NS=91;AF=0.995,0.005;AC=1;AN=84	GT	0/0	0/0	0/0	0/0	0/0	0/0	0/0	0/0	0/0	0/0	0/0	0/0	0/0	0/0	0/0	0/0	0/0	0/0	0/0	0/0	0/0	0/0	0/0	0/0	0/0	0/0	0/0	0/0	0/0	0/0	0/1	0/0	0/0	0/0	0/0	0/0	0/0	0/0	0/0	0/0	0/0	0/0
scaffold_3	2486176	8830	G	T	.	PASS	NS=91;AF=0.995,0.005;AC=1;AN=84	GT	0/0	0/0	0/0	0/0	0/0	0/0	0/0	0/0	0/0	0/0	0/0	0/0	0/0	0/0	0/0	0/0	0/0	0/0	0/0	0/0	0/0	0/0	0/0	0/0	0/0	0/0	0/0	0/0	0/0	0/0	0/0	0/0	0/0	0/0	0/0	0/0	0/0	1/0	0/0	0/0	0/0	0/0
scaffold_3	2496126	8837	G	A	.	PASS	NS=91;AF=0.995,0.005;AC=1;AN=84	GT	0/0	0/0	0/0	0/0	0/0	0/0	0/0	0/0	0/0	0/0	0/0	0/0	0/0	0/0	0/0	0/0	0/0	0/0	0/0	0/0	0/0	0/0	0/0	0/0	0/0	0/0	0/0	0/0	0/0	0/0	0/0	0/0	0/0	0/0	0/0	0/0	0/0	0/1	0/0	0/0	0/0	0/0
scaffold_3	2553181	8846	T	C	.	PASS	NS=91;AF=0.989,0.011;AC=2;AN=84	GT	0/0	0/0	0/0	0/0	0/0	0/0	0/0	0/0	0/0	0/0	0/0	0/0	0/0	0/0	0/0	0/0	0/0	0/0	0/0	0/0	0/0	0/0	0/0	0/0	0/0	0/0	0/0	0/0	0/0	0/0	0/0	0/0	0/0	0/0	0/0	0/0	0/0	1/1	0/0	0/0	0/0	0/0
scaffold_3	2578890	8857	A	G	.	PASS	NS=91;AF=0.973,0.027;AC=5;AN=84	GT	0/0	0/0	0/0	0/0	0/0	0/0	0/0	0/0	0/0	0/0	0/0	0/0	0/0	0/0	0/0	0/0	0/0	0/0	0/0	0/0	0/0	0/0	0/0	0/0	0/0	0/0	0/0	0/0	0/0	0/0	0/0	0/0	0/0	0/0	0/0	0/0	0/0	0/1	0/0	1/1	1/1	0/0
scaffold_3	2578859	8858	C	A	.	PASS	NS=91;AF=0.995,0.005;AC=1;AN=84	GT	0/0	0/0	0/0	0/0	0/0	0/0	0/0	0/0	0/0	0/0	0/0	0/0	0/0	0/0	0/0	0/0	0/0	0/0	0/0	0/0	0/0	0/0	0/0	0/0	0/0	0/0	0/0	0/0	0/0	0/0	0/0	0/0	0/0	0/0	0/0	0/0	0/0	0/0	0/1	0/0	0/0	0/0
scaffold_3	2654822	8860	G	T	.	PASS	NS=91;AF=0.967,0.033;AC=6;AN=84	GT	0/0	0/0	0/0	0/0	0/0	0/0	0/0	0/0	0/0	1/0	1/1	0/0	0/0	0/0	0/0	0/0	0/0	0/0	0/0	1/0	0/0	1/0	0/0	0/0	0/0	0/0	0/0	0/0	0/0	0/0	1/0	0/0	0/0	0/0	0/0	0/0	0/0	0/0	0/0	0/0	0/0	0/0
scaffold_3	2700168	8867	G	C	.	PASS	NS=91;AF=0.984,0.016;AC=3;AN=84	GT	0/0	0/0	0/0	0/0	0/0	0/0	0/0	0/0	0/0	0/0	0/0	0/0	0/0	0/0	0/0	0/0	0/0	0/0	0/0	0/0	0/0	0/0	0/0	0/0	0/0	0/0	0/0	0/0	0/0	0/0	0/0	0/0	0/0	0/0	0/0	0/0	0/0	0/0	0/0	1/0	1/0	1/0
scaffold_3	2700104	8868	A	T	.	PASS	NS=91;AF=0.978,0.022;AC=4;AN=84	GT	0/0	0/0	0/0	0/0	0/0	0/0	0/0	0/0	0/0	0/0	0/0	0/0	0/0	0/0	0/0	0/0	0/0	0/0	0/0	0/0	0/0	0/0	0/0	0/0	0/0	0/0	0/0	0/0	0/0	0/0	0/0	0/0	0/0	0/0	0/0	0/0	0/0	0/0	1/0	1/0	1/0	1/0
scaffold_3	2709411	8869	A	G	.	PASS	NS=91;AF=0.593,0.407;AC=74;AN=84	GT	1/1	1/1	1/0	1/1	1/1	1/1	1/1	1/0	1/1	1/1	1/1	1/1	1/1	1/1	1/1	1/1	1/1	1/1	1/1	1/1	1/1	1/1	1/1	1/1	1/1	1/1	1/1	1/1	1/1	1/1	1/1	1/1	1/1	1/1	1/1	1/1	1/1	1/0	1/0	0/0	0/0	0/0
scaffold_3	2726494	8874	A	G	.	PASS	NS=91;AF=0.989,0.011;AC=2;AN=84	GT	0/0	0/0	0/0	0/0	0/0	0/0	0/0	0/0	0/0	0/0	0/0	0/0	0/0	0/0	0/0	0/0	0/0	0/0	0/0	0/0	0/0	0/0	0/0	0/0	0/0	0/0	0/0	0/0	0/0	0/0	0/0	0/0	0/0	0/0	0/0	0/0	0/0	1/0	1/0	0/0	0/0	0/0
scaffold_3	272755	8875	A	G	.	PASS	NS=91;AF=0.989,0.011;AC=2;AN=84	GT	0/0	0/0	0/0	0/0	0/0	0/0	0/0	0/0	0/0	0/0	0/0	0/0	0/0	0/0	0/0	0/0	0/0	0/0	0/0	0/0	0/0	0/0	0/0	0/0	0/0	0/0	0/0	0/0	0/0	0/0	0/0	0/0	0/0	0/0	0/0	0/0	0/0	0/1	0/1	0/0	0/0	0/0
scaffold_3	2745414	8880	C	G	.	PASS	NS=91;AF=0.643,0.357;AC=65;AN=84	GT	0/1	1/1	0/1	1/1	1/1	0/1	1/1	0/1	1/1	1/1	1/1	1/1	1/1	0/0	0/1	0/1	1/1	1/1	1/1	0/1	1/1	0/1	1/1	1/1	1/1	1/1	1/1	1/1	0/0	1/1	1/1	1/1	1/1	1/1	1/1	1/1	1/1	0/1	0/0	0/1	0/1	0/0
scaffold_3	2745315	8881	G	A	.	PASS	NS=91;AF=0.962,0.038;AC=7;AN=84	GT	0/1	0/0	0/1	0/0	0/0	0/0	0/0	0/0	0/0	0/0	0/0	0/0	0/0	1/1	0/1	0/1	0/0	0/0	0/0	0/0	0/0	0/0	0/0	0/0	0/0	0/0	0/0	0/0	0/0	0/0	0/0	0/0	0/0	0/0	0/0	0/0	0/0	0/0	0/1	0/0	0/0	0/0
scaffold_3	2747330	8882	C	A	.	PASS	NS=91;AF=0.995,0.005;AC=1;AN=84	GT	0/0	0/0	0/0	0/0	0/0	0/0	0/0	0/0	0/0	0/0	0/0	0/0	0/0	0/0	0/0	0/0	0/0	0/0	0/0	0/0	0/0	0/0	0/0	0/0	0/0	0/0	0/0	0/0	0/0	0/0	1/0	0/0	0/0	0/0	0/0	0/0	0/0	0/0	0/0	0/0	0/0	0/0
scaffold_3	275224	8883	C	G	.	PASS	NS=91;AF=0.709,0.291;AC=9;AN=84	GT	0/0	0/0	0/0	0/0	0/0	0/0	0/0	0/0	0/1	0/0	0/0	0/0	0/0	0/0	0/0	0/0	0/0	0/0	0/0	1/1	1/1	1/1	0/0	0/0	0/0	0/0	0/1	0/0	0/1	0/0	0/0	0/0	0/0	0/0	0/0	0/0	0/0	0/0	0/0	0/0	0/0	0/0
scaffold_3	2776657	8902	G	A	.	PASS	NS=91;AF=0.995,0.005;AC=1;AN=84	GT	0/0	0/0	0/0	0/0	0/0	0/0	0/0	0/0	0/0	0/0	0/0	0/0	0/0	0/0	0/0	0/0	0/0	0/0	0/0	0/0	0/1	0/0	0/0	0/0	0/0	0/0	0/0	0/0	0/0	0/0	0/0	0/0	0/0	0/0	0/0	0/0	0/0	0/0	0/0	0/0	0/0	0/0
scaffold_3	2780463	8903	G	C	.	PASS	NS=91;AF=0.654,0.346;AC=63;AN=84	GT	1/1	1/1	1/1	1/0	1/1	1/0	1/1	1/1	1/1	1/1	1/1	1/0	1/0	1/0	0/0	1/0	1/0	1/1	1/1	1/1	1/1	1/1	0/0	1/0	1/1	1/1	1/1	1/1	1/1	1/0	1/1	1/0	0/0	0/0	1/1	1/1	1/1	1/0	1/0	1/1	1/1	1/0
scaffold_3	2810886	8918	G	A	.	PASS	NS=91;AF=0.995,0.005;AC=1;AN=84	GT	0/0	0/0	0/0	0/0	0/0	0/0	0/0	0/0	0/0	0/0	0/0	0/0	0/0	0/0	0/0	0/0	0/0	0/0	0/0	0/0	0/0	1/0	0/0	0/0	0/0	0/0	0/0	0/0	0/0	0/0	0/0	0/0	0/0	0/0	0/0	0/0	0/0	0/0	0/0	0/0	0/0	0/0
scaffold_3	282754	8922	C	T	.	PASS	NS=91;AF=0.94,0.06;AC=11;AN=84	GT	0/0	0/0	0/0	0/0	0/0	0/0	0/0	0/0	0/0	0/1	1/1	0/0	0/0	0/0	0/0	0/0	0/0	0/0	0/1	0/0	0/0	0/0	0/0	0/0	0/1	0/1	0/1	1/1	0/0	0/0	0/0	0/0	0/0	0/0	0/0	0/0	0/0	0/0	0/0	0/1	0/1	0/0
scaffold_3	2832128	8924	T	C	.	PASS	NS=91;AF=0.929,0.071;AC=13;AN=84	GT	1/0	1/0	0/0	1/0	0/0	1/0	0/0	0/0	0/0	0/0	0/0	0/0	0/0	1/1	1/0	1/0	0/0	0/0	0/0	0/0	0/0	0/0	1/0	1/0	0/0	0/0	0/0	0/0	0/0	0/0	0/0	0/0	0/0	1/1	0/0	1/0	0/0	0/0	0/0	0/0	0/0	0/0
scaffold_3	2927404	8943	T	G	.	PASS	NS=91;AF=0.687,0.313;AC=57;AN=84	GT	1/0	1/0	1/0	1/1	1/0	1/1	1/0	1/0	1/1	1/1	1/1	1/0	0/0	1/1	1/1	1/1	1/1	1/1	1/1	1/1	1/1	1/1	1/1	1/0	1/0	1/0	1/0	1/1	1/0	0/0	1/1	1/1	1/0	1/1	1/1	1/1	1/0	0/0	1/0	0/0	0/0	0/0
scaffold_3	2946312	8947	G	A	.	PASS	NS=91;AF=0.681,0.319;AC=58;AN=84	GT	0/0	1/0	1/1	1/1	1/1	1/0	1/0	1/0	1/1	1/1	1/1	1/0	0/0	0/0	0/0	0/0	1/0	1/1	1/1	1/1	1/1	1/1	0/0	1/0	1/1	1/1	1/1	1/1	1/1	1/0	1/0	1/1	1/0	1/1	1/1	1/0	1/0	1/1	0/0	1/1	1/1	1/1
scaffold_3	2980572	8961	T	C	.	PASS	NS=91;AF=0.989,0.011;AC=2;AN=84	GT	0/0	0/0	0/0	0/0	0/0	0/0	0/0	0/0	0/0	0/0	0/0	0/0	0/0	0/0	0/0	0/0	0/0	0/0	0/0	0/0	0/0	0/0	0/0	0/0	0/0	0/0	0/0	0/0	0/0	0/0	0/0	0/0	0/0	0/0	0/0	0/0	0/0	0/0	0/0	1/0	1/0	0/0
scaffold_3	2980474	8962	T	G	.	PASS	NS=91;AF=0.989,0.011;AC=2;AN=84	GT	0/0	0/0	0/0	0/0	0/0	0/0	0/0	0/0	0/0	0/0	0/0	0/0	0/0	0/0	0/0	0/0	0/0	0/0	0/0	0/0	0/0	0/0	0/0	0/0	0/0	0/0	0/0	0/0	0/0	0/0	0/0	0/0	0/0	0/0	0/0	0/0	0/0	0/0	0/0	0/1	0/1	0/0
scaffold_3	3010035	8973	T	G	.	PASS	NS=91;AF=0.995,0.005;AC=1;AN=84	GT	0/0	0/0	0/0	0/0	0/0	0/0	0/0	0/0	0/0	0/0	0/1	0/0	0/0	0/0	0/0	0/0	0/0	0/0	0/0	0/0	0/0	0/0	0/0	0/0	0/0	0/0	0/0	0/0	0/0	0/0	0/0	0/0	0/0	0/0	0/0	0/0	0/0	0/0	0/0	0/0	0/0	0/0
scaffold_3	3015919	8976	A	C	.	PASS	NS=91;AF=0.995,0.005;AC=1;AN=84	GT	0/0	0/0	0/0	0/0	0/0	0/0	0/0	0/0	0/0	0/0	0/0	0/0	0/0	0/0	0/0	0/0	0/0	0/0	0/0	0/0	0/0	0/0	0/0	0/0	0/0	0/0	0/0	0/0	0/1	0/0	0/0	0/0	0/0	0/0	0/0	0/0	0/0	0/0	0/0	0/0	0/0	0/0
scaffold_3	3021573	8979	A	G	.	PASS	NS=91;AF=0.83,0.17;AC=4;AN=84	GT	0/0	0/0	0/0	0/0	0/0	0/0	0/0	0/0	0/0	0/0	0/0	0/0	0/0	0/0	0/0	0/0	0/0	0/0	0/0	0/0	0/0	0/0	0/0	0/0	0/0	0/0	0/0	0/0	0/0	0/0	0/0	0/0	0/0	0/0	0/0	0/0	0/0	1/0	1/0	0/0	0/0	1/1
scaffold_3	3023421	8981	T	A	.	PASS	NS=91;AF=0.995,0.005;AC=1;AN=84	GT	0/0	0/0	0/0	0/0	0/0	0/0	0/0	0/0	0/0	0/0	0/0	0/0	0/0	0/0	0/0	0/0	0/0	0/0	0/0	0/0	0/0	0/0	0/0	0/0	0/0	0/0	0/0	0/0	0/0	0/0	0/0	0/0	0/0	0/0	0/0	0/0	0/0	0/0	1/0	0/0	0/0	0/0
scaffold_3	3026311	8984	C	A	.	PASS	NS=91;AF=0.984,0.016;AC=3;AN=84	GT	0/0	0/0	0/0	0/0	0/0	0/0	0/0	0/0	0/0	0/0	0/0	0/0	0/0	0/0	0/0	0/0	0/0	0/0	0/0	0/0	0/0	0/0	0/0	0/0	0/0	0/0	0/0	0/0	0/0	0/0	0/0	0/1	0/0	1/1	0/0	0/0	0/0	0/0	0/0	0/0	0/0	0/0
scaffold_3	3027326	8985	G	A	.	PASS	NS=91;AF=0.731,0.269;AC=1;AN=84	GT	0/0	0/0	0/0	0/0	0/0	0/0	0/0	0/0	0/0	0/0	0/0	0/0	0/0	0/0	0/0	0/0	0/0	0/0	0/0	0/0	0/0	0/0	0/0	0/0	0/0	0/0	0/0	0/0	0/0	0/0	0/0	0/0	0/0	0/0	0/0	0/0	0/0	0/0	1/0	0/0	0/0	0/0
scaffold_3	3037608	8990	T	C	.	PASS	NS=91;AF=0.819,0.181;AC=2;AN=84	GT	0/0	0/0	0/0	0/0	0/0	0/0	0/0	0/0	0/0	0/0	0/0	0/0	0/0	0/0	0/0	0/0	0/0	0/0	0/0	0/0	0/0	0/0	0/0	0/0	0/0	0/0	0/0	0/0	0/0	0/0	0/0	0/0	0/0	0/0	0/0	0/0	0/0	0/1	0/1	0/0	0/0	0/0
scaffold_3	3042493	8993	G	T	.	PASS	NS=91;AF=0.621,0.379;AC=69;AN=84	GT	1/1	0/1	1/1	1/1	1/1	0/1	1/1	1/1	1/1	1/1	1/1	1/1	1/1	1/1	1/1	1/1	1/1	0/1	1/1	1/1	1/1	1/1	1/1	0/1	1/1	1/1	1/1	0/1	1/1	1/1	1/1	1/1	1/1	1/1	1/1	1/1	1/1	0/0	0/0	0/0	0/0	0/0
scaffold_3	3053841	8996	A	G	.	PASS	NS=91;AF=0.989,0.011;AC=2;AN=84	GT	0/0	0/0	0/0	0/0	0/0	0/0	0/0	0/0	0/0	0/0	0/0	0/0	0/0	0/0	0/0	0/0	0/0	0/0	0/0	0/0	0/0	0/0	0/0	0/0	0/0	0/0	0/0	0/0	0/0	0/0	0/0	0/0	0/0	0/0	0/0	0/0	0/0	0/0	0/0	1/0	1/0	0/0
scaffold_3	3072058	8999	G	A	.	PASS	NS=91;AF=0.995,0.005;AC=1;AN=84	GT	0/0	0/0	0/0	0/0	0/0	0/0	0/0	0/0	0/0	0/0	0/0	0/0	0/0	0/0	0/0	0/0	0/0	0/0	0/0	0/0	0/0	0/0	0/0	0/0	0/0	0/0	0/0	0/0	0/0	0/0	0/0	0/0	0/0	0/0	0/0	0/0	0/0	0/1	0/0	0/0	0/0	0/0
scaffold_3	3119068	9012	C	T	.	PASS	NS=91;AF=0.989,0.011;AC=2;AN=84	GT	0/0	0/0	0/0	0/0	0/0	0/0	0/0	0/0	0/0	0/0	0/0	0/0	0/0	0/0	0/0	0/0	0/0	0/0	0/0	0/0	0/0	0/0	0/0	0/0	0/0	0/0	0/0	0/0	0/0	0/0	0/0	0/0	0/0	0/0	0/0	0/0	0/0	0/0	0/0	0/1	0/1	0/0
scaffold_3	3118977	9013	A	G	.	PASS	NS=91;AF=0.984,0.016;AC=3;AN=84	GT	0/0	0/0	0/0	0/0	0/0	0/0	1/0	1/1	0/0	0/0	0/0	0/0	0/0	0/0	0/0	0/0	0/0	0/0	0/0	0/0	0/0	0/0	0/0	0/0	0/0	0/0	0/0	0/0	0/0	0/0	0/0	0/0	0/0	0/0	0/0	0/0	0/0	0/0	0/0	0/0	0/0	0/0
scaffold_3	313329	9016	G	A	.	PASS	NS=91;AF=0.692,0.308;AC=56;AN=84	GT	1/0	0/0	1/1	1/1	1/0	1/0	1/0	0/0	1/1	1/1	1/1	1/0	1/0	1/1	1/0	1/0	1/0	1/0	1/1	1/1	1/1	1/1	1/1	1/1	1/1	1/1	1/1	1/1	1/1	1/1	1/1	0/0	1/0	1/1	0/0	1/0	1/1	1/1	0/0	0/0	0/0	0/0
scaffold_3	313191	9017	C	A	.	PASS	NS=91;AF=0.984,0.016;AC=3;AN=84	GT	0/0	0/0	0/0	0/0	0/0	0/0	0/1	1/1	0/0	0/0	0/0	0/0	0/0	0/0	0/0	0/0	0/0	0/0	0/0	0/0	0/0	0/0	0/0	0/0	0/0	0/0	0/0	0/0	0/0	0/0	0/0	0/0	0/0	0/0	0/0	0/0	0/0	0/0	0/0	0/0	0/0	0/0
scaffold_3	3156566	9018	T	C	.	PASS	NS=91;AF=0.94,0.06;AC=11;AN=84	GT	0/0	1/0	0/0	0/0	0/0	0/0	0/0	1/1	0/0	0/0	0/0	0/0	0/0	0/0	0/0	0/0	0/0	0/0	0/0	0/0	0/0	0/0	0/0	0/0	0/0	0/0	0/0	0/0	0/0	0/0	0/0	0/0	0/0	0/0	0/0	0/0	0/0	1/0	1/0	1/1	1/1	1/1
scaffold_3	3165806	9020	T	C	.	PASS	NS=91;AF=0.995,0.005;AC=1;AN=84	GT	0/0	0/0	0/0	0/0	0/0	0/0	0/0	0/0	0/0	0/0	0/0	0/0	0/0	0/0	0/0	0/0	0/0	0/0	0/0	0/0	0/0	0/0	0/0	0/0	0/0	0/0	0/0	0/0	0/0	0/0	0/0	0/0	0/0	0/0	0/0	0/0	0/0	0/1	0/0	0/0	0/0	0/0
scaffold_3	3167900	9022	C	T	.	PASS	NS=91;AF=0.995,0.005;AC=1;AN=84	GT	0/0	0/0	0/0	0/0	0/0	0/0	0/0	0/0	0/0	0/0	0/0	0/0	0/0	0/0	0/0	0/0	0/0	0/0	0/0	0/0	0/0	0/0	0/0	0/0	0/0	0/0	0/0	0/0	0/0	0/0	0/0	0/0	0/0	0/0	0/0	0/0	0/0	0/0	1/0	0/0	0/0	0/0
scaffold_3	3171950	9024	T	C	.	PASS	NS=91;AF=0.984,0.016;AC=3;AN=84	GT	0/0	0/0	0/0	0/0	0/0	0/0	0/0	0/0	0/0	0/0	0/0	0/0	0/0	0/0	0/0	0/0	0/0	0/0	0/0	0/0	0/0	0/0	0/0	0/0	0/0	0/0	0/0	0/0	0/0	0/0	0/0	0/0	0/0	0/0	0/0	0/0	0/0	0/0	1/0	1/0	1/0	0/0
scaffold_3	3176490	9027	T	A	.	PASS	NS=91;AF=0.995,0.005;AC=1;AN=84	GT	0/0	0/0	0/0	0/0	0/0	0/0	0/0	0/0	0/0	0/0	0/0	0/0	0/0	0/0	0/0	0/0	0/0	0/0	0/0	0/0	0/0	0/0	0/0	0/0	0/0	0/0	0/0	0/0	0/0	0/0	0/0	0/0	0/0	0/0	0/0	0/0	0/0	0/0	1/0	0/0	0/0	0/0
scaffold_3	318012	9029	C	T	.	PASS	NS=91;AF=0.984,0.016;AC=3;AN=84	GT	0/1	0/1	0/0	0/0	0/0	0/0	0/0	0/0	0/0	0/0	0/0	0/0	0/0	0/1	0/0	0/0	0/0	0/0	0/0	0/0	0/0	0/0	0/0	0/0	0/0	0/0	0/0	0/0	0/0	0/0	0/0	0/0	0/0	0/0	0/0	0/0	0/0	0/0	0/0	0/0	0/0	0/0
scaffold_3	317940	9030	T	C	.	PASS	NS=91;AF=0.857,0.143;AC=26;AN=84	GT	0/0	0/0	0/0	0/0	0/0	0/0	0/1	1/1	1/1	0/1	1/1	0/0	0/0	1/1	0/0	0/0	0/0	0/0	0/1	0/1	1/1	1/1	1/1	1/1	1/1	0/1	0/1	0/0	1/1	0/0	0/0	0/0	0/0	0/0	0/0	0/0	0/0	0/0	0/0	0/0	0/0	0/0
scaffold_3	3190074	9033	C	T	.	PASS	NS=91;AF=0.989,0.011;AC=2;AN=84	GT	0/0	0/0	0/0	0/0	0/0	0/0	1/0	1/0	0/0	0/0	0/0	0/0	0/0	0/0	0/0	0/0	0/0	0/0	0/0	0/0	0/0	0/0	0/0	0/0	0/0	0/0	0/0	0/0	0/0	0/0	0/0	0/0	0/0	0/0	0/0	0/0	0/0	0/0	0/0	0/0	0/0	0/0
scaffold_3	3212492	9036	A	C	.	PASS	NS=91;AF=0.951,0.049;AC=9;AN=84	GT	0/0	0/0	0/0	0/0	0/0	0/0	0/0	0/0	0/0	0/0	0/0	0/0	0/0	0/0	0/0	0/0	0/0	0/0	0/0	0/0	0/0	0/0	0/0	0/0	0/0	0/0	0/0	0/0	0/0	0/0	0/0	0/0	0/0	0/0	0/0	0/0	0/0	1/1	1/1	1/1	1/1	1/0
scaffold_3	3236198	9043	T	C	.	PASS	NS=91;AF=0.995,0.005;AC=1;AN=84	GT	0/0	0/0	0/0	0/0	0/0	0/0	0/0	0/0	0/0	0/0	0/0	0/0	0/0	0/0	0/0	0/0	0/0	0/0	0/0	0/0	0/0	0/0	0/0	0/0	0/0	0/0	0/0	0/0	0/0	0/0	0/0	0/0	0/0	0/0	0/0	0/0	0/0	0/0	0/0	0/0	0/0	0/1
scaffold_3	3243229	9046	T	G	.	PASS	NS=91;AF=0.698,0.302;AC=55;AN=84	GT	1/1	1/0	1/1	1/1	1/1	1/0	1/1	1/1	0/0	0/0	0/0	1/1	1/1	1/1	1/0	1/1	1/1	1/0	0/0	0/0	0/0	0/0	1/1	1/1	0/0	0/0	0/0	0/0	0/0	1/1	1/0	1/1	1/1	1/1	1/1	1/1	1/1	1/1	1/1	1/1	1/1	1/1
scaffold_3	3274760	9061	G	A	.	PASS	NS=91;AF=0.995,0.005;AC=1;AN=84	GT	0/0	0/0	0/0	0/0	0/0	0/0	0/0	0/0	0/0	0/0	0/0	0/0	0/0	0/0	0/0	0/0	0/0	0/0	0/0	0/0	0/0	0/0	0/0	0/0	0/0	0/0	0/0	0/0	0/0	0/0	0/0	0/0	0/0	0/0	0/0	0/0	0/0	1/0	0/0	0/0	0/0	0/0
scaffold_3	3278103	9063	G	A	.	PASS	NS=91;AF=0.885,0.115;AC=21;AN=84	GT	0/0	0/0	0/1	1/1	1/1	0/0	0/0	0/0	0/0	0/0	0/0	1/1	1/1	0/1	0/0	0/1	0/1	0/0	0/0	0/0	0/0	0/0	0/0	0/1	0/0	0/0	0/0	0/0	0/0	1/1	0/0	1/1	1/1	1/1	0/0	0/0	0/0	0/0	0/0	0/0	0/0	0/0
scaffold_3	327955	9064	G	T	.	PASS	NS=91;AF=0.621,0.379;AC=69;AN=84	GT	1/0	1/0	1/1	1/1	1/1	1/0	1/1	1/1	1/1	1/1	1/1	1/1	1/1	1/0	1/1	1/1	1/1	1/1	1/1	1/1	1/1	1/1	1/1	1/1	1/1	1/1	1/1	1/1	1/1	1/1	1/1	1/1	1/1	1/1	1/1	1/0	1/1	0/0	0/0	0/0	0/0	0/0
scaffold_3	328796	9066	T	C	.	PASS	NS=91;AF=0.918,0.082;AC=15;AN=84	GT	1/0	1/0	0/0	0/0	0/0	1/0	0/0	0/0	0/0	0/0	0/0	0/0	0/0	1/0	0/0	0/0	0/0	0/0	0/0	0/0	0/0	0/0	0/0	0/0	0/0	0/0	0/0	0/0	0/0	0/0	0/0	0/0	0/0	0/0	0/0	1/0	0/0	1/1	1/1	1/1	1/1	1/1
scaffold_3	3298133	9069	T	G	.	PASS	NS=91;AF=0.995,0.005;AC=1;AN=84	GT	0/0	0/0	0/0	0/0	0/0	0/0	0/0	0/0	0/0	0/0	0/0	0/0	0/0	0/0	0/0	0/0	0/0	0/0	0/0	0/0	0/0	0/0	0/0	0/0	0/0	0/0	0/0	0/0	0/0	0/0	0/0	0/0	0/0	0/0	0/0	0/0	0/0	0/0	0/0	0/0	0/0	0/1
scaffold_3	3302417	9071	G	C	.	PASS	NS=91;AF=0.621,0.379;AC=69;AN=84	GT	1/1	1/1	1/1	1/1	1/1	1/1	0/0	0/1	1/1	1/1	1/1	1/1	1/1	1/1	1/1	1/1	1/1	1/1	1/1	1/1	1/1	1/1	0/1	1/1	1/1	1/1	1/1	1/1	1/1	0/1	1/1	1/1	1/1	1/1	1/1	1/1	1/1	0/0	0/0	0/0	0/0	0/0
scaffold_3	3379221	9096	C	T	.	PASS	NS=91;AF=0.995,0.005;AC=1;AN=84	GT	0/0	0/0	0/0	0/0	0/0	0/0	0/0	0/0	0/0	0/0	0/0	0/0	0/0	0/0	0/0	0/0	0/0	0/0	0/0	0/0	0/0	0/0	0/0	0/0	0/0	0/0	0/0	0/0	0/0	0/0	0/0	0/0	0/0	0/0	0/0	0/0	0/0	0/0	0/0	0/0	0/0	1/0
scaffold_3	3380621	9097	C	T	.	PASS	NS=91;AF=0.995,0.005;AC=1;AN=84	GT	0/0	0/0	0/0	0/0	0/0	0/0	0/0	0/0	0/0	0/0	0/0	0/0	0/0	0/0	0/0	0/0	0/0	0/0	0/0	0/0	0/0	0/0	0/0	0/0	0/0	0/0	0/0	0/0	0/0	0/0	0/0	0/1	0/0	0/0	0/0	0/0	0/0	0/0	0/0	0/0	0/0	0/0
scaffold_3	3415987	9106	A	C	.	PASS	NS=91;AF=0.896,0.104;AC=19;AN=84	GT	1/1	0/1	0/0	0/0	1/1	0/1	0/0	0/0	0/1	0/0	0/0	0/0	0/0	0/0	0/0	0/0	0/1	0/1	0/0	0/0	0/0	0/0	1/1	1/1	0/0	0/0	0/0	0/0	0/1	0/1	0/0	0/1	0/1	0/0	0/1	0/1	0/0	0/0	0/0	0/0	0/0	0/0
scaffold_3	3419522	9109	C	T	.	PASS	NS=91;AF=0.775,0.225;AC=1;AN=84	GT	0/0	0/0	0/0	0/0	0/0	0/0	0/0	0/0	0/0	0/0	0/0	0/0	0/0	0/0	0/0	0/0	0/0	0/0	0/0	0/0	0/0	0/0	0/0	0/0	0/0	0/0	0/0	0/0	0/0	0/0	0/0	0/0	0/0	0/0	0/0	0/0	0/0	0/0	0/0	0/0	0/0	1/0
scaffold_3	3434559	9119	C	T	.	PASS	NS=91;AF=0.813,0.187;AC=1;AN=84	GT	0/0	0/0	0/0	0/0	0/0	0/0	0/0	0/0	0/0	0/0	0/0	0/0	0/0	0/0	0/0	0/0	0/0	0/0	0/0	0/0	0/0	0/0	0/0	0/0	0/0	0/0	0/0	0/0	0/0	0/1	0/0	0/0	0/0	0/0	0/0	0/0	0/0	0/0	0/0	0/0	0/0	0/0
scaffold_3	3437744	9121	A	T	.	PASS	NS=91;AF=0.83,0.17;AC=31;AN=84	GT	0/0	0/0	0/0	0/0	0/0	0/0	1/1	1/1	1/1	0/0	0/1	0/0	0/0	0/0	0/0	0/0	0/0	0/0	1/1	1/1	0/1	0/1	0/1	0/1	1/1	0/0	1/1	0/1	1/1	0/1	1/1	0/1	0/0	0/0	0/0	0/0	0/0	0/0	0/0	1/1	1/1	0/1
scaffold_3	3437573	9122	T	G	.	PASS	NS=91;AF=0.984,0.016;AC=3;AN=84	GT	0/0	0/0	0/0	0/0	0/0	0/0	0/1	0/0	0/0	0/0	0/0	0/0	0/0	0/0	0/0	0/0	0/0	0/0	0/0	0/0	0/0	0/0	0/0	0/0	0/0	0/0	0/0	0/0	0/0	0/0	0/0	0/0	0/0	0/0	0/0	0/0	0/0	0/0	0/0	0/1	0/1	0/0
scaffold_3	3457781	9133	G	A	.	PASS	NS=91;AF=0.978,0.022;AC=4;AN=84	GT	0/0	1/0	0/0	0/0	0/0	0/0	0/0	1/1	0/0	0/0	0/0	0/0	0/0	0/0	0/0	0/0	0/0	0/0	0/0	0/0	0/0	0/0	0/0	0/0	0/0	0/0	0/0	0/0	0/0	1/0	0/0	0/0	0/0	0/0	0/0	0/0	0/0	0/0	0/0	0/0	0/0	0/0
scaffold_3	347073	9135	C	A	.	PASS	NS=91;AF=0.995,0.005;AC=1;AN=84	GT	0/0	0/0	0/0	0/0	0/0	0/0	1/0	0/0	0/0	0/0	0/0	0/0	0/0	0/0	0/0	0/0	0/0	0/0	0/0	0/0	0/0	0/0	0/0	0/0	0/0	0/0	0/0	0/0	0/0	0/0	0/0	0/0	0/0	0/0	0/0	0/0	0/0	0/0	0/0	0/0	0/0	0/0
scaffold_3	3482298	9147	G	A	.	PASS	NS=91;AF=0.973,0.027;AC=5;AN=84	GT	0/0	0/0	0/0	0/0	0/0	0/0	1/0	1/1	0/0	0/0	0/0	0/0	0/0	0/0	0/0	0/0	0/0	0/0	0/0	0/0	0/0	0/0	0/0	0/0	0/0	0/0	0/0	0/0	0/0	0/0	0/0	0/0	0/0	0/0	0/0	0/0	0/0	0/0	0/0	1/0	1/0	0/0
scaffold_3	3489190	9149	G	T	.	PASS	NS=91;AF=0.995,0.005;AC=1;AN=84	GT	0/0	0/0	0/0	0/0	0/0	0/0	0/0	0/0	0/0	0/0	0/0	0/0	0/0	0/0	0/1	0/0	0/0	0/0	0/0	0/0	0/0	0/0	0/0	0/0	0/0	0/0	0/0	0/0	0/0	0/0	0/0	0/0	0/0	0/0	0/0	0/0	0/0	0/0	0/0	0/0	0/0	0/0
scaffold_3	3489109	9150	G	A	.	PASS	NS=91;AF=0.929,0.071;AC=13;AN=84	GT	0/0	0/0	0/0	0/0	0/0	0/0	0/1	0/0	0/0	0/0	0/0	0/1	1/1	0/0	0/1	0/0	0/0	0/1	0/0	0/0	0/0	0/0	0/1	0/1	0/0	0/0	0/0	0/0	0/0	0/0	0/0	0/0	1/1	1/1	0/0	0/0	0/1	0/0	0/0	0/0	0/0	0/0
scaffold_3	3558271	9168	C	T	.	PASS	NS=91;AF=0.643,0.357;AC=65;AN=84	GT	1/1	1/1	0/0	1/1	1/1	0/1	1/1	1/1	0/0	1/1	0/0	1/1	1/1	1/1	1/1	1/1	1/1	1/1	0/1	0/0	0/0	0/1	1/1	1/1	0/1	0/1	0/1	1/1	0/1	1/1	1/1	1/1	1/1	1/1	1/1	1/1	1/1	0/0	1/1	1/1	1/1	1/1
scaffold_3	3574751	9171	C	G	.	PASS	NS=91;AF=0.956,0.044;AC=8;AN=84	GT	0/0	0/0	0/0	0/0	0/0	1/0	0/0	0/0	0/0	0/0	0/0	0/0	0/0	1/0	0/0	0/0	0/0	0/0	0/0	0/0	0/0	0/0	0/0	0/0	0/0	0/0	0/0	0/0	0/0	1/0	0/0	0/0	0/0	0/0	0/0	0/0	0/0	0/0	1/1	1/0	1/0	1/0
scaffold_3	3609679	9177	C	A	.	PASS	NS=91;AF=0.56,0.44;AC=16;AN=84	GT	0/0	0/0	0/1	0/0	0/1	0/0	1/1	1/1	0/1	0/0	0/0	0/0	0/0	0/0	0/0	0/0	0/0	0/0	0/0	0/0	0/0	0/0	0/0	1/1	0/1	0/1	0/0	0/1	1/1	0/0	0/0	0/0	0/0	0/0	0/0	0/1	0/0	0/0	0/1	0/0	0/0	0/0
scaffold_3	3613566	9178	G	T	.	PASS	NS=91;AF=0.984,0.016;AC=3;AN=84	GT	0/0	0/0	0/0	0/0	0/0	0/0	0/0	0/0	0/0	0/0	0/0	0/0	0/0	0/0	0/0	0/0	0/0	0/0	0/0	0/0	0/0	0/0	0/0	0/0	0/0	0/0	0/0	0/0	0/0	0/0	0/0	0/0	0/0	0/0	0/0	0/0	0/0	0/0	0/0	1/0	1/0	1/0
scaffold_3	3660496	9192	A	G	.	PASS	NS=91;AF=0.984,0.016;AC=3;AN=84	GT	0/0	0/0	0/0	0/0	0/0	0/0	1/0	0/0	0/0	0/0	0/0	0/0	0/0	0/0	0/0	0/0	0/0	0/0	0/0	0/0	0/0	0/0	0/0	0/0	0/0	0/0	0/0	0/0	0/0	0/0	0/0	0/0	0/0	0/0	0/0	0/0	0/0	0/0	0/0	1/0	1/0	0/0
scaffold_3	3705126	9196	G	A	.	PASS	NS=91;AF=0.984,0.016;AC=3;AN=84	GT	0/0	0/0	0/0	0/0	0/0	0/0	0/0	0/0	0/0	0/0	0/0	0/0	0/0	0/0	0/0	0/0	0/0	0/0	0/0	0/0	0/0	0/0	0/0	0/0	0/0	0/0	0/0	0/0	0/0	0/0	0/0	0/0	0/0	0/0	0/0	0/0	0/0	0/0	0/0	1/0	1/0	1/0
scaffold_3	3705045	9197	T	G	.	PASS	NS=91;AF=0.995,0.005;AC=1;AN=84	GT	0/0	0/0	0/0	0/0	0/1	0/0	0/0	0/0	0/0	0/0	0/0	0/0	0/0	0/0	0/0	0/0	0/0	0/0	0/0	0/0	0/0	0/0	0/0	0/0	0/0	0/0	0/0	0/0	0/0	0/0	0/0	0/0	0/0	0/0	0/0	0/0	0/0	0/0	0/0	0/0	0/0	0/0
scaffold_3	371771	9201	T	C	.	PASS	NS=91;AF=0.973,0.027;AC=5;AN=84	GT	0/0	0/0	0/0	0/0	0/0	0/0	0/0	0/0	0/0	0/0	0/0	0/0	0/0	0/0	0/0	0/0	0/0	0/0	0/0	0/0	0/0	0/0	0/0	0/0	0/0	0/0	0/0	0/0	0/0	0/0	0/0	0/0	0/0	0/0	0/0	0/0	0/0	0/0	0/0	1/1	1/1	0/1
scaffold_3	3727028	9205	T	G	.	PASS	NS=91;AF=0.659,0.341;AC=10;AN=84	GT	0/0	0/0	0/0	0/0	0/0	0/0	0/0	0/0	1/1	0/1	0/1	0/0	0/0	0/0	0/0	0/0	0/0	0/0	0/0	0/1	0/0	0/1	0/0	0/0	0/1	0/1	0/0	0/1	0/1	0/0	0/0	0/0	0/0	0/0	0/0	0/0	0/0	0/0	0/0	0/0	0/0	0/0
scaffold_3	3824767	9244	G	A	.	PASS	NS=91;AF=0.995,0.005;AC=1;AN=84	GT	0/0	0/0	0/0	0/0	0/0	0/0	0/0	0/0	0/0	0/0	0/0	0/0	0/0	0/0	0/0	0/0	0/0	0/0	0/0	0/0	0/0	0/0	0/0	0/0	0/0	0/0	0/0	0/0	0/0	0/0	0/0	0/0	0/0	0/0	0/0	0/0	0/0	0/0	0/1	0/0	0/0	0/0
scaffold_3	3842377	9248	C	T	.	PASS	NS=91;AF=0.599,0.401;AC=70;AN=84	GT	1/0	1/1	1/1	1/0	1/1	1/1	1/1	1/1	1/0	1/1	1/1	1/1	1/0	1/1	1/1	1/0	0/0	1/0	1/1	1/1	1/1	1/1	0/0	1/1	1/1	1/0	1/1	1/0	1/1	1/1	1/1	1/1	1/0	1/1	1/1	1/1	1/0	1/1	1/1	1/1	1/1	1/1
scaffold_3	3845856	9251	C	A	.	PASS	NS=91;AF=0.868,0.132;AC=24;AN=84	GT	0/1	1/1	0/1	0/0	1/1	0/1	0/0	0/0	0/0	0/0	0/1	1/1	0/1	0/1	0/1	0/1	0/0	0/0	1/1	0/0	1/1	0/0	0/0	0/0	0/0	0/0	0/0	0/1	0/1	1/1	0/1	0/0	0/0	0/0	0/1	0/0	0/0	0/0	0/0	0/0	0/0	0/0
scaffold_3	3873630	9260	C	T	.	PASS	NS=91;AF=0.989,0.011;AC=2;AN=84	GT	0/0	0/0	0/0	0/0	0/0	0/0	0/0	0/0	0/0	0/0	0/0	0/0	0/0	0/1	0/0	0/0	0/0	0/0	0/0	0/0	0/0	0/0	0/0	0/0	0/0	0/0	0/0	0/1	0/0	0/0	0/0	0/0	0/0	0/0	0/0	0/0	0/0	0/0	0/0	0/0	0/0	0/0
scaffold_3	3882853	9267	A	T	.	PASS	NS=91;AF=0.973,0.027;AC=5;AN=84	GT	0/0	0/0	0/0	0/0	0/0	0/0	0/0	0/0	0/0	0/0	0/0	0/0	0/0	0/0	0/0	0/0	1/0	0/0	1/0	0/0	0/0	0/0	0/0	0/0	0/0	0/0	0/0	1/0	1/0	0/0	0/0	0/0	0/0	0/0	0/0	0/0	0/0	0/0	1/0	0/0	0/0	0/0
scaffold_3	390104	9271	T	A	.	PASS	NS=91;AF=0.868,0.132;AC=24;AN=84	GT	0/0	0/0	0/1	0/0	0/0	0/0	0/1	0/0	0/0	0/1	0/0	0/1	0/0	0/0	0/0	0/0	0/1	0/0	0/0	0/0	0/0	0/0	0/0	0/0	1/1	0/1	0/1	1/1	0/1	0/1	0/0	0/0	0/0	0/0	0/0	0/0	1/1	1/1	0/1	1/1	1/1	1/1
scaffold_3	3907783	9275	A	G	.	PASS	NS=91;AF=0.863,0.137;AC=13;AN=84	GT	0/0	0/0	0/0	1/0	0/0	0/0	0/0	1/0	0/0	0/0	0/0	0/0	0/0	0/0	0/0	0/0	0/0	1/0	0/0	0/0	0/0	0/0	0/0	0/0	0/0	0/0	0/0	0/0	0/0	0/0	1/0	0/0	0/0	0/0	0/0	0/0	0/0	1/0	1/1	1/1	1/1	1/1
scaffold_3	396519	9294	G	A	.	PASS	NS=91;AF=0.973,0.027;AC=5;AN=84	GT	0/0	0/0	0/0	1/0	0/0	0/0	0/0	0/0	0/0	0/0	0/0	0/0	0/0	0/0	0/0	0/0	0/0	0/0	0/0	0/0	0/0	0/0	0/0	0/0	1/1	0/0	1/0	0/0	1/0	0/0	0/0	0/0	0/0	0/0	0/0	0/0	0/0	0/0	0/0	0/0	0/0	0/0
scaffold_3	406494	9324	G	T	.	PASS	NS=91;AF=0.995,0.005;AC=1;AN=84	GT	0/0	0/0	0/0	0/0	0/0	0/0	0/0	0/0	0/0	0/0	0/0	0/0	0/0	0/0	0/0	0/0	0/0	0/0	0/0	0/0	0/0	0/0	0/0	0/0	0/0	0/0	0/0	0/0	0/0	0/0	0/0	0/0	0/0	0/0	0/0	0/0	0/0	0/0	0/0	0/0	0/0	1/0
scaffold_3	4109749	9347	C	G	.	PASS	NS=91;AF=0.995,0.005;AC=1;AN=84	GT	0/0	0/0	0/0	0/0	0/0	0/0	0/0	0/0	0/0	0/0	0/0	0/0	0/0	0/0	0/0	0/0	0/0	0/0	0/0	0/0	0/0	0/0	0/0	0/0	0/0	0/0	0/1	0/0	0/0	0/0	0/0	0/0	0/0	0/0	0/0	0/0	0/0	0/0	0/0	0/0	0/0	0/0
scaffold_3	411699	9349	G	T	.	PASS	NS=91;AF=0.995,0.005;AC=1;AN=84	GT	0/0	0/0	0/0	0/0	0/0	0/0	0/0	0/0	0/0	0/0	0/0	0/0	0/0	0/0	0/0	0/0	0/0	0/0	0/0	0/0	0/0	0/0	0/0	0/0	0/0	0/0	0/0	0/0	0/0	0/0	0/0	0/0	0/0	0/0	0/0	0/0	0/0	0/1	0/0	0/0	0/0	0/0
scaffold_3	4117634	9352	T	C	.	PASS	NS=91;AF=0.978,0.022;AC=4;AN=84	GT	0/1	0/1	0/0	0/0	0/0	0/0	0/0	0/0	0/0	0/0	0/0	0/0	0/0	0/0	0/0	0/0	0/1	0/0	0/0	0/0	0/0	0/0	0/0	0/0	0/0	0/0	0/0	0/0	0/0	0/0	0/1	0/0	0/0	0/0	0/0	0/0	0/0	0/0	0/0	0/0	0/0	0/0
scaffold_3	4161724	9370	C	G	.	PASS	NS=91;AF=0.995,0.005;AC=1;AN=84	GT	0/0	0/0	0/0	0/0	0/0	0/0	0/0	0/0	0/0	0/0	0/0	0/0	0/0	0/0	0/0	0/0	0/0	0/0	0/0	0/0	0/0	0/0	0/0	0/0	0/0	0/0	0/0	0/0	0/0	0/0	0/0	0/0	0/0	0/0	0/0	0/0	0/0	0/0	0/0	0/0	0/0	0/1
scaffold_3	4161661	9371	C	T	.	PASS	NS=91;AF=0.995,0.005;AC=1;AN=84	GT	0/0	0/0	0/0	0/0	0/0	0/0	0/0	1/0	0/0	0/0	0/0	0/0	0/0	0/0	0/0	0/0	0/0	0/0	0/0	0/0	0/0	0/0	0/0	0/0	0/0	0/0	0/0	0/0	0/0	0/0	0/0	0/0	0/0	0/0	0/0	0/0	0/0	0/0	0/0	0/0	0/0	0/0
scaffold_3	4191232	9377	T	C	.	PASS	NS=91;AF=0.995,0.005;AC=1;AN=84	GT	0/0	0/0	0/0	0/0	0/0	0/0	0/0	0/0	0/0	0/0	0/0	0/0	0/0	0/0	0/0	0/0	0/0	0/0	0/0	0/0	0/0	0/0	0/0	0/0	0/0	0/0	0/0	0/0	0/0	0/0	0/0	0/0	0/0	0/0	0/0	0/0	0/0	0/0	0/0	0/0	0/0	0/1
scaffold_3	4202775	9378	G	A	.	PASS	NS=91;AF=0.995,0.005;AC=1;AN=84	GT	0/0	0/0	0/0	0/0	0/0	0/0	0/0	0/0	0/0	0/0	0/0	0/0	0/0	0/0	0/0	0/0	0/0	0/0	0/0	0/0	0/0	0/0	0/0	0/0	0/0	0/0	0/0	0/0	0/0	0/0	0/0	0/0	0/0	0/0	0/0	1/0	0/0	0/0	0/0	0/0	0/0	0/0
scaffold_3	420922	9382	T	C	.	PASS	NS=91;AF=0.94,0.06;AC=11;AN=84	GT	0/0	0/0	1/1	0/0	0/0	0/0	0/0	1/0	0/0	0/0	0/0	0/0	0/0	0/0	0/0	0/0	1/0	1/1	0/0	0/0	0/0	0/0	0/0	0/0	0/0	0/0	0/0	0/0	0/0	1/1	1/1	0/0	1/0	0/0	0/0	0/0	0/0	0/0	0/0	0/0	0/0	0/0
scaffold_3	4262558	9397	C	A	.	PASS	NS=91;AF=0.995,0.005;AC=1;AN=84	GT	0/0	0/0	0/0	0/0	0/1	0/0	0/0	0/0	0/0	0/0	0/0	0/0	0/0	0/0	0/0	0/0	0/0	0/0	0/0	0/0	0/0	0/0	0/0	0/0	0/0	0/0	0/0	0/0	0/0	0/0	0/0	0/0	0/0	0/0	0/0	0/0	0/0	0/0	0/0	0/0	0/0	0/0
scaffold_3	4282839	9407	G	A	.	PASS	NS=91;AF=0.995,0.005;AC=1;AN=84	GT	0/0	0/0	0/0	0/0	0/0	0/0	0/0	0/0	0/0	0/0	0/0	0/0	0/0	0/0	0/0	0/0	0/0	0/0	0/0	0/0	0/0	0/0	0/0	0/0	0/0	0/0	0/0	0/0	0/0	1/0	0/0	0/0	0/0	0/0	0/0	0/0	0/0	0/0	0/0	0/0	0/0	0/0
scaffold_3	4310396	9414	A	T	.	PASS	NS=91;AF=0.967,0.033;AC=6;AN=84	GT	0/0	0/0	0/0	1/1	0/0	0/0	0/0	0/0	0/0	0/0	0/0	0/0	0/0	1/0	0/0	0/0	0/0	0/0	0/0	0/0	0/0	0/0	0/0	0/0	0/0	0/0	0/0	0/0	0/0	0/0	1/0	0/0	1/0	0/0	0/0	0/0	1/0	0/0	0/0	0/0	0/0	0/0
scaffold_3	434911	9426	T	C	.	PASS	NS=91;AF=0.995,0.005;AC=1;AN=84	GT	0/0	0/0	0/0	0/0	0/0	0/0	0/0	0/0	0/0	0/0	0/0	0/0	0/0	0/0	0/0	0/1	0/0	0/0	0/0	0/0	0/0	0/0	0/0	0/0	0/0	0/0	0/0	0/0	0/0	0/0	0/0	0/0	0/0	0/0	0/0	0/0	0/0	0/0	0/0	0/0	0/0	0/0
scaffold_3	4408683	9431	T	G	.	PASS	NS=91;AF=0.995,0.005;AC=1;AN=84	GT	0/0	0/0	0/1	0/0	0/0	0/0	0/0	0/0	0/0	0/0	0/0	0/0	0/0	0/0	0/0	0/0	0/0	0/0	0/0	0/0	0/0	0/0	0/0	0/0	0/0	0/0	0/0	0/0	0/0	0/0	0/0	0/0	0/0	0/0	0/0	0/0	0/0	0/0	0/0	0/0	0/0	0/0
scaffold_3	4436276	9432	A	T	.	PASS	NS=91;AF=0.995,0.005;AC=1;AN=84	GT	0/0	0/0	0/0	0/0	0/0	0/0	0/1	0/0	0/0	0/0	0/0	0/0	0/0	0/0	0/0	0/0	0/0	0/0	0/0	0/0	0/0	0/0	0/0	0/0	0/0	0/0	0/0	0/0	0/0	0/0	0/0	0/0	0/0	0/0	0/0	0/0	0/0	0/0	0/0	0/0	0/0	0/0
scaffold_3	4436165	9433	G	A	.	PASS	NS=91;AF=0.846,0.154;AC=28;AN=84	GT	0/0	0/0	0/0	0/0	0/1	0/0	0/0	0/0	1/1	1/1	1/1	0/0	0/0	0/0	0/1	0/1	0/1	0/1	0/1	0/0	1/1	0/1	0/0	0/0	0/1	1/1	1/1	1/1	1/1	0/1	0/0	0/0	0/0	0/0	1/1	0/1	0/0	0/0	0/0	0/0	0/0	0/0
scaffold_3	4444498	9436	G	A	.	PASS	NS=91;AF=0.978,0.022;AC=4;AN=84	GT	0/0	0/0	0/0	0/0	0/0	0/1	0/0	0/0	0/0	0/0	0/0	0/0	0/0	0/0	0/0	0/0	0/0	0/0	0/0	0/0	0/0	0/0	0/0	0/0	0/0	0/0	0/0	0/0	0/0	0/0	0/0	0/0	0/0	0/0	1/1	0/1	0/0	0/0	0/0	0/0	0/0	0/0
scaffold_3	4445270	9437	T	C	.	PASS	NS=91;AF=0.934,0.066;AC=12;AN=84	GT	1/0	1/0	0/0	0/0	1/0	0/0	0/0	0/0	0/0	0/0	0/0	1/0	0/0	1/0	0/0	0/0	0/0	0/0	0/0	0/0	0/0	0/0	1/0	0/0	0/0	0/0	0/0	0/0	0/0	0/0	1/1	1/0	1/0	0/0	0/0	1/0	1/0	0/0	0/0	0/0	0/0	0/0
scaffold_3	4456024	9440	G	C	.	PASS	NS=91;AF=0.989,0.011;AC=2;AN=84	GT	0/0	0/0	0/0	0/0	0/0	0/0	0/0	0/0	0/0	0/0	0/0	0/0	0/0	0/0	0/0	0/0	0/0	0/0	0/0	0/0	0/0	0/0	0/0	0/0	0/0	0/0	0/0	0/0	0/0	0/0	0/0	0/0	0/0	0/0	0/0	0/0	0/0	0/0	0/0	0/1	0/1	0/0
scaffold_3	4465718	9443	T	C	.	PASS	NS=91;AF=0.973,0.027;AC=5;AN=84	GT	0/0	0/0	1/0	0/0	0/0	1/0	0/0	0/0	0/0	0/0	0/0	0/0	0/0	0/0	0/0	0/0	0/0	1/0	0/0	0/0	0/0	0/0	0/0	0/0	0/0	0/0	0/0	0/0	0/0	0/0	1/0	0/0	0/0	0/0	1/0	0/0	0/0	0/0	0/0	0/0	0/0	0/0
scaffold_3	447984	9444	G	T	.	PASS	NS=91;AF=0.989,0.011;AC=2;AN=84	GT	0/0	0/0	0/0	0/0	0/0	0/0	0/0	0/0	0/0	0/0	0/0	0/0	0/0	0/0	0/0	0/0	0/0	0/0	0/0	0/0	0/0	0/0	0/0	0/0	0/0	0/0	0/0	0/0	0/0	0/0	0/0	0/0	0/0	0/0	0/0	0/0	0/0	0/1	0/1	0/0	0/0	0/0
scaffold_3	447960	9445	T	C	.	PASS	NS=91;AF=0.577,0.423;AC=77;AN=84	GT	1/1	1/1	0/1	0/1	1/1	1/1	1/1	1/1	1/1	1/1	1/1	1/1	1/1	1/1	1/1	1/1	1/1	0/0	1/1	1/1	1/1	1/1	1/1	1/1	1/1	1/1	1/1	1/1	1/1	0/1	1/1	1/1	0/1	1/1	1/1	1/1	0/1	1/1	1/1	1/1	1/1	1/1
scaffold_3	4497424	9448	G	A	.	PASS	NS=91;AF=0.962,0.038;AC=7;AN=84	GT	0/0	0/0	0/0	0/0	0/0	0/0	0/0	0/0	0/1	0/0	0/0	0/0	0/0	0/0	0/0	0/0	0/0	0/0	0/0	0/0	0/0	0/0	0/0	0/0	0/0	0/1	1/1	1/1	0/1	0/0	0/0	0/0	0/0	0/0	0/0	0/0	0/0	0/0	0/0	0/0	0/0	0/0
scaffold_3	4520899	9456	G	A	.	PASS	NS=91;AF=0.577,0.423;AC=77;AN=84	GT	1/1	1/1	1/1	1/1	1/1	1/1	1/1	1/1	1/1	1/1	1/1	1/1	1/1	1/1	1/1	1/1	1/0	1/0	1/0	0/0	1/1	1/0	1/1	1/0	1/1	1/1	1/1	1/1	1/1	1/1	1/1	1/1	1/1	1/1	1/1	1/1	1/1	1/1	1/1	1/1	1/1	1/1
scaffold_3	4529916	9458	G	T	.	PASS	NS=91;AF=0.984,0.016;AC=3;AN=84	GT	0/0	0/0	0/0	0/0	0/0	0/0	0/1	1/1	0/0	0/0	0/0	0/0	0/0	0/0	0/0	0/0	0/0	0/0	0/0	0/0	0/0	0/0	0/0	0/0	0/0	0/0	0/0	0/0	0/0	0/0	0/0	0/0	0/0	0/0	0/0	0/0	0/0	0/0	0/0	0/0	0/0	0/0
scaffold_3	4632160	9477	G	T	.	PASS	NS=91;AF=0.962,0.038;AC=7;AN=84	GT	0/1	0/0	0/0	0/0	0/0	0/0	0/1	1/1	0/0	0/0	0/0	0/0	0/0	0/1	0/0	0/0	0/0	0/0	0/0	0/0	0/0	0/0	0/0	0/0	0/0	0/1	0/1	0/0	0/0	0/0	0/0	0/0	0/0	0/0	0/0	0/0	0/0	0/0	0/0	0/0	0/0	0/0
scaffold_3	4636412	9479	C	A	.	PASS	NS=91;AF=0.764,0.236;AC=30;AN=84	GT	0/0	1/0	1/0	1/1	1/0	1/1	1/0	0/0	1/0	1/0	0/0	1/0	1/0	1/0	1/0	0/0	1/0	1/1	0/0	0/0	1/0	0/0	0/0	0/0	1/0	0/0	1/0	0/0	0/0	0/0	1/0	1/0	1/0	1/1	1/1	1/0	0/0	0/0	0/0	1/0	1/0	0/0
scaffold_3	4707818	9489	A	T	.	PASS	NS=91;AF=0.907,0.093;AC=17;AN=84	GT	0/0	1/0	0/0	0/0	0/0	1/0	0/0	0/0	1/1	0/0	0/0	0/0	0/0	0/0	0/0	0/0	0/0	0/0	1/1	1/0	0/0	0/0	0/0	0/0	0/0	0/0	0/0	0/0	0/0	0/0	0/0	0/0	0/0	0/0	1/1	0/0	0/0	1/0	1/1	1/1	1/1	1/0
scaffold_3	4791876	9502	A	G	.	PASS	NS=91;AF=0.879,0.121;AC=22;AN=84	GT	0/0	0/0	0/0	0/0	1/0	0/0	0/0	0/0	0/0	1/1	1/0	0/0	0/0	0/0	0/0	0/0	0/0	0/0	1/0	1/1	1/0	1/0	0/0	0/0	0/0	0/0	0/0	1/1	1/0	0/0	0/0	0/0	0/0	0/0	0/0	0/0	0/0	1/1	1/1	1/1	1/1	1/1
scaffold_3	4809681	9507	C	T	.	PASS	NS=91;AF=0.995,0.005;AC=1;AN=84	GT	0/0	0/0	0/0	0/0	0/0	0/0	0/0	0/0	0/0	0/0	0/0	0/0	0/0	0/0	0/0	0/0	0/0	0/1	0/0	0/0	0/0	0/0	0/0	0/0	0/0	0/0	0/0	0/0	0/0	0/0	0/0	0/0	0/0	0/0	0/0	0/0	0/0	0/0	0/0	0/0	0/0	0/0
scaffold_3	481308	9508	C	T	.	PASS	NS=91;AF=0.989,0.011;AC=2;AN=84	GT	0/0	0/0	0/0	0/0	0/0	0/0	0/0	0/0	0/0	0/0	0/0	0/0	0/0	0/0	0/0	0/0	0/0	0/0	0/0	0/0	0/0	0/0	0/0	0/0	0/0	0/0	0/0	0/0	0/0	0/0	0/0	0/0	0/0	0/0	0/0	0/0	0/0	0/0	0/0	1/0	1/0	0/0
scaffold_3	483684	9517	G	A	.	PASS	NS=91;AF=0.907,0.093;AC=17;AN=84	GT	0/0	0/0	0/0	0/0	0/0	0/0	0/0	0/0	1/0	1/0	0/0	1/0	0/0	0/0	0/0	1/0	1/0	1/0	0/0	1/0	0/0	1/0	0/0	0/0	1/1	1/0	1/0	1/0	0/0	0/0	1/0	0/0	0/0	1/1	0/0	0/0	1/0	0/0	0/0	0/0	0/0	0/0
scaffold_3	4849160	9520	A	G	.	PASS	NS=91;AF=0.995,0.005;AC=1;AN=84	GT	0/0	0/0	0/0	0/0	0/0	0/0	0/0	0/0	0/0	0/0	0/0	0/0	0/0	0/0	0/0	0/0	0/0	0/0	0/0	0/0	0/0	0/0	0/0	0/0	0/0	0/0	0/0	0/0	0/0	0/0	0/0	1/0	0/0	0/0	0/0	0/0	0/0	0/0	0/0	0/0	0/0	0/0
scaffold_3	4863608	9529	G	T	.	PASS	NS=91;AF=0.874,0.126;AC=23;AN=84	GT	0/0	0/0	0/0	0/0	0/0	0/1	0/0	0/0	0/0	1/1	0/1	0/0	0/0	0/0	0/1	0/0	0/0	1/1	0/1	1/1	0/1	1/1	0/0	0/0	0/0	0/1	0/0	1/1	0/1	0/1	0/1	0/0	0/0	0/0	0/0	1/1	0/0	0/1	0/0	0/0	0/0	0/1
scaffold_3	4884130	9533	A	T	.	PASS	NS=91;AF=0.923,0.077;AC=14;AN=84	GT	0/0	0/0	1/0	0/0	0/0	0/0	0/0	0/0	0/0	1/1	1/0	0/0	0/0	0/0	0/0	0/0	0/0	0/0	1/0	1/1	1/0	1/1	0/0	0/0	0/0	1/0	0/0	1/1	1/0	0/0	0/0	0/0	0/0	0/0	0/0	0/0	0/0	0/0	0/0	0/0	0/0	0/0
scaffold_3	4888287	9535	G	A	.	PASS	NS=91;AF=0.83,0.17;AC=31;AN=84	GT	1/0	1/0	1/0	1/0	1/0	1/0	0/0	0/0	1/0	1/0	1/0	1/0	1/0	1/0	1/0	1/0	1/0	0/0	1/0	0/0	1/0	1/0	1/0	1/0	1/0	1/0	1/0	0/0	0/0	1/0	1/0	1/0	1/0	1/0	1/0	1/0	1/0	0/0	0/0	0/0	0/0	0/0
scaffold_3	4939937	9546	C	A	.	PASS	NS=91;AF=0.995,0.005;AC=1;AN=84	GT	0/0	0/0	0/0	0/0	0/0	0/0	0/0	0/0	0/0	0/0	0/0	0/0	0/0	0/0	0/0	0/1	0/0	0/0	0/0	0/0	0/0	0/0	0/0	0/0	0/0	0/0	0/0	0/0	0/0	0/0	0/0	0/0	0/0	0/0	0/0	0/0	0/0	0/0	0/0	0/0	0/0	0/0
scaffold_3	4977144	9566	T	C	.	PASS	NS=91;AF=0.978,0.022;AC=4;AN=84	GT	0/0	0/0	0/0	0/0	0/0	0/0	0/0	0/0	0/0	0/0	0/0	0/0	0/0	0/0	0/0	0/0	0/0	0/0	0/0	0/0	0/0	0/0	0/0	0/0	0/0	0/0	0/0	0/0	0/0	0/0	0/0	0/0	0/0	0/0	0/0	0/0	0/0	0/0	0/1	0/1	0/1	0/1
scaffold_3	4998771	9568	A	G	.	PASS	NS=91;AF=0.989,0.011;AC=2;AN=84	GT	0/0	0/0	0/0	0/0	0/0	0/0	0/0	0/0	0/0	0/0	0/0	0/0	0/0	0/0	0/0	0/0	0/0	0/0	0/0	0/0	0/0	0/0	0/0	0/0	0/0	0/0	0/0	0/0	0/0	0/0	0/0	0/0	0/0	0/0	0/0	0/0	0/0	0/0	0/0	1/0	1/0	0/0
scaffold_3	5007714	9573	C	A	.	PASS	NS=91;AF=0.923,0.077;AC=14;AN=84	GT	0/0	0/0	1/1	1/1	0/0	0/0	0/0	0/0	0/0	0/0	0/0	1/0	0/0	0/0	0/0	1/0	1/0	1/0	0/0	0/0	0/0	0/0	0/0	0/0	0/0	0/0	0/0	0/0	0/0	1/0	1/0	1/0	0/0	0/0	1/1	0/0	1/0	0/0	0/0	0/0	0/0	0/0
scaffold_3	5007629	9574	C	T	.	PASS	NS=91;AF=0.923,0.077;AC=14;AN=84	GT	0/0	0/0	1/1	1/1	0/0	0/0	0/0	0/0	0/0	0/0	0/0	1/0	0/0	0/0	0/0	1/0	1/0	1/0	0/0	0/0	0/0	0/0	0/0	0/0	0/0	0/0	0/0	0/0	0/0	1/0	1/0	1/0	0/0	0/0	1/1	0/0	1/0	0/0	0/0	0/0	0/0	0/0
scaffold_3	5034003	9581	G	A	.	PASS	NS=91;AF=0.995,0.005;AC=1;AN=84	GT	0/0	0/0	0/0	0/0	0/0	0/0	0/0	0/0	0/0	0/0	0/0	0/0	0/0	0/0	0/0	0/0	0/0	0/0	0/0	0/0	0/0	0/0	0/0	0/0	0/0	0/0	0/0	0/0	0/0	0/0	0/0	0/0	0/0	0/0	0/0	0/0	0/0	0/0	0/1	0/0	0/0	0/0
scaffold_3	5042065	9601	C	T	.	PASS	NS=91;AF=0.995,0.005;AC=1;AN=84	GT	0/0	0/0	0/0	0/0	0/0	0/0	0/0	1/0	0/0	0/0	0/0	0/0	0/0	0/0	0/0	0/0	0/0	0/0	0/0	0/0	0/0	0/0	0/0	0/0	0/0	0/0	0/0	0/0	0/0	0/0	0/0	0/0	0/0	0/0	0/0	0/0	0/0	0/0	0/0	0/0	0/0	0/0
scaffold_3	5044147	9602	G	A	.	PASS	NS=91;AF=0.989,0.011;AC=2;AN=84	GT	0/0	0/0	0/0	0/0	0/0	0/0	0/0	0/0	0/0	0/0	0/0	0/0	0/0	0/0	0/0	0/0	0/0	0/0	0/0	0/0	0/0	0/0	0/0	0/0	0/0	0/0	0/0	0/0	0/0	0/0	0/0	0/0	0/0	0/0	0/0	0/0	0/0	0/0	0/0	1/0	1/0	0/0
scaffold_3	5059801	9605	G	C	.	PASS	NS=91;AF=0.995,0.005;AC=1;AN=84	GT	0/0	0/0	0/0	0/0	0/0	0/0	0/0	0/0	0/0	0/0	0/0	0/0	0/0	0/0	0/0	0/0	0/0	0/0	0/0	0/0	0/0	0/0	0/0	0/0	0/0	0/0	0/0	0/0	0/0	0/0	0/0	0/0	0/0	0/0	0/0	0/0	0/0	0/0	0/0	0/0	0/0	0/1
scaffold_3	5060977	9606	C	A	.	PASS	NS=91;AF=0.995,0.005;AC=1;AN=84	GT	0/0	0/0	0/0	0/0	0/0	0/0	0/0	0/0	0/0	0/0	0/0	0/0	0/0	0/0	0/0	0/0	0/0	0/0	0/0	0/0	0/0	0/0	0/0	0/0	0/0	0/0	0/0	0/0	0/0	0/0	0/0	0/0	0/0	0/0	0/0	0/0	0/0	1/0	0/0	0/0	0/0	0/0
scaffold_3	5065617	9610	A	C	.	PASS	NS=91;AF=0.874,0.126;AC=23;AN=84	GT	0/0	0/0	1/0	0/0	1/0	0/0	1/1	1/0	0/0	0/0	1/0	0/0	0/0	0/0	0/0	1/0	1/0	0/0	0/0	0/0	0/0	1/1	1/0	1/0	1/0	1/0	0/0	1/0	1/0	0/0	0/0	0/0	1/0	1/1	0/0	0/0	1/0	0/0	0/0	1/0	1/0	1/0
scaffold_3	5066109	9611	A	C	.	PASS	NS=91;AF=0.989,0.011;AC=2;AN=84	GT	0/0	0/0	0/0	0/0	0/0	0/0	0/0	0/0	0/0	0/0	0/0	0/0	0/0	0/0	0/0	0/0	0/0	0/0	0/0	0/0	0/0	0/0	0/0	0/0	0/0	0/0	0/0	0/0	0/0	0/0	0/0	0/0	0/0	0/0	0/0	0/0	0/0	0/0	0/0	0/1	0/1	0/0
scaffold_3	5070887	9612	T	C	.	PASS	NS=91;AF=0.973,0.027;AC=5;AN=84	GT	0/0	0/0	0/0	0/0	0/0	0/0	0/0	0/0	0/0	0/0	0/0	0/0	0/0	0/0	0/0	0/0	0/0	0/0	1/0	1/0	1/0	0/0	0/0	0/0	0/0	0/0	0/0	1/0	1/0	0/0	0/0	0/0	0/0	0/0	0/0	0/0	0/0	0/0	0/0	0/0	0/0	0/0
scaffold_3	5075528	9617	G	T	.	PASS	NS=91;AF=0.967,0.033;AC=6;AN=84	GT	0/0	0/0	0/0	1/1	0/0	0/0	0/0	0/0	0/0	0/0	0/0	0/0	0/0	0/0	0/0	0/0	0/0	0/0	0/0	0/0	0/0	0/0	0/0	0/0	0/0	0/0	0/0	0/0	0/0	0/0	0/0	0/0	0/1	1/1	0/0	0/0	0/1	0/0	0/0	0/0	0/0	0/0
scaffold_3	5102963	9623	G	A	.	PASS	NS=91;AF=0.978,0.022;AC=4;AN=84	GT	0/0	0/0	0/0	0/0	1/0	1/0	0/0	0/0	0/0	0/0	0/0	0/0	0/0	0/0	0/0	0/0	0/0	0/0	0/0	0/0	0/0	0/0	0/0	0/0	0/0	0/0	0/0	0/0	0/0	0/0	0/0	0/0	0/0	0/0	0/0	1/1	0/0	0/0	0/0	0/0	0/0	0/0
scaffold_3	5114393	9627	G	A	.	PASS	NS=91;AF=0.973,0.027;AC=5;AN=84	GT	0/0	0/0	0/0	0/0	0/1	0/1	0/0	0/1	0/0	0/0	0/0	0/0	0/0	0/0	0/0	0/0	0/0	0/0	0/0	0/0	0/0	0/0	0/0	0/0	0/0	0/0	0/0	0/0	0/0	0/0	0/0	0/0	0/0	0/0	0/0	1/1	0/0	0/0	0/0	0/0	0/0	0/0
scaffold_3	5189815	9660	C	T	.	PASS	NS=91;AF=0.995,0.005;AC=1;AN=84	GT	0/0	0/0	0/0	0/0	0/0	0/0	0/0	0/0	0/0	0/0	0/0	0/0	0/0	0/0	0/0	0/0	0/0	0/0	0/0	0/0	0/0	0/0	0/0	0/0	0/0	0/0	0/1	0/0	0/0	0/0	0/0	0/0	0/0	0/0	0/0	0/0	0/0	0/0	0/0	0/0	0/0	0/0
scaffold_3	5210320	9664	T	C	.	PASS	NS=91;AF=0.962,0.038;AC=7;AN=84	GT	0/0	0/0	0/0	0/0	0/0	0/0	0/0	0/0	0/0	0/0	0/0	0/0	0/0	1/0	0/0	0/0	0/0	0/0	0/0	0/0	0/0	0/0	1/1	1/1	0/0	0/0	0/0	0/0	0/0	0/0	0/0	0/0	0/0	0/0	0/0	0/0	0/0	0/0	0/0	1/0	1/0	0/0
scaffold_3	5224371	9670	A	G	.	PASS	NS=91;AF=0.962,0.038;AC=7;AN=84	GT	1/1	0/0	0/0	0/0	0/0	0/0	0/0	0/0	0/0	0/0	0/0	0/0	0/0	0/0	1/0	0/0	0/0	0/0	0/0	0/0	0/0	0/0	1/1	1/1	0/0	0/0	0/0	0/0	0/0	0/0	0/0	0/0	0/0	0/0	0/0	0/0	0/0	0/0	0/0	0/0	0/0	0/0
scaffold_3	5229732	9672	G	A	.	PASS	NS=91;AF=0.67,0.33;AC=60;AN=84	GT	0/0	1/1	0/1	0/0	1/1	1/1	1/1	1/1	1/1	1/1	1/1	1/1	0/1	0/0	0/0	0/1	1/1	1/1	1/1	1/1	1/1	1/1	0/0	0/0	1/1	0/1	0/1	1/1	1/1	0/1	0/1	0/0	1/1	0/1	1/1	1/1	0/0	1/1	1/1	1/1	1/1	1/1
scaffold_3	526049	9689	T	A	.	PASS	NS=91;AF=0.978,0.022;AC=4;AN=84	GT	0/0	0/0	0/1	0/0	0/0	0/0	0/0	0/0	0/0	0/0	0/0	0/0	0/0	0/0	0/0	0/0	0/0	0/0	0/0	0/0	0/0	0/0	0/0	0/0	0/0	0/0	0/0	0/0	0/1	0/1	0/0	0/0	0/0	0/0	0/0	0/0	0/1	0/0	0/0	0/0	0/0	0/0
scaffold_3	5277679	9704	T	A	.	PASS	NS=91;AF=0.995,0.005;AC=1;AN=84	GT	0/0	0/0	1/0	0/0	0/0	0/0	0/0	0/0	0/0	0/0	0/0	0/0	0/0	0/0	0/0	0/0	0/0	0/0	0/0	0/0	0/0	0/0	0/0	0/0	0/0	0/0	0/0	0/0	0/0	0/0	0/0	0/0	0/0	0/0	0/0	0/0	0/0	0/0	0/0	0/0	0/0	0/0
scaffold_3	5297785	9709	C	G	.	PASS	NS=91;AF=0.956,0.044;AC=8;AN=84	GT	0/0	0/0	0/0	1/1	0/0	0/0	0/0	0/0	0/0	0/0	0/0	0/0	0/0	0/0	1/0	0/0	1/0	0/0	0/0	0/0	0/0	0/0	0/0	0/0	0/0	0/0	0/0	0/0	0/0	0/0	1/0	1/0	0/0	1/0	0/0	0/0	1/0	0/0	0/0	0/0	0/0	0/0
scaffold_3	531946	9725	A	G	.	PASS	NS=91;AF=0.995,0.005;AC=1;AN=84	GT	0/0	0/0	0/0	0/0	0/0	0/0	0/0	0/0	0/0	0/0	0/0	0/0	0/0	0/0	0/0	0/0	0/0	0/0	0/0	0/0	0/1	0/0	0/0	0/0	0/0	0/0	0/0	0/0	0/0	0/0	0/0	0/0	0/0	0/0	0/0	0/0	0/0	0/0	0/0	0/0	0/0	0/0
scaffold_3	5319091	9728	T	A	.	PASS	NS=91;AF=0.687,0.313;AC=57;AN=84	GT	0/1	0/1	1/1	1/1	1/1	1/1	1/1	1/1	0/0	0/1	0/0	0/1	0/0	1/1	1/1	1/1	0/1	0/1	1/1	0/1	0/1	0/1	1/1	1/1	0/0	0/0	0/0	0/1	0/0	0/1	1/1	1/1	1/1	1/1	0/1	1/1	1/1	1/1	0/1	1/1	1/1	1/1
scaffold_3	536749	9739	C	A	.	PASS	NS=91;AF=0.989,0.011;AC=2;AN=84	GT	0/0	0/0	0/0	0/0	0/0	0/0	0/0	0/0	0/0	0/0	0/0	0/0	0/0	0/0	0/0	0/0	0/0	0/0	0/0	0/0	0/0	0/0	0/0	0/0	0/0	0/0	0/0	0/0	0/0	0/0	0/0	0/0	0/0	0/0	0/0	0/0	0/0	1/0	1/0	0/0	0/0	0/0
scaffold_3	5369156	9741	T	C	.	PASS	NS=91;AF=0.978,0.022;AC=4;AN=84	GT	0/0	0/0	0/0	0/0	1/0	1/1	0/0	0/0	0/0	0/0	0/0	0/0	0/0	0/0	0/0	0/0	0/0	0/0	0/0	0/0	0/0	0/0	0/0	0/0	0/0	0/0	0/0	0/0	0/0	0/0	0/0	0/0	0/0	0/0	0/0	1/0	0/0	0/0	0/0	0/0	0/0	0/0
scaffold_3	5369016	9742	A	T	.	PASS	NS=91;AF=0.995,0.005;AC=1;AN=84	GT	0/0	0/0	0/0	0/0	0/0	0/0	0/0	0/0	0/0	0/0	0/0	0/0	0/0	0/0	0/0	0/0	0/0	0/0	0/0	0/0	0/0	0/0	0/0	0/0	0/0	0/0	0/0	0/0	0/0	0/0	0/0	0/0	0/0	0/0	1/0	0/0	0/0	0/0	0/0	0/0	0/0	0/0
scaffold_3	5384324	9745	G	T	.	PASS	NS=91;AF=0.901,0.099;AC=18;AN=84	GT	0/1	0/0	0/0	0/0	0/1	0/0	0/1	0/0	0/0	0/0	0/0	1/1	1/1	0/0	0/0	0/1	0/1	0/0	0/0	0/0	0/0	0/0	1/1	1/1	0/0	0/0	0/0	0/0	0/0	0/1	0/1	0/1	0/0	0/0	0/1	0/1	0/0	0/0	0/0	0/0	0/0	0/0
scaffold_3	5384263	9746	G	A	.	PASS	NS=91;AF=0.995,0.005;AC=1;AN=84	GT	0/0	0/0	0/0	0/0	0/0	0/0	0/0	0/0	0/0	0/0	0/0	0/0	0/0	0/0	0/0	0/0	0/0	0/0	0/0	0/0	0/0	0/0	0/0	0/0	0/0	0/0	0/0	0/0	0/0	0/0	0/0	0/0	0/0	0/0	0/0	0/0	0/0	0/0	0/1	0/0	0/0	0/0
scaffold_3	5390175	9754	A	G	.	PASS	NS=91;AF=0.978,0.022;AC=4;AN=84	GT	0/0	0/0	0/0	0/0	0/0	0/0	0/0	0/0	0/0	0/0	0/0	0/0	0/0	0/0	0/0	0/0	0/0	0/0	0/0	0/0	0/0	0/0	0/0	0/0	0/0	0/0	0/0	0/0	0/0	0/0	0/0	0/0	0/0	0/0	0/0	0/0	0/0	1/1	1/1	0/0	0/0	0/0
scaffold_3	5397226	9757	T	A	.	PASS	NS=91;AF=0.984,0.016;AC=3;AN=84	GT	0/0	0/0	0/0	0/0	0/0	0/0	0/0	0/0	0/0	1/0	0/0	0/0	0/0	0/0	0/0	0/0	0/0	0/0	0/0	1/0	0/0	0/0	0/0	0/0	0/0	0/0	0/0	0/0	1/0	0/0	0/0	0/0	0/0	0/0	0/0	0/0	0/0	0/0	0/0	0/0	0/0	0/0
scaffold_3	5469989	9769	C	T	.	PASS	NS=91;AF=0.549,0.451;AC=82;AN=84	GT	1/1	1/1	1/1	1/1	1/1	1/1	1/1	1/1	1/1	1/1	1/1	1/1	1/1	1/1	1/1	1/1	1/1	1/1	1/1	1/1	1/1	1/1	1/1	1/1	1/1	1/1	1/1	1/1	1/1	1/1	1/1	1/1	1/1	1/1	1/1	1/1	1/1	1/1	1/1	1/0	1/0	1/1
scaffold_3	5474164	9773	A	T	.	PASS	NS=91;AF=0.978,0.022;AC=4;AN=84	GT	0/0	0/0	0/0	0/0	0/0	0/0	0/0	0/0	0/0	0/0	1/0	0/0	0/0	0/0	0/0	0/0	0/0	0/0	0/0	0/0	0/0	1/0	0/0	0/0	0/0	1/0	0/0	1/0	0/0	0/0	0/0	0/0	0/0	0/0	0/0	0/0	0/0	0/0	0/0	0/0	0/0	0/0
scaffold_3	5489129	9778	C	A	.	PASS	NS=91;AF=0.995,0.005;AC=1;AN=84	GT	0/0	0/0	0/0	0/0	0/0	0/0	0/0	0/0	0/0	0/0	0/0	0/0	0/0	0/0	0/0	0/0	0/0	0/0	0/0	0/0	0/0	0/0	0/0	0/0	0/0	0/0	0/0	0/0	0/0	0/0	0/0	0/0	0/0	0/0	0/0	0/0	0/0	1/0	0/0	0/0	0/0	0/0
scaffold_3	5489015	9779	A	T	.	PASS	NS=91;AF=0.731,0.269;AC=49;AN=84	GT	1/1	1/0	1/1	1/1	0/0	1/0	0/0	0/0	1/1	1/0	1/0	1/0	1/0	0/0	0/0	1/0	1/1	1/0	1/0	1/0	1/0	1/1	0/0	0/0	1/1	1/1	1/0	1/1	1/0	1/1	1/0	1/1	1/0	0/0	0/0	1/0	1/0	1/1	1/1	1/1	1/1	1/1
scaffold_3	5499935	9787	C	T	.	PASS	NS=91;AF=0.951,0.049;AC=9;AN=84	GT	0/0	0/0	0/0	0/0	0/0	0/1	1/1	0/1	0/0	0/0	0/0	0/0	0/0	0/0	0/0	0/0	0/0	0/0	0/1	0/1	0/1	0/0	0/0	0/0	0/0	0/0	0/0	0/0	0/1	0/0	0/0	0/0	0/0	0/0	0/0	0/1	0/0	0/0	0/0	0/0	0/0	0/0
scaffold_3	5513884	9792	G	T	.	PASS	NS=91;AF=0.989,0.011;AC=2;AN=84	GT	0/0	0/0	0/0	0/0	0/0	0/1	0/0	0/0	0/0	0/0	0/0	0/0	0/0	0/0	0/0	0/0	0/0	0/0	0/0	0/0	0/0	0/0	0/0	0/0	0/0	0/0	0/0	0/0	0/0	0/0	0/0	0/0	0/0	0/0	0/0	0/1	0/0	0/0	0/0	0/0	0/0	0/0
scaffold_3	5518217	9795	G	A	.	PASS	NS=91;AF=0.923,0.077;AC=14;AN=84	GT	0/0	0/0	0/0	0/0	0/0	0/1	0/0	0/0	0/1	0/1	0/0	0/0	0/0	0/0	0/0	0/0	0/0	0/0	0/0	0/0	0/1	0/1	0/0	0/0	0/1	1/1	1/1	0/0	0/0	0/0	0/0	0/0	0/0	0/0	0/0	0/1	0/0	0/0	0/0	0/1	0/1	0/1
scaffold_3	557643	9807	C	T	.	PASS	NS=91;AF=0.962,0.038;AC=7;AN=84	GT	0/0	0/0	0/0	0/0	0/0	1/0	0/0	0/0	1/0	1/0	1/0	0/0	0/0	0/0	0/0	0/0	0/0	0/0	1/0	0/0	1/0	1/0	0/0	0/0	0/0	0/0	0/0	0/0	0/0	0/0	0/0	0/0	0/0	0/0	0/0	0/0	0/0	0/0	0/0	0/0	0/0	0/0
scaffold_3	5626007	9816	A	G	.	PASS	NS=91;AF=0.973,0.027;AC=5;AN=84	GT	0/0	0/0	0/0	1/1	1/0	0/0	0/0	0/0	0/0	0/0	0/0	1/0	0/0	0/0	0/0	0/0	1/0	0/0	0/0	0/0	0/0	0/0	0/0	0/0	0/0	0/0	0/0	0/0	0/0	0/0	0/0	0/0	0/0	0/0	0/0	0/0	0/0	0/0	0/0	0/0	0/0	0/0
scaffold_3	5631319	9818	T	A	.	PASS	NS=91;AF=0.566,0.434;AC=79;AN=84	GT	1/1	1/1	1/1	1/1	1/1	1/1	0/1	0/1	1/1	1/1	1/1	1/1	1/1	0/1	1/1	1/1	1/1	1/1	1/1	1/1	1/1	1/1	1/1	1/1	1/1	1/1	1/1	1/1	1/1	1/1	1/1	1/1	1/1	1/1	1/1	1/1	1/1	1/1	1/1	0/1	0/1	1/1
scaffold_3	5682851	9825	A	G	.	PASS	NS=91;AF=0.995,0.005;AC=1;AN=84	GT	0/0	0/0	0/0	0/0	0/0	0/0	0/0	0/0	0/0	0/0	0/0	0/0	0/0	0/0	0/0	0/0	0/0	0/0	0/0	0/0	0/1	0/0	0/0	0/0	0/0	0/0	0/0	0/0	0/0	0/0	0/0	0/0	0/0	0/0	0/0	0/0	0/0	0/0	0/0	0/0	0/0	0/0
scaffold_3	5704683	9833	C	G	.	PASS	NS=91;AF=0.995,0.005;AC=1;AN=84	GT	0/0	0/0	0/0	0/0	0/0	0/0	0/0	0/0	0/0	0/0	0/0	0/0	0/0	0/0	0/0	0/0	0/0	0/0	0/0	0/0	0/0	1/0	0/0	0/0	0/0	0/0	0/0	0/0	0/0	0/0	0/0	0/0	0/0	0/0	0/0	0/0	0/0	0/0	0/0	0/0	0/0	0/0
scaffold_3	570444	9835	G	A	.	PASS	NS=91;AF=0.912,0.088;AC=16;AN=84	GT	0/0	0/0	0/0	0/0	0/0	0/1	0/0	0/1	0/0	0/0	0/1	0/0	0/0	0/0	0/0	0/0	0/0	0/0	0/0	0/0	0/1	0/1	0/0	0/0	1/1	0/1	0/1	0/0	0/1	0/0	0/0	0/0	0/0	0/0	0/0	0/0	0/0	0/1	0/0	1/1	1/1	0/1
scaffold_3	5707774	9839	T	A	.	PASS	NS=91;AF=0.984,0.016;AC=3;AN=84	GT	0/0	0/0	0/0	0/0	0/0	0/0	0/0	0/0	0/0	0/0	0/0	0/0	0/0	0/0	0/0	0/0	0/0	0/0	0/0	0/0	0/0	0/0	0/0	0/0	0/0	0/0	0/0	0/0	0/0	0/0	0/0	0/0	0/0	0/0	0/0	0/0	0/0	1/1	0/1	0/0	0/0	0/0
scaffold_3	571971	9841	G	T	.	PASS	NS=91;AF=0.896,0.104;AC=19;AN=84	GT	0/0	0/0	0/1	0/1	0/0	0/1	0/0	0/0	0/0	0/0	0/0	0/0	0/0	0/0	0/1	0/1	1/1	0/1	0/0	0/1	0/0	0/0	0/1	0/0	0/0	0/0	0/0	0/0	0/0	0/1	0/1	0/1	0/1	1/1	0/1	0/1	0/1	0/0	0/0	0/0	0/0	0/0
scaffold_3	5725996	9844	G	A	.	PASS	NS=91;AF=0.973,0.027;AC=3;AN=84	GT	0/0	0/0	0/0	0/0	0/0	0/0	0/0	0/0	0/0	0/0	0/0	0/0	0/0	0/0	0/0	0/0	0/0	0/0	0/0	0/0	0/0	0/0	0/0	0/0	0/0	0/0	0/0	0/0	0/0	0/0	0/0	0/0	0/0	0/0	0/0	0/0	0/0	1/1	1/0	0/0	0/0	0/0
scaffold_3	5741725	9848	C	T	.	PASS	NS=91;AF=0.978,0.022;AC=4;AN=84	GT	0/0	0/0	0/0	0/0	0/0	0/0	0/0	0/0	0/0	0/0	0/0	0/0	0/0	0/0	0/0	0/0	0/0	0/0	0/0	0/0	0/0	0/0	1/1	1/1	0/0	0/0	0/0	0/0	0/0	0/0	0/0	0/0	0/0	0/0	0/0	0/0	0/0	0/0	0/0	0/0	0/0	0/0
scaffold_3	5784473	9855	A	G	.	PASS	NS=91;AF=0.995,0.005;AC=1;AN=84	GT	0/0	0/0	0/0	0/0	0/0	0/0	0/0	0/0	0/0	0/0	0/0	0/0	0/0	0/0	0/0	0/0	0/0	0/0	0/0	0/0	0/0	0/0	0/0	0/0	0/0	0/0	0/0	0/0	0/0	0/0	0/0	0/0	0/0	0/0	0/0	0/0	0/0	0/0	0/0	0/0	0/0	1/0
scaffold_3	5789745	9857	G	T	.	PASS	NS=91;AF=0.995,0.005;AC=1;AN=84	GT	0/0	0/0	0/0	0/0	0/0	0/0	0/0	0/0	0/0	0/0	0/0	0/0	0/0	0/0	0/0	0/0	0/0	0/0	0/0	0/0	0/0	0/0	0/0	0/0	0/0	0/0	0/0	0/0	0/0	0/0	0/0	0/0	0/0	0/0	0/0	0/0	0/0	0/0	0/1	0/0	0/0	0/0
scaffold_3	5815577	9861	G	A	.	PASS	NS=91;AF=0.956,0.044;AC=8;AN=84	GT	0/0	0/0	0/0	0/0	0/0	0/0	0/0	0/0	0/0	0/0	0/0	0/0	0/0	0/0	0/0	0/0	0/0	0/0	0/0	0/0	0/0	0/0	0/0	0/0	0/0	0/0	0/0	0/0	0/0	0/0	0/0	0/0	0/0	0/0	0/0	0/0	0/0	1/1	0/0	1/1	1/1	1/1
scaffold_3	5815457	9862	G	C	.	PASS	NS=91;AF=0.989,0.011;AC=2;AN=84	GT	0/0	0/0	0/0	0/0	0/0	0/0	0/0	0/0	0/0	0/0	0/0	0/0	0/0	0/0	0/0	0/0	0/0	0/0	0/0	0/0	0/0	0/0	0/0	0/0	0/0	0/0	0/0	0/0	0/0	0/0	0/0	0/0	0/0	0/0	0/0	0/0	0/0	0/0	1/1	0/0	0/0	0/0
scaffold_3	5821384	9866	G	A	.	PASS	NS=91;AF=0.989,0.011;AC=2;AN=84	GT	0/0	0/0	0/0	0/0	0/0	0/0	0/0	0/0	0/0	0/0	0/0	0/0	0/0	0/0	0/0	0/0	0/0	0/0	0/0	0/1	0/1	0/0	0/0	0/0	0/0	0/0	0/0	0/0	0/0	0/0	0/0	0/0	0/0	0/0	0/0	0/0	0/0	0/0	0/0	0/0	0/0	0/0
scaffold_3	5833683	9870	A	T	.	PASS	NS=91;AF=0.995,0.005;AC=1;AN=84	GT	0/0	0/0	0/0	0/0	0/0	1/0	0/0	0/0	0/0	0/0	0/0	0/0	0/0	0/0	0/0	0/0	0/0	0/0	0/0	0/0	0/0	0/0	0/0	0/0	0/0	0/0	0/0	0/0	0/0	0/0	0/0	0/0	0/0	0/0	0/0	0/0	0/0	0/0	0/0	0/0	0/0	0/0
scaffold_3	5833910	9871	G	A	.	PASS	NS=91;AF=0.995,0.005;AC=1;AN=84	GT	0/0	0/0	0/0	0/0	0/0	0/0	0/0	0/0	0/0	0/0	0/0	0/0	0/0	0/0	0/0	0/0	0/0	0/0	0/0	0/0	0/0	0/0	0/0	0/0	0/0	0/0	0/0	0/0	0/0	0/0	0/0	0/0	0/0	0/0	0/0	0/0	0/0	1/0	0/0	0/0	0/0	0/0
scaffold_3	5838842	9874	G	T	.	PASS	NS=91;AF=0.879,0.121;AC=22;AN=84	GT	0/0	1/1	1/0	0/0	0/0	0/0	0/0	0/0	1/1	1/0	1/1	1/0	1/0	0/0	0/0	1/0	0/0	1/0	0/0	0/0	1/1	1/1	0/0	0/0	1/0	0/0	0/0	1/0	1/0	0/0	0/0	0/0	1/0	0/0	1/0	0/0	1/0	0/0	0/0	0/0	0/0	0/0
scaffold_3	5842784	9878	A	G	.	PASS	NS=91;AF=0.879,0.121;AC=22;AN=84	GT	0/0	1/1	1/0	0/0	0/0	0/0	0/0	0/0	1/1	1/0	1/1	1/0	1/0	0/0	0/0	1/0	0/0	1/0	0/0	0/0	1/1	1/1	0/0	0/0	1/0	0/0	0/0	1/0	1/0	0/0	0/0	0/0	1/0	0/0	1/0	0/0	1/0	0/0	0/0	0/0	0/0	0/0
scaffold_3	5856186	9889	T	A	.	PASS	NS=91;AF=0.951,0.049;AC=9;AN=84	GT	0/0	0/0	0/0	0/0	0/0	0/0	0/0	0/0	0/1	0/1	1/1	0/1	0/0	0/0	0/0	0/0	0/0	0/0	0/0	0/0	0/1	1/1	0/0	0/0	0/1	0/0	0/0	0/0	0/0	0/0	0/0	0/0	0/0	0/0	0/0	0/0	0/0	0/0	0/0	0/0	0/0	0/0
scaffold_3	5858715	9891	C	T	.	PASS	NS=91;AF=0.984,0.016;AC=3;AN=84	GT	0/0	0/0	0/0	0/0	0/0	0/0	0/0	0/0	0/0	0/0	0/0	0/0	0/0	0/0	0/0	0/0	0/0	0/0	0/0	0/0	0/0	0/0	0/0	0/0	0/0	0/0	0/0	0/0	0/0	0/0	0/0	0/0	0/0	0/0	0/0	0/0	0/0	0/0	0/0	1/0	1/0	1/0
scaffold_3	5873543	9894	C	A	.	PASS	NS=91;AF=0.989,0.011;AC=2;AN=84	GT	0/0	0/0	0/0	0/0	0/0	0/0	1/0	1/0	0/0	0/0	0/0	0/0	0/0	0/0	0/0	0/0	0/0	0/0	0/0	0/0	0/0	0/0	0/0	0/0	0/0	0/0	0/0	0/0	0/0	0/0	0/0	0/0	0/0	0/0	0/0	0/0	0/0	0/0	0/0	0/0	0/0	0/0
scaffold_3	5876696	9896	T	C	.	PASS	NS=91;AF=0.555,0.445;AC=81;AN=84	GT	1/1	1/1	1/1	1/1	1/1	1/1	1/1	1/1	1/1	1/1	1/1	1/1	1/1	1/1	1/1	1/1	1/1	1/1	1/1	1/1	1/1	1/1	1/1	1/1	1/1	1/1	1/1	1/1	1/1	1/1	1/1	1/1	1/1	1/1	1/1	1/1	1/1	1/1	1/1	0/1	0/1	0/1
scaffold_3	5878053	9897	T	G	.	PASS	NS=91;AF=0.995,0.005;AC=1;AN=84	GT	0/0	0/0	0/0	0/0	0/0	0/0	0/0	0/0	0/0	0/0	0/0	0/0	0/0	0/0	0/0	0/0	0/0	0/0	0/0	0/0	0/0	0/0	0/0	0/0	0/0	0/0	0/0	0/0	0/0	0/0	0/0	0/0	0/0	0/0	1/0	0/0	0/0	0/0	0/0	0/0	0/0	0/0
scaffold_3	5975982	9910	C	T	.	PASS	NS=91;AF=0.995,0.005;AC=1;AN=84	GT	0/0	0/0	0/0	0/0	0/0	0/0	0/0	0/0	0/0	0/0	0/0	0/0	0/0	0/0	0/0	0/0	0/0	0/0	0/0	0/0	0/0	0/0	0/0	0/0	0/0	0/0	0/0	0/0	0/0	0/0	0/0	0/0	0/0	0/0	0/0	0/0	0/0	0/0	0/0	0/0	0/0	1/0
scaffold_3	5990373	9912	T	G	.	PASS	NS=91;AF=0.929,0.071;AC=13;AN=84	GT	0/0	0/0	0/1	0/1	0/0	0/0	0/0	0/0	0/0	0/0	0/0	0/0	0/0	0/0	0/0	0/1	0/0	0/0	0/1	0/0	0/0	0/1	0/0	0/0	0/0	0/0	0/0	0/1	0/0	0/0	0/0	1/1	0/1	0/1	0/1	0/1	0/0	0/0	0/0	0/0	0/0	0/1
scaffold_3	6028503	9919	G	C	.	PASS	NS=91;AF=0.995,0.005;AC=1;AN=84	GT	0/0	0/0	0/0	0/0	0/0	0/0	0/0	0/0	0/0	0/0	0/0	0/0	0/0	0/0	0/0	0/0	0/0	0/0	0/0	0/0	0/0	0/0	0/0	0/0	0/0	0/0	0/0	0/0	0/0	0/0	0/1	0/0	0/0	0/0	0/0	0/0	0/0	0/0	0/0	0/0	0/0	0/0
scaffold_3	6029048	9920	T	C	.	PASS	NS=91;AF=0.94,0.06;AC=11;AN=84	GT	0/0	0/0	0/0	0/0	0/0	0/0	1/0	1/0	0/0	0/0	0/0	0/0	0/0	0/0	1/0	0/0	0/0	0/0	1/0	0/0	0/0	1/0	0/0	0/0	0/0	0/0	0/0	0/0	0/0	0/0	1/0	1/0	0/0	0/0	1/1	0/0	0/0	0/0	0/0	1/0	1/0	0/0
scaffold_3	6032273	9922	C	A	.	PASS	NS=91;AF=0.995,0.005;AC=1;AN=84	GT	0/0	0/0	0/0	0/0	0/0	0/0	0/0	0/0	0/0	0/0	0/0	0/0	0/0	0/0	0/0	0/0	0/0	0/0	0/0	0/0	0/0	0/0	0/0	0/0	0/0	0/0	0/0	0/0	0/0	0/0	0/0	0/0	0/0	0/0	0/0	0/0	0/0	1/0	0/0	0/0	0/0	0/0
scaffold_3	6032202	9923	A	G	.	PASS	NS=91;AF=0.995,0.005;AC=1;AN=84	GT	0/0	0/0	0/0	0/0	0/0	0/0	0/0	0/0	0/0	0/0	0/0	0/0	0/0	0/0	0/0	0/0	0/0	0/0	0/0	0/0	0/0	0/0	0/0	0/0	0/0	0/0	0/0	0/0	0/0	0/0	0/0	1/0	0/0	0/0	0/0	0/0	0/0	0/0	0/0	0/0	0/0	0/0
scaffold_3	6036216	9926	G	C	.	PASS	NS=91;AF=0.995,0.005;AC=1;AN=84	GT	0/0	0/0	0/0	0/0	0/0	0/0	0/0	0/0	0/0	0/0	0/0	0/0	0/0	0/0	0/0	0/0	0/0	0/0	0/0	0/0	0/0	0/0	0/0	0/0	0/0	0/0	0/0	0/0	0/0	0/0	0/0	0/0	0/0	0/0	0/0	0/0	0/0	0/1	0/0	0/0	0/0	0/0
scaffold_3	6044085	9934	T	C	.	PASS	NS=91;AF=0.995,0.005;AC=1;AN=84	GT	0/0	0/0	0/0	0/0	0/0	0/0	0/0	0/0	0/0	0/0	0/0	0/0	0/0	0/0	0/0	0/0	0/0	0/0	0/0	0/0	0/0	0/0	0/0	0/0	0/0	0/0	0/0	0/0	0/0	0/0	0/0	0/0	0/0	0/0	0/0	0/0	0/0	0/0	1/0	0/0	0/0	0/0
scaffold_3	6068884	9938	T	A	.	PASS	NS=91;AF=0.995,0.005;AC=1;AN=84	GT	0/0	0/0	0/0	0/0	0/0	0/0	0/0	0/0	0/0	0/0	0/0	0/0	0/0	0/0	0/0	0/0	0/0	0/0	0/0	0/0	0/0	0/0	0/0	0/1	0/0	0/0	0/0	0/0	0/0	0/0	0/0	0/0	0/0	0/0	0/0	0/0	0/0	0/0	0/0	0/0	0/0	0/0
scaffold_3	6084641	9951	G	A	.	PASS	NS=91;AF=0.896,0.104;AC=19;AN=84	GT	0/0	0/0	0/1	1/1	1/1	0/0	0/0	0/0	0/0	0/0	0/0	0/1	1/1	0/0	0/0	0/0	0/1	0/0	0/0	0/0	0/0	0/0	0/0	0/0	1/1	0/1	0/0	0/0	0/0	0/1	1/1	0/1	0/1	0/1	0/0	0/1	0/0	0/0	0/0	0/0	0/0	0/0
scaffold_3	6085597	9953	T	C	.	PASS	NS=91;AF=0.995,0.005;AC=1;AN=84	GT	0/0	0/0	0/0	0/0	0/0	0/0	0/0	0/0	0/0	0/0	0/0	0/0	0/0	0/0	0/0	0/0	0/0	0/0	0/0	0/0	0/0	0/0	0/0	0/0	0/0	0/0	0/0	0/0	0/0	0/0	0/0	0/0	0/0	0/0	0/0	0/0	0/0	1/0	0/0	0/0	0/0	0/0
scaffold_3	6099026	9954	G	T	.	PASS	NS=91;AF=0.995,0.005;AC=1;AN=84	GT	0/0	0/0	0/0	0/0	0/0	0/0	0/0	0/0	0/0	0/0	0/0	0/0	0/0	0/0	0/0	0/0	0/0	0/0	0/0	0/0	0/0	0/0	0/0	0/0	0/0	0/0	0/0	0/0	0/0	0/0	0/0	0/0	0/0	0/0	0/0	0/0	0/0	0/1	0/0	0/0	0/0	0/0
scaffold_3	6098951	9955	G	A	.	PASS	NS=91;AF=0.918,0.082;AC=15;AN=84	GT	0/0	0/0	0/0	0/0	1/1	0/0	0/0	0/0	0/0	0/0	0/0	0/0	0/1	0/0	0/0	1/1	0/0	0/0	0/0	0/0	0/0	0/0	0/0	0/0	1/1	0/1	0/1	0/0	0/0	0/1	1/1	0/1	0/0	0/0	0/0	0/1	0/1	0/0	0/0	0/0	0/0	0/0
scaffold_3	6135511	9965	A	T	.	PASS	NS=91;AF=0.989,0.011;AC=2;AN=84	GT	0/0	0/0	0/0	0/0	0/0	0/0	0/0	0/0	0/0	0/0	0/0	0/0	0/0	0/0	0/0	0/0	0/0	0/0	0/0	0/0	0/0	0/0	0/0	0/0	0/1	0/0	0/1	0/0	0/0	0/0	0/0	0/0	0/0	0/0	0/0	0/0	0/0	0/0	0/0	0/0	0/0	0/0
scaffold_3	6141733	9969	G	A	.	PASS	NS=91;AF=0.956,0.044;AC=8;AN=84	GT	0/0	0/0	0/1	0/1	0/0	0/0	0/0	0/0	0/0	0/0	0/0	0/0	0/0	0/0	0/0	0/0	0/1	0/1	0/0	0/0	0/0	0/0	0/0	0/0	0/0	0/0	0/0	0/0	0/0	0/0	0/0	0/0	0/1	0/1	0/0	0/0	1/1	0/0	0/0	0/0	0/0	0/0
scaffold_3	6152087	9970	C	T	.	PASS	NS=91;AF=0.984,0.016;AC=3;AN=84	GT	0/0	0/0	0/0	0/0	0/0	0/0	0/0	0/0	0/0	0/0	0/0	0/0	0/0	0/0	0/0	0/0	0/0	0/0	0/0	0/0	0/0	0/0	0/0	0/0	0/0	0/0	0/0	0/0	0/0	0/0	0/0	0/0	0/0	0/0	0/0	0/0	0/0	0/1	1/1	0/0	0/0	0/0
scaffold_3	6151997	9971	G	A	.	PASS	NS=91;AF=0.989,0.011;AC=2;AN=84	GT	0/0	0/0	0/0	0/0	0/0	0/0	0/0	0/0	0/0	0/0	0/0	0/0	0/0	0/0	0/0	0/0	0/0	0/0	0/0	0/0	0/0	0/0	0/0	0/0	0/0	0/0	0/0	0/0	0/0	0/0	0/0	0/0	0/0	0/0	0/0	0/0	0/0	0/0	0/0	0/1	0/1	0/0
scaffold_3	6161238	9974	T	C	.	PASS	NS=91;AF=0.945,0.055;AC=10;AN=84	GT	0/1	0/1	0/0	0/0	0/0	0/0	0/1	0/1	0/0	0/0	0/0	0/0	0/0	0/0	0/0	0/1	0/0	0/0	0/0	0/0	0/0	0/0	0/0	0/0	0/0	0/0	0/0	0/0	0/0	0/0	0/0	0/0	0/0	0/0	0/0	0/0	0/0	1/1	1/1	0/0	0/0	0/1
scaffold_3	617524	9976	T	A	.	PASS	NS=91;AF=0.973,0.027;AC=5;AN=84	GT	0/0	0/0	0/0	0/0	0/0	1/0	0/0	0/0	0/0	0/0	0/0	0/0	0/0	0/0	0/0	0/0	0/0	0/0	0/0	0/0	0/0	0/0	1/1	0/0	0/0	0/0	0/0	0/0	0/0	0/0	0/0	0/0	0/0	0/0	0/0	1/1	0/0	0/0	0/0	0/0	0/0	0/0
scaffold_3	617387	9977	A	C	.	PASS	NS=91;AF=0.995,0.005;AC=1;AN=84	GT	0/0	0/0	0/0	1/0	0/0	0/0	0/0	0/0	0/0	0/0	0/0	0/0	0/0	0/0	0/0	0/0	0/0	0/0	0/0	0/0	0/0	0/0	0/0	0/0	0/0	0/0	0/0	0/0	0/0	0/0	0/0	0/0	0/0	0/0	0/0	0/0	0/0	0/0	0/0	0/0	0/0	0/0
scaffold_3	6195748	9982	C	T	.	PASS	NS=91;AF=0.989,0.011;AC=2;AN=84	GT	0/0	0/0	0/0	0/0	0/0	0/0	0/0	0/0	0/0	0/0	0/0	0/0	0/0	0/0	0/0	0/0	0/0	0/0	0/0	0/0	0/0	0/0	0/0	0/0	0/0	0/0	0/0	0/0	0/0	0/0	0/0	0/0	0/0	0/0	0/0	0/0	0/0	0/0	0/0	0/0	0/0	1/1
scaffold_3	6201743	9984	A	T	.	PASS	NS=91;AF=0.995,0.005;AC=1;AN=84	GT	0/1	0/0	0/0	0/0	0/0	0/0	0/0	0/0	0/0	0/0	0/0	0/0	0/0	0/0	0/0	0/0	0/0	0/0	0/0	0/0	0/0	0/0	0/0	0/0	0/0	0/0	0/0	0/0	0/0	0/0	0/0	0/0	0/0	0/0	0/0	0/0	0/0	0/0	0/0	0/0	0/0	0/0
scaffold_3	6201605	9985	C	T	.	PASS	NS=91;AF=0.989,0.011;AC=2;AN=84	GT	0/0	0/0	0/0	0/0	0/0	0/0	0/0	0/0	0/0	0/0	0/0	0/0	0/0	0/0	0/0	0/0	0/0	0/0	0/0	0/0	0/0	0/0	0/0	0/0	0/0	0/0	0/0	0/0	0/0	0/0	0/0	0/0	0/0	0/0	0/0	0/0	0/0	0/0	1/1	0/0	0/0	0/0
scaffold_3	620486	9987	G	A	.	PASS	NS=91;AF=0.978,0.022;AC=1;AN=84	GT	0/0	0/0	0/0	0/0	0/0	0/0	0/0	0/0	0/0	0/0	0/0	0/0	0/0	0/0	0/0	0/0	0/0	0/0	0/0	0/0	0/0	0/0	0/1	0/0	0/0	0/0	0/0	0/0	0/0	0/0	0/0	0/0	0/0	0/0	0/0	0/0	0/0	0/0	0/0	0/0	0/0	0/0
scaffold_3	6206171	9988	C	T	.	PASS	NS=91;AF=0.929,0.071;AC=13;AN=84	GT	0/0	0/0	0/0	0/0	0/0	0/0	1/1	1/1	0/0	0/0	0/0	0/0	0/0	0/0	1/0	0/0	0/0	0/0	0/0	0/0	0/0	0/0	1/0	1/0	0/0	0/0	0/0	0/0	0/0	0/0	1/0	0/0	0/0	0/0	0/0	0/0	0/0	1/1	1/1	0/0	0/0	1/0
scaffold_3	6219400	9995	C	T	.	PASS	NS=91;AF=0.549,0.451;AC=1;AN=84	GT	0/0	0/0	0/0	0/0	0/0	0/0	0/0	0/0	0/0	0/1	0/0	0/0	0/0	0/0	0/0	0/0	0/0	0/0	0/0	0/0	0/0	0/0	0/0	0/0	0/0	0/0	0/0	0/0	0/0	0/0	0/0	0/0	0/0	0/0	0/0	0/0	0/0	0/0	0/0	0/0	0/0	0/0
scaffold_3	6219300	9996	A	G	.	PASS	NS=91;AF=0.989,0.011;AC=2;AN=84	GT	0/0	0/0	0/0	0/0	0/0	0/0	1/0	1/0	0/0	0/0	0/0	0/0	0/0	0/0	0/0	0/0	0/0	0/0	0/0	0/0	0/0	0/0	0/0	0/0	0/0	0/0	0/0	0/0	0/0	0/0	0/0	0/0	0/0	0/0	0/0	0/0	0/0	0/0	0/0	0/0	0/0	0/0
scaffold_3	6225678	9997	C	T	.	PASS	NS=91;AF=0.945,0.055;AC=10;AN=84	GT	0/0	0/0	0/0	0/1	0/0	0/0	0/0	0/0	0/0	0/1	0/0	0/0	0/0	0/0	0/0	0/0	0/1	0/0	0/0	1/1	0/0	0/1	0/0	0/0	0/0	0/1	0/1	0/0	0/1	0/0	0/0	0/0	0/0	0/1	0/0	0/0	0/0	0/0	0/0	0/0	0/0	0/0
scaffold_3	6225578	9998	T	A	.	PASS	NS=91;AF=0.593,0.407;AC=74;AN=84	GT	1/1	1/1	1/1	0/1	1/1	1/1	1/1	1/1	1/1	0/1	1/1	1/1	1/1	1/1	1/1	1/1	0/1	1/1	1/1	0/0	1/1	0/1	1/1	1/1	1/1	0/1	0/1	1/1	0/1	1/1	1/1	1/1	1/1	0/1	1/1	1/1	1/1	1/1	1/1	1/1	1/1	1/1
scaffold_3	6252083	10006	A	G	.	PASS	NS=91;AF=0.978,0.022;AC=4;AN=84	GT	0/0	0/0	0/0	0/0	0/0	0/0	0/0	0/0	0/0	0/0	0/0	0/0	0/0	0/0	0/0	0/0	0/0	0/0	0/0	0/0	0/0	0/0	0/0	0/0	0/0	0/0	0/0	0/0	0/0	0/0	0/0	0/0	0/0	0/0	0/0	0/0	0/0	0/0	0/0	1/1	1/1	0/0
scaffold_3	6259018	10008	A	T	.	PASS	NS=91;AF=0.989,0.011;AC=2;AN=84	GT	0/0	0/0	0/0	0/0	0/0	0/0	0/0	0/0	0/0	0/0	0/0	0/0	0/0	0/0	0/0	0/0	0/0	0/0	0/0	0/0	0/1	0/1	0/0	0/0	0/0	0/0	0/0	0/0	0/0	0/0	0/0	0/0	0/0	0/0	0/0	0/0	0/0	0/0	0/0	0/0	0/0	0/0
scaffold_3	6287980	10016	C	A	.	PASS	NS=91;AF=0.978,0.022;AC=4;AN=84	GT	0/0	0/0	0/0	0/0	0/0	0/0	0/0	0/0	0/0	0/0	0/0	0/0	0/0	0/0	0/0	0/0	0/0	0/0	0/0	0/0	0/0	0/0	0/0	0/0	0/0	0/0	0/0	0/0	0/0	0/0	0/0	0/0	0/0	0/0	0/0	0/0	0/0	0/0	0/0	1/1	1/1	0/0
scaffold_3	6292919	10019	A	T	.	PASS	NS=91;AF=0.989,0.011;AC=2;AN=84	GT	0/0	0/0	0/0	0/0	0/0	0/0	0/0	0/0	0/0	0/0	0/0	0/0	0/0	0/0	0/0	0/0	0/0	0/0	0/0	0/0	0/0	0/0	0/0	0/0	0/0	0/0	0/0	0/0	0/0	0/0	0/0	0/0	0/0	0/0	0/0	0/0	0/0	0/0	1/1	0/0	0/0	0/0
scaffold_3	6294499	10020	C	T	.	PASS	NS=91;AF=0.94,0.06;AC=11;AN=84	GT	0/0	0/1	0/0	0/0	0/0	0/1	0/1	1/1	0/0	0/0	0/0	0/1	0/1	0/0	0/0	0/1	0/0	0/0	0/1	0/0	0/0	0/0	0/0	0/0	0/0	0/0	0/1	0/0	0/0	0/0	0/0	0/0	0/0	0/0	0/0	0/1	0/0	0/0	0/0	0/0	0/0	0/0
scaffold_3	6336408	10036	G	T	.	PASS	NS=91;AF=0.989,0.011;AC=2;AN=84	GT	0/0	0/0	0/0	0/0	0/0	0/0	0/0	0/0	0/0	0/0	0/0	0/0	0/0	0/0	0/0	0/0	0/0	0/0	0/0	0/0	0/0	0/0	0/0	0/0	0/0	0/0	0/0	0/0	0/0	0/0	0/0	0/0	0/0	0/0	0/0	0/0	0/0	0/0	0/0	0/1	0/1	0/0
scaffold_3	6372496	10043	C	A	.	PASS	NS=91;AF=0.973,0.027;AC=5;AN=84	GT	0/0	0/0	0/0	0/0	0/0	0/0	0/0	0/0	0/0	0/0	0/0	0/0	0/0	0/0	0/0	0/0	0/0	0/0	0/0	0/0	0/0	0/0	0/0	0/0	0/0	0/0	0/0	0/0	0/0	0/0	0/0	0/0	0/0	0/0	0/0	0/0	0/0	1/1	0/0	0/1	0/1	0/1
scaffold_3	6377262	10045	A	G	.	PASS	NS=91;AF=0.736,0.264;AC=48;AN=84	GT	1/1	1/0	1/1	1/1	0/0	0/0	1/0	1/0	0/0	0/0	1/1	1/1	1/1	1/1	1/1	1/1	1/1	1/1	0/0	1/0	1/0	1/0	1/0	0/0	1/0	0/0	1/0	1/0	1/0	1/1	1/1	1/1	1/1	1/1	1/0	1/1	1/1	0/0	0/0	0/0	0/0	0/0
scaffold_3	6382750	10046	G	A	.	PASS	NS=91;AF=0.984,0.016;AC=3;AN=84	GT	0/0	0/0	0/0	0/0	0/0	0/0	0/0	0/0	0/0	0/0	0/0	0/0	0/0	0/0	0/0	0/0	0/0	0/0	0/0	0/0	0/0	0/0	0/0	0/0	0/0	0/0	0/0	0/0	0/0	0/0	0/0	0/0	0/0	0/0	0/0	0/0	0/0	0/0	1/1	0/0	0/0	1/0
scaffold_3	6401288	10049	T	A	.	PASS	NS=91;AF=0.929,0.071;AC=13;AN=84	GT	1/0	1/0	0/0	0/0	0/0	0/0	0/0	0/0	0/0	0/0	0/0	0/0	1/0	1/0	1/0	1/0	1/0	0/0	0/0	0/0	0/0	0/0	1/1	1/0	0/0	0/0	0/0	0/0	0/0	0/0	1/0	0/0	0/0	0/0	0/0	0/0	1/0	0/0	0/0	0/0	0/0	1/0
scaffold_3	6401176	10050	C	T	.	PASS	NS=91;AF=0.868,0.132;AC=24;AN=84	GT	1/1	1/1	0/0	0/0	0/0	0/0	0/0	0/0	1/1	0/0	0/0	1/1	1/1	1/1	1/1	1/0	1/0	0/0	0/0	0/0	0/0	0/0	1/1	1/1	0/0	0/0	0/0	1/0	1/0	0/0	1/0	0/0	0/0	0/0	0/0	0/0	1/0	0/0	0/0	0/0	0/0	0/0
scaffold_3	6414083	10056	A	G	.	PASS	NS=91;AF=0.995,0.005;AC=1;AN=84	GT	0/0	0/0	0/0	0/0	0/0	1/0	0/0	0/0	0/0	0/0	0/0	0/0	0/0	0/0	0/0	0/0	0/0	0/0	0/0	0/0	0/0	0/0	0/0	0/0	0/0	0/0	0/0	0/0	0/0	0/0	0/0	0/0	0/0	0/0	0/0	0/0	0/0	0/0	0/0	0/0	0/0	0/0
scaffold_3	6426846	10057	C	T	.	PASS	NS=91;AF=0.984,0.016;AC=3;AN=84	GT	0/0	0/0	0/0	0/0	0/0	0/0	0/0	0/1	0/0	0/0	0/0	0/0	0/0	0/0	0/0	0/0	0/1	0/0	0/0	0/0	0/0	0/0	0/0	0/0	0/0	0/0	0/0	0/0	0/0	0/0	0/0	0/0	0/0	0/0	0/0	0/0	0/1	0/0	0/0	0/0	0/0	0/0
scaffold_3	6431292	10059	G	T	.	PASS	NS=91;AF=0.978,0.022;AC=4;AN=84	GT	0/0	0/0	0/0	1/0	0/0	1/0	0/0	0/0	0/0	0/0	0/0	0/0	0/0	0/0	0/0	0/0	0/0	0/0	0/0	0/0	0/0	0/0	0/0	0/0	0/0	0/0	0/0	0/0	0/0	1/0	0/0	0/0	0/0	0/0	0/0	1/0	0/0	0/0	0/0	0/0	0/0	0/0
scaffold_3	6434989	10062	C	T	.	PASS	NS=91;AF=0.995,0.005;AC=1;AN=84	GT	0/0	0/0	0/0	0/0	0/0	0/0	0/0	0/0	0/0	0/0	0/0	0/0	0/0	0/0	0/0	0/0	0/0	0/0	0/0	0/0	0/0	0/0	0/0	0/0	0/0	0/0	0/0	0/0	0/0	0/0	0/0	0/0	0/0	0/0	0/0	0/0	0/0	0/0	0/0	0/0	0/0	1/0
scaffold_3	6460653	10070	C	T	.	PASS	NS=91;AF=0.973,0.027;AC=5;AN=84	GT	0/0	0/0	0/0	0/0	0/0	1/0	1/1	1/0	0/0	0/0	0/0	0/0	0/0	0/0	0/0	0/0	0/0	1/0	0/0	0/0	0/0	0/0	0/0	0/0	0/0	0/0	0/0	0/0	0/0	0/0	0/0	0/0	0/0	0/0	0/0	0/0	0/0	0/0	0/0	0/0	0/0	0/0
scaffold_3	6461071	10071	A	G	.	PASS	NS=91;AF=0.995,0.005;AC=1;AN=84	GT	0/0	0/0	0/0	0/0	0/0	0/0	0/1	0/0	0/0	0/0	0/0	0/0	0/0	0/0	0/0	0/0	0/0	0/0	0/0	0/0	0/0	0/0	0/0	0/0	0/0	0/0	0/0	0/0	0/0	0/0	0/0	0/0	0/0	0/0	0/0	0/0	0/0	0/0	0/0	0/0	0/0	0/0
scaffold_3	6464096	10072	T	A	.	PASS	NS=91;AF=0.989,0.011;AC=2;AN=84	GT	0/0	0/0	0/0	0/0	0/0	0/0	0/0	0/0	0/0	0/0	0/0	0/0	0/0	0/0	0/0	0/0	0/0	0/0	0/0	0/0	0/0	0/0	0/0	0/0	0/0	0/0	0/0	0/0	0/0	0/0	0/0	0/0	0/0	0/0	0/0	0/0	0/0	0/0	0/0	1/0	1/0	0/0
scaffold_3	6500087	10082	C	G	.	PASS	NS=91;AF=0.995,0.005;AC=1;AN=84	GT	0/0	0/0	0/0	0/0	0/0	0/0	0/0	0/0	0/0	0/0	0/0	0/0	0/0	0/0	0/0	0/0	0/0	0/0	0/0	0/0	0/0	0/0	0/0	0/0	0/0	0/0	0/0	0/0	0/0	0/0	1/0	0/0	0/0	0/0	0/0	0/0	0/0	0/0	0/0	0/0	0/0	0/0
scaffold_3	6531506	10087	G	A	.	PASS	NS=91;AF=0.835,0.165;AC=30;AN=84	GT	0/0	0/0	1/0	1/0	0/0	0/0	1/0	0/0	1/1	1/1	1/1	0/0	0/0	0/0	0/0	0/0	1/1	0/0	1/0	1/0	1/0	1/1	0/0	0/0	1/1	1/1	1/0	1/1	0/0	1/0	1/0	0/0	1/0	1/0	1/0	0/0	1/1	0/0	0/0	0/0	0/0	0/0
scaffold_3	654963	10089	G	A	.	PASS	NS=91;AF=0.995,0.005;AC=1;AN=84	GT	0/0	0/0	0/0	0/0	0/0	0/0	0/0	0/0	0/0	0/0	0/0	0/0	0/0	0/0	0/0	0/0	0/0	0/0	0/0	0/0	0/0	0/0	0/0	0/0	0/0	0/0	0/0	0/0	0/0	0/0	0/0	0/0	0/0	0/0	0/0	0/0	0/0	0/0	0/1	0/0	0/0	0/0
scaffold_3	6561149	10095	A	C	.	PASS	NS=91;AF=0.687,0.313;AC=57;AN=84	GT	1/1	1/1	0/1	0/0	0/1	1/1	1/1	1/1	0/1	1/1	0/1	0/1	0/1	0/1	0/1	1/1	0/1	0/1	1/1	1/1	0/1	0/1	1/1	1/1	1/1	1/1	1/1	0/0	0/1	1/1	0/1	1/1	1/1	0/1	0/1	1/1	1/1	0/0	0/0	0/1	0/1	0/1
scaffold_3	6567232	10096	T	C	.	PASS	NS=91;AF=0.94,0.06;AC=11;AN=84	GT	1/0	0/0	0/0	1/0	1/0	0/0	0/0	0/0	0/0	0/0	0/0	1/0	1/0	1/0	1/0	0/0	1/0	0/0	0/0	0/0	0/0	0/0	0/0	0/0	0/0	0/0	0/0	0/0	0/0	1/0	1/0	0/0	0/0	0/0	1/0	0/0	0/0	0/0	0/0	0/0	0/0	0/0
scaffold_3	6574379	10099	A	T	.	PASS	NS=91;AF=0.945,0.055;AC=10;AN=84	GT	0/0	0/0	0/0	0/0	0/0	0/0	0/0	0/1	0/0	0/0	0/0	0/0	0/0	0/0	0/0	0/0	0/0	0/0	0/0	0/0	0/0	0/0	0/0	0/0	0/0	0/0	0/0	0/0	0/0	0/0	0/0	0/0	0/0	0/0	0/0	0/0	0/0	1/1	1/1	1/1	1/1	0/1
scaffold_3	6598555	10111	T	C	.	PASS	NS=91;AF=0.984,0.016;AC=3;AN=84	GT	0/0	0/0	0/0	0/0	0/0	0/0	0/0	0/0	0/0	0/0	0/0	0/0	0/0	0/0	0/0	0/0	0/0	0/0	0/0	0/0	0/0	0/0	0/0	0/0	0/0	0/0	0/0	0/0	0/0	0/0	0/0	0/0	0/0	0/0	0/0	0/0	0/0	0/0	1/1	0/0	0/0	1/0
scaffold_3	6598432	10112	G	A	.	PASS	NS=91;AF=0.995,0.005;AC=1;AN=84	GT	0/0	0/0	0/0	0/0	0/0	0/0	0/0	0/0	0/0	0/0	0/0	0/0	0/0	0/0	0/0	0/0	0/0	0/0	0/0	0/0	0/0	0/0	0/0	0/0	0/0	0/0	0/0	0/0	0/0	0/0	0/0	0/0	0/0	0/0	0/0	0/0	0/0	0/1	0/0	0/0	0/0	0/0
scaffold_3	6610780	10115	C	T	.	PASS	NS=91;AF=0.989,0.011;AC=2;AN=84	GT	0/0	0/0	0/0	0/0	0/0	0/0	0/0	0/0	0/0	0/0	0/0	0/0	0/0	0/0	0/0	0/0	0/0	0/0	0/0	0/0	0/0	0/0	0/0	0/0	0/0	0/0	0/0	0/0	0/0	0/0	0/0	0/0	0/0	0/0	0/0	0/0	0/0	0/0	0/0	0/1	0/1	0/0
scaffold_3	6670154	10124	C	T	.	PASS	NS=91;AF=0.989,0.011;AC=2;AN=84	GT	0/0	0/0	0/0	0/0	0/0	0/0	0/0	0/0	0/0	0/0	0/0	1/0	0/0	0/0	0/0	0/0	0/0	1/0	0/0	0/0	0/0	0/0	0/0	0/0	0/0	0/0	0/0	0/0	0/0	0/0	0/0	0/0	0/0	0/0	0/0	0/0	0/0	0/0	0/0	0/0	0/0	0/0
scaffold_3	6686730	10135	G	A	.	PASS	NS=91;AF=0.907,0.093;AC=17;AN=84	GT	1/1	1/0	0/0	0/0	0/0	1/0	1/0	0/0	0/0	0/0	1/0	0/0	0/0	0/0	1/0	1/0	1/0	1/0	0/0	1/0	1/1	0/0	1/1	1/1	0/0	0/0	0/0	0/0	0/0	0/0	0/0	0/0	0/0	0/0	0/0	0/0	0/0	0/0	0/0	0/0	0/0	0/0
scaffold_3	6703027	10137	T	C	.	PASS	NS=91;AF=0.995,0.005;AC=1;AN=84	GT	0/0	0/0	0/0	0/0	0/0	0/0	0/1	0/0	0/0	0/0	0/0	0/0	0/0	0/0	0/0	0/0	0/0	0/0	0/0	0/0	0/0	0/0	0/0	0/0	0/0	0/0	0/0	0/0	0/0	0/0	0/0	0/0	0/0	0/0	0/0	0/0	0/0	0/0	0/0	0/0	0/0	0/0
scaffold_3	6703218	10138	C	T	.	PASS	NS=91;AF=0.995,0.005;AC=1;AN=84	GT	0/0	0/0	0/0	0/0	0/0	0/0	0/1	0/0	0/0	0/0	0/0	0/0	0/0	0/0	0/0	0/0	0/0	0/0	0/0	0/0	0/0	0/0	0/0	0/0	0/0	0/0	0/0	0/0	0/0	0/0	0/0	0/0	0/0	0/0	0/0	0/0	0/0	0/0	0/0	0/0	0/0	0/0
scaffold_3	6723082	10144	G	A	.	PASS	NS=91;AF=0.989,0.011;AC=2;AN=84	GT	0/0	0/0	0/0	0/0	0/0	0/0	0/0	0/0	0/0	0/0	0/0	0/0	0/0	0/0	0/0	0/0	0/0	0/0	0/0	0/0	0/0	0/0	0/0	0/0	0/0	0/0	0/0	0/0	0/0	0/0	0/0	0/0	0/0	0/0	0/0	0/0	0/0	0/0	1/1	0/0	0/0	0/0
scaffold_3	6732843	10152	T	C	.	PASS	NS=91;AF=0.962,0.038;AC=7;AN=84	GT	0/0	0/0	0/0	0/0	1/1	0/0	0/0	0/1	0/0	0/0	0/0	0/0	0/0	0/0	0/0	0/0	0/0	0/0	0/0	0/0	0/0	0/0	0/1	0/1	0/0	0/0	0/0	0/0	0/0	0/0	0/0	0/0	0/0	0/0	0/0	0/0	0/0	0/1	0/1	0/0	0/0	0/0
scaffold_3	673403	10153	T	C	.	PASS	NS=91;AF=0.989,0.011;AC=2;AN=84	GT	0/0	0/0	0/0	0/0	0/0	0/0	0/0	0/0	0/0	1/0	0/0	0/0	0/0	0/0	0/0	0/0	0/0	0/0	0/0	0/0	0/0	0/0	0/0	0/0	0/0	0/0	0/0	1/0	0/0	0/0	0/0	0/0	0/0	0/0	0/0	0/0	0/0	0/0	0/0	0/0	0/0	0/0
scaffold_3	6748068	10159	C	T	.	PASS	NS=91;AF=0.995,0.005;AC=1;AN=84	GT	0/0	0/0	0/0	0/0	0/0	0/0	0/0	0/0	0/0	0/0	0/0	0/0	0/0	0/0	0/0	0/0	0/0	0/0	0/0	0/0	0/0	0/0	0/0	0/0	0/0	0/0	0/0	0/0	0/0	0/0	0/0	0/0	0/0	0/0	0/0	0/0	0/0	0/0	0/0	0/0	0/0	1/0
scaffold_3	6748487	10160	T	G	.	PASS	NS=91;AF=0.951,0.049;AC=9;AN=84	GT	0/0	0/0	1/1	1/0	0/0	0/0	0/0	0/0	1/0	0/0	0/0	1/0	1/0	0/0	0/0	0/0	0/0	0/0	0/0	1/0	0/0	1/0	0/0	0/0	0/0	0/0	0/0	0/0	0/0	0/0	1/0	0/0	0/0	0/0	0/0	0/0	0/0	0/0	0/0	0/0	0/0	0/0
scaffold_3	6755289	10162	G	A	.	PASS	NS=91;AF=0.89,0.11;AC=20;AN=84	GT	0/0	0/1	0/0	0/0	0/1	0/0	0/1	0/0	0/0	0/0	0/0	0/1	0/1	0/0	0/1	0/0	0/1	0/1	0/0	0/0	0/0	0/0	0/1	0/1	0/0	0/0	0/1	0/0	0/0	0/1	0/1	0/1	1/1	1/1	0/1	0/1	0/0	0/0	0/0	0/0	0/0	0/0
scaffold_3	6759238	10165	G	C	.	PASS	NS=91;AF=0.918,0.082;AC=15;AN=84	GT	0/0	0/0	0/0	0/0	0/0	0/0	0/0	0/0	0/1	0/1	0/1	0/0	0/0	0/0	0/0	0/0	0/0	0/0	0/0	0/1	1/1	1/1	0/0	0/0	0/1	0/1	0/1	1/1	1/1	0/0	0/0	0/0	0/0	0/0	0/0	0/0	0/0	0/0	0/0	0/0	0/0	0/0
scaffold_3	6784576	10169	G	T	.	PASS	NS=91;AF=0.731,0.269;AC=16;AN=84	GT	0/0	0/0	0/0	0/0	0/0	0/0	0/0	0/0	0/0	0/0	0/0	0/0	0/0	0/0	0/0	1/0	1/0	1/0	0/0	0/0	0/0	0/0	0/0	0/0	0/0	0/0	0/0	0/0	0/0	0/0	1/1	1/0	0/0	0/0	0/0	0/0	0/0	1/1	1/1	1/1	1/1	1/1
scaffold_3	6871593	10180	A	T	.	PASS	NS=91;AF=0.978,0.022;AC=4;AN=84	GT	0/0	0/0	0/0	0/0	0/0	0/0	0/0	0/0	0/0	0/0	0/0	0/0	0/0	0/0	0/0	0/0	0/0	0/0	0/0	0/0	0/0	0/0	0/0	0/0	0/0	0/0	0/0	0/0	0/0	0/0	0/0	0/0	0/0	0/0	0/0	0/0	0/0	0/0	0/0	0/1	0/1	1/1
scaffold_3	6890623	10187	C	T	.	PASS	NS=91;AF=0.956,0.044;AC=8;AN=84	GT	0/0	0/1	0/0	0/0	0/0	0/0	0/0	0/0	0/0	0/0	0/0	0/0	0/0	1/1	1/1	0/0	0/0	0/0	0/0	0/0	0/0	0/0	0/1	1/1	0/0	0/0	0/0	0/0	0/0	0/0	0/0	0/0	0/0	0/0	0/0	0/0	0/0	0/0	0/0	0/0	0/0	0/0
scaffold_3	694318	10196	C	A	.	PASS	NS=91;AF=0.995,0.005;AC=1;AN=84	GT	0/0	0/0	0/0	0/0	0/0	0/0	0/0	0/0	0/0	0/0	0/0	0/0	0/0	0/0	0/0	0/0	0/0	0/1	0/0	0/0	0/0	0/0	0/0	0/0	0/0	0/0	0/0	0/0	0/0	0/0	0/0	0/0	0/0	0/0	0/0	0/0	0/0	0/0	0/0	0/0	0/0	0/0
scaffold_3	7005049	10205	G	A	.	PASS	NS=91;AF=0.742,0.258;AC=42;AN=84	GT	0/0	0/0	1/1	0/1	0/0	0/0	1/1	0/1	1/1	1/1	1/1	0/1	0/1	0/1	0/0	0/0	1/1	0/1	1/1	1/1	0/1	1/1	0/0	0/0	0/0	0/0	0/1	0/1	0/1	0/1	1/1	1/1	0/1	0/1	0/0	0/1	0/1	0/0	0/1	0/1	0/1	1/1
scaffold_3	7042464	10208	G	A	.	PASS	NS=91;AF=0.753,0.247;AC=45;AN=84	GT	0/1	1/1	1/1	0/0	0/0	1/1	1/1	0/0	1/1	1/1	0/0	0/1	0/1	1/1	1/1	1/1	0/1	0/0	0/1	1/1	0/1	0/1	1/1	1/1	0/0	0/1	0/0	1/1	0/0	1/1	0/0	0/0	0/1	0/1	1/1	1/1	1/1	0/0	0/1	0/0	0/0	0/0
scaffold_3	709704	10225	T	C	.	PASS	NS=91;AF=0.995,0.005;AC=1;AN=84	GT	0/0	0/0	0/0	0/0	0/0	0/0	0/0	0/0	0/0	0/0	0/0	0/0	0/0	0/0	0/0	0/0	0/0	0/0	0/0	0/0	0/0	0/0	0/0	0/0	0/0	0/0	0/0	0/0	0/0	0/0	0/0	0/0	0/0	0/0	0/0	0/0	0/0	0/0	0/1	0/0	0/0	0/0
scaffold_3	7110967	10228	G	A	.	PASS	NS=91;AF=0.995,0.005;AC=1;AN=84	GT	0/0	0/0	0/0	0/0	0/0	0/0	0/0	0/0	0/0	0/0	0/0	0/0	0/0	0/0	0/0	0/0	0/0	0/0	0/0	0/0	0/0	0/0	0/0	0/0	0/0	0/0	1/0	0/0	0/0	0/0	0/0	0/0	0/0	0/0	0/0	0/0	0/0	0/0	0/0	0/0	0/0	0/0
scaffold_3	7110881	10229	T	C	.	PASS	NS=91;AF=0.995,0.005;AC=1;AN=84	GT	0/0	0/0	0/0	0/0	0/0	0/0	0/0	0/0	0/0	0/0	0/0	0/0	0/0	0/0	0/0	0/0	0/0	0/0	0/0	0/0	0/0	0/0	0/0	0/0	0/0	0/0	0/0	0/0	0/0	0/0	0/0	0/0	0/0	0/0	0/0	0/0	0/0	0/1	0/0	0/0	0/0	0/0
scaffold_3	7136252	10235	A	T	.	PASS	NS=91;AF=0.885,0.115;AC=21;AN=84	GT	0/0	1/1	0/0	0/0	0/0	1/1	1/0	0/0	0/0	0/0	0/0	0/0	0/0	0/0	1/1	1/0	0/0	0/0	1/0	0/0	0/0	0/0	1/1	1/1	0/0	0/0	0/0	1/0	0/0	0/0	0/0	0/0	0/0	0/0	1/0	1/0	0/0	0/0	0/0	1/1	1/1	1/0
scaffold_3	7179853	10245	A	G	.	PASS	NS=91;AF=0.995,0.005;AC=1;AN=84	GT	0/0	0/0	0/0	0/0	0/0	0/0	0/0	0/0	0/0	0/0	0/0	0/0	0/0	0/0	0/0	0/0	0/0	0/0	0/0	0/0	0/0	0/0	0/0	0/0	0/0	0/0	0/0	0/0	0/0	0/0	0/0	0/0	0/0	0/0	0/0	0/0	0/0	0/0	0/1	0/0	0/0	0/0
scaffold_3	719338	10248	G	T	.	PASS	NS=91;AF=0.923,0.077;AC=14;AN=84	GT	0/0	0/0	0/0	0/0	0/0	0/0	0/0	0/0	0/1	0/1	0/0	0/0	0/1	0/0	0/0	0/0	0/0	0/0	0/0	0/1	0/1	1/1	0/0	0/0	1/1	0/1	0/1	0/0	0/1	0/0	0/0	0/1	0/1	0/0	0/0	0/0	0/0	0/0	0/0	0/0	0/0	0/0
[truncated: 653,959 more chars]
