# Supplementary material for: Transposable elements maintain genome-wide heterozygosity in inbred populations
Source: Nat Commun. 2022 Nov 17;13:7022. doi: 10.1038/s41467-022-34795-4 (PMC9672359; doi:10.1038/s41467-022-34795-4)
Supplement: Supplementary file 14 — Source Data [file 41467_2022_34795_MOESM14_ESM.zip › GOs.txt]

Gene	GO accession
X1131	GO:0045927
X1642	GO:0005524
X1768	GO:0003723
X1888	GO:0046872
X3979	GO:0008270
X8711	GO:0016020
X10646	GO:0005524
X15891	GO:0005794
X19324	GO:0009507
X19784	GO:0003676
X20026	GO:0009507
X20243	GO:0005509
X20409	GO:0006397
X20788	GO:0046872
X21785	GO:0008375
X21962	GO:0005739
X24620	GO:0005829
X26030	GO:0008270
X67	GO:0005634,GO:0016592
X986	GO:0016020,GO:0016021
X2241	GO:0003676,GO:0003723
X2347	GO:0009507,GO:0009536
X2665	GO:0006414,GO:0003746
X3002	GO:0016310,GO:0016301
X3142	GO:0016020,GO:0016021
X4434	GO:0016020,GO:0016021
X4638	GO:0016020,GO:0016021
X7766	GO:0006493,GO:0016757
X8313	GO:0006414,GO:0003746
X10279	GO:0016311,GO:0016791
X11088	GO:0008289,GO:0005783
X11289	GO:0008080,GO:0016740
X12627	GO:0016020,GO:0016021
X13620	GO:0016020,GO:0016021
X14323	GO:0016567,GO:0004842
X15400	GO:0005886,GO:0016020
X20042	GO:0016787,GO:0005575
X20059	GO:0006508,GO:0004180
X20777	GO:0019953,GO:0005576
X21279	GO:0000398,GO:0006396
X21677	GO:0003824,GO:0016787
X21850	GO:0003677,GO:0046872
X22156	GO:0006355,GO:0003700
X22661	GO:0006751,GO:0003839
X25881	GO:0032543,GO:0005739
X837	GO:0007049,GO:0051301,GO:0008289
X4461	GO:0006355,GO:0009725,GO:0003677
X4523	GO:0006694,GO:0032259,GO:0008168
X4951	GO:0000278,GO:1900459,GO:0005634
X5123	GO:0016491,GO:0030267,GO:0051287
X8865	GO:0005975,GO:0004564,GO:0033926
X10179	GO:0006913,GO:0017056,GO:0031965
X10205	GO:0006470,GO:0004722,GO:0016791
X11457	GO:0006412,GO:0003735,GO:0005840
X13362	GO:0055085,GO:0016020,GO:0016021
X14279	GO:0005975,GO:0003824,GO:0016616
X15559	GO:0016740,GO:0036440,GO:0046912
X19311	GO:0006887,GO:0015031,GO:0000145
X20298	GO:0000287,GO:0016616,GO:0051287
X20347	GO:0051301,GO:0000166,GO:0005524
X21060	GO:0016311,GO:0008252,GO:0016787
X22292	GO:0016311,GO:0003723,GO:0016791
X25536	GO:0005773,GO:0016020,GO:0016021
X26119	GO:0006355,GO:0003677,GO:0005634
X285	GO:0006633,GO:0016746,GO:0016747,GO:0016020
X767	GO:0006355,GO:0009725,GO:0003677,GO:0005634
X1706	GO:0005789,GO:0005886,GO:0016020,GO:0016021
X3189	GO:0016740,GO:0016757,GO:0016020,GO:0016021
X3448	GO:0009903,GO:0009904,GO:0003674,GO:0005829
X4402	GO:0006633,GO:0016746,GO:0016747,GO:0016020
X4403	GO:0006633,GO:0016746,GO:0016747,GO:0016020
X4686	GO:0016491,GO:0016624,GO:0016020,GO:0016021
X5306	GO:0005975,GO:0004556,GO:0005509,GO:0103025
X5397	GO:0015020,GO:0016740,GO:0016757,GO:0016020
X8044	GO:0000166,GO:0005524,GO:0016020,GO:0016021
X8545	GO:0006402,GO:0070988,GO:0003729,GO:0032451
X8954	GO:0006952,GO:0009626,GO:0005886,GO:0019897
X9109	GO:0009536,GO:0016020,GO:0016021,GO:0031969
X9470	GO:0032259,GO:0008168,GO:0016740,GO:0046872
X9501	GO:0005783,GO:0005789,GO:0016020,GO:0016021
X9859	GO:0006098,GO:0019521,GO:0004616,GO:0016491
X10753	GO:0006397,GO:0016554,GO:0003676,GO:0003723
X11372	GO:0030833,GO:0034314,GO:0005885,GO:0015629
X11994	GO:0008017,GO:0005737,GO:0005856,GO:0005874
X13552	GO:0080188,GO:0000166,GO:0005524,GO:0140658
X17902	GO:1901642,GO:0005337,GO:0016020,GO:0016021
X19493	GO:0009739,GO:0009740,GO:0045454,GO:0005576
X19758	GO:0030244,GO:0016740,GO:0016760,GO:0016020
X20666	GO:0003824,GO:0016740,GO:0016757,GO:0005829
X22115	GO:0055085,GO:0015267,GO:0016020,GO:0016021
X22260	GO:0006952,GO:0009607,GO:1901001,GO:0005576
X22377	GO:0045739,GO:0005634,GO:0070531,GO:0070552
X23626	GO:0055085,GO:0015267,GO:0016020,GO:0016021
X968	GO:0000166,GO:0003724,GO:0004386,GO:0005524,GO:0016787
X3567	GO:0015031,GO:0016973,GO:0051028,GO:0005634,GO:0005643
X3590	GO:0005506,GO:0016491,GO:0016705,GO:0031418,GO:0051213
X3687	GO:0006468,GO:0004672,GO:0005524,GO:0016020,GO:0016021
X5203	GO:0009690,GO:0009691,GO:0009736,GO:0005634,GO:0005737
X8173	GO:0007264,GO:0003924,GO:0005525,GO:0016020,GO:0016021
X10119	GO:0005975,GO:0008152,GO:0004553,GO:0016798,GO:0042973
X11537	GO:0006265,GO:0003677,GO:0003916,GO:0003917,GO:0016853
X12903	GO:0032259,GO:0008168,GO:0016740,GO:0016020,GO:0016021
X12954	GO:0006629,GO:0006631,GO:0006633,GO:0016491,GO:0045300
X18898	GO:0034508,GO:0000775,GO:0000776,GO:0005634,GO:0005694
X19100	GO:0006355,GO:0003677,GO:0003700,GO:0046872,GO:0005737
X20245	GO:0006468,GO:0016310,GO:0004672,GO:0005524,GO:0016301
X20280	GO:0006396,GO:0042254,GO:0003824,GO:0005634,GO:0005730
X21081	GO:0006260,GO:0000166,GO:0003677,GO:0005524,GO:0005634
X21329	GO:0007005,GO:0000166,GO:0005524,GO:0005634,GO:0005739
X24939	GO:0006997,GO:0042803,GO:0046982,GO:0005635,GO:0009504
X25782	GO:0016567,GO:0080155,GO:0004842,GO:0016740,GO:0046872
X26111	GO:0006508,GO:0004252,GO:0008233,GO:0008236,GO:0016787
X26520	GO:0032259,GO:0051568,GO:0008168,GO:0016740,GO:0042800
X342	GO:0007034,GO:0009651,GO:0010031,GO:0048364,GO:0005802,GO:0032588
X780	GO:0055085,GO:0000166,GO:0005524,GO:0140359,GO:0016020,GO:0016021
X1990	GO:0006979,GO:0008270,GO:0016491,GO:0005634,GO:0005739,GO:0005777
X3124	GO:0005975,GO:0003824,GO:0016829,GO:0030246,GO:0102210,GO:0005576
X3205	GO:0006913,GO:0015031,GO:0051028,GO:0017056,GO:0005634,GO:0005643
X10247	GO:0019249,GO:0061727,GO:0004462,GO:0016829,GO:0019172,GO:0005829
X16074	GO:0009690,GO:0003824,GO:0016491,GO:0019139,GO:0050660,GO:0071949
X20046	GO:0006486,GO:0016757,GO:0000139,GO:0005794,GO:0016020,GO:0016021
X21292	GO:0006355,GO:0009965,GO:0048363,GO:0000976,GO:0003677,GO:0005634
X21340	GO:0006821,GO:0034220,GO:0055085,GO:0005247,GO:0016020,GO:0016021
X21849	GO:0006821,GO:0034220,GO:0055085,GO:0005247,GO:0016020,GO:0016021
X24824	GO:0006913,GO:0015031,GO:0000166,GO:0003924,GO:0005525,GO:0005634
X1032	GO:0007015,GO:0000166,GO:0003774,GO:0003779,GO:0005516,GO:0005524,GO:0016459
X2182	GO:0005634,GO:0009507,GO:0009534,GO:0009535,GO:0009536,GO:0009579,GO:0009941
X9205	GO:0006352,GO:0006383,GO:0070897,GO:0000995,GO:0017025,GO:0000126,GO:0005634
X11748	GO:0006817,GO:0016036,GO:0044257,GO:0055062,GO:2000185,GO:0005783,GO:0005794
X14051	GO:0010019,GO:0045893,GO:0035064,GO:0046872,GO:0005634,GO:0009707,GO:0009941
X14137	GO:0007018,GO:0000166,GO:0003774,GO:0003777,GO:0003777,GO:0005524,GO:0008017
X17906	GO:0015979,GO:0005509,GO:0009523,GO:0009535,GO:0009579,GO:0009654,GO:0019898
X23538	GO:0006351,GO:0006355,GO:0032502,GO:0048366,GO:0005524,GO:0005634,GO:0009941
X26595	GO:0055085,GO:0000166,GO:0005524,GO:0140359,GO:0005886,GO:0016020,GO:0016021
X181	GO:0006412,GO:0042254,GO:0003729,GO:0003735,GO:0005634,GO:0005730,GO:0005840,GO:0022625
X1007	GO:0006508,GO:0009682,GO:0004252,GO:0008233,GO:0008236,GO:0016787,GO:0009505,GO:0031012
X5010	GO:0006355,GO:0016573,GO:0004402,GO:0008270,GO:0016740,GO:0016746,GO:0046872,GO:0005634
X10968	GO:0006849,GO:0050833,GO:0009507,GO:0009534,GO:0009536,GO:0009941,GO:0016020,GO:0016021
X12660	GO:0006281,GO:0006974,GO:0090305,GO:0003677,GO:0003824,GO:0004518,GO:0004519,GO:0046872
X13268	GO:0006633,GO:0016746,GO:0016747,GO:0102336,GO:0102337,GO:0102338,GO:0102756,GO:0016020
X23747	GO:0006811,GO:0007165,GO:0034220,GO:0098655,GO:0005227,GO:0005576,GO:0016020,GO:0016021
X24240	GO:0009630,GO:0016567,GO:0048364,GO:0005515,GO:0016740,GO:0046872,GO:0061630,GO:0005886
X25021	GO:0005975,GO:0008152,GO:0004553,GO:0004565,GO:0016787,GO:0016798,GO:0005576,GO:0048046
X255	GO:0015914,GO:0034204,GO:0000166,GO:0000287,GO:0005524,GO:0140326,GO:0140603,GO:0016020,GO:0016021
X890	GO:0006886,GO:0015031,GO:0016192,GO:0005794,GO:0005829,GO:0009506,GO:0016020,GO:0030117,GO:0030124
X2311	GO:0006886,GO:0016192,GO:0005198,GO:0000139,GO:0005737,GO:0005794,GO:0016020,GO:0030117,GO:0030663
X13037	GO:0000272,GO:0005975,GO:0008152,GO:0030245,GO:0071555,GO:0004553,GO:0008810,GO:0016787,GO:0016798
X15846	GO:0045489,GO:0071555,GO:0016740,GO:0016757,GO:0047262,GO:0000139,GO:0005794,GO:0016020,GO:0016021
X22124	GO:0005975,GO:0008152,GO:0004553,GO:0004565,GO:0016787,GO:0016798,GO:0030246,GO:0005576,GO:0048046
X24143	GO:0006468,GO:0016310,GO:0000166,GO:0004672,GO:0005524,GO:0016301,GO:0016740,GO:0016020,GO:0016021
X1496	GO:0006355,GO:0009416,GO:0010228,GO:0048573,GO:0080167,GO:0090351,GO:1902448,GO:0003712,GO:0008270,GO:0005634
X1830	GO:0006468,GO:0000166,GO:0004672,GO:0005524,GO:0042802,GO:0005774,GO:0005886,GO:0009506,GO:0016020,GO:0016021
X2484	GO:0001666,GO:0006355,GO:0009873,GO:0070483,GO:2000280,GO:0000976,GO:0003677,GO:0003700,GO:0005634,GO:0005886
X4395	GO:0006351,GO:0006355,GO:0009742,GO:0071367,GO:1904961,GO:0003677,GO:0003700,GO:0005515,GO:0005634,GO:0005737
X14765	GO:0008150,GO:0090305,GO:0003676,GO:0003677,GO:0003723,GO:0003729,GO:0004518,GO:0016787,GO:0046872,GO:0005575
X15437	GO:0006508,GO:0004175,GO:0004252,GO:0008233,GO:0008236,GO:0016787,GO:0009507,GO:0009536,GO:0009543,GO:0009579
X18914	GO:0008652,GO:0009073,GO:0046417,GO:0004106,GO:0016853,GO:0000139,GO:0005794,GO:0010008,GO:0016020,GO:0016021
X20997	GO:0000398,GO:0006397,GO:0006508,GO:0003723,GO:0008237,GO:0017070,GO:0030623,GO:0070122,GO:0005634,GO:0005681
X21922	GO:0006468,GO:0009838,GO:0016310,GO:0000166,GO:0004672,GO:0004674,GO:0005524,GO:0016301,GO:0016740,GO:0005886
X24642	GO:0009294,GO:0032259,GO:0034968,GO:0051571,GO:0008168,GO:0016740,GO:0018024,GO:0046872,GO:0005634,GO:0009506
X25279	GO:0006233,GO:0016310,GO:0046940,GO:0004798,GO:0005524,GO:0016301,GO:0005654,GO:0005737,GO:0005739,GO:0005829
X294	GO:0006468,GO:0016310,GO:0000166,GO:0004672,GO:0004674,GO:0005524,GO:0016301,GO:0016740,GO:0030247,GO:0005886,GO:0016020,GO:0016021
X7626	GO:0001932,GO:0006468,GO:0009740,GO:0009788,GO:0016310,GO:0016572,GO:0000166,GO:0003677,GO:0004672,GO:0005524,GO:0016301,GO:0016740
X9275	GO:0007165,GO:0009554,GO:0009556,GO:0009742,GO:0050790,GO:0051177,GO:0005515,GO:0019888,GO:0000159,GO:0000779,GO:0005634,GO:0005737
X11542	GO:0010305,GO:0046856,GO:0071472,GO:2000377,GO:0003824,GO:0004439,GO:0016787,GO:0016791,GO:0034485,GO:0005634,GO:0005886,GO:0016020
X11761	GO:0089709,GO:1903401,GO:1903826,GO:1990575,GO:0000064,GO:0005290,GO:0015181,GO:0015189,GO:0005739,GO:0005743,GO:0016020,GO:0016021
X25312	GO:0006979,GO:0030042,GO:0046686,GO:0003779,GO:0005737,GO:0005739,GO:0005829,GO:0005856,GO:0005886,GO:0009506,GO:0009507,GO:0015629
X7996	GO:0006612,GO:0018230,GO:0016409,GO:0016740,GO:0016746,GO:0019706,GO:0005783,GO:0005789,GO:0005794,GO:0016020,GO:0016021,GO:0030659,GO:0031410
X8465	GO:0006566,GO:0006811,GO:0009088,GO:0016310,GO:0034220,GO:0000166,GO:0004413,GO:0005524,GO:0015276,GO:0016301,GO:0016740,GO:0016020,GO:0016021
X1700	GO:0006508,GO:0033619,GO:0004190,GO:0008233,GO:0016787,GO:0042500,GO:0005765,GO:0005768,GO:0010008,GO:0016020,GO:0016021,GO:0030660,GO:0071458,GO:0071556
X13792	GO:0006511,GO:0016567,GO:0030163,GO:0051603,GO:2000060,GO:0004842,GO:0016740,GO:0034450,GO:0046872,GO:0061630,GO:0000151,GO:0005737,GO:0016020,GO:0016021
X12640	GO:0009827,GO:0009846,GO:0009860,GO:0016310,GO:0046488,GO:0046854,GO:0000166,GO:0005524,GO:0016301,GO:0016307,GO:0016308,GO:0016740,GO:0005829,GO:0016324,GO:0090406
X4988	GO:0000027,GO:0000055,GO:0006364,GO:0009553,GO:0009738,GO:0048638,GO:0000166,GO:0005515,GO:0005524,GO:0005634,GO:0005654,GO:0005730,GO:0005737,GO:0009506,GO:0009941,GO:0030687
X12394	GO:0000184,GO:0006952,GO:0009611,GO:0009863,GO:0009867,GO:0042742,GO:0048571,GO:0003723,GO:0003729,GO:0005515,GO:0005634,GO:0005730,GO:0005737,GO:0005844,GO:0035145,GO:0048471
X14707	GO:0006811,GO:0006816,GO:0007267,GO:0009611,GO:0009864,GO:0019722,GO:0034220,GO:0070588,GO:0071230,GO:0005262,GO:0008066,GO:0015276,GO:0038023,GO:0005886,GO:0016020,GO:0016021
X22839	GO:0006811,GO:0006816,GO:0070588,GO:0000166,GO:0005388,GO:0005516,GO:0005524,GO:0019829,GO:0046872,GO:0140603,GO:0005886,GO:0005887,GO:0009506,GO:0016020,GO:0016021,GO:0043231
X9312	GO:0006730,GO:0009058,GO:0009396,GO:0009853,GO:0046901,GO:0090351,GO:0000166,GO:0004326,GO:0005524,GO:0016874,GO:0046872,GO:0005737,GO:0005739,GO:0005743,GO:0005759,GO:0005829,GO:0016020
X23966	GO:0009416,GO:0009658,GO:0010027,GO:0018026,GO:0032259,GO:0042793,GO:0005515,GO:0008168,GO:0016279,GO:0016740,GO:0000427,GO:0009507,GO:0009508,GO:0009534,GO:0009536,GO:0009579,GO:0042644
X21665	GO:0000302,GO:0006979,GO:0034599,GO:0042744,GO:0098869,GO:0004601,GO:0005515,GO:0016491,GO:0016688,GO:0020037,GO:0046872,GO:0005739,GO:0005777,GO:0005778,GO:0005886,GO:0009507,GO:0016020,GO:0016021
X22432	GO:0006260,GO:0006261,GO:0006302,GO:0007049,GO:0009640,GO:0009933,GO:0010468,GO:0051301,GO:0071897,GO:1902749,GO:1990067,GO:2000011,GO:0000166,GO:0003676,GO:0003677,GO:0003887,GO:0004386,GO:0005524,GO:0016787
X24758	GO:0006897,GO:0007015,GO:0030048,GO:0030050,GO:0000146,GO:0000166,GO:0003774,GO:0003779,GO:0005516,GO:0005524,GO:0051015,GO:0005737,GO:0005768,GO:0005886,GO:0009506,GO:0015629,GO:0016459,GO:0030054,GO:0031982
X8507	GO:0000724,GO:0006268,GO:0006281,GO:0006310,GO:0032508,GO:0042631,GO:0070417,GO:0000166,GO:0003676,GO:0003678,GO:0004386,GO:0005524,GO:0009378,GO:0016787,GO:0043138,GO:0046872,GO:0140603,GO:0005634,GO:0005694,GO:0005737
X4353	GO:0006468,GO:0009738,GO:0016310,GO:0018105,GO:0035556,GO:0046777,GO:0000166,GO:0004672,GO:0004674,GO:0004674,GO:0004683,GO:0005509,GO:0005516,GO:0005524,GO:0016301,GO:0016740,GO:0046872,GO:0106310,GO:0005634,GO:0005886,GO:0016020
X20006	GO:0006325,GO:0006338,GO:0009408,GO:0009414,GO:0009651,GO:0010078,GO:0010231,GO:0010492,GO:0032508,GO:0040008,GO:0045944,GO:0000166,GO:0003677,GO:0003678,GO:0004386,GO:0005524,GO:0008094,GO:0016787,GO:0042393,GO:0140603,GO:0140658,GO:0005634
X20140	GO:0006353,GO:0006396,GO:0009616,GO:0010050,GO:0010216,GO:0010267,GO:0010599,GO:0031047,GO:0051214,GO:0051607,GO:0090305,GO:0090501,GO:0090502,GO:0000166,GO:0003676,GO:0003723,GO:0004386,GO:0004518,GO:0004519,GO:0004525,GO:0005524,GO:0016891,GO:0005634
X23307	GO:0006629,GO:0006646,GO:0006979,GO:0008654,GO:0016540,GO:0042744,GO:0055085,GO:0098869,GO:0000166,GO:0004601,GO:0004609,GO:0005509,GO:0005524,GO:0016174,GO:0016829,GO:0016831,GO:0020037,GO:0046872,GO:0106293,GO:0106294,GO:0140359,GO:0005576,GO:0005773,GO:0016020,GO:0016021
X20552	GO:0001678,GO:0005975,GO:0006096,GO:0006970,GO:0006974,GO:0006979,GO:0009408,GO:0009409,GO:0009414,GO:0009651,GO:0010224,GO:0016310,GO:0019318,GO:0046835,GO:0051156,GO:0000166,GO:0004396,GO:0005524,GO:0005536,GO:0016301,GO:0016740,GO:0016773,GO:0019158,GO:0005739,GO:0005829,GO:0016020,GO:0016021
X3407	GO:0016020
X4857	GO:0004386
X9565	GO:0005634
X11714	GO:0005773
X13858	GO:0006281
X24626	GO:0000502
X122	GO:0009737,GO:0016020
X3241	GO:0000398,GO:0071013
X3242	GO:0000398,GO:0071013
X7495	GO:0005576,GO:0048046
X8772	GO:0016020,GO:0016021
X10816	GO:0046983,GO:0005634
X15837	GO:0010468,GO:0005777
X24851	GO:0009627,GO:0005504
X403	GO:0010305,GO:0010928,GO:0060776
X407	GO:0045040,GO:0005742,GO:0016020,GO:0016021
X4123	GO:0006384,GO:0003677,GO:0000127,GO:0005634
X4251	GO:0045039,GO:0016020,GO:0016021,GO:0042721
X21562	GO:0055085,GO:0022857,GO:0016020,GO:0016021
X3076	GO:0048024,GO:0003676,GO:0003723,GO:0003729,GO:0005634
X8630	GO:0030145,GO:0046872,GO:0005576,GO:0005618,GO:0048046
X11545	GO:0090503,GO:0003676,GO:0004535,GO:0005737,GO:0030014
X23237	GO:0015031,GO:0016192,GO:0000139,GO:0016020,GO:0016021
X14312	GO:0055085,GO:0000166,GO:0005524,GO:0140359,GO:0016020,GO:0016021
X23556	GO:0006355,GO:0009725,GO:0009734,GO:0000976,GO:0003677,GO:0005634
X4721	GO:0006605,GO:0006886,GO:0015031,GO:0017038,GO:0071806,GO:0000166,GO:0005524,GO:0016464,GO:0046872,GO:0016020
X12301	GO:0006355,GO:0009414,GO:0009651,GO:0009738,GO:0034605,GO:0045893,GO:0000976,GO:0003677,GO:0003700,GO:0005634
X19538	GO:0000463,GO:0000466,GO:0006364,GO:0042254,GO:0042273,GO:0043021,GO:0005634,GO:0005654,GO:0005730,GO:0030687
X14498	GO:0006355,GO:0010200,GO:0070417,GO:0098542,GO:1900103,GO:0000976,GO:0003677,GO:0003700,GO:0043621,GO:0005634,GO:0005886,GO:0016020,GO:0016021
X5214	GO:0008270
X6778	GO:0008270
X8699	GO:0016567
X17255	GO:0034976
X21072	GO:0016747
X5870	GO:0016740,GO:0016757
X24399	GO:0016020,GO:0016021
X5679	GO:0031124,GO:0003723,GO:0005634
X11023	GO:0009787,GO:0071470,GO:0005886
X11787	GO:0005509,GO:0016020,GO:0016021
X22121	GO:0007264,GO:0003924,GO:0005525
X10151	GO:0000373,GO:0000963,GO:0032981,GO:0005739
X10913	GO:0005783,GO:0016020,GO:0016021,GO:0030134
X9087	GO:0006508,GO:0004180,GO:0004185,GO:0008233,GO:0016787,GO:0005576
X1685	GO:0006952,GO:0031640,GO:0044063,GO:0050832,GO:0008200,GO:0019871,GO:0005576
X16249	GO:0005975,GO:0006006,GO:0006098,GO:0004345,GO:0016491,GO:0016614,GO:0050661
X13048	GO:0034196,GO:1990052,GO:0070300,GO:0005739,GO:0005774,GO:0009507,GO:0009536,GO:0009941
X10558	GO:0006564,GO:0008652,GO:0004617,GO:0016491,GO:0016616,GO:0051287,GO:0005739,GO:0009507,GO:0009570
X24771	GO:0000911,GO:0000919,GO:0006891,GO:0034498,GO:0048193,GO:0003674,GO:0005768,GO:0005769,GO:0005794,GO:0005802,GO:0005829,GO:1990071
X9772	GO:0006457,GO:0042026,GO:0051085,GO:0000166,GO:0003729,GO:0005524,GO:0005634,GO:0005730,GO:0005739,GO:0009507,GO:0009536,GO:0009570,GO:0009941,GO:0022626
X3494	GO:0006886,GO:0006904,GO:0007032,GO:0007033,GO:0010015,GO:0015031,GO:0016192,GO:0048284,GO:0030674,GO:0046872,GO:0005576,GO:0005737,GO:0005768,GO:0005773,GO:0005774,GO:0009705,GO:0010008,GO:0016020,GO:0030897,GO:0033263
X11277	GO:0005524
X16400	GO:0005634
X9514	GO:0003676,GO:0005634
X9761	GO:0016020,GO:0016021
X12935	GO:0006355,GO:0003700
X19617	GO:0032367,GO:0005802
X23942	GO:0006886,GO:0015031
X24769	GO:0016310,GO:0016301
X23323	GO:0016491,GO:0016020,GO:0016021
X3649	GO:0032012,GO:0050790,GO:0005085,GO:0005829,GO:0016020
X10009	GO:0008080,GO:0016740,GO:0046872,GO:0016020,GO:0016021
X10557	GO:0001522,GO:0009451,GO:0003723,GO:0009982,GO:0005739
X18545	GO:0003676,GO:0016740,GO:0016757,GO:0000139,GO:0016020,GO:0016021
X23596	GO:0006811,GO:0006813,GO:0071805,GO:0015079,GO:0005886,GO:0016020,GO:0016021
X2297	GO:0006355,GO:0009410,GO:0010200,GO:0045893,GO:0080183,GO:0000976,GO:0003700,GO:0005515,GO:0043565,GO:0005634,GO:0005829
X2298	GO:0006355,GO:0009410,GO:0010200,GO:0045893,GO:0080183,GO:0000976,GO:0003700,GO:0005515,GO:0043565,GO:0005634,GO:0005829
X705	GO:0006221,GO:0006807,GO:0016036,GO:0044205,GO:0000166,GO:0004088,GO:0005524,GO:0016874,GO:0046872,GO:0005951,GO:0009507,GO:0009570
X2549	GO:0001708,GO:0006508,GO:0009793,GO:0040014,GO:0004197,GO:0004198,GO:0008233,GO:0008234,GO:0016787,GO:0005737,GO:0005783,GO:0005886,GO:0016020,GO:0016021
X4482	GO:0016020
X14058	GO:0016567
X15531	GO:0003723
X20980	GO:0005524
X662	GO:0003677,GO:0046872
X1826	GO:0016020,GO:0016021
X4445	GO:0008270,GO:0030246
X14930	GO:0009691,GO:0102682
X15526	GO:0016020,GO:0016021
X20889	GO:0016491,GO:0016668
X21716	GO:0000166,GO:0005524
X22637	GO:0006887,GO:0000145
X25285	GO:0008194,GO:0016740
X26514	GO:0016020,GO:0016021
X10827	GO:0006351,GO:0005634,GO:0017053
X19356	GO:0005739,GO:0005743,GO:0016020
X21663	GO:0006468,GO:0004672,GO:0005524
X25760	GO:0006325,GO:0003677,GO:0016747
X2196	GO:0016491,GO:0046872,GO:0016020,GO:0016021
X19326	GO:0055085,GO:0000166,GO:0005524,GO:0016020
X26598	GO:0007049,GO:0007064,GO:0051301,GO:0005634
X647	GO:0055085,GO:0005524,GO:0140359,GO:0016020,GO:0016021
X2630	GO:0090305,GO:0003676,GO:0004518,GO:0004527,GO:0016740
X7861	GO:0016104,GO:0000250,GO:0016866,GO:0042300,GO:0005811
X7965	GO:0005975,GO:0003824,GO:0016853,GO:0030246,GO:0047938
X10409	GO:0006644,GO:0016311,GO:0042577,GO:0016020,GO:0016021
X13599	GO:0000166,GO:0004386,GO:0005524,GO:0046872,GO:0140658
X14063	GO:0006468,GO:0016310,GO:0004672,GO:0005524,GO:0016301
X23685	GO:0006508,GO:0007059,GO:0004197,GO:0016787,GO:0005634
X24667	GO:0006952,GO:0050790,GO:0005096,GO:0005634,GO:0005777
X12672	GO:0009690,GO:0003824,GO:0016491,GO:0019139,GO:0050660,GO:0071949
X14394	GO:0006281,GO:0090305,GO:0003677,GO:0003824,GO:0004518,GO:0046872
X16064	GO:0031425,GO:0003729,GO:0008270,GO:0009507,GO:0016020,GO:0016021
X21283	GO:0010207,GO:0015979,GO:0042549,GO:0010242,GO:0009523,GO:0009654
X11297	GO:0006464,GO:0016567,GO:0000166,GO:0004839,GO:0005524,GO:0008641,GO:0016874
X22627	GO:0048868,GO:0071555,GO:0099402,GO:0016757,GO:0005634,GO:0016020,GO:0016021
X23017	GO:0000462,GO:0016567,GO:0005515,GO:0005634,GO:0005730,GO:0032040,GO:0080008
X23514	GO:0002376,GO:0006952,GO:0009626,GO:0012501,GO:0045087,GO:2000031,GO:0005886
X23912	GO:0006551,GO:0006573,GO:0008442,GO:0016491,GO:0043621,GO:0050661,GO:0051287
X26452	GO:0006511,GO:0051603,GO:0000502,GO:0005634,GO:0005737,GO:0005839,GO:0019773
X7615	GO:0000103,GO:0016310,GO:0070814,GO:0000166,GO:0004020,GO:0005524,GO:0016301,GO:0016740
X8277	GO:0000373,GO:0006397,GO:0008380,GO:0003723,GO:0003729,GO:0009507,GO:0009536,GO:0009570
X19038	GO:0007165,GO:0009920,GO:0050790,GO:0005096,GO:0005515,GO:0005737,GO:0005886,GO:0009574
X4467	GO:0009737,GO:0005516,GO:0005634,GO:0005737,GO:0005829,GO:0005856,GO:0005875,GO:0005886,GO:0009941
X13901	GO:0006857,GO:0009611,GO:0009753,GO:0042128,GO:0055085,GO:0015293,GO:0022857,GO:0016020,GO:0016021
X25879	GO:0009231,GO:0000166,GO:0003935,GO:0005525,GO:0008686,GO:0016787,GO:0046872,GO:0009507,GO:0009570
X2051	GO:0015031,GO:0046907,GO:0050790,GO:0051028,GO:0005096,GO:0005576,GO:0005634,GO:0005643,GO:0005737,GO:0005829
X4424	GO:0009853,GO:0070207,GO:0004089,GO:0016829,GO:0046872,GO:0005634,GO:0005739,GO:0005747,GO:0016020,GO:0031966,GO:0045271
X5460	GO:0031047,GO:0031123,GO:0031124,GO:0042868,GO:0045892,GO:0048589,GO:0060968,GO:0003676,GO:0003723,GO:0003729,GO:0005634
X9876	GO:0006406,GO:0006606,GO:0015031,GO:0051028,GO:0017056,GO:0005634,GO:0005635,GO:0005643,GO:0016020,GO:0031080,GO:0031965
X8624	GO:0006413,GO:0006414,GO:0006508,GO:0000049,GO:0000166,GO:0003743,GO:0003746,GO:0003924,GO:0004252,GO:0005525,GO:0016787,GO:0016021
X11359	GO:0015979,GO:0005509,GO:0005777,GO:0009507,GO:0009523,GO:0009534,GO:0009535,GO:0009543,GO:0009570,GO:0009579,GO:0009654,GO:0019898,GO:0031977
X1381	GO:0006886,GO:0006888,GO:0015031,GO:0016192,GO:0090114,GO:0008270,GO:0046872,GO:0005737,GO:0005783,GO:0005789,GO:0012507,GO:0016020,GO:0030127,GO:0031410
X9815	GO:0005975,GO:0008152,GO:0004553,GO:0004565,GO:0016787,GO:0016798,GO:0030246,GO:0005576,GO:0005618,GO:0005773,GO:0005829,GO:0009505,GO:0009506,GO:0048046
X2505	GO:0009860,GO:0010286,GO:0015914,GO:0034204,GO:1905038,GO:0000166,GO:0000287,GO:0005524,GO:0008270,GO:0140326,GO:0140603,GO:0005886,GO:0012505,GO:0016020,GO:0016021
X2703	GO:0006102,GO:0006352,GO:0006367,GO:0055085,GO:0000166,GO:0000287,GO:0004450,GO:0005524,GO:0016491,GO:0016616,GO:0046872,GO:0046982,GO:0051287,GO:0140359,GO:0016020,GO:0016021
X1998	GO:0016491,GO:0016671,GO:0005773
X15153	GO:0002237,GO:0006887,GO:0015031,GO:1900426,GO:0000145,GO:0005634,GO:0005829,GO:0031982
X4275	GO:0018171,GO:0070483,GO:0071456,GO:0005506,GO:0016491,GO:0016702,GO:0017172,GO:0046872,GO:0005634,GO:0005737
