# Supplementary material for: Transposable elements maintain genome-wide heterozygosity in inbred populations
Source: Nat Commun. 2022 Nov 17;13:7022. doi: 10.1038/s41467-022-34795-4 (PMC9672359; doi:10.1038/s41467-022-34795-4)
Supplement: Supplementary file 14 — Source Data [file 41467_2022_34795_MOESM14_ESM.zip › HOMHET_Am.txt]

SNP	Outlier	Family	Superfamily	Superfamily2	SuperfamilyEffect	Sense	Sense2	Sense_Gene	SqrtDist	TE_Effect2	TE_Effect	Hprop_O	Hprop_S	KTT12	KTT13	KTT4	KTT9	LPT1	LPT21	LPT27	LPT4	PTP1	PTP2	PTP3	PTP5	RON14	RON15	RON2	RON8	MAN2	MAN3	MAN4	MAN5	PCR14	PCR18	PCR6	PCR7	PIN13	PIN14	PIN3	PIN5	SAK10	SAK13	SAK3	SAK9	SBD17	SBD2	SBD3	SBD7
X8630	0Neutral	Copia91	Copia	0.11	Background	upstream	TE	WithinGene	0	CHL	CopiaHarbinger	3.13	0	0	0	0	0	0	0	0	0	0	0	0	0	0	0	0	0	0	0	0	0	0	0	0	0	0	0	0	0	0	0	0	0	100	0	0	0
X5577	0Neutral	Copia2	Copia	0.11	Background	upstream	TE	WithinGene	0	CHL	CopiaHarbinger	12.5	0	0	0	0	0	0	0	0	0	0	0	0	0	0	0	0	0	0	0	0	100	100	0	0	100	0	0	0	0	0	0	0	0	0	0	0	0
X5578	0Neutral	Copia2	Copia	0.11	Background	upstream	TE	WithinGene	0	CHL	CopiaHarbinger	9.38	0	0	0	0	0	0	0	0	0	0	0	0	0	0	0	0	0	0	0	0	0	100	0	0	100	0	0	0	0	0	0	0	0	0	0	0	0
X21562	divergent	Copia13	Copia	0.11	Background	upstream	TE	WithinGene	0	CHL	CopiaHarbinger	6.25	0	0	0	0	0	0	0	0	0	0	0	0	0	0	0	0	0	0	0	0	0	0	0	0	0	0	0	0	0	0	0	0	0	0	0	0	0
X8864	0Neutral	Copia23	Copia	0.11	Background	upstream	Upstream	WithinGene	17.23	CHL	CopiaHarbinger	6.25	0	0	0	0	0	0	0	0	0	0	0	0	0	0	0	0	0	0	0	0	0	0	0	0	0	0	0	0	0	0	0	0	0	0	0	0	100
X8863	0Neutral	Copia23	Copia	0.11	Background	upstream	Upstream	WithinGene	17.15	CHL	CopiaHarbinger	0	0	0	0	0	0	0	0	0	0	0	0	0	0	0	0	0	0	0	0	0	0	0	0	0	0	0	0	0	0	0	0	0	0	0	0	0	0
X3921	0Neutral	Copia2	Copia	0.11	Background	upstream	Upstream	WithinGene	21.68	CHL	CopiaHarbinger	3.13	0	0	0	0	0	0	0	0	0	0	0	0	0	0	0	0	0	0	0	0	0	0	0	0	0	0	0	0	0	0	0	0	0	0	0	0	0
X14383	0Neutral	Copia58	Copia	0.11	Background	upstream	Upstream	WithinGene	31.05	CHL	CopiaHarbinger	6.25	0	0	0	0	0	0	0	0	0	0	0	0	0	0	0	0	0	0	0	0	0	0	0	0	0	0	0	0	0	0	0	0	100	0	0	0	0
X4609	0Neutral	Copia31	Copia	0.11	Background	upstream	Upstream	WithinGene	37.31	CHL	CopiaHarbinger	15.63	0	0	0	0	0	0	0	0	0	0	0	0	0	0	0	0	0	0	0	0	0	0	0	0	0	0	0	0	0	0	100	100	100	0	0	0	0
X15365	0Neutral	Copia61	Copia	0.11	Background	upstream	Upstream	WithinGene	41.75	CHL	CopiaHarbinger	6.25	0	0	0	0	0	0	0	0	0	0	0	0	0	0	0	0	0	0	0	0	0	0	100	0	0	0	100	0	0	0	0	0	0	0	0	0	0
X17490	0Neutral	Copia68	Copia	0.11	Background	upstream	Upstream	WithinGene	34.21	CHL	CopiaHarbinger	6.25	0	0	0	0	0	0	0	0	0	0	0	0	0	0	0	0	0	0	0	0	0	0	0	0	0	0	0	0	0	0	0	0	0	0	100	0	100
X4608	0Neutral	Copia31	Copia	0.11	Background	upstream	Upstream	WithinGene	23.37	CHL	CopiaHarbinger	3.13	0	0	0	0	0	0	0	0	0	0	0	0	0	0	0	0	0	0	0	0	0	0	0	0	0	0	0	0	0	0	0	0	0	0	0	0	0
X946	balancing	Copia28	Copia	0.11	Background	upstream	Upstream	WithinGene	17.8	CHL	CopiaHarbinger	46.88	0	0	0	0	0	0	0	0	0	0	0	0	0	0	0	0	0	100	100	100	0	0	100	0	100	0	100	0	0	0	100	100	0	100	0	100	0
X14312	divergent	Copia107	Copia	0.11	Background	upstream	Upstream	WithinGene	27.55	CHL	CopiaHarbinger	15.63	0	0	0	0	0	0	0	0	0	0	0	0	0	0	0	0	0	0	0	0	0	0	0	0	0	0	0	0	0	0	0	0	0	0	0	0	0
X15837	divergent	Copia50	Copia	0.11	Background	upstream	Upstream	WithinGene	5.39	CHL	CopiaHarbinger	0	0	0	0	0	0	0	0	0	0	0	0	0	0	0	0	0	0	0	0	0	0	0	0	0	0	0	0	0	0	0	0	0	0	0	0	0	0
X5078	divergent	Copia106	Copia	0.11	Background	upstream	Upstream	WithinGene	29.17	CHL	CopiaHarbinger	0	12.5	0	0	0	0	0	0	0	0	0	0	0	0	100	0	0	100	0	0	0	0	0	0	0	0	0	0	0	0	0	0	0	0	0	0	0	0
X21858	balancing	Copia2	Copia	0.11	Background	downstream	Downstream	WithinGene	40.67	CHL	CopiaHarbinger	81.25	93.75	100	100	100	100	100	100	100	100	0	100	100	100	100	100	100	100	100	100	100	100	100	100	100	100	100	100	100	100	0	0	0	0	0	100	100	0
X122	0Neutral	Copia28	Copia	0.11	Background	downstream	Downstream	DownstreamGene	57.09	CHL	CopiaHarbinger	0	0	0	0	0	0	0	0	0	0	0	0	0	0	0	0	0	0	0	0	0	0	0	0	0	0	0	0	0	0	0	0	0	0	0	0	0	0
X403	0Neutral	Copia9	Copia	0.11	Background	downstream	Downstream	DownstreamGene	59.97	CHL	CopiaHarbinger	3.13	0	0	0	0	0	0	0	0	0	0	0	0	0	0	0	0	0	100	0	0	0	0	0	0	0	0	0	0	0	0	0	0	0	0	0	0	0
X11439	0Neutral	Copia2	Copia	0.11	Background	downstream	Downstream	DownstreamGene	82.95	CHL	CopiaHarbinger	28.13	0	0	0	0	0	0	0	0	0	0	0	0	0	0	0	0	0	0	0	100	0	100	100	100	100	0	100	0	100	0	0	0	0	0	0	0	0
X24625	0Neutral	Copia93	Copia	0.11	Background	downstream	Downstream	DownstreamGene	52.49	CHL	CopiaHarbinger	6.25	0	0	0	0	0	0	0	0	0	0	0	0	0	0	0	0	0	0	0	0	0	0	0	0	0	0	0	0	0	0	0	0	0	0	0	0	0
X24851	0Neutral	Copia79	Copia	0.11	Background	downstream	Downstream	DownstreamGene	37.59	CHL	CopiaHarbinger	3.13	6.25	0	0	0	0	0	0	0	0	0	0	0	0	0	0	0	100	0	0	0	0	0	0	0	0	0	0	0	100	0	0	0	0	0	0	0	0
X4640	0Neutral	Copia77	Copia	0.11	Background	downstream	Downstream	DownstreamGene	36.99	CHL	CopiaHarbinger	3.13	0	0	0	0	0	0	0	0	0	0	0	0	0	0	0	0	0	0	0	0	0	0	0	0	0	0	0	0	0	0	0	0	0	0	0	0	0
X25016	0Neutral	Copia45	Copia	0.11	Background	downstream	Downstream	DownstreamGene	38.28	CHL	CopiaHarbinger	25	6.25	0	0	0	0	0	0	0	0	0	0	0	0	0	100	0	0	0	0	0	100	0	0	0	0	100	100	100	100	0	0	100	0	0	0	0	0
X12301	0Neutral	Copia32	Copia	0.11	Background	downstream	Downstream	DownstreamGene	58.3	CHL	CopiaHarbinger	12.5	0	0	0	0	0	0	0	0	0	0	0	0	0	0	0	0	0	0	0	0	0	0	0	0	0	100	100	100	100	0	0	0	0	0	0	0	0
X4857	0Neutral	Copia96	Copia	0.11	Background	downstream	Downstream	DownstreamGene	55.24	CHL	CopiaHarbinger	15.63	0	0	0	0	0	0	0	0	0	0	0	0	0	0	0	0	0	0	0	100	100	0	0	0	0	100	100	100	0	0	0	0	0	0	0	0	0
X1871	0Neutral	Copia75	Copia	0.11	Background	downstream	Downstream	DownstreamGene	35.26	CHL	CopiaHarbinger	6.25	0	0	0	0	0	0	0	0	0	0	0	0	0	0	0	0	0	0	0	0	0	0	0	0	0	0	0	0	0	0	0	0	0	0	0	0	0
X24626	0Neutral	Copia93	Copia	0.11	Background	downstream	Downstream	DownstreamGene	52.52	CHL	CopiaHarbinger	3.13	0	0	0	0	0	0	0	0	0	0	0	0	0	0	0	0	0	0	0	0	0	0	0	0	0	0	0	0	0	0	0	0	0	0	0	0	0
X8524	0Neutral	Copia10	Copia	0.11	Background	downstream	Downstream	DownstreamGene	30.07	CHL	CopiaHarbinger	25	0	0	0	0	0	0	0	0	0	0	0	0	0	0	0	0	0	0	0	0	0	0	0	0	0	0	0	0	0	100	100	0	100	0	100	100	0
X15140	0Neutral	Copia39	Copia	0.11	Background	downstream	Downstream	DownstreamGene	89.54	CHL	CopiaHarbinger	15.63	18.75	0	0	0	0	100	0	0	0	0	0	0	0	100	0	0	100	0	0	0	0	0	100	100	100	100	0	100	0	0	0	0	0	0	0	0	0
X20672	0Neutral	Copia53	Copia	0.11	Background	downstream	Downstream	DownstreamGene	51.64	CHL	CopiaHarbinger	50	0	0	0	0	0	0	0	0	0	0	0	0	0	0	0	0	0	100	100	0	0	100	0	100	0	100	100	100	0	100	100	100	0	0	0	0	100
X12322	0Neutral	Copia53	Copia	0.11	Background	downstream	Downstream	DownstreamGene	86.91	CHL	CopiaHarbinger	6.25	0	0	0	0	0	0	0	0	0	0	0	0	0	0	0	0	0	0	0	0	0	0	0	0	0	0	0	0	0	0	0	0	0	0	0	0	0
X23529	0Neutral	Copia42	Copia	0.11	Background	downstream	Downstream	DownstreamGene	51.22	CHL	CopiaHarbinger	3.13	0	0	0	0	0	0	0	0	0	0	0	0	0	0	0	0	0	0	0	0	100	0	0	0	0	0	0	0	0	0	0	0	0	0	0	0	0
X26515	0Neutral	Copia85	Copia	0.11	Background	downstream	Downstream	DownstreamGene	43.86	CHL	CopiaHarbinger	0	6.25	0	0	0	0	0	0	0	0	0	0	0	0	100	0	0	0	0	0	0	0	0	0	0	0	0	0	0	0	0	0	0	0	0	0	0	0
X3772	0Neutral	Copia100	Copia	0.11	Background	downstream	Downstream	DownstreamGene	76.6	CHL	CopiaHarbinger	34.38	0	0	0	0	0	0	0	0	0	0	0	0	0	0	0	0	0	0	100	0	100	100	100	100	0	0	100	0	100	100	100	0	0	0	0	0	0
X2999	0Neutral	Copia53	Copia	0.11	Background	downstream	Downstream	DownstreamGene	55.57	CHL	CopiaHarbinger	25	0	0	0	0	0	0	0	0	0	0	0	0	0	0	0	0	0	0	100	0	100	0	0	0	100	0	0	0	0	0	0	0	100	0	100	100	100
X5062	0Neutral	Copia94	Copia	0.11	Background	downstream	Downstream	DownstreamGene	53.67	CHL	CopiaHarbinger	9.38	0	0	0	0	0	0	0	0	0	0	0	0	0	0	0	0	0	0	0	0	0	0	0	0	0	100	0	100	100	0	0	0	0	0	0	0	0
X7879	0Neutral	Copia13	Copia	0.11	Background	downstream	Downstream	DownstreamGene	79.56	CHL	CopiaHarbinger	6.25	0	0	0	0	0	0	0	0	0	0	0	0	0	0	0	0	0	0	0	0	100	0	0	0	0	0	0	0	0	0	0	0	0	0	0	0	100
X2313	0Neutral	Copia19	Copia	0.11	Background	downstream	Downstream	DownstreamGene	69.14	CHL	CopiaHarbinger	6.25	0	0	0	0	0	0	0	0	0	0	0	0	0	0	0	0	0	0	0	0	0	0	0	0	0	0	0	0	0	0	0	0	0	0	100	0	100
X6611	0Neutral	Copia10	Copia	0.11	Background	downstream	Downstream	DownstreamGene	61.68	CHL	CopiaHarbinger	3.13	0	0	0	0	0	0	0	0	0	0	0	0	0	0	0	0	0	0	0	0	0	0	100	0	0	0	0	0	0	0	0	0	0	0	0	0	0
X18490	0Neutral	Copia13	Copia	0.11	Background	downstream	Downstream	DownstreamGene	55.44	CHL	CopiaHarbinger	3.13	0	0	0	0	0	0	0	0	0	0	0	0	0	0	0	0	0	0	0	0	0	0	0	0	0	0	0	0	0	0	0	0	0	0	0	0	0
X26023	0Neutral	Copia13	Copia	0.11	Background	downstream	Downstream	DownstreamGene	67.48	CHL	CopiaHarbinger	3.13	0	0	0	0	0	0	0	0	0	0	0	0	0	0	0	0	0	0	0	0	0	0	0	0	0	0	0	0	0	0	0	0	0	0	100	0	0
X12302	0Neutral	Copia32	Copia	0.11	Background	downstream	Downstream	DownstreamGene	58.33	CHL	CopiaHarbinger	3.13	0	0	0	0	0	0	0	0	0	0	0	0	0	0	0	0	0	0	0	0	0	0	0	0	0	0	0	0	0	0	0	0	100	0	0	0	0
X13022	0Neutral	Copia44	Copia	0.11	Background	downstream	Downstream	DownstreamGene	61.2	CHL	CopiaHarbinger	3.13	0	0	0	0	0	0	0	0	0	0	0	0	0	0	0	0	0	0	0	0	0	0	0	0	0	0	0	0	0	0	0	0	0	0	100	0	0
X6198	0Neutral	Copia25	Copia	0.11	Background	downstream	Downstream	DownstreamGene	61.45	CHL	CopiaHarbinger	0	0	0	0	0	0	0	0	0	0	0	0	0	0	0	0	0	0	0	0	0	0	0	0	0	0	0	0	0	0	0	0	0	0	0	0	0	0
X2631	0Neutral	Copia40	Copia	0.11	Background	downstream	Downstream	DownstreamGene	90.66	CHL	CopiaHarbinger	0	0	0	0	0	0	0	0	0	0	0	0	0	0	0	0	0	0	0	0	0	0	0	0	0	0	0	0	0	0	0	0	0	0	0	0	0	0
X16222	0Neutral	Copia30	Copia	0.11	Background	downstream	Downstream	DownstreamGene	45.64	CHL	CopiaHarbinger	12.5	0	0	0	0	0	0	0	0	0	0	0	0	0	0	0	0	0	0	100	0	0	0	0	0	0	0	0	0	0	0	0	0	0	100	100	100	0
X927	0Neutral	Copia17	Copia	0.11	Background	downstream	Downstream	DownstreamGene	34.21	CHL	CopiaHarbinger	9.38	0	0	0	0	0	0	0	0	0	0	0	0	0	0	0	0	0	0	0	0	0	0	0	0	0	0	0	0	0	100	0	0	0	100	0	0	0
X7418	0Neutral	Copia2	Copia	0.11	Background	downstream	Downstream	DownstreamGene	16.34	CHL	CopiaHarbinger	9.38	0	0	0	0	0	0	0	0	0	0	0	0	0	0	0	0	0	0	0	0	0	100	100	100	0	0	0	0	0	0	0	0	0	0	0	0	0
X762	0Neutral	Copia118	Copia	0.11	Background	downstream	Downstream	DownstreamGene	29.43	CHL	CopiaHarbinger	3.13	0	0	0	0	0	0	0	0	0	0	0	0	0	0	0	0	0	0	0	0	0	0	0	0	0	0	0	0	0	0	0	0	0	0	0	0	0
X10521	0Neutral	Copia2	Copia	0.11	Background	downstream	Downstream	DownstreamGene	48.81	CHL	CopiaHarbinger	3.13	0	0	0	0	0	0	0	0	0	0	0	0	0	0	0	0	0	0	0	0	0	0	0	0	0	0	0	0	0	0	0	0	0	0	0	100	0
X16775	0Neutral	Copia53	Copia	0.11	Background	downstream	Downstream	DownstreamGene	49.89	CHL	CopiaHarbinger	3.13	0	0	0	0	0	0	0	0	0	0	0	0	0	0	0	0	0	0	0	0	0	0	0	0	0	0	0	0	0	0	0	0	0	0	0	0	0
X19554	0Neutral	Copia70	Copia	0.11	Background	downstream	Downstream	DownstreamGene	32.43	CHL	CopiaHarbinger	3.13	0	0	0	0	0	0	0	0	0	0	0	0	0	0	0	0	0	0	0	100	0	0	0	0	0	0	0	0	0	0	0	0	0	0	0	0	0
X4251	0Neutral	Copia66	Copia	0.11	Background	downstream	Downstream	DownstreamGene	57.11	CHL	CopiaHarbinger	18.75	6.25	0	0	0	0	0	100	0	0	0	0	0	0	0	0	0	0	0	0	0	0	0	100	100	100	100	0	100	0	0	0	0	0	0	0	0	100
X3407	balancing	Copia2	Copia	0.11	Background	downstream	Downstream	DownstreamGene	60.41	CHL	CopiaHarbinger	0	12.5	0	0	0	0	0	100	0	0	0	0	0	0	0	100	0	0	0	0	0	0	0	0	0	0	0	0	0	0	0	0	0	0	0	0	0	0
X3076	balancing	Copia71	Copia	0.11	Background	downstream	Downstream	DownstreamGene	32.62	CHL	CopiaHarbinger	3.13	18.75	0	0	0	0	0	0	0	0	0	0	0	0	100	100	0	100	0	0	0	0	0	100	0	0	0	0	0	0	0	0	0	0	0	0	0	0
X19559	balancing	Copia70	Copia	0.11	Background	downstream	Downstream	DownstreamGene	76.58	CHL	CopiaHarbinger	28.13	0	0	0	0	0	0	0	0	0	0	0	0	0	0	0	0	0	0	0	0	0	0	100	100	0	100	0	100	0	0	0	0	0	0	100	0	100
X16167	divergent	Copia82	Copia	0.11	Background	downstream	Downstream	DownstreamGene	42.08	CHL	CopiaHarbinger	9.38	0	0	0	0	0	0	0	0	0	0	0	0	0	0	0	0	0	0	100	100	0	0	0	0	0	0	0	0	0	0	0	0	0	0	0	0	0
X23556	0Neutral	Copia84	Copia	0.11	Background	downstream	Downstream	UpstreamGene	43.42	CHL	CopiaHarbinger	12.5	0	0	0	0	0	0	0	0	0	0	0	0	0	0	0	0	0	0	0	0	0	0	0	0	0	0	0	0	0	0	100	100	0	0	0	0	0
X8873	0Neutral	Copia69	Copia	0.11	Background	downstream	Downstream	UpstreamGene	102.52	CHL	CopiaHarbinger	0	0	0	0	0	0	0	0	0	0	0	0	0	0	0	0	0	0	0	0	0	0	0	0	0	0	0	0	0	0	0	0	0	0	0	0	0	0
X22179	0Neutral	Copia19	Copia	0.11	Background	downstream	Downstream	UpstreamGene	44.24	CHL	CopiaHarbinger	21.88	0	0	0	0	0	0	0	0	0	0	0	0	0	0	0	0	0	0	0	100	100	0	0	0	0	0	0	0	0	0	0	0	100	0	0	0	0
X2272	0Neutral	Copia87	Copia	0.11	Background	downstream	Downstream	UpstreamGene	46.21	CHL	CopiaHarbinger	3.13	0	0	0	0	0	0	0	0	0	0	0	0	0	0	0	0	0	0	0	0	0	0	0	0	0	0	0	0	0	0	0	0	0	100	0	0	0
X4721	0Neutral	Copia44	Copia	0.11	Background	downstream	Downstream	UpstreamGene	54.66	CHL	CopiaHarbinger	15.63	12.5	0	0	0	0	0	0	0	0	0	0	0	0	0	100	100	0	0	0	0	0	0	100	0	100	0	0	0	0	0	0	0	100	0	0	0	0
X5351	0Neutral	Copia70	Copia	0.11	Background	downstream	Downstream	UpstreamGene	57.48	CHL	CopiaHarbinger	6.25	0	0	0	0	0	0	0	0	0	0	0	0	0	0	0	0	0	0	0	0	0	0	0	0	0	0	0	0	0	100	100	0	0	0	0	0	0
X19621	0Neutral	Copia48	Copia	0.11	Background	downstream	Downstream	UpstreamGene	72.01	CHL	CopiaHarbinger	34.38	0	0	0	0	0	0	0	0	0	0	0	0	0	0	0	0	0	0	0	100	0	0	0	0	0	0	100	0	0	0	100	0	100	0	100	0	100
X21903	0Neutral	Copia2	Copia	0.11	Background	downstream	Downstream	UpstreamGene	35.43	CHL	CopiaHarbinger	15.63	0	0	0	0	0	0	0	0	0	0	0	0	0	0	0	0	0	0	100	0	0	0	0	0	0	100	0	100	0	0	0	0	0	0	0	0	100
X10816	0Neutral	Copia2	Copia	0.11	Background	downstream	Downstream	UpstreamGene	73.87	CHL	CopiaHarbinger	3.13	0	0	0	0	0	0	0	0	0	0	0	0	0	0	0	0	0	0	0	0	0	0	0	0	0	0	0	0	0	100	0	0	0	0	0	0	0
X8772	0Neutral	Copia89	Copia	0.11	Background	downstream	Downstream	UpstreamGene	48.09	CHL	CopiaHarbinger	9.38	0	0	0	0	0	0	0	0	0	0	0	0	0	0	0	0	0	0	0	0	0	0	0	0	0	0	0	0	0	0	0	0	0	100	100	100	0
X20414	0Neutral	Copia99	Copia	0.11	Background	downstream	Downstream	UpstreamGene	76.16	CHL	CopiaHarbinger	3.13	0	0	0	0	0	0	0	0	0	0	0	0	0	0	0	0	0	0	0	0	100	0	0	0	0	0	0	0	0	0	0	0	0	0	0	0	0
X11714	0Neutral	Copia39	Copia	0.11	Background	downstream	Downstream	UpstreamGene	51.95	CHL	CopiaHarbinger	15.63	0	0	0	0	0	0	0	0	0	0	0	0	0	0	0	0	0	0	0	0	0	100	0	0	0	0	100	0	0	0	0	0	0	0	100	0	0
X15419	0Neutral	Copia50	Copia	0.11	Background	downstream	Downstream	UpstreamGene	94.76	CHL	CopiaHarbinger	25	6.25	0	0	0	100	0	0	0	0	0	0	0	0	0	0	0	0	0	0	0	100	0	100	0	0	0	0	0	0	0	0	0	0	0	0	0	100
X7375	0Neutral	Copia13	Copia	0.11	Background	downstream	Downstream	UpstreamGene	63.04	CHL	CopiaHarbinger	43.75	0	0	0	0	0	0	0	0	0	0	0	0	0	0	0	0	0	100	0	100	100	100	0	0	0	100	0	100	100	100	100	100	0	0	0	0	0
X2618	0Neutral	Copia40	Copia	0.11	Background	downstream	Downstream	UpstreamGene	82.66	CHL	CopiaHarbinger	12.5	0	0	0	0	0	0	0	0	0	0	0	0	0	0	0	0	0	0	0	0	0	0	0	0	0	0	0	0	0	0	0	0	100	0	0	0	0
X21906	0Neutral	Copia95	Copia	0.11	Background	downstream	Downstream	UpstreamGene	53.7	CHL	CopiaHarbinger	9.38	0	0	0	0	0	0	0	0	0	0	0	0	0	0	0	0	0	0	0	0	0	0	0	0	0	100	100	100	0	0	0	0	0	0	0	0	0
X7605	0Neutral	Copia13	Copia	0.11	Background	downstream	Downstream	UpstreamGene	66.59	CHL	CopiaHarbinger	6.25	0	0	0	0	0	0	0	0	0	0	0	0	0	0	0	0	0	0	0	0	0	0	0	0	0	0	0	0	0	0	0	0	0	100	0	100	0
X7342	0Neutral	Copia10	Copia	0.11	Background	downstream	Downstream	UpstreamGene	73.91	CHL	CopiaHarbinger	3.13	0	0	0	0	0	0	0	0	0	0	0	0	0	0	0	0	0	0	0	0	0	0	100	0	0	0	0	0	0	0	0	0	0	0	0	0	0
X10665	0Neutral	Copia10	Copia	0.11	Background	downstream	Downstream	UpstreamGene	110.14	CHL	CopiaHarbinger	3.13	0	0	0	0	0	0	0	0	0	0	0	0	0	0	0	0	0	0	0	0	0	0	0	100	0	0	0	0	0	0	0	0	0	0	0	0	0
X10524	0Neutral	Copia2	Copia	0.11	Background	downstream	Downstream	UpstreamGene	98.64	CHL	CopiaHarbinger	3.13	0	0	0	0	0	0	0	0	0	0	0	0	0	0	0	0	0	0	0	0	0	0	0	0	0	0	0	0	0	0	0	0	0	0	0	0	0
X15143	0Neutral	Copia39	Copia	0.11	Background	downstream	Downstream	UpstreamGene	56.3	CHL	CopiaHarbinger	3.13	0	0	0	0	0	0	0	0	0	0	0	0	0	0	0	0	0	0	0	0	0	0	0	0	100	0	0	0	0	0	0	0	0	0	0	0	0
X21904	0Neutral	Copia2	Copia	0.11	Background	downstream	Downstream	UpstreamGene	35.47	CHL	CopiaHarbinger	21.88	0	0	0	0	0	0	0	0	0	0	0	0	0	0	0	0	0	100	100	0	0	0	0	0	0	0	0	0	0	0	0	0	0	0	0	100	100
X5741	0Neutral	Copia86	Copia	0.11	Background	downstream	Downstream	UpstreamGene	45.63	CHL	CopiaHarbinger	21.88	0	0	0	0	0	0	0	0	0	0	0	0	0	0	0	0	0	0	0	0	0	0	0	0	0	0	0	0	0	0	0	0	0	100	0	100	100
X18277	0Neutral	Copia2	Copia	0.11	Background	downstream	Downstream	UpstreamGene	26.93	CHL	CopiaHarbinger	15.63	0	0	0	0	0	0	0	0	0	0	0	0	0	0	0	0	0	0	0	0	0	0	0	0	0	100	0	100	100	0	0	0	0	0	0	0	0
X8771	0Neutral	Copia89	Copia	0.11	Background	downstream	Downstream	UpstreamGene	48.12	CHL	CopiaHarbinger	9.38	0	0	0	0	0	0	0	0	0	0	0	0	0	0	0	0	0	0	0	0	0	0	0	0	0	0	0	0	0	100	0	100	100	0	0	0	0
X13518	0Neutral	Copia9	Copia	0.11	Background	downstream	Downstream	UpstreamGene	49.3	CHL	CopiaHarbinger	3.13	0	0	0	0	0	0	0	0	0	0	0	0	0	0	0	0	0	0	0	0	0	100	0	0	0	0	0	0	0	0	0	0	0	0	0	0	0
X14561	0Neutral	Copia32	Copia	0.11	Background	downstream	Downstream	UpstreamGene	49.49	CHL	CopiaHarbinger	0	0	0	0	0	0	0	0	0	0	0	0	0	0	0	0	0	0	0	0	0	0	0	0	0	0	0	0	0	0	0	0	0	0	0	0	0	0
X1913	balancing	Copia2	Copia	0.11	Background	downstream	Downstream	UpstreamGene	43.03	CHL	CopiaHarbinger	28.13	25	0	0	0	0	100	100	0	0	0	0	0	0	100	100	0	0	0	0	0	0	0	0	0	0	100	0	100	100	0	0	0	100	100	0	100	0
X14498	balancing	Copia10	Copia	0.11	Background	downstream	Downstream	UpstreamGene	43.53	CHL	CopiaHarbinger	18.75	0	0	0	0	0	0	0	0	0	0	0	0	0	0	0	0	0	0	0	0	0	0	0	0	0	0	0	0	0	0	0	0	0	0	0	0	0
X2038	balancing	Copia70	Copia	0.11	Background	downstream	Downstream	UpstreamGene	106.16	CHL	CopiaHarbinger	6.25	18.75	0	0	0	0	0	100	0	0	0	0	0	0	100	100	0	0	0	0	0	0	0	0	0	0	0	100	0	0	0	0	0	0	0	0	0	0
X23237	divergent	Copia42	Copia	0.11	Background	downstream	Downstream	UpstreamGene	61.94	CHL	CopiaHarbinger	3.13	0	0	0	0	0	0	0	0	0	0	0	0	0	0	0	0	0	0	0	0	0	0	100	0	0	0	0	0	0	0	0	0	0	0	0	0	0
X8473	divergent	Copia2	Copia	0.11	Background	downstream	Downstream	UpstreamGene	73.06	CHL	CopiaHarbinger	31.25	0	0	0	0	0	0	0	0	0	0	0	0	0	0	0	0	0	0	0	0	0	100	0	0	100	100	100	100	100	0	100	100	100	100	0	0	0
X7376	divergent	Copia13	Copia	0.11	Background	downstream	Downstream	UpstreamGene	63.06	CHL	CopiaHarbinger	0	25	0	0	0	0	0	0	0	0	0	100	0	0	100	100	100	0	0	0	0	0	0	0	0	0	0	0	0	0	0	0	0	0	0	0	0	0
X2040	divergent	Copia70	Copia	0.11	Background	downstream	Downstream	UpstreamGene	66.57	CHL	CopiaHarbinger	25	0	0	0	0	0	0	0	0	0	0	0	0	0	0	0	0	0	0	0	0	0	0	0	0	0	0	100	0	0	100	100	0	0	100	100	100	0
X15370	divergent	Copia44	Copia	0.11	Background	downstream	Downstream	UpstreamGene	91.13	CHL	CopiaHarbinger	15.63	0	0	0	0	0	0	0	0	0	0	0	0	0	0	0	0	0	0	0	0	0	0	100	0	100	100	0	100	0	0	0	0	0	0	0	0	0
X23473	0Neutral	Copia13	Copia	0.11	Background	downstream	Downstream	WithinGene	25.04	CHL	CopiaHarbinger	0	0	0	0	0	0	0	0	0	0	0	0	0	0	0	0	0	0	0	0	0	0	0	0	0	0	0	0	0	0	0	0	0	0	0	0	0	0
X21901	0Neutral	Copia2	Copia	0.11	Background	downstream	Downstream	WithinGene	25.57	CHL	CopiaHarbinger	46.88	12.5	0	0	0	0	0	0	0	0	0	0	0	0	100	100	0	0	0	0	100	0	100	100	100	100	100	100	100	0	0	0	0	0	100	0	0	0
X25758	0Neutral	Copia23	Copia	0.11	Background	downstream	Downstream	WithinGene	12.49	CHL	CopiaHarbinger	6.25	0	0	0	0	0	0	0	0	0	0	0	0	0	0	0	0	0	0	0	0	0	0	0	0	0	0	0	0	0	0	0	0	100	0	0	0	0
X17668	0Neutral	Copia72	Copia	0.11	Background	downstream	Downstream	WithinGene	33.24	CHL	CopiaHarbinger	6.25	0	0	0	0	0	0	0	0	0	0	0	0	0	0	0	0	0	0	0	0	0	0	0	0	0	0	0	0	0	0	100	0	100	0	0	0	0
X12076	0Neutral	Copia114	Copia	0.11	Background	downstream	Downstream	WithinGene	16.58	CHL	CopiaHarbinger	3.13	0	0	0	0	0	0	0	0	0	0	0	0	0	0	0	0	0	0	0	0	0	0	0	0	0	0	0	0	0	0	0	0	0	0	0	0	100
X14464	0Neutral	Copia108	Copia	0.11	Background	downstream	Downstream	WithinGene	24	CHL	CopiaHarbinger	0	0	0	0	0	0	0	0	0	0	0	0	0	0	0	0	0	0	0	0	0	0	0	0	0	0	0	0	0	0	0	0	0	0	0	0	0	0
X3241	divergent	Copia23	Copia	0.11	Background	downstream	Downstream	WithinGene	11.49	CHL	CopiaHarbinger	28.13	12.5	0	0	0	0	0	0	0	0	0	0	0	0	0	100	100	0	0	0	100	0	0	0	100	100	100	0	100	100	0	0	0	100	100	0	100	0
X3242	divergent	Copia23	Copia	0.11	Background	downstream	Downstream	WithinGene	11.36	CHL	CopiaHarbinger	25	0	0	0	0	0	0	0	0	0	0	0	0	0	0	0	0	0	0	0	100	0	0	100	0	100	100	0	100	100	0	0	0	0	100	0	100	0
X26172	divergent	Copia92	Copia	0.11	Background	downstream	Downstream	WithinGene	50.3	CHL	CopiaHarbinger	0	0	0	0	0	0	0	0	0	0	0	0	0	0	0	0	0	0	0	0	0	0	0	0	0	0	0	0	0	0	0	0	0	0	0	0	0	0
X4123	0Neutral	Copia6	Copia	0.11	Background	upstream	Upstream	DownstreamGene	81.28	CHL	CopiaHarbinger	3.13	0	0	0	0	0	0	0	0	0	0	0	0	0	0	0	0	0	0	0	0	0	0	0	0	0	0	0	0	0	0	0	0	0	0	0	0	0
X407	0Neutral	Copia37	Copia	0.11	Background	upstream	Upstream	DownstreamGene	59.7	CHL	CopiaHarbinger	6.25	0	0	0	0	0	0	0	0	0	0	0	0	0	0	0	0	0	0	0	0	0	0	0	0	0	0	0	0	0	0	0	0	0	0	0	0	0
X20088	0Neutral	Copia2	Copia	0.11	Background	upstream	Upstream	DownstreamGene	54.19	CHL	CopiaHarbinger	0	6.25	0	0	100	0	0	0	0	0	0	0	0	0	0	0	0	0	0	0	0	0	0	0	0	0	0	0	0	0	0	0	0	0	0	0	0	0
X15735	0Neutral	Copia40	Copia	0.11	Background	upstream	Upstream	DownstreamGene	57.6	CHL	CopiaHarbinger	3.13	0	0	0	0	0	0	0	0	0	0	0	0	0	0	0	0	0	0	0	0	0	0	0	0	0	0	0	0	0	0	0	0	0	0	100	0	0
X15024	0Neutral	Copia50	Copia	0.11	Background	upstream	Upstream	DownstreamGene	29.87	CHL	CopiaHarbinger	3.13	0	0	0	0	0	0	0	0	0	0	0	0	0	0	0	0	0	0	0	0	0	0	0	0	0	0	0	0	0	0	0	0	0	0	0	0	0
X11545	0Neutral	Copia4	Copia	0.11	Background	upstream	Upstream	DownstreamGene	19.16	CHL	CopiaHarbinger	6.25	0	0	0	0	0	0	0	0	0	0	0	0	0	0	0	0	0	0	0	0	0	0	0	0	0	100	0	100	0	0	0	0	0	0	0	0	0
X98	0Neutral	Copia24	Copia	0.11	Background	upstream	Upstream	DownstreamGene	34.63	CHL	CopiaHarbinger	37.5	0	0	0	0	0	0	0	0	0	0	0	0	0	0	0	0	0	0	0	0	0	0	100	0	0	100	0	100	100	0	0	100	100	100	0	100	100
X21900	0Neutral	Copia33	Copia	0.11	Background	upstream	Upstream	DownstreamGene	44.58	CHL	CopiaHarbinger	9.38	0	0	0	0	0	0	0	0	0	0	0	0	0	0	0	0	0	0	0	0	0	0	0	0	0	0	0	0	0	0	0	0	0	100	0	100	100
X1018	0Neutral	Copia11	Copia	0.11	Background	upstream	Upstream	DownstreamGene	94.41	CHL	CopiaHarbinger	6.25	0	0	0	0	0	0	0	0	0	0	0	0	0	0	0	0	0	0	0	0	0	0	0	0	0	0	0	0	0	0	0	0	0	100	0	100	0
X10617	0Neutral	Copia10	Copia	0.11	Background	upstream	Upstream	DownstreamGene	52.5	CHL	CopiaHarbinger	15.63	0	0	0	0	0	0	0	0	0	0	0	0	0	0	0	0	0	0	0	0	0	100	0	100	0	100	100	100	0	0	0	0	0	0	0	0	0
X20641	0Neutral	Copia51	Copia	0.11	Background	upstream	Upstream	DownstreamGene	46.5	CHL	CopiaHarbinger	15.63	0	0	0	0	0	0	0	0	0	0	0	0	0	0	0	0	0	0	100	100	0	0	0	100	0	0	0	0	0	0	0	0	0	0	0	0	0
X14905	0Neutral	Copia63	Copia	0.11	Background	upstream	Upstream	DownstreamGene	33.88	CHL	CopiaHarbinger	9.38	0	0	0	0	0	0	0	0	0	0	0	0	0	0	0	0	0	0	0	0	0	0	0	0	0	0	0	0	0	100	0	0	0	0	0	0	0
X24560	0Neutral	Copia42	Copia	0.11	Background	upstream	Upstream	DownstreamGene	55.86	CHL	CopiaHarbinger	6.25	0	0	0	0	0	0	0	0	0	0	0	0	0	0	0	0	0	0	0	0	0	0	0	0	0	0	0	0	0	0	0	0	0	0	0	100	100
X12327	0Neutral	Copia10	Copia	0.11	Background	upstream	Upstream	DownstreamGene	45.77	CHL	CopiaHarbinger	46.88	12.5	0	0	0	0	0	0	0	0	0	0	0	0	100	100	0	0	100	100	0	0	0	0	0	0	100	100	100	100	100	100	0	100	100	100	0	0
X9828	0Neutral	Copia10	Copia	0.11	Background	upstream	Upstream	DownstreamGene	27.04	CHL	CopiaHarbinger	0	12.5	0	0	0	0	0	0	0	0	0	0	0	0	100	0	100	0	0	0	0	0	0	0	0	0	0	0	0	0	0	0	0	0	0	0	0	0
X8883	0Neutral	Copia13	Copia	0.11	Background	upstream	Upstream	DownstreamGene	55.97	CHL	CopiaHarbinger	37.5	0	0	0	0	0	0	0	0	0	0	0	0	0	0	0	0	0	100	0	0	0	0	0	0	0	100	0	100	0	0	0	0	100	100	100	0	0
X1715	0Neutral	Copia7	Copia	0.11	Background	upstream	Upstream	DownstreamGene	81.28	CHL	CopiaHarbinger	9.38	0	0	0	0	0	0	0	0	0	0	0	0	0	0	0	0	0	0	0	0	0	0	0	0	0	0	0	0	0	0	0	0	0	100	100	100	0
X7298	0Neutral	Copia13	Copia	0.11	Background	upstream	Upstream	DownstreamGene	61.78	CHL	CopiaHarbinger	3.13	0	0	0	0	0	0	0	0	0	0	0	0	0	0	0	0	0	0	0	0	0	0	0	100	0	0	0	0	0	0	0	0	0	0	0	0	0
X13279	0Neutral	Copia2	Copia	0.11	Background	upstream	Upstream	DownstreamGene	58.6	CHL	CopiaHarbinger	3.13	0	0	0	0	0	0	0	0	0	0	0	0	0	0	0	0	0	0	0	0	0	0	0	0	0	0	0	0	0	0	0	0	0	0	0	0	0
X10630	0Neutral	Copia20	Copia	0.11	Background	upstream	Upstream	DownstreamGene	80.54	CHL	CopiaHarbinger	3.13	0	0	0	0	0	0	0	0	0	0	0	0	0	0	0	0	0	0	0	0	0	0	0	0	0	0	0	0	0	0	0	0	100	0	0	0	0
X7694	0Neutral	Copia39	Copia	0.11	Background	upstream	Upstream	DownstreamGene	57.66	CHL	CopiaHarbinger	3.13	0	0	0	0	0	0	0	0	0	0	0	0	0	0	0	0	0	0	0	0	0	0	0	0	0	0	0	0	0	0	0	0	0	0	0	0	0
X4124	0Neutral	Copia6	Copia	0.11	Background	upstream	Upstream	DownstreamGene	105.14	CHL	CopiaHarbinger	3.13	0	0	0	0	0	0	0	0	0	0	0	0	0	0	0	0	0	0	0	0	0	0	0	0	0	0	0	0	0	0	100	0	0	0	0	0	0
X4511	0Neutral	Copia21	Copia	0.11	Background	upstream	Upstream	DownstreamGene	78.94	CHL	CopiaHarbinger	0	0	0	0	0	0	0	0	0	0	0	0	0	0	0	0	0	0	0	0	0	0	0	0	0	0	0	0	0	0	0	0	0	0	0	0	0	0
X17603	0Neutral	Copia13	Copia	0.11	Background	upstream	Upstream	DownstreamGene	30.46	CHL	CopiaHarbinger	3.13	0	0	0	0	0	0	0	0	0	0	0	0	0	0	0	0	0	0	0	0	0	0	0	0	0	0	0	0	0	0	0	0	0	0	0	100	0
X15020	0Neutral	Copia49	Copia	0.11	Background	upstream	Upstream	DownstreamGene	47.69	CHL	CopiaHarbinger	3.13	0	0	0	0	0	0	0	0	0	0	0	0	0	0	0	0	0	0	0	0	100	0	0	0	0	0	0	0	0	0	0	0	0	0	0	0	0
X5831	0Neutral	Copia31	Copia	0.11	Background	upstream	Upstream	DownstreamGene	16.73	CHL	CopiaHarbinger	0	0	0	0	0	0	0	0	0	0	0	0	0	0	0	0	0	0	0	0	0	0	0	0	0	0	0	0	0	0	0	0	0	0	0	0	0	0
X7495	0Neutral	Copia30	Copia	0.11	Background	upstream	Upstream	DownstreamGene	69.63	CHL	CopiaHarbinger	3.13	0	0	0	0	0	0	0	0	0	0	0	0	0	0	0	0	0	0	100	0	0	0	0	0	0	0	0	0	0	0	0	0	0	0	0	0	0
X429	0Neutral	Copia10	Copia	0.11	Background	upstream	Upstream	DownstreamGene	46.44	CHL	CopiaHarbinger	18.75	0	0	0	0	0	0	0	0	0	0	0	0	0	0	0	0	0	0	0	0	0	0	0	0	0	0	100	0	0	0	0	0	100	0	0	0	0
X3698	balancing	Copia66	Copia	0.11	Background	upstream	Upstream	DownstreamGene	35.58	CHL	CopiaHarbinger	6.25	6.25	0	0	0	0	0	0	0	0	0	100	0	0	0	0	0	0	0	0	0	0	0	0	0	0	0	0	0	0	0	0	0	0	100	100	0	0
X9821	balancing	Copia32	Copia	0.11	Background	upstream	Upstream	DownstreamGene	68.29	CHL	CopiaHarbinger	28.13	18.75	0	0	0	0	0	0	0	0	0	0	0	0	0	100	100	100	0	0	100	0	100	0	0	0	0	0	0	0	100	0	100	0	100	0	0	0
X16452	divergent	Copia2	Copia	0.11	Background	upstream	Upstream	DownstreamGene	54.42	CHL	CopiaHarbinger	21.88	0	0	0	0	0	0	0	0	0	0	0	0	0	0	0	0	0	0	100	0	0	0	100	100	100	0	100	0	0	0	0	0	0	0	0	0	0
X21999	0Neutral	Copia66	Copia	0.11	Background	upstream	Upstream	UpstreamGene	37.22	CHL	CopiaHarbinger	3.13	6.25	100	0	0	0	0	0	0	0	0	0	0	0	0	0	0	0	0	0	0	0	0	0	0	0	0	0	0	0	0	100	0	0	0	0	0	0
X13858	0Neutral	Copia26	Copia	0.11	Background	upstream	Upstream	UpstreamGene	74.9	CHL	CopiaHarbinger	6.25	0	0	0	0	0	0	0	0	0	0	0	0	0	0	0	0	0	0	0	0	0	0	100	0	0	0	100	0	0	0	0	0	0	0	0	0	0
X9565	0Neutral	Copia19	Copia	0.11	Background	upstream	Upstream	UpstreamGene	81.68	CHL	CopiaHarbinger	3.13	0	0	0	0	0	0	0	0	0	0	0	0	0	0	0	0	0	0	0	0	0	0	0	0	0	0	0	0	0	0	0	0	0	0	0	0	0
X2465	0Neutral	Copia2	Copia	0.11	Background	upstream	Upstream	UpstreamGene	30.97	CHL	CopiaHarbinger	15.63	6.25	0	0	0	0	0	0	0	0	0	0	0	0	0	100	0	0	0	100	100	0	0	0	0	100	0	0	0	0	0	0	0	0	100	100	0	0
X16092	0Neutral	Copia31	Copia	0.11	Background	upstream	Upstream	UpstreamGene	39.18	CHL	CopiaHarbinger	3.13	0	0	0	0	0	0	0	0	0	0	0	0	0	0	0	0	0	0	0	0	0	0	0	0	0	0	0	0	0	0	0	0	0	0	0	0	0
X2403	0Neutral	Copia23	Copia	0.11	Background	upstream	Upstream	UpstreamGene	47.63	CHL	CopiaHarbinger	3.13	0	0	0	0	0	0	0	0	0	0	0	0	0	0	0	0	0	0	0	0	0	0	0	0	0	0	0	0	0	0	0	0	0	0	0	0	0
X19538	0Neutral	Copia25	Copia	0.11	Background	upstream	Upstream	UpstreamGene	54.02	CHL	CopiaHarbinger	28.13	6.25	0	0	100	0	0	0	0	0	0	0	0	0	0	0	0	0	0	100	0	0	100	100	100	0	0	0	0	0	0	0	0	0	100	0	0	0
X13241	0Neutral	Copia78	Copia	0.11	Background	upstream	Upstream	UpstreamGene	29.82	CHL	CopiaHarbinger	6.25	0	0	0	0	0	0	0	0	0	0	0	0	0	0	0	0	0	0	0	0	0	0	0	0	0	0	0	0	0	0	0	0	0	0	0	0	0
X13859	0Neutral	Copia26	Copia	0.11	Background	upstream	Upstream	UpstreamGene	74.92	CHL	CopiaHarbinger	12.5	18.75	0	0	0	0	0	0	0	0	0	0	0	0	0	100	100	100	100	0	100	0	0	0	0	0	0	0	0	0	0	100	0	0	0	0	0	0
X3018	0Neutral	Copia9	Copia	0.11	Background	upstream	Upstream	UpstreamGene	97.19	CHL	CopiaHarbinger	34.38	0	0	0	0	0	0	0	0	0	0	0	0	0	0	0	0	0	0	100	100	100	100	0	100	100	0	0	0	0	100	0	0	0	100	0	0	100
X18465	0Neutral	Copia13	Copia	0.11	Background	upstream	Upstream	UpstreamGene	61.71	CHL	CopiaHarbinger	12.5	0	0	0	0	0	0	0	0	0	0	0	0	0	0	0	0	0	0	0	0	0	0	0	0	0	0	0	0	0	100	0	0	0	0	100	100	0
X4302	0Neutral	Copia2	Copia	0.11	Background	upstream	Upstream	UpstreamGene	64.73	CHL	CopiaHarbinger	12.5	0	0	0	0	0	0	0	0	0	0	0	0	0	0	0	0	0	0	0	0	0	0	0	0	0	0	0	0	0	0	0	100	0	0	0	0	100
X16008	0Neutral	Copia24	Copia	0.11	Background	upstream	Upstream	UpstreamGene	55.03	CHL	CopiaHarbinger	12.5	0	0	0	0	0	0	0	0	0	0	0	0	0	0	0	0	0	100	0	0	0	0	0	100	0	0	0	0	0	0	0	0	0	0	0	0	100
X16006	0Neutral	Copia24	Copia	0.11	Background	upstream	Upstream	UpstreamGene	76.96	CHL	CopiaHarbinger	9.38	0	0	0	0	0	0	0	0	0	0	0	0	0	0	0	0	0	0	0	0	0	0	0	0	0	0	0	0	0	0	0	0	0	100	100	100	0
X2071	0Neutral	Copia18	Copia	0.11	Background	upstream	Upstream	UpstreamGene	83.35	CHL	CopiaHarbinger	6.25	0	0	0	0	0	0	0	0	0	0	0	0	0	0	0	0	0	0	0	0	0	0	0	0	0	0	0	0	0	0	0	0	0	0	0	0	0
X16667	0Neutral	Copia43	Copia	0.11	Background	upstream	Upstream	UpstreamGene	51.75	CHL	CopiaHarbinger	3.13	0	0	0	0	0	0	0	0	0	0	0	0	0	0	0	0	0	0	0	0	0	0	0	0	0	0	0	0	0	0	0	0	0	0	100	0	0
X18788	0Neutral	Copia5	Copia	0.11	Background	upstream	Upstream	UpstreamGene	55.61	CHL	CopiaHarbinger	3.13	0	0	0	0	0	0	0	0	0	0	0	0	0	0	0	0	0	0	0	0	0	0	0	0	0	0	0	0	0	100	0	0	0	0	0	0	0
X11945	0Neutral	Copia29	Copia	0.11	Background	upstream	Upstream	UpstreamGene	42.02	CHL	CopiaHarbinger	12.5	0	0	0	0	0	0	0	0	0	0	0	0	0	0	0	0	0	0	0	0	0	100	0	100	0	0	0	0	0	0	100	0	0	0	0	0	0
X2402	0Neutral	Copia23	Copia	0.11	Background	upstream	Upstream	UpstreamGene	48.22	CHL	CopiaHarbinger	9.38	0	0	0	0	0	0	0	0	0	0	0	0	0	0	0	0	0	0	0	0	0	100	100	0	100	0	0	0	0	0	0	0	0	0	0	0	0
X12822	0Neutral	Copia17	Copia	0.11	Background	upstream	Upstream	UpstreamGene	33.57	CHL	CopiaHarbinger	3.13	0	0	0	0	0	0	0	0	0	0	0	0	0	0	0	0	0	0	0	0	0	0	0	100	0	0	0	0	0	0	0	0	0	0	0	0	0
X6025	0Neutral	Copia2	Copia	0.11	Background	upstream	Upstream	UpstreamGene	46.25	CHL	CopiaHarbinger	3.13	0	0	0	0	0	0	0	0	0	0	0	0	0	0	0	0	0	0	0	0	0	0	0	0	0	0	0	0	0	0	0	0	0	0	0	0	0
X20981	0Neutral	Copia46	Copia	0.11	Background	upstream	Upstream	UpstreamGene	48.35	CHL	CopiaHarbinger	3.13	0	0	0	0	0	0	0	0	0	0	0	0	0	0	0	0	0	0	0	0	0	0	0	0	0	0	0	0	0	0	0	0	0	0	0	0	0
X789	0Neutral	Copia2	Copia	0.11	Background	upstream	Upstream	UpstreamGene	44.81	CHL	CopiaHarbinger	0	0	0	0	0	0	0	0	0	0	0	0	0	0	0	0	0	0	0	0	0	0	0	0	0	0	0	0	0	0	0	0	0	0	0	0	0	0
X9292	0Neutral	Copia1	Copia	0.11	Background	upstream	Upstream	UpstreamGene	83.9	CHL	CopiaHarbinger	31.25	0	0	0	0	0	0	0	0	0	0	0	0	0	0	0	0	0	100	0	100	100	0	0	100	100	0	0	0	0	100	0	0	100	0	0	0	0
X19286	0Neutral	Copia64	Copia	0.11	Background	upstream	Upstream	UpstreamGene	41.05	CHL	CopiaHarbinger	9.38	0	0	0	0	0	0	0	0	0	0	0	0	0	0	0	0	0	0	0	0	0	0	0	0	0	0	0	0	0	0	0	0	0	0	0	0	0
X4497	balancing	Copia47	Copia	0.11	Background	upstream	Upstream	UpstreamGene	47.74	CHL	CopiaHarbinger	25	0	0	0	0	0	0	0	0	0	0	0	0	0	0	0	0	0	100	0	100	0	100	0	0	100	0	0	0	0	0	0	0	0	0	0	0	0
X8064	divergent	Copia17	Copia	0.11	Background	upstream	Upstream	UpstreamGene	85.28	CHL	CopiaHarbinger	12.5	12.5	0	0	0	0	0	0	0	0	0	0	0	0	100	100	0	0	0	0	0	0	0	0	0	0	0	0	0	0	0	0	0	100	0	0	0	100
X7851	divergent	Copia13	Copia	0.11	Background	upstream	Upstream	UpstreamGene	93.15	CHL	CopiaHarbinger	3.13	0	0	0	0	0	0	0	0	0	0	0	0	0	0	0	0	0	100	0	0	0	0	0	0	0	0	0	0	0	0	0	0	0	0	0	0	0
X22121	0Neutral	Harbinger27	Harbinger	0.12	Background	upstream	Upstream	WithinGene	25.26	CHL	CopiaHarbinger	15.63	0	0	0	0	0	0	0	0	0	0	0	0	0	0	0	0	0	0	0	0	0	0	0	0	0	0	100	0	100	0	0	0	0	0	0	0	0
X17255	0Neutral	Harbinger41	Harbinger	0.12	Background	upstream	Upstream	WithinGene	34.7	CHL	CopiaHarbinger	12.5	0	0	0	0	0	0	0	0	0	0	0	0	0	0	0	0	0	100	0	0	0	0	0	0	0	0	0	0	0	0	0	100	100	0	0	0	0
X23541	0Neutral	Harbinger6	Harbinger	0.12	Background	upstream	Upstream	WithinGene	49.53	CHL	CopiaHarbinger	3.13	0	0	0	0	0	0	0	0	0	0	0	0	0	0	0	0	0	0	0	0	0	0	0	0	0	0	0	0	0	0	0	0	0	0	0	100	0
X1890	0Neutral	Harbinger70	Harbinger	0.12	Background	upstream	Upstream	WithinGene	27.33	CHL	CopiaHarbinger	12.5	0	0	0	0	0	0	0	0	0	0	0	0	0	0	0	0	0	0	0	0	0	0	0	0	0	0	0	0	0	0	0	0	100	0	0	0	0
X4765	0Neutral	Harbinger8	Harbinger	0.12	Background	upstream	Upstream	WithinGene	49.6	CHL	CopiaHarbinger	40.63	0	0	0	0	0	0	0	0	0	0	0	0	0	0	0	0	0	0	100	100	0	0	0	100	100	100	100	100	0	100	0	100	0	0	0	100	100
X10127	0Neutral	Harbinger17	Harbinger	0.12	Background	upstream	Upstream	WithinGene	30.48	CHL	CopiaHarbinger	28.13	0	0	0	0	0	0	0	0	0	0	0	0	0	0	0	0	0	0	0	100	0	0	100	0	0	0	0	0	100	0	0	0	100	0	0	0	0
X9794	0Neutral	Harbinger8	Harbinger	0.12	Background	upstream	Upstream	WithinGene	16.12	CHL	CopiaHarbinger	6.25	0	0	0	0	0	0	0	0	0	0	0	0	0	0	0	0	0	0	0	0	0	0	0	0	0	0	0	0	0	0	100	0	100	0	0	0	0
X18990	balancing	Harbinger43	Harbinger	0.12	Background	upstream	Upstream	WithinGene	31.64	CHL	CopiaHarbinger	15.63	6.25	0	0	0	0	0	0	0	0	0	0	0	0	0	100	0	0	100	0	100	0	0	0	0	0	100	0	100	100	0	0	0	0	0	0	0	0
X3155	balancing	Harbinger58	Harbinger	0.12	Background	downstream	Downstream	UpstreamGene	96.15	CHL	CopiaHarbinger	46.88	93.75	100	100	100	100	100	100	100	100	0	100	100	100	100	100	100	100	0	100	100	0	100	100	100	0	100	100	100	100	0	0	0	100	100	100	100	100
X8847	0Neutral	Harbinger24	Harbinger	0.12	Background	downstream	Downstream	DownstreamGene	43.06	CHL	CopiaHarbinger	6.25	0	0	0	0	0	0	0	0	0	0	0	0	0	0	0	0	0	0	0	0	0	0	0	0	0	0	0	0	0	0	0	0	0	0	0	0	0
X24492	0Neutral	Harbinger50	Harbinger	0.12	Background	downstream	Downstream	DownstreamGene	57.04	CHL	CopiaHarbinger	21.88	0	0	0	0	0	0	0	0	0	0	0	0	0	0	0	0	0	0	0	100	0	0	0	0	0	0	0	0	0	0	0	0	0	0	100	100	0
X9087	0Neutral	Harbinger27	Harbinger	0.12	Background	downstream	Downstream	DownstreamGene	146.83	CHL	CopiaHarbinger	12.5	0	0	0	0	0	0	0	0	0	0	0	0	0	0	0	0	0	0	0	0	0	0	0	0	0	0	0	0	0	0	0	0	0	100	100	100	100
X11507	0Neutral	Harbinger27	Harbinger	0.12	Background	downstream	Downstream	DownstreamGene	57.04	CHL	CopiaHarbinger	0	12.5	0	0	0	0	0	0	0	0	0	0	0	0	100	100	0	0	0	0	0	0	0	0	0	0	0	0	0	0	0	0	0	0	0	0	0	0
X14796	0Neutral	Harbinger3	Harbinger	0.12	Background	downstream	Downstream	DownstreamGene	119.72	CHL	CopiaHarbinger	0	6.25	0	0	0	0	0	100	0	0	0	0	0	0	0	0	0	0	0	0	0	0	0	0	0	0	0	0	0	0	0	0	0	0	0	0	0	0
X9450	0Neutral	Harbinger52	Harbinger	0.12	Background	downstream	Downstream	DownstreamGene	46.35	CHL	CopiaHarbinger	0	6.25	0	0	0	0	0	0	0	0	0	0	0	0	100	0	0	0	0	0	0	0	0	0	0	0	0	0	0	0	0	0	0	0	0	0	0	0
X19766	0Neutral	Harbinger2	Harbinger	0.12	Background	downstream	Downstream	DownstreamGene	109.66	CHL	CopiaHarbinger	6.25	0	0	0	0	0	0	0	0	0	0	0	0	0	0	0	0	0	0	0	0	0	100	100	0	0	0	0	0	0	0	0	0	0	0	0	0	0
X18410	0Neutral	Harbinger39	Harbinger	0.12	Background	downstream	Downstream	DownstreamGene	69.69	CHL	CopiaHarbinger	3.13	0	0	0	0	0	0	0	0	0	0	0	0	0	0	0	0	0	0	0	0	0	0	0	0	0	0	0	0	0	0	0	0	0	0	0	0	0
X3486	0Neutral	Harbinger39	Harbinger	0.12	Background	downstream	Downstream	DownstreamGene	103.58	CHL	CopiaHarbinger	0	0	0	0	0	0	0	0	0	0	0	0	0	0	0	0	0	0	0	0	0	0	0	0	0	0	0	0	0	0	0	0	0	0	0	0	0	0
X8315	0Neutral	Harbinger46	Harbinger	0.12	Background	downstream	Downstream	DownstreamGene	38.14	CHL	CopiaHarbinger	9.38	0	0	0	0	0	0	0	0	0	0	0	0	0	0	0	0	0	0	0	0	100	0	0	0	0	0	0	0	0	0	0	0	0	0	100	0	0
X22917	0Neutral	Harbinger1	Harbinger	0.12	Background	downstream	Downstream	DownstreamGene	68.63	CHL	CopiaHarbinger	6.25	0	0	0	0	0	0	0	0	0	0	0	0	0	0	0	0	0	0	0	0	0	0	0	0	0	0	0	0	0	0	0	0	100	0	0	0	0
X11790	0Neutral	Harbinger26	Harbinger	0.12	Background	downstream	Downstream	DownstreamGene	96.4	CHL	CopiaHarbinger	6.25	0	0	0	0	0	0	0	0	0	0	0	0	0	0	0	0	0	0	0	0	0	0	0	0	0	0	0	0	0	0	0	0	0	0	0	100	0
X8641	0Neutral	Harbinger44	Harbinger	0.12	Background	downstream	Downstream	DownstreamGene	32.76	CHL	CopiaHarbinger	6.25	0	0	0	0	0	0	0	0	0	0	0	0	0	0	0	0	0	0	0	0	0	0	0	0	0	0	0	0	0	0	0	0	0	0	0	0	0
X1787	0Neutral	Harbinger45	Harbinger	0.12	Background	downstream	Downstream	DownstreamGene	22.47	CHL	CopiaHarbinger	0	0	0	0	0	0	0	0	0	0	0	0	0	0	0	0	0	0	0	0	0	0	0	0	0	0	0	0	0	0	0	0	0	0	0	0	0	0
X9088	balancing	Harbinger27	Harbinger	0.12	Background	downstream	Downstream	DownstreamGene	145.13	CHL	CopiaHarbinger	34.38	0	0	0	0	0	0	0	0	0	0	0	0	0	0	0	0	0	100	0	100	100	0	0	0	0	0	0	0	0	0	0	0	0	100	100	100	100
X11787	balancing	Harbinger26	Harbinger	0.12	Background	downstream	Downstream	DownstreamGene	57.16	CHL	CopiaHarbinger	34.38	6.25	0	100	0	0	0	0	0	0	0	0	0	0	0	0	0	0	0	0	100	0	100	100	0	100	100	100	100	0	0	100	0	0	0	0	100	0
X26084	divergent	Harbinger41	Harbinger	0.12	Background	downstream	Downstream	DownstreamGene	53.74	CHL	CopiaHarbinger	34.38	0	0	0	0	0	0	0	0	0	0	0	0	0	0	0	0	0	0	0	100	100	0	0	0	0	0	0	0	0	0	0	0	100	100	100	100	0
X23344	divergent	Harbinger8	Harbinger	0.12	Background	downstream	Downstream	DownstreamGene	60.98	CHL	CopiaHarbinger	0	0	0	0	0	0	0	0	0	0	0	0	0	0	0	0	0	0	0	0	0	0	0	0	0	0	0	0	0	0	0	0	0	0	0	0	0	0
X23571	0Neutral	Harbinger3	Harbinger	0.12	Background	downstream	Downstream	UpstreamGene	113.86	CHL	CopiaHarbinger	3.13	0	0	0	0	0	0	0	0	0	0	0	0	0	0	0	0	0	0	0	0	0	100	0	0	0	0	0	0	0	0	0	0	0	0	0	0	0
X25121	0Neutral	Harbinger22	Harbinger	0.12	Background	downstream	Downstream	UpstreamGene	116.42	CHL	CopiaHarbinger	3.13	0	0	0	0	0	0	0	0	0	0	0	0	0	0	0	0	0	0	0	0	0	0	0	0	0	0	0	0	0	0	0	0	0	0	0	0	0
X16249	0Neutral	Harbinger27	Harbinger	0.12	Background	downstream	Downstream	UpstreamGene	62.06	CHL	CopiaHarbinger	0	0	0	0	0	0	0	0	0	0	0	0	0	0	0	0	0	0	0	0	0	0	0	0	0	0	0	0	0	0	0	0	0	0	0	0	0	0
X5679	0Neutral	Harbinger15	Harbinger	0.12	Background	downstream	Downstream	UpstreamGene	79.34	CHL	CopiaHarbinger	18.75	0	0	0	0	0	0	0	0	0	0	0	0	0	0	0	0	0	0	0	0	0	100	0	0	0	0	0	0	0	0	0	100	0	0	0	0	100
X11023	0Neutral	Harbinger64	Harbinger	0.12	Background	downstream	Downstream	UpstreamGene	63.5	CHL	CopiaHarbinger	6.25	0	0	0	0	0	0	0	0	0	0	0	0	0	0	0	0	0	0	0	0	0	0	0	0	0	0	0	0	0	0	100	0	0	0	0	0	100
X21072	0Neutral	Harbinger15	Harbinger	0.12	Background	downstream	Downstream	UpstreamGene	25.73	CHL	CopiaHarbinger	3.13	0	0	0	0	0	0	0	0	0	0	0	0	0	0	0	0	0	100	0	0	0	0	0	0	0	0	0	0	0	0	0	0	0	0	0	0	0
X5215	0Neutral	Harbinger51	Harbinger	0.12	Background	downstream	Downstream	UpstreamGene	44.31	CHL	CopiaHarbinger	0	0	0	0	0	0	0	0	0	0	0	0	0	0	0	0	0	0	0	0	0	0	0	0	0	0	0	0	0	0	0	0	0	0	0	0	0	0
X1472	0Neutral	Harbinger59	Harbinger	0.12	Background	downstream	Downstream	UpstreamGene	54.02	CHL	CopiaHarbinger	6.25	0	0	0	0	0	0	0	0	0	0	0	0	0	0	0	0	0	0	0	0	0	0	0	0	0	100	0	100	0	0	0	0	0	0	0	0	0
X19134	0Neutral	Harbinger15	Harbinger	0.12	Background	downstream	Downstream	UpstreamGene	43.03	CHL	CopiaHarbinger	25	0	0	0	0	0	0	0	0	0	0	0	0	0	0	0	0	0	0	0	100	0	0	100	0	0	0	100	0	100	100	0	0	0	0	100	0	0
X13048	0Neutral	Harbinger69	Harbinger	0.12	Background	downstream	Downstream	UpstreamGene	80.3	CHL	CopiaHarbinger	21.88	12.5	0	0	0	0	0	0	0	0	0	0	0	0	100	100	0	0	0	0	0	0	100	100	0	0	100	0	100	0	0	0	100	0	100	100	0	0
X21806	0Neutral	Harbinger58	Harbinger	0.12	Background	downstream	Downstream	UpstreamGene	52.72	CHL	CopiaHarbinger	6.25	0	0	0	0	0	0	0	0	0	0	0	0	0	0	0	0	0	0	0	0	0	0	0	0	0	0	0	0	0	0	0	0	0	0	0	100	0
X6778	0Neutral	Harbinger23	Harbinger	0.12	Background	downstream	Downstream	UpstreamGene	40.83	CHL	CopiaHarbinger	21.88	0	0	0	0	0	0	0	0	0	0	0	0	0	0	0	0	0	0	0	100	100	100	100	0	0	100	100	100	0	0	0	0	0	0	0	0	0
X24399	0Neutral	Harbinger62	Harbinger	0.12	Background	downstream	Downstream	UpstreamGene	57.37	CHL	CopiaHarbinger	34.38	6.25	0	0	0	100	0	0	0	0	0	0	0	0	0	0	0	0	0	100	0	0	100	100	100	100	0	100	0	0	100	0	0	0	100	0	0	0
X12480	0Neutral	Harbinger12	Harbinger	0.12	Background	downstream	Downstream	UpstreamGene	34.42	CHL	CopiaHarbinger	12.5	0	0	0	0	0	0	0	0	0	0	0	0	0	0	0	0	0	0	0	0	100	0	0	0	0	0	0	0	0	0	0	0	0	100	0	0	0
X13299	0Neutral	Harbinger55	Harbinger	0.12	Background	downstream	Downstream	UpstreamGene	50.08	CHL	CopiaHarbinger	3.13	12.5	0	0	0	0	0	0	0	0	0	0	0	0	100	0	0	100	0	0	0	0	100	0	0	0	0	0	0	0	0	0	0	0	0	0	0	0
X6172	0Neutral	Harbinger66	Harbinger	0.12	Background	downstream	Downstream	UpstreamGene	72.6	CHL	CopiaHarbinger	18.75	6.25	0	0	0	0	0	0	0	0	0	0	0	0	0	100	0	0	0	0	0	0	100	100	100	100	0	0	0	0	0	0	0	0	0	100	0	0
X15647	0Neutral	Harbinger54	Harbinger	0.12	Background	downstream	Downstream	UpstreamGene	87.3	CHL	CopiaHarbinger	0	6.25	0	0	0	0	100	0	0	0	0	0	0	0	0	0	0	0	0	0	0	0	0	0	0	0	0	0	0	0	0	0	0	0	0	0	0	0
X6450	0Neutral	Harbinger15	Harbinger	0.12	Background	downstream	Downstream	UpstreamGene	112.98	CHL	CopiaHarbinger	3.13	0	0	0	0	0	0	0	0	0	0	0	0	0	0	0	0	0	0	0	0	0	0	0	0	0	0	0	0	0	0	0	100	0	0	0	0	0
X1473	0Neutral	Harbinger59	Harbinger	0.12	Background	downstream	Downstream	UpstreamGene	53.99	CHL	CopiaHarbinger	3.13	0	0	0	0	0	0	0	0	0	0	0	0	0	0	0	0	0	0	100	0	0	0	0	0	0	0	0	0	0	0	0	0	0	0	0	0	0
X23349	0Neutral	Harbinger8	Harbinger	0.12	Background	downstream	Downstream	UpstreamGene	100.24	CHL	CopiaHarbinger	3.13	0	0	0	0	0	0	0	0	0	0	0	0	0	0	0	0	0	0	0	0	0	0	0	0	0	0	0	0	0	0	0	100	0	0	0	0	0
X13058	0Neutral	Harbinger27	Harbinger	0.12	Background	downstream	Downstream	UpstreamGene	65.46	CHL	CopiaHarbinger	3.13	0	0	0	0	0	0	0	0	0	0	0	0	0	0	0	0	0	0	0	0	0	0	0	0	0	0	0	0	0	0	0	100	0	0	0	0	0
X3494	balancing	Harbinger25	Harbinger	0.12	Background	downstream	Downstream	UpstreamGene	61.17	CHL	CopiaHarbinger	15.63	0	0	0	0	0	0	0	0	0	0	0	0	0	0	0	0	0	0	0	0	0	0	0	0	0	100	0	100	0	0	0	0	0	0	0	0	0
X24771	balancing	Harbinger65	Harbinger	0.12	Background	downstream	Downstream	UpstreamGene	71.8	CHL	CopiaHarbinger	56.25	0	0	0	0	0	0	0	0	0	0	0	0	0	0	0	0	0	100	100	100	100	0	100	0	0	0	0	0	100	0	0	0	0	100	0	100	100
X23348	divergent	Harbinger8	Harbinger	0.12	Background	downstream	Downstream	UpstreamGene	100.23	CHL	CopiaHarbinger	0	12.5	0	0	0	0	0	0	0	0	0	0	0	0	100	100	0	0	0	0	0	0	0	0	0	0	0	0	0	0	0	0	0	0	0	0	0	0
X5214	divergent	Harbinger51	Harbinger	0.12	Background	downstream	Downstream	UpstreamGene	44.27	CHL	CopiaHarbinger	21.88	0	0	0	0	0	0	0	0	0	0	0	0	0	0	0	0	0	100	100	100	0	0	0	0	0	0	0	0	0	0	0	0	100	100	0	100	0
X12482	divergent	Harbinger12	Harbinger	0.12	Background	downstream	Downstream	UpstreamGene	75.33	CHL	CopiaHarbinger	34.38	0	0	0	0	0	0	0	0	0	0	0	0	0	0	0	0	0	0	0	0	0	0	100	100	0	100	100	100	100	0	100	0	100	0	100	0	100
X14504	divergent	Harbinger14	Harbinger	0.12	Background	downstream	Downstream	UpstreamGene	79.7	CHL	CopiaHarbinger	31.25	0	0	0	0	0	0	0	0	0	0	0	0	0	0	0	0	0	0	0	0	0	0	0	0	0	100	0	100	100	100	0	100	100	100	100	0	0
X1685	0Neutral	Harbinger71	Harbinger	0.12	Background	downstream	Downstream	WithinGene	8.06	CHL	CopiaHarbinger	6.25	0	0	0	0	0	0	0	0	0	0	0	0	0	0	0	0	0	0	0	0	0	0	0	0	0	0	0	0	0	100	100	0	0	0	0	0	0
X16259	0Neutral	Harbinger56	Harbinger	0.12	Background	downstream	Downstream	WithinGene	50.11	CHL	CopiaHarbinger	3.13	0	0	0	0	0	0	0	0	0	0	0	0	0	0	0	0	0	0	0	0	0	0	0	0	0	0	0	0	0	0	100	0	0	0	0	0	0
X8551	0Neutral	Harbinger8	Harbinger	0.12	Background	downstream	Downstream	WithinGene	26.4	CHL	CopiaHarbinger	9.38	0	0	0	0	0	0	0	0	0	0	0	0	0	0	0	0	0	0	0	0	0	0	0	0	0	0	0	0	0	0	0	0	0	100	0	0	100
X25744	0Neutral	Harbinger21	Harbinger	0.12	Background	downstream	Downstream	WithinGene	32.45	CHL	CopiaHarbinger	12.5	6.25	0	0	0	100	0	0	0	0	0	0	0	0	0	0	0	0	0	0	0	0	0	0	0	0	0	0	0	0	0	0	100	0	0	0	0	0
X572	0Neutral	Harbinger21	Harbinger	0.12	Background	downstream	Downstream	WithinGene	57.15	CHL	CopiaHarbinger	31.25	0	0	0	0	0	0	0	0	0	0	0	0	0	0	0	0	0	0	0	0	100	0	0	100	100	100	100	100	100	0	0	0	0	0	0	0	0
X20237	0Neutral	Harbinger72	Harbinger	0.12	Background	downstream	Downstream	WithinGene	28.9	CHL	CopiaHarbinger	6.25	0	0	0	0	0	0	0	0	0	0	0	0	0	0	0	0	0	0	0	0	0	0	0	0	0	0	0	0	0	0	0	0	0	0	0	100	100
X9321	divergent	Harbinger44	Harbinger	0.12	Background	downstream	Downstream	WithinGene	38.61	CHL	CopiaHarbinger	0	12.5	0	0	0	0	0	0	0	0	0	0	0	0	100	0	0	100	0	0	0	0	0	0	0	0	0	0	0	0	0	0	0	0	0	0	0	0
X2336	0Neutral	Harbinger23	Harbinger	0.12	Background	upstream	Upstream	DownstreamGene	70.6	CHL	CopiaHarbinger	3.13	43.75	0	0	0	0	100	100	0	100	100	100	100	100	0	0	0	0	0	0	0	0	100	0	0	0	0	0	0	0	0	0	0	0	0	0	0	0
X10558	0Neutral	Harbinger2	Harbinger	0.12	Background	upstream	Upstream	DownstreamGene	118.51	CHL	CopiaHarbinger	3.13	0	0	0	0	0	0	0	0	0	0	0	0	0	0	0	0	0	0	0	0	0	0	0	0	0	0	0	0	0	0	0	0	0	0	0	0	0
X21805	0Neutral	Harbinger58	Harbinger	0.12	Background	upstream	Upstream	DownstreamGene	24.08	CHL	CopiaHarbinger	0	0	0	0	0	0	0	0	0	0	0	0	0	0	0	0	0	0	0	0	0	0	0	0	0	0	0	0	0	0	0	0	0	0	0	0	0	0
X8699	0Neutral	Harbinger4	Harbinger	0.12	Background	upstream	Upstream	DownstreamGene	52.2	CHL	CopiaHarbinger	0	0	0	0	0	0	0	0	0	0	0	0	0	0	0	0	0	0	0	0	0	0	0	0	0	0	0	0	0	0	0	0	0	0	0	0	0	0
X15485	0Neutral	Harbinger40	Harbinger	0.12	Background	upstream	Upstream	DownstreamGene	43.55	CHL	CopiaHarbinger	3.13	0	0	0	0	0	0	0	0	0	0	0	0	0	0	0	0	0	0	0	0	0	0	0	100	0	0	0	0	0	0	0	0	0	0	0	0	0
X10559	0Neutral	Harbinger2	Harbinger	0.12	Background	upstream	Upstream	DownstreamGene	118.5	CHL	CopiaHarbinger	3.13	0	0	0	0	0	0	0	0	0	0	0	0	0	0	0	0	0	0	0	100	0	0	0	0	0	0	0	0	0	0	0	0	0	0	0	0	0
X10151	0Neutral	Harbinger27	Harbinger	0.12	Background	upstream	Upstream	DownstreamGene	44.56	CHL	CopiaHarbinger	28.13	18.75	0	0	0	0	0	0	0	0	0	0	0	0	0	100	100	100	0	0	0	100	0	0	0	0	0	100	0	100	0	0	0	0	0	0	0	0
X2348	0Neutral	Harbinger19	Harbinger	0.12	Background	upstream	Upstream	DownstreamGene	37.84	CHL	CopiaHarbinger	3.13	0	0	0	0	0	0	0	0	0	0	0	0	0	0	0	0	0	0	0	0	0	0	0	0	0	0	0	0	0	0	0	100	0	0	0	0	0
X5870	0Neutral	Harbinger20	Harbinger	0.12	Background	upstream	Upstream	DownstreamGene	67.56	CHL	CopiaHarbinger	3.13	0	0	0	0	0	0	0	0	0	0	0	0	0	0	0	0	0	0	0	0	0	100	0	0	0	0	0	0	0	0	0	0	0	0	0	0	0
X13852	0Neutral	Harbinger25	Harbinger	0.12	Background	upstream	Upstream	DownstreamGene	29.1	CHL	CopiaHarbinger	0	18.75	0	0	0	0	0	0	0	0	0	0	0	0	100	0	100	100	0	0	0	0	0	0	0	0	0	0	0	0	0	0	0	0	0	0	0	0
X82	0Neutral	Harbinger23	Harbinger	0.12	Background	upstream	Upstream	DownstreamGene	60.46	CHL	CopiaHarbinger	34.38	0	0	0	0	0	0	0	0	0	0	0	0	0	0	0	0	0	0	0	0	100	100	100	0	0	100	0	100	0	0	0	100	0	0	0	0	0
X17711	0Neutral	Harbinger4	Harbinger	0.12	Background	upstream	Upstream	DownstreamGene	46.09	CHL	CopiaHarbinger	18.75	0	0	0	0	0	0	0	0	0	0	0	0	0	0	0	0	0	0	0	0	0	100	0	0	100	0	0	0	0	0	0	0	0	0	0	100	100
X22367	0Neutral	Harbinger42	Harbinger	0.12	Background	upstream	Upstream	DownstreamGene	34.25	CHL	CopiaHarbinger	25	0	0	0	0	0	0	0	0	0	0	0	0	0	0	0	0	0	0	0	0	0	0	0	0	0	0	0	0	0	0	0	0	0	100	100	0	100
X21953	0Neutral	Harbinger31	Harbinger	0.12	Background	upstream	Upstream	DownstreamGene	49.24	CHL	CopiaHarbinger	3.13	0	0	0	0	0	0	0	0	0	0	0	0	0	0	0	0	0	0	0	0	0	0	0	0	0	0	0	0	0	0	0	0	0	0	0	0	0
X4284	0Neutral	Harbinger21	Harbinger	0.12	Background	upstream	Upstream	DownstreamGene	37.63	CHL	CopiaHarbinger	0	0	0	0	0	0	0	0	0	0	0	0	0	0	0	0	0	0	0	0	0	0	0	0	0	0	0	0	0	0	0	0	0	0	0	0	0	0
X10719	divergent	Harbinger14	Harbinger	0.12	Background	upstream	Upstream	DownstreamGene	85.2	CHL	CopiaHarbinger	28.13	0	0	0	0	0	0	0	0	0	0	0	0	0	0	0	0	0	0	0	0	100	100	100	100	100	100	0	100	0	0	0	0	0	0	0	100	0
X19223	divergent	Harbinger60	Harbinger	0.12	Background	upstream	Upstream	DownstreamGene	20.12	CHL	CopiaHarbinger	15.63	0	0	0	0	0	0	0	0	0	0	0	0	0	0	0	0	0	0	0	0	0	0	100	100	0	0	0	0	0	100	0	100	100	0	0	0	0
X17712	divergent	Harbinger4	Harbinger	0.12	Background	upstream	Upstream	DownstreamGene	46.05	CHL	CopiaHarbinger	3.13	0	0	0	0	0	0	0	0	0	0	0	0	0	0	0	0	0	100	0	0	0	0	0	0	0	0	0	0	0	0	0	0	0	0	0	0	0
X588	0Neutral	Harbinger21	Harbinger	0.12	Background	upstream	Upstream	UpstreamGene	36.65	CHL	CopiaHarbinger	31.25	0	0	0	0	0	0	0	0	0	0	0	0	0	0	0	0	0	0	0	0	100	0	0	100	100	100	100	100	100	0	0	0	0	0	0	0	0
X1854	0Neutral	Harbinger2	Harbinger	0.12	Background	upstream	Upstream	UpstreamGene	78.79	CHL	CopiaHarbinger	18.75	0	0	0	0	0	0	0	0	0	0	0	0	0	0	0	0	0	0	0	0	0	0	0	0	0	0	0	0	0	100	100	100	0	100	100	100	0
X10913	0Neutral	Harbinger14	Harbinger	0.12	Background	upstream	Upstream	UpstreamGene	47.64	CHL	CopiaHarbinger	6.25	0	0	0	0	0	0	0	0	0	0	0	0	0	0	0	0	0	100	0	100	0	0	0	0	0	0	0	0	0	0	0	0	0	0	0	0	0
X11914	0Neutral	Harbinger2	Harbinger	0.12	Background	upstream	Upstream	UpstreamGene	54.18	CHL	CopiaHarbinger	3.13	0	0	0	0	0	0	0	0	0	0	0	0	0	0	0	0	0	0	0	0	0	0	0	0	0	0	0	0	0	0	100	0	0	0	0	0	0
X5226	0Neutral	Harbinger25	Harbinger	0.12	Background	upstream	Upstream	UpstreamGene	66.93	CHL	CopiaHarbinger	3.13	0	0	0	0	0	0	0	0	0	0	0	0	0	0	0	0	0	0	0	0	0	0	0	0	0	0	0	0	0	0	0	0	0	100	0	0	0
X24153	0Neutral	Harbinger6	Harbinger	0.12	Background	upstream	Upstream	UpstreamGene	76.5	CHL	CopiaHarbinger	21.88	12.5	0	0	0	100	0	0	100	0	0	0	0	0	0	0	0	0	0	0	0	0	0	100	0	0	0	100	0	0	0	0	0	0	100	100	100	100
X2267	0Neutral	Harbinger27	Harbinger	0.12	Background	upstream	Upstream	UpstreamGene	22.07	CHL	CopiaHarbinger	9.38	0	0	0	0	0	0	0	0	0	0	0	0	0	0	0	0	0	0	0	0	0	0	0	0	0	0	0	0	0	0	100	100	0	0	0	0	0
X13567	0Neutral	Harbinger13	Harbinger	0.12	Background	upstream	Upstream	UpstreamGene	35.81	CHL	CopiaHarbinger	9.38	0	0	0	0	0	0	0	0	0	0	0	0	0	0	0	0	0	0	0	0	0	0	0	0	0	100	100	100	0	0	0	0	0	0	0	0	0
X9772	0Neutral	Harbinger11	Harbinger	0.12	Background	upstream	Upstream	UpstreamGene	90.95	CHL	CopiaHarbinger	3.13	0	0	0	0	0	0	0	0	0	0	0	0	0	0	0	0	0	0	0	0	0	0	0	0	0	0	0	0	0	0	0	0	0	0	0	0	0
X12884	0Neutral	Harbinger13	Harbinger	0.12	Background	upstream	Upstream	UpstreamGene	62.13	CHL	CopiaHarbinger	0	0	0	0	0	0	0	0	0	0	0	0	0	0	0	0	0	0	0	0	0	0	0	0	0	0	0	0	0	0	0	0	0	0	0	0	0	0
X22668	0Neutral	Harbinger6	Harbinger	0.12	Background	upstream	Upstream	UpstreamGene	86.53	CHL	CopiaHarbinger	9.38	6.25	0	0	0	0	0	0	0	0	0	0	0	0	0	0	0	100	0	0	0	0	0	0	0	0	0	0	0	0	0	0	0	0	0	0	100	0
X4759	0Neutral	Harbinger8	Harbinger	0.12	Background	upstream	Upstream	UpstreamGene	95.05	CHL	CopiaHarbinger	0	25	0	0	0	0	0	0	0	0	0	0	0	0	100	100	100	100	0	0	0	0	0	0	0	0	0	0	0	0	0	0	0	0	0	0	0	0
X16731	0Neutral	Harbinger15	Harbinger	0.12	Background	upstream	Upstream	UpstreamGene	40.01	CHL	CopiaHarbinger	0	6.25	0	0	0	0	0	0	0	0	0	0	0	0	0	0	100	0	0	0	0	0	0	0	0	0	0	0	0	0	0	0	0	0	0	0	0	0
X608	0Neutral	Harbinger21	Harbinger	0.12	Background	upstream	Upstream	UpstreamGene	71.27	CHL	CopiaHarbinger	28.13	0	0	0	0	0	0	0	0	0	0	0	0	0	0	0	0	0	0	0	0	0	0	0	100	100	100	100	100	100	0	0	0	0	0	0	0	0
X22468	0Neutral	Harbinger9	Harbinger	0.12	Background	upstream	Upstream	UpstreamGene	91.9	CHL	CopiaHarbinger	12.5	0	0	0	0	0	0	0	0	0	0	0	0	0	0	0	0	0	0	0	0	0	0	0	0	0	0	0	0	0	100	0	0	100	0	0	100	100
X18433	0Neutral	Harbinger7	Harbinger	0.12	Background	upstream	Upstream	UpstreamGene	69.23	CHL	CopiaHarbinger	6.25	0	0	0	0	0	0	0	0	0	0	0	0	0	0	0	0	0	0	0	0	0	0	0	0	0	0	0	0	0	100	100	0	0	0	0	0	0
X18632	0Neutral	Harbinger13	Harbinger	0.12	Background	upstream	Upstream	UpstreamGene	52.27	CHL	CopiaHarbinger	3.13	0	0	0	0	0	0	0	0	0	0	0	0	0	0	0	0	0	0	0	0	0	0	0	0	0	0	0	0	0	0	0	0	100	0	0	0	0
X17950	0Neutral	Harbinger15	Harbinger	0.12	Background	upstream	Upstream	UpstreamGene	83.48	CHL	CopiaHarbinger	31.25	12.5	0	0	100	100	0	0	0	0	0	0	0	0	0	0	0	0	0	0	0	0	0	0	0	0	100	0	100	0	100	0	0	100	100	0	0	0
X22800	balancing	Harbinger2	Harbinger	0.12	Background	upstream	Upstream	UpstreamGene	101.67	CHL	CopiaHarbinger	12.5	0	0	0	0	0	0	0	0	0	0	0	0	0	0	0	0	0	0	0	0	0	0	0	0	0	0	0	0	0	0	0	0	0	0	0	100	100
X17579	divergent	Harbinger26	Harbinger	0.12	Background	upstream	Upstream	UpstreamGene	33.65	CHL	CopiaHarbinger	15.63	0	0	0	0	0	0	0	0	0	0	0	0	0	0	0	0	0	0	0	0	0	0	0	0	0	0	0	0	0	100	0	0	0	0	0	0	0
X13536	0Neutral	LINE31	LINE	0.09	Background	upstream	TE	WithinGene	0	Background	Background	3.13	0	0	0	0	0	0	0	0	0	0	0	0	0	0	0	0	0	0	0	0	0	0	100	0	0	0	0	0	0	0	0	0	0	0	0	0	0
X10543	0Neutral	LINE29	LINE	0.09	Background	upstream	Upstream	WithinGene	47.44	Background	Background	3.13	0	0	0	0	0	0	0	0	0	0	0	0	0	0	0	0	0	0	0	0	0	0	0	0	0	0	0	0	0	0	0	0	0	0	0	100	0
X19630	0Neutral	LINE15	LINE	0.09	Background	upstream	Upstream	WithinGene	20.17	Background	Background	0	0	0	0	0	0	0	0	0	0	0	0	0	0	0	0	0	0	0	0	0	0	0	0	0	0	0	0	0	0	0	0	0	0	0	0	0	0
X24442	0Neutral	LINE64	LINE	0.09	Background	upstream	Upstream	WithinGene	23.92	Background	Background	15.63	0	0	0	0	0	0	0	0	0	0	0	0	0	0	0	0	0	0	0	0	0	0	0	0	100	100	100	100	100	0	0	0	0	0	0	0	0
X7893	0Neutral	LINE43	LINE	0.09	Background	upstream	Upstream	WithinGene	33.56	Background	Background	3.13	0	0	0	0	0	0	0	0	0	0	0	0	0	0	0	0	0	0	100	0	0	0	0	0	0	0	0	0	0	0	0	0	0	0	0	0	0
X3002	0Neutral	LINE42	LINE	0.09	Background	upstream	Upstream	WithinGene	24.82	Background	Background	31.25	0	0	0	0	0	0	0	0	0	0	0	0	0	0	0	0	0	100	0	0	0	100	100	0	0	0	0	0	100	100	0	0	0	100	0	100	0
X2760	0Neutral	LINE18	LINE	0.09	Background	upstream	Upstream	WithinGene	32.73	Background	Background	9.38	0	0	0	0	0	0	0	0	0	0	0	0	0	0	0	0	0	0	0	0	0	0	0	0	0	0	0	0	0	0	0	100	0	0	0	0	0
X4296	divergent	LINE9	LINE	0.09	Background	upstream	Upstream	WithinGene	41.35	Background	Background	0	6.25	0	0	0	0	0	100	0	0	0	0	0	0	0	0	0	0	0	0	0	0	0	0	0	0	0	0	0	0	0	0	0	0	0	0	0	0
X14861	divergent	LINE9	LINE	0.09	Background	upstream	Upstream	WithinGene	42.64	Background	Background	12.5	0	0	0	0	0	0	0	0	0	0	0	0	0	0	0	0	0	0	0	0	0	0	0	0	0	0	0	0	0	0	0	0	0	0	0	0	0
X10999	divergent	LINE58	LINE	0.09	Background	upstream	Upstream	WithinGene	49.35	Background	Background	3.13	0	0	0	0	0	0	0	0	0	0	0	0	0	0	0	0	0	0	0	0	0	0	100	0	0	0	0	0	0	0	0	0	0	0	0	0	0
X11104	balancing	LINE89	LINE	0.09	Background	downstream	Downstream	UpstreamGene	49.26	Background	Background	0	75	0	0	0	0	100	100	100	100	100	100	100	100	100	100	100	100	0	0	0	0	0	0	0	0	0	0	0	0	0	0	0	0	0	0	0	0
X13235	balancing	LINE81	LINE	0.09	Background	downstream	Downstream	UpstreamGene	61.07	Background	Background	3.13	25	0	0	0	0	0	0	0	0	0	100	100	0	100	100	0	0	0	0	0	0	0	100	0	0	0	0	0	0	0	0	0	0	0	0	0	0
X7930	0Neutral	LINE60	LINE	0.09	Background	downstream	Downstream	DownstreamGene	83.55	Background	Background	0	0	0	0	0	0	0	0	0	0	0	0	0	0	0	0	0	0	0	0	0	0	0	0	0	0	0	0	0	0	0	0	0	0	0	0	0	0
X8954	0Neutral	LINE9	LINE	0.09	Background	downstream	Downstream	DownstreamGene	71.17	Background	Background	3.13	0	0	0	0	0	0	0	0	0	0	0	0	0	0	0	0	0	0	0	0	0	0	0	0	0	0	0	0	0	0	0	0	0	0	0	0	0
X23875	0Neutral	LINE69	LINE	0.09	Background	downstream	Downstream	DownstreamGene	41.89	Background	Background	9.38	6.25	0	0	0	0	0	0	0	0	0	0	0	0	0	100	0	0	0	0	0	100	0	0	0	0	0	0	0	0	100	0	0	0	100	0	0	0
X12896	0Neutral	LINE16	LINE	0.09	Background	downstream	Downstream	DownstreamGene	50.86	Background	Background	0	6.25	0	0	0	0	0	0	0	0	0	0	0	0	0	0	0	100	0	0	0	0	0	0	0	0	0	0	0	0	0	0	0	0	0	0	0	0
X3695	0Neutral	LINE3	LINE	0.09	Background	downstream	Downstream	DownstreamGene	82.26	Background	Background	28.13	0	0	0	0	0	0	0	0	0	0	0	0	0	0	0	0	0	100	100	0	100	0	0	0	0	0	100	0	100	0	100	0	100	0	100	0	0
X8953	0Neutral	LINE9	LINE	0.09	Background	downstream	Downstream	DownstreamGene	49.94	Background	Background	12.5	0	0	0	0	0	0	0	0	0	0	0	0	0	0	0	0	0	0	0	0	0	0	0	0	0	0	0	0	0	0	0	0	0	0	0	0	0
X23538	0Neutral	LINE115	LINE	0.09	Background	downstream	Downstream	DownstreamGene	14.39	Background	Background	6.25	0	0	0	0	0	0	0	0	0	0	0	0	0	0	0	0	0	0	0	0	0	100	0	0	100	0	0	0	0	0	0	0	0	0	0	0	0
X5010	0Neutral	LINE83	LINE	0.09	Background	downstream	Downstream	DownstreamGene	32.22	Background	Background	15.63	6.25	0	0	0	100	0	0	0	0	0	0	0	0	0	0	0	0	0	0	0	0	100	0	100	100	0	100	0	100	0	0	0	0	0	0	0	0
X2510	0Neutral	LINE101	LINE	0.09	Background	downstream	Downstream	DownstreamGene	39.92	Background	Background	18.75	0	0	0	0	0	0	0	0	0	0	0	0	0	0	0	0	0	0	0	0	0	100	0	100	0	0	0	0	0	0	0	0	0	100	0	100	100
X24327	0Neutral	LINE94	LINE	0.09	Background	downstream	Downstream	DownstreamGene	34.81	Background	Background	25	0	0	0	0	0	0	0	0	0	0	0	0	0	0	0	0	0	0	0	0	0	100	100	0	100	0	0	0	0	0	0	0	0	0	0	100	0
X7766	0Neutral	LINE46	LINE	0.09	Background	downstream	Downstream	DownstreamGene	65.72	Background	Background	9.38	0	0	0	0	0	0	0	0	0	0	0	0	0	0	0	0	0	0	0	0	0	0	0	0	0	0	0	0	0	100	100	0	0	0	0	0	0
X2091	0Neutral	LINE28	LINE	0.09	Background	downstream	Downstream	DownstreamGene	62	Background	Background	3.13	0	0	0	0	0	0	0	0	0	0	0	0	0	0	0	0	0	0	0	0	0	0	0	0	0	0	0	0	0	0	0	0	0	0	0	0	0
X22187	0Neutral	LINE121	LINE	0.09	Background	downstream	Downstream	DownstreamGene	81.25	Background	Background	31.25	0	0	0	0	0	0	0	0	0	0	0	0	0	0	0	0	0	0	0	100	0	0	0	100	100	0	0	0	0	100	0	100	100	0	0	0	0
X20997	0Neutral	LINE65	LINE	0.09	Background	downstream	Downstream	DownstreamGene	55.23	Background	Background	6.25	6.25	0	0	0	0	0	0	0	0	0	0	0	0	0	0	0	100	0	0	0	0	0	100	0	0	0	0	0	0	0	0	0	0	0	0	0	0
X25663	0Neutral	LINE106	LINE	0.09	Background	downstream	Downstream	DownstreamGene	61.45	Background	Background	28.13	0	0	0	0	0	0	0	0	0	0	0	0	0	0	0	0	0	0	0	0	0	0	0	0	0	0	100	0	100	0	0	0	0	100	0	0	100
X20996	0Neutral	LINE65	LINE	0.09	Background	downstream	Downstream	DownstreamGene	55.25	Background	Background	3.13	0	0	0	0	0	0	0	0	0	0	0	0	0	0	0	0	0	0	0	0	0	0	0	0	0	0	0	0	0	100	0	0	0	0	0	0	0
X20059	0Neutral	LINE99	LINE	0.09	Background	downstream	Downstream	DownstreamGene	103.08	Background	Background	15.63	0	0	0	0	0	0	0	0	0	0	0	0	0	0	0	0	0	0	0	0	0	0	0	0	0	0	0	0	0	0	0	0	0	100	100	100	0
X20564	0Neutral	LINE59	LINE	0.09	Background	downstream	Downstream	DownstreamGene	40.48	Background	Background	6.25	0	0	0	0	0	0	0	0	0	0	0	0	0	0	0	0	0	0	0	0	0	0	0	0	0	0	0	0	0	0	0	0	0	0	0	0	0
X24294	0Neutral	LINE52	LINE	0.09	Background	downstream	Downstream	DownstreamGene	69.76	Background	Background	0	6.25	0	0	0	0	0	0	0	0	0	0	0	0	100	0	0	0	0	0	0	0	0	0	0	0	0	0	0	0	0	0	0	0	0	0	0	0
X22231	0Neutral	LINE46	LINE	0.09	Background	downstream	Downstream	DownstreamGene	52.36	Background	Background	34.38	0	0	0	0	0	0	0	0	0	0	0	0	0	0	0	0	0	0	0	0	0	100	0	100	0	0	0	0	0	100	0	0	100	100	100	100	100
X2592	0Neutral	LINE39	LINE	0.09	Background	downstream	Downstream	DownstreamGene	68.52	Background	Background	9.38	0	0	0	0	0	0	0	0	0	0	0	0	0	0	0	0	0	0	100	0	100	0	0	0	0	0	0	0	0	100	0	0	0	0	0	0	0
X22719	0Neutral	LINE23	LINE	0.09	Background	downstream	Downstream	DownstreamGene	30.51	Background	Background	28.13	0	0	0	0	0	0	0	0	0	0	0	0	0	0	0	0	0	0	0	0	0	100	0	100	0	0	100	0	100	0	0	0	100	0	100	0	0
X5251	0Neutral	LINE90	LINE	0.09	Background	downstream	Downstream	DownstreamGene	42.66	Background	Background	18.75	0	0	0	0	0	0	0	0	0	0	0	0	0	0	0	0	0	0	0	0	0	0	0	0	0	0	0	0	0	0	0	0	0	100	0	0	100
X5253	0Neutral	LINE90	LINE	0.09	Background	downstream	Downstream	DownstreamGene	31.89	Background	Background	15.63	0	0	0	0	0	0	0	0	0	0	0	0	0	0	0	0	0	0	0	0	0	0	0	0	0	0	0	0	0	100	100	0	100	0	0	0	0
X14570	0Neutral	LINE104	LINE	0.09	Background	downstream	Downstream	DownstreamGene	41.27	Background	Background	6.25	0	0	0	0	0	0	0	0	0	0	0	0	0	0	0	0	0	0	0	0	0	0	0	0	0	0	0	0	0	0	0	0	0	0	0	100	100
X508	0Neutral	LINE46	LINE	0.09	Background	downstream	Downstream	DownstreamGene	42.56	Background	Background	6.25	0	0	0	0	0	0	0	0	0	0	0	0	0	0	0	0	0	100	0	0	100	0	0	0	0	0	0	0	0	0	0	0	0	0	0	0	0
X6698	0Neutral	LINE31	LINE	0.09	Background	downstream	Downstream	DownstreamGene	46.93	Background	Background	3.13	0	0	0	0	0	0	0	0	0	0	0	0	0	0	0	0	0	0	0	0	0	0	0	0	0	0	100	0	0	0	0	0	0	0	0	0	0
X4455	0Neutral	LINE38	LINE	0.09	Background	downstream	Downstream	DownstreamGene	28.77	Background	Background	3.13	0	0	0	0	0	0	0	0	0	0	0	0	0	0	0	0	0	0	0	0	0	0	0	0	0	0	0	0	0	0	0	0	100	0	0	0	0
X19772	0Neutral	LINE46	LINE	0.09	Background	downstream	Downstream	DownstreamGene	44.14	Background	Background	3.13	0	0	0	0	0	0	0	0	0	0	0	0	0	0	0	0	0	0	0	0	0	0	0	0	0	0	0	0	0	0	0	0	0	0	0	100	0
X8084	0Neutral	LINE48	LINE	0.09	Background	downstream	Downstream	DownstreamGene	47.44	Background	Background	3.13	0	0	0	0	0	0	0	0	0	0	0	0	0	0	0	0	0	0	0	0	0	0	0	0	0	0	0	0	0	0	0	0	0	0	0	0	0
X3601	0Neutral	LINE52	LINE	0.09	Background	downstream	Downstream	DownstreamGene	24.9	Background	Background	3.13	0	0	0	0	0	0	0	0	0	0	0	0	0	0	0	0	0	0	0	0	0	0	0	0	0	0	0	0	0	0	0	0	0	100	0	0	0
X14844	0Neutral	LINE99	LINE	0.09	Background	downstream	Downstream	DownstreamGene	15.39	Background	Background	3.13	0	0	0	0	0	0	0	0	0	0	0	0	0	0	0	0	0	0	0	0	0	0	0	0	0	0	0	0	0	0	0	0	0	0	0	0	0
X9899	0Neutral	LINE53	LINE	0.09	Background	downstream	Downstream	DownstreamGene	74.31	Background	Background	15.63	12.5	0	0	0	0	0	0	0	0	0	100	0	0	100	0	0	0	0	0	0	0	0	0	0	100	100	100	100	100	0	0	0	0	0	0	0	0
X25878	0Neutral	LINE84	LINE	0.09	Background	downstream	Downstream	DownstreamGene	46.44	Background	Background	28.13	6.25	0	0	0	100	0	0	0	0	0	0	0	0	0	0	0	0	0	0	100	0	0	0	0	0	0	100	0	0	100	0	0	0	0	0	100	0
X23335	0Neutral	LINE9	LINE	0.09	Background	downstream	Downstream	DownstreamGene	88.05	Background	Background	0	0	0	0	0	0	0	0	0	0	0	0	0	0	0	0	0	0	0	0	0	0	0	0	0	0	0	0	0	0	0	0	0	0	0	0	0	0
X23966	balancing	LINE39	LINE	0.09	Background	downstream	Downstream	DownstreamGene	56.12	Background	Background	34.38	0	0	0	0	0	0	0	0	0	0	0	0	0	0	0	0	0	100	0	100	0	100	100	0	0	100	0	100	0	0	0	0	0	0	0	0	100
X23496	balancing	LINE84	LINE	0.09	Background	downstream	Downstream	DownstreamGene	86.74	Background	Background	9.38	12.5	0	0	0	0	100	0	0	0	0	0	0	0	100	0	0	0	0	0	0	0	0	0	0	0	0	0	0	0	0	0	100	0	0	0	0	0
X11346	divergent	LINE99	LINE	0.09	Background	downstream	Downstream	DownstreamGene	21.98	Background	Background	21.88	0	0	0	0	0	0	0	0	0	0	0	0	0	0	0	0	0	0	0	0	0	0	0	0	0	0	0	0	0	0	0	0	0	0	0	0	0
X18161	divergent	LINE57	LINE	0.09	Background	downstream	Downstream	DownstreamGene	84.78	Background	Background	0	0	0	0	0	0	0	0	0	0	0	0	0	0	0	0	0	0	0	0	0	0	0	0	0	0	0	0	0	0	0	0	0	0	0	0	0	0
X20565	divergent	LINE59	LINE	0.09	Background	downstream	Downstream	DownstreamGene	45.3	Background	Background	15.63	0	0	0	0	0	0	0	0	0	0	0	0	0	0	0	0	0	0	0	0	0	0	0	0	0	0	0	0	0	100	100	0	0	0	0	0	0
X8866	0Neutral	LINE120	LINE	0.09	Background	downstream	Downstream	UpstreamGene	122.83	Background	Background	21.88	12.5	0	0	0	0	0	0	0	0	0	0	0	0	0	0	100	100	0	0	100	100	0	0	0	100	0	0	0	100	0	0	0	0	0	0	0	0
X6121	0Neutral	LINE8	LINE	0.09	Background	downstream	Downstream	UpstreamGene	86.47	Background	Background	3.13	0	0	0	0	0	0	0	0	0	0	0	0	0	0	0	0	0	0	0	0	0	0	0	0	0	0	0	0	0	0	0	0	0	100	0	0	0
X18898	0Neutral	LINE34	LINE	0.09	Background	downstream	Downstream	UpstreamGene	130.93	Background	Background	0	0	0	0	0	0	0	0	0	0	0	0	0	0	0	0	0	0	0	0	0	0	0	0	0	0	0	0	0	0	0	0	0	0	0	0	0	0
X8102	0Neutral	LINE82	LINE	0.09	Background	downstream	Downstream	UpstreamGene	43.21	Background	Background	3.13	0	0	0	0	0	0	0	0	0	0	0	0	0	0	0	0	0	0	0	0	0	0	0	0	0	0	0	0	0	0	100	0	0	0	0	0	0
X19311	0Neutral	LINE110	LINE	0.09	Background	downstream	Downstream	UpstreamGene	76.46	Background	Background	37.5	0	0	0	0	0	0	0	0	0	0	0	0	0	0	0	0	0	100	100	100	100	0	0	0	0	0	100	0	0	0	0	100	0	100	0	100	0
X20057	0Neutral	LINE34	LINE	0.09	Background	downstream	Downstream	UpstreamGene	97.47	Background	Background	3.13	0	0	0	0	0	0	0	0	0	0	0	0	0	0	0	0	0	0	0	0	0	0	0	0	0	0	100	0	0	0	0	0	0	0	0	0	0
X21081	0Neutral	LINE8	LINE	0.09	Background	downstream	Downstream	UpstreamGene	49.88	Background	Background	9.38	0	0	0	0	0	0	0	0	0	0	0	0	0	0	0	0	0	0	100	100	100	0	0	0	0	0	0	0	0	0	0	0	0	0	0	0	0
X5203	0Neutral	LINE32	LINE	0.09	Background	downstream	Downstream	UpstreamGene	54.7	Background	Background	3.13	0	0	0	0	0	0	0	0	0	0	0	0	0	0	0	0	0	0	0	0	0	0	0	0	0	0	0	0	0	0	100	0	0	0	0	0	0
X21849	0Neutral	LINE89	LINE	0.09	Background	downstream	Downstream	UpstreamGene	75.67	Background	Background	21.88	0	0	0	0	0	0	0	0	0	0	0	0	0	0	0	0	0	100	100	100	0	0	0	0	0	0	0	0	0	0	0	0	0	0	0	0	0
X8865	0Neutral	LINE120	LINE	0.09	Background	downstream	Downstream	UpstreamGene	122.82	Background	Background	25	12.5	0	0	0	0	0	0	0	0	0	0	0	0	0	0	100	100	0	0	100	100	0	0	0	100	0	100	0	100	0	0	0	0	0	0	0	0
X294	0Neutral	LINE43	LINE	0.09	Background	downstream	Downstream	UpstreamGene	53.97	Background	Background	3.13	0	0	0	0	0	0	0	0	0	0	0	0	0	0	0	0	0	100	0	0	0	0	0	0	0	0	0	0	0	0	0	0	0	0	0	0	0
X15035	0Neutral	LINE72	LINE	0.09	Background	downstream	Downstream	UpstreamGene	49.76	Background	Background	0	12.5	0	0	0	0	0	0	0	0	0	0	0	0	100	100	0	0	0	0	0	0	0	0	0	0	0	0	0	0	0	0	0	0	0	0	0	0
X25021	0Neutral	LINE50	LINE	0.09	Background	downstream	Downstream	UpstreamGene	56.17	Background	Background	9.38	0	0	0	0	0	0	0	0	0	0	0	0	0	0	0	0	0	0	0	0	0	0	0	0	0	0	0	0	0	0	0	0	0	0	0	0	100
X25393	0Neutral	LINE75	LINE	0.09	Background	downstream	Downstream	UpstreamGene	45.21	Background	Background	3.13	0	0	0	0	0	0	0	0	0	0	0	0	0	0	0	0	0	0	0	0	0	0	0	0	0	0	0	0	0	0	0	0	0	0	0	0	0
X11037	0Neutral	LINE27	LINE	0.09	Background	downstream	Downstream	UpstreamGene	67.4	Background	Background	28.13	0	0	0	0	0	0	0	0	0	0	0	0	0	0	0	0	0	0	0	0	0	0	100	0	0	0	100	0	100	100	100	0	100	0	0	0	0
X22882	0Neutral	LINE108	LINE	0.09	Background	downstream	Downstream	UpstreamGene	48.7	Background	Background	6.25	0	0	0	0	0	0	0	0	0	0	0	0	0	0	0	0	0	0	0	0	0	0	0	0	0	0	0	0	0	0	100	100	0	0	0	0	0
X22032	0Neutral	LINE42	LINE	0.09	Background	downstream	Downstream	UpstreamGene	50.64	Background	Background	3.13	12.5	0	0	0	0	0	0	0	0	0	0	0	0	0	100	100	0	0	0	0	0	0	0	0	0	0	0	0	0	0	0	0	0	0	0	0	0
X14855	0Neutral	LINE55	LINE	0.09	Background	downstream	Downstream	UpstreamGene	19.87	Background	Background	6.25	18.75	0	0	0	0	0	0	0	0	0	0	0	0	100	100	0	100	100	100	0	0	0	0	0	0	0	0	0	0	0	0	0	0	0	0	0	0
X11491	0Neutral	LINE46	LINE	0.09	Background	downstream	Downstream	UpstreamGene	49.2	Background	Background	6.25	12.5	0	0	0	0	0	0	0	0	0	0	0	0	100	100	0	0	0	0	0	0	0	0	0	0	100	0	100	0	0	0	0	0	0	0	0	0
X9332	0Neutral	LINE92	LINE	0.09	Background	downstream	Downstream	UpstreamGene	105.84	Background	Background	0	6.25	0	0	0	0	100	0	0	0	0	0	0	0	0	0	0	0	0	0	0	0	0	0	0	0	0	0	0	0	0	0	0	0	0	0	0	0
X14657	0Neutral	LINE67	LINE	0.09	Background	downstream	Downstream	UpstreamGene	34.01	Background	Background	31.25	6.25	0	0	0	0	0	0	0	0	0	0	0	0	100	0	0	0	0	0	0	100	0	100	100	100	0	0	0	0	0	0	100	0	0	0	100	0
X26171	0Neutral	LINE8	LINE	0.09	Background	downstream	Downstream	UpstreamGene	65.86	Background	Background	37.5	0	0	0	0	0	0	0	0	0	0	0	0	0	0	0	0	0	0	0	0	0	100	0	0	100	0	100	0	0	100	100	100	0	0	100	0	0
X23385	0Neutral	LINE46	LINE	0.09	Background	downstream	Downstream	UpstreamGene	114.33	Background	Background	18.75	0	0	0	0	0	0	0	0	0	0	0	0	0	0	0	0	0	0	0	0	0	100	0	100	0	0	0	0	0	0	0	100	0	0	0	0	0
X11904	0Neutral	LINE42	LINE	0.09	Background	downstream	Downstream	UpstreamGene	67.5	Background	Background	9.38	0	0	0	0	0	0	0	0	0	0	0	0	0	0	0	0	0	0	0	100	0	0	0	0	0	0	0	0	0	0	0	0	0	100	0	100	0
X8335	0Neutral	LINE20	LINE	0.09	Background	downstream	Downstream	UpstreamGene	63.25	Background	Background	6.25	0	0	0	0	0	0	0	0	0	0	0	0	0	0	0	0	0	0	0	0	0	0	0	0	0	0	0	0	0	100	100	0	0	0	0	0	0
X23899	0Neutral	LINE115	LINE	0.09	Background	downstream	Downstream	UpstreamGene	65.96	Background	Background	3.13	0	0	0	0	0	0	0	0	0	0	0	0	0	0	0	0	0	0	100	0	0	0	0	0	0	0	0	0	0	0	0	0	0	0	0	0	0
X6303	0Neutral	LINE46	LINE	0.09	Background	downstream	Downstream	UpstreamGene	93.22	Background	Background	3.13	0	0	0	0	0	0	0	0	0	0	0	0	0	0	0	0	0	0	0	0	0	0	0	0	0	0	0	0	0	0	0	100	0	0	0	0	0
X23583	0Neutral	LINE10	LINE	0.09	Background	downstream	Downstream	UpstreamGene	41.07	Background	Background	18.75	0	0	0	0	0	0	0	0	0	0	0	0	0	0	0	0	0	0	0	0	0	0	0	0	0	100	100	100	0	0	0	0	0	100	0	0	0
X18956	0Neutral	LINE103	LINE	0.09	Background	downstream	Downstream	UpstreamGene	25.26	Background	Background	3.13	0	0	0	0	0	0	0	0	0	0	0	0	0	0	0	0	0	0	0	0	0	0	0	0	100	0	0	0	0	0	0	0	0	0	0	0	0
X8204	0Neutral	LINE10	LINE	0.09	Background	downstream	Downstream	UpstreamGene	50.57	Background	Background	37.5	0	0	0	0	0	0	0	0	0	0	0	0	0	0	0	0	0	0	0	0	100	100	0	0	0	100	0	100	0	100	100	100	100	100	100	100	0
X8338	0Neutral	LINE20	LINE	0.09	Background	downstream	Downstream	UpstreamGene	46.74	Background	Background	9.38	0	0	0	0	0	0	0	0	0	0	0	0	0	0	0	0	0	0	0	0	0	0	0	0	0	0	0	0	0	100	100	100	0	0	0	0	0
X19258	0Neutral	LINE4	LINE	0.09	Background	downstream	Downstream	UpstreamGene	50.55	Background	Background	37.5	6.25	0	0	0	0	0	0	0	0	0	0	0	0	0	100	0	0	100	0	100	100	0	0	0	0	0	0	0	100	100	100	0	100	100	0	0	100
X26437	divergent	LINE69	LINE	0.09	Background	downstream	Downstream	UpstreamGene	47.59	Background	Background	12.5	0	0	0	0	0	0	0	0	0	0	0	0	0	0	0	0	0	0	0	0	0	0	0	0	100	0	100	0	100	0	0	0	0	0	0	0	0
X25279	divergent	LINE14	LINE	0.09	Background	downstream	Downstream	UpstreamGene	34.86	Background	Background	3.13	0	0	0	0	0	0	0	0	0	0	0	0	0	0	0	0	0	0	0	0	0	0	0	0	0	0	0	0	0	0	100	0	0	0	0	0	0
X23537	divergent	LINE3	LINE	0.09	Background	downstream	Downstream	UpstreamGene	51.74	Background	Background	6.25	6.25	0	0	0	0	0	0	0	0	0	0	0	0	100	0	0	0	0	0	0	0	0	0	0	0	0	0	0	0	0	0	0	0	0	0	100	0
X19257	divergent	LINE4	LINE	0.09	Background	downstream	Downstream	UpstreamGene	50.58	Background	Background	28.13	0	0	0	0	0	0	0	0	0	0	0	0	0	0	0	0	0	100	0	100	100	0	0	0	0	0	0	0	0	0	100	0	100	100	0	0	100
X15096	divergent	LINE104	LINE	0.09	Background	downstream	Downstream	UpstreamGene	67.19	Background	Background	21.88	0	0	0	0	0	0	0	0	0	0	0	0	0	0	0	0	0	0	0	0	0	0	0	0	0	0	0	0	0	0	0	0	0	0	0	0	0
X15387	divergent	LINE59	LINE	0.09	Background	downstream	Downstream	UpstreamGene	61.58	Background	Background	21.88	0	0	0	0	0	0	0	0	0	0	0	0	0	0	0	0	0	0	0	0	0	0	0	0	0	0	0	0	0	0	0	0	0	0	0	0	0
X25909	divergent	LINE9	LINE	0.09	Background	downstream	Downstream	UpstreamGene	63.16	Background	Background	21.88	0	0	0	0	0	0	0	0	0	0	0	0	0	0	0	0	0	0	0	0	0	100	0	0	100	0	0	0	0	0	0	0	0	100	0	0	0
X14589	divergent	LINE91	LINE	0.09	Background	downstream	Downstream	UpstreamGene	66.19	Background	Background	15.63	0	0	0	0	0	0	0	0	0	0	0	0	0	0	0	0	0	0	0	0	0	0	0	0	0	0	0	0	0	0	0	0	0	0	0	0	0
X1148	divergent	LINE105	LINE	0.09	Background	downstream	Downstream	UpstreamGene	42.28	Background	Background	9.38	0	0	0	0	0	0	0	0	0	0	0	0	0	0	0	0	0	0	0	0	0	0	0	0	0	0	0	0	0	0	0	0	0	0	0	0	0
X22377	0Neutral	LINE31	LINE	0.09	Background	downstream	Downstream	WithinGene	50.46	Background	Background	3.13	0	0	0	0	0	0	0	0	0	0	0	0	0	0	0	0	0	0	0	0	0	100	0	0	0	0	0	0	0	0	0	0	0	0	0	0	0
X15334	0Neutral	LINE15	LINE	0.09	Background	downstream	Downstream	WithinGene	33.54	Background	Background	28.13	6.25	0	0	0	0	0	0	0	0	0	0	0	0	0	100	0	0	0	0	0	0	0	100	100	100	100	100	100	100	0	0	0	0	0	0	0	0
X22378	0Neutral	LINE31	LINE	0.09	Background	downstream	Downstream	WithinGene	50.43	Background	Background	28.13	0	0	0	0	0	0	0	0	0	0	0	0	0	0	0	0	0	0	0	0	0	100	100	0	0	0	0	0	100	100	100	100	0	0	0	0	0
X21968	0Neutral	LINE31	LINE	0.09	Background	downstream	Downstream	WithinGene	23.45	Background	Background	31.25	0	0	0	0	0	0	0	0	0	0	0	0	0	0	0	0	0	0	0	0	0	100	100	100	100	100	0	100	100	100	100	0	0	0	0	0	0
X6359	0Neutral	LINE64	LINE	0.09	Background	downstream	Downstream	WithinGene	38.29	Background	Background	12.5	0	0	0	0	0	0	0	0	0	0	0	0	0	0	0	0	0	0	0	0	0	0	0	0	0	0	0	0	0	0	0	0	0	0	0	0	0
X13160	0Neutral	LINE46	LINE	0.09	Background	downstream	Downstream	WithinGene	38.7	Background	Background	9.38	0	0	0	0	0	0	0	0	0	0	0	0	0	0	0	0	0	0	0	0	0	0	0	0	0	0	0	0	0	100	0	100	100	0	0	0	0
X20799	0Neutral	LINE30	LINE	0.09	Background	downstream	Downstream	WithinGene	44.32	Background	Background	43.75	0	0	0	0	0	0	0	0	0	0	0	0	0	0	0	0	0	0	0	0	0	100	0	100	100	100	100	100	100	100	0	0	0	100	100	100	0
X1032	0Neutral	LINE56	LINE	0.09	Background	downstream	Downstream	WithinGene	49.3	Background	Background	3.13	0	0	0	0	0	0	0	0	0	0	0	0	0	0	0	0	0	0	0	0	0	0	0	0	0	0	100	0	0	0	0	0	0	0	0	0	0
X22615	0Neutral	LINE31	LINE	0.09	Background	upstream	TE	DownstreamGene	0	Background	Background	0	0	0	0	0	0	0	0	0	0	0	0	0	0	0	0	0	0	0	0	0	0	0	0	0	0	0	0	0	0	0	0	0	0	0	0	0	0
X22315	0Neutral	LINE22	LINE	0.09	Background	upstream	Upstream	DownstreamGene	74.2	Background	Background	25	0	0	0	0	0	0	0	0	0	0	0	0	0	0	0	0	0	0	0	0	100	100	100	0	0	0	0	0	0	100	0	0	100	0	0	0	0
X2509	0Neutral	LINE49	LINE	0.09	Background	upstream	Upstream	DownstreamGene	58.99	Background	Background	6.25	0	0	0	0	0	0	0	0	0	0	0	0	0	0	0	0	0	0	0	0	0	0	0	0	0	0	0	0	0	100	0	100	0	0	0	0	0
X14900	0Neutral	LINE9	LINE	0.09	Background	upstream	Upstream	DownstreamGene	84.18	Background	Background	3.13	0	0	0	0	0	0	0	0	0	0	0	0	0	0	0	0	0	0	0	0	0	0	0	0	0	0	0	0	0	0	0	0	0	0	0	0	0
X15467	0Neutral	LINE29	LINE	0.09	Background	upstream	Upstream	DownstreamGene	78.91	Background	Background	3.13	0	0	0	0	0	0	0	0	0	0	0	0	0	0	0	0	0	0	0	0	0	0	0	0	0	0	0	0	0	0	0	0	0	0	0	0	0
X11488	0Neutral	LINE46	LINE	0.09	Background	upstream	Upstream	DownstreamGene	40.29	Background	Background	18.75	0	0	0	0	0	0	0	0	0	0	0	0	0	0	0	0	0	0	0	0	100	0	0	0	0	0	0	0	100	0	0	0	0	0	0	0	0
X23267	0Neutral	LINE44	LINE	0.09	Background	upstream	Upstream	DownstreamGene	60.65	Background	Background	3.13	0	0	0	0	0	0	0	0	0	0	0	0	0	0	0	0	0	0	0	0	0	0	0	0	0	0	0	0	0	0	0	0	0	0	0	0	100
X5011	0Neutral	LINE83	LINE	0.09	Background	upstream	Upstream	DownstreamGene	37.64	Background	Background	3.13	0	0	0	0	0	0	0	0	0	0	0	0	0	0	0	0	0	0	0	0	0	0	0	0	0	0	0	0	0	0	0	0	0	0	0	0	0
X24240	0Neutral	LINE46	LINE	0.09	Background	upstream	Upstream	DownstreamGene	32.85	Background	Background	6.25	0	0	0	0	0	0	0	0	0	0	0	0	0	0	0	0	0	0	0	0	0	0	0	0	0	0	0	0	0	0	100	0	100	0	0	0	0
X19983	0Neutral	LINE22	LINE	0.09	Background	upstream	Upstream	DownstreamGene	42.43	Background	Background	3.13	0	0	0	0	0	0	0	0	0	0	0	0	0	0	0	0	0	0	0	0	0	0	0	0	0	0	0	0	0	100	0	0	0	0	0	0	0
X8417	0Neutral	LINE31	LINE	0.09	Background	upstream	Upstream	DownstreamGene	73.99	Background	Background	6.25	0	0	0	0	0	0	0	0	0	0	0	0	0	0	0	0	0	0	0	0	0	0	0	0	0	0	0	0	0	0	0	0	0	0	0	0	0
X10831	0Neutral	LINE21	LINE	0.09	Background	upstream	Upstream	DownstreamGene	86.34	Background	Background	6.25	0	0	0	0	0	0	0	0	0	0	0	0	0	0	0	0	0	0	0	0	0	0	0	0	0	0	0	0	0	0	0	0	0	0	0	0	0
X8526	0Neutral	LINE24	LINE	0.09	Background	upstream	Upstream	DownstreamGene	38.37	Background	Background	9.38	6.25	0	0	0	0	100	0	0	0	0	0	0	0	0	0	0	0	0	0	0	0	0	100	100	0	0	100	0	0	0	0	0	0	0	0	0	0
X18600	0Neutral	LINE62	LINE	0.09	Background	upstream	Upstream	DownstreamGene	43.1	Background	Background	3.13	0	0	0	0	0	0	0	0	0	0	0	0	0	0	0	0	0	0	0	0	0	0	0	0	0	0	0	0	0	0	0	0	0	0	0	0	0
X22828	0Neutral	LINE10	LINE	0.09	Background	upstream	Upstream	DownstreamGene	60.65	Background	Background	46.88	6.25	0	0	0	0	0	0	0	0	0	0	0	0	0	0	0	100	0	0	0	0	0	100	100	100	100	0	100	0	0	0	0	100	100	100	0	100
X9079	0Neutral	LINE2	LINE	0.09	Background	upstream	Upstream	DownstreamGene	148.67	Background	Background	28.13	6.25	0	0	0	0	100	0	0	0	0	0	0	0	0	0	0	0	0	0	0	0	0	100	100	100	0	100	0	100	0	100	0	0	0	100	100	0
X11864	0Neutral	LINE9	LINE	0.09	Background	upstream	Upstream	DownstreamGene	75.54	Background	Background	21.88	0	0	0	0	0	0	0	0	0	0	0	0	0	0	0	0	0	100	0	0	100	0	0	0	0	0	0	0	0	100	100	0	0	0	0	100	0
X3015	0Neutral	LINE16	LINE	0.09	Background	upstream	Upstream	DownstreamGene	90.87	Background	Background	12.5	0	0	0	0	0	0	0	0	0	0	0	0	0	0	0	0	0	100	0	100	0	0	0	0	0	0	0	0	0	0	0	0	0	0	100	0	100
X13097	0Neutral	LINE38	LINE	0.09	Background	upstream	Upstream	DownstreamGene	67.23	Background	Background	9.38	0	0	0	0	0	0	0	0	0	0	0	0	0	0	0	0	0	0	0	0	0	0	0	0	0	0	0	0	0	0	100	0	0	0	0	0	100
X10724	0Neutral	LINE43	LINE	0.09	Background	upstream	Upstream	DownstreamGene	61.24	Background	Background	6.25	0	0	0	0	0	0	0	0	0	0	0	0	0	0	0	0	0	0	0	0	0	0	0	0	0	0	0	0	0	0	100	0	0	0	0	0	0
X2490	0Neutral	LINE12	LINE	0.09	Background	upstream	Upstream	DownstreamGene	99.47	Background	Background	3.13	0	0	0	0	0	0	0	0	0	0	0	0	0	0	0	0	0	0	0	0	0	0	0	0	0	0	0	0	0	0	0	0	0	0	100	0	0
X13092	0Neutral	LINE20	LINE	0.09	Background	upstream	Upstream	DownstreamGene	86.82	Background	Background	3.13	0	0	0	0	0	0	0	0	0	0	0	0	0	0	0	0	0	0	0	0	0	0	0	0	0	0	0	0	0	0	100	0	0	0	0	0	0
X11759	0Neutral	LINE24	LINE	0.09	Background	upstream	Upstream	DownstreamGene	75.69	Background	Background	3.13	0	0	0	0	0	0	0	0	0	0	0	0	0	0	0	0	0	0	0	0	0	0	0	0	0	0	0	0	0	0	0	0	0	0	0	0	0
X16746	0Neutral	LINE40	LINE	0.09	Background	upstream	Upstream	DownstreamGene	65.81	Background	Background	3.13	0	0	0	0	0	0	0	0	0	0	0	0	0	0	0	0	0	0	0	0	0	0	0	0	0	0	0	0	0	0	0	0	0	100	0	0	0
X10723	0Neutral	LINE43	LINE	0.09	Background	upstream	Upstream	DownstreamGene	61.21	Background	Background	3.13	0	0	0	0	0	0	0	0	0	0	0	0	0	0	0	0	0	0	0	0	0	0	0	0	100	0	0	0	0	0	0	0	0	0	0	0	0
X13394	0Neutral	LINE39	LINE	0.09	Background	upstream	Upstream	DownstreamGene	15.1	Background	Background	31.25	0	0	0	0	0	0	0	0	0	0	0	0	0	0	0	0	0	0	0	0	0	100	0	0	100	0	0	0	0	100	0	0	0	0	0	0	0
X5363	0Neutral	LINE27	LINE	0.09	Background	upstream	Upstream	DownstreamGene	34.97	Background	Background	25	0	0	0	0	0	0	0	0	0	0	0	0	0	0	0	0	0	0	0	0	0	0	100	100	100	0	0	0	0	100	0	0	0	100	0	0	0
X16747	0Neutral	LINE40	LINE	0.09	Background	upstream	Upstream	DownstreamGene	33.91	Background	Background	9.38	0	0	0	0	0	0	0	0	0	0	0	0	0	0	0	0	0	0	100	100	0	0	0	0	0	0	0	0	0	0	0	0	0	0	0	0	100
X21446	0Neutral	LINE80	LINE	0.09	Background	upstream	Upstream	DownstreamGene	38.04	Background	Background	6.25	0	0	0	0	0	0	0	0	0	0	0	0	0	0	0	0	0	100	100	0	0	0	0	0	0	0	0	0	0	0	0	0	0	0	0	0	0
X13393	0Neutral	LINE39	LINE	0.09	Background	upstream	Upstream	DownstreamGene	15	Background	Background	3.13	0	0	0	0	0	0	0	0	0	0	0	0	0	0	0	0	0	0	0	0	0	0	0	0	0	0	0	0	0	0	0	0	0	0	0	0	0
X6305	0Neutral	LINE46	LINE	0.09	Background	upstream	Upstream	DownstreamGene	32.26	Background	Background	3.13	0	0	0	0	0	0	0	0	0	0	0	0	0	0	0	0	0	0	0	0	0	0	0	0	0	0	0	0	0	0	0	0	0	0	0	0	0
X5083	0Neutral	LINE9	LINE	0.09	Background	upstream	Upstream	DownstreamGene	32.73	Background	Background	3.13	0	0	0	0	0	0	0	0	0	0	0	0	0	0	0	0	0	0	0	0	0	0	0	0	0	0	0	0	0	0	0	0	0	0	0	0	0
X11489	0Neutral	LINE46	LINE	0.09	Background	upstream	Upstream	DownstreamGene	40.25	Background	Background	0	0	0	0	0	0	0	0	0	0	0	0	0	0	0	0	0	0	0	0	0	0	0	0	0	0	0	0	0	0	0	0	0	0	0	0	0	0
X20329	0Neutral	LINE70	LINE	0.09	Background	upstream	Upstream	DownstreamGene	45.62	Background	Background	0	0	0	0	0	0	0	0	0	0	0	0	0	0	0	0	0	0	0	0	0	0	0	0	0	0	0	0	0	0	0	0	0	0	0	0	0	0
X15267	0Neutral	LINE31	LINE	0.09	Background	upstream	Upstream	DownstreamGene	77.81	Background	Background	6.25	0	0	0	0	0	0	0	0	0	0	0	0	0	0	0	0	0	0	0	0	0	0	0	0	0	0	0	0	0	0	0	0	0	100	100	0	0
X19624	0Neutral	LINE15	LINE	0.09	Background	upstream	Upstream	DownstreamGene	93.63	Background	Background	0	0	0	0	0	0	0	0	0	0	0	0	0	0	0	0	0	0	0	0	0	0	0	0	0	0	0	0	0	0	0	0	0	0	0	0	0	0
X24257	0Neutral	LINE24	LINE	0.09	Background	upstream	Upstream	DownstreamGene	30.23	Background	Background	12.5	0	0	0	0	0	0	0	0	0	0	0	0	0	0	0	0	0	0	0	0	0	0	0	0	0	0	0	0	0	100	0	0	100	0	0	100	100
X13268	0Neutral	LINE22	LINE	0.09	Background	upstream	Upstream	DownstreamGene	45.66	Background	Background	6.25	0	0	0	0	0	0	0	0	0	0	0	0	0	0	0	0	0	0	0	0	0	0	0	0	0	0	0	0	0	0	0	0	0	100	0	0	100
X13838	0Neutral	LINE66	LINE	0.09	Background	upstream	Upstream	DownstreamGene	46.8	Background	Background	3.13	0	0	0	0	0	0	0	0	0	0	0	0	0	0	0	0	0	0	0	0	0	0	0	0	0	0	0	0	0	0	0	0	0	0	0	0	100
X22314	0Neutral	LINE22	LINE	0.09	Background	upstream	Upstream	DownstreamGene	78.36	Background	Background	6.25	0	0	0	0	0	0	0	0	0	0	0	0	0	0	0	0	0	0	0	0	0	0	100	0	0	0	0	0	0	0	0	0	0	0	0	0	0
X14765	0Neutral	LINE52	LINE	0.09	Background	upstream	Upstream	DownstreamGene	41.86	Background	Background	6.25	0	0	0	0	0	0	0	0	0	0	0	0	0	0	0	0	0	0	0	0	0	0	0	0	0	0	0	0	0	0	0	0	0	0	0	0	0
X19545	balancing	LINE16	LINE	0.09	Background	upstream	Upstream	DownstreamGene	69.75	Background	Background	25	0	0	0	0	0	0	0	0	0	0	0	0	0	0	0	0	0	0	0	0	0	100	100	100	0	0	0	0	0	0	0	0	100	100	0	100	0
X2358	balancing	LINE99	LINE	0.09	Background	upstream	Upstream	DownstreamGene	24.45	Background	Background	37.5	6.25	0	0	0	0	0	100	0	0	0	0	0	0	0	0	0	0	0	100	0	0	100	0	0	100	0	100	0	100	0	100	100	0	0	0	100	0
X15250	balancing	LINE27	LINE	0.09	Background	upstream	Upstream	DownstreamGene	63.63	Background	Background	0	12.5	0	0	0	0	100	0	0	0	0	0	0	0	100	0	0	0	0	0	0	0	0	0	0	0	0	0	0	0	0	0	0	0	0	0	0	0
X18985	divergent	LINE16	LINE	0.09	Background	upstream	Upstream	DownstreamGene	41.32	Background	Background	0	18.75	0	0	0	0	0	0	0	0	0	0	0	0	100	100	100	0	0	0	0	0	0	0	0	0	0	0	0	0	0	0	0	0	0	0	0	0
X2489	divergent	LINE12	LINE	0.09	Background	upstream	Upstream	DownstreamGene	99.49	Background	Background	3.13	0	0	0	0	0	0	0	0	0	0	0	0	0	0	0	0	0	0	0	0	0	0	0	0	0	0	0	0	0	0	0	0	0	0	0	100	0
X5852	divergent	LINE23	LINE	0.09	Background	upstream	Upstream	DownstreamGene	23.6	Background	Background	37.5	0	0	0	0	0	0	0	0	0	0	0	0	0	0	0	0	0	0	0	0	0	0	0	0	0	0	0	0	0	100	100	100	0	0	0	100	0
X5160	divergent	LINE74	LINE	0.09	Background	upstream	Upstream	DownstreamGene	38.17	Background	Background	0	0	0	0	0	0	0	0	0	0	0	0	0	0	0	0	0	0	0	0	0	0	0	0	0	0	0	0	0	0	0	0	0	0	0	0	0	0
X21677	0Neutral	LINE64	LINE	0.09	Background	upstream	Upstream	UpstreamGene	48	Background	Background	3.13	0	0	0	0	0	0	0	0	0	0	0	0	0	0	0	0	0	0	0	0	0	0	0	0	0	0	0	0	0	0	100	0	0	0	0	0	0
X1153	0Neutral	LINE7	LINE	0.09	Background	upstream	Upstream	UpstreamGene	55.54	Background	Background	6.25	0	0	0	0	0	0	0	0	0	0	0	0	0	0	0	0	0	0	0	0	0	0	0	0	0	0	0	0	0	100	0	0	100	0	0	0	0
X6310	0Neutral	LINE32	LINE	0.09	Background	upstream	Upstream	UpstreamGene	65.81	Background	Background	3.13	0	0	0	0	0	0	0	0	0	0	0	0	0	0	0	0	0	0	0	0	0	0	0	0	0	0	0	0	0	0	0	100	0	0	0	0	0
X5123	0Neutral	LINE16	LINE	0.09	Background	upstream	Upstream	UpstreamGene	76.42	Background	Background	6.25	0	0	0	0	0	0	0	0	0	0	0	0	0	0	0	0	0	0	0	0	0	0	0	0	0	0	0	0	0	0	0	0	0	0	0	0	0
X5306	0Neutral	LINE12	LINE	0.09	Background	upstream	Upstream	UpstreamGene	41.41	Background	Background	12.5	0	0	0	0	0	0	0	0	0	0	0	0	0	0	0	0	0	0	0	0	0	0	100	100	0	0	0	0	0	0	0	0	0	100	0	0	100
X15855	0Neutral	LINE55	LINE	0.09	Background	upstream	Upstream	UpstreamGene	55.94	Background	Background	3.13	0	0	0	0	0	0	0	0	0	0	0	0	0	0	0	0	0	0	0	0	0	0	0	0	0	0	0	0	0	0	0	0	0	0	0	100	0
X4714	0Neutral	LINE19	LINE	0.09	Background	upstream	Upstream	UpstreamGene	88.87	Background	Background	3.13	0	0	0	0	0	0	0	0	0	0	0	0	0	0	0	0	0	0	0	0	0	0	0	0	0	0	0	0	0	0	0	100	0	0	0	0	0
X9474	0Neutral	LINE29	LINE	0.09	Background	upstream	Upstream	UpstreamGene	64.97	Background	Background	3.13	0	0	0	0	0	0	0	0	0	0	0	0	0	0	0	0	0	0	0	0	0	0	0	0	0	0	0	0	0	0	0	0	0	0	0	0	0
X13239	0Neutral	LINE13	LINE	0.09	Background	upstream	Upstream	UpstreamGene	97.72	Background	Background	3.13	0	0	0	0	0	0	0	0	0	0	0	0	0	0	0	0	0	0	0	0	0	0	0	0	0	0	0	0	0	0	0	0	0	0	0	0	0
X13652	0Neutral	LINE81	LINE	0.09	Background	upstream	Upstream	UpstreamGene	38.01	Background	Background	3.13	0	0	0	0	0	0	0	0	0	0	0	0	0	0	0	0	0	0	0	0	0	0	0	0	0	0	0	0	0	0	0	0	0	0	0	0	0
X22381	0Neutral	LINE31	LINE	0.09	Background	upstream	Upstream	UpstreamGene	41.34	Background	Background	31.25	0	0	0	0	0	0	0	0	0	0	0	0	0	0	0	0	0	0	0	0	100	100	0	0	0	100	0	100	0	100	0	0	0	0	0	0	0
X24351	0Neutral	LINE28	LINE	0.09	Background	upstream	Upstream	UpstreamGene	79.24	Background	Background	3.13	0	0	0	0	0	0	0	0	0	0	0	0	0	0	0	0	0	0	0	0	0	0	0	0	0	0	0	0	0	0	0	0	0	0	100	0	0
X7948	0Neutral	LINE51	LINE	0.09	Background	upstream	Upstream	UpstreamGene	44.55	Background	Background	3.13	0	0	0	0	0	0	0	0	0	0	0	0	0	0	0	0	0	0	0	0	0	0	0	0	0	0	0	0	0	0	0	0	0	0	0	0	0
X19019	0Neutral	LINE8	LINE	0.09	Background	upstream	Upstream	UpstreamGene	22.45	Background	Background	0	0	0	0	0	0	0	0	0	0	0	0	0	0	0	0	0	0	0	0	0	0	0	0	0	0	0	0	0	0	0	0	0	0	0	0	0	0
X21225	0Neutral	LINE2	LINE	0.09	Background	upstream	Upstream	UpstreamGene	59.05	Background	Background	0	6.25	100	0	0	0	0	0	0	0	0	0	0	0	0	0	0	0	0	0	0	0	0	0	0	0	0	0	0	0	0	0	0	0	0	0	0	0
X217	0Neutral	LINE23	LINE	0.09	Background	upstream	Upstream	UpstreamGene	84.58	Background	Background	3.13	0	0	0	0	0	0	0	0	0	0	0	0	0	0	0	0	0	0	0	0	0	0	0	0	0	0	0	0	0	0	0	0	0	0	100	0	0
X24620	0Neutral	LINE60	LINE	0.09	Background	upstream	Upstream	UpstreamGene	38.01	Background	Background	3.13	0	0	0	0	0	0	0	0	0	0	0	0	0	0	0	0	0	0	0	0	0	0	0	0	0	0	0	0	0	0	0	0	0	0	0	0	0
X11289	0Neutral	LINE122	LINE	0.09	Background	upstream	Upstream	UpstreamGene	29.29	Background	Background	3.13	0	0	0	0	0	0	0	0	0	0	0	0	0	0	0	0	0	0	0	0	0	0	0	0	0	0	0	0	0	0	0	0	0	100	0	0	0
X14363	0Neutral	LINE5	LINE	0.09	Background	upstream	Upstream	UpstreamGene	47.51	Background	Background	6.25	0	0	0	0	0	0	0	0	0	0	0	0	0	0	0	0	0	0	0	0	0	0	0	0	0	0	0	0	0	0	0	0	0	0	0	0	0
X25396	0Neutral	LINE75	LINE	0.09	Background	upstream	Upstream	UpstreamGene	38.04	Background	Background	6.25	0	0	0	0	0	0	0	0	0	0	0	0	0	0	0	0	0	0	0	0	0	0	0	0	0	0	0	0	0	0	100	100	0	0	0	0	0
X9798	0Neutral	LINE2	LINE	0.09	Background	upstream	Upstream	UpstreamGene	30.46	Background	Background	0	6.25	0	0	0	0	0	0	0	0	0	0	0	0	0	0	100	0	0	0	0	0	0	0	0	0	0	0	0	0	0	0	0	0	0	0	0	0
X19852	0Neutral	LINE20	LINE	0.09	Background	upstream	Upstream	UpstreamGene	57.76	Background	Background	28.13	0	0	0	0	0	0	0	0	0	0	0	0	0	0	0	0	0	0	100	0	0	100	100	100	100	0	0	0	100	0	0	0	0	0	0	0	0
X21224	0Neutral	LINE2	LINE	0.09	Background	upstream	Upstream	UpstreamGene	59.08	Background	Background	18.75	0	0	0	0	0	0	0	0	0	0	0	0	0	0	0	0	0	0	100	0	0	100	0	100	0	0	0	0	0	0	0	0	0	0	0	0	0
X17404	0Neutral	LINE43	LINE	0.09	Background	upstream	Upstream	UpstreamGene	51.41	Background	Background	12.5	0	0	0	0	0	0	0	0	0	0	0	0	0	0	0	0	0	100	0	0	100	0	100	100	0	0	0	0	0	0	0	0	0	0	0	0	0
X25264	0Neutral	LINE1	LINE	0.09	Background	upstream	Upstream	UpstreamGene	97.96	Background	Background	6.25	0	0	0	0	0	0	0	0	0	0	0	0	0	0	0	0	0	0	0	0	0	0	0	0	0	0	0	0	0	0	0	0	0	0	0	0	0
X20177	0Neutral	LINE37	LINE	0.09	Background	upstream	Upstream	UpstreamGene	68.49	Background	Background	6.25	0	0	0	0	0	0	0	0	0	0	0	0	0	0	0	0	0	0	0	0	0	0	0	0	0	0	0	0	0	0	0	100	100	0	0	0	0
X10526	0Neutral	LINE8	LINE	0.09	Background	upstream	Upstream	UpstreamGene	109.98	Background	Background	6.25	0	0	0	0	0	0	0	0	0	0	0	0	0	0	0	0	0	0	0	0	0	0	0	0	0	0	0	0	0	0	0	0	0	0	0	0	0
X3057	0Neutral	LINE46	LINE	0.09	Background	upstream	Upstream	UpstreamGene	60.18	Background	Background	3.13	0	0	0	0	0	0	0	0	0	0	0	0	0	0	0	0	0	0	0	0	0	0	0	0	0	0	0	0	0	0	0	0	0	0	0	100	0
X20903	0Neutral	LINE51	LINE	0.09	Background	upstream	Upstream	UpstreamGene	58.28	Background	Background	3.13	0	0	0	0	0	0	0	0	0	0	0	0	0	0	0	0	0	0	0	0	0	0	0	0	0	0	0	0	0	0	0	0	0	0	100	0	0
X13584	0Neutral	LINE53	LINE	0.09	Background	upstream	Upstream	UpstreamGene	57.41	Background	Background	0	0	0	0	0	0	0	0	0	0	0	0	0	0	0	0	0	0	0	0	0	0	0	0	0	0	0	0	0	0	0	0	0	0	0	0	0	0
X25452	0Neutral	LINE51	LINE	0.09	Background	upstream	Upstream	UpstreamGene	43.01	Background	Background	28.13	0	0	0	0	0	0	0	0	0	0	0	0	0	0	0	0	0	0	0	0	0	0	0	0	0	0	100	0	0	0	100	100	100	100	0	0	100
X7470	0Neutral	LINE88	LINE	0.09	Background	upstream	Upstream	UpstreamGene	33.94	Background	Background	25	0	0	0	0	0	0	0	0	0	0	0	0	0	0	0	0	0	0	100	0	0	0	0	0	0	100	0	100	100	100	0	100	100	0	0	0	0
X24522	0Neutral	LINE44	LINE	0.09	Background	upstream	Upstream	UpstreamGene	46.73	Background	Background	21.88	0	0	0	0	0	0	0	0	0	0	0	0	0	0	0	0	0	0	0	0	0	0	0	0	0	0	0	0	0	0	0	100	100	0	0	100	0
X17126	0Neutral	LINE9	LINE	0.09	Background	upstream	Upstream	UpstreamGene	43.71	Background	Background	3.13	0	0	0	0	0	0	0	0	0	0	0	0	0	0	0	0	0	0	0	0	0	0	0	0	0	0	0	0	0	0	0	0	0	0	0	0	0
X8703	0Neutral	LINE31	LINE	0.09	Background	upstream	Upstream	UpstreamGene	17.92	Background	Background	0	0	0	0	0	0	0	0	0	0	0	0	0	0	0	0	0	0	0	0	0	0	0	0	0	0	0	0	0	0	0	0	0	0	0	0	0	0
X11183	0Neutral	LINE72	LINE	0.09	Background	upstream	Upstream	UpstreamGene	44.84	Background	Background	0	0	0	0	0	0	0	0	0	0	0	0	0	0	0	0	0	0	0	0	0	0	0	0	0	0	0	0	0	0	0	0	0	0	0	0	0	0
X21735	0Neutral	LINE24	LINE	0.09	Background	upstream	Upstream	UpstreamGene	48.83	Background	Background	0	0	0	0	0	0	0	0	0	0	0	0	0	0	0	0	0	0	0	0	0	0	0	0	0	0	0	0	0	0	0	0	0	0	0	0	0	0
X6316	0Neutral	LINE79	LINE	0.09	Background	upstream	Upstream	UpstreamGene	38.48	Background	Background	0	0	0	0	0	0	0	0	0	0	0	0	0	0	0	0	0	0	0	0	0	0	0	0	0	0	0	0	0	0	0	0	0	0	0	0	0	0
X6378	balancing	LINE47	LINE	0.09	Background	upstream	Upstream	UpstreamGene	60.04	Background	Background	21.88	0	0	0	0	0	0	0	0	0	0	0	0	0	0	0	0	0	0	100	0	0	0	100	100	100	0	0	0	0	0	0	0	0	0	0	0	0
X9446	divergent	LINE56	LINE	0.09	Background	upstream	Upstream	UpstreamGene	55.17	Background	Background	6.25	12.5	0	0	0	0	0	0	0	0	0	0	0	0	0	100	0	100	0	0	0	0	100	0	100	0	0	0	0	0	0	0	0	0	0	0	0	0
X24521	divergent	LINE44	LINE	0.09	Background	upstream	Upstream	UpstreamGene	51.88	Background	Background	21.88	0	0	0	0	0	0	0	0	0	0	0	0	0	0	0	0	0	0	0	0	0	0	0	0	0	0	0	0	0	0	0	100	100	0	100	100	0
X6114	divergent	LINE8	LINE	0.09	Background	upstream	Upstream	UpstreamGene	62.27	Background	Background	31.25	0	0	0	0	0	0	0	0	0	0	0	0	0	0	0	0	0	0	0	0	0	0	100	0	0	0	0	0	100	0	0	0	100	0	0	0	0
X23524	0Neutral	CACTA21	CACTA	0.07	Background	upstream	Upstream	WithinGene	13.82	Background	Background	9.38	0	0	0	0	0	0	0	0	0	0	0	0	0	0	0	0	0	0	0	0	0	0	0	0	0	0	0	0	0	100	0	0	0	0	0	0	0
X11372	0Neutral	CACTA35	CACTA	0.07	Background	upstream	Upstream	WithinGene	40.76	Background	Background	0	0	0	0	0	0	0	0	0	0	0	0	0	0	0	0	0	0	0	0	0	0	0	0	0	0	0	0	0	0	0	0	0	0	0	0	0	0
X13741	0Neutral	CACTA55	CACTA	0.07	Background	upstream	Upstream	WithinGene	24.39	Background	Background	12.5	0	0	0	0	0	0	0	0	0	0	0	0	0	0	0	0	0	0	0	0	0	0	0	0	0	0	100	0	0	0	0	0	0	100	0	100	100
X20254	0Neutral	CACTA50	CACTA	0.07	Background	upstream	Upstream	WithinGene	28.57	Background	Background	3.13	0	0	0	0	0	0	0	0	0	0	0	0	0	0	0	0	0	0	0	0	0	0	0	0	0	0	100	0	0	0	0	0	0	0	0	0	0
X7104	0Neutral	CACTA2	CACTA	0.07	Background	upstream	Upstream	WithinGene	44.25	Background	Background	25	6.25	0	0	0	0	0	0	0	0	0	0	0	0	100	0	0	0	0	100	0	100	0	0	0	0	0	0	0	0	0	0	100	0	0	0	0	0
X17780	0Neutral	CACTA33	CACTA	0.07	Background	upstream	Upstream	WithinGene	44.05	Background	Background	3.13	0	0	0	0	0	0	0	0	0	0	0	0	0	0	0	0	0	0	0	0	0	0	0	100	0	0	0	0	0	0	0	0	0	0	0	0	0
X16708	0Neutral	CACTA6	CACTA	0.07	Background	upstream	Upstream	WithinGene	44.12	Background	Background	3.13	0	0	0	0	0	0	0	0	0	0	0	0	0	0	0	0	0	0	0	0	0	0	0	0	0	0	0	0	0	0	0	100	0	0	0	0	0
X25846	divergent	CACTA62	CACTA	0.07	Background	upstream	Upstream	WithinGene	17.41	Background	Background	25	6.25	0	0	0	100	0	0	0	0	0	0	0	0	0	0	0	0	0	0	0	0	100	100	100	100	0	100	0	0	0	0	0	0	0	0	0	0
X25847	divergent	CACTA62	CACTA	0.07	Background	upstream	Upstream	WithinGene	17.32	Background	Background	0	12.5	0	0	0	0	0	0	0	0	0	0	0	0	100	0	0	100	0	0	0	0	0	0	0	0	0	0	0	0	0	0	0	0	0	0	0	0
X20241	0Neutral	CACTA42	CACTA	0.07	Background	downstream	Downstream	WithinGene	38.94	Background	Background	0	25	0	0	0	0	100	0	0	0	100	0	100	100	0	0	0	0	0	0	0	0	0	0	0	0	0	0	0	0	0	0	0	0	0	0	0	0
X18048	0Neutral	CACTA16	CACTA	0.07	Background	downstream	Downstream	DownstreamGene	96.83	Background	Background	0	0	0	0	0	0	0	0	0	0	0	0	0	0	0	0	0	0	0	0	0	0	0	0	0	0	0	0	0	0	0	0	0	0	0	0	0	0
X21785	0Neutral	CACTA50	CACTA	0.07	Background	downstream	Downstream	DownstreamGene	49.55	Background	Background	15.63	0	0	0	0	0	0	0	0	0	0	0	0	0	0	0	0	0	0	0	0	0	0	0	0	0	0	0	0	0	0	100	100	100	0	0	100	0
X24941	0Neutral	CACTA59	CACTA	0.07	Background	downstream	Downstream	DownstreamGene	31.5	Background	Background	6.25	0	0	0	0	0	0	0	0	0	0	0	0	0	0	0	0	0	0	0	0	0	0	0	0	0	0	0	0	0	100	0	0	0	0	0	100	0
X8734	0Neutral	CACTA55	CACTA	0.07	Background	downstream	Downstream	DownstreamGene	70.16	Background	Background	3.13	0	0	0	0	0	0	0	0	0	0	0	0	0	0	0	0	0	0	0	0	0	0	0	0	100	0	0	0	0	0	0	0	0	0	0	0	0
X22919	0Neutral	CACTA60	CACTA	0.07	Background	downstream	Downstream	DownstreamGene	86.34	Background	Background	0	6.25	0	0	0	0	0	0	0	0	0	0	0	0	0	100	0	0	0	0	0	0	0	0	0	0	0	0	0	0	0	0	0	0	0	0	0	0
X19752	0Neutral	CACTA16	CACTA	0.07	Background	downstream	Downstream	DownstreamGene	88.65	Background	Background	28.13	0	0	0	0	0	0	0	0	0	0	0	0	0	0	0	0	0	100	0	0	100	0	0	0	0	0	100	0	0	100	0	100	0	0	0	100	0
X7069	0Neutral	CACTA53	CACTA	0.07	Background	downstream	Downstream	DownstreamGene	57.46	Background	Background	28.13	0	0	0	0	0	0	0	0	0	0	0	0	0	0	0	0	0	0	0	100	0	100	0	100	0	100	0	100	100	0	0	0	0	0	0	0	0
X7063	0Neutral	CACTA53	CACTA	0.07	Background	downstream	Downstream	DownstreamGene	100.73	Background	Background	18.75	0	0	0	0	0	0	0	0	0	0	0	0	0	0	0	0	0	0	0	0	0	0	0	0	0	0	0	0	0	0	100	100	100	0	100	100	0
X7065	0Neutral	CACTA53	CACTA	0.07	Background	downstream	Downstream	DownstreamGene	91.44	Background	Background	3.13	0	0	0	0	0	0	0	0	0	0	0	0	0	0	0	0	0	0	0	0	0	0	0	0	0	0	0	0	0	0	0	0	100	0	0	0	0
X7770	0Neutral	CACTA27	CACTA	0.07	Background	downstream	Downstream	DownstreamGene	41.11	Background	Background	15.63	0	0	0	0	0	0	0	0	0	0	0	0	0	0	0	0	0	0	0	0	0	0	0	0	0	0	0	0	0	0	0	0	0	0	0	0	0
X21820	0Neutral	CACTA49	CACTA	0.07	Background	downstream	Downstream	DownstreamGene	78.99	Background	Background	9.38	0	0	0	0	0	0	0	0	0	0	0	0	0	0	0	0	0	0	0	0	0	0	0	0	0	0	0	0	0	0	0	0	0	100	0	0	0
X24939	0Neutral	CACTA59	CACTA	0.07	Background	downstream	Downstream	DownstreamGene	78.55	Background	Background	6.25	0	0	0	0	0	0	0	0	0	0	0	0	0	0	0	0	0	0	0	0	0	0	0	0	0	0	0	0	0	0	0	0	0	0	0	0	0
X18589	balancing	CACTA36	CACTA	0.07	Background	downstream	Downstream	DownstreamGene	47.48	Background	Background	43.75	0	0	0	0	0	0	0	0	0	0	0	0	0	0	0	0	0	0	100	0	100	0	0	0	0	0	100	0	0	0	0	0	100	0	0	100	100
X5235	divergent	CACTA1	CACTA	0.07	Background	downstream	Downstream	DownstreamGene	56.78	Background	Background	9.38	0	0	0	0	0	0	0	0	0	0	0	0	0	0	0	0	0	0	0	0	0	0	0	0	0	0	0	0	0	0	0	0	0	0	0	0	0
X6168	divergent	CACTA40	CACTA	0.07	Background	downstream	Downstream	DownstreamGene	20.07	Background	Background	15.63	0	0	0	0	0	0	0	0	0	0	0	0	0	0	0	0	0	0	0	0	0	0	100	100	100	0	100	0	100	0	0	0	0	0	0	0	0
X3687	0Neutral	CACTA52	CACTA	0.07	Background	downstream	Downstream	UpstreamGene	54.2	Background	Background	3.13	0	0	0	0	0	0	0	0	0	0	0	0	0	0	0	0	0	0	0	0	0	0	0	0	0	0	0	0	0	100	0	0	0	0	0	0	0
X16002	0Neutral	CACTA9	CACTA	0.07	Background	downstream	Downstream	UpstreamGene	69.66	Background	Background	0	6.25	0	0	0	0	0	0	0	0	0	0	0	0	100	0	0	0	0	0	0	0	0	0	0	0	0	0	0	0	0	0	0	0	0	0	0	0
X12640	0Neutral	CACTA16	CACTA	0.07	Background	downstream	Downstream	UpstreamGene	37.18	Background	Background	3.13	0	0	0	0	0	0	0	0	0	0	0	0	0	0	0	0	0	0	0	0	0	0	0	100	0	0	0	0	0	0	0	0	0	0	0	0	0
X4686	0Neutral	CACTA51	CACTA	0.07	Background	downstream	Downstream	UpstreamGene	51.28	Background	Background	12.5	0	0	0	0	0	0	0	0	0	0	0	0	0	0	0	0	0	0	0	0	0	100	0	0	0	100	0	100	100	0	0	0	0	0	0	0	0
X13366	0Neutral	CACTA9	CACTA	0.07	Background	downstream	Downstream	UpstreamGene	54.73	Background	Background	15.63	0	0	0	0	0	0	0	0	0	0	0	0	0	0	0	0	0	100	100	100	100	0	0	0	0	0	0	0	0	0	0	0	0	0	0	0	100
X11932	0Neutral	CACTA58	CACTA	0.07	Background	downstream	Downstream	UpstreamGene	68.45	Background	Background	6.25	0	0	0	0	0	0	0	0	0	0	0	0	0	0	0	0	0	0	0	0	0	0	0	0	0	0	0	0	0	0	100	0	100	0	0	0	0
X13388	0Neutral	CACTA23	CACTA	0.07	Background	downstream	Downstream	UpstreamGene	39.69	Background	Background	21.88	0	0	0	0	0	0	0	0	0	0	0	0	0	0	0	0	0	0	0	100	100	100	0	0	100	0	100	0	0	0	0	0	0	0	0	0	0
X4831	0Neutral	CACTA48	CACTA	0.07	Background	downstream	Downstream	UpstreamGene	48.81	Background	Background	3.13	0	0	0	0	0	0	0	0	0	0	0	0	0	0	0	0	0	0	0	0	0	0	0	0	0	0	0	0	0	0	0	0	0	0	0	0	0
X2311	0Neutral	CACTA46	CACTA	0.07	Background	downstream	Downstream	UpstreamGene	62.04	Background	Background	6.25	0	0	0	0	0	0	0	0	0	0	0	0	0	0	0	0	0	0	0	0	0	0	0	0	0	0	0	0	0	0	0	0	0	100	100	0	0
X1254	0Neutral	CACTA46	CACTA	0.07	Background	downstream	Downstream	UpstreamGene	41.95	Background	Background	3.13	0	0	0	0	0	0	0	0	0	0	0	0	0	0	0	0	0	100	0	0	0	0	0	0	0	0	0	0	0	0	0	0	0	0	0	0	0
X1541	divergent	CACTA44	CACTA	0.07	Background	downstream	Downstream	UpstreamGene	40.12	Background	Background	9.38	0	0	0	0	0	0	0	0	0	0	0	0	0	0	0	0	0	0	0	0	0	100	0	0	0	0	0	0	0	0	0	0	0	0	0	0	0
X20024	0Neutral	CACTA66	CACTA	0.07	Background	downstream	Downstream	WithinGene	29.05	Background	Background	34.38	0	0	0	0	0	0	0	0	0	0	0	0	0	0	0	0	0	0	0	0	0	0	100	100	0	0	100	0	0	100	0	0	0	0	100	100	0
X19758	0Neutral	CACTA16	CACTA	0.07	Background	downstream	Downstream	WithinGene	52.13	Background	Background	9.38	0	0	0	0	0	0	0	0	0	0	0	0	0	0	0	0	0	0	0	0	0	0	0	0	0	0	0	0	0	0	0	0	100	0	100	0	100
X12642	0Neutral	CACTA55	CACTA	0.07	Background	downstream	Downstream	WithinGene	78.81	Background	Background	21.88	0	0	0	0	0	0	0	0	0	0	0	0	0	0	0	0	0	0	0	0	0	0	100	0	100	0	0	0	100	0	0	0	100	100	100	0	100
X342	0Neutral	CACTA16	CACTA	0.07	Background	downstream	Downstream	WithinGene	17.72	Background	Background	3.13	0	0	0	0	0	0	0	0	0	0	0	0	0	0	0	0	0	0	0	0	0	0	0	0	0	0	0	0	0	0	0	0	0	100	0	0	0
X12666	0Neutral	CACTA43	CACTA	0.07	Background	downstream	Downstream	WithinGene	50.55	Background	Background	25	0	0	0	0	0	0	0	0	0	0	0	0	0	0	0	0	0	0	0	0	100	0	0	0	0	0	100	0	0	0	0	0	0	0	100	0	0
X10109	0Neutral	CACTA47	CACTA	0.07	Background	downstream	Downstream	WithinGene	42.2	Background	Background	6.25	0	0	0	0	0	0	0	0	0	0	0	0	0	0	0	0	0	0	0	0	0	0	0	0	0	0	0	0	0	0	0	0	100	0	0	0	0
X1830	0Neutral	CACTA7	CACTA	0.07	Background	downstream	Downstream	WithinGene	30.08	Background	Background	0	12.5	0	0	0	0	100	100	0	0	0	0	0	0	0	0	0	0	0	0	0	0	0	0	0	0	0	0	0	0	0	0	0	0	0	0	0	0
X20542	0Neutral	CACTA4	CACTA	0.07	Background	downstream	Downstream	WithinGene	26.78	Background	Background	18.75	0	0	0	0	0	0	0	0	0	0	0	0	0	0	0	0	0	0	0	0	0	100	0	100	100	0	0	0	0	100	0	0	0	0	0	0	0
X20240	0Neutral	CACTA42	CACTA	0.07	Background	downstream	Downstream	WithinGene	34.66	Background	Background	12.5	12.5	0	0	0	0	0	0	0	0	0	0	0	0	100	0	100	0	0	0	0	0	100	0	100	0	0	0	0	100	0	0	0	0	0	0	0	0
X26518	0Neutral	CACTA28	CACTA	0.07	Background	downstream	Downstream	WithinGene	55.24	Background	Background	37.5	0	0	0	0	0	0	0	0	0	0	0	0	0	0	0	0	0	0	0	0	0	0	0	0	0	0	100	0	0	0	100	100	100	0	100	0	100
X17919	0Neutral	CACTA10	CACTA	0.07	Background	downstream	Downstream	WithinGene	56.54	Background	Background	12.5	0	0	0	0	0	0	0	0	0	0	0	0	0	0	0	0	0	0	0	0	0	0	0	0	0	100	100	100	100	0	0	0	0	0	0	0	0
X17086	0Neutral	CACTA47	CACTA	0.07	Background	downstream	Downstream	WithinGene	50.64	Background	Background	0	0	0	0	0	0	0	0	0	0	0	0	0	0	0	0	0	0	0	0	0	0	0	0	0	0	0	0	0	0	0	0	0	0	0	0	0	0
X8342	0Neutral	CACTA58	CACTA	0.07	Background	downstream	Downstream	WithinGene	8.54	Background	Background	12.5	0	0	0	0	0	0	0	0	0	0	0	0	0	0	0	0	0	0	0	0	0	0	0	0	0	100	100	100	100	0	0	0	0	0	0	0	0
X17233	0Neutral	CACTA14	CACTA	0.07	Background	downstream	Downstream	WithinGene	22.25	Background	Background	6.25	0	0	0	0	0	0	0	0	0	0	0	0	0	0	0	0	0	0	0	0	0	100	0	100	0	0	0	0	0	0	0	0	0	0	0	0	0
X9340	0Neutral	CACTA3	CACTA	0.07	Background	downstream	Downstream	WithinGene	21.82	Background	Background	6.25	0	0	0	0	0	0	0	0	0	0	0	0	0	0	0	0	0	0	0	0	0	100	0	100	0	0	0	0	0	0	0	0	0	0	0	0	0
X631	0Neutral	CACTA47	CACTA	0.07	Background	downstream	Downstream	WithinGene	24.98	Background	Background	3.13	0	0	0	0	0	0	0	0	0	0	0	0	0	0	0	0	0	0	0	0	0	0	0	0	0	0	0	0	0	0	0	0	0	0	0	0	0
X18314	0Neutral	CACTA7	CACTA	0.07	Background	downstream	Downstream	WithinGene	35.51	Background	Background	3.13	0	0	0	0	0	0	0	0	0	0	0	0	0	0	0	0	0	0	0	0	0	0	0	0	0	0	0	0	0	0	0	0	0	0	0	0	100
X437	0Neutral	CACTA65	CACTA	0.07	Background	downstream	Downstream	WithinGene	24.19	Background	Background	0	0	0	0	0	0	0	0	0	0	0	0	0	0	0	0	0	0	0	0	0	0	0	0	0	0	0	0	0	0	0	0	0	0	0	0	0	0
X19269	0Neutral	CACTA43	CACTA	0.07	Background	downstream	Downstream	WithinGene	41.88	Background	Background	3.13	0	0	0	0	0	0	0	0	0	0	0	0	0	0	0	0	0	0	0	0	0	0	0	0	0	0	0	0	0	0	0	0	0	0	0	0	0
X338	divergent	CACTA16	CACTA	0.07	Background	downstream	Downstream	WithinGene	62.59	Background	Background	21.88	0	0	0	0	0	0	0	0	0	0	0	0	0	0	0	0	0	0	0	0	0	0	0	0	0	0	0	0	0	0	0	0	0	0	0	0	0
X24642	divergent	CACTA36	CACTA	0.07	Background	downstream	Downstream	WithinGene	9.8	Background	Background	0	0	0	0	0	0	0	0	0	0	0	0	0	0	0	0	0	0	0	0	0	0	0	0	0	0	0	0	0	0	0	0	0	0	0	0	0	0
X26520	divergent	CACTA28	CACTA	0.07	Background	downstream	Downstream	WithinGene	74.21	Background	Background	15.63	0	0	0	0	0	0	0	0	0	0	0	0	0	0	0	0	0	0	0	0	0	0	0	0	0	0	0	0	0	0	0	0	0	0	0	0	0
X26434	0Neutral	CACTA28	CACTA	0.07	Background	upstream	Upstream	DownstreamGene	35.83	Background	Background	12.5	31.25	0	0	0	0	100	100	100	100	0	0	0	100	0	0	0	0	0	0	0	0	0	0	0	0	0	0	0	0	0	0	0	0	100	100	100	100
X22697	0Neutral	CACTA2	CACTA	0.07	Background	upstream	Upstream	DownstreamGene	80.39	Background	Background	6.25	0	0	0	0	0	0	0	0	0	0	0	0	0	0	0	0	0	0	0	0	100	0	0	0	0	0	0	0	0	0	0	0	0	0	0	100	0
X12932	0Neutral	CACTA29	CACTA	0.07	Background	upstream	Upstream	DownstreamGene	52.83	Background	Background	3.13	0	0	0	0	0	0	0	0	0	0	0	0	0	0	0	0	0	0	0	0	0	0	0	0	0	0	100	0	0	0	0	0	0	0	0	0	0
X3673	divergent	CACTA19	CACTA	0.07	Background	upstream	Upstream	DownstreamGene	58.69	Background	Background	9.38	0	0	0	0	0	0	0	0	0	0	0	0	0	0	0	0	0	0	0	0	0	0	0	0	0	0	0	0	0	0	0	0	0	0	0	0	0
X3671	0Neutral	CACTA19	CACTA	0.07	Background	upstream	Upstream	UpstreamGene	37.38	Background	Background	15.63	0	0	0	0	0	0	0	0	0	0	0	0	0	0	0	0	0	0	0	0	0	0	0	0	0	0	0	0	0	0	0	0	100	0	0	0	0
X3692	0Neutral	CACTA21	CACTA	0.07	Background	upstream	Upstream	UpstreamGene	58.01	Background	Background	12.5	0	0	0	0	0	0	0	0	0	0	0	0	0	0	0	0	0	0	0	0	0	0	0	0	0	0	0	0	0	0	0	0	0	0	0	0	0
X22739	0Neutral	CACTA30	CACTA	0.07	Background	upstream	Upstream	UpstreamGene	48.25	Background	Background	9.38	0	0	0	0	0	0	0	0	0	0	0	0	0	0	0	0	0	0	0	0	0	0	0	0	0	100	100	100	0	0	0	0	0	0	0	0	0
X11907	0Neutral	CACTA6	CACTA	0.07	Background	upstream	Upstream	UpstreamGene	81.72	Background	Background	0	6.25	0	0	0	0	0	0	0	0	0	0	0	0	0	100	0	0	0	0	0	0	0	0	0	0	0	0	0	0	0	0	0	0	0	0	0	0
X23416	0Neutral	CACTA9	CACTA	0.07	Background	upstream	Upstream	UpstreamGene	71.34	Background	Background	3.13	0	0	0	0	0	0	0	0	0	0	0	0	0	0	0	0	0	0	0	0	0	0	0	100	0	0	0	0	0	0	0	0	0	0	0	0	0
X11066	0Neutral	CACTA27	CACTA	0.07	Background	upstream	Upstream	UpstreamGene	53.82	Background	Background	12.5	0	0	0	0	0	0	0	0	0	0	0	0	0	0	0	0	0	0	0	0	0	0	0	0	0	0	0	0	0	0	0	0	100	100	100	100	0
X12355	0Neutral	CACTA10	CACTA	0.07	Background	upstream	Upstream	UpstreamGene	67.04	Background	Background	12.5	0	0	0	0	0	0	0	0	0	0	0	0	0	0	0	0	0	0	100	0	0	0	0	0	100	0	100	0	0	0	0	0	0	0	0	0	0
X22699	0Neutral	CACTA2	CACTA	0.07	Background	upstream	Upstream	UpstreamGene	117.88	Background	Background	6.25	0	0	0	0	0	0	0	0	0	0	0	0	0	0	0	0	0	0	0	0	0	100	0	100	0	0	0	0	0	0	0	0	0	0	0	0	0
X20099	0Neutral	CACTA5	CACTA	0.07	Background	upstream	Upstream	UpstreamGene	67.87	Background	Background	6.25	0	0	0	0	0	0	0	0	0	0	0	0	0	0	0	0	0	0	0	100	100	0	0	0	0	0	0	0	0	0	0	0	0	0	0	0	0
X18100	0Neutral	CACTA4	CACTA	0.07	Background	upstream	Upstream	UpstreamGene	88.8	Background	Background	3.13	0	0	0	0	0	0	0	0	0	0	0	0	0	0	0	0	0	0	0	0	0	0	0	0	0	0	0	0	0	0	0	0	0	0	0	0	0
X14469	balancing	CACTA15	CACTA	0.07	Background	upstream	Upstream	UpstreamGene	63.06	Background	Background	18.75	0	0	0	0	0	0	0	0	0	0	0	0	0	0	0	0	0	0	0	0	0	0	0	0	0	0	0	0	0	0	0	0	0	0	0	0	100
X7390	balancing	CACTA37	CACTA	0.07	Background	upstream	Upstream	UpstreamGene	39.71	Background	Background	25	0	0	0	0	0	0	0	0	0	0	0	0	0	0	0	0	0	0	100	0	0	0	100	0	100	100	0	100	0	100	0	0	0	0	0	0	0
X181	divergent	CACTA11	CACTA	0.07	Background	upstream	Upstream	UpstreamGene	67.05	Background	Background	12.5	0	0	0	0	0	0	0	0	0	0	0	0	0	0	0	0	0	0	0	0	100	0	0	0	0	0	100	0	0	0	0	0	0	0	0	0	0
X14047	0Neutral	Gypsy4	Gypsy	0.06	Background	upstream	TE	WithinGene	0	Background	Background	6.25	0	0	0	0	0	0	0	0	0	0	0	0	0	0	0	0	0	0	0	0	0	0	0	0	0	0	0	0	0	0	0	0	0	0	0	0	0
X22908	0Neutral	Gypsy5	Gypsy	0.06	Background	upstream	TE	WithinGene	0	Background	Background	21.88	0	0	0	0	0	0	0	0	0	0	0	0	0	0	0	0	0	100	100	0	100	0	0	0	0	0	0	0	0	0	0	0	100	0	0	0	0
X21922	0Neutral	Gypsy17	Gypsy	0.06	Background	upstream	Upstream	WithinGene	25.71	Background	Background	12.5	0	0	0	0	0	0	0	0	0	0	0	0	0	0	0	0	0	0	0	0	0	100	100	0	0	0	0	0	0	0	0	0	0	0	0	0	0
X3361	0Neutral	Gypsy31	Gypsy	0.06	Background	upstream	Upstream	WithinGene	25.46	Background	Background	3.13	0	0	0	0	0	0	0	0	0	0	0	0	0	0	0	0	0	0	0	0	0	0	0	0	0	0	0	0	0	0	0	0	0	0	0	0	100
X3371	0Neutral	Gypsy5	Gypsy	0.06	Background	upstream	Upstream	WithinGene	38.39	Background	Background	0	0	0	0	0	0	0	0	0	0	0	0	0	0	0	0	0	0	0	0	0	0	0	0	0	0	0	0	0	0	0	0	0	0	0	0	0	0
X23965	0Neutral	Gypsy15	Gypsy	0.06	Background	upstream	Upstream	WithinGene	5.48	Background	Background	3.13	0	0	0	0	0	0	0	0	0	0	0	0	0	0	0	0	0	0	0	0	0	0	0	0	0	0	0	0	0	0	0	0	100	0	0	0	0
X15516	0Neutral	Gypsy4	Gypsy	0.06	Background	upstream	Upstream	WithinGene	8.37	Background	Background	31.25	6.25	0	0	0	100	0	0	0	0	0	0	0	0	0	0	0	0	100	100	0	100	0	100	0	100	0	0	0	100	100	0	0	0	0	0	100	0
X7125	0Neutral	Gypsy98	Gypsy	0.06	Background	upstream	Upstream	WithinGene	30.51	Background	Background	25	0	0	0	0	0	0	0	0	0	0	0	0	0	0	0	0	0	0	0	0	0	0	0	0	0	100	100	100	0	0	0	100	0	0	100	0	100
X2319	0Neutral	Gypsy54	Gypsy	0.06	Background	upstream	Upstream	WithinGene	31.89	Background	Background	6.25	0	0	0	0	0	0	0	0	0	0	0	0	0	0	0	0	0	100	0	0	0	0	0	0	0	0	0	0	0	0	0	0	0	0	0	0	0
X18346	0Neutral	Gypsy32	Gypsy	0.06	Background	upstream	Upstream	WithinGene	35.86	Background	Background	3.13	0	0	0	0	0	0	0	0	0	0	0	0	0	0	0	0	0	0	0	0	0	0	0	0	0	0	0	0	0	0	0	0	0	0	0	0	0
X6680	0Neutral	Gypsy5	Gypsy	0.06	Background	upstream	Upstream	WithinGene	22.58	Background	Background	3.13	0	0	0	0	0	0	0	0	0	0	0	0	0	0	0	0	0	0	0	100	0	0	0	0	0	0	0	0	0	0	0	0	0	0	0	0	0
X255	0Neutral	Gypsy48	Gypsy	0.06	Background	upstream	Upstream	WithinGene	39.48	Background	Background	28.13	0	0	0	0	0	0	0	0	0	0	0	0	0	0	0	0	0	0	100	100	0	0	0	0	0	100	0	100	0	100	100	0	100	0	0	0	0
X2582	0Neutral	Gypsy5	Gypsy	0.06	Background	upstream	Upstream	WithinGene	20.35	Background	Background	3.13	0	0	0	0	0	0	0	0	0	0	0	0	0	0	0	0	0	0	0	0	0	0	0	0	0	0	0	0	0	0	0	0	0	0	0	0	0
X24143	balancing	Gypsy15	Gypsy	0.06	Background	upstream	Upstream	WithinGene	41.11	Background	Background	18.75	0	0	0	0	0	0	0	0	0	0	0	0	0	0	0	0	0	0	0	0	0	0	0	0	100	0	0	0	100	0	0	100	0	100	0	0	0
X1493	balancing	Gypsy5	Gypsy	0.06	Background	upstream	Upstream	WithinGene	46.99	Background	Background	31.25	0	0	0	0	0	0	0	0	0	0	0	0	0	0	0	0	0	0	0	0	0	0	100	0	100	100	100	100	100	0	0	100	100	0	0	100	0
X22012	divergent	Gypsy23	Gypsy	0.06	Background	upstream	Upstream	WithinGene	62.5	Background	Background	0	12.5	0	0	0	0	0	0	0	0	0	0	0	0	0	100	100	0	0	0	0	0	0	0	0	0	0	0	0	0	0	0	0	0	0	0	0	0
X25780	divergent	Gypsy5	Gypsy	0.06	Background	upstream	Upstream	WithinGene	38.56	Background	Background	0	6.25	0	0	0	0	0	0	0	0	0	0	0	0	0	0	0	100	0	0	0	0	0	0	0	0	0	0	0	0	0	0	0	0	0	0	0	0
X15183	divergent	Gypsy5	Gypsy	0.06	Background	upstream	Upstream	WithinGene	24.08	Background	Background	15.63	0	0	0	0	0	0	0	0	0	0	0	0	0	0	0	0	0	0	0	0	0	0	0	0	0	0	0	0	0	0	100	100	0	0	0	0	0
X10119	0Neutral	Gypsy80	Gypsy	0.06	Background	downstream	Downstream	DownstreamGene	49.25	Background	Background	3.13	0	0	0	0	0	0	0	0	0	0	0	0	0	0	0	0	0	0	0	100	0	0	0	0	0	0	0	0	0	0	0	0	0	0	0	0	0
X4059	0Neutral	Gypsy58	Gypsy	0.06	Background	downstream	Downstream	DownstreamGene	34.35	Background	Background	9.38	0	0	0	0	0	0	0	0	0	0	0	0	0	0	0	0	0	0	100	0	100	0	0	0	0	0	0	0	0	0	0	0	0	0	0	0	0
X3142	0Neutral	Gypsy15	Gypsy	0.06	Background	downstream	Downstream	DownstreamGene	64.88	Background	Background	3.13	0	0	0	0	0	0	0	0	0	0	0	0	0	0	0	0	0	0	0	0	0	0	0	0	0	0	0	0	0	0	0	0	0	0	0	0	0
X67	0Neutral	Gypsy79	Gypsy	0.06	Background	downstream	Downstream	DownstreamGene	81.56	Background	Background	31.25	0	0	0	0	0	0	0	0	0	0	0	0	0	0	0	0	0	0	0	0	100	0	0	100	0	0	0	0	100	0	0	0	100	100	0	0	100
X5433	0Neutral	Gypsy21	Gypsy	0.06	Background	downstream	Downstream	DownstreamGene	65.92	Background	Background	3.13	0	0	0	0	0	0	0	0	0	0	0	0	0	0	0	0	0	0	0	0	0	0	0	0	0	0	0	0	0	100	0	0	0	0	0	0	0
X21498	0Neutral	Gypsy8	Gypsy	0.06	Background	downstream	Downstream	DownstreamGene	38.82	Background	Background	25	0	0	0	0	0	0	0	0	0	0	0	0	0	0	0	0	0	0	0	0	0	100	0	0	0	100	0	100	0	100	0	100	0	100	0	0	0
X20043	0Neutral	Gypsy67	Gypsy	0.06	Background	downstream	Downstream	DownstreamGene	38.96	Background	Background	3.13	6.25	0	0	0	0	0	0	0	0	0	0	0	0	0	0	100	0	0	100	0	0	0	0	0	0	0	0	0	0	0	0	0	0	0	0	0	0
X5099	0Neutral	Gypsy106	Gypsy	0.06	Background	downstream	Downstream	DownstreamGene	20.95	Background	Background	6.25	0	0	0	0	0	0	0	0	0	0	0	0	0	0	0	0	0	0	0	0	0	0	0	0	0	0	0	0	0	0	0	0	0	0	0	0	0
X24826	0Neutral	Gypsy50	Gypsy	0.06	Background	downstream	Downstream	DownstreamGene	58.13	Background	Background	37.5	0	0	0	0	0	0	0	0	0	0	0	0	0	0	0	0	0	0	0	0	0	100	100	0	0	0	0	0	100	100	0	100	100	100	0	100	100
X1449	0Neutral	Gypsy13	Gypsy	0.06	Background	downstream	Downstream	DownstreamGene	38.05	Background	Background	3.13	0	0	0	0	0	0	0	0	0	0	0	0	0	0	0	0	0	0	0	0	0	0	0	0	0	0	0	0	0	0	0	0	0	0	0	0	100
X15196	0Neutral	Gypsy17	Gypsy	0.06	Background	downstream	Downstream	DownstreamGene	54.04	Background	Background	18.75	6.25	0	0	0	0	100	0	0	0	0	0	0	0	0	0	0	0	0	0	0	0	0	0	0	0	0	100	0	100	0	0	0	0	100	0	0	0
X13305	0Neutral	Gypsy31	Gypsy	0.06	Background	downstream	Downstream	DownstreamGene	61.64	Background	Background	0	6.25	0	0	0	0	0	0	0	0	0	0	0	0	100	0	0	0	0	0	0	0	0	0	0	0	0	0	0	0	0	0	0	0	0	0	0	0
X25371	0Neutral	Gypsy73	Gypsy	0.06	Background	downstream	Downstream	DownstreamGene	43.6	Background	Background	0	6.25	0	0	0	0	0	0	0	0	0	0	0	0	0	0	0	100	0	0	0	0	0	0	0	0	0	0	0	0	0	0	0	0	0	0	0	0
X19821	0Neutral	Gypsy31	Gypsy	0.06	Background	downstream	Downstream	DownstreamGene	58.58	Background	Background	18.75	0	0	0	0	0	0	0	0	0	0	0	0	0	0	0	0	0	100	0	0	0	0	0	0	0	0	0	0	0	100	0	100	0	100	0	0	100
X24249	0Neutral	Gypsy34	Gypsy	0.06	Background	downstream	Downstream	DownstreamGene	68.08	Background	Background	18.75	0	0	0	0	0	0	0	0	0	0	0	0	0	0	0	0	0	0	0	0	0	0	0	0	0	0	0	0	0	100	0	0	0	0	100	100	100
X3044	0Neutral	Gypsy5	Gypsy	0.06	Background	downstream	Downstream	DownstreamGene	62.98	Background	Background	6.25	0	0	0	0	0	0	0	0	0	0	0	0	0	0	0	0	0	0	0	0	0	0	0	0	0	0	0	0	0	0	0	0	0	0	0	0	0
X3854	0Neutral	Gypsy6	Gypsy	0.06	Background	downstream	Downstream	DownstreamGene	75.74	Background	Background	0	0	0	0	0	0	0	0	0	0	0	0	0	0	0	0	0	0	0	0	0	0	0	0	0	0	0	0	0	0	0	0	0	0	0	0	0	0
X20044	0Neutral	Gypsy67	Gypsy	0.06	Background	downstream	Downstream	DownstreamGene	38.92	Background	Background	31.25	0	0	0	0	0	0	0	0	0	0	0	0	0	0	0	0	0	0	0	0	0	100	0	0	0	0	0	0	0	100	0	0	0	100	100	100	100
X19285	0Neutral	Gypsy3	Gypsy	0.06	Background	downstream	Downstream	DownstreamGene	27.84	Background	Background	21.88	0	0	0	0	0	0	0	0	0	0	0	0	0	0	0	0	0	0	0	100	0	0	0	0	0	0	0	0	0	0	0	0	0	0	0	0	100
X17328	0Neutral	Gypsy56	Gypsy	0.06	Background	downstream	Downstream	DownstreamGene	32.6	Background	Background	12.5	0	0	0	0	0	0	0	0	0	0	0	0	0	0	0	0	0	0	0	0	0	0	0	0	0	0	100	0	0	100	0	0	0	0	0	0	0
X2363	0Neutral	Gypsy5	Gypsy	0.06	Background	downstream	Downstream	DownstreamGene	16.46	Background	Background	9.38	0	0	0	0	0	0	0	0	0	0	0	0	0	0	0	0	0	0	0	0	0	0	0	0	100	100	0	100	0	0	0	0	0	0	0	0	0
X8769	0Neutral	Gypsy26	Gypsy	0.06	Background	downstream	Downstream	DownstreamGene	12.81	Background	Background	3.13	0	0	0	0	0	0	0	0	0	0	0	0	0	0	0	0	0	0	0	0	0	0	0	0	0	0	0	0	0	100	0	0	0	0	0	0	0
X68	0Neutral	Gypsy79	Gypsy	0.06	Background	downstream	Downstream	DownstreamGene	81.58	Background	Background	3.13	0	0	0	0	0	0	0	0	0	0	0	0	0	0	0	0	0	0	0	0	0	0	0	0	0	0	0	0	0	0	0	0	0	0	0	0	0
X13939	balancing	Gypsy68	Gypsy	0.06	Background	downstream	Downstream	DownstreamGene	39.59	Background	Background	21.88	0	0	0	0	0	0	0	0	0	0	0	0	0	0	0	0	0	100	0	0	0	0	0	0	0	0	0	0	0	0	0	0	0	0	0	0	100
X10279	0Neutral	Gypsy31	Gypsy	0.06	Background	downstream	Downstream	UpstreamGene	131.55	Background	Background	3.13	0	0	0	0	0	0	0	0	0	0	0	0	0	0	0	0	0	0	0	0	0	0	0	0	0	0	0	0	0	0	0	0	0	0	0	0	0
X4016	0Neutral	Gypsy5	Gypsy	0.06	Background	downstream	Downstream	UpstreamGene	165.15	Background	Background	12.5	0	0	0	0	0	0	0	0	0	0	0	0	0	0	0	0	0	100	0	0	100	0	0	0	0	0	0	0	0	100	100	0	0	0	0	0	0
X8373	0Neutral	Gypsy21	Gypsy	0.06	Background	downstream	Downstream	UpstreamGene	125.68	Background	Background	18.75	6.25	0	0	0	0	0	0	0	0	0	0	0	0	100	0	0	0	0	0	0	0	0	100	100	100	0	0	0	100	0	0	0	0	0	0	0	0
X25629	0Neutral	Gypsy13	Gypsy	0.06	Background	downstream	Downstream	UpstreamGene	86.66	Background	Background	3.13	0	0	0	0	0	0	0	0	0	0	0	0	0	0	0	0	0	0	0	0	0	0	0	0	0	0	0	0	0	0	0	0	0	0	100	0	0
X4529	0Neutral	Gypsy71	Gypsy	0.06	Background	downstream	Downstream	UpstreamGene	41.99	Background	Background	12.5	0	0	0	0	0	0	0	0	0	0	0	0	0	0	0	0	0	0	0	0	0	0	0	0	0	0	0	0	0	0	0	0	0	100	100	100	100
X1758	0Neutral	Gypsy95	Gypsy	0.06	Background	downstream	Downstream	UpstreamGene	109.64	Background	Background	3.13	0	0	0	0	0	0	0	0	0	0	0	0	0	0	0	0	0	0	0	0	0	0	0	0	0	0	0	0	0	0	0	0	0	0	0	0	0
X15214	0Neutral	Gypsy15	Gypsy	0.06	Background	downstream	Downstream	UpstreamGene	39.34	Background	Background	3.13	6.25	0	0	0	0	100	0	0	0	0	0	0	0	0	0	0	0	0	0	0	0	0	0	0	0	0	0	0	0	0	0	0	0	0	100	0	0
X9152	0Neutral	Gypsy31	Gypsy	0.06	Background	downstream	Downstream	UpstreamGene	91.85	Background	Background	31.25	0	0	0	0	0	0	0	0	0	0	0	0	0	0	0	0	0	100	0	100	0	0	0	0	0	100	0	100	0	0	100	100	0	100	100	0	100
X17856	0Neutral	Gypsy31	Gypsy	0.06	Background	downstream	Downstream	UpstreamGene	64.82	Background	Background	3.13	0	0	0	0	0	0	0	0	0	0	0	0	0	0	0	0	0	0	0	0	0	0	0	0	0	0	0	0	0	0	100	0	0	0	0	0	0
X9995	0Neutral	Gypsy5	Gypsy	0.06	Background	downstream	Downstream	UpstreamGene	129.33	Background	Background	3.13	0	0	0	0	0	0	0	0	0	0	0	0	0	0	0	0	0	0	0	0	0	0	0	100	0	0	0	0	0	0	0	0	0	0	0	0	0
X9552	0Neutral	Gypsy96	Gypsy	0.06	Background	downstream	Downstream	UpstreamGene	117.04	Background	Background	3.13	0	0	0	0	0	0	0	0	0	0	0	0	0	0	0	0	0	0	0	0	100	0	0	0	0	0	0	0	0	0	0	0	0	0	0	0	0
X10656	0Neutral	Gypsy65	Gypsy	0.06	Background	downstream	Downstream	UpstreamGene	38.24	Background	Background	9.38	0	0	0	0	0	0	0	0	0	0	0	0	0	0	0	0	0	0	100	100	0	100	0	0	0	0	0	0	0	0	0	0	0	0	0	0	0
X5714	0Neutral	Gypsy107	Gypsy	0.06	Background	downstream	Downstream	UpstreamGene	24.9	Background	Background	0	0	0	0	0	0	0	0	0	0	0	0	0	0	0	0	0	0	0	0	0	0	0	0	0	0	0	0	0	0	0	0	0	0	0	0	0	0
X23205	0Neutral	Gypsy60	Gypsy	0.06	Background	downstream	Downstream	UpstreamGene	36.62	Background	Background	15.63	0	0	0	0	0	0	0	0	0	0	0	0	0	0	0	0	0	0	0	0	0	0	0	0	0	0	0	0	0	0	0	0	0	0	0	0	100
X15629	balancing	Gypsy5	Gypsy	0.06	Background	downstream	Downstream	UpstreamGene	46.73	Background	Background	25	0	0	0	0	0	0	0	0	0	0	0	0	0	0	0	0	0	0	0	100	0	0	0	0	0	0	100	0	0	100	0	100	0	0	100	0	0
X9151	divergent	Gypsy31	Gypsy	0.06	Background	downstream	Downstream	UpstreamGene	93.06	Background	Background	21.88	0	0	0	0	0	0	0	0	0	0	0	0	0	0	0	0	0	0	0	0	0	100	100	100	100	0	0	0	100	0	0	0	0	0	0	0	0
X9492	divergent	Gypsy66	Gypsy	0.06	Background	downstream	Downstream	UpstreamGene	38.34	Background	Background	15.63	0	0	0	0	0	0	0	0	0	0	0	0	0	0	0	0	0	0	0	0	0	0	0	0	0	0	0	0	0	0	0	0	0	0	0	0	0
X8975	0Neutral	Gypsy23	Gypsy	0.06	Background	downstream	Downstream	WithinGene	94.16	Background	Background	28.13	0	0	0	0	0	0	0	0	0	0	0	0	0	0	0	0	0	100	0	0	0	100	100	100	100	0	0	0	0	100	0	0	0	0	0	0	0
X41	0Neutral	Gypsy75	Gypsy	0.06	Background	downstream	Downstream	WithinGene	45.1	Background	Background	0	12.5	0	0	0	0	0	0	0	0	0	0	0	0	100	0	100	0	0	0	0	0	0	0	0	0	0	0	0	0	0	0	0	0	0	0	0	0
X22994	0Neutral	Gypsy15	Gypsy	0.06	Background	downstream	Downstream	WithinGene	16.12	Background	Background	3.13	0	0	0	0	0	0	0	0	0	0	0	0	0	0	0	0	0	0	0	0	0	0	0	0	0	0	0	0	0	0	0	0	0	0	0	100	0
X24612	0Neutral	Gypsy39	Gypsy	0.06	Background	downstream	Downstream	WithinGene	47.94	Background	Background	3.13	0	0	0	0	0	0	0	0	0	0	0	0	0	0	0	0	0	100	0	0	0	0	0	0	0	0	0	0	0	0	0	0	0	0	0	0	0
X9204	0Neutral	Gypsy82	Gypsy	0.06	Background	downstream	Downstream	WithinGene	50.69	Background	Background	6.25	0	0	0	0	0	0	0	0	0	0	0	0	0	0	0	0	0	0	0	0	0	0	0	0	0	0	0	0	0	0	0	100	100	0	0	0	0
X11260	0Neutral	Gypsy68	Gypsy	0.06	Background	downstream	Downstream	WithinGene	40.98	Background	Background	25	0	0	0	0	0	0	0	0	0	0	0	0	0	0	0	0	0	100	0	100	100	0	0	0	0	0	0	0	0	0	100	0	100	0	100	100	100
X2905	0Neutral	Gypsy21	Gypsy	0.06	Background	downstream	Downstream	WithinGene	5.39	Background	Background	3.13	0	0	0	0	0	0	0	0	0	0	0	0	0	0	0	0	0	0	0	0	0	0	0	0	0	0	0	0	0	0	0	0	0	100	0	0	0
X26111	0Neutral	Gypsy79	Gypsy	0.06	Background	downstream	Downstream	WithinGene	49.19	Background	Background	21.88	0	0	0	0	0	0	0	0	0	0	0	0	0	0	0	0	0	0	0	0	0	100	0	0	100	0	0	0	0	0	0	0	0	0	0	0	100
X18539	0Neutral	Gypsy17	Gypsy	0.06	Background	downstream	Downstream	WithinGene	27.46	Background	Background	15.63	6.25	0	0	0	0	0	0	0	0	0	0	0	0	0	100	0	0	0	0	0	0	0	0	0	0	0	0	0	0	0	0	0	100	100	0	0	100
X18716	0Neutral	Gypsy4	Gypsy	0.06	Background	downstream	Downstream	WithinGene	70.99	Background	Background	6.25	0	0	0	0	0	0	0	0	0	0	0	0	0	0	0	0	0	0	0	0	0	0	0	0	0	0	0	0	0	0	0	100	100	0	0	0	0
X18372	0Neutral	Gypsy4	Gypsy	0.06	Background	downstream	Downstream	WithinGene	47.81	Background	Background	15.63	0	0	0	0	0	0	0	0	0	0	0	0	0	0	0	0	0	0	100	100	0	100	0	100	0	0	0	0	0	100	0	0	0	0	0	0	0
X6629	0Neutral	Gypsy61	Gypsy	0.06	Background	downstream	Downstream	WithinGene	37.16	Background	Background	15.63	0	0	0	0	0	0	0	0	0	0	0	0	0	0	0	0	0	0	0	0	0	0	0	0	100	0	0	0	0	0	0	100	0	100	0	100	0
X18479	0Neutral	Gypsy17	Gypsy	0.06	Background	downstream	Downstream	WithinGene	40.32	Background	Background	6.25	0	0	0	0	0	0	0	0	0	0	0	0	0	0	0	0	0	0	0	0	0	0	0	0	0	0	0	0	0	0	0	0	0	0	0	0	0
X14960	0Neutral	Gypsy17	Gypsy	0.06	Background	downstream	Downstream	WithinGene	20.66	Background	Background	3.13	0	0	0	0	0	0	0	0	0	0	0	0	0	0	0	0	0	0	0	0	0	0	0	0	0	0	0	0	0	0	0	0	0	0	0	0	0
X26034	0Neutral	Gypsy39	Gypsy	0.06	Background	downstream	Downstream	WithinGene	24.54	Background	Background	3.13	0	0	0	0	0	0	0	0	0	0	0	0	0	0	0	0	0	0	0	0	0	0	0	0	0	0	0	0	0	0	0	0	0	0	0	100	0
X8756	0Neutral	Gypsy60	Gypsy	0.06	Background	downstream	Downstream	WithinGene	15.59	Background	Background	3.13	0	0	0	0	0	0	0	0	0	0	0	0	0	0	0	0	0	0	0	0	0	0	0	0	0	0	0	0	0	0	100	0	0	0	0	0	0
X16706	0Neutral	Gypsy79	Gypsy	0.06	Background	downstream	Downstream	WithinGene	29.33	Background	Background	3.13	0	0	0	0	0	0	0	0	0	0	0	0	0	0	0	0	0	0	0	0	0	0	0	0	0	0	0	0	100	0	0	0	0	0	0	0	0
X22988	0Neutral	Gypsy17	Gypsy	0.06	Background	downstream	Downstream	WithinGene	30.71	Background	Background	12.5	12.5	0	0	0	0	0	0	0	0	0	0	0	0	100	100	0	0	0	0	0	0	0	0	0	0	0	0	0	0	0	0	0	0	0	100	100	100
X8979	0Neutral	Gypsy23	Gypsy	0.06	Background	downstream	Downstream	WithinGene	49.18	Background	Background	28.13	0	0	0	0	0	0	0	0	0	0	0	0	0	0	0	0	0	100	0	0	0	100	100	100	100	0	0	0	0	100	0	0	0	0	0	0	0
X15643	0Neutral	Gypsy5	Gypsy	0.06	Background	downstream	Downstream	WithinGene	42.71	Background	Background	3.13	0	0	0	0	0	0	0	0	0	0	0	0	0	0	0	0	0	0	0	0	0	0	0	0	0	0	0	0	0	0	0	0	100	0	0	0	0
X9205	balancing	Gypsy82	Gypsy	0.06	Background	downstream	Downstream	WithinGene	50.71	Background	Background	34.38	6.25	0	0	0	0	100	0	0	0	0	0	0	0	0	0	0	0	0	0	0	0	0	100	0	100	100	0	100	0	0	100	100	0	0	100	100	0
X21923	balancing	Gypsy17	Gypsy	0.06	Background	downstream	Downstream	WithinGene	20.52	Background	Background	15.63	0	0	0	0	0	0	0	0	0	0	0	0	0	0	0	0	0	0	0	100	0	0	0	0	0	0	0	0	0	0	0	0	0	0	0	0	0
X11447	0Neutral	Gypsy44	Gypsy	0.06	Background	upstream	Upstream	DownstreamGene	43.93	Background	Background	6.25	12.5	0	0	0	0	0	0	100	100	0	0	0	0	0	0	0	0	0	0	0	0	0	0	0	0	0	0	0	0	0	100	0	0	0	0	0	0
X12306	0Neutral	Gypsy4	Gypsy	0.06	Background	upstream	Upstream	DownstreamGene	29.33	Background	Background	12.5	12.5	0	0	0	0	0	0	0	0	0	100	100	0	0	0	0	0	0	0	0	0	0	0	0	0	100	100	100	0	0	100	0	0	0	0	0	0
X10753	0Neutral	Gypsy19	Gypsy	0.06	Background	upstream	Upstream	DownstreamGene	65.67	Background	Background	6.25	0	0	0	0	0	0	0	0	0	0	0	0	0	0	0	0	0	0	0	0	0	0	0	0	0	0	0	0	0	0	0	0	0	0	0	100	100
X15891	0Neutral	Gypsy20	Gypsy	0.06	Background	upstream	Upstream	DownstreamGene	65.15	Background	Background	3.13	0	0	0	0	0	0	0	0	0	0	0	0	0	0	0	0	0	0	0	0	0	0	0	0	0	0	0	0	0	0	0	0	0	0	0	100	0
X19331	0Neutral	Gypsy4	Gypsy	0.06	Background	upstream	Upstream	DownstreamGene	38.87	Background	Background	18.75	0	0	0	0	0	0	0	0	0	0	0	0	0	0	0	0	0	0	0	0	0	0	100	0	0	0	0	0	100	100	0	0	0	0	0	0	0
X18203	0Neutral	Gypsy12	Gypsy	0.06	Background	upstream	Upstream	DownstreamGene	75.51	Background	Background	3.13	0	0	0	0	0	0	0	0	0	0	0	0	0	0	0	0	0	0	0	0	0	0	0	0	0	0	0	0	0	0	0	0	0	0	0	100	0
X25622	0Neutral	Gypsy11	Gypsy	0.06	Background	upstream	Upstream	DownstreamGene	77.45	Background	Background	28.13	6.25	0	0	0	100	0	0	0	0	0	0	0	0	0	0	0	0	0	0	0	0	0	0	0	0	0	100	0	100	0	0	100	0	0	0	0	100
X8985	0Neutral	Gypsy23	Gypsy	0.06	Background	upstream	Upstream	DownstreamGene	56.13	Background	Background	25	0	0	0	0	0	0	0	0	0	0	0	0	0	0	0	0	0	0	0	0	100	100	0	100	0	0	100	0	0	0	0	100	0	0	0	0	0
X25116	0Neutral	Gypsy40	Gypsy	0.06	Background	upstream	Upstream	DownstreamGene	49.91	Background	Background	3.13	0	0	0	0	0	0	0	0	0	0	0	0	0	0	0	0	0	0	0	0	0	0	0	0	0	0	0	0	0	0	0	0	0	0	0	0	0
X23309	0Neutral	Gypsy36	Gypsy	0.06	Background	upstream	Upstream	DownstreamGene	53.81	Background	Background	12.5	6.25	0	0	0	0	0	0	0	0	0	0	0	0	0	0	0	100	0	0	0	0	100	0	100	0	0	0	0	0	0	0	0	0	0	0	0	0
X8767	0Neutral	Gypsy42	Gypsy	0.06	Background	upstream	Upstream	DownstreamGene	46.22	Background	Background	0	6.25	0	0	0	0	0	0	0	0	0	0	0	0	100	0	0	0	0	0	0	0	0	0	0	0	0	0	0	0	0	0	0	0	0	0	0	0
X10968	divergent	Gypsy100	Gypsy	0.06	Background	upstream	Upstream	DownstreamGene	21.63	Background	Background	31.25	0	0	0	0	0	0	0	0	0	0	0	0	0	0	0	0	0	0	0	0	0	100	100	100	100	100	0	100	0	0	0	0	100	100	0	100	100
X11870	divergent	Gypsy8	Gypsy	0.06	Background	upstream	Upstream	DownstreamGene	82.63	Background	Background	25	0	0	0	0	0	0	0	0	0	0	0	0	0	0	0	0	0	100	100	0	0	0	0	0	0	0	0	0	100	100	100	0	0	0	0	0	100
X3836	divergent	Gypsy14	Gypsy	0.06	Background	upstream	Upstream	DownstreamGene	69.15	Background	Background	9.38	0	0	0	0	0	0	0	0	0	0	0	0	0	0	0	0	0	0	0	0	0	0	0	100	0	0	0	0	0	0	0	0	100	0	100	0	0
X15887	divergent	Gypsy20	Gypsy	0.06	Background	upstream	Upstream	DownstreamGene	44.88	Background	Background	15.63	0	0	0	0	0	0	0	0	0	0	0	0	0	0	0	0	0	0	0	0	0	0	0	0	0	0	0	0	0	0	0	0	0	0	0	0	0
X15042	0Neutral	Gypsy7	Gypsy	0.06	Background	upstream	Upstream	UpstreamGene	83.3	Background	Background	0	0	0	0	0	0	0	0	0	0	0	0	0	0	0	0	0	0	0	0	0	0	0	0	0	0	0	0	0	0	0	0	0	0	0	0	0	0
X15045	0Neutral	Gypsy7	Gypsy	0.06	Background	upstream	Upstream	UpstreamGene	31.56	Background	Background	25	12.5	0	0	0	100	0	0	0	0	0	0	0	0	100	0	0	0	0	0	0	100	0	0	0	0	100	100	100	100	0	0	0	0	0	0	0	0
X6390	0Neutral	Gypsy17	Gypsy	0.06	Background	upstream	Upstream	UpstreamGene	63.06	Background	Background	18.75	0	0	0	0	0	0	0	0	0	0	0	0	0	0	0	0	0	0	0	0	0	0	0	0	0	0	0	0	0	0	0	0	0	100	0	100	0
X732	0Neutral	Gypsy4	Gypsy	0.06	Background	upstream	Upstream	UpstreamGene	53.06	Background	Background	15.63	0	0	0	0	0	0	0	0	0	0	0	0	0	0	0	0	0	0	0	0	0	100	0	0	0	0	0	0	0	0	0	0	0	0	0	0	0
X4065	0Neutral	Gypsy2	Gypsy	0.06	Background	upstream	Upstream	UpstreamGene	97.97	Background	Background	3.13	0	0	0	0	0	0	0	0	0	0	0	0	0	0	0	0	0	0	0	0	0	0	0	0	0	0	0	0	0	0	0	0	100	0	0	0	0
X5573	0Neutral	Gypsy5	Gypsy	0.06	Background	upstream	Upstream	UpstreamGene	67.54	Background	Background	3.13	0	0	0	0	0	0	0	0	0	0	0	0	0	0	0	0	0	0	0	0	0	0	0	0	0	0	0	0	0	0	0	0	0	0	0	0	0
X6247	0Neutral	Gypsy17	Gypsy	0.06	Background	upstream	Upstream	UpstreamGene	36.5	Background	Background	3.13	0	0	0	0	0	0	0	0	0	0	0	0	0	0	0	0	0	0	0	0	0	0	0	0	0	0	0	0	0	0	0	0	0	0	0	0	0
X21507	0Neutral	Gypsy7	Gypsy	0.06	Background	upstream	Upstream	UpstreamGene	38.16	Background	Background	3.13	0	0	0	0	0	0	0	0	0	0	0	0	0	0	0	0	0	0	0	0	0	100	0	0	0	0	0	0	0	0	0	0	0	0	0	0	0
X15998	divergent	Gypsy10	Gypsy	0.06	Background	upstream	Upstream	UpstreamGene	78.49	Background	Background	15.63	0	0	0	0	0	0	0	0	0	0	0	0	0	0	0	0	0	0	0	0	0	0	0	0	0	100	0	100	0	100	0	0	100	0	0	0	0
X7911	0Neutral	hAT17	hAT	0.02	Background	upstream	Upstream	WithinGene	35.45	Background	Background	0	0	0	0	0	0	0	0	0	0	0	0	0	0	0	0	0	0	0	0	0	0	0	0	0	0	0	0	0	0	0	0	0	0	0	0	0	0
X1343	0Neutral	hAT29	hAT	0.02	Background	upstream	Upstream	WithinGene	58.63	Background	Background	3.13	0	0	0	0	0	0	0	0	0	0	0	0	0	0	0	0	0	0	0	0	0	100	0	0	0	0	0	0	0	0	0	0	0	0	0	0	0
X22282	0Neutral	hAT50	hAT	0.02	Background	upstream	Upstream	WithinGene	41.04	Background	Background	21.88	0	0	0	0	0	0	0	0	0	0	0	0	0	0	0	0	0	0	0	0	0	100	100	100	100	0	0	0	0	0	0	0	0	100	100	0	0
X10462	0Neutral	hAT35	hAT	0.02	Background	upstream	Upstream	WithinGene	44.63	Background	Background	3.13	0	0	0	0	0	0	0	0	0	0	0	0	0	0	0	0	0	0	0	0	0	0	0	0	0	0	0	0	0	0	0	0	0	0	0	0	0
X16719	0Neutral	hAT54	hAT	0.02	Background	upstream	Upstream	WithinGene	43.69	Background	Background	3.13	0	0	0	0	0	0	0	0	0	0	0	0	0	0	0	0	0	0	0	0	0	0	0	0	0	0	0	0	0	0	100	0	0	0	0	0	0
X2247	0Neutral	hAT62	hAT	0.02	Background	upstream	Upstream	WithinGene	34.28	Background	Background	3.13	0	0	0	0	0	0	0	0	0	0	0	0	0	0	0	0	0	0	0	0	0	0	0	0	0	0	0	0	0	0	100	0	0	0	0	0	0
X15135	divergent	hAT59	hAT	0.02	Background	upstream	Upstream	WithinGene	37.87	Background	Background	18.75	0	0	0	0	0	0	0	0	0	0	0	0	0	0	0	0	0	0	0	0	100	0	0	0	0	0	0	0	0	0	0	0	0	100	0	0	0
X13903	divergent	hAT63	hAT	0.02	Background	upstream	Upstream	WithinGene	32.97	Background	Background	9.38	0	0	0	0	0	0	0	0	0	0	0	0	0	0	0	0	0	0	0	0	0	0	0	0	0	0	100	0	0	0	0	0	0	0	0	0	0
X24824	0Neutral	hAT56	hAT	0.02	Background	downstream	Downstream	DownstreamGene	35.99	Background	Background	6.25	0	0	0	0	0	0	0	0	0	0	0	0	0	0	0	0	0	100	100	0	0	0	0	0	0	0	0	0	0	0	0	0	0	0	0	0	0
X13620	0Neutral	hAT71	hAT	0.02	Background	downstream	Downstream	DownstreamGene	36.01	Background	Background	0	0	0	0	0	0	0	0	0	0	0	0	0	0	0	0	0	0	0	0	0	0	0	0	0	0	0	0	0	0	0	0	0	0	0	0	0	0
X5397	0Neutral	hAT9	hAT	0.02	Background	downstream	Downstream	DownstreamGene	65.37	Background	Background	3.13	0	0	0	0	0	0	0	0	0	0	0	0	0	0	0	0	0	0	0	0	0	0	0	0	0	0	0	0	0	0	0	0	0	0	0	0	0
X22008	0Neutral	hAT47	hAT	0.02	Background	downstream	Downstream	DownstreamGene	26.46	Background	Background	9.38	0	0	0	0	0	0	0	0	0	0	0	0	0	0	0	0	0	100	100	0	0	0	0	0	0	0	0	0	0	0	0	0	0	0	0	0	0
X20722	0Neutral	hAT70	hAT	0.02	Background	downstream	Downstream	DownstreamGene	61.05	Background	Background	9.38	0	0	0	0	0	0	0	0	0	0	0	0	0	0	0	0	0	0	0	0	0	0	0	0	0	0	0	0	0	100	100	100	0	0	0	0	0
X9052	0Neutral	hAT23	hAT	0.02	Background	downstream	Downstream	DownstreamGene	57.03	Background	Background	31.25	12.5	0	0	0	0	0	0	0	0	0	0	0	0	100	0	100	0	0	0	0	0	0	0	100	100	0	0	0	0	0	100	0	0	0	0	100	100
X19068	0Neutral	hAT3	hAT	0.02	Background	downstream	Downstream	DownstreamGene	31.21	Background	Background	25	12.5	0	0	0	0	0	0	0	0	0	0	0	0	100	0	100	0	0	0	0	100	0	100	100	0	0	0	0	0	100	0	100	0	0	0	100	100
X26461	0Neutral	hAT64	hAT	0.02	Background	downstream	Downstream	DownstreamGene	50.21	Background	Background	21.88	6.25	0	0	0	0	0	0	0	0	0	0	100	0	0	0	0	0	0	0	0	0	0	100	100	0	0	0	0	0	100	0	0	100	0	100	0	0
X2661	0Neutral	hAT29	hAT	0.02	Background	downstream	Downstream	DownstreamGene	3	Background	Background	12.5	6.25	0	0	0	100	0	0	0	0	0	0	0	0	0	0	0	0	100	0	0	0	0	0	0	0	0	0	0	0	0	0	0	0	100	0	0	0
X18330	0Neutral	hAT33	hAT	0.02	Background	downstream	Downstream	DownstreamGene	63.7	Background	Background	28.13	0	0	0	0	0	0	0	0	0	0	0	0	0	0	0	0	0	0	100	0	0	100	100	0	0	0	100	0	0	0	0	0	0	0	0	0	0
X14482	0Neutral	hAT56	hAT	0.02	Background	downstream	Downstream	DownstreamGene	55.61	Background	Background	18.75	0	0	0	0	0	0	0	0	0	0	0	0	0	0	0	0	0	0	0	0	0	0	0	0	0	100	0	100	100	0	0	0	0	0	0	0	0
X24808	0Neutral	hAT30	hAT	0.02	Background	downstream	Downstream	DownstreamGene	65.7	Background	Background	6.25	0	0	0	0	0	0	0	0	0	0	0	0	0	0	0	0	0	0	0	0	0	0	0	0	0	0	0	0	0	0	0	0	0	0	0	0	0
X8926	0Neutral	hAT84	hAT	0.02	Background	downstream	Downstream	DownstreamGene	54.98	Background	Background	6.25	0	0	0	0	0	0	0	0	0	0	0	0	0	0	0	0	0	0	0	0	0	0	0	0	0	0	0	0	0	0	0	0	0	0	0	0	0
X10232	0Neutral	hAT86	hAT	0.02	Background	downstream	Downstream	DownstreamGene	58.88	Background	Background	3.13	0	0	0	0	0	0	0	0	0	0	0	0	0	0	0	0	0	0	0	0	0	0	0	0	0	0	0	0	0	0	0	0	0	0	0	0	100
X5293	0Neutral	hAT67	hAT	0.02	Background	downstream	Downstream	DownstreamGene	32.83	Background	Background	28.13	0	0	0	0	0	0	0	0	0	0	0	0	0	0	0	0	0	100	0	0	0	0	0	100	100	100	0	100	0	0	100	0	0	0	100	100	0
X25538	0Neutral	hAT17	hAT	0.02	Background	downstream	Downstream	DownstreamGene	35.81	Background	Background	21.88	0	0	0	0	0	0	0	0	0	0	0	0	0	0	0	0	0	0	0	0	0	0	0	0	0	100	100	100	100	0	0	0	0	0	0	0	0
X2660	0Neutral	hAT29	hAT	0.02	Background	downstream	Downstream	DownstreamGene	3.46	Background	Background	6.25	0	0	0	0	0	0	0	0	0	0	0	0	0	0	0	0	0	0	0	0	0	0	0	0	0	0	0	0	0	0	0	100	0	0	0	100	0
X8802	0Neutral	hAT11	hAT	0.02	Background	downstream	Downstream	DownstreamGene	33.9	Background	Background	3.13	0	0	0	0	0	0	0	0	0	0	0	0	0	0	0	0	0	0	0	100	0	0	0	0	0	0	0	0	0	0	0	0	0	0	0	0	0
X2264	0Neutral	hAT29	hAT	0.02	Background	downstream	Downstream	DownstreamGene	41.07	Background	Background	3.13	0	0	0	0	0	0	0	0	0	0	0	0	0	0	0	0	0	0	0	0	0	0	0	0	0	0	0	0	0	0	0	0	0	100	0	0	0
X8162	0Neutral	hAT80	hAT	0.02	Background	downstream	Downstream	DownstreamGene	44.51	Background	Background	3.13	0	0	0	0	0	0	0	0	0	0	0	0	0	0	0	0	0	0	0	0	0	0	0	0	0	0	0	0	0	0	0	0	0	0	100	0	0
X26460	0Neutral	hAT64	hAT	0.02	Background	downstream	Downstream	DownstreamGene	31.87	Background	Background	0	0	0	0	0	0	0	0	0	0	0	0	0	0	0	0	0	0	0	0	0	0	0	0	0	0	0	0	0	0	0	0	0	0	0	0	0	0
X3906	0Neutral	hAT7	hAT	0.02	Background	downstream	Downstream	DownstreamGene	65.06	Background	Background	9.38	0	0	0	0	0	0	0	0	0	0	0	0	0	0	0	0	0	0	0	0	0	0	0	0	0	0	0	0	0	0	0	0	0	0	0	0	0
X24259	0Neutral	hAT77	hAT	0.02	Background	downstream	Downstream	DownstreamGene	42.58	Background	Background	3.13	0	0	0	0	0	0	0	0	0	0	0	0	0	0	0	0	0	0	0	0	0	0	0	0	0	0	0	0	0	0	0	0	0	0	0	0	0
X3736	0Neutral	hAT39	hAT	0.02	Background	downstream	Downstream	DownstreamGene	25.04	Background	Background	0	0	0	0	0	0	0	0	0	0	0	0	0	0	0	0	0	0	0	0	0	0	0	0	0	0	0	0	0	0	0	0	0	0	0	0	0	0
X18919	0Neutral	hAT15	hAT	0.02	Background	downstream	Downstream	DownstreamGene	55.79	Background	Background	3.13	0	0	0	0	0	0	0	0	0	0	0	0	0	0	0	0	0	0	0	0	0	100	0	0	0	0	0	0	0	0	0	0	0	0	0	0	0
X13374	divergent	hAT24	hAT	0.02	Background	downstream	Downstream	DownstreamGene	46.94	Background	Background	28.13	0	0	0	0	0	0	0	0	0	0	0	0	0	0	0	0	0	0	0	0	0	0	100	100	100	100	0	100	100	100	100	100	0	0	0	0	0
X23716	divergent	hAT28	hAT	0.02	Background	downstream	Downstream	DownstreamGene	32.12	Background	Background	0	6.25	0	0	0	0	100	0	0	0	0	0	0	0	0	0	0	0	0	0	0	0	0	0	0	0	0	0	0	0	0	0	0	0	0	0	0	0
X16171	divergent	hAT3	hAT	0.02	Background	downstream	Downstream	DownstreamGene	65.8	Background	Background	12.5	0	0	0	0	0	0	0	0	0	0	0	0	0	0	0	0	0	0	0	0	0	0	0	0	0	0	0	0	0	0	0	0	0	0	0	100	0
X8803	divergent	hAT11	hAT	0.02	Background	downstream	Downstream	DownstreamGene	33.94	Background	Background	3.13	0	0	0	0	0	0	0	0	0	0	0	0	0	0	0	0	0	0	0	0	0	0	0	0	0	0	0	0	0	0	0	0	0	0	0	0	0
X20347	0Neutral	hAT7	hAT	0.02	Background	downstream	Downstream	UpstreamGene	62.52	Background	Background	6.25	0	0	0	0	0	0	0	0	0	0	0	0	0	0	0	0	0	0	0	100	100	0	0	0	0	0	0	0	0	0	0	0	0	0	0	0	0
X20046	0Neutral	hAT23	hAT	0.02	Background	downstream	Downstream	UpstreamGene	78.14	Background	Background	0	6.25	0	0	0	0	0	0	0	0	0	0	0	0	0	0	100	0	0	0	0	0	0	0	0	0	0	0	0	0	0	0	0	0	0	0	0	0
X224	0Neutral	hAT81	hAT	0.02	Background	downstream	Downstream	UpstreamGene	81.44	Background	Background	0	0	0	0	0	0	0	0	0	0	0	0	0	0	0	0	0	0	0	0	0	0	0	0	0	0	0	0	0	0	0	0	0	0	0	0	0	0
X6250	0Neutral	hAT23	hAT	0.02	Background	downstream	Downstream	UpstreamGene	27.55	Background	Background	21.88	0	0	0	0	0	0	0	0	0	0	0	0	0	0	0	0	0	0	0	100	0	0	0	0	100	0	100	0	100	0	0	0	100	0	100	0	0
X1762	0Neutral	hAT89	hAT	0.02	Background	downstream	Downstream	UpstreamGene	110.68	Background	Background	28.13	6.25	0	0	0	100	0	0	0	0	0	0	0	0	0	0	0	0	0	0	0	0	0	100	0	0	0	0	0	0	100	100	100	100	0	0	0	0
X4809	0Neutral	hAT82	hAT	0.02	Background	downstream	Downstream	UpstreamGene	110.22	Background	Background	6.25	0	0	0	0	0	0	0	0	0	0	0	0	0	0	0	0	0	0	0	0	0	0	0	0	0	0	0	0	0	0	0	0	0	0	0	0	0
X1244	0Neutral	hAT12	hAT	0.02	Background	downstream	Downstream	UpstreamGene	56.43	Background	Background	3.13	0	0	0	0	0	0	0	0	0	0	0	0	0	0	0	0	0	0	0	0	0	0	0	0	0	0	0	0	0	0	0	0	0	100	0	0	0
X8591	0Neutral	hAT73	hAT	0.02	Background	downstream	Downstream	UpstreamGene	45.86	Background	Background	3.13	0	0	0	0	0	0	0	0	0	0	0	0	0	0	0	0	0	0	0	0	0	0	0	0	0	0	0	0	0	0	0	0	0	100	0	0	0
X837	0Neutral	hAT6	hAT	0.02	Background	downstream	Downstream	UpstreamGene	86.63	Background	Background	3.13	0	0	0	0	0	0	0	0	0	0	0	0	0	0	0	0	0	0	0	0	0	0	0	0	0	0	0	0	0	0	0	0	0	0	0	100	0
X1245	0Neutral	hAT12	hAT	0.02	Background	downstream	Downstream	UpstreamGene	60.8	Background	Background	15.63	0	0	0	0	0	0	0	0	0	0	0	0	0	0	0	0	0	100	0	0	0	0	0	0	0	0	0	0	0	100	0	100	0	0	0	100	0
X711	0Neutral	hAT56	hAT	0.02	Background	downstream	Downstream	UpstreamGene	88.46	Background	Background	3.13	0	0	0	0	0	0	0	0	0	0	0	0	0	0	0	0	0	0	0	0	0	0	100	0	0	0	0	0	0	0	0	0	0	0	0	0	0
X223	0Neutral	hAT81	hAT	0.02	Background	downstream	Downstream	UpstreamGene	80.24	Background	Background	3.13	0	0	0	0	0	0	0	0	0	0	0	0	0	0	0	0	0	0	0	0	0	0	0	0	0	0	0	0	0	0	0	0	0	0	100	0	0
X22531	0Neutral	hAT57	hAT	0.02	Background	downstream	Downstream	UpstreamGene	48.31	Background	Background	3.13	0	0	0	0	0	0	0	0	0	0	0	0	0	0	0	0	0	0	0	0	0	0	0	0	0	0	0	0	0	0	0	0	0	0	100	0	0
X3654	0Neutral	hAT21	hAT	0.02	Background	downstream	Downstream	UpstreamGene	47.66	Background	Background	46.88	12.5	0	0	0	0	0	0	0	0	0	0	0	0	100	100	0	0	100	0	0	100	0	100	100	100	0	0	0	0	100	0	0	100	100	0	100	0
X2990	0Neutral	hAT25	hAT	0.02	Background	downstream	Downstream	UpstreamGene	30.27	Background	Background	0	12.5	0	0	0	0	0	0	0	0	0	0	0	0	100	0	0	100	0	0	0	0	0	0	0	0	0	0	0	0	0	0	0	0	0	0	0	0
X2996	0Neutral	hAT37	hAT	0.02	Background	downstream	Downstream	UpstreamGene	61.61	Background	Background	0	6.25	0	0	0	0	0	0	0	0	0	0	0	0	0	0	0	100	0	0	0	0	0	0	0	0	0	0	0	0	0	0	0	0	0	0	0	0
X2948	0Neutral	hAT90	hAT	0.02	Background	downstream	Downstream	UpstreamGene	87.92	Background	Background	34.38	0	0	0	0	0	0	0	0	0	0	0	0	0	0	0	0	0	100	0	0	0	0	0	0	100	0	0	0	100	100	0	0	100	100	0	0	100
X20914	0Neutral	hAT9	hAT	0.02	Background	downstream	Downstream	UpstreamGene	61.85	Background	Background	25	0	0	0	0	0	0	0	0	0	0	0	0	0	0	0	0	0	0	0	0	0	0	0	0	0	0	0	0	100	0	0	0	0	0	0	0	0
X16020	0Neutral	hAT39	hAT	0.02	Background	downstream	Downstream	UpstreamGene	55.23	Background	Background	6.25	0	0	0	0	0	0	0	0	0	0	0	0	0	0	0	0	0	0	0	0	0	0	0	0	0	0	0	0	0	0	0	0	0	0	0	0	0
X5900	0Neutral	hAT37	hAT	0.02	Background	downstream	Downstream	UpstreamGene	86.33	Background	Background	3.13	0	0	0	0	0	0	0	0	0	0	0	0	0	0	0	0	0	0	0	0	0	0	0	0	100	0	0	0	0	0	0	0	0	0	0	0	0
X22419	0Neutral	hAT28	hAT	0.02	Background	downstream	Downstream	UpstreamGene	32.26	Background	Background	9.38	0	0	0	0	0	0	0	0	0	0	0	0	0	0	0	0	0	0	0	0	0	0	0	0	0	100	0	100	0	0	100	0	0	0	0	0	0
X2249	0Neutral	hAT62	hAT	0.02	Background	downstream	Downstream	UpstreamGene	49.51	Background	Background	6.25	0	0	0	0	0	0	0	0	0	0	0	0	0	0	0	0	0	0	0	0	0	0	0	0	0	0	0	0	0	0	100	100	0	0	0	0	0
X11017	0Neutral	hAT9	hAT	0.02	Background	downstream	Downstream	UpstreamGene	48.21	Background	Background	3.13	0	0	0	0	0	0	0	0	0	0	0	0	0	0	0	0	0	0	0	0	0	0	0	0	100	0	0	0	0	0	0	0	0	0	0	0	0
X11890	0Neutral	hAT66	hAT	0.02	Background	downstream	Downstream	UpstreamGene	71.83	Background	Background	0	6.25	0	0	0	0	0	0	0	0	0	0	100	0	0	0	0	0	0	0	0	0	0	0	0	0	0	0	0	0	0	0	0	0	0	0	0	0
X4578	0Neutral	hAT19	hAT	0.02	Background	downstream	Downstream	UpstreamGene	83.22	Background	Background	3.13	0	0	0	0	0	0	0	0	0	0	0	0	0	0	0	0	0	0	0	0	0	0	0	0	0	0	0	0	0	0	0	0	0	0	0	0	0
X581	0Neutral	hAT91	hAT	0.02	Background	downstream	Downstream	UpstreamGene	80.25	Background	Background	3.13	0	0	0	0	0	0	0	0	0	0	0	0	0	0	0	0	0	0	0	0	0	0	0	0	0	0	0	0	100	0	0	0	0	0	0	0	0
X20011	balancing	hAT9	hAT	0.02	Background	downstream	Downstream	UpstreamGene	39.61	Background	Background	9.38	0	0	0	0	0	0	0	0	0	0	0	0	0	0	0	0	0	0	0	0	0	0	0	0	0	100	0	100	100	0	0	0	0	0	0	0	0
X21708	divergent	hAT76	hAT	0.02	Background	downstream	Downstream	UpstreamGene	58.9	Background	Background	6.25	0	0	0	0	0	0	0	0	0	0	0	0	0	0	0	0	0	0	0	0	0	0	0	0	0	0	0	0	0	0	0	0	0	0	0	0	0
X9109	divergent	hAT46	hAT	0.02	Background	downstream	Downstream	UpstreamGene	64.02	Background	Background	25	0	0	0	0	0	0	0	0	0	0	0	0	0	0	0	0	0	0	0	100	0	0	100	0	0	100	100	100	100	0	0	100	0	0	0	100	0
X2981	divergent	hAT24	hAT	0.02	Background	downstream	Downstream	UpstreamGene	60.47	Background	Background	15.63	0	0	0	0	0	0	0	0	0	0	0	0	0	0	0	0	0	0	0	100	0	0	0	0	100	0	100	0	0	0	0	0	0	0	0	0	0
X8445	divergent	hAT19	hAT	0.02	Background	downstream	Downstream	UpstreamGene	39.48	Background	Background	0	0	0	0	0	0	0	0	0	0	0	0	0	0	0	0	0	0	0	0	0	0	0	0	0	0	0	0	0	0	0	0	0	0	0	0	0	0
X8156	0Neutral	hAT43	hAT	0.02	Background	downstream	Downstream	WithinGene	58.16	Background	Background	15.63	0	0	0	0	0	0	0	0	0	0	0	0	0	0	0	0	0	100	0	0	100	0	0	0	0	0	0	0	0	0	0	0	0	0	0	0	0
X4776	0Neutral	hAT79	hAT	0.02	Background	downstream	Downstream	WithinGene	43.41	Background	Background	6.25	6.25	0	0	0	0	0	0	0	0	0	0	0	0	100	0	0	0	0	0	0	0	100	0	0	100	0	0	0	0	0	0	0	0	0	0	0	0
X12632	0Neutral	hAT4	hAT	0.02	Background	downstream	Downstream	WithinGene	43.81	Background	Background	28.13	0	0	0	0	0	0	0	0	0	0	0	0	0	0	0	0	0	0	0	0	0	0	0	0	0	100	100	100	100	100	0	0	0	100	0	0	0
X16520	0Neutral	hAT70	hAT	0.02	Background	downstream	Downstream	WithinGene	35.5	Background	Background	28.13	0	0	0	0	0	0	0	0	0	0	0	0	0	0	0	0	0	0	0	0	0	0	0	100	0	0	100	0	100	100	0	100	0	0	100	0	100
X17519	0Neutral	hAT79	hAT	0.02	Background	downstream	Downstream	WithinGene	13.75	Background	Background	9.38	0	0	0	0	0	0	0	0	0	0	0	0	0	0	0	0	0	0	0	0	0	0	0	0	0	0	0	0	0	100	0	0	0	0	0	0	0
X3249	0Neutral	hAT20	hAT	0.02	Background	downstream	Downstream	WithinGene	26.89	Background	Background	6.25	0	0	0	0	0	0	0	0	0	0	0	0	0	0	0	0	0	0	0	0	0	0	0	0	0	0	0	0	0	0	0	0	0	0	0	0	0
X25383	0Neutral	hAT29	hAT	0.02	Background	downstream	Downstream	WithinGene	30.87	Background	Background	6.25	0	0	0	0	0	0	0	0	0	0	0	0	0	0	0	0	0	0	0	0	0	0	0	0	0	0	0	0	0	0	0	0	0	100	0	0	0
X16517	0Neutral	hAT70	hAT	0.02	Background	downstream	Downstream	WithinGene	12.25	Background	Background	3.13	0	0	0	0	0	0	0	0	0	0	0	0	0	0	0	0	0	0	0	100	0	0	0	0	0	0	0	0	0	0	0	0	0	0	0	0	0
X5830	0Neutral	hAT11	hAT	0.02	Background	downstream	Downstream	WithinGene	28.34	Background	Background	0	0	0	0	0	0	0	0	0	0	0	0	0	0	0	0	0	0	0	0	0	0	0	0	0	0	0	0	0	0	0	0	0	0	0	0	0	0
X22272	0Neutral	hAT13	hAT	0.02	Background	downstream	Downstream	WithinGene	46.03	Background	Background	6.25	0	0	0	0	0	0	0	0	0	0	0	0	0	0	0	0	0	0	0	0	0	0	0	0	0	0	0	0	0	100	0	0	100	0	0	0	0
X7504	0Neutral	hAT29	hAT	0.02	Background	downstream	Downstream	WithinGene	29.65	Background	Background	28.13	0	0	0	0	0	0	0	0	0	0	0	0	0	0	0	0	0	100	0	100	0	0	0	0	0	0	0	0	0	0	100	0	0	0	0	100	100
X3966	balancing	hAT92	hAT	0.02	Background	downstream	Downstream	WithinGene	80.52	Background	Background	18.75	6.25	0	0	0	0	100	0	0	0	0	0	0	0	0	0	0	0	0	0	0	0	100	100	0	100	0	100	0	0	0	0	0	0	0	0	0	0
X18916	divergent	hAT65	hAT	0.02	Background	downstream	Downstream	WithinGene	32.09	Background	Background	0	0	0	0	0	0	0	0	0	0	0	0	0	0	0	0	0	0	0	0	0	0	0	0	0	0	0	0	0	0	0	0	0	0	0	0	0	0
X1559	0Neutral	hAT38	hAT	0.02	Background	upstream	Upstream	DownstreamGene	47.75	Background	Background	3.13	0	0	0	0	0	0	0	0	0	0	0	0	0	0	0	0	0	100	0	0	0	0	0	0	0	0	0	0	0	0	0	0	0	0	0	0	0
X24281	0Neutral	hAT24	hAT	0.02	Background	upstream	Upstream	DownstreamGene	48.46	Background	Background	18.75	0	0	0	0	0	0	0	0	0	0	0	0	0	0	0	0	0	0	0	0	0	100	0	0	0	0	100	0	0	0	100	100	0	100	100	0	0
X4230	0Neutral	hAT56	hAT	0.02	Background	upstream	Upstream	DownstreamGene	26.59	Background	Background	3.13	0	0	0	0	0	0	0	0	0	0	0	0	0	0	0	0	0	0	100	0	0	0	0	0	0	0	0	0	0	0	0	0	0	0	0	0	0
X3342	0Neutral	hAT23	hAT	0.02	Background	upstream	Upstream	DownstreamGene	49.46	Background	Background	12.5	0	0	0	0	0	0	0	0	0	0	0	0	0	0	0	0	0	0	0	0	0	0	0	0	0	0	0	0	0	0	0	0	0	100	0	0	0
X4105	0Neutral	hAT24	hAT	0.02	Background	upstream	Upstream	DownstreamGene	63.79	Background	Background	6.25	0	0	0	0	0	0	0	0	0	0	0	0	0	0	0	0	0	0	0	0	0	100	0	0	0	0	0	0	100	0	0	0	0	0	0	0	0
X25090	0Neutral	hAT17	hAT	0.02	Background	upstream	Upstream	DownstreamGene	79.57	Background	Background	3.13	0	0	0	0	0	0	0	0	0	0	0	0	0	0	0	0	0	0	0	100	0	0	0	0	0	0	0	0	0	0	0	0	0	0	0	0	0
X23944	0Neutral	hAT10	hAT	0.02	Background	upstream	Upstream	DownstreamGene	87.14	Background	Background	3.13	0	0	0	0	0	0	0	0	0	0	0	0	0	0	0	0	0	0	0	0	100	0	0	0	0	0	0	0	0	0	0	0	0	0	0	0	0
X18260	0Neutral	hAT20	hAT	0.02	Background	upstream	Upstream	DownstreamGene	58.4	Background	Background	18.75	0	0	0	0	0	0	0	0	0	0	0	0	0	0	0	0	0	0	0	0	0	100	0	0	0	100	100	100	0	0	0	0	100	0	0	0	0
X12675	0Neutral	hAT39	hAT	0.02	Background	upstream	Upstream	DownstreamGene	59.77	Background	Background	21.88	0	0	0	0	0	0	0	0	0	0	0	0	0	0	0	0	0	0	0	0	0	100	100	100	0	0	100	0	0	100	0	0	100	0	0	0	100
X2878	0Neutral	hAT31	hAT	0.02	Background	upstream	Upstream	DownstreamGene	67.51	Background	Background	0	0	0	0	0	0	0	0	0	0	0	0	0	0	0	0	0	0	0	0	0	0	0	0	0	0	0	0	0	0	0	0	0	0	0	0	0	0
X9105	0Neutral	hAT46	hAT	0.02	Background	upstream	Upstream	DownstreamGene	54.36	Background	Background	25	0	0	0	0	0	0	0	0	0	0	0	0	0	0	0	0	0	0	0	0	100	0	100	0	0	100	100	100	100	0	0	0	0	0	0	100	0
X25059	0Neutral	hAT10	hAT	0.02	Background	upstream	Upstream	DownstreamGene	78.84	Background	Background	21.88	0	0	0	0	0	0	0	0	0	0	0	0	0	0	0	0	0	100	0	0	0	0	100	100	0	0	0	0	100	0	0	0	0	0	0	0	0
X21366	0Neutral	hAT5	hAT	0.02	Background	upstream	Upstream	DownstreamGene	118.87	Background	Background	9.38	0	0	0	0	0	0	0	0	0	0	0	0	0	0	0	0	0	0	0	0	0	0	100	0	100	0	0	0	100	0	0	0	0	0	0	0	0
X20032	0Neutral	hAT13	hAT	0.02	Background	upstream	Upstream	DownstreamGene	52.39	Background	Background	6.25	0	0	0	0	0	0	0	0	0	0	0	0	0	0	0	0	0	0	0	0	0	0	0	0	0	0	0	0	0	0	0	0	0	0	100	0	0
X10413	0Neutral	hAT14	hAT	0.02	Background	upstream	Upstream	DownstreamGene	85.84	Background	Background	6.25	0	0	0	0	0	0	0	0	0	0	0	0	0	0	0	0	0	0	100	100	0	0	0	0	0	0	0	0	0	0	0	0	0	0	0	0	0
X21419	0Neutral	hAT20	hAT	0.02	Background	upstream	Upstream	DownstreamGene	51.13	Background	Background	6.25	0	0	0	0	0	0	0	0	0	0	0	0	0	0	0	0	0	0	0	0	0	0	0	0	0	0	0	0	0	0	0	0	0	0	0	0	0
X12133	0Neutral	hAT4	hAT	0.02	Background	upstream	Upstream	DownstreamGene	61.34	Background	Background	6.25	0	0	0	0	0	0	0	0	0	0	0	0	0	0	0	0	0	0	0	0	0	0	0	0	0	0	0	0	0	0	0	0	0	0	0	0	0
X2432	0Neutral	hAT2	hAT	0.02	Background	upstream	Upstream	DownstreamGene	55.52	Background	Background	3.13	0	0	0	0	0	0	0	0	0	0	0	0	0	0	0	0	0	0	0	0	0	0	100	0	0	0	0	0	0	0	0	0	0	0	0	0	0
X1338	0Neutral	hAT23	hAT	0.02	Background	upstream	Upstream	DownstreamGene	75.23	Background	Background	3.13	0	0	0	0	0	0	0	0	0	0	0	0	0	0	0	0	0	0	0	0	0	0	0	0	0	0	0	0	0	0	0	0	0	0	0	0	0
X6861	0Neutral	hAT29	hAT	0.02	Background	upstream	Upstream	DownstreamGene	57.72	Background	Background	0	0	0	0	0	0	0	0	0	0	0	0	0	0	0	0	0	0	0	0	0	0	0	0	0	0	0	0	0	0	0	0	0	0	0	0	0	0
X19069	0Neutral	hAT3	hAT	0.02	Background	upstream	Upstream	DownstreamGene	42.37	Background	Background	18.75	0	0	0	0	0	0	0	0	0	0	0	0	0	0	0	0	0	0	0	0	100	100	0	0	0	0	0	0	0	0	0	0	0	0	0	0	0
X6750	0Neutral	hAT53	hAT	0.02	Background	upstream	Upstream	DownstreamGene	37.83	Background	Background	9.38	0	0	0	0	0	0	0	0	0	0	0	0	0	0	0	0	0	0	0	0	0	0	0	0	100	0	0	0	0	0	0	0	0	0	0	0	100
X25217	0Neutral	hAT13	hAT	0.02	Background	upstream	Upstream	DownstreamGene	39.24	Background	Background	6.25	0	0	0	0	0	0	0	0	0	0	0	0	0	0	0	0	0	0	0	0	0	0	0	0	0	0	0	0	0	0	0	0	0	0	0	0	0
X17615	0Neutral	hAT55	hAT	0.02	Background	upstream	Upstream	DownstreamGene	43.41	Background	Background	3.13	0	0	0	0	0	0	0	0	0	0	0	0	0	0	0	0	0	0	0	0	0	0	0	0	0	0	0	0	0	0	0	0	0	0	0	0	0
X14291	0Neutral	hAT24	hAT	0.02	Background	upstream	Upstream	DownstreamGene	38.31	Background	Background	0	0	0	0	0	0	0	0	0	0	0	0	0	0	0	0	0	0	0	0	0	0	0	0	0	0	0	0	0	0	0	0	0	0	0	0	0	0
X12676	0Neutral	hAT39	hAT	0.02	Background	upstream	Upstream	DownstreamGene	59.74	Background	Background	3.13	0	0	0	0	0	0	0	0	0	0	0	0	0	0	0	0	0	0	0	0	0	0	0	0	0	0	0	0	0	100	0	0	0	0	0	0	0
X12135	0Neutral	hAT4	hAT	0.02	Background	upstream	Upstream	DownstreamGene	56.25	Background	Background	3.13	0	0	0	0	0	0	0	0	0	0	0	0	0	0	0	0	0	0	0	0	0	0	0	0	0	0	0	0	0	100	0	0	0	0	0	0	0
X3021	balancing	hAT28	hAT	0.02	Background	upstream	Upstream	DownstreamGene	58.66	Background	Background	37.5	0	0	0	0	0	0	0	0	0	0	0	0	0	0	0	0	0	0	100	100	100	0	0	100	0	100	100	100	0	100	0	0	0	0	0	0	0
X89	divergent	hAT13	hAT	0.02	Background	upstream	Upstream	DownstreamGene	62.43	Background	Background	0	0	0	0	0	0	0	0	0	0	0	0	0	0	0	0	0	0	0	0	0	0	0	0	0	0	0	0	0	0	0	0	0	0	0	0	0	0
X6160	divergent	hAT34	hAT	0.02	Background	upstream	Upstream	DownstreamGene	64.27	Background	Background	6.25	0	0	0	0	0	0	0	0	0	0	0	0	0	0	0	0	0	0	0	0	0	0	0	0	0	100	0	100	0	0	0	0	0	0	0	0	0
X890	0Neutral	hAT36	hAT	0.02	Background	upstream	Upstream	UpstreamGene	62.65	Background	Background	6.25	0	0	0	0	0	0	0	0	0	0	0	0	0	0	0	0	0	0	0	0	0	0	0	0	0	0	0	0	0	0	0	0	0	0	100	100	0
X1127	0Neutral	hAT24	hAT	0.02	Background	upstream	Upstream	UpstreamGene	61.47	Background	Background	3.13	0	0	0	0	0	0	0	0	0	0	0	0	0	0	0	0	0	0	0	0	0	0	0	0	0	0	0	0	0	0	0	0	0	0	0	0	0
X25045	0Neutral	hAT57	hAT	0.02	Background	upstream	Upstream	UpstreamGene	40.1	Background	Background	6.25	0	0	0	0	0	0	0	0	0	0	0	0	0	0	0	0	0	0	0	0	0	0	0	0	0	0	0	0	0	0	0	0	0	0	100	100	0
X12499	0Neutral	hAT58	hAT	0.02	Background	upstream	Upstream	UpstreamGene	38.09	Background	Background	0	0	0	0	0	0	0	0	0	0	0	0	0	0	0	0	0	0	0	0	0	0	0	0	0	0	0	0	0	0	0	0	0	0	0	0	0	0
X23152	0Neutral	hAT10	hAT	0.02	Background	upstream	Upstream	UpstreamGene	48.5	Background	Background	0	0	0	0	0	0	0	0	0	0	0	0	0	0	0	0	0	0	0	0	0	0	0	0	0	0	0	0	0	0	0	0	0	0	0	0	0	0
X2376	0Neutral	hAT60	hAT	0.02	Background	upstream	Upstream	UpstreamGene	37.58	Background	Background	3.13	0	0	0	0	0	0	0	0	0	0	0	0	0	0	0	0	0	0	0	0	0	0	0	0	0	0	0	0	0	0	100	0	0	0	0	0	0
X4986	0Neutral	hAT3	hAT	0.02	Background	upstream	Upstream	UpstreamGene	95.82	Background	Background	21.88	0	0	0	0	0	0	0	0	0	0	0	0	0	0	0	0	0	0	0	0	100	0	0	0	100	0	0	0	0	0	0	0	0	0	100	0	0
X4988	0Neutral	hAT3	hAT	0.02	Background	upstream	Upstream	UpstreamGene	120.54	Background	Background	3.13	0	0	0	0	0	0	0	0	0	0	0	0	0	0	0	0	0	0	0	0	0	0	0	0	0	0	0	0	0	0	0	0	0	0	0	0	0
X20029	0Neutral	hAT13	hAT	0.02	Background	upstream	Upstream	UpstreamGene	86.18	Background	Background	6.25	0	0	0	0	0	0	0	0	0	0	0	0	0	0	0	0	0	0	0	0	0	0	0	0	0	0	0	0	0	0	0	0	0	0	0	0	0
X24968	0Neutral	hAT10	hAT	0.02	Background	upstream	Upstream	UpstreamGene	54.77	Background	Background	6.25	0	0	0	0	0	0	0	0	0	0	0	0	0	0	0	0	0	0	0	0	0	0	100	100	0	0	0	0	0	0	0	0	0	0	0	0	0
X25367	0Neutral	hAT22	hAT	0.02	Background	upstream	Upstream	UpstreamGene	77.09	Background	Background	34.38	12.5	0	0	0	0	0	0	0	0	0	0	0	0	0	100	0	100	0	0	0	0	0	100	100	100	100	100	100	100	0	100	0	0	0	0	0	0
X5303	0Neutral	hAT30	hAT	0.02	Background	upstream	Upstream	UpstreamGene	35.51	Background	Background	3.13	0	0	0	0	0	0	0	0	0	0	0	0	0	0	0	0	0	0	0	0	0	0	0	0	0	0	0	0	0	100	0	0	0	0	0	0	0
X19997	0Neutral	hAT8	hAT	0.02	Background	upstream	Upstream	UpstreamGene	48.2	Background	Background	3.13	0	0	0	0	0	0	0	0	0	0	0	0	0	0	0	0	0	0	0	0	0	0	0	0	0	0	0	0	100	0	0	0	0	0	0	0	0
X25536	0Neutral	hAT8	hAT	0.02	Background	upstream	Upstream	UpstreamGene	94.59	Background	Background	3.13	0	0	0	0	0	0	0	0	0	0	0	0	0	0	0	0	0	0	0	0	0	0	0	0	0	0	0	0	0	0	0	0	0	0	0	0	0
X392	0Neutral	hAT23	hAT	0.02	Background	upstream	Upstream	UpstreamGene	44.74	Background	Background	21.88	12.5	0	0	0	0	0	0	0	0	0	0	0	0	0	100	100	0	0	100	0	0	0	0	0	0	100	100	100	100	100	0	0	0	0	0	100	0
X26525	0Neutral	hAT41	hAT	0.02	Background	upstream	Upstream	UpstreamGene	56.82	Background	Background	31.25	6.25	0	0	0	0	0	0	0	0	0	0	0	0	100	0	0	0	0	100	0	100	0	0	0	0	0	0	0	0	0	100	0	0	0	0	0	0
X26413	0Neutral	hAT9	hAT	0.02	Background	upstream	Upstream	UpstreamGene	64.95	Background	Background	9.38	6.25	0	0	0	0	0	0	0	0	0	0	0	0	100	0	0	0	0	0	0	0	0	0	0	0	0	0	0	0	0	0	100	0	0	0	100	0
X3344	0Neutral	hAT1	hAT	0.02	Background	upstream	Upstream	UpstreamGene	54.15	Background	Background	18.75	0	0	0	0	0	0	0	0	0	0	0	0	0	0	0	0	0	0	0	0	0	0	0	0	0	0	0	0	0	100	0	0	100	100	0	0	100
X5211	0Neutral	hAT10	hAT	0.02	Background	upstream	Upstream	UpstreamGene	68.28	Background	Background	3.13	0	0	0	0	0	0	0	0	0	0	0	0	0	0	0	0	0	0	0	0	0	0	0	0	0	0	0	0	0	0	100	0	0	0	0	0	0
X24891	0Neutral	hAT20	hAT	0.02	Background	upstream	Upstream	UpstreamGene	80.02	Background	Background	3.13	0	0	0	0	0	0	0	0	0	0	0	0	0	0	0	0	0	0	0	0	0	0	0	0	0	0	0	0	0	0	0	0	0	0	100	0	0
X19736	0Neutral	hAT43	hAT	0.02	Background	upstream	Upstream	UpstreamGene	56.6	Background	Background	3.13	0	0	0	0	0	0	0	0	0	0	0	0	0	0	0	0	0	0	0	0	0	0	0	0	0	0	0	0	0	0	0	0	0	100	0	0	0
X1250	0Neutral	hAT7	hAT	0.02	Background	upstream	Upstream	UpstreamGene	65.64	Background	Background	3.13	0	0	0	0	0	0	0	0	0	0	0	0	0	0	0	0	0	0	0	0	0	0	0	0	0	0	0	0	0	0	0	0	0	0	0	0	0
X12500	0Neutral	hAT58	hAT	0.02	Background	upstream	Upstream	UpstreamGene	38.05	Background	Background	6.25	0	0	0	0	0	0	0	0	0	0	0	0	0	0	0	0	0	0	0	0	0	0	0	0	0	0	0	0	0	0	0	0	0	0	0	0	0
X18826	0Neutral	hAT12	hAT	0.02	Background	upstream	Upstream	UpstreamGene	30.35	Background	Background	3.13	0	0	0	0	0	0	0	0	0	0	0	0	0	0	0	0	0	0	0	0	0	0	0	0	0	0	0	0	0	100	0	0	0	0	0	0	0
X18734	0Neutral	hAT50	hAT	0.02	Background	upstream	Upstream	UpstreamGene	47.31	Background	Background	0	0	0	0	0	0	0	0	0	0	0	0	0	0	0	0	0	0	0	0	0	0	0	0	0	0	0	0	0	0	0	0	0	0	0	0	0	0
X18914	0Neutral	hAT16	hAT	0.02	Background	upstream	Upstream	UpstreamGene	82.33	Background	Background	6.25	0	0	0	0	0	0	0	0	0	0	0	0	0	0	0	0	0	0	0	0	0	0	0	0	0	0	0	0	0	0	0	0	0	0	0	0	0
X2665	balancing	hAT10	hAT	0.02	Background	upstream	Upstream	UpstreamGene	52.65	Background	Background	31.25	6.25	0	0	0	100	0	0	0	0	0	0	0	0	0	0	0	0	100	0	0	0	0	0	0	0	0	0	0	0	100	0	100	0	0	0	100	0
X2664	balancing	hAT10	hAT	0.02	Background	upstream	Upstream	UpstreamGene	52.68	Background	Background	31.25	6.25	0	0	0	100	0	0	0	0	0	0	0	0	0	0	0	0	100	0	0	0	0	0	0	0	0	0	0	0	0	0	100	0	100	0	100	100
X6158	divergent	hAT18	hAT	0.02	Background	upstream	Upstream	UpstreamGene	81.23	Background	Background	15.63	0	0	0	0	0	0	0	0	0	0	0	0	0	0	0	0	0	0	0	0	0	0	0	0	0	100	0	100	0	0	0	0	0	0	0	0	0
X25552	divergent	hAT38	hAT	0.02	Background	upstream	Upstream	UpstreamGene	60.26	Background	Background	34.38	0	0	0	0	0	0	0	0	0	0	0	0	0	0	0	0	0	0	0	100	0	100	100	0	0	100	100	100	100	0	0	0	0	0	100	0	0
X18827	divergent	hAT12	hAT	0.02	Background	upstream	Upstream	UpstreamGene	30.4	Background	Background	18.75	0	0	0	0	0	0	0	0	0	0	0	0	0	0	0	0	0	0	0	0	0	100	100	100	0	100	100	100	0	0	0	0	0	0	0	0	0
X3454	0Neutral	Helitron205	Helitron	0.04	Background	upstream	TE	WithinGene	0	Background	Background	3.13	6.25	0	0	0	0	0	100	0	0	0	0	0	0	0	0	0	0	0	0	0	0	0	0	0	0	0	0	0	0	0	0	0	0	0	0	0	0
X3541	0Neutral	Helitron53	Helitron	0.04	Background	upstream	TE	WithinGene	0	Background	Background	31.25	0	0	0	0	0	0	0	0	0	0	0	0	0	0	0	0	0	0	0	0	0	100	100	0	0	0	0	0	100	100	0	0	0	0	100	100	0
X8517	0Neutral	Helitron143	Helitron	0.04	Background	upstream	TE	WithinGene	0	Background	Background	3.13	0	0	0	0	0	0	0	0	0	0	0	0	0	0	0	0	0	0	0	0	0	0	0	0	0	0	0	0	0	0	0	0	0	0	0	0	100
X6365	0Neutral	Helitron14	Helitron	0.04	Background	upstream	TE	WithinGene	0	Background	Background	12.5	0	0	0	0	0	0	0	0	0	0	0	0	0	0	0	0	0	0	0	0	0	100	100	100	100	0	0	0	0	0	0	0	0	0	0	0	0
X13290	0Neutral	Helitron99	Helitron	0.04	Background	upstream	Upstream	WithinGene	34.16	Background	Background	25	0	0	0	0	0	0	0	0	0	0	0	0	0	0	0	0	0	100	100	0	100	0	0	0	0	0	0	0	0	0	0	0	0	0	0	0	0
X12468	0Neutral	Helitron107	Helitron	0.04	Background	upstream	Upstream	WithinGene	52.15	Background	Background	6.25	0	0	0	0	0	0	0	0	0	0	0	0	0	0	0	0	0	0	0	0	0	0	0	0	0	0	0	0	0	0	0	0	0	0	0	0	0
X13046	0Neutral	Helitron5	Helitron	0.04	Background	upstream	Upstream	WithinGene	29.85	Background	Background	28.13	0	0	0	0	0	0	0	0	0	0	0	0	0	0	0	0	0	0	0	0	0	0	100	100	100	0	100	0	100	0	0	0	0	0	100	0	100
X20777	0Neutral	Helitron78	Helitron	0.04	Background	upstream	Upstream	WithinGene	18.08	Background	Background	6.25	0	0	0	0	0	0	0	0	0	0	0	0	0	0	0	0	0	0	0	0	0	0	0	0	0	100	0	100	0	0	0	0	0	0	0	0	0
X19688	0Neutral	Helitron97	Helitron	0.04	Background	upstream	Upstream	WithinGene	29.85	Background	Background	3.13	6.25	0	0	100	0	0	0	0	0	0	0	0	0	0	0	0	0	0	0	0	0	0	0	0	0	0	0	0	0	0	0	0	100	0	0	0	0
X3562	0Neutral	Helitron147	Helitron	0.04	Background	upstream	Upstream	WithinGene	1	Background	Background	3.13	0	0	0	0	0	0	0	0	0	0	0	0	0	0	0	0	0	0	0	0	0	0	0	0	100	0	0	0	0	0	0	0	0	0	0	0	0
X14229	0Neutral	Helitron49	Helitron	0.04	Background	upstream	Upstream	WithinGene	19.57	Background	Background	6.25	0	0	0	0	0	0	0	0	0	0	0	0	0	0	0	0	0	0	100	0	100	0	0	0	0	0	0	0	0	0	0	0	0	0	0	0	0
X8711	0Neutral	Helitron85	Helitron	0.04	Background	upstream	Upstream	WithinGene	30.46	Background	Background	3.13	0	0	0	0	0	0	0	0	0	0	0	0	0	0	0	0	0	0	0	0	0	0	0	0	0	0	100	0	0	0	0	0	0	0	0	0	0
X4087	0Neutral	Helitron85	Helitron	0.04	Background	upstream	Upstream	WithinGene	35.86	Background	Background	3.13	0	0	0	0	0	0	0	0	0	0	0	0	0	0	0	0	0	0	0	0	100	0	0	0	0	0	0	0	0	0	0	0	0	0	0	0	0
X9226	0Neutral	Helitron90	Helitron	0.04	Background	upstream	Upstream	WithinGene	37	Background	Background	3.13	0	0	0	0	0	0	0	0	0	0	0	0	0	0	0	0	0	100	0	0	0	0	0	0	0	0	0	0	0	0	0	0	0	0	0	0	0
X11667	0Neutral	Helitron122	Helitron	0.04	Background	upstream	Upstream	WithinGene	29.24	Background	Background	3.13	0	0	0	0	0	0	0	0	0	0	0	0	0	0	0	0	0	0	0	0	0	0	0	0	0	0	0	0	0	0	100	0	0	0	0	0	0
X19324	0Neutral	Helitron49	Helitron	0.04	Background	upstream	Upstream	WithinGene	6.16	Background	Background	3.13	0	0	0	0	0	0	0	0	0	0	0	0	0	0	0	0	0	0	0	0	100	0	0	0	0	0	0	0	0	0	0	0	0	0	0	0	0
X12547	0Neutral	Helitron203	Helitron	0.04	Background	upstream	Upstream	WithinGene	14.21	Background	Background	9.38	0	0	0	0	0	0	0	0	0	0	0	0	0	0	0	0	0	0	0	0	0	0	0	0	0	0	0	0	0	0	0	0	0	0	0	0	0
X11761	0Neutral	Helitron73	Helitron	0.04	Background	upstream	Upstream	WithinGene	47.62	Background	Background	3.13	6.25	0	0	0	0	0	0	100	0	0	0	0	0	0	0	0	0	0	0	0	0	0	100	0	0	0	0	0	0	0	0	0	0	0	0	0	0
X15404	0Neutral	Helitron46	Helitron	0.04	Background	upstream	Upstream	WithinGene	54.73	Background	Background	18.75	6.25	0	0	0	0	100	0	0	0	0	0	0	0	0	0	0	0	0	0	0	0	0	0	100	0	100	100	100	100	0	0	0	0	0	0	0	0
X3190	0Neutral	Helitron113	Helitron	0.04	Background	upstream	Upstream	WithinGene	48.2	Background	Background	0	6.25	0	0	0	0	0	0	0	0	0	0	0	0	0	100	0	0	0	0	0	0	0	0	0	0	0	0	0	0	0	0	0	0	0	0	0	0
X21173	0Neutral	Helitron69	Helitron	0.04	Background	upstream	Upstream	WithinGene	66.03	Background	Background	3.13	0	0	0	0	0	0	0	0	0	0	0	0	0	0	0	0	0	0	0	0	0	0	0	0	0	0	0	0	0	0	0	100	0	0	0	0	0
X21666	0Neutral	Helitron142	Helitron	0.04	Background	upstream	Upstream	WithinGene	33.42	Background	Background	12.5	0	0	0	0	0	0	0	0	0	0	0	0	0	0	0	0	0	0	0	0	0	0	0	0	0	0	0	0	0	0	100	100	100	0	0	0	0
X21431	0Neutral	Helitron86	Helitron	0.04	Background	upstream	Upstream	WithinGene	20.1	Background	Background	9.38	0	0	0	0	0	0	0	0	0	0	0	0	0	0	0	0	0	0	0	0	0	0	0	0	0	0	0	0	0	0	0	0	0	0	100	100	100
X15553	0Neutral	Helitron143	Helitron	0.04	Background	upstream	Upstream	WithinGene	32.88	Background	Background	6.25	0	0	0	0	0	0	0	0	0	0	0	0	0	0	0	0	0	0	0	0	0	0	0	0	0	0	0	0	0	0	0	0	0	100	0	0	100
X16313	0Neutral	Helitron33	Helitron	0.04	Background	upstream	Upstream	WithinGene	11.53	Background	Background	6.25	0	0	0	0	0	0	0	0	0	0	0	0	0	0	0	0	0	0	0	0	0	0	0	0	0	0	0	0	100	0	0	0	0	100	0	0	0
X5958	0Neutral	Helitron76	Helitron	0.04	Background	upstream	Upstream	WithinGene	21.33	Background	Background	6.25	0	0	0	0	0	0	0	0	0	0	0	0	0	0	0	0	0	0	0	0	0	0	0	0	0	0	0	0	0	0	0	0	0	0	0	0	0
X18283	0Neutral	Helitron102	Helitron	0.04	Background	upstream	Upstream	WithinGene	43.55	Background	Background	3.13	0	0	0	0	0	0	0	0	0	0	0	0	0	0	0	0	0	0	0	0	0	0	0	0	0	0	0	0	0	0	100	0	0	0	0	0	0
X427	0Neutral	Helitron131	Helitron	0.04	Background	upstream	Upstream	WithinGene	38.26	Background	Background	3.13	0	0	0	0	0	0	0	0	0	0	0	0	0	0	0	0	0	0	0	0	0	0	0	0	0	0	0	0	0	0	0	0	0	0	0	0	0
X10550	0Neutral	Helitron17	Helitron	0.04	Background	upstream	Upstream	WithinGene	41.33	Background	Background	3.13	0	0	0	0	0	0	0	0	0	0	0	0	0	0	0	0	0	0	0	0	0	0	0	0	0	0	0	0	0	0	0	0	0	0	0	0	100
X5957	0Neutral	Helitron76	Helitron	0.04	Background	upstream	Upstream	WithinGene	21.4	Background	Background	3.13	0	0	0	0	0	0	0	0	0	0	0	0	0	0	0	0	0	0	0	0	0	0	0	0	0	0	0	0	0	0	0	0	0	100	0	0	0
X968	0Neutral	Helitron92	Helitron	0.04	Background	upstream	Upstream	WithinGene	57.12	Background	Background	21.88	0	0	0	0	0	0	0	0	0	0	0	0	0	0	0	0	0	0	0	0	0	0	0	0	0	0	0	0	0	0	0	100	0	100	100	0	100
X9479	balancing	Helitron6	Helitron	0.04	Background	upstream	Upstream	WithinGene	59.97	Background	Background	0	6.25	0	0	0	0	100	0	0	0	0	0	0	0	0	0	0	0	0	0	0	0	0	0	0	0	0	0	0	0	0	0	0	0	0	0	0	0
X21292	divergent	Helitron42	Helitron	0.04	Background	upstream	Upstream	WithinGene	31.94	Background	Background	21.88	0	0	0	0	0	0	0	0	0	0	0	0	0	0	0	0	0	0	0	0	0	0	100	0	100	0	0	0	0	0	0	0	100	0	0	100	0
X10513	divergent	Helitron168	Helitron	0.04	Background	upstream	Upstream	WithinGene	25.3	Background	Background	21.88	0	0	0	0	0	0	0	0	0	0	0	0	0	0	0	0	0	0	0	0	0	0	0	0	0	100	0	100	0	100	0	0	0	0	0	100	0
X21665	divergent	Helitron142	Helitron	0.04	Background	upstream	Upstream	WithinGene	33.47	Background	Background	9.38	0	0	0	0	0	0	0	0	0	0	0	0	0	0	0	0	0	0	0	0	0	0	0	0	0	0	0	0	0	0	0	0	0	0	0	0	0
X665	divergent	Helitron136	Helitron	0.04	Background	upstream	Upstream	WithinGene	35.87	Background	Background	6.25	0	0	0	0	0	0	0	0	0	0	0	0	0	0	0	0	0	100	0	0	0	0	100	0	0	0	0	0	0	0	0	0	0	0	0	0	0
X18750	divergent	Helitron109	Helitron	0.04	Background	upstream	Upstream	WithinGene	3	Background	Background	0	0	0	0	0	0	0	0	0	0	0	0	0	0	0	0	0	0	0	0	0	0	0	0	0	0	0	0	0	0	0	0	0	0	0	0	0	0
X20811	balancing	Helitron140	Helitron	0.04	Background	downstream	Downstream	DownstreamGene	43.22	Background	Background	78.13	43.75	100	100	100	100	0	0	0	0	100	0	100	100	0	0	0	0	100	100	100	100	100	100	100	100	100	100	100	100	100	100	100	100	0	0	100	100
X24402	0Neutral	Helitron188	Helitron	0.04	Background	downstream	Downstream	DownstreamGene	68.23	Background	Background	6.25	0	0	0	0	0	0	0	0	0	0	0	0	0	0	0	0	0	100	0	100	0	0	0	0	0	0	0	0	0	0	0	0	0	0	0	0	0
X19533	0Neutral	Helitron137	Helitron	0.04	Background	downstream	Downstream	DownstreamGene	78.79	Background	Background	0	6.25	0	0	0	0	0	0	0	0	0	0	0	0	0	100	0	0	0	0	0	0	0	0	0	0	0	0	0	0	0	0	0	0	0	0	0	0
X3659	0Neutral	Helitron42	Helitron	0.04	Background	downstream	Downstream	DownstreamGene	73.61	Background	Background	3.13	0	0	0	0	0	0	0	0	0	0	0	0	0	0	0	0	0	0	0	0	0	0	0	0	0	0	0	0	0	0	0	0	0	0	0	0	100
X19990	0Neutral	Helitron4	Helitron	0.04	Background	downstream	Downstream	DownstreamGene	74.47	Background	Background	3.13	0	0	0	0	0	0	0	0	0	0	0	0	0	0	0	0	0	0	0	0	0	0	0	0	0	0	0	0	100	0	0	0	0	0	0	0	0
X1768	0Neutral	Helitron189	Helitron	0.04	Background	downstream	Downstream	DownstreamGene	69.48	Background	Background	34.38	6.25	0	0	0	100	0	0	0	0	0	0	0	0	0	0	0	0	0	0	100	0	0	0	100	100	0	0	0	100	0	100	0	100	0	0	100	0
X16227	0Neutral	Helitron155	Helitron	0.04	Background	downstream	Downstream	DownstreamGene	39.1	Background	Background	6.25	0	0	0	0	0	0	0	0	0	0	0	0	0	0	0	0	0	0	0	0	0	0	0	0	0	0	0	0	0	0	0	0	0	0	0	0	0
X10593	0Neutral	Helitron106	Helitron	0.04	Background	downstream	Downstream	DownstreamGene	127.86	Background	Background	0	0	0	0	0	0	0	0	0	0	0	0	0	0	0	0	0	0	0	0	0	0	0	0	0	0	0	0	0	0	0	0	0	0	0	0	0	0
X7907	0Neutral	Helitron141	Helitron	0.04	Background	downstream	Downstream	DownstreamGene	59.19	Background	Background	6.25	0	0	0	0	0	0	0	0	0	0	0	0	0	0	0	0	0	0	0	0	100	0	0	0	0	0	0	0	0	0	0	0	100	0	0	0	0
X4134	0Neutral	Helitron23	Helitron	0.04	Background	downstream	Downstream	DownstreamGene	44.33	Background	Background	15.63	0	0	0	0	0	0	0	0	0	0	0	0	0	0	0	0	0	0	0	0	0	100	100	0	100	0	0	0	0	0	0	0	100	100	0	0	0
X8173	0Neutral	Helitron6	Helitron	0.04	Background	downstream	Downstream	DownstreamGene	72.88	Background	Background	46.88	0	0	0	0	0	0	0	0	0	0	0	0	0	0	0	0	0	100	0	0	0	0	100	0	100	0	0	0	0	100	100	0	100	0	100	100	100
X9625	0Neutral	Helitron9	Helitron	0.04	Background	downstream	Downstream	DownstreamGene	82.7	Background	Background	3.13	18.75	0	0	0	0	0	0	0	0	0	0	0	0	100	100	0	100	0	0	0	0	0	0	100	0	0	0	0	0	0	0	0	0	0	0	0	0
X20006	0Neutral	Helitron102	Helitron	0.04	Background	downstream	Downstream	DownstreamGene	51.04	Background	Background	6.25	0	0	0	0	0	0	0	0	0	0	0	0	0	0	0	0	0	0	0	0	0	0	0	0	0	0	0	0	0	0	0	0	0	0	0	0	0
X7927	0Neutral	Helitron23	Helitron	0.04	Background	downstream	Downstream	DownstreamGene	85.56	Background	Background	18.75	0	0	0	0	0	0	0	0	0	0	0	0	0	0	0	0	0	0	0	0	100	0	100	0	100	0	0	0	0	0	0	0	100	0	0	0	0
X1706	0Neutral	Helitron157	Helitron	0.04	Background	downstream	Downstream	DownstreamGene	41.51	Background	Background	21.88	0	0	0	0	0	0	0	0	0	0	0	0	0	0	0	0	0	0	0	100	0	0	0	0	0	0	100	0	100	100	100	100	0	100	0	0	0
X2093	0Neutral	Helitron72	Helitron	0.04	Background	downstream	Downstream	DownstreamGene	39.74	Background	Background	21.88	18.75	0	0	0	100	0	0	0	0	0	100	0	0	0	100	0	0	100	0	0	0	0	0	0	0	0	0	0	0	100	100	0	100	0	100	0	0
X24069	0Neutral	Helitron34	Helitron	0.04	Background	downstream	Downstream	DownstreamGene	10.95	Background	Background	43.75	6.25	0	0	0	0	0	0	0	0	0	0	0	0	0	100	0	0	0	100	100	100	0	0	0	0	100	0	100	100	0	100	100	100	100	0	100	0
X19842	0Neutral	Helitron173	Helitron	0.04	Background	downstream	Downstream	DownstreamGene	50.01	Background	Background	37.5	0	0	0	0	0	0	0	0	0	0	0	0	0	0	0	0	0	0	100	0	0	0	0	0	100	100	0	100	0	100	0	0	0	0	0	0	100
X10867	0Neutral	Helitron113	Helitron	0.04	Background	downstream	Downstream	DownstreamGene	52.22	Background	Background	25	0	0	0	0	0	0	0	0	0	0	0	0	0	0	0	0	0	0	0	0	0	100	100	0	100	100	0	100	0	0	0	0	0	100	100	0	0
X3898	0Neutral	Helitron180	Helitron	0.04	Background	downstream	Downstream	DownstreamGene	86.49	Background	Background	15.63	0	0	0	0	0	0	0	0	0	0	0	0	0	0	0	0	0	0	0	0	0	0	0	0	0	0	0	0	0	0	0	0	0	0	0	0	0
X6428	0Neutral	Helitron152	Helitron	0.04	Background	downstream	Downstream	DownstreamGene	90.04	Background	Background	6.25	0	0	0	0	0	0	0	0	0	0	0	0	0	0	0	0	0	0	0	0	0	0	0	0	0	0	0	0	0	0	0	0	0	0	100	100	0
X4133	0Neutral	Helitron23	Helitron	0.04	Background	downstream	Downstream	DownstreamGene	56.11	Background	Background	6.25	0	0	0	0	0	0	0	0	0	0	0	0	0	0	0	0	0	0	0	0	0	0	0	0	0	0	0	0	0	0	0	0	0	0	0	0	0
X19156	0Neutral	Helitron38	Helitron	0.04	Background	downstream	Downstream	DownstreamGene	92.49	Background	Background	6.25	0	0	0	0	0	0	0	0	0	0	0	0	0	0	0	0	0	0	0	0	0	0	0	0	0	100	0	100	0	0	0	0	0	0	0	0	0
X26572	0Neutral	Helitron106	Helitron	0.04	Background	downstream	Downstream	DownstreamGene	58.92	Background	Background	3.13	0	0	0	0	0	0	0	0	0	0	0	0	0	0	0	0	0	0	0	0	0	0	0	0	0	0	0	0	0	0	0	0	0	0	100	0	0
X12997	0Neutral	Helitron150	Helitron	0.04	Background	downstream	Downstream	DownstreamGene	63.81	Background	Background	3.13	0	0	0	0	0	0	0	0	0	0	0	0	0	0	0	0	0	0	0	0	0	0	0	0	0	0	0	0	0	0	0	0	0	0	0	0	100
X25008	0Neutral	Helitron152	Helitron	0.04	Background	downstream	Downstream	DownstreamGene	73.22	Background	Background	3.13	0	0	0	0	0	0	0	0	0	0	0	0	0	0	0	0	0	0	0	0	0	0	0	0	0	0	0	0	0	0	0	0	0	0	0	100	0
X22528	0Neutral	Helitron190	Helitron	0.04	Background	downstream	Downstream	DownstreamGene	86.64	Background	Background	3.13	0	0	0	0	0	0	0	0	0	0	0	0	0	0	0	0	0	0	0	0	0	0	0	0	0	0	0	0	0	0	0	0	0	0	100	0	0
X8853	0Neutral	Helitron43	Helitron	0.04	Background	downstream	Downstream	DownstreamGene	67.62	Background	Background	3.13	0	0	0	0	0	0	0	0	0	0	0	0	0	0	0	0	0	0	0	100	0	0	0	0	0	0	0	0	0	0	0	0	0	0	0	0	0
X1608	0Neutral	Helitron60	Helitron	0.04	Background	downstream	Downstream	DownstreamGene	52.49	Background	Background	3.13	0	0	0	0	0	0	0	0	0	0	0	0	0	0	0	0	0	0	0	0	0	0	0	0	0	0	0	0	0	0	0	0	0	100	0	0	0
X18140	0Neutral	Helitron61	Helitron	0.04	Background	downstream	Downstream	DownstreamGene	77	Background	Background	3.13	0	0	0	0	0	0	0	0	0	0	0	0	0	0	0	0	0	0	0	0	0	0	0	0	0	0	0	0	0	0	0	0	100	0	0	0	0
X14732	0Neutral	Helitron187	Helitron	0.04	Background	downstream	Downstream	DownstreamGene	67.62	Background	Background	0	0	0	0	0	0	0	0	0	0	0	0	0	0	0	0	0	0	0	0	0	0	0	0	0	0	0	0	0	0	0	0	0	0	0	0	0	0
X14702	0Neutral	Helitron23	Helitron	0.04	Background	downstream	Downstream	DownstreamGene	73	Background	Background	0	0	0	0	0	0	0	0	0	0	0	0	0	0	0	0	0	0	0	0	0	0	0	0	0	0	0	0	0	0	0	0	0	0	0	0	0	0
X8851	0Neutral	Helitron43	Helitron	0.04	Background	downstream	Downstream	DownstreamGene	83.01	Background	Background	0	0	0	0	0	0	0	0	0	0	0	0	0	0	0	0	0	0	0	0	0	0	0	0	0	0	0	0	0	0	0	0	0	0	0	0	0	0
X11377	0Neutral	Helitron62	Helitron	0.04	Background	downstream	Downstream	DownstreamGene	46.63	Background	Background	25	0	0	0	0	0	0	0	0	0	0	0	0	0	0	0	0	0	0	0	0	0	0	0	0	0	100	100	100	0	0	100	100	100	0	0	0	0
X22582	0Neutral	Helitron24	Helitron	0.04	Background	downstream	Downstream	DownstreamGene	45.73	Background	Background	12.5	0	0	0	0	0	0	0	0	0	0	0	0	0	0	0	0	0	0	0	0	0	0	0	0	0	0	0	0	0	0	0	0	0	0	100	100	0
X22372	0Neutral	Helitron194	Helitron	0.04	Background	downstream	Downstream	DownstreamGene	17.97	Background	Background	6.25	0	0	0	0	0	0	0	0	0	0	0	0	0	0	0	0	0	0	0	0	0	0	0	0	0	0	0	0	0	0	0	0	0	0	0	0	0
X13444	0Neutral	Helitron20	Helitron	0.04	Background	downstream	Downstream	DownstreamGene	43.77	Background	Background	6.25	0	0	0	0	0	0	0	0	0	0	0	0	0	0	0	0	0	0	0	0	0	0	0	0	0	0	0	0	0	0	0	0	0	0	100	100	0
X1780	0Neutral	Helitron147	Helitron	0.04	Background	downstream	Downstream	DownstreamGene	32.86	Background	Background	3.13	0	0	0	0	0	0	0	0	0	0	0	0	0	0	0	0	0	0	0	0	0	0	0	0	0	0	0	0	0	0	0	0	0	100	0	0	0
X22583	0Neutral	Helitron24	Helitron	0.04	Background	downstream	Downstream	DownstreamGene	45.69	Background	Background	3.13	0	0	0	0	0	0	0	0	0	0	0	0	0	0	0	0	0	0	0	0	0	0	0	0	0	0	0	0	0	0	0	0	0	0	0	0	0
X6048	0Neutral	Helitron46	Helitron	0.04	Background	downstream	Downstream	DownstreamGene	34.64	Background	Background	3.13	0	0	0	0	0	0	0	0	0	0	0	0	0	0	0	0	0	0	0	0	0	0	100	0	0	0	0	0	0	0	0	0	0	0	0	0	0
X7028	0Neutral	Helitron49	Helitron	0.04	Background	downstream	Downstream	DownstreamGene	36.65	Background	Background	3.13	0	0	0	0	0	0	0	0	0	0	0	0	0	0	0	0	0	0	0	0	0	0	0	0	0	0	0	0	0	100	0	0	0	0	0	0	0
X23307	0Neutral	Helitron120	Helitron	0.04	Background	downstream	Downstream	DownstreamGene	52.9	Background	Background	3.13	0	0	0	0	0	0	0	0	0	0	0	0	0	0	0	0	0	0	0	0	0	0	0	0	0	0	0	0	0	0	0	0	100	0	0	0	0
X20268	0Neutral	Helitron30	Helitron	0.04	Background	downstream	Downstream	DownstreamGene	87.82	Background	Background	0	0	0	0	0	0	0	0	0	0	0	0	0	0	0	0	0	0	0	0	0	0	0	0	0	0	0	0	0	0	0	0	0	0	0	0	0	0
X3901	balancing	Helitron152	Helitron	0.04	Background	downstream	Downstream	DownstreamGene	58.67	Background	Background	43.75	0	0	0	0	0	0	0	0	0	0	0	0	0	0	0	0	0	100	0	0	100	0	0	0	0	0	0	0	0	0	0	100	100	100	100	0	100
X7598	divergent	Helitron167	Helitron	0.04	Background	downstream	Downstream	DownstreamGene	46.17	Background	Background	0	0	0	0	0	0	0	0	0	0	0	0	0	0	0	0	0	0	0	0	0	0	0	0	0	0	0	0	0	0	0	0	0	0	0	0	0	0
X20796	divergent	Helitron86	Helitron	0.04	Background	downstream	Downstream	DownstreamGene	59.62	Background	Background	0	0	0	0	0	0	0	0	0	0	0	0	0	0	0	0	0	0	0	0	0	0	0	0	0	0	0	0	0	0	0	0	0	0	0	0	0	0
X9419	divergent	Helitron206	Helitron	0.04	Background	downstream	Downstream	DownstreamGene	18.19	Background	Background	0	12.5	0	0	0	0	0	0	0	0	0	0	0	0	0	0	100	100	0	0	0	0	0	0	0	0	0	0	0	0	0	0	0	0	0	0	0	0
X12086	divergent	Helitron16	Helitron	0.04	Background	downstream	Downstream	DownstreamGene	41.23	Background	Background	0	0	0	0	0	0	0	0	0	0	0	0	0	0	0	0	0	0	0	0	0	0	0	0	0	0	0	0	0	0	0	0	0	0	0	0	0	0
X19534	divergent	Helitron137	Helitron	0.04	Background	downstream	Downstream	DownstreamGene	78.81	Background	Background	25	0	0	0	0	0	0	0	0	0	0	0	0	0	0	0	0	0	0	0	0	0	0	0	0	0	0	0	0	0	100	0	0	0	100	100	0	100
X14309	0Neutral	Helitron83	Helitron	0.04	Background	downstream	Downstream	UpstreamGene	40.98	Background	Background	12.5	0	0	0	0	0	0	0	0	0	0	0	0	0	0	0	0	0	0	0	0	0	0	0	0	0	0	0	0	0	0	0	0	0	100	0	100	100
X19837	0Neutral	Helitron173	Helitron	0.04	Background	downstream	Downstream	UpstreamGene	125.18	Background	Background	12.5	0	0	0	0	0	0	0	0	0	0	0	0	0	0	0	0	0	0	0	0	0	0	0	100	0	0	0	0	0	0	0	0	0	0	0	0	0
X22644	0Neutral	Helitron169	Helitron	0.04	Background	downstream	Downstream	UpstreamGene	46.87	Background	Background	31.25	0	0	0	0	0	0	0	0	0	0	0	0	0	0	0	0	0	0	0	0	0	100	0	100	0	100	0	100	0	0	100	100	0	0	0	0	0
X9434	0Neutral	Helitron162	Helitron	0.04	Background	downstream	Downstream	UpstreamGene	43.92	Background	Background	21.88	6.25	0	0	0	0	100	0	0	0	0	0	0	0	0	0	0	0	0	0	0	0	0	0	100	0	0	100	0	0	0	0	0	0	0	100	0	0
X23906	0Neutral	Helitron208	Helitron	0.04	Background	downstream	Downstream	UpstreamGene	20.07	Background	Background	37.5	6.25	0	0	100	0	0	0	0	0	0	0	0	0	0	0	0	0	0	100	0	0	100	0	0	0	100	0	100	0	0	100	0	0	0	100	100	100
X8660	0Neutral	Helitron73	Helitron	0.04	Background	downstream	Downstream	UpstreamGene	58.41	Background	Background	28.13	0	0	0	0	0	0	0	0	0	0	0	0	0	0	0	0	0	0	0	100	0	0	100	100	100	0	0	0	100	0	0	0	0	0	0	0	0
X767	0Neutral	Helitron16	Helitron	0.04	Background	downstream	Downstream	UpstreamGene	50.04	Background	Background	37.5	0	0	0	0	0	0	0	0	0	0	0	0	0	0	0	0	0	0	0	100	0	100	0	0	0	0	0	0	0	0	0	0	0	100	0	0	100
X3893	0Neutral	Helitron172	Helitron	0.04	Background	downstream	Downstream	UpstreamGene	53.5	Background	Background	9.38	0	0	0	0	0	0	0	0	0	0	0	0	0	0	0	0	0	0	0	0	0	0	0	0	0	0	0	0	0	100	100	0	0	0	0	100	0
X21329	0Neutral	Helitron1	Helitron	0.04	Background	downstream	Downstream	UpstreamGene	41.15	Background	Background	9.38	0	0	0	0	0	0	0	0	0	0	0	0	0	0	0	0	0	0	0	0	0	0	0	0	0	0	0	0	0	0	0	0	0	100	100	0	100
X3105	0Neutral	Helitron28	Helitron	0.04	Background	downstream	Downstream	UpstreamGene	58.16	Background	Background	3.13	0	0	0	0	0	0	0	0	0	0	0	0	0	0	0	0	0	0	0	0	0	0	0	0	0	0	0	0	0	0	0	0	0	0	0	0	0
X24758	0Neutral	Helitron31	Helitron	0.04	Background	downstream	Downstream	UpstreamGene	60.42	Background	Background	3.13	0	0	0	0	0	0	0	0	0	0	0	0	0	0	0	0	0	0	0	0	0	0	0	0	0	0	0	0	0	0	0	0	100	0	0	0	0
X25322	0Neutral	Helitron42	Helitron	0.04	Background	downstream	Downstream	UpstreamGene	120.02	Background	Background	0	0	0	0	0	0	0	0	0	0	0	0	0	0	0	0	0	0	0	0	0	0	0	0	0	0	0	0	0	0	0	0	0	0	0	0	0	0
X24395	0Neutral	Helitron110	Helitron	0.04	Background	downstream	Downstream	UpstreamGene	37.92	Background	Background	6.25	0	0	0	0	0	0	0	0	0	0	0	0	0	0	0	0	0	0	0	0	0	0	0	0	0	0	0	0	0	0	100	0	0	0	0	0	0
X8692	0Neutral	Helitron163	Helitron	0.04	Background	downstream	Downstream	UpstreamGene	70.76	Background	Background	12.5	0	0	0	0	0	0	0	0	0	0	0	0	0	0	0	0	0	0	0	100	0	0	0	0	0	0	0	0	0	0	0	0	0	100	0	0	100
X13560	0Neutral	Helitron110	Helitron	0.04	Background	downstream	Downstream	UpstreamGene	61.9	Background	Background	3.13	0	0	0	0	0	0	0	0	0	0	0	0	0	0	0	0	0	0	0	0	0	0	0	0	0	0	0	0	0	0	0	0	0	0	0	0	100
X19334	0Neutral	Helitron157	Helitron	0.04	Background	downstream	Downstream	UpstreamGene	55.62	Background	Background	18.75	0	0	0	0	0	0	0	0	0	0	0	0	0	0	0	0	0	0	0	0	0	100	0	0	0	0	0	0	0	0	0	100	0	0	0	0	100
X4115	0Neutral	Helitron4	Helitron	0.04	Background	downstream	Downstream	UpstreamGene	70.53	Background	Background	3.13	0	0	0	0	0	0	0	0	0	0	0	0	0	0	0	0	0	0	0	0	0	0	0	0	0	0	0	0	0	0	0	0	0	0	0	0	0
X13923	0Neutral	Helitron72	Helitron	0.04	Background	downstream	Downstream	UpstreamGene	44.98	Background	Background	6.25	0	0	0	0	0	0	0	0	0	0	0	0	0	0	0	0	0	0	0	0	0	0	0	0	0	0	0	0	0	0	0	0	0	100	0	100	0
X590	0Neutral	Helitron23	Helitron	0.04	Background	downstream	Downstream	UpstreamGene	54.76	Background	Background	0	0	0	0	0	0	0	0	0	0	0	0	0	0	0	0	0	0	0	0	0	0	0	0	0	0	0	0	0	0	0	0	0	0	0	0	0	0
X18797	0Neutral	Helitron37	Helitron	0.04	Background	downstream	Downstream	UpstreamGene	84.67	Background	Background	9.38	12.5	0	0	0	0	0	0	0	0	0	0	0	0	100	100	0	0	0	0	100	100	0	0	0	0	0	0	0	0	0	0	0	0	0	0	0	100
X21380	0Neutral	Helitron51	Helitron	0.04	Background	downstream	Downstream	UpstreamGene	55.05	Background	Background	0	12.5	0	0	0	0	0	0	0	0	0	0	0	0	0	100	0	100	0	0	0	0	0	0	0	0	0	0	0	0	0	0	0	0	0	0	0	0
X19179	0Neutral	Helitron88	Helitron	0.04	Background	downstream	Downstream	UpstreamGene	116.85	Background	Background	0	6.25	0	0	0	0	0	0	0	0	0	100	0	0	0	0	0	0	0	0	0	0	0	0	0	0	0	0	0	0	0	0	0	0	0	0	0	0
X15125	0Neutral	Helitron122	Helitron	0.04	Background	downstream	Downstream	UpstreamGene	49.6	Background	Background	0	6.25	0	0	0	0	100	0	0	0	0	0	0	0	0	0	0	0	0	0	0	0	0	0	0	0	0	0	0	0	0	0	0	0	0	0	0	0
X21379	0Neutral	Helitron51	Helitron	0.04	Background	downstream	Downstream	UpstreamGene	55.08	Background	Background	31.25	0	0	0	0	0	0	0	0	0	0	0	0	0	0	0	0	0	0	0	0	0	0	0	100	0	0	100	0	100	0	100	0	100	0	100	0	100
X5878	0Neutral	Helitron77	Helitron	0.04	Background	downstream	Downstream	UpstreamGene	68.34	Background	Background	21.88	0	0	0	0	0	0	0	0	0	0	0	0	0	0	0	0	0	0	0	0	0	100	0	0	100	100	100	100	0	0	0	0	100	0	0	0	0
X13814	0Neutral	Helitron181	Helitron	0.04	Background	downstream	Downstream	UpstreamGene	58.25	Background	Background	15.63	0	0	0	0	0	0	0	0	0	0	0	0	0	0	0	0	0	0	0	0	0	0	0	0	0	0	0	0	0	0	100	0	100	0	0	0	0
X18307	0Neutral	Helitron165	Helitron	0.04	Background	downstream	Downstream	UpstreamGene	61.98	Background	Background	3.13	0	0	0	0	0	0	0	0	0	0	0	0	0	0	0	0	0	0	0	0	0	0	100	0	0	0	0	0	0	0	0	0	0	0	0	0	0
X2166	0Neutral	Helitron174	Helitron	0.04	Background	downstream	Downstream	UpstreamGene	50.39	Background	Background	3.13	0	0	0	0	0	0	0	0	0	0	0	0	0	0	0	0	0	0	0	0	0	0	0	0	0	0	0	0	0	0	0	0	0	0	0	0	100
X17514	0Neutral	Helitron177	Helitron	0.04	Background	downstream	Downstream	UpstreamGene	54.41	Background	Background	3.13	0	0	0	0	0	0	0	0	0	0	0	0	0	0	0	0	0	0	0	0	0	0	0	0	0	0	0	0	0	0	0	0	0	0	0	100	0
X23368	0Neutral	Helitron34	Helitron	0.04	Background	downstream	Downstream	UpstreamGene	100.79	Background	Background	3.13	0	0	0	0	0	0	0	0	0	0	0	0	0	0	0	0	0	0	0	0	0	0	0	0	0	0	0	0	0	0	0	0	0	100	0	0	0
X15113	0Neutral	Helitron83	Helitron	0.04	Background	downstream	Downstream	UpstreamGene	54.3	Background	Background	3.13	0	0	0	0	0	0	0	0	0	0	0	0	0	0	0	0	0	0	0	0	0	0	0	0	0	0	0	0	0	0	0	0	0	100	0	0	0
X18305	0Neutral	Helitron165	Helitron	0.04	Background	downstream	Downstream	UpstreamGene	102.51	Background	Background	0	0	0	0	0	0	0	0	0	0	0	0	0	0	0	0	0	0	0	0	0	0	0	0	0	0	0	0	0	0	0	0	0	0	0	0	0	0
X11697	0Neutral	Helitron8	Helitron	0.04	Background	downstream	Downstream	UpstreamGene	108.72	Background	Background	0	0	0	0	0	0	0	0	0	0	0	0	0	0	0	0	0	0	0	0	0	0	0	0	0	0	0	0	0	0	0	0	0	0	0	0	0	0
X864	0Neutral	Helitron20	Helitron	0.04	Background	downstream	Downstream	UpstreamGene	40.19	Background	Background	18.75	0	0	0	0	0	0	0	0	0	0	0	0	0	0	0	0	0	0	0	0	0	100	100	0	100	100	0	100	0	0	0	0	0	0	0	0	0
X12780	0Neutral	Helitron168	Helitron	0.04	Background	downstream	Downstream	UpstreamGene	46.84	Background	Background	6.25	0	0	0	0	0	0	0	0	0	0	0	0	0	0	0	0	0	0	0	0	0	0	0	100	0	0	0	0	0	0	0	0	100	0	0	0	0
X8120	0Neutral	Helitron118	Helitron	0.04	Background	downstream	Downstream	UpstreamGene	44.44	Background	Background	3.13	0	0	0	0	0	0	0	0	0	0	0	0	0	0	0	0	0	0	0	0	0	0	0	0	0	0	0	0	0	0	0	0	0	100	0	0	0
X13337	0Neutral	Helitron202	Helitron	0.04	Background	downstream	Downstream	UpstreamGene	16.76	Background	Background	3.13	0	0	0	0	0	0	0	0	0	0	0	0	0	0	0	0	0	0	0	0	0	0	0	0	0	0	0	0	0	0	0	0	0	100	0	0	0
X3631	0Neutral	Helitron21	Helitron	0.04	Background	downstream	Downstream	UpstreamGene	35.41	Background	Background	3.13	0	0	0	0	0	0	0	0	0	0	0	0	0	0	0	0	0	0	0	0	0	0	0	100	0	0	0	0	0	0	0	0	0	0	0	0	0
X5672	0Neutral	Helitron42	Helitron	0.04	Background	downstream	Downstream	UpstreamGene	48.25	Background	Background	3.13	0	0	0	0	0	0	0	0	0	0	0	0	0	0	0	0	0	0	0	0	0	0	0	0	0	0	0	0	0	0	0	0	0	0	0	0	100
X24949	0Neutral	Helitron82	Helitron	0.04	Background	downstream	Downstream	UpstreamGene	41.04	Background	Background	3.13	0	0	0	0	0	0	0	0	0	0	0	0	0	0	0	0	0	0	0	0	0	0	0	0	0	0	0	0	0	0	0	0	0	0	0	100	0
X23102	0Neutral	Helitron108	Helitron	0.04	Background	downstream	Downstream	UpstreamGene	30.77	Background	Background	0	0	0	0	0	0	0	0	0	0	0	0	0	0	0	0	0	0	0	0	0	0	0	0	0	0	0	0	0	0	0	0	0	0	0	0	0	0
X14926	0Neutral	Helitron122	Helitron	0.04	Background	downstream	Downstream	UpstreamGene	38.54	Background	Background	0	0	0	0	0	0	0	0	0	0	0	0	0	0	0	0	0	0	0	0	0	0	0	0	0	0	0	0	0	0	0	0	0	0	0	0	0	0
X5755	0Neutral	Helitron160	Helitron	0.04	Background	downstream	Downstream	UpstreamGene	42.68	Background	Background	0	0	0	0	0	0	0	0	0	0	0	0	0	0	0	0	0	0	0	0	0	0	0	0	0	0	0	0	0	0	0	0	0	0	0	0	0	0
X12388	0Neutral	Helitron96	Helitron	0.04	Background	downstream	Downstream	UpstreamGene	47.87	Background	Background	0	0	0	0	0	0	0	0	0	0	0	0	0	0	0	0	0	0	0	0	0	0	0	0	0	0	0	0	0	0	0	0	0	0	0	0	0	0
X8453	0Neutral	Helitron153	Helitron	0.04	Background	downstream	Downstream	UpstreamGene	60.73	Background	Background	34.38	0	0	0	0	0	0	0	0	0	0	0	0	0	0	0	0	0	0	100	100	0	0	0	100	0	100	0	100	0	0	100	0	0	0	100	100	0
X8465	0Neutral	Helitron163	Helitron	0.04	Background	downstream	Downstream	UpstreamGene	57.7	Background	Background	9.38	0	0	0	0	0	0	0	0	0	0	0	0	0	0	0	0	0	0	100	0	0	0	0	0	0	0	0	0	0	0	0	0	0	0	0	0	0
X20408	0Neutral	Helitron37	Helitron	0.04	Background	downstream	Downstream	UpstreamGene	63.07	Background	Background	3.13	0	0	0	0	0	0	0	0	0	0	0	0	0	0	0	0	0	0	0	0	0	0	0	0	0	0	0	0	0	0	0	0	0	0	0	0	0
X667	0Neutral	Helitron137	Helitron	0.04	Background	downstream	Downstream	UpstreamGene	49.48	Background	Background	3.13	0	0	0	0	0	0	0	0	0	0	0	0	0	0	0	0	0	0	0	0	0	0	0	0	0	0	0	0	0	0	0	0	0	0	0	100	0
X21850	0Neutral	Helitron46	Helitron	0.04	Background	downstream	Downstream	UpstreamGene	75.27	Background	Background	3.13	0	0	0	0	0	0	0	0	0	0	0	0	0	0	0	0	0	0	0	0	0	0	0	0	0	0	0	0	0	0	0	0	0	0	0	0	0
X8420	balancing	Helitron171	Helitron	0.04	Background	downstream	Downstream	UpstreamGene	64.58	Background	Background	31.25	0	0	0	0	0	0	0	0	0	0	0	0	0	0	0	0	0	0	0	0	100	100	100	0	0	0	0	0	100	100	0	0	0	100	100	100	0
X6094	divergent	Helitron78	Helitron	0.04	Background	downstream	Downstream	UpstreamGene	58.15	Background	Background	3.13	0	0	0	0	0	0	0	0	0	0	0	0	0	0	0	0	0	0	0	0	0	0	0	100	0	0	0	0	0	0	0	0	0	0	0	0	0
X4633	divergent	Helitron186	Helitron	0.04	Background	downstream	Downstream	UpstreamGene	31.02	Background	Background	34.38	0	0	0	0	0	0	0	0	0	0	0	0	0	0	0	0	0	0	0	0	0	100	100	100	0	0	100	0	0	100	100	100	100	0	0	100	100
X986	divergent	Helitron164	Helitron	0.04	Background	downstream	Downstream	UpstreamGene	44.2	Background	Background	3.13	0	0	0	0	0	0	0	0	0	0	0	0	0	0	0	0	0	0	0	0	0	0	0	0	0	0	100	0	0	0	0	0	0	0	0	0	0
X1545	divergent	Helitron47	Helitron	0.04	Background	downstream	Downstream	UpstreamGene	42.52	Background	Background	9.38	0	0	0	0	0	0	0	0	0	0	0	0	0	0	0	0	0	0	0	0	0	0	0	0	0	0	0	0	0	0	0	0	0	100	0	0	0
X11618	divergent	Helitron52	Helitron	0.04	Background	downstream	Downstream	UpstreamGene	36.32	Background	Background	18.75	0	0	0	0	0	0	0	0	0	0	0	0	0	0	0	0	0	0	0	100	0	0	0	100	0	100	0	100	0	100	0	0	100	0	0	0	0
X8000	divergent	Helitron72	Helitron	0.04	Background	downstream	Downstream	UpstreamGene	44.79	Background	Background	18.75	0	0	0	0	0	0	0	0	0	0	0	0	0	0	0	0	0	100	100	0	100	0	0	0	0	0	0	0	0	0	0	0	0	0	0	0	0
X10493	divergent	Helitron1	Helitron	0.04	Background	downstream	Downstream	UpstreamGene	77.01	Background	Background	0	0	0	0	0	0	0	0	0	0	0	0	0	0	0	0	0	0	0	0	0	0	0	0	0	0	0	0	0	0	0	0	0	0	0	0	0	0
X23558	divergent	Helitron154	Helitron	0.04	Background	downstream	Downstream	UpstreamGene	37.82	Background	Background	28.13	0	0	0	0	0	0	0	0	0	0	0	0	0	0	0	0	0	100	100	0	0	0	0	0	0	0	0	0	0	100	100	100	0	0	0	100	0
X10896	divergent	Helitron20	Helitron	0.04	Background	downstream	Downstream	UpstreamGene	41.23	Background	Background	25	0	0	0	0	0	0	0	0	0	0	0	0	0	0	0	0	0	100	100	0	100	0	0	0	0	0	0	0	0	100	0	0	0	100	0	0	0
X4162	divergent	Helitron29	Helitron	0.04	Background	downstream	Downstream	UpstreamGene	49.56	Background	Background	18.75	0	0	0	0	0	0	0	0	0	0	0	0	0	0	0	0	0	0	0	0	0	100	0	0	100	0	0	0	0	0	0	0	100	0	100	0	0
X14664	divergent	Helitron22	Helitron	0.04	Background	downstream	Downstream	UpstreamGene	47.89	Background	Background	12.5	0	0	0	0	0	0	0	0	0	0	0	0	0	0	0	0	0	0	0	0	0	0	100	0	100	0	0	0	100	0	0	0	0	0	0	0	0
X8920	0Neutral	Helitron44	Helitron	0.04	Background	downstream	Downstream	WithinGene	42.91	Background	Background	3.13	0	0	0	0	0	0	0	0	0	0	0	0	0	0	0	0	0	0	0	0	0	0	0	0	0	0	0	0	100	0	0	0	0	0	0	0	0
X1990	0Neutral	Helitron141	Helitron	0.04	Background	downstream	Downstream	WithinGene	9.17	Background	Background	28.13	25	0	0	0	0	0	0	0	0	0	100	0	0	100	100	100	0	0	0	0	0	100	0	0	0	0	0	0	100	100	0	0	0	100	100	100	0
X22124	0Neutral	Helitron60	Helitron	0.04	Background	downstream	Downstream	WithinGene	14.56	Background	Background	3.13	0	0	0	0	0	0	0	0	0	0	0	0	0	0	0	0	0	0	0	100	0	0	0	0	0	0	0	0	0	0	0	0	0	0	0	0	0
X20140	0Neutral	Helitron172	Helitron	0.04	Background	downstream	Downstream	WithinGene	49.49	Background	Background	0	6.25	0	0	100	0	0	0	0	0	0	0	0	0	0	0	0	0	0	0	0	0	0	0	0	0	0	0	0	0	0	0	0	0	0	0	0	0
X12411	0Neutral	Helitron204	Helitron	0.04	Background	downstream	Downstream	WithinGene	14	Background	Background	0	0	0	0	0	0	0	0	0	0	0	0	0	0	0	0	0	0	0	0	0	0	0	0	0	0	0	0	0	0	0	0	0	0	0	0	0	0
X11633	0Neutral	Helitron60	Helitron	0.04	Background	downstream	Downstream	WithinGene	61.02	Background	Background	9.38	0	0	0	0	0	0	0	0	0	0	0	0	0	0	0	0	0	0	0	0	0	0	0	0	0	0	0	0	0	100	0	0	0	100	0	0	0
X22657	0Neutral	Helitron60	Helitron	0.04	Background	downstream	Downstream	WithinGene	61.91	Background	Background	9.38	0	0	0	0	0	0	0	0	0	0	0	0	0	0	0	0	0	0	0	0	0	0	0	100	0	0	0	0	0	0	0	0	0	0	0	0	0
X20553	0Neutral	Helitron21	Helitron	0.04	Background	downstream	Downstream	WithinGene	33.54	Background	Background	3.13	0	0	0	0	0	0	0	0	0	0	0	0	0	0	0	0	0	0	0	0	0	0	0	0	0	0	0	0	0	0	0	0	0	100	0	0	0
X20552	0Neutral	Helitron21	Helitron	0.04	Background	downstream	Downstream	WithinGene	33.59	Background	Background	25	0	0	0	0	0	0	0	0	0	0	0	0	0	0	0	0	0	0	0	100	0	0	0	0	100	0	0	0	0	100	100	0	100	0	0	0	0
X2241	0Neutral	Helitron25	Helitron	0.04	Background	downstream	Downstream	WithinGene	38.11	Background	Background	6.25	0	0	0	0	0	0	0	0	0	0	0	0	0	0	0	0	0	0	0	0	0	0	0	0	0	0	0	0	0	0	0	0	0	100	100	0	0
X19792	0Neutral	Helitron78	Helitron	0.04	Background	downstream	Downstream	WithinGene	20.27	Background	Background	25	6.25	0	0	0	0	0	0	0	0	0	0	0	0	0	0	100	0	100	0	0	0	0	0	0	0	100	0	100	100	0	100	0	0	0	0	0	0
X5493	0Neutral	Helitron53	Helitron	0.04	Background	downstream	Downstream	WithinGene	19.05	Background	Background	21.88	0	0	0	0	0	0	0	0	0	0	0	0	0	0	0	0	0	0	0	0	0	0	100	0	0	0	0	0	0	100	100	100	100	0	0	0	0
X827	0Neutral	Helitron212	Helitron	0.04	Background	downstream	Downstream	WithinGene	27.89	Background	Background	3.13	0	0	0	0	0	0	0	0	0	0	0	0	0	0	0	0	0	0	0	0	0	0	0	0	0	0	0	0	0	0	0	0	100	0	0	0	0
X25881	0Neutral	Helitron53	Helitron	0.04	Background	downstream	Downstream	WithinGene	25.79	Background	Background	3.13	0	0	0	0	0	0	0	0	0	0	0	0	0	0	0	0	0	0	0	0	0	0	0	0	0	0	0	0	0	0	0	0	0	0	0	0	0
X155	0Neutral	Helitron18	Helitron	0.04	Background	downstream	Downstream	WithinGene	47.71	Background	Background	3.13	0	0	0	0	0	0	0	0	0	0	0	0	0	0	0	0	0	0	0	0	0	100	0	0	0	0	0	0	0	0	0	0	0	0	0	0	0
X22076	0Neutral	Helitron9	Helitron	0.04	Background	downstream	Downstream	WithinGene	18.57	Background	Background	3.13	0	0	0	0	0	0	0	0	0	0	0	0	0	0	0	0	0	0	0	0	0	0	0	0	0	0	0	0	100	0	0	0	0	0	0	0	0
X22432	0Neutral	Helitron96	Helitron	0.04	Background	downstream	Downstream	WithinGene	47.37	Background	Background	3.13	0	0	0	0	0	0	0	0	0	0	0	0	0	0	0	0	0	0	0	0	0	0	0	0	0	0	0	0	0	0	0	0	0	0	0	0	0
X8313	0Neutral	Helitron122	Helitron	0.04	Background	downstream	Downstream	WithinGene	20.71	Background	Background	6.25	0	0	0	0	0	0	0	0	0	0	0	0	0	0	0	0	0	0	0	0	0	0	0	0	0	0	0	0	0	100	0	0	0	0	0	100	0
X21962	0Neutral	Helitron49	Helitron	0.04	Background	downstream	Downstream	WithinGene	10.3	Background	Background	6.25	0	0	0	0	0	0	0	0	0	0	0	0	0	0	0	0	0	0	0	0	0	0	0	0	0	100	0	100	0	0	0	0	0	0	0	0	0
X6324	0Neutral	Helitron94	Helitron	0.04	Background	downstream	Downstream	WithinGene	39.76	Background	Background	9.38	6.25	0	0	0	0	0	0	0	0	0	0	0	0	100	0	0	0	0	0	0	0	0	0	0	0	0	0	0	100	0	0	0	0	0	100	100	0
X18950	0Neutral	Helitron182	Helitron	0.04	Background	downstream	Downstream	WithinGene	25.67	Background	Background	0	6.25	0	0	0	0	0	0	0	0	0	100	0	0	0	0	0	0	0	0	0	0	0	0	0	0	0	0	0	0	0	0	0	0	0	0	0	0
X26109	0Neutral	Helitron183	Helitron	0.04	Background	downstream	Downstream	WithinGene	60.34	Background	Background	21.88	0	0	0	0	0	0	0	0	0	0	0	0	0	0	0	0	0	0	0	0	0	100	100	0	100	0	0	0	100	0	0	0	0	0	0	0	0
X2611	0Neutral	Helitron147	Helitron	0.04	Background	downstream	Downstream	WithinGene	68.65	Background	Background	3.13	0	0	0	0	0	0	0	0	0	0	0	0	0	0	0	0	0	0	0	0	0	0	0	0	0	0	0	0	0	0	0	0	0	0	100	0	0
X19438	0Neutral	Helitron24	Helitron	0.04	Background	downstream	Downstream	WithinGene	49.96	Background	Background	18.75	0	0	0	0	0	0	0	0	0	0	0	0	0	0	0	0	0	0	0	0	0	0	0	0	0	0	0	0	0	0	0	0	0	0	0	0	0
X19907	0Neutral	Helitron49	Helitron	0.04	Background	downstream	Downstream	WithinGene	24.08	Background	Background	15.63	0	0	0	0	0	0	0	0	0	0	0	0	0	0	0	0	0	0	0	100	0	0	100	0	100	100	0	100	0	0	0	0	0	0	0	0	0
X11210	0Neutral	Helitron111	Helitron	0.04	Background	downstream	Downstream	WithinGene	35.67	Background	Background	6.25	0	0	0	0	0	0	0	0	0	0	0	0	0	0	0	0	0	0	0	0	0	0	0	0	0	0	0	0	0	0	0	0	0	0	0	0	0
X1738	0Neutral	Helitron14	Helitron	0.04	Background	downstream	Downstream	WithinGene	34.22	Background	Background	6.25	0	0	0	0	0	0	0	0	0	0	0	0	0	0	0	0	0	0	0	0	0	0	100	0	0	0	0	0	0	0	0	0	0	0	0	0	0
X7641	0Neutral	Helitron42	Helitron	0.04	Background	downstream	Downstream	WithinGene	20.59	Background	Background	6.25	0	0	0	0	0	0	0	0	0	0	0	0	0	0	0	0	0	0	0	0	0	100	0	100	0	0	0	0	0	0	0	0	0	0	0	0	0
X8855	0Neutral	Helitron43	Helitron	0.04	Background	downstream	Downstream	WithinGene	32.54	Background	Background	6.25	0	0	0	0	0	0	0	0	0	0	0	0	0	0	0	0	0	0	0	0	0	0	0	0	0	100	0	100	0	0	0	0	0	0	0	0	0
X5636	0Neutral	Helitron205	Helitron	0.04	Background	downstream	Downstream	WithinGene	5.2	Background	Background	3.13	0	0	0	0	0	0	0	0	0	0	0	0	0	0	0	0	0	0	0	0	0	0	0	0	0	0	0	0	0	0	0	0	0	0	100	0	0
X6437	0Neutral	Helitron154	Helitron	0.04	Background	downstream	Downstream	WithinGene	42.63	Background	Background	0	0	0	0	0	0	0	0	0	0	0	0	0	0	0	0	0	0	0	0	0	0	0	0	0	0	0	0	0	0	0	0	0	0	0	0	0	0
X13512	0Neutral	Helitron85	Helitron	0.04	Background	downstream	Downstream	WithinGene	47.33	Background	Background	12.5	0	0	0	0	0	0	0	0	0	0	0	0	0	0	0	0	0	0	0	0	0	0	0	0	0	0	0	0	0	0	0	0	0	0	0	0	0
X12801	0Neutral	Helitron28	Helitron	0.04	Background	downstream	Downstream	WithinGene	8.89	Background	Background	9.38	0	0	0	0	0	0	0	0	0	0	0	0	0	0	0	0	0	0	0	0	0	0	0	0	0	0	0	0	0	100	0	0	0	0	0	0	0
X4045	0Neutral	Helitron207	Helitron	0.04	Background	downstream	Downstream	WithinGene	19.03	Background	Background	3.13	0	0	0	0	0	0	0	0	0	0	0	0	0	0	0	0	0	0	0	0	0	0	0	0	0	0	0	0	0	0	0	0	0	0	0	0	0
X9979	balancing	Helitron199	Helitron	0.04	Background	downstream	Downstream	WithinGene	24.66	Background	Background	12.5	0	0	0	0	0	0	0	0	0	0	0	0	0	0	0	0	0	0	0	0	100	0	0	0	0	0	0	0	0	0	0	0	0	0	0	0	0
X20955	divergent	Helitron43	Helitron	0.04	Background	downstream	Downstream	WithinGene	35.13	Background	Background	18.75	0	0	0	0	0	0	0	0	0	0	0	0	0	0	0	0	0	0	0	0	0	0	0	0	0	0	0	0	0	0	0	0	0	0	0	100	0
X20316	divergent	Helitron162	Helitron	0.04	Background	downstream	Downstream	WithinGene	46.26	Background	Background	37.5	0	0	0	0	0	0	0	0	0	0	0	0	0	0	0	0	0	0	0	0	0	100	100	100	0	0	100	0	100	100	0	0	100	100	0	100	0
X16288	divergent	Helitron158	Helitron	0.04	Background	upstream	TE	DownstreamGene	0	Background	Background	6.25	0	0	0	0	0	0	0	0	0	0	0	0	0	0	0	0	0	0	0	0	0	0	0	0	0	0	0	0	0	0	0	0	0	0	0	0	0
X20409	0Neutral	Helitron37	Helitron	0.04	Background	upstream	Upstream	DownstreamGene	81.84	Background	Background	3.13	0	0	0	0	0	0	0	0	0	0	0	0	0	0	0	0	0	0	0	0	0	0	0	0	0	0	0	0	0	0	0	0	0	0	0	0	0
X9501	0Neutral	Helitron75	Helitron	0.04	Background	upstream	Upstream	DownstreamGene	63.35	Background	Background	15.63	0	0	0	0	0	0	0	0	0	0	0	0	0	0	0	0	0	0	0	0	0	0	100	0	100	100	0	100	100	0	0	0	0	0	0	0	0
X23072	0Neutral	Helitron53	Helitron	0.04	Background	upstream	Upstream	DownstreamGene	56.52	Background	Background	18.75	12.5	0	0	0	0	0	0	0	0	0	0	0	0	100	100	0	0	0	0	0	0	0	0	0	0	0	0	0	0	0	0	0	0	0	0	100	0
X12954	0Neutral	Helitron134	Helitron	0.04	Background	upstream	Upstream	DownstreamGene	35.26	Background	Background	12.5	0	0	0	0	0	0	0	0	0	0	0	0	0	0	0	0	0	0	0	0	0	100	0	0	0	0	100	0	100	0	0	0	0	0	0	0	0
X9248	0Neutral	Helitron36	Helitron	0.04	Background	upstream	Upstream	DownstreamGene	57.63	Background	Background	9.38	0	0	0	0	0	0	0	0	0	0	0	0	0	0	0	0	0	0	0	0	0	0	0	0	0	0	0	0	0	0	0	0	0	0	0	0	0
X22112	0Neutral	Helitron65	Helitron	0.04	Background	upstream	Upstream	DownstreamGene	61.73	Background	Background	6.25	0	0	0	0	0	0	0	0	0	0	0	0	0	0	0	0	0	0	0	0	0	0	0	100	0	0	0	0	0	0	0	100	0	0	0	0	0
X9531	0Neutral	Helitron29	Helitron	0.04	Background	upstream	Upstream	DownstreamGene	86.46	Background	Background	6.25	0	0	0	0	0	0	0	0	0	0	0	0	0	0	0	0	0	0	0	0	0	0	0	0	0	0	0	0	0	0	0	0	0	0	0	0	0
X15471	0Neutral	Helitron7	Helitron	0.04	Background	upstream	Upstream	DownstreamGene	78.59	Background	Background	3.13	0	0	0	0	0	0	0	0	0	0	0	0	0	0	0	0	0	0	0	0	0	0	100	0	0	0	0	0	0	0	0	0	0	0	0	0	0
X10205	0Neutral	Helitron40	Helitron	0.04	Background	upstream	Upstream	DownstreamGene	43.09	Background	Background	15.63	0	0	0	0	0	0	0	0	0	0	0	0	0	0	0	0	0	0	0	0	0	100	100	100	100	0	0	0	100	0	0	0	0	0	0	0	0
X10646	0Neutral	Helitron34	Helitron	0.04	Background	upstream	Upstream	DownstreamGene	82.78	Background	Background	3.13	0	0	0	0	0	0	0	0	0	0	0	0	0	0	0	0	0	0	0	0	0	0	0	0	0	0	0	0	0	0	0	100	0	0	0	0	0
X4951	0Neutral	Helitron106	Helitron	0.04	Background	upstream	Upstream	DownstreamGene	40.51	Background	Background	9.38	6.25	0	0	0	0	0	0	0	0	0	0	0	0	0	0	0	100	0	0	0	0	0	0	0	0	0	0	0	0	100	100	100	0	0	0	0	0
X1007	0Neutral	Helitron125	Helitron	0.04	Background	upstream	Upstream	DownstreamGene	43.46	Background	Background	12.5	0	0	0	0	0	0	0	0	0	0	0	0	0	0	0	0	0	0	0	0	0	0	0	0	0	0	0	0	0	0	0	100	0	0	0	0	0
X25950	0Neutral	Helitron5	Helitron	0.04	Background	upstream	Upstream	DownstreamGene	81.67	Background	Background	9.38	0	0	0	0	0	0	0	0	0	0	0	0	0	0	0	0	0	0	0	0	0	0	0	0	0	0	0	0	0	0	0	100	0	0	0	0	0
X19784	0Neutral	Helitron45	Helitron	0.04	Background	upstream	Upstream	DownstreamGene	76.8	Background	Background	12.5	0	0	0	0	0	0	0	0	0	0	0	0	0	0	0	0	0	0	0	100	0	0	0	0	0	100	0	100	100	0	0	0	0	0	0	0	0
X26331	0Neutral	Helitron59	Helitron	0.04	Background	upstream	Upstream	DownstreamGene	25.38	Background	Background	3.13	12.5	0	0	0	0	100	0	100	0	0	0	0	0	0	0	0	0	0	0	0	0	0	0	0	0	0	0	0	0	0	0	100	0	0	0	0	0
X16388	0Neutral	Helitron198	Helitron	0.04	Background	upstream	Upstream	DownstreamGene	31.38	Background	Background	0	12.5	0	0	0	0	0	0	0	0	0	0	0	0	100	0	0	100	0	0	0	0	0	0	0	0	0	0	0	0	0	0	0	0	0	0	0	0
X6910	0Neutral	Helitron72	Helitron	0.04	Background	upstream	Upstream	DownstreamGene	63.98	Background	Background	31.25	6.25	0	0	0	0	0	0	0	0	0	0	0	0	0	0	0	100	100	0	0	0	100	0	0	0	100	100	100	100	0	0	0	0	0	0	0	0
X5452	0Neutral	Helitron51	Helitron	0.04	Background	upstream	Upstream	DownstreamGene	73.27	Background	Background	40.63	0	0	0	0	0	0	0	0	0	0	0	0	0	0	0	0	0	100	0	100	0	0	0	0	0	100	100	100	0	0	0	0	0	100	0	100	100
X22246	0Neutral	Helitron30	Helitron	0.04	Background	upstream	Upstream	DownstreamGene	84.74	Background	Background	25	0	0	0	0	0	0	0	0	0	0	0	0	0	0	0	0	0	0	0	0	0	0	0	100	0	0	0	0	0	0	0	0	0	0	100	0	0
X25713	0Neutral	Helitron64	Helitron	0.04	Background	upstream	Upstream	DownstreamGene	69.11	Background	Background	21.88	0	0	0	0	0	0	0	0	0	0	0	0	0	0	0	0	0	0	0	100	0	0	0	0	0	0	0	0	0	100	0	0	100	0	100	0	0
X18889	0Neutral	Helitron85	Helitron	0.04	Background	upstream	Upstream	DownstreamGene	59.3	Background	Background	18.75	0	0	0	0	0	0	0	0	0	0	0	0	0	0	0	0	0	100	100	0	100	0	100	0	0	100	0	100	0	0	0	0	0	0	0	0	0
X9007	0Neutral	Helitron49	Helitron	0.04	Background	upstream	Upstream	DownstreamGene	73.57	Background	Background	15.63	0	0	0	0	0	0	0	0	0	0	0	0	0	0	0	0	0	0	0	0	0	0	0	0	0	0	0	0	0	100	100	0	100	0	0	0	0
X9860	0Neutral	Helitron2	Helitron	0.04	Background	upstream	Upstream	DownstreamGene	77.17	Background	Background	9.38	0	0	0	0	0	0	0	0	0	0	0	0	0	0	0	0	0	0	0	0	100	0	0	0	0	0	0	0	0	0	0	0	0	100	0	100	0
X26587	0Neutral	Helitron101	Helitron	0.04	Background	upstream	Upstream	DownstreamGene	54.53	Background	Background	3.13	0	0	0	0	0	0	0	0	0	0	0	0	0	0	0	0	0	0	0	0	0	0	0	0	0	0	0	0	0	0	0	0	0	0	0	0	0
X4367	0Neutral	Helitron29	Helitron	0.04	Background	upstream	Upstream	DownstreamGene	61.13	Background	Background	3.13	0	0	0	0	0	0	0	0	0	0	0	0	0	0	0	0	0	0	0	0	0	0	0	0	0	0	0	0	0	0	0	0	0	0	0	0	0
X26296	0Neutral	Helitron36	Helitron	0.04	Background	upstream	Upstream	DownstreamGene	25.34	Background	Background	9.38	0	0	0	0	0	0	0	0	0	0	0	0	0	0	0	0	0	0	0	0	0	0	0	0	0	0	0	0	0	0	100	0	100	0	0	0	0
X13251	0Neutral	Helitron6	Helitron	0.04	Background	upstream	Upstream	DownstreamGene	30.43	Background	Background	6.25	0	0	0	0	0	0	0	0	0	0	0	0	0	0	0	0	0	0	0	0	0	0	0	0	0	0	0	0	0	100	0	0	100	0	0	0	0
X19161	0Neutral	Helitron92	Helitron	0.04	Background	upstream	Upstream	DownstreamGene	25.16	Background	Background	3.13	0	0	0	0	0	0	0	0	0	0	0	0	0	0	0	0	0	0	0	0	0	0	0	0	0	0	0	0	0	0	0	0	0	0	0	100	0
X11176	0Neutral	Helitron111	Helitron	0.04	Background	upstream	Upstream	DownstreamGene	48.41	Background	Background	0	0	0	0	0	0	0	0	0	0	0	0	0	0	0	0	0	0	0	0	0	0	0	0	0	0	0	0	0	0	0	0	0	0	0	0	0	0
X18925	0Neutral	Helitron46	Helitron	0.04	Background	upstream	Upstream	DownstreamGene	25.63	Background	Background	0	0	0	0	0	0	0	0	0	0	0	0	0	0	0	0	0	0	0	0	0	0	0	0	0	0	0	0	0	0	0	0	0	0	0	0	0	0
X7996	0Neutral	Helitron52	Helitron	0.04	Background	upstream	Upstream	DownstreamGene	73.16	Background	Background	9.38	0	0	0	0	0	0	0	0	0	0	0	0	0	0	0	0	0	0	0	0	0	0	0	0	0	0	0	0	0	0	0	0	0	100	100	0	100
X20594	0Neutral	Helitron139	Helitron	0.04	Background	upstream	Upstream	DownstreamGene	34.83	Background	Background	34.38	6.25	0	0	0	0	0	0	0	0	0	0	0	0	100	0	0	0	100	100	0	0	0	0	0	0	0	0	0	0	0	0	0	100	100	0	0	100
X14556	0Neutral	Helitron46	Helitron	0.04	Background	upstream	Upstream	DownstreamGene	42.46	Background	Background	3.13	0	0	0	0	0	0	0	0	0	0	0	0	0	0	0	0	0	0	0	0	0	0	0	0	0	0	0	0	0	0	0	100	0	0	0	0	0
X9859	divergent	Helitron2	Helitron	0.04	Background	upstream	Upstream	DownstreamGene	77.19	Background	Background	25	0	0	0	0	0	0	0	0	0	0	0	0	0	0	0	0	0	0	0	0	100	0	0	0	100	0	100	0	0	0	0	0	0	100	0	100	0
X3567	divergent	Helitron118	Helitron	0.04	Background	upstream	Upstream	DownstreamGene	46.18	Background	Background	21.88	12.5	0	0	0	0	0	0	0	0	0	100	0	0	100	0	0	0	0	0	0	0	0	0	0	0	0	0	0	0	100	100	0	0	100	0	0	100
X26211	divergent	Helitron22	Helitron	0.04	Background	upstream	Upstream	DownstreamGene	64.09	Background	Background	18.75	0	0	0	0	0	0	0	0	0	0	0	0	0	0	0	0	0	0	0	0	0	0	100	100	100	100	0	100	100	0	0	0	0	0	0	0	0
X14878	divergent	Helitron60	Helitron	0.04	Background	upstream	Upstream	DownstreamGene	45.41	Background	Background	9.38	0	0	0	0	0	0	0	0	0	0	0	0	0	0	0	0	0	0	0	100	100	0	0	0	0	0	0	0	100	0	0	0	0	0	0	0	0
X16205	divergent	Helitron50	Helitron	0.04	Background	upstream	Upstream	DownstreamGene	57.65	Background	Background	0	6.25	0	0	0	0	0	0	0	100	0	0	0	0	0	0	0	0	0	0	0	0	0	0	0	0	0	0	0	0	0	0	0	0	0	0	0	0
X16203	divergent	Helitron50	Helitron	0.04	Background	upstream	Upstream	DownstreamGene	73.39	Background	Background	0	6.25	0	0	0	0	0	0	0	100	0	0	0	0	0	0	0	0	0	0	0	0	0	0	0	0	0	0	0	0	0	0	0	0	0	0	0	0
X25312	0Neutral	Helitron129	Helitron	0.04	Background	upstream	Upstream	UpstreamGene	39.47	Background	Background	6.25	0	0	0	0	0	0	0	0	0	0	0	0	0	0	0	0	0	0	0	0	0	0	0	0	0	0	0	0	0	0	0	0	0	0	0	0	100
X20730	0Neutral	Helitron47	Helitron	0.04	Background	upstream	Upstream	UpstreamGene	74.3	Background	Background	6.25	0	0	0	0	0	0	0	0	0	0	0	0	0	0	0	0	0	0	0	0	0	0	0	0	0	0	100	0	100	0	0	0	0	0	0	0	0
X4287	0Neutral	Helitron38	Helitron	0.04	Background	upstream	Upstream	UpstreamGene	80.55	Background	Background	3.13	0	0	0	0	0	0	0	0	0	0	0	0	0	0	0	0	0	0	0	0	0	0	0	0	0	0	0	0	0	0	0	0	0	0	0	0	0
X1642	0Neutral	Helitron4	Helitron	0.04	Background	upstream	Upstream	UpstreamGene	116.59	Background	Background	3.13	0	0	0	0	0	0	0	0	0	0	0	0	0	0	0	0	0	0	0	0	0	0	0	0	0	0	0	0	0	0	0	0	0	0	0	0	100
X21279	0Neutral	Helitron60	Helitron	0.04	Background	upstream	Upstream	UpstreamGene	48.53	Background	Background	0	0	0	0	0	0	0	0	0	0	0	0	0	0	0	0	0	0	0	0	0	0	0	0	0	0	0	0	0	0	0	0	0	0	0	0	0	0
X4758	0Neutral	Helitron21	Helitron	0.04	Background	upstream	Upstream	UpstreamGene	91.77	Background	Background	37.5	0	0	0	0	0	0	0	0	0	0	0	0	0	0	0	0	0	0	0	100	0	0	0	0	0	100	100	100	100	100	0	0	100	0	0	0	0
X13709	0Neutral	Helitron35	Helitron	0.04	Background	upstream	Upstream	UpstreamGene	24.08	Background	Background	3.13	0	0	0	0	0	0	0	0	0	0	0	0	0	0	0	0	0	0	0	0	0	0	0	0	0	0	0	0	0	0	0	0	0	0	0	0	100
X3740	0Neutral	Helitron6	Helitron	0.04	Background	upstream	Upstream	UpstreamGene	63.67	Background	Background	3.13	0	0	0	0	0	0	0	0	0	0	0	0	0	0	0	0	0	0	0	0	0	0	0	0	0	0	0	0	0	100	0	0	0	0	0	0	0
X20298	0Neutral	Helitron127	Helitron	0.04	Background	upstream	Upstream	UpstreamGene	43.06	Background	Background	18.75	12.5	0	0	0	0	0	0	0	0	0	0	0	0	100	0	100	0	0	0	0	0	0	0	100	100	0	0	0	0	0	100	100	0	100	0	100	0
X26030	0Neutral	Helitron24	Helitron	0.04	Background	upstream	Upstream	UpstreamGene	55.05	Background	Background	6.25	0	0	0	0	0	0	0	0	0	0	0	0	0	0	0	0	0	0	0	0	0	0	0	0	0	0	0	0	0	100	0	0	100	0	0	0	0
X16669	0Neutral	Helitron200	Helitron	0.04	Background	upstream	Upstream	UpstreamGene	25.36	Background	Background	15.63	0	0	0	0	0	0	0	0	0	0	0	0	0	0	0	0	0	0	0	0	0	100	0	0	0	0	0	0	100	0	0	100	0	0	0	0	0
X21361	0Neutral	Helitron10	Helitron	0.04	Background	upstream	Upstream	UpstreamGene	100.71	Background	Background	0	0	0	0	0	0	0	0	0	0	0	0	0	0	0	0	0	0	0	0	0	0	0	0	0	0	0	0	0	0	0	0	0	0	0	0	0	0
X20788	0Neutral	Helitron12	Helitron	0.04	Background	upstream	Upstream	UpstreamGene	81.18	Background	Background	6.25	0	0	0	0	0	0	0	0	0	0	0	0	0	0	0	0	0	100	100	0	0	0	0	0	0	0	0	0	0	0	0	0	0	0	0	0	0
X12627	0Neutral	Helitron102	Helitron	0.04	Background	upstream	Upstream	UpstreamGene	53.53	Background	Background	0	6.25	0	100	0	0	0	0	0	0	0	0	0	0	0	0	0	0	0	0	0	0	0	0	0	0	0	0	0	0	0	0	0	0	0	0	0	0
X6525	0Neutral	Helitron15	Helitron	0.04	Background	upstream	Upstream	UpstreamGene	79.25	Background	Background	15.63	0	0	0	0	0	0	0	0	0	0	0	0	0	0	0	0	0	0	0	0	0	0	100	100	0	0	100	0	100	0	0	0	0	0	100	0	0
X5208	0Neutral	Helitron50	Helitron	0.04	Background	upstream	Upstream	UpstreamGene	39.91	Background	Background	9.38	0	0	0	0	0	0	0	0	0	0	0	0	0	0	0	0	0	0	0	0	0	0	0	0	0	0	0	0	0	100	100	0	100	0	0	0	0
X11702	0Neutral	Helitron39	Helitron	0.04	Background	upstream	Upstream	UpstreamGene	53.24	Background	Background	9.38	0	0	0	0	0	0	0	0	0	0	0	0	0	0	0	0	0	0	0	0	0	0	0	0	0	0	0	0	0	100	0	100	0	0	0	0	0
X11031	0Neutral	Helitron81	Helitron	0.04	Background	upstream	Upstream	UpstreamGene	61.94	Background	Background	0	0	0	0	0	0	0	0	0	0	0	0	0	0	0	0	0	0	0	0	0	0	0	0	0	0	0	0	0	0	0	0	0	0	0	0	0	0
X3124	0Neutral	Helitron26	Helitron	0.04	Background	upstream	Upstream	UpstreamGene	87.25	Background	Background	3.13	0	0	0	0	0	0	0	0	0	0	0	0	0	0	0	0	0	0	0	0	0	0	0	0	0	0	0	0	0	0	0	0	0	100	0	0	0
X24017	0Neutral	Helitron13	Helitron	0.04	Background	upstream	Upstream	UpstreamGene	96.1	Background	Background	6.25	0	0	0	0	0	0	0	0	0	0	0	0	0	0	0	0	0	0	0	0	0	0	0	0	0	0	0	0	0	0	0	0	0	0	0	0	0
X20666	0Neutral	Helitron112	Helitron	0.04	Background	upstream	Upstream	UpstreamGene	48.28	Background	Background	12.5	0	0	0	0	0	0	0	0	0	0	0	0	0	0	0	0	0	100	100	0	0	100	0	0	0	0	0	0	0	0	0	0	0	0	100	0	0
X3123	0Neutral	Helitron26	Helitron	0.04	Background	upstream	Upstream	UpstreamGene	39.14	Background	Background	31.25	12.5	0	0	0	0	0	0	0	0	0	100	0	0	100	0	0	0	0	100	0	0	100	0	0	0	0	100	0	0	100	0	0	0	100	0	0	100
X916	0Neutral	Helitron48	Helitron	0.04	Background	upstream	Upstream	UpstreamGene	37.27	Background	Background	6.25	12.5	0	0	0	0	0	0	0	0	0	0	0	0	0	100	100	0	0	0	0	0	100	100	0	0	0	0	0	0	0	0	0	0	0	0	0	0
X3564	0Neutral	Helitron49	Helitron	0.04	Background	upstream	Upstream	UpstreamGene	64	Background	Background	15.63	0	0	0	0	0	0	0	0	0	0	0	0	0	0	0	0	0	0	0	0	0	0	0	0	0	0	0	0	0	100	100	0	100	0	100	100	0
X16230	0Neutral	Helitron99	Helitron	0.04	Background	upstream	Upstream	UpstreamGene	55.26	Background	Background	12.5	0	0	0	0	0	0	0	0	0	0	0	0	0	0	0	0	0	0	0	100	0	0	0	0	0	0	0	0	0	0	0	100	0	0	0	0	100
X25693	0Neutral	Helitron67	Helitron	0.04	Background	upstream	Upstream	UpstreamGene	67.31	Background	Background	9.38	0	0	0	0	0	0	0	0	0	0	0	0	0	0	0	0	0	0	0	0	0	0	0	0	0	0	0	0	0	100	0	0	0	0	0	0	0
X20642	0Neutral	Helitron7	Helitron	0.04	Background	upstream	Upstream	UpstreamGene	60.21	Background	Background	9.38	0	0	0	0	0	0	0	0	0	0	0	0	0	0	0	0	0	0	0	0	0	0	0	0	0	0	0	0	0	0	0	0	0	100	0	0	100
X8793	0Neutral	Helitron77	Helitron	0.04	Background	upstream	Upstream	UpstreamGene	63.16	Background	Background	9.38	0	0	0	0	0	0	0	0	0	0	0	0	0	0	0	0	0	0	0	0	0	0	0	0	0	0	100	0	0	0	0	100	0	0	0	100	0
X18463	0Neutral	Helitron109	Helitron	0.04	Background	upstream	Upstream	UpstreamGene	50.37	Background	Background	6.25	0	0	0	0	0	0	0	0	0	0	0	0	0	0	0	0	0	0	0	0	0	0	0	0	0	100	0	100	0	0	0	0	0	0	0	0	0
X4155	0Neutral	Helitron12	Helitron	0.04	Background	upstream	Upstream	UpstreamGene	55.43	Background	Background	6.25	0	0	0	0	0	0	0	0	0	0	0	0	0	0	0	0	0	0	0	0	0	0	0	0	0	0	0	0	0	100	100	0	0	0	0	0	0
X20655	0Neutral	Helitron39	Helitron	0.04	Background	upstream	Upstream	UpstreamGene	53.98	Background	Background	6.25	0	0	0	0	0	0	0	0	0	0	0	0	0	0	0	0	0	0	0	0	0	0	0	0	0	0	0	0	0	0	0	0	0	100	0	0	0
X6523	0Neutral	Helitron15	Helitron	0.04	Background	upstream	Upstream	UpstreamGene	95.46	Background	Background	3.13	0	0	0	0	0	0	0	0	0	0	0	0	0	0	0	0	0	0	0	0	0	0	0	0	0	0	0	0	0	0	0	0	0	0	0	0	0
X26029	0Neutral	Helitron24	Helitron	0.04	Background	upstream	Upstream	UpstreamGene	55.03	Background	Background	3.13	0	0	0	0	0	0	0	0	0	0	0	0	0	0	0	0	0	0	0	0	0	0	0	0	0	0	0	0	0	0	0	0	0	0	100	0	0
X992	0Neutral	Helitron84	Helitron	0.04	Background	upstream	Upstream	UpstreamGene	60.3	Background	Background	3.13	0	0	0	0	0	0	0	0	0	0	0	0	0	0	0	0	0	0	0	0	0	0	0	0	0	0	0	0	0	0	0	0	0	0	0	0	0
X11716	0Neutral	Helitron93	Helitron	0.04	Background	upstream	Upstream	UpstreamGene	57.11	Background	Background	0	0	0	0	0	0	0	0	0	0	0	0	0	0	0	0	0	0	0	0	0	0	0	0	0	0	0	0	0	0	0	0	0	0	0	0	0	0
X6398	0Neutral	Helitron48	Helitron	0.04	Background	upstream	Upstream	UpstreamGene	43.79	Background	Background	34.38	0	0	0	0	0	0	0	0	0	0	0	0	0	0	0	0	0	0	0	0	0	0	100	100	100	0	100	0	0	0	0	0	0	100	0	100	0
X18323	0Neutral	Helitron54	Helitron	0.04	Background	upstream	Upstream	UpstreamGene	43.02	Background	Background	28.13	0	0	0	0	0	0	0	0	0	0	0	0	0	0	0	0	0	0	0	0	0	0	0	0	0	0	100	0	0	0	100	0	0	0	0	0	0
X25311	0Neutral	Helitron129	Helitron	0.04	Background	upstream	Upstream	UpstreamGene	39.43	Background	Background	9.38	0	0	0	0	0	0	0	0	0	0	0	0	0	0	0	0	0	0	0	0	0	0	0	0	100	0	0	0	0	100	100	0	0	0	0	0	0
X9038	0Neutral	Helitron110	Helitron	0.04	Background	upstream	Upstream	UpstreamGene	48.88	Background	Background	6.25	0	0	0	0	0	0	0	0	0	0	0	0	0	0	0	0	0	0	0	0	0	0	0	0	0	0	0	0	0	0	100	0	100	0	0	0	0
X4195	0Neutral	Helitron3	Helitron	0.04	Background	upstream	Upstream	UpstreamGene	48.54	Background	Background	3.13	0	0	0	0	0	0	0	0	0	0	0	0	0	0	0	0	0	0	0	0	0	0	0	0	0	0	0	0	0	0	0	0	0	0	0	0	0
X26176	0Neutral	Helitron4	Helitron	0.04	Background	upstream	Upstream	UpstreamGene	46.38	Background	Background	3.13	0	0	0	0	0	0	0	0	0	0	0	0	0	0	0	0	0	0	0	0	0	0	0	0	0	0	0	0	0	0	100	0	0	0	0	0	0
X15806	0Neutral	Helitron11	Helitron	0.04	Background	upstream	Upstream	UpstreamGene	98.01	Background	Background	3.13	0	0	0	0	0	0	0	0	0	0	0	0	0	0	0	0	0	0	0	0	0	0	0	0	0	0	0	0	0	0	0	0	0	0	100	0	0
X9039	0Neutral	Helitron110	Helitron	0.04	Background	upstream	Upstream	UpstreamGene	48.91	Background	Background	3.13	0	0	0	0	0	0	0	0	0	0	0	0	0	0	0	0	0	0	0	0	0	0	0	0	0	0	0	0	0	0	0	0	0	0	0	0	100
X3448	0Neutral	Helitron40	Helitron	0.04	Background	upstream	Upstream	UpstreamGene	62.39	Background	Background	6.25	0	0	0	0	0	0	0	0	0	0	0	0	0	0	0	0	0	0	0	0	0	0	0	0	0	0	0	0	0	0	0	0	0	100	0	0	0
X25215	balancing	Helitron198	Helitron	0.04	Background	upstream	Upstream	UpstreamGene	28.35	Background	Background	18.75	0	0	0	0	0	0	0	0	0	0	0	0	0	0	0	0	0	0	0	0	0	0	0	100	0	0	0	0	0	0	0	0	0	0	0	0	0
X23909	balancing	Helitron59	Helitron	0.04	Background	upstream	Upstream	UpstreamGene	62.51	Background	Background	43.75	0	0	0	0	0	0	0	0	0	0	0	0	0	0	0	0	0	0	100	100	0	100	0	0	0	100	100	100	0	100	0	100	0	0	0	0	0
X6508	balancing	Helitron32	Helitron	0.04	Background	upstream	Upstream	UpstreamGene	83.98	Background	Background	34.38	0	0	0	0	0	0	0	0	0	0	0	0	0	0	0	0	0	100	100	0	100	100	0	100	0	100	0	100	100	0	0	100	0	0	100	0	100
X16197	divergent	Helitron141	Helitron	0.04	Background	upstream	Upstream	UpstreamGene	33.82	Background	Background	6.25	0	0	0	0	0	0	0	0	0	0	0	0	0	0	0	0	0	0	0	0	0	0	0	0	0	100	0	100	0	0	0	0	0	0	0	0	0
X4288	divergent	Helitron38	Helitron	0.04	Background	upstream	Upstream	UpstreamGene	80.57	Background	Background	0	6.25	0	0	0	0	0	0	0	0	0	0	0	0	0	0	100	0	0	0	0	0	0	0	0	0	0	0	0	0	0	0	0	0	0	0	0	0
X13552	divergent	Helitron57	Helitron	0.04	Background	upstream	Upstream	UpstreamGene	71.16	Background	Background	3.13	0	0	0	0	0	0	0	0	0	0	0	0	0	0	0	0	0	0	0	0	0	0	0	0	100	0	0	0	0	0	0	0	0	0	0	0	0
X23782	divergent	Helitron27	Helitron	0.04	Background	upstream	Upstream	UpstreamGene	86.75	Background	Background	12.5	0	0	0	0	0	0	0	0	0	0	0	0	0	0	0	0	0	0	0	0	0	0	0	0	0	0	0	0	0	0	0	0	0	0	0	0	0
X6081	divergent	Helitron33	Helitron	0.04	Background	upstream	Upstream	UpstreamGene	52.67	Background	Background	3.13	0	0	0	0	0	0	0	0	0	0	0	0	0	0	0	0	0	0	0	0	0	0	100	0	0	0	0	0	0	0	0	0	0	0	0	0	0
X3462	divergent	Helitron54	Helitron	0.04	Background	upstream	Upstream	UpstreamGene	72.33	Background	Background	12.5	0	0	0	0	0	0	0	0	0	0	0	0	0	0	0	0	0	100	0	0	100	0	0	0	0	0	0	0	0	100	0	0	100	0	0	0	0
X13335	divergent	Helitron121	Helitron	0.04	Background	upstream	Upstream	UpstreamGene	44.43	Background	Background	0	0	0	0	0	0	0	0	0	0	0	0	0	0	0	0	0	0	0	0	0	0	0	0	0	0	0	0	0	0	0	0	0	0	0	0	0	0
X4196	divergent	Helitron3	Helitron	0.04	Background	upstream	Upstream	UpstreamGene	48.51	Background	Background	31.25	0	0	0	0	0	0	0	0	0	0	0	0	0	0	0	0	0	0	0	0	0	0	100	100	100	100	0	100	0	0	0	0	0	0	0	0	0
X23783	divergent	Helitron27	Helitron	0.04	Background	upstream	Upstream	UpstreamGene	86.76	Background	Background	0	0	0	0	0	0	0	0	0	0	0	0	0	0	0	0	0	0	0	0	0	0	0	0	0	0	0	0	0	0	0	0	0	0	0	0	0	0
X9867	divergent	Helitron2	Helitron	0.04	Background	upstream	Upstream	UpstreamGene	46.95	Background	Background	18.75	0	0	0	0	0	0	0	0	0	0	0	0	0	0	0	0	0	0	0	0	100	0	0	0	0	0	0	0	0	0	0	0	0	0	0	0	0
X9212	0Neutral	Mariner2	Mariner	0.01	Mariner	downstream	Downstream	DownstreamGene	41.17	Background	Background	40.63	12.5	0	0	0	0	0	0	0	0	0	100	0	0	100	0	0	0	0	0	0	0	0	0	0	100	100	100	100	100	0	0	0	0	0	0	0	0
X23596	0Neutral	Mariner14	Mariner	0.01	Mariner	downstream	Downstream	DownstreamGene	95.51	Background	Background	28.13	0	0	0	0	0	0	0	0	0	0	0	0	0	0	0	0	0	100	0	0	100	100	0	0	0	0	0	0	100	0	100	0	0	0	100	0	0
X16691	0Neutral	Mariner14	Mariner	0.01	Mariner	downstream	Downstream	DownstreamGene	58.72	Background	Background	25	0	0	0	0	0	0	0	0	0	0	0	0	0	0	0	0	0	0	0	0	0	0	100	0	0	0	100	0	100	0	0	0	0	100	0	0	0
X25543	0Neutral	Mariner1	Mariner	0.01	Mariner	downstream	Downstream	DownstreamGene	82.81	Background	Background	9.38	0	0	0	0	0	0	0	0	0	0	0	0	0	0	0	0	0	0	0	0	0	0	0	0	0	0	0	0	0	0	0	100	0	0	0	0	0
X10130	0Neutral	Mariner1	Mariner	0.01	Mariner	downstream	Downstream	DownstreamGene	67.38	Background	Background	3.13	0	0	0	0	0	0	0	0	0	0	0	0	0	0	0	0	0	0	0	100	0	0	0	0	0	0	0	0	0	0	0	0	0	0	0	0	0
X13261	0Neutral	Mariner2	Mariner	0.01	Mariner	downstream	Downstream	DownstreamGene	43.67	Background	Background	21.88	0	0	0	0	0	0	0	0	0	0	0	0	0	0	0	0	0	100	100	0	0	100	0	0	0	0	0	0	0	100	100	0	0	0	100	0	100
X6457	0Neutral	Mariner3	Mariner	0.01	Mariner	downstream	Downstream	DownstreamGene	45.68	Background	Background	6.25	0	0	0	0	0	0	0	0	0	0	0	0	0	0	0	0	0	0	0	0	0	0	0	0	0	0	0	0	0	0	0	0	0	100	0	100	0
X15871	0Neutral	Mariner2	Mariner	0.01	Mariner	downstream	Downstream	DownstreamGene	9.11	Background	Background	3.13	0	0	0	0	0	0	0	0	0	0	0	0	0	0	0	0	0	0	0	0	0	0	0	0	0	0	0	0	0	0	0	0	0	0	0	0	0
X972	0Neutral	Mariner3	Mariner	0.01	Mariner	downstream	Downstream	DownstreamGene	32.54	Background	Background	3.13	0	0	0	0	0	0	0	0	0	0	0	0	0	0	0	0	0	0	0	0	0	0	0	0	0	0	0	0	0	0	0	0	0	0	0	0	0
X9761	0Neutral	Mariner3	Mariner	0.01	Mariner	downstream	Downstream	DownstreamGene	38.87	Background	Background	3.13	0	0	0	0	0	0	0	0	0	0	0	0	0	0	0	0	0	0	0	0	0	0	0	0	0	0	0	0	0	0	0	0	0	0	0	0	0
X12094	0Neutral	Mariner2	Mariner	0.01	Mariner	downstream	Downstream	DownstreamGene	105.34	Background	Background	21.88	0	0	0	0	0	0	0	0	0	0	0	0	0	0	0	0	0	0	0	0	100	100	0	0	0	0	0	0	0	100	0	0	100	0	100	0	0
X3649	0Neutral	Mariner14	Mariner	0.01	Mariner	downstream	Downstream	DownstreamGene	59.76	Background	Background	3.13	0	0	0	0	0	0	0	0	0	0	0	0	0	0	0	0	0	0	0	0	0	0	0	0	0	0	0	0	0	0	0	0	0	0	0	0	0
X10009	0Neutral	Mariner3	Mariner	0.01	Mariner	downstream	Downstream	DownstreamGene	50.07	Background	Background	3.13	0	0	0	0	0	0	0	0	0	0	0	0	0	0	0	0	0	0	0	0	0	0	0	0	0	0	0	0	0	0	0	100	0	0	0	0	0
X16400	balancing	Mariner1	Mariner	0.01	Mariner	downstream	Downstream	DownstreamGene	34.26	Background	Background	21.88	0	0	0	0	0	0	0	0	0	0	0	0	0	0	0	0	0	0	100	0	0	100	0	100	100	0	0	0	0	100	0	0	100	0	0	0	0
X16401	balancing	Mariner1	Mariner	0.01	Mariner	downstream	Downstream	DownstreamGene	34.22	Background	Background	21.88	0	0	0	0	0	0	0	0	0	0	0	0	0	0	0	0	0	0	0	0	0	100	0	100	100	0	0	0	0	100	0	0	100	0	0	0	0
X8795	divergent	Mariner2	Mariner	0.01	Mariner	downstream	Downstream	DownstreamGene	52.48	Background	Background	21.88	0	0	0	0	0	0	0	0	0	0	0	0	0	0	0	0	0	0	0	100	0	100	0	100	0	0	0	0	0	0	0	0	0	100	100	100	0
X16692	divergent	Mariner14	Mariner	0.01	Mariner	downstream	Downstream	DownstreamGene	58.69	Background	Background	28.13	0	0	0	0	0	0	0	0	0	0	0	0	0	0	0	0	0	0	0	0	0	0	100	0	0	0	100	0	100	0	0	0	0	100	0	100	0
X625	0Neutral	Mariner16	Mariner	0.01	Mariner	downstream	Downstream	UpstreamGene	44.46	Background	Background	15.63	0	0	0	0	0	0	0	0	0	0	0	0	0	0	0	0	0	0	0	100	0	0	0	0	0	0	0	0	0	0	0	0	0	100	0	0	100
X15824	0Neutral	Mariner6	Mariner	0.01	Mariner	downstream	Downstream	UpstreamGene	112.61	Background	Background	3.13	0	0	0	0	0	0	0	0	0	0	0	0	0	0	0	0	0	0	0	0	0	0	0	0	0	0	0	0	0	0	0	0	0	0	0	0	0
X15832	0Neutral	Mariner6	Mariner	0.01	Mariner	downstream	Downstream	UpstreamGene	67.31	Background	Background	3.13	0	0	0	0	0	0	0	0	0	0	0	0	0	0	0	0	0	0	0	0	0	0	100	0	0	0	0	0	0	0	0	0	0	0	0	0	0
X15831	0Neutral	Mariner6	Mariner	0.01	Mariner	downstream	Downstream	UpstreamGene	67.33	Background	Background	3.13	0	0	0	0	0	0	0	0	0	0	0	0	0	0	0	0	0	0	0	0	0	0	100	0	0	0	0	0	0	0	0	0	0	0	0	0	0
X705	0Neutral	Mariner17	Mariner	0.01	Mariner	downstream	Downstream	UpstreamGene	74.7	Background	Background	3.13	0	0	0	0	0	0	0	0	0	0	0	0	0	0	0	0	0	0	0	0	0	0	0	0	0	0	0	0	0	0	0	0	0	0	0	0	0
X6505	0Neutral	Mariner2	Mariner	0.01	Mariner	downstream	Downstream	UpstreamGene	67.19	Background	Background	3.13	0	0	0	0	0	0	0	0	0	0	0	0	0	0	0	0	0	0	0	0	0	0	0	0	0	0	0	0	0	0	0	0	0	0	0	100	0
X20148	0Neutral	Mariner9	Mariner	0.01	Mariner	downstream	Downstream	UpstreamGene	52.29	Background	Background	3.13	6.25	0	0	100	0	0	0	0	0	0	0	0	0	0	0	0	0	0	0	0	0	0	0	0	0	0	0	0	0	0	0	0	0	0	0	0	100
X4763	0Neutral	Mariner3	Mariner	0.01	Mariner	downstream	Downstream	UpstreamGene	55.68	Background	Background	3.13	0	0	0	0	0	0	0	0	0	0	0	0	0	0	0	0	0	0	0	0	0	100	0	0	0	0	0	0	0	0	0	0	0	0	0	0	0
X13987	0Neutral	Mariner14	Mariner	0.01	Mariner	downstream	Downstream	UpstreamGene	61.45	Background	Background	9.38	0	0	0	0	0	0	0	0	0	0	0	0	0	0	0	0	0	0	0	0	0	0	0	0	0	0	0	0	0	0	0	0	0	0	0	0	0
X3555	0Neutral	Mariner6	Mariner	0.01	Mariner	downstream	Downstream	UpstreamGene	74.89	Background	Background	0	0	0	0	0	0	0	0	0	0	0	0	0	0	0	0	0	0	0	0	0	0	0	0	0	0	0	0	0	0	0	0	0	0	0	0	0	0
X23128	0Neutral	Mariner2	Mariner	0.01	Mariner	downstream	Downstream	UpstreamGene	42.85	Background	Background	12.5	0	0	0	0	0	0	0	0	0	0	0	0	0	0	0	0	0	0	0	0	0	0	0	0	0	0	0	0	0	0	0	100	100	0	0	0	0
X22390	0Neutral	Mariner1	Mariner	0.01	Mariner	downstream	Downstream	UpstreamGene	57.36	Background	Background	9.38	0	0	0	0	0	0	0	0	0	0	0	0	0	0	0	0	0	0	0	0	100	0	0	0	0	0	0	0	0	0	0	0	0	0	0	100	0
X6506	balancing	Mariner2	Mariner	0.01	Mariner	downstream	Downstream	UpstreamGene	68.9	Background	Background	25	0	0	0	0	0	0	0	0	0	0	0	0	0	0	0	0	0	100	100	0	0	100	0	100	0	100	0	100	100	0	0	0	0	0	100	0	0
X14777	divergent	Mariner14	Mariner	0.01	Mariner	downstream	Downstream	UpstreamGene	92.11	Background	Background	21.88	0	0	0	0	0	0	0	0	0	0	0	0	0	0	0	0	0	0	100	100	100	0	100	0	0	0	0	0	0	100	0	0	0	100	0	0	100
X5943	divergent	Mariner14	Mariner	0.01	Mariner	downstream	Downstream	UpstreamGene	31.4	Background	Background	15.63	0	0	0	0	0	0	0	0	0	0	0	0	0	0	0	0	0	0	0	0	0	0	0	0	0	0	0	0	0	0	0	0	0	0	0	0	0
X8148	0Neutral	Mariner3	Mariner	0.01	Mariner	downstream	Downstream	WithinGene	42.08	Background	Background	15.63	25	0	0	0	0	100	0	100	0	0	0	0	0	100	100	0	0	100	100	0	100	100	100	0	0	0	0	0	0	0	0	0	0	0	0	0	0
X11517	0Neutral	Mariner4	Mariner	0.01	Mariner	downstream	Downstream	WithinGene	52.75	Background	Background	34.38	0	0	0	0	0	0	0	0	0	0	0	0	0	0	0	0	0	0	0	0	0	0	0	0	0	100	0	100	0	0	0	0	100	0	0	0	100
X24439	0Neutral	Mariner3	Mariner	0.01	Mariner	downstream	Downstream	WithinGene	30.74	Background	Background	31.25	0	0	0	0	0	0	0	0	0	0	0	0	0	0	0	0	0	0	100	0	0	100	0	0	0	0	100	0	0	0	0	0	0	0	0	0	0
X22659	0Neutral	Mariner3	Mariner	0.01	Mariner	upstream	Upstream	DownstreamGene	59.23	Background	Background	3.13	0	0	0	0	0	0	0	0	0	0	0	0	0	0	0	0	0	0	0	0	0	0	100	0	0	0	0	0	0	0	0	0	0	0	0	0	0
X7899	0Neutral	Mariner2	Mariner	0.01	Mariner	upstream	Upstream	DownstreamGene	69.46	Background	Background	18.75	0	0	0	0	0	0	0	0	0	0	0	0	0	0	0	0	0	0	0	0	0	0	100	100	100	0	0	0	0	100	0	0	100	0	0	0	100
X23323	0Neutral	Mariner2	Mariner	0.01	Mariner	upstream	Upstream	DownstreamGene	58.12	Background	Background	18.75	12.5	0	0	0	0	0	0	0	0	0	0	0	0	100	100	0	0	100	100	0	0	0	0	0	0	0	0	0	0	0	0	100	100	0	0	0	0
X2549	0Neutral	Mariner4	Mariner	0.01	Mariner	upstream	Upstream	DownstreamGene	94.35	Background	Background	53.13	0	0	0	0	0	0	0	0	0	0	0	0	0	0	0	0	0	0	100	100	0	100	0	100	100	100	0	100	0	100	0	100	0	100	0	100	100
X2298	0Neutral	Mariner15	Mariner	0.01	Mariner	upstream	Upstream	DownstreamGene	35.03	Background	Background	3.13	0	0	0	0	0	0	0	0	0	0	0	0	0	0	0	0	0	0	0	0	0	0	0	0	0	0	0	0	0	100	0	0	0	0	0	0	0
X2297	0Neutral	Mariner15	Mariner	0.01	Mariner	upstream	Upstream	DownstreamGene	34.99	Background	Background	3.13	0	0	0	0	0	0	0	0	0	0	0	0	0	0	0	0	0	0	0	0	0	0	0	0	0	0	0	0	0	0	0	0	0	100	0	0	0
X19619	0Neutral	Mariner3	Mariner	0.01	Mariner	upstream	Upstream	DownstreamGene	118.25	Background	Background	0	0	0	0	0	0	0	0	0	0	0	0	0	0	0	0	0	0	0	0	0	0	0	0	0	0	0	0	0	0	0	0	0	0	0	0	0	0
X19617	0Neutral	Mariner3	Mariner	0.01	Mariner	upstream	Upstream	DownstreamGene	82.94	Background	Background	34.38	0	0	0	0	0	0	0	0	0	0	0	0	0	0	0	0	0	100	100	100	100	0	0	0	0	0	0	0	0	100	0	0	100	0	100	100	100
X10557	0Neutral	Mariner2	Mariner	0.01	Mariner	upstream	Upstream	DownstreamGene	33.84	Background	Background	3.13	0	0	0	0	0	0	0	0	0	0	0	0	0	0	0	0	0	0	0	0	0	0	0	0	0	0	0	0	0	0	0	0	0	100	0	0	0
X4127	0Neutral	Mariner3	Mariner	0.01	Mariner	upstream	Upstream	DownstreamGene	104.42	Background	Background	3.13	0	0	0	0	0	0	0	0	0	0	0	0	0	0	0	0	0	0	0	0	0	0	0	0	0	0	0	0	0	0	0	0	0	0	0	0	0
X25532	0Neutral	Mariner2	Mariner	0.01	Mariner	upstream	Upstream	DownstreamGene	83.14	Background	Background	15.63	0	0	0	0	0	0	0	0	0	0	0	0	0	0	0	0	0	0	0	0	0	0	100	100	100	0	0	0	0	0	0	0	0	0	0	0	0
X6079	0Neutral	Mariner3	Mariner	0.01	Mariner	upstream	Upstream	DownstreamGene	79.77	Background	Background	15.63	0	0	0	0	0	0	0	0	0	0	0	0	0	0	0	0	0	0	0	0	0	0	0	0	0	0	0	0	0	0	0	0	0	0	100	0	0
X21323	0Neutral	Mariner3	Mariner	0.01	Mariner	upstream	Upstream	DownstreamGene	58.13	Background	Background	15.63	0	0	0	0	0	0	0	0	0	0	0	0	0	0	0	0	0	0	0	100	0	0	0	0	0	0	0	0	0	0	0	100	0	0	0	100	0
X11860	0Neutral	Mariner8	Mariner	0.01	Mariner	upstream	Upstream	DownstreamGene	71.53	Background	Background	12.5	0	0	0	0	0	0	0	0	0	0	0	0	0	0	0	0	0	0	0	0	0	0	0	0	0	0	0	0	0	100	100	0	0	0	0	0	0
X11752	0Neutral	Mariner3	Mariner	0.01	Mariner	upstream	Upstream	DownstreamGene	57.71	Background	Background	6.25	0	0	0	0	0	0	0	0	0	0	0	0	0	0	0	0	0	0	0	0	0	0	100	0	0	0	0	0	0	0	0	0	0	0	0	0	0
X11862	0Neutral	Mariner8	Mariner	0.01	Mariner	upstream	Upstream	DownstreamGene	88.64	Background	Background	6.25	0	0	0	0	0	0	0	0	0	0	0	0	0	0	0	0	0	0	0	0	0	0	0	0	0	0	0	0	0	100	100	0	0	0	0	0	0
X11277	0Neutral	Mariner2	Mariner	0.01	Mariner	upstream	Upstream	DownstreamGene	46.63	Background	Background	0	6.25	0	0	0	0	0	0	0	0	0	0	0	0	0	100	0	0	0	0	0	0	0	0	0	0	0	0	0	0	0	0	0	0	0	0	0	0
X1919	0Neutral	Mariner2	Mariner	0.01	Mariner	upstream	Upstream	DownstreamGene	55.1	Background	Background	3.13	0	0	0	0	0	0	0	0	0	0	0	0	0	0	0	0	0	0	0	100	0	0	0	0	0	0	0	0	0	0	0	0	0	0	0	0	0
X12935	0Neutral	Mariner9	Mariner	0.01	Mariner	upstream	Upstream	DownstreamGene	39.03	Background	Background	6.25	0	0	0	0	0	0	0	0	0	0	0	0	0	0	0	0	0	0	0	0	0	0	0	0	0	0	0	0	0	0	0	0	0	100	0	0	100
X4266	0Neutral	Mariner4	Mariner	0.01	Mariner	upstream	Upstream	DownstreamGene	38.48	Background	Background	3.13	0	0	0	0	0	0	0	0	0	0	0	0	0	0	0	0	0	0	0	0	0	0	0	0	0	0	0	0	0	0	0	0	0	0	0	0	0
X4129	divergent	Mariner3	Mariner	0.01	Mariner	upstream	Upstream	DownstreamGene	84.95	Background	Background	21.88	0	0	0	0	0	0	0	0	0	0	0	0	0	0	0	0	0	0	100	0	0	100	100	0	100	0	0	0	0	0	100	0	0	0	100	0	0
X6460	divergent	Mariner3	Mariner	0.01	Mariner	upstream	Upstream	DownstreamGene	76.19	Background	Background	34.38	0	0	0	0	0	0	0	0	0	0	0	0	0	0	0	0	0	0	100	100	100	100	0	0	0	0	0	0	0	100	0	100	100	0	0	0	0
X6461	divergent	Mariner3	Mariner	0.01	Mariner	upstream	Upstream	DownstreamGene	76.23	Background	Background	6.25	0	0	0	0	0	0	0	0	0	0	0	0	0	0	0	0	0	0	0	0	0	0	0	0	0	0	0	0	0	0	0	0	0	0	100	0	0
X15148	0Neutral	Mariner2	Mariner	0.01	Mariner	upstream	Upstream	UpstreamGene	45.87	Background	Background	3.13	0	0	0	0	0	0	0	0	0	0	0	0	0	0	0	0	0	0	0	0	0	0	0	0	0	0	0	0	100	0	0	0	0	0	0	0	0
X23942	0Neutral	Mariner10	Mariner	0.01	Mariner	upstream	Upstream	UpstreamGene	78.02	Background	Background	3.13	0	0	0	0	0	0	0	0	0	0	0	0	0	0	0	0	0	0	0	0	0	0	0	0	0	0	0	0	0	0	0	0	0	0	0	100	0
X9514	0Neutral	Mariner3	Mariner	0.01	Mariner	upstream	Upstream	UpstreamGene	70.14	Background	Background	9.38	0	0	0	0	0	0	0	0	0	0	0	0	0	0	0	0	0	0	0	0	0	0	0	0	0	0	0	0	0	100	0	100	100	0	0	0	0
X24769	0Neutral	Mariner3	Mariner	0.01	Mariner	upstream	Upstream	UpstreamGene	54.3	Background	Background	9.38	0	0	0	0	0	0	0	0	0	0	0	0	0	0	0	0	0	0	0	0	0	0	0	0	0	0	0	0	0	0	0	0	0	0	0	0	0
X3438	0Neutral	Mariner1	Mariner	0.01	Mariner	upstream	Upstream	UpstreamGene	37.85	Background	Background	3.13	0	0	0	0	0	0	0	0	0	0	0	0	0	0	0	0	0	100	0	0	0	0	0	0	0	0	0	0	0	0	0	0	0	0	0	0	0
X6513	0Neutral	Mariner1	Mariner	0.01	Mariner	upstream	Upstream	UpstreamGene	72.08	Background	Background	3.13	0	0	0	0	0	0	0	0	0	0	0	0	0	0	0	0	0	0	0	0	0	0	0	0	0	0	0	0	0	0	0	0	0	0	0	0	0
X17318	0Neutral	Mariner12	Mariner	0.01	Mariner	upstream	Upstream	UpstreamGene	52.56	Background	Background	3.13	0	0	0	0	0	0	0	0	0	0	0	0	0	0	0	0	0	0	0	0	0	0	0	0	100	0	0	0	0	0	0	0	0	0	0	0	0
X991	0Neutral	Mariner6	Mariner	0.01	Mariner	upstream	Upstream	UpstreamGene	43.81	Background	Background	15.63	0	0	0	0	0	0	0	0	0	0	0	0	0	0	0	0	0	0	100	100	0	0	0	0	0	0	0	0	0	0	0	0	0	0	0	100	100
X23464	0Neutral	Mariner14	Mariner	0.01	Mariner	upstream	Upstream	UpstreamGene	45.03	Background	Background	3.13	0	0	0	0	0	0	0	0	0	0	0	0	0	0	0	0	0	0	0	0	0	0	0	0	0	0	0	0	0	0	0	0	100	0	0	0	0
X24820	0Neutral	Mariner2	Mariner	0.01	Mariner	upstream	Upstream	UpstreamGene	68.05	Background	Background	3.13	0	0	0	0	0	0	0	0	0	0	0	0	0	0	0	0	0	0	0	0	0	0	0	0	0	0	0	0	0	0	0	100	0	0	0	0	0
X145	0Neutral	Mariner13	Mariner	0.01	Mariner	upstream	Upstream	UpstreamGene	48.6	Background	Background	43.75	0	0	0	0	0	0	0	0	0	0	0	0	0	0	0	0	0	0	100	0	100	0	0	0	100	100	100	100	100	0	0	0	0	0	0	0	0
X6584	balancing	Mariner7	Mariner	0.01	Mariner	upstream	Upstream	UpstreamGene	90.11	Background	Background	40.63	0	0	0	0	0	0	0	0	0	0	0	0	0	0	0	0	0	100	100	0	100	0	0	100	0	100	100	100	100	100	0	100	0	0	0	100	0
X18104	divergent	Mariner3	Mariner	0.01	Mariner	upstream	Upstream	UpstreamGene	46.32	Background	Background	25	0	0	0	0	0	0	0	0	0	0	0	0	0	0	0	0	0	0	0	0	0	100	100	0	0	100	0	100	100	0	100	0	100	0	0	0	0
X16042	divergent	Mariner2	Mariner	0.01	Mariner	upstream	Upstream	UpstreamGene	44.49	Background	Background	21.88	0	0	0	0	0	0	0	0	0	0	0	0	0	0	0	0	0	0	0	0	0	0	0	0	0	0	0	0	0	0	0	0	0	0	0	0	0
X18545	divergent	Mariner6	Mariner	0.01	Mariner	upstream	Upstream	UpstreamGene	68.23	Background	Background	0	0	0	0	0	0	0	0	0	0	0	0	0	0	0	0	0	0	0	0	0	0	0	0	0	0	0	0	0	0	0	0	0	0	0	0	0	0
X16235	0Neutral	Mariner5	Mariner	0.01	Mariner	upstream	Upstream	WithinGene	53.43	Background	Background	12.5	0	0	0	0	0	0	0	0	0	0	0	0	0	0	0	0	0	0	0	0	0	0	0	0	0	0	0	0	0	0	0	0	0	100	0	0	100
X9031	0Neutral	Mariner13	Mariner	0.01	Mariner	upstream	Upstream	WithinGene	30.1	Background	Background	3.13	0	0	0	0	0	0	0	0	0	0	0	0	0	0	0	0	0	0	0	0	0	0	0	100	0	0	0	0	0	0	0	0	0	0	0	0	0
X8833	0Neutral	MuDR32	MuDR	0.03	MuDR	upstream	TE	WithinGene	0	Background	Background	6.25	0	0	0	0	0	0	0	0	0	0	0	0	0	0	0	0	0	0	0	0	0	0	0	0	0	0	0	0	0	0	0	0	0	100	100	0	0
X22639	0Neutral	MuDR148	MuDR	0.03	MuDR	upstream	TE	WithinGene	0	Background	Background	3.13	0	0	0	0	0	0	0	0	0	0	0	0	0	0	0	0	0	0	0	0	0	0	0	0	0	0	0	0	0	0	0	0	0	0	0	100	0
X22637	0Neutral	MuDR148	MuDR	0.03	MuDR	upstream	TE	WithinGene	0	Background	Background	3.13	6.25	0	0	0	0	0	0	0	0	0	0	0	0	0	100	0	0	0	0	0	0	0	0	0	0	0	100	0	0	0	0	0	0	0	0	0	0
X4614	0Neutral	MuDR27	MuDR	0.03	MuDR	upstream	Upstream	WithinGene	49.47	Background	Background	28.13	0	0	0	0	0	0	0	0	0	0	0	0	0	0	0	0	0	100	100	0	0	100	100	100	0	0	100	0	100	0	0	0	0	0	0	0	100
X4424	0Neutral	MuDR75	MuDR	0.03	MuDR	upstream	Upstream	WithinGene	42.45	Background	Background	12.5	0	0	0	0	0	0	0	0	0	0	0	0	0	0	0	0	0	0	0	0	0	100	100	100	0	0	0	0	0	0	0	0	0	0	0	0	0
X24667	0Neutral	MuDR43	MuDR	0.03	MuDR	upstream	Upstream	WithinGene	38.85	Background	Background	37.5	12.5	0	0	0	0	0	0	0	0	0	0	0	0	100	100	0	0	100	0	100	100	100	0	0	0	0	0	0	0	0	0	0	0	100	100	0	0
X23685	0Neutral	MuDR39	MuDR	0.03	MuDR	upstream	Upstream	WithinGene	77.6	Background	Background	3.13	0	0	0	0	0	0	0	0	0	0	0	0	0	0	0	0	0	0	0	0	0	0	0	0	0	0	0	0	0	0	0	0	0	0	0	0	0
X23514	0Neutral	MuDR6	MuDR	0.03	MuDR	upstream	Upstream	WithinGene	29.07	Background	Background	9.38	0	0	0	0	0	0	0	0	0	0	0	0	0	0	0	0	0	0	0	0	0	0	0	0	0	0	0	0	0	0	100	0	0	0	0	0	0
X14058	0Neutral	MuDR214	MuDR	0.03	MuDR	upstream	Upstream	WithinGene	31.05	Background	Background	15.63	0	0	0	0	0	0	0	0	0	0	0	0	0	0	0	0	0	0	0	0	0	0	0	0	0	0	0	0	0	0	0	100	0	0	100	0	0
X4774	0Neutral	MuDR105	MuDR	0.03	MuDR	upstream	Upstream	WithinGene	39.51	Background	Background	6.25	6.25	0	0	0	0	0	0	0	0	0	0	0	0	100	0	0	0	0	0	0	0	100	0	0	100	0	0	0	0	0	0	0	0	0	0	0	0
X24621	0Neutral	MuDR95	MuDR	0.03	MuDR	upstream	Upstream	WithinGene	30.41	Background	Background	0	0	0	0	0	0	0	0	0	0	0	0	0	0	0	0	0	0	0	0	0	0	0	0	0	0	0	0	0	0	0	0	0	0	0	0	0	0
X23153	0Neutral	MuDR102	MuDR	0.03	MuDR	upstream	Upstream	WithinGene	52.5	Background	Background	18.75	0	0	0	0	0	0	0	0	0	0	0	0	0	0	0	0	0	0	0	0	0	0	0	0	0	0	100	0	100	0	0	100	0	100	0	0	100
X8594	0Neutral	MuDR135	MuDR	0.03	MuDR	upstream	Upstream	WithinGene	14.39	Background	Background	15.63	0	0	0	0	0	0	0	0	0	0	0	0	0	0	0	0	0	0	0	0	0	0	0	0	0	0	0	0	0	0	100	100	0	0	0	0	0
X13901	0Neutral	MuDR89	MuDR	0.03	MuDR	upstream	Upstream	WithinGene	19.97	Background	Background	18.75	0	0	0	0	0	0	0	0	0	0	0	0	0	0	0	0	0	0	0	0	0	0	0	0	0	100	0	100	0	0	0	0	100	100	0	100	100
X24666	0Neutral	MuDR43	MuDR	0.03	MuDR	upstream	Upstream	WithinGene	38.88	Background	Background	37.5	12.5	0	0	0	0	0	0	0	0	0	0	0	0	100	100	0	0	100	0	100	100	100	0	0	0	0	0	0	0	0	0	0	0	100	100	0	0
X12980	0Neutral	MuDR213	MuDR	0.03	MuDR	upstream	Upstream	WithinGene	31.18	Background	Background	25	6.25	0	0	0	0	0	0	0	0	0	0	100	0	0	0	0	0	0	0	100	100	0	0	0	0	0	0	0	0	100	0	100	0	0	0	0	0
X6990	0Neutral	MuDR77	MuDR	0.03	MuDR	upstream	Upstream	WithinGene	62.24	Background	Background	34.38	0	0	0	0	0	0	0	0	0	0	0	0	0	0	0	0	0	0	0	0	0	100	100	0	0	0	0	0	100	0	0	100	0	0	0	0	0
X4636	0Neutral	MuDR89	MuDR	0.03	MuDR	upstream	Upstream	WithinGene	56.36	Background	Background	18.75	0	0	0	0	0	0	0	0	0	0	0	0	0	0	0	0	0	100	100	0	0	0	100	0	0	0	0	0	100	0	0	0	100	0	0	0	0
X6989	0Neutral	MuDR77	MuDR	0.03	MuDR	upstream	Upstream	WithinGene	61.27	Background	Background	9.38	0	0	0	0	0	0	0	0	0	0	0	0	0	0	0	0	0	0	0	0	0	0	0	0	0	0	0	0	0	0	0	100	0	0	0	0	0
X17096	0Neutral	MuDR54	MuDR	0.03	MuDR	upstream	Upstream	WithinGene	70.43	Background	Background	3.13	0	0	0	0	0	0	0	0	0	0	0	0	0	0	0	0	0	0	0	0	0	0	0	0	0	0	0	0	0	0	0	0	0	0	0	0	0
X19298	0Neutral	MuDR57	MuDR	0.03	MuDR	upstream	Upstream	WithinGene	67.8	Background	Background	0	0	0	0	0	0	0	0	0	0	0	0	0	0	0	0	0	0	0	0	0	0	0	0	0	0	0	0	0	0	0	0	0	0	0	0	0	0
X18658	0Neutral	MuDR221	MuDR	0.03	MuDR	upstream	Upstream	WithinGene	24.56	Background	Background	31.25	0	0	0	0	0	0	0	0	0	0	0	0	0	0	0	0	0	0	0	0	0	100	0	0	100	0	100	0	100	0	100	0	0	0	100	0	100
X4637	0Neutral	MuDR89	MuDR	0.03	MuDR	upstream	Upstream	WithinGene	45	Background	Background	21.88	0	0	0	0	0	0	0	0	0	0	0	0	0	0	0	0	0	100	100	0	0	0	100	0	0	0	0	0	100	0	0	100	100	0	0	0	0
X16839	0Neutral	MuDR226	MuDR	0.03	MuDR	upstream	Upstream	WithinGene	5.29	Background	Background	12.5	0	0	0	0	0	0	0	0	0	0	0	0	0	0	0	0	0	0	0	0	0	0	0	0	0	0	0	0	0	100	0	0	100	0	100	0	0
X1202	0Neutral	MuDR211	MuDR	0.03	MuDR	upstream	Upstream	WithinGene	19.75	Background	Background	6.25	0	0	0	0	0	0	0	0	0	0	0	0	0	0	0	0	0	0	0	0	0	0	0	0	0	0	0	0	0	0	0	100	0	0	0	0	0
X5860	0Neutral	MuDR20	MuDR	0.03	MuDR	upstream	Upstream	WithinGene	21.05	Background	Background	3.13	0	0	0	0	0	0	0	0	0	0	0	0	0	0	0	0	0	0	0	0	0	0	0	0	0	0	0	0	100	0	0	0	0	0	0	0	0
X17605	0Neutral	MuDR142	MuDR	0.03	MuDR	upstream	Upstream	WithinGene	36.76	Background	Background	0	0	0	0	0	0	0	0	0	0	0	0	0	0	0	0	0	0	0	0	0	0	0	0	0	0	0	0	0	0	0	0	0	0	0	0	0	0
X10762	0Neutral	MuDR223	MuDR	0.03	MuDR	upstream	Upstream	WithinGene	20.76	Background	Background	0	0	0	0	0	0	0	0	0	0	0	0	0	0	0	0	0	0	0	0	0	0	0	0	0	0	0	0	0	0	0	0	0	0	0	0	0	0
X15407	0Neutral	MuDR57	MuDR	0.03	MuDR	upstream	Upstream	WithinGene	44.56	Background	Background	0	0	0	0	0	0	0	0	0	0	0	0	0	0	0	0	0	0	0	0	0	0	0	0	0	0	0	0	0	0	0	0	0	0	0	0	0	0
X2721	0Neutral	MuDR55	MuDR	0.03	MuDR	upstream	Upstream	WithinGene	16.03	Background	Background	18.75	0	0	0	0	0	0	0	0	0	0	0	0	0	0	0	0	0	100	0	0	0	0	100	0	0	0	100	0	0	100	0	0	0	100	0	0	100
X15406	0Neutral	MuDR57	MuDR	0.03	MuDR	upstream	Upstream	WithinGene	44.6	Background	Background	3.13	0	0	0	0	0	0	0	0	0	0	0	0	0	0	0	0	0	0	0	0	0	0	0	0	0	0	0	0	0	0	0	0	0	0	0	0	100
X22627	balancing	MuDR25	MuDR	0.03	MuDR	upstream	Upstream	WithinGene	51.25	Background	Background	25	0	0	0	0	0	0	0	0	0	0	0	0	0	0	0	0	0	0	0	0	0	100	0	100	0	0	0	0	0	0	0	0	0	0	0	0	0
X7965	balancing	MuDR38	MuDR	0.03	MuDR	upstream	Upstream	WithinGene	38.7	Background	Background	6.25	6.25	0	0	0	0	0	0	0	0	0	0	0	0	100	0	0	0	0	0	0	0	0	0	0	0	0	100	0	100	0	0	0	0	0	0	0	0
X7861	divergent	MuDR27	MuDR	0.03	MuDR	upstream	Upstream	WithinGene	36.86	Background	Background	0	0	0	0	0	0	0	0	0	0	0	0	0	0	0	0	0	0	0	0	0	0	0	0	0	0	0	0	0	0	0	0	0	0	0	0	0	0
X14063	divergent	MuDR130	MuDR	0.03	MuDR	upstream	Upstream	WithinGene	42.9	Background	Background	25	0	0	0	0	0	0	0	0	0	0	0	0	0	0	0	0	0	0	100	100	100	0	0	0	0	0	0	0	0	0	0	0	0	0	0	0	0
X1826	divergent	MuDR137	MuDR	0.03	MuDR	upstream	Upstream	WithinGene	40.06	Background	Background	25	6.25	0	0	0	100	0	0	0	0	0	0	0	0	0	0	0	0	0	0	100	0	0	0	0	0	0	0	0	0	100	0	100	0	100	0	100	0
X5380	0Neutral	MuDR26	MuDR	0.03	MuDR	downstream	Downstream	DownstreamGene	48.43	Background	Background	46.88	0	0	0	0	0	0	0	0	0	0	0	0	0	0	0	0	0	100	100	0	100	100	100	100	0	0	100	0	0	0	100	0	0	100	100	0	100
X11573	0Neutral	MuDR195	MuDR	0.03	MuDR	downstream	Downstream	DownstreamGene	58.1	Background	Background	6.25	0	0	0	0	0	0	0	0	0	0	0	0	0	0	0	0	0	0	0	100	0	0	0	0	0	0	0	0	0	0	0	0	0	0	0	0	0
X15531	0Neutral	MuDR11	MuDR	0.03	MuDR	downstream	Downstream	DownstreamGene	60.45	Background	Background	3.13	0	0	0	0	0	0	0	0	0	0	0	0	0	0	0	0	0	0	0	0	0	0	0	0	0	0	0	0	0	0	0	0	0	0	0	0	0
X25879	0Neutral	MuDR121	MuDR	0.03	MuDR	downstream	Downstream	DownstreamGene	56.18	Background	Background	9.38	0	0	0	0	0	0	0	0	0	0	0	0	0	0	0	0	0	0	0	0	0	0	0	0	0	0	0	0	0	0	0	0	0	0	0	0	0
X12359	0Neutral	MuDR34	MuDR	0.03	MuDR	downstream	Downstream	DownstreamGene	24.8	Background	Background	34.38	0	0	0	0	0	0	0	0	0	0	0	0	0	0	0	0	0	0	100	0	0	100	0	100	100	0	100	0	100	0	100	0	0	100	0	0	0
X14930	0Neutral	MuDR57	MuDR	0.03	MuDR	downstream	Downstream	DownstreamGene	39.52	Background	Background	6.25	0	0	0	0	0	0	0	0	0	0	0	0	0	0	0	0	0	0	0	0	0	0	0	0	0	0	0	0	0	0	0	0	0	0	0	0	0
X19038	0Neutral	MuDR139	MuDR	0.03	MuDR	downstream	Downstream	DownstreamGene	33.93	Background	Background	12.5	0	0	0	0	0	0	0	0	0	0	0	0	0	0	0	0	0	0	0	0	0	0	0	0	0	0	0	0	0	0	0	0	100	0	100	100	0
X12138	0Neutral	MuDR80	MuDR	0.03	MuDR	downstream	Downstream	DownstreamGene	70.79	Background	Background	28.13	12.5	0	0	0	0	0	0	0	0	0	0	100	0	100	0	0	0	0	0	0	0	0	0	100	0	100	0	100	0	100	0	0	100	0	0	100	0
X22778	0Neutral	MuDR123	MuDR	0.03	MuDR	downstream	Downstream	DownstreamGene	102.2	Background	Background	28.13	0	0	0	0	0	0	0	0	0	0	0	0	0	0	0	0	0	100	100	0	100	0	0	0	0	0	0	0	0	0	0	0	0	100	0	0	100
X11359	0Neutral	MuDR194	MuDR	0.03	MuDR	downstream	Downstream	DownstreamGene	57.99	Background	Background	3.13	6.25	0	0	0	0	0	0	0	0	0	0	0	0	100	0	0	0	0	0	0	0	0	100	0	0	0	0	0	0	0	0	0	0	0	0	0	0
X11342	0Neutral	MuDR169	MuDR	0.03	MuDR	downstream	Downstream	DownstreamGene	44.25	Background	Background	53.13	6.25	0	0	0	0	0	0	0	0	0	0	0	0	100	0	0	0	0	0	0	0	0	100	0	100	100	100	100	0	0	100	0	0	100	100	0	100
X20096	0Neutral	MuDR6	MuDR	0.03	MuDR	downstream	Downstream	DownstreamGene	44.12	Background	Background	21.88	6.25	0	0	0	0	0	0	0	0	0	0	0	0	0	0	100	0	0	100	100	0	100	0	0	0	0	0	0	0	0	0	0	100	0	0	0	0
X20618	0Neutral	MuDR51	MuDR	0.03	MuDR	downstream	Downstream	DownstreamGene	27.86	Background	Background	31.25	0	0	0	0	0	0	0	0	0	0	0	0	0	0	0	0	0	0	0	0	0	0	0	0	0	0	100	0	100	100	100	0	0	0	0	0	0
X25285	0Neutral	MuDR98	MuDR	0.03	MuDR	downstream	Downstream	DownstreamGene	37.34	Background	Background	3.13	6.25	0	0	0	0	0	0	0	0	0	0	0	0	0	0	0	100	0	0	0	0	0	0	0	0	0	100	0	0	0	0	0	0	0	0	0	0
X25883	0Neutral	MuDR6	MuDR	0.03	MuDR	downstream	Downstream	DownstreamGene	62.71	Background	Background	28.13	6.25	0	0	0	100	0	0	0	0	0	0	0	0	0	0	0	0	0	0	100	100	0	0	0	0	0	0	0	0	0	0	0	100	0	0	0	100
X26076	0Neutral	MuDR96	MuDR	0.03	MuDR	downstream	Downstream	DownstreamGene	65.41	Background	Background	0	6.25	0	0	0	0	0	0	0	0	0	0	0	0	0	0	0	100	0	0	0	0	0	0	0	0	0	0	0	0	0	0	0	0	0	0	0	0
X25075	0Neutral	MuDR38	MuDR	0.03	MuDR	downstream	Downstream	DownstreamGene	48.43	Background	Background	12.5	6.25	0	0	0	0	0	0	0	0	0	0	0	0	0	100	0	0	100	0	100	100	0	0	0	0	0	0	0	0	0	0	0	0	0	0	0	100
X13193	0Neutral	MuDR183	MuDR	0.03	MuDR	downstream	Downstream	DownstreamGene	95.96	Background	Background	25	0	0	0	0	0	0	0	0	0	0	0	0	0	0	0	0	0	100	100	100	100	0	0	0	100	0	0	0	0	0	0	0	0	0	0	0	0
X18705	0Neutral	MuDR76	MuDR	0.03	MuDR	downstream	Downstream	DownstreamGene	62.21	Background	Background	18.75	0	0	0	0	0	0	0	0	0	0	0	0	0	0	0	0	0	0	0	0	0	0	0	100	0	0	0	0	100	0	0	0	0	0	0	0	0
X6732	0Neutral	MuDR103	MuDR	0.03	MuDR	downstream	Downstream	DownstreamGene	67.25	Background	Background	6.25	0	0	0	0	0	0	0	0	0	0	0	0	0	0	0	0	0	0	0	0	0	0	0	0	0	0	0	0	0	0	0	0	100	0	0	0	0
X25576	0Neutral	MuDR187	MuDR	0.03	MuDR	downstream	Downstream	DownstreamGene	86.12	Background	Background	6.25	0	0	0	0	0	0	0	0	0	0	0	0	0	0	0	0	0	100	0	0	100	0	0	0	0	0	0	0	0	0	0	0	0	0	0	0	0
X3221	0Neutral	MuDR91	MuDR	0.03	MuDR	downstream	Downstream	DownstreamGene	70.39	Background	Background	0	0	0	0	0	0	0	0	0	0	0	0	0	0	0	0	0	0	0	0	0	0	0	0	0	0	0	0	0	0	0	0	0	0	0	0	0	0
X11341	0Neutral	MuDR167	MuDR	0.03	MuDR	downstream	Downstream	DownstreamGene	41.4	Background	Background	40.63	0	0	0	0	0	0	0	0	0	0	0	0	0	0	0	0	0	0	0	0	0	0	0	0	0	0	0	0	0	0	100	0	0	100	100	0	100
X11279	0Neutral	MuDR103	MuDR	0.03	MuDR	downstream	Downstream	DownstreamGene	36.5	Background	Background	28.13	0	0	0	0	0	0	0	0	0	0	0	0	0	0	0	0	0	0	100	0	0	100	0	100	0	0	0	0	0	0	0	0	100	0	0	100	100
X6581	0Neutral	MuDR13	MuDR	0.03	MuDR	downstream	Downstream	DownstreamGene	44	Background	Background	18.75	0	0	0	0	0	0	0	0	0	0	0	0	0	0	0	0	0	0	0	0	0	0	0	0	0	0	100	0	100	100	0	100	0	0	0	0	0
X17556	0Neutral	MuDR20	MuDR	0.03	MuDR	downstream	Downstream	DownstreamGene	45.5	Background	Background	3.13	0	0	0	0	0	0	0	0	0	0	0	0	0	0	0	0	0	0	0	0	0	0	0	0	0	0	0	0	0	0	0	0	0	0	100	0	0
X26404	0Neutral	MuDR39	MuDR	0.03	MuDR	downstream	Downstream	DownstreamGene	41.16	Background	Background	3.13	0	0	0	0	0	0	0	0	0	0	0	0	0	0	0	0	0	0	0	0	0	0	0	0	0	0	0	0	0	0	0	0	0	0	0	0	0
X639	0Neutral	MuDR75	MuDR	0.03	MuDR	downstream	Downstream	DownstreamGene	67.95	Background	Background	3.13	0	0	0	0	0	0	0	0	0	0	0	0	0	0	0	0	0	0	0	0	0	0	0	0	0	0	0	0	0	0	0	0	0	0	0	0	0
X26514	0Neutral	MuDR170	MuDR	0.03	MuDR	downstream	Downstream	DownstreamGene	44.83	Background	Background	3.13	0	0	0	0	0	0	0	0	0	0	0	0	0	0	0	0	0	0	0	0	0	0	0	0	0	0	0	0	0	0	0	0	0	0	0	0	0
X15966	0Neutral	MuDR83	MuDR	0.03	MuDR	downstream	Downstream	DownstreamGene	46.45	Background	Background	3.13	0	0	0	0	0	0	0	0	0	0	0	0	0	0	0	0	0	0	0	0	0	0	0	0	0	0	0	0	0	0	0	0	0	0	0	0	100
X6111	0Neutral	MuDR146	MuDR	0.03	MuDR	downstream	Downstream	DownstreamGene	16.88	Background	Background	3.13	0	0	0	0	0	0	0	0	0	0	0	0	0	0	0	0	0	0	0	0	0	0	0	0	0	0	0	0	0	0	0	0	0	0	0	0	0
X15202	balancing	MuDR52	MuDR	0.03	MuDR	downstream	Downstream	DownstreamGene	54.67	Background	Background	25	6.25	0	0	0	0	100	0	0	0	0	0	0	0	0	0	0	0	0	0	0	100	0	0	0	0	100	100	100	0	0	0	100	0	100	100	0	100
X17134	balancing	MuDR118	MuDR	0.03	MuDR	downstream	Downstream	DownstreamGene	60.93	Background	Background	25	0	0	0	0	0	0	0	0	0	0	0	0	0	0	0	0	0	0	0	0	0	100	0	0	0	0	0	0	0	100	0	0	0	0	100	0	0
X3426	balancing	MuDR25	MuDR	0.03	MuDR	downstream	Downstream	DownstreamGene	73.64	Background	Background	40.63	0	0	0	0	0	0	0	0	0	0	0	0	0	0	0	0	0	100	0	100	0	100	100	100	100	0	100	0	100	0	0	0	0	0	0	0	0
X2986	balancing	MuDR231	MuDR	0.03	MuDR	downstream	Downstream	DownstreamGene	27.5	Background	Background	34.38	0	0	0	0	0	0	0	0	0	0	0	0	0	0	0	0	0	0	0	100	0	100	100	100	0	0	0	0	0	0	0	100	100	100	0	100	0
X7615	divergent	MuDR206	MuDR	0.03	MuDR	downstream	Downstream	DownstreamGene	74.07	Background	Background	18.75	0	0	0	0	0	0	0	0	0	0	0	0	0	0	0	0	0	0	0	0	0	0	100	0	100	0	0	0	100	0	0	0	100	100	0	0	0
X17549	divergent	MuDR20	MuDR	0.03	MuDR	downstream	Downstream	DownstreamGene	69.98	Background	Background	25	0	0	0	0	0	0	0	0	0	0	0	0	0	0	0	0	0	0	0	0	0	0	0	0	0	0	0	0	0	0	0	0	100	0	0	0	0
X21046	divergent	MuDR203	MuDR	0.03	MuDR	downstream	Downstream	DownstreamGene	68.53	Background	Background	12.5	0	0	0	0	0	0	0	0	0	0	0	0	0	0	0	0	0	0	0	0	0	100	0	0	0	0	100	0	0	0	0	100	0	0	0	0	100
X13977	divergent	MuDR16	MuDR	0.03	MuDR	downstream	Downstream	DownstreamGene	31.18	Background	Background	18.75	0	0	0	0	0	0	0	0	0	0	0	0	0	0	0	0	0	100	0	0	100	0	0	0	0	0	0	0	0	0	0	0	0	0	0	0	0
X14386	divergent	MuDR62	MuDR	0.03	MuDR	downstream	Downstream	DownstreamGene	55.7	Background	Background	0	0	0	0	0	0	0	0	0	0	0	0	0	0	0	0	0	0	0	0	0	0	0	0	0	0	0	0	0	0	0	0	0	0	0	0	0	0
X25953	0Neutral	MuDR20	MuDR	0.03	MuDR	downstream	Downstream	UpstreamGene	97.3	Background	Background	3.13	0	0	0	0	0	0	0	0	0	0	0	0	0	0	0	0	0	0	0	0	0	0	0	0	0	0	0	0	0	0	0	0	0	0	0	0	0
X12672	0Neutral	MuDR10	MuDR	0.03	MuDR	downstream	Downstream	UpstreamGene	80.73	Background	Background	3.13	0	0	0	0	0	0	0	0	0	0	0	0	0	0	0	0	0	0	0	0	0	0	0	0	0	0	0	0	0	0	0	0	0	0	0	0	0
X4654	0Neutral	MuDR87	MuDR	0.03	MuDR	downstream	Downstream	UpstreamGene	24.78	Background	Background	0	0	0	0	0	0	0	0	0	0	0	0	0	0	0	0	0	0	0	0	0	0	0	0	0	0	0	0	0	0	0	0	0	0	0	0	0	0
X4200	0Neutral	MuDR190	MuDR	0.03	MuDR	downstream	Downstream	UpstreamGene	64.3	Background	Background	3.13	0	0	0	0	0	0	0	0	0	0	0	0	0	0	0	0	0	0	0	0	0	0	0	0	0	0	0	0	0	0	0	0	0	0	0	0	100
X23912	0Neutral	MuDR166	MuDR	0.03	MuDR	downstream	Downstream	UpstreamGene	41.41	Background	Background	37.5	0	0	0	0	0	0	0	0	0	0	0	0	0	0	0	0	0	0	0	100	0	0	0	0	0	100	0	100	0	0	100	100	0	0	100	0	100
X3067	0Neutral	MuDR152	MuDR	0.03	MuDR	downstream	Downstream	UpstreamGene	40.11	Background	Background	3.13	0	0	0	0	0	0	0	0	0	0	0	0	0	0	0	0	0	0	0	0	0	0	0	0	0	0	0	0	0	0	0	0	100	0	0	0	0
X25760	0Neutral	MuDR133	MuDR	0.03	MuDR	downstream	Downstream	UpstreamGene	40.06	Background	Background	15.63	0	0	0	0	0	0	0	0	0	0	0	0	0	0	0	0	0	0	0	100	0	100	0	0	0	0	0	0	0	0	0	100	0	0	0	0	0
X18390	0Neutral	MuDR68	MuDR	0.03	MuDR	downstream	Downstream	UpstreamGene	72.06	Background	Background	3.13	0	0	0	0	0	0	0	0	0	0	0	0	0	0	0	0	0	0	0	0	0	0	0	0	0	0	0	0	0	0	0	0	0	100	0	0	0
X3639	0Neutral	MuDR16	MuDR	0.03	MuDR	downstream	Downstream	UpstreamGene	50.83	Background	Background	3.13	0	0	0	0	0	0	0	0	0	0	0	0	0	0	0	0	0	0	0	0	0	0	0	100	0	0	0	0	0	0	0	0	0	0	0	0	0
X24182	0Neutral	MuDR27	MuDR	0.03	MuDR	downstream	Downstream	UpstreamGene	45.4	Background	Background	6.25	0	0	0	0	0	0	0	0	0	0	0	0	0	0	0	0	0	0	0	0	0	0	0	0	0	0	0	0	0	0	0	0	0	0	100	100	0
X19874	0Neutral	MuDR10	MuDR	0.03	MuDR	downstream	Downstream	UpstreamGene	66.72	Background	Background	25	6.25	0	0	0	0	0	0	0	0	0	0	0	0	100	0	0	0	100	0	0	0	0	0	0	0	0	0	0	100	0	0	0	0	0	0	100	0
X25256	0Neutral	MuDR144	MuDR	0.03	MuDR	downstream	Downstream	UpstreamGene	47.96	Background	Background	40.63	0	0	0	0	0	0	0	0	0	0	0	0	0	0	0	0	0	0	0	0	0	100	0	100	100	0	0	0	0	100	100	100	100	0	100	0	100
X24830	0Neutral	MuDR6	MuDR	0.03	MuDR	downstream	Downstream	UpstreamGene	44.99	Background	Background	31.25	0	0	0	0	0	0	0	0	0	0	0	0	0	0	0	0	0	100	100	100	0	100	100	0	0	0	0	0	0	0	0	100	0	0	0	0	0
X20980	0Neutral	MuDR192	MuDR	0.03	MuDR	downstream	Downstream	UpstreamGene	56.71	Background	Background	6.25	0	0	0	0	0	0	0	0	0	0	0	0	0	0	0	0	0	0	0	0	0	0	0	0	100	0	0	0	0	0	0	0	0	0	0	0	0
X26469	0Neutral	MuDR16	MuDR	0.03	MuDR	downstream	Downstream	UpstreamGene	53.84	Background	Background	31.25	0	0	0	0	0	0	0	0	0	0	0	0	0	0	0	0	0	0	0	0	0	100	0	100	0	0	0	0	0	0	0	0	0	0	100	100	0
X8277	0Neutral	MuDR103	MuDR	0.03	MuDR	downstream	Downstream	UpstreamGene	35.87	Background	Background	3.13	0	0	0	0	0	0	0	0	0	0	0	0	0	0	0	0	0	0	0	0	0	0	0	0	0	0	0	0	0	0	0	100	0	0	0	0	0
X23007	0Neutral	MuDR39	MuDR	0.03	MuDR	downstream	Downstream	UpstreamGene	65.84	Background	Background	3.13	0	0	0	0	0	0	0	0	0	0	0	0	0	0	0	0	0	0	0	0	0	0	0	0	0	0	0	0	0	0	0	0	0	0	0	0	100
X3236	0Neutral	MuDR19	MuDR	0.03	MuDR	downstream	Downstream	UpstreamGene	46.88	Background	Background	6.25	0	0	0	0	0	0	0	0	0	0	0	0	0	0	0	0	0	0	0	0	0	0	0	0	0	0	0	0	0	100	0	0	100	0	0	0	0
X9044	0Neutral	MuDR39	MuDR	0.03	MuDR	downstream	Downstream	UpstreamGene	78.05	Background	Background	3.13	0	0	0	0	0	0	0	0	0	0	0	0	0	0	0	0	0	0	0	0	0	0	0	0	0	0	0	0	0	0	0	0	0	0	0	0	0
X5770	0Neutral	MuDR63	MuDR	0.03	MuDR	downstream	Downstream	UpstreamGene	69.65	Background	Background	0	12.5	0	0	0	0	0	0	0	0	0	0	0	0	100	0	0	100	0	0	0	0	0	0	0	0	0	0	0	0	0	0	0	0	0	0	0	0
X6899	0Neutral	MuDR89	MuDR	0.03	MuDR	downstream	Downstream	UpstreamGene	68.25	Background	Background	46.88	6.25	0	0	0	0	0	0	0	0	0	0	100	0	0	0	0	0	100	0	0	0	100	0	0	0	0	100	0	0	0	0	100	0	0	100	100	0
X13473	0Neutral	MuDR42	MuDR	0.03	MuDR	downstream	Downstream	UpstreamGene	50.26	Background	Background	3.13	6.25	0	0	0	100	0	0	0	0	0	0	0	0	0	0	0	0	0	0	0	0	0	0	0	0	0	0	0	100	0	0	0	0	0	0	0	0
X26381	0Neutral	MuDR189	MuDR	0.03	MuDR	downstream	Downstream	UpstreamGene	55.73	Background	Background	40.63	0	0	0	0	0	0	0	0	0	0	0	0	0	0	0	0	0	0	100	0	0	0	0	0	0	0	0	0	0	100	100	100	0	100	0	0	100
X9177	0Neutral	MuDR52	MuDR	0.03	MuDR	downstream	Downstream	UpstreamGene	95.56	Background	Background	37.5	0	0	0	0	0	0	0	0	0	0	0	0	0	0	0	0	0	0	0	0	0	0	100	100	100	0	0	0	0	0	100	100	100	0	0	100	0
X6742	0Neutral	MuDR81	MuDR	0.03	MuDR	downstream	Downstream	UpstreamGene	75.91	Background	Background	34.38	0	0	0	0	0	0	0	0	0	0	0	0	0	0	0	0	0	100	0	0	0	100	0	0	0	100	0	100	0	100	0	0	0	100	100	0	0
X4549	0Neutral	MuDR181	MuDR	0.03	MuDR	downstream	Downstream	UpstreamGene	50.89	Background	Background	15.63	0	0	0	0	0	0	0	0	0	0	0	0	0	0	0	0	0	0	0	0	0	100	0	0	100	0	100	0	0	0	0	0	0	0	0	0	0
X4484	0Neutral	MuDR27	MuDR	0.03	MuDR	downstream	Downstream	UpstreamGene	57.43	Background	Background	9.38	0	0	0	0	0	0	0	0	0	0	0	0	0	0	0	0	0	0	0	0	0	0	0	0	100	0	0	0	0	0	0	0	0	0	0	0	0
X18114	0Neutral	MuDR16	MuDR	0.03	MuDR	downstream	Downstream	UpstreamGene	132.39	Background	Background	6.25	0	0	0	0	0	0	0	0	0	0	0	0	0	0	0	0	0	0	0	0	0	0	0	0	0	0	0	0	0	0	0	0	0	0	0	0	0
X17991	0Neutral	MuDR80	MuDR	0.03	MuDR	downstream	Downstream	UpstreamGene	69.99	Background	Background	6.25	0	0	0	0	0	0	0	0	0	0	0	0	0	0	0	0	0	0	0	0	0	0	0	0	0	0	0	0	0	0	0	0	0	0	0	0	100
X23950	0Neutral	MuDR98	MuDR	0.03	MuDR	downstream	Downstream	UpstreamGene	59.75	Background	Background	6.25	0	0	0	0	0	0	0	0	0	0	0	0	0	0	0	0	0	0	0	0	0	0	0	0	0	0	0	0	0	0	0	0	0	0	0	100	100
X6746	0Neutral	MuDR180	MuDR	0.03	MuDR	downstream	Downstream	UpstreamGene	50.23	Background	Background	3.13	0	0	0	0	0	0	0	0	0	0	0	0	0	0	0	0	0	0	0	0	0	0	0	0	0	0	0	0	0	0	0	0	0	0	0	0	0
X8101	0Neutral	MuDR19	MuDR	0.03	MuDR	downstream	Downstream	UpstreamGene	67.13	Background	Background	3.13	0	0	0	0	0	0	0	0	0	0	0	0	0	0	0	0	0	0	0	0	0	0	0	0	0	0	0	0	0	0	0	0	0	0	0	0	0
X18391	0Neutral	MuDR68	MuDR	0.03	MuDR	downstream	Downstream	UpstreamGene	72.08	Background	Background	3.13	0	0	0	0	0	0	0	0	0	0	0	0	0	0	0	0	0	0	0	0	0	0	0	0	0	0	0	0	0	0	0	0	0	0	0	0	0
X20910	0Neutral	MuDR75	MuDR	0.03	MuDR	downstream	Downstream	UpstreamGene	57.24	Background	Background	3.13	0	0	0	0	0	0	0	0	0	0	0	0	0	0	0	0	0	0	0	0	0	0	0	0	0	0	0	0	0	0	0	0	0	0	100	0	0
X9571	0Neutral	MuDR77	MuDR	0.03	MuDR	downstream	Downstream	UpstreamGene	76.35	Background	Background	3.13	0	0	0	0	0	0	0	0	0	0	0	0	0	0	0	0	0	0	0	0	100	0	0	0	0	0	0	0	0	0	0	0	0	0	0	0	0
X23951	0Neutral	MuDR98	MuDR	0.03	MuDR	downstream	Downstream	UpstreamGene	59.72	Background	Background	3.13	0	0	0	0	0	0	0	0	0	0	0	0	0	0	0	0	0	0	0	0	0	0	0	0	0	0	0	0	0	0	0	0	0	0	0	0	0
X26130	0Neutral	MuDR77	MuDR	0.03	MuDR	downstream	Downstream	UpstreamGene	23.98	Background	Background	43.75	0	0	0	0	0	0	0	0	0	0	0	0	0	0	0	0	0	0	0	0	0	100	100	100	100	100	0	100	0	0	0	0	100	0	0	0	0
X2360	0Neutral	MuDR41	MuDR	0.03	MuDR	downstream	Downstream	UpstreamGene	42.36	Background	Background	25	0	0	0	0	0	0	0	0	0	0	0	0	0	0	0	0	0	0	100	0	0	0	0	0	0	0	100	0	100	0	0	100	0	100	0	100	0
X10058	0Neutral	MuDR7	MuDR	0.03	MuDR	downstream	Downstream	UpstreamGene	38.92	Background	Background	15.63	0	0	0	0	0	0	0	0	0	0	0	0	0	0	0	0	0	0	0	0	0	0	100	100	0	0	0	0	100	0	0	0	0	0	0	0	0
X6948	0Neutral	MuDR162	MuDR	0.03	MuDR	downstream	Downstream	UpstreamGene	40.79	Background	Background	6.25	0	0	0	0	0	0	0	0	0	0	0	0	0	0	0	0	0	0	0	0	0	0	0	0	0	0	0	0	0	0	0	100	0	0	0	0	0
X12514	0Neutral	MuDR164	MuDR	0.03	MuDR	downstream	Downstream	UpstreamGene	41.35	Background	Background	6.25	0	0	0	0	0	0	0	0	0	0	0	0	0	0	0	0	0	0	0	0	0	0	0	0	0	0	0	0	0	0	0	0	0	0	0	0	0
X6882	0Neutral	MuDR159	MuDR	0.03	MuDR	downstream	Downstream	UpstreamGene	39.17	Background	Background	3.13	0	0	0	0	0	0	0	0	0	0	0	0	0	0	0	0	0	0	0	0	0	0	0	0	0	0	0	0	0	0	0	0	0	0	100	0	0
X17898	0Neutral	MuDR138	MuDR	0.03	MuDR	downstream	Downstream	UpstreamGene	82.64	Background	Background	3.13	0	0	0	0	0	0	0	0	0	0	0	0	0	0	0	0	0	0	0	0	0	0	0	0	0	0	0	0	0	0	0	0	0	0	0	0	0
X19	0Neutral	MuDR67	MuDR	0.03	MuDR	downstream	Downstream	UpstreamGene	104.75	Background	Background	3.13	0	0	0	0	0	0	0	0	0	0	0	0	0	0	0	0	0	0	0	0	0	0	0	0	0	0	0	0	0	0	0	0	0	0	0	0	0
X9457	0Neutral	MuDR161	MuDR	0.03	MuDR	downstream	Downstream	UpstreamGene	40.77	Background	Background	6.25	0	0	0	0	0	0	0	0	0	0	0	0	0	0	0	0	0	0	0	0	0	0	0	0	0	0	0	0	0	100	100	0	0	0	0	0	0
X6798	balancing	MuDR177	MuDR	0.03	MuDR	downstream	Downstream	UpstreamGene	66.41	Background	Background	37.5	0	0	0	0	0	0	0	0	0	0	0	0	0	0	0	0	0	0	0	100	0	0	100	0	0	0	100	0	100	0	100	0	100	0	0	0	0
X9876	divergent	MuDR39	MuDR	0.03	MuDR	downstream	Downstream	UpstreamGene	95.01	Background	Background	6.25	0	0	0	0	0	0	0	0	0	0	0	0	0	0	0	0	0	0	0	0	0	0	100	0	0	0	100	0	0	0	0	0	0	0	0	0	0
X11531	divergent	MuDR34	MuDR	0.03	MuDR	downstream	Downstream	UpstreamGene	45.61	Background	Background	21.88	0	0	0	0	0	0	0	0	0	0	0	0	0	0	0	0	0	100	0	0	0	0	0	0	100	100	100	100	0	0	0	0	100	0	0	0	0
X15540	divergent	MuDR31	MuDR	0.03	MuDR	downstream	Downstream	UpstreamGene	38.24	Background	Background	28.13	0	0	0	0	0	0	0	0	0	0	0	0	0	0	0	0	0	100	100	100	0	0	100	0	100	100	0	100	100	0	0	0	0	0	0	0	0
X24836	divergent	MuDR62	MuDR	0.03	MuDR	downstream	Downstream	UpstreamGene	62.95	Background	Background	15.63	0	0	0	0	0	0	0	0	0	0	0	0	0	0	0	0	0	100	100	0	0	0	0	0	0	0	0	0	0	0	0	0	0	0	0	0	0
X21283	divergent	MuDR17	MuDR	0.03	MuDR	downstream	Downstream	UpstreamGene	88.42	Background	Background	21.88	0	0	0	0	0	0	0	0	0	0	0	0	0	0	0	0	0	0	0	0	0	0	100	0	0	0	0	0	0	0	100	100	0	0	0	0	100
X24424	divergent	MuDR115	MuDR	0.03	MuDR	downstream	Downstream	UpstreamGene	52.17	Background	Background	0	12.5	0	0	0	0	0	0	0	0	0	0	0	0	100	100	0	0	0	0	0	0	0	0	0	0	0	0	0	0	0	0	0	0	0	0	0	0
X26452	divergent	MuDR157	MuDR	0.03	MuDR	downstream	Downstream	UpstreamGene	19.44	Background	Background	12.5	0	0	0	0	0	0	0	0	0	0	0	0	0	0	0	0	0	0	0	0	0	0	0	0	0	0	0	0	0	0	0	0	100	0	0	0	0
X14132	divergent	MuDR146	MuDR	0.03	MuDR	downstream	Downstream	UpstreamGene	66.1	Background	Background	15.63	0	0	0	0	0	0	0	0	0	0	0	0	0	0	0	0	0	0	0	0	0	0	0	0	0	0	0	0	0	0	0	0	0	0	0	0	0
X12223	divergent	MuDR128	MuDR	0.03	MuDR	downstream	Downstream	UpstreamGene	84.71	Background	Background	21.88	0	0	0	0	0	0	0	0	0	0	0	0	0	0	0	0	0	0	0	0	0	0	0	0	0	0	0	0	0	0	0	0	0	0	100	0	0
X14412	0Neutral	MuDR62	MuDR	0.03	MuDR	downstream	Downstream	WithinGene	24.52	Background	Background	0	6.25	0	0	0	0	0	0	0	0	0	0	0	0	100	0	0	0	0	0	0	0	0	0	0	0	0	0	0	0	0	0	0	0	0	0	0	0
X20889	0Neutral	MuDR27	MuDR	0.03	MuDR	downstream	Downstream	WithinGene	35.57	Background	Background	0	0	0	0	0	0	0	0	0	0	0	0	0	0	0	0	0	0	0	0	0	0	0	0	0	0	0	0	0	0	0	0	0	0	0	0	0	0
X25148	0Neutral	MuDR1	MuDR	0.03	MuDR	downstream	Downstream	WithinGene	44.19	Background	Background	0	0	0	0	0	0	0	0	0	0	0	0	0	0	0	0	0	0	0	0	0	0	0	0	0	0	0	0	0	0	0	0	0	0	0	0	0	0
X11577	0Neutral	MuDR43	MuDR	0.03	MuDR	downstream	Downstream	WithinGene	47.92	Background	Background	6.25	0	0	0	0	0	0	0	0	0	0	0	0	0	0	0	0	0	0	0	0	0	0	0	100	0	0	0	0	0	0	0	0	0	0	100	0	0
X19961	0Neutral	MuDR235	MuDR	0.03	MuDR	downstream	Downstream	WithinGene	30.03	Background	Background	46.88	0	0	0	0	0	0	0	0	0	0	0	0	0	0	0	0	0	100	100	0	100	0	0	0	0	0	100	0	100	100	0	0	100	0	100	0	0
X8639	0Neutral	MuDR19	MuDR	0.03	MuDR	downstream	Downstream	WithinGene	27.89	Background	Background	6.25	0	0	0	0	0	0	0	0	0	0	0	0	0	0	0	0	0	0	0	0	0	0	0	0	0	0	0	0	0	0	0	0	0	0	100	0	100
X629	0Neutral	MuDR27	MuDR	0.03	MuDR	downstream	Downstream	WithinGene	49.12	Background	Background	6.25	0	0	0	0	0	0	0	0	0	0	0	0	0	0	0	0	0	0	0	0	0	0	0	0	0	0	0	0	0	0	0	0	0	0	0	0	0
X1479	0Neutral	MuDR103	MuDR	0.03	MuDR	downstream	Downstream	WithinGene	32.12	Background	Background	3.13	0	0	0	0	0	0	0	0	0	0	0	0	0	0	0	0	0	0	0	0	0	0	0	0	0	0	0	0	0	0	0	100	0	0	0	0	0
X2505	0Neutral	MuDR39	MuDR	0.03	MuDR	downstream	Downstream	WithinGene	54.9	Background	Background	3.13	0	0	0	0	0	0	0	0	0	0	0	0	0	0	0	0	0	0	0	0	0	0	0	0	0	0	0	0	0	0	0	0	0	0	0	0	0
X13599	0Neutral	MuDR194	MuDR	0.03	MuDR	downstream	Downstream	WithinGene	78.62	Background	Background	6.25	0	0	0	0	0	0	0	0	0	0	0	0	0	0	0	0	0	0	0	0	0	100	100	0	0	0	0	0	0	0	0	0	0	0	0	0	0
X5460	0Neutral	MuDR60	MuDR	0.03	MuDR	downstream	Downstream	WithinGene	29.05	Background	Background	3.13	0	0	0	0	0	0	0	0	0	0	0	0	0	0	0	0	0	0	0	0	0	0	0	0	0	0	0	0	0	0	0	0	0	100	0	0	0
X4909	0Neutral	MuDR10	MuDR	0.03	MuDR	downstream	Downstream	WithinGene	17.03	Background	Background	6.25	0	0	0	0	0	0	0	0	0	0	0	0	0	0	0	0	0	0	0	0	0	0	0	0	0	0	0	0	0	0	100	0	0	0	0	0	0
X2051	0Neutral	MuDR166	MuDR	0.03	MuDR	downstream	Downstream	WithinGene	20.05	Background	Background	31.25	6.25	0	0	0	0	0	0	0	0	0	0	0	0	0	0	100	0	100	0	0	100	0	0	0	0	100	100	100	0	0	0	0	100	0	0	0	0
X5084	0Neutral	MuDR232	MuDR	0.03	MuDR	downstream	Downstream	WithinGene	27.68	Background	Background	3.13	0	0	0	0	0	0	0	0	0	0	0	0	0	0	0	0	0	0	0	0	0	0	0	0	0	0	0	0	0	0	0	0	0	0	0	0	100
X22398	0Neutral	MuDR6	MuDR	0.03	MuDR	downstream	Downstream	WithinGene	31.97	Background	Background	43.75	12.5	0	0	0	0	0	0	0	0	0	0	0	0	100	100	0	0	0	0	0	0	0	0	0	0	100	0	100	100	0	100	0	100	0	100	0	0
X18791	0Neutral	MuDR91	MuDR	0.03	MuDR	downstream	Downstream	WithinGene	43.27	Background	Background	21.88	6.25	0	0	0	0	0	0	0	0	0	100	0	0	0	0	0	0	0	100	100	100	100	0	0	0	0	100	0	0	0	0	100	0	0	0	0	0
X6222	0Neutral	MuDR6	MuDR	0.03	MuDR	downstream	Downstream	WithinGene	63.91	Background	Background	12.5	0	0	0	0	0	0	0	0	0	0	0	0	0	0	0	0	0	0	0	0	0	0	0	0	0	0	0	0	0	0	0	0	100	100	0	100	0
X20698	0Neutral	MuDR56	MuDR	0.03	MuDR	downstream	Downstream	WithinGene	20.49	Background	Background	25	0	0	0	0	0	0	0	0	0	0	0	0	0	0	0	0	0	0	0	0	100	100	100	0	0	0	100	0	100	0	0	0	0	0	0	0	0
X9120	0Neutral	MuDR6	MuDR	0.03	MuDR	downstream	Downstream	WithinGene	40.53	Background	Background	21.88	0	0	0	0	0	0	0	0	0	0	0	0	0	0	0	0	0	0	0	100	0	0	100	0	0	0	0	0	0	0	100	100	0	0	0	100	0
X16383	0Neutral	MuDR39	MuDR	0.03	MuDR	downstream	Downstream	WithinGene	48.99	Background	Background	15.63	0	0	0	0	0	0	0	0	0	0	0	0	0	0	0	0	0	0	100	0	0	0	0	100	0	0	0	0	100	100	0	0	0	0	0	0	0
X17249	0Neutral	MuDR154	MuDR	0.03	MuDR	downstream	Downstream	WithinGene	20.3	Background	Background	12.5	0	0	0	0	0	0	0	0	0	0	0	0	0	0	0	0	0	0	0	0	0	0	0	100	0	0	100	0	0	0	0	0	0	0	0	0	0
X12521	0Neutral	MuDR227	MuDR	0.03	MuDR	downstream	Downstream	WithinGene	7.55	Background	Background	12.5	0	0	0	0	0	0	0	0	0	0	0	0	0	0	0	0	0	0	0	0	0	100	0	0	0	0	0	0	0	0	0	0	100	0	100	0	0
X1481	0Neutral	MuDR103	MuDR	0.03	MuDR	downstream	Downstream	WithinGene	48.4	Background	Background	6.25	0	0	0	0	0	0	0	0	0	0	0	0	0	0	0	0	0	0	0	100	0	0	0	0	0	0	0	0	0	0	0	0	0	0	0	0	100
X21402	0Neutral	MuDR55	MuDR	0.03	MuDR	downstream	Downstream	WithinGene	44.77	Background	Background	6.25	0	0	0	0	0	0	0	0	0	0	0	0	0	0	0	0	0	0	0	0	0	0	100	0	100	0	0	0	0	0	0	0	0	0	0	0	0
X1159	0Neutral	MuDR58	MuDR	0.03	MuDR	downstream	Downstream	WithinGene	26.1	Background	Background	6.25	0	0	0	0	0	0	0	0	0	0	0	0	0	0	0	0	0	0	100	100	0	0	0	0	0	0	0	0	0	0	0	0	0	0	0	0	0
X21831	0Neutral	MuDR25	MuDR	0.03	MuDR	downstream	Downstream	WithinGene	27.55	Background	Background	3.13	0	0	0	0	0	0	0	0	0	0	0	0	0	0	0	0	0	0	0	0	0	0	0	0	0	0	0	0	0	0	0	0	0	100	0	0	0
X16382	0Neutral	MuDR39	MuDR	0.03	MuDR	downstream	Downstream	WithinGene	48.96	Background	Background	0	0	0	0	0	0	0	0	0	0	0	0	0	0	0	0	0	0	0	0	0	0	0	0	0	0	0	0	0	0	0	0	0	0	0	0	0	0
X25146	0Neutral	MuDR57	MuDR	0.03	MuDR	downstream	Downstream	WithinGene	33.48	Background	Background	3.13	0	0	0	0	0	0	0	0	0	0	0	0	0	0	0	0	0	0	0	0	0	0	0	0	0	0	0	0	0	0	0	0	0	0	0	100	0
X2703	balancing	MuDR39	MuDR	0.03	MuDR	downstream	Downstream	WithinGene	30.08	Background	Background	28.13	12.5	0	0	0	0	0	0	0	0	0	0	0	0	100	100	0	0	0	100	0	0	100	0	100	100	0	100	0	100	0	0	0	0	100	0	100	0
X9119	divergent	MuDR6	MuDR	0.03	MuDR	downstream	Downstream	WithinGene	40.5	Background	Background	9.38	0	0	0	0	0	0	0	0	0	0	0	0	0	0	0	0	0	0	0	0	0	0	0	0	0	0	0	0	100	100	0	0	0	0	0	0	100
X2625	divergent	MuDR132	MuDR	0.03	MuDR	downstream	Downstream	WithinGene	32.25	Background	Background	12.5	0	0	0	0	0	0	0	0	0	0	0	0	0	0	0	0	0	0	0	0	0	0	100	100	100	0	0	0	100	0	0	0	0	0	0	0	0
X20484	divergent	MuDR76	MuDR	0.03	MuDR	downstream	Downstream	WithinGene	50.21	Background	Background	15.63	0	0	0	0	0	0	0	0	0	0	0	0	0	0	0	0	0	0	0	0	0	0	0	0	0	0	0	0	0	0	0	0	0	0	0	0	0
X647	0Neutral	MuDR75	MuDR	0.03	MuDR	upstream	Upstream	DownstreamGene	50.19	Background	Background	3.13	0	0	0	0	0	0	0	0	0	0	0	0	0	0	0	0	0	0	0	0	0	0	100	0	0	0	0	0	0	0	0	0	0	0	0	0	0
X10827	0Neutral	MuDR33	MuDR	0.03	MuDR	upstream	Upstream	DownstreamGene	83.85	Background	Background	3.13	0	0	0	0	0	0	0	0	0	0	0	0	0	0	0	0	0	0	0	0	0	0	0	0	0	0	0	0	0	100	0	0	0	0	0	0	0
X3653	0Neutral	MuDR6	MuDR	0.03	MuDR	upstream	Upstream	DownstreamGene	50.11	Background	Background	28.13	12.5	0	0	0	0	0	0	0	0	0	0	0	0	100	100	0	0	0	0	0	0	0	0	100	100	0	0	0	100	0	100	0	0	0	0	0	100
X19356	0Neutral	MuDR27	MuDR	0.03	MuDR	upstream	Upstream	DownstreamGene	74.18	Background	Background	6.25	0	0	0	0	0	0	0	0	0	0	0	0	0	0	0	0	0	0	0	0	0	0	0	0	0	0	0	0	0	0	0	0	0	0	0	0	0
X25017	0Neutral	MuDR152	MuDR	0.03	MuDR	upstream	Upstream	DownstreamGene	27.78	Background	Background	9.38	0	0	0	0	0	0	0	0	0	0	0	0	0	0	0	0	0	100	0	100	0	0	0	0	0	0	0	0	0	0	0	0	0	0	0	0	100
X2196	0Neutral	MuDR17	MuDR	0.03	MuDR	upstream	Upstream	DownstreamGene	94.03	Background	Background	12.5	0	0	0	0	0	0	0	0	0	0	0	0	0	0	0	0	0	0	0	100	0	0	0	0	100	0	100	0	0	0	0	0	0	0	0	0	0
X4482	0Neutral	MuDR27	MuDR	0.03	MuDR	upstream	Upstream	DownstreamGene	87.21	Background	Background	12.5	0	0	0	0	0	0	0	0	0	0	0	0	0	0	0	0	0	0	0	0	0	100	0	100	0	0	0	0	0	0	0	0	0	0	0	0	0
X650	0Neutral	MuDR75	MuDR	0.03	MuDR	upstream	Upstream	DownstreamGene	62.86	Background	Background	3.13	0	0	0	0	0	0	0	0	0	0	0	0	0	0	0	0	0	0	0	0	0	0	0	0	0	0	0	0	0	0	0	0	100	0	0	0	0
X12918	0Neutral	MuDR55	MuDR	0.03	MuDR	upstream	Upstream	DownstreamGene	69.69	Background	Background	9.38	0	0	0	0	0	0	0	0	0	0	0	0	0	0	0	0	0	0	0	0	0	0	0	0	0	0	0	0	0	0	0	0	0	100	100	0	0
X21716	0Neutral	MuDR147	MuDR	0.03	MuDR	upstream	Upstream	DownstreamGene	31.92	Background	Background	3.13	0	0	0	0	0	0	0	0	0	0	0	0	0	0	0	0	0	0	0	0	0	0	0	0	0	0	0	0	0	0	0	0	0	0	0	0	0
X2550	0Neutral	MuDR22	MuDR	0.03	MuDR	upstream	Upstream	DownstreamGene	88.85	Background	Background	0	6.25	0	0	0	0	0	0	0	0	0	0	0	0	0	100	0	0	0	0	0	0	0	0	0	0	0	0	0	0	0	0	0	0	0	0	0	0
X17966	0Neutral	MuDR93	MuDR	0.03	MuDR	upstream	Upstream	DownstreamGene	54.85	Background	Background	3.13	0	0	0	0	0	0	0	0	0	0	0	0	0	0	0	0	0	0	0	0	0	0	0	0	0	0	0	0	0	0	0	0	100	0	0	0	0
X22635	0Neutral	MuDR16	MuDR	0.03	MuDR	upstream	Upstream	DownstreamGene	94.23	Background	Background	9.38	0	0	0	0	0	0	0	0	0	0	0	0	0	0	0	0	0	0	0	0	0	0	0	0	0	0	0	0	0	0	0	0	0	0	0	0	100
X15757	0Neutral	MuDR12	MuDR	0.03	MuDR	upstream	Upstream	DownstreamGene	43.57	Background	Background	6.25	0	0	0	0	0	0	0	0	0	0	0	0	0	0	0	0	0	0	0	0	0	0	0	0	0	0	0	0	0	0	0	0	0	0	100	0	100
X16064	0Neutral	MuDR44	MuDR	0.03	MuDR	upstream	Upstream	DownstreamGene	75.74	Background	Background	25	6.25	0	0	0	0	100	0	0	0	0	0	0	0	0	0	0	0	0	0	0	0	0	0	100	100	0	0	0	100	0	0	100	0	100	100	100	0
X15526	0Neutral	MuDR11	MuDR	0.03	MuDR	upstream	Upstream	DownstreamGene	78.37	Background	Background	31.25	6.25	0	0	0	0	100	0	0	0	0	0	0	0	0	0	0	0	100	0	0	100	0	100	0	0	0	0	0	0	0	0	100	0	100	100	100	100
X25206	0Neutral	MuDR129	MuDR	0.03	MuDR	upstream	Upstream	DownstreamGene	43.06	Background	Background	6.25	0	0	0	0	0	0	0	0	0	0	0	0	0	0	0	0	0	0	0	0	0	0	0	0	0	0	0	0	0	0	0	0	0	0	0	0	0
X2630	0Neutral	MuDR75	MuDR	0.03	MuDR	upstream	Upstream	DownstreamGene	19.92	Background	Background	6.25	0	0	0	0	0	0	0	0	0	0	0	0	0	0	0	0	0	0	0	0	0	0	0	0	0	0	0	0	0	100	0	0	0	100	0	0	0
X10575	0Neutral	MuDR10	MuDR	0.03	MuDR	upstream	Upstream	DownstreamGene	81.36	Background	Background	0	0	0	0	0	0	0	0	0	0	0	0	0	0	0	0	0	0	0	0	0	0	0	0	0	0	0	0	0	0	0	0	0	0	0	0	0	0
X536	0Neutral	MuDR143	MuDR	0.03	MuDR	upstream	Upstream	DownstreamGene	36.57	Background	Background	12.5	0	0	0	0	0	0	0	0	0	0	0	0	0	0	0	0	0	0	0	0	100	0	0	0	0	0	0	0	0	0	0	0	0	100	0	100	0
X6658	0Neutral	MuDR90	MuDR	0.03	MuDR	upstream	Upstream	DownstreamGene	43.43	Background	Background	3.13	0	0	0	0	0	0	0	0	0	0	0	0	0	0	0	0	0	0	0	0	100	0	0	0	0	0	0	0	0	0	0	0	0	0	0	0	0
X24373	0Neutral	MuDR103	MuDR	0.03	MuDR	upstream	Upstream	DownstreamGene	40.72	Background	Background	3.13	0	0	0	0	0	0	0	0	0	0	0	0	0	0	0	0	0	0	0	0	0	0	0	0	0	0	0	0	0	0	0	0	0	0	0	0	0
X24372	0Neutral	MuDR103	MuDR	0.03	MuDR	upstream	Upstream	DownstreamGene	40.76	Background	Background	0	0	0	0	0	0	0	0	0	0	0	0	0	0	0	0	0	0	0	0	0	0	0	0	0	0	0	0	0	0	0	0	0	0	0	0	0	0
X11406	0Neutral	MuDR117	MuDR	0.03	MuDR	upstream	Upstream	DownstreamGene	47.47	Background	Background	18.75	0	0	0	0	0	0	0	0	0	0	0	0	0	0	0	0	0	0	0	0	0	100	100	100	0	100	0	100	0	0	0	0	0	0	100	0	0
X4481	0Neutral	MuDR27	MuDR	0.03	MuDR	upstream	Upstream	DownstreamGene	87.23	Background	Background	12.5	0	0	0	0	0	0	0	0	0	0	0	0	0	0	0	0	0	0	0	0	0	100	0	100	0	0	0	0	0	0	0	0	0	0	0	0	0
X15132	0Neutral	MuDR15	MuDR	0.03	MuDR	upstream	Upstream	DownstreamGene	94.24	Background	Background	28.13	6.25	0	0	0	100	0	0	0	0	0	0	0	0	0	0	0	0	0	0	0	0	0	0	100	100	0	0	0	100	0	0	0	0	0	100	0	100
X5368	0Neutral	MuDR92	MuDR	0.03	MuDR	upstream	Upstream	DownstreamGene	55.19	Background	Background	37.5	0	0	0	0	0	0	0	0	0	0	0	0	0	0	0	0	0	0	0	100	0	0	0	0	0	100	100	100	100	0	100	0	0	0	0	0	100
X18407	0Neutral	MuDR78	MuDR	0.03	MuDR	upstream	Upstream	DownstreamGene	62.16	Background	Background	21.88	0	0	0	0	0	0	0	0	0	0	0	0	0	0	0	0	0	0	0	0	0	0	0	0	0	100	0	100	0	100	0	0	100	0	100	0	0
X12287	0Neutral	MuDR100	MuDR	0.03	MuDR	upstream	Upstream	DownstreamGene	52.74	Background	Background	12.5	0	0	0	0	0	0	0	0	0	0	0	0	0	0	0	0	0	0	0	100	0	0	0	0	0	0	0	0	0	0	0	0	0	100	100	0	100
X6571	0Neutral	MuDR13	MuDR	0.03	MuDR	upstream	Upstream	DownstreamGene	96.25	Background	Background	6.25	0	0	0	0	0	0	0	0	0	0	0	0	0	0	0	0	0	0	0	0	0	0	0	0	0	100	0	100	0	0	0	0	0	0	0	0	0
X17046	0Neutral	MuDR17	MuDR	0.03	MuDR	upstream	Upstream	DownstreamGene	64.74	Background	Background	6.25	0	0	0	0	0	0	0	0	0	0	0	0	0	0	0	0	0	0	0	0	0	0	0	0	0	0	0	0	0	0	100	100	0	0	0	0	0
X20458	0Neutral	MuDR11	MuDR	0.03	MuDR	upstream	Upstream	DownstreamGene	85.02	Background	Background	3.13	0	0	0	0	0	0	0	0	0	0	0	0	0	0	0	0	0	0	0	0	0	0	0	0	0	0	0	0	0	0	0	0	0	100	0	0	0
X5507	0Neutral	MuDR46	MuDR	0.03	MuDR	upstream	Upstream	DownstreamGene	74.51	Background	Background	3.13	0	0	0	0	0	0	0	0	0	0	0	0	0	0	0	0	0	0	0	0	0	0	0	0	0	0	0	0	0	0	0	0	0	0	100	0	0
X26073	0Neutral	MuDR96	MuDR	0.03	MuDR	upstream	Upstream	DownstreamGene	54.3	Background	Background	3.13	0	0	0	0	0	0	0	0	0	0	0	0	0	0	0	0	0	0	0	0	0	0	0	0	0	0	0	0	0	0	0	0	0	0	0	0	0
X24336	0Neutral	MuDR88	MuDR	0.03	MuDR	upstream	Upstream	DownstreamGene	56.37	Background	Background	0	0	0	0	0	0	0	0	0	0	0	0	0	0	0	0	0	0	0	0	0	0	0	0	0	0	0	0	0	0	0	0	0	0	0	0	0	0
X5808	0Neutral	MuDR17	MuDR	0.03	MuDR	upstream	Upstream	DownstreamGene	40.2	Background	Background	28.13	0	0	0	0	0	0	0	0	0	0	0	0	0	0	0	0	0	0	0	0	0	100	100	0	100	0	0	0	0	0	0	0	0	0	0	100	0
X291	0Neutral	MuDR17	MuDR	0.03	MuDR	upstream	Upstream	DownstreamGene	42.9	Background	Background	12.5	0	0	0	0	0	0	0	0	0	0	0	0	0	0	0	0	0	100	100	100	0	0	0	0	0	0	0	0	0	0	0	0	0	0	0	0	0
X4347	0Neutral	MuDR105	MuDR	0.03	MuDR	upstream	Upstream	DownstreamGene	38.69	Background	Background	9.38	0	0	0	0	0	0	0	0	0	0	0	0	0	0	0	0	0	0	100	100	0	0	0	0	0	0	0	0	0	0	0	0	0	0	0	0	0
X537	0Neutral	MuDR143	MuDR	0.03	MuDR	upstream	Upstream	DownstreamGene	36.61	Background	Background	6.25	0	0	0	0	0	0	0	0	0	0	0	0	0	0	0	0	0	0	0	0	0	0	0	0	0	0	0	0	0	0	0	0	0	0	100	0	100
X17803	0Neutral	MuDR17	MuDR	0.03	MuDR	upstream	Upstream	DownstreamGene	48.94	Background	Background	6.25	0	0	0	0	0	0	0	0	0	0	0	0	0	0	0	0	0	0	0	0	0	0	0	0	0	0	0	0	0	0	0	0	0	0	0	0	0
X4612	0Neutral	MuDR95	MuDR	0.03	MuDR	upstream	Upstream	DownstreamGene	11.22	Background	Background	6.25	0	0	0	0	0	0	0	0	0	0	0	0	0	0	0	0	0	0	0	0	0	0	0	100	0	0	0	0	0	0	0	0	0	0	0	0	0
X17313	0Neutral	MuDR115	MuDR	0.03	MuDR	upstream	Upstream	DownstreamGene	48.15	Background	Background	3.13	0	0	0	0	0	0	0	0	0	0	0	0	0	0	0	0	0	0	0	0	0	0	0	0	0	0	0	0	100	0	0	0	0	0	0	0	0
X23501	0Neutral	MuDR146	MuDR	0.03	MuDR	upstream	Upstream	DownstreamGene	32.88	Background	Background	3.13	0	0	0	0	0	0	0	0	0	0	0	0	0	0	0	0	0	0	0	0	0	0	0	0	0	0	0	0	0	0	0	0	0	0	100	0	0
X5809	0Neutral	MuDR17	MuDR	0.03	MuDR	upstream	Upstream	DownstreamGene	40.16	Background	Background	3.13	0	0	0	0	0	0	0	0	0	0	0	0	0	0	0	0	0	0	0	0	0	0	0	0	100	0	0	0	0	0	0	0	0	0	0	0	0
X5033	0Neutral	MuDR18	MuDR	0.03	MuDR	upstream	Upstream	DownstreamGene	33.05	Background	Background	3.13	0	0	0	0	0	0	0	0	0	0	0	0	0	0	0	0	0	0	0	0	0	0	0	0	0	0	0	0	0	0	0	0	0	0	0	0	0
X5516	0Neutral	MuDR24	MuDR	0.03	MuDR	upstream	Upstream	DownstreamGene	42.93	Background	Background	3.13	0	0	0	0	0	0	0	0	0	0	0	0	0	0	0	0	0	0	0	0	0	0	0	0	0	0	0	0	0	0	0	0	0	0	0	0	0
X5910	0Neutral	MuDR94	MuDR	0.03	MuDR	upstream	Upstream	DownstreamGene	22.8	Background	Background	3.13	0	0	0	0	0	0	0	0	0	0	0	0	0	0	0	0	0	0	0	0	0	0	100	0	0	0	0	0	0	0	0	0	0	0	0	0	0
X21336	0Neutral	MuDR150	MuDR	0.03	MuDR	upstream	Upstream	DownstreamGene	26.21	Background	Background	0	0	0	0	0	0	0	0	0	0	0	0	0	0	0	0	0	0	0	0	0	0	0	0	0	0	0	0	0	0	0	0	0	0	0	0	0	0
X109	0Neutral	MuDR75	MuDR	0.03	MuDR	upstream	Upstream	DownstreamGene	50.3	Background	Background	18.75	12.5	0	0	0	0	0	0	0	0	0	0	0	0	100	100	0	0	0	0	0	0	0	0	0	0	0	100	0	0	0	0	0	100	0	100	0	0
X2544	0Neutral	MuDR10	MuDR	0.03	MuDR	upstream	Upstream	DownstreamGene	61.47	Background	Background	25	0	0	0	0	0	0	0	0	0	0	0	0	0	0	0	0	0	0	0	0	0	0	0	0	100	0	0	0	0	0	0	0	0	100	0	0	0
X26598	0Neutral	MuDR58	MuDR	0.03	MuDR	upstream	Upstream	DownstreamGene	67.78	Background	Background	3.13	0	0	0	0	0	0	0	0	0	0	0	0	0	0	0	0	0	0	0	0	0	0	0	0	0	0	0	0	0	0	0	0	0	0	0	0	0
X662	0Neutral	MuDR67	MuDR	0.03	MuDR	upstream	Upstream	DownstreamGene	34.29	Background	Background	15.63	0	0	0	0	0	0	0	0	0	0	0	0	0	0	0	0	0	0	0	0	0	100	100	0	0	100	0	100	100	0	0	0	0	0	0	0	0
X292	0Neutral	MuDR17	MuDR	0.03	MuDR	upstream	Upstream	DownstreamGene	50.85	Background	Background	6.25	0	0	0	0	0	0	0	0	0	0	0	0	0	0	0	0	0	0	0	0	0	0	0	0	0	0	0	0	100	0	0	0	0	0	0	0	0
X23017	0Neutral	MuDR38	MuDR	0.03	MuDR	upstream	Upstream	DownstreamGene	38.08	Background	Background	28.13	6.25	0	0	0	0	0	0	0	0	0	0	0	0	0	0	0	100	0	0	0	0	0	0	0	0	0	0	0	0	100	0	100	0	0	100	100	100
X16027	balancing	MuDR123	MuDR	0.03	MuDR	upstream	Upstream	DownstreamGene	45.14	Background	Background	25	6.25	0	0	0	0	100	0	0	0	0	0	0	0	0	0	0	0	0	100	0	100	0	0	0	0	0	0	0	100	0	0	0	0	0	100	0	0
X2629	divergent	MuDR75	MuDR	0.03	MuDR	upstream	Upstream	DownstreamGene	20	Background	Background	21.88	6.25	0	0	0	100	0	0	0	0	0	0	0	0	0	0	0	0	0	0	0	0	0	100	100	100	0	100	0	100	0	0	0	0	0	0	0	0
X10808	divergent	MuDR34	MuDR	0.03	MuDR	upstream	Upstream	DownstreamGene	83.17	Background	Background	0	0	0	0	0	0	0	0	0	0	0	0	0	0	0	0	0	0	0	0	0	0	0	0	0	0	0	0	0	0	0	0	0	0	0	0	0	0
X3163	divergent	MuDR40	MuDR	0.03	MuDR	upstream	Upstream	DownstreamGene	77.14	Background	Background	0	12.5	0	0	0	0	0	0	0	0	0	0	0	0	100	0	100	0	0	0	0	0	0	0	0	0	0	0	0	0	0	0	0	0	0	0	0	0
X5506	divergent	MuDR46	MuDR	0.03	MuDR	upstream	Upstream	DownstreamGene	74.53	Background	Background	0	6.25	0	0	0	0	0	0	0	0	0	0	0	0	0	0	0	100	0	0	0	0	0	0	0	0	0	0	0	0	0	0	0	0	0	0	0	0
X5897	divergent	MuDR107	MuDR	0.03	MuDR	upstream	Upstream	DownstreamGene	49.7	Background	Background	3.13	6.25	0	0	0	0	0	0	0	0	0	0	0	0	0	0	0	100	0	0	0	0	0	0	0	0	0	0	0	0	0	0	0	100	0	0	0	0
X22679	divergent	MuDR42	MuDR	0.03	MuDR	upstream	Upstream	DownstreamGene	75.71	Background	Background	21.88	0	0	0	0	0	0	0	0	0	0	0	0	0	0	0	0	0	0	0	0	0	100	0	0	0	0	0	0	0	100	100	0	0	0	0	0	0
X3859	divergent	MuDR198	MuDR	0.03	MuDR	upstream	Upstream	DownstreamGene	20.02	Background	Background	9.38	0	0	0	0	0	0	0	0	0	0	0	0	0	0	0	0	0	0	0	0	0	0	0	0	0	0	0	0	0	100	0	0	100	0	0	100	0
X2542	divergent	MuDR10	MuDR	0.03	MuDR	upstream	Upstream	DownstreamGene	88.4	Background	Background	12.5	12.5	0	0	0	0	100	100	0	0	0	0	0	0	0	0	0	0	0	0	0	0	0	0	100	0	0	100	0	0	0	0	0	0	0	0	0	0
X9815	0Neutral	MuDR10	MuDR	0.03	MuDR	upstream	Upstream	UpstreamGene	51.87	Background	Background	25	0	0	0	0	0	0	0	0	0	0	0	0	0	0	0	0	0	0	0	0	0	0	0	0	0	0	0	0	0	100	100	100	100	100	100	0	0
X24867	0Neutral	MuDR89	MuDR	0.03	MuDR	upstream	Upstream	UpstreamGene	41.01	Background	Background	34.38	6.25	0	0	0	0	0	0	100	0	0	0	0	0	0	0	0	0	0	100	0	0	0	0	0	0	0	0	0	0	100	0	0	100	100	100	0	100
X24866	0Neutral	MuDR89	MuDR	0.03	MuDR	upstream	Upstream	UpstreamGene	41.05	Background	Background	3.13	0	0	0	0	0	0	0	0	0	0	0	0	0	0	0	0	0	0	0	0	0	0	0	0	0	0	0	0	0	0	0	0	0	0	0	100	0
X1823	0Neutral	MuDR59	MuDR	0.03	MuDR	upstream	Upstream	UpstreamGene	67.44	Background	Background	6.25	0	0	0	0	0	0	0	0	0	0	0	0	0	0	0	0	0	0	0	0	0	100	100	0	0	0	0	0	0	0	0	0	0	0	0	0	0
X19326	0Neutral	MuDR130	MuDR	0.03	MuDR	upstream	Upstream	UpstreamGene	42.58	Background	Background	12.5	6.25	0	0	0	0	0	0	0	0	0	0	0	0	100	0	0	0	0	0	0	0	0	0	0	0	0	0	0	0	0	0	0	0	0	0	0	0
X4445	0Neutral	MuDR21	MuDR	0.03	MuDR	upstream	Upstream	UpstreamGene	61.97	Background	Background	3.13	0	0	0	0	0	0	0	0	0	0	0	0	0	0	0	0	0	100	0	0	0	0	0	0	0	0	0	0	0	0	0	0	0	0	0	0	0
X4192	0Neutral	MuDR66	MuDR	0.03	MuDR	upstream	Upstream	UpstreamGene	65.06	Background	Background	25	0	0	0	0	0	0	0	0	0	0	0	0	0	0	0	0	0	100	0	0	0	0	0	0	0	100	100	100	100	0	0	0	100	0	0	0	100
X1397	0Neutral	MuDR32	MuDR	0.03	MuDR	upstream	Upstream	UpstreamGene	49.3	Background	Background	12.5	12.5	0	0	0	0	0	0	0	0	0	0	0	0	0	0	100	100	0	100	100	100	0	0	0	0	0	0	0	0	0	0	0	0	0	0	0	0
X15529	0Neutral	MuDR11	MuDR	0.03	MuDR	upstream	Upstream	UpstreamGene	72.31	Background	Background	6.25	0	0	0	0	0	0	0	0	0	0	0	0	0	0	0	0	0	0	0	0	0	0	0	0	0	100	0	100	0	0	0	0	0	0	0	0	0
X11296	0Neutral	MuDR65	MuDR	0.03	MuDR	upstream	Upstream	UpstreamGene	65.25	Background	Background	3.13	0	0	0	0	0	0	0	0	0	0	0	0	0	0	0	0	0	0	0	0	0	0	0	0	0	0	100	0	0	0	0	0	0	0	0	0	0
X2818	0Neutral	MuDR45	MuDR	0.03	MuDR	upstream	Upstream	UpstreamGene	75.35	Background	Background	6.25	0	0	0	0	0	0	0	0	0	0	0	0	0	0	0	0	0	0	0	0	0	0	0	0	0	0	100	0	100	0	0	0	0	0	0	0	0
X19418	0Neutral	MuDR122	MuDR	0.03	MuDR	upstream	Upstream	UpstreamGene	46.15	Background	Background	15.63	0	0	0	0	0	0	0	0	0	0	0	0	0	0	0	0	0	100	100	100	0	0	0	0	0	0	0	0	0	0	0	0	0	100	100	0	0
X25067	0Neutral	MuDR95	MuDR	0.03	MuDR	upstream	Upstream	UpstreamGene	54.64	Background	Background	12.5	0	0	0	0	0	0	0	0	0	0	0	0	0	0	0	0	0	100	0	100	0	0	0	0	0	0	0	0	0	0	0	0	0	0	0	0	0
X11294	0Neutral	MuDR65	MuDR	0.03	MuDR	upstream	Upstream	UpstreamGene	47.61	Background	Background	9.38	0	0	0	0	0	0	0	0	0	0	0	0	0	0	0	0	0	0	0	0	0	0	0	0	0	0	0	0	0	0	0	0	0	100	100	0	100
X13006	0Neutral	MuDR7	MuDR	0.03	MuDR	upstream	Upstream	UpstreamGene	102.26	Background	Background	3.13	0	0	0	0	0	0	0	0	0	0	0	0	0	0	0	0	0	0	0	0	0	0	0	0	0	0	0	0	0	0	0	0	0	0	0	0	0
X23840	0Neutral	MuDR82	MuDR	0.03	MuDR	upstream	Upstream	UpstreamGene	60.12	Background	Background	0	6.25	0	0	0	0	0	0	0	0	0	0	0	0	0	0	0	100	0	0	0	0	0	0	0	0	0	0	0	0	0	0	0	0	0	0	0	0
X10409	0Neutral	MuDR49	MuDR	0.03	MuDR	upstream	Upstream	UpstreamGene	71.8	Background	Background	12.5	0	0	0	0	0	0	0	0	0	0	0	0	0	0	0	0	0	0	0	0	0	0	0	0	0	0	0	0	100	100	0	0	0	0	0	0	0
X26504	0Neutral	MuDR105	MuDR	0.03	MuDR	upstream	Upstream	UpstreamGene	50.77	Background	Background	21.88	6.25	0	0	0	0	0	0	0	0	0	0	100	0	0	0	0	0	0	100	100	100	0	0	0	0	0	0	0	0	0	100	0	100	0	0	0	0
X1381	0Neutral	MuDR128	MuDR	0.03	MuDR	upstream	Upstream	UpstreamGene	43.24	Background	Background	21.88	0	0	0	0	0	0	0	0	0	0	0	0	0	0	0	0	0	0	100	0	100	0	0	0	0	0	100	0	0	0	0	0	100	0	0	100	100
X8624	0Neutral	MuDR144	MuDR	0.03	MuDR	upstream	Upstream	UpstreamGene	36.03	Background	Background	9.38	0	0	0	0	0	0	0	0	0	0	0	0	0	0	0	0	0	0	0	0	0	0	0	0	0	0	0	0	0	100	0	0	0	0	0	0	100
X1401	0Neutral	MuDR32	MuDR	0.03	MuDR	upstream	Upstream	UpstreamGene	84.36	Background	Background	9.38	0	0	0	0	0	0	0	0	0	0	0	0	0	0	0	0	0	0	100	0	100	0	0	0	0	0	0	0	0	0	0	0	0	0	0	0	0
X11297	0Neutral	MuDR65	MuDR	0.03	MuDR	upstream	Upstream	UpstreamGene	65.28	Background	Background	25	0	0	0	0	0	0	0	0	0	0	0	0	0	0	0	0	0	0	0	0	100	0	0	100	0	100	0	100	100	0	100	0	100	0	0	0	0
X15377	0Neutral	MuDR91	MuDR	0.03	MuDR	upstream	Upstream	UpstreamGene	55.4	Background	Background	28.13	6.25	0	0	0	0	100	0	0	0	0	0	0	0	0	0	0	0	0	100	100	100	0	0	0	0	0	0	0	0	0	0	0	0	100	100	100	0
X19355	0Neutral	MuDR8	MuDR	0.03	MuDR	upstream	Upstream	UpstreamGene	108.33	Background	Background	12.5	6.25	0	0	0	0	0	0	0	0	0	0	0	0	100	0	0	0	0	0	0	0	0	0	0	0	0	0	0	0	0	0	0	0	0	100	0	0
X4596	0Neutral	MuDR112	MuDR	0.03	MuDR	upstream	Upstream	UpstreamGene	48.75	Background	Background	37.5	6.25	0	0	0	0	0	0	0	0	0	0	0	0	0	0	100	0	0	0	0	0	0	0	100	100	0	100	0	100	0	0	100	0	100	100	100	100
X15884	0Neutral	MuDR97	MuDR	0.03	MuDR	upstream	Upstream	UpstreamGene	54.01	Background	Background	21.88	0	0	0	0	0	0	0	0	0	0	0	0	0	0	0	0	0	0	0	100	0	0	100	0	100	0	0	0	0	0	0	0	0	0	0	0	0
X12727	0Neutral	MuDR41	MuDR	0.03	MuDR	upstream	Upstream	UpstreamGene	77.85	Background	Background	18.75	0	0	0	0	0	0	0	0	0	0	0	0	0	0	0	0	0	100	0	0	100	0	0	0	0	0	100	0	0	0	0	0	0	0	100	0	0
X8444	0Neutral	MuDR28	MuDR	0.03	MuDR	upstream	Upstream	UpstreamGene	85.73	Background	Background	12.5	0	0	0	0	0	0	0	0	0	0	0	0	0	0	0	0	0	0	0	0	0	0	0	0	0	0	0	0	0	100	100	100	100	0	0	0	0
X25166	0Neutral	MuDR1	MuDR	0.03	MuDR	upstream	Upstream	UpstreamGene	128.13	Background	Background	9.38	0	0	0	0	0	0	0	0	0	0	0	0	0	0	0	0	0	100	0	100	100	0	0	0	0	0	0	0	0	0	0	0	0	0	0	0	0
X13988	0Neutral	MuDR24	MuDR	0.03	MuDR	upstream	Upstream	UpstreamGene	52.43	Background	Background	6.25	0	0	0	0	0	0	0	0	0	0	0	0	0	0	0	0	0	0	0	0	0	0	0	0	0	0	0	0	0	0	0	100	100	0	0	0	0
X20206	0Neutral	MuDR82	MuDR	0.03	MuDR	upstream	Upstream	UpstreamGene	50.61	Background	Background	6.25	0	0	0	0	0	0	0	0	0	0	0	0	0	0	0	0	0	0	0	0	0	0	0	0	0	0	0	0	0	0	0	100	100	0	0	0	0
X5973	0Neutral	MuDR19	MuDR	0.03	MuDR	upstream	Upstream	UpstreamGene	77.97	Background	Background	3.13	0	0	0	0	0	0	0	0	0	0	0	0	0	0	0	0	0	0	0	0	0	0	0	0	0	0	0	0	0	0	0	0	0	0	0	0	0
X5563	0Neutral	MuDR3	MuDR	0.03	MuDR	upstream	Upstream	UpstreamGene	118.39	Background	Background	3.13	0	0	0	0	0	0	0	0	0	0	0	0	0	0	0	0	0	0	0	0	0	0	0	0	0	0	0	0	0	0	0	0	0	0	0	0	0
X6058	0Neutral	MuDR50	MuDR	0.03	MuDR	upstream	Upstream	UpstreamGene	71.46	Background	Background	3.13	0	0	0	0	0	0	0	0	0	0	0	0	0	0	0	0	0	0	0	0	0	0	100	0	0	0	0	0	0	0	0	0	0	0	0	0	0
X5028	0Neutral	MuDR18	MuDR	0.03	MuDR	upstream	Upstream	UpstreamGene	92.09	Background	Background	0	0	0	0	0	0	0	0	0	0	0	0	0	0	0	0	0	0	0	0	0	0	0	0	0	0	0	0	0	0	0	0	0	0	0	0	0	0
X7175	0Neutral	MuDR69	MuDR	0.03	MuDR	upstream	Upstream	UpstreamGene	64.02	Background	Background	0	0	0	0	0	0	0	0	0	0	0	0	0	0	0	0	0	0	0	0	0	0	0	0	0	0	0	0	0	0	0	0	0	0	0	0	0	0
X26231	0Neutral	MuDR64	MuDR	0.03	MuDR	upstream	Upstream	UpstreamGene	36.47	Background	Background	43.75	0	0	0	0	0	0	0	0	0	0	0	0	0	0	0	0	0	0	100	0	100	0	100	0	100	0	0	0	0	100	100	0	100	100	100	100	0
X10313	0Neutral	MuDR103	MuDR	0.03	MuDR	upstream	Upstream	UpstreamGene	28.86	Background	Background	34.38	0	0	0	0	0	0	0	0	0	0	0	0	0	0	0	0	0	0	0	100	0	0	0	0	0	100	100	100	0	0	0	0	0	100	100	100	0
X24772	0Neutral	MuDR158	MuDR	0.03	MuDR	upstream	Upstream	UpstreamGene	17.12	Background	Background	34.38	0	0	0	0	0	0	0	0	0	0	0	0	0	0	0	0	0	100	100	0	100	0	0	0	0	0	0	0	100	0	0	0	0	100	100	0	0
X19901	0Neutral	MuDR217	MuDR	0.03	MuDR	upstream	Upstream	UpstreamGene	26.96	Background	Background	28.13	0	0	0	0	0	0	0	0	0	0	0	0	0	0	0	0	0	0	0	0	0	100	100	100	100	0	100	0	0	0	0	0	100	100	0	0	0
X38	0Neutral	MuDR34	MuDR	0.03	MuDR	upstream	Upstream	UpstreamGene	28.43	Background	Background	25	0	0	0	0	0	0	0	0	0	0	0	0	0	0	0	0	0	0	0	0	0	0	0	0	0	0	0	0	0	100	0	100	100	0	0	100	0
X24773	0Neutral	MuDR158	MuDR	0.03	MuDR	upstream	Upstream	UpstreamGene	17.03	Background	Background	18.75	0	0	0	0	0	0	0	0	0	0	0	0	0	0	0	0	0	0	0	0	0	0	0	0	0	0	0	0	0	100	100	0	0	0	0	0	0
X14928	0Neutral	MuDR57	MuDR	0.03	MuDR	upstream	Upstream	UpstreamGene	37.55	Background	Background	15.63	0	0	0	0	0	0	0	0	0	0	0	0	0	0	0	0	0	0	0	100	100	0	100	100	0	0	0	0	0	0	0	0	0	0	0	0	0
X26495	0Neutral	MuDR218	MuDR	0.03	MuDR	upstream	Upstream	UpstreamGene	26.96	Background	Background	6.25	0	0	0	0	0	0	0	0	0	0	0	0	0	0	0	0	0	100	100	0	0	0	0	0	0	0	0	0	0	0	0	0	0	0	0	0	0
X2339	0Neutral	MuDR57	MuDR	0.03	MuDR	upstream	Upstream	UpstreamGene	34.64	Background	Background	6.25	0	0	0	0	0	0	0	0	0	0	0	0	0	0	0	0	0	0	0	0	0	0	0	0	0	0	0	0	0	0	0	0	0	100	100	0	0
X26232	0Neutral	MuDR64	MuDR	0.03	MuDR	upstream	Upstream	UpstreamGene	36.43	Background	Background	6.25	0	0	0	0	0	0	0	0	0	0	0	0	0	0	0	0	0	0	0	0	0	0	100	0	100	0	0	0	0	0	0	0	0	0	0	0	0
X10565	0Neutral	MuDR10	MuDR	0.03	MuDR	upstream	Upstream	UpstreamGene	40.51	Background	Background	3.13	0	0	0	0	0	0	0	0	0	0	0	0	0	0	0	0	0	0	0	0	0	0	0	0	0	0	0	0	0	0	0	0	0	0	100	0	0
X8625	0Neutral	MuDR144	MuDR	0.03	MuDR	upstream	Upstream	UpstreamGene	35.99	Background	Background	3.13	0	0	0	0	0	0	0	0	0	0	0	0	0	0	0	0	0	0	0	0	0	0	0	0	0	0	0	0	0	0	0	0	0	0	0	0	0
X6502	0Neutral	MuDR40	MuDR	0.03	MuDR	upstream	Upstream	UpstreamGene	33.51	Background	Background	3.13	0	0	0	0	0	0	0	0	0	0	0	0	0	0	0	0	0	0	0	0	0	0	0	0	0	0	0	0	0	0	0	0	0	100	0	0	0
X22648	0Neutral	MuDR103	MuDR	0.03	MuDR	upstream	Upstream	UpstreamGene	27.69	Background	Background	0	0	0	0	0	0	0	0	0	0	0	0	0	0	0	0	0	0	0	0	0	0	0	0	0	0	0	0	0	0	0	0	0	0	0	0	0	0
X4467	0Neutral	MuDR14	MuDR	0.03	MuDR	upstream	Upstream	UpstreamGene	95.83	Background	Background	0	0	0	0	0	0	0	0	0	0	0	0	0	0	0	0	0	0	0	0	0	0	0	0	0	0	0	0	0	0	0	0	0	0	0	0	0	0
X24090	0Neutral	MuDR26	MuDR	0.03	MuDR	upstream	Upstream	UpstreamGene	87.56	Background	Background	37.5	12.5	0	0	0	100	0	0	0	0	0	0	100	0	0	0	0	0	0	0	100	100	0	0	0	0	0	100	0	0	0	0	0	0	0	100	100	100
X21663	0Neutral	MuDR62	MuDR	0.03	MuDR	upstream	Upstream	UpstreamGene	56.53	Background	Background	31.25	0	0	0	0	0	0	0	0	0	0	0	0	0	0	0	0	0	0	0	0	0	100	100	100	100	0	100	0	0	0	100	100	0	0	0	0	0
X14394	0Neutral	MuDR23	MuDR	0.03	MuDR	upstream	Upstream	UpstreamGene	88.7	Background	Background	15.63	0	0	0	0	0	0	0	0	0	0	0	0	0	0	0	0	0	100	0	0	0	0	100	0	0	0	0	0	100	0	0	0	0	0	0	0	0
X14307	0Neutral	MuDR46	MuDR	0.03	MuDR	upstream	Upstream	UpstreamGene	35.16	Background	Background	0	0	0	0	0	0	0	0	0	0	0	0	0	0	0	0	0	0	0	0	0	0	0	0	0	0	0	0	0	0	0	0	0	0	0	0	0	0
X3289	0Neutral	MuDR1	MuDR	0.03	MuDR	upstream	Upstream	UpstreamGene	41.9	Background	Background	3.13	0	0	0	0	0	0	0	0	0	0	0	0	0	0	0	0	0	0	0	0	0	0	0	0	0	0	0	0	0	0	0	0	0	0	0	0	0
X17296	balancing	MuDR51	MuDR	0.03	MuDR	upstream	Upstream	UpstreamGene	33.66	Background	Background	28.13	0	0	0	0	0	0	0	0	0	0	0	0	0	0	0	0	0	100	0	0	0	0	0	100	0	0	0	0	100	0	0	0	0	100	100	0	100
X17297	balancing	MuDR51	MuDR	0.03	MuDR	upstream	Upstream	UpstreamGene	34.15	Background	Background	28.13	0	0	0	0	0	0	0	0	0	0	0	0	0	0	0	0	0	100	0	0	0	0	0	100	0	0	0	0	100	0	0	0	0	100	100	0	100
X2756	divergent	MuDR124	MuDR	0.03	MuDR	upstream	Upstream	UpstreamGene	45.1	Background	Background	0	0	0	0	0	0	0	0	0	0	0	0	0	0	0	0	0	0	0	0	0	0	0	0	0	0	0	0	0	0	0	0	0	0	0	0	0	0
X12986	divergent	MuDR20	MuDR	0.03	MuDR	upstream	Upstream	UpstreamGene	90.8	Background	Background	37.5	0	0	0	0	0	0	0	0	0	0	0	0	0	0	0	0	0	0	0	0	0	0	0	0	0	100	0	100	0	100	100	100	0	0	0	0	100
X11484	divergent	MuDR4	MuDR	0.03	MuDR	upstream	Upstream	UpstreamGene	72.39	Background	Background	12.5	0	0	0	0	0	0	0	0	0	0	0	0	0	0	0	0	0	0	0	0	0	0	0	0	0	0	100	0	0	0	0	0	0	0	100	100	100
X4468	divergent	MuDR14	MuDR	0.03	MuDR	upstream	Upstream	UpstreamGene	95.58	Background	Background	25	0	0	0	0	0	0	0	0	0	0	0	0	0	0	0	0	0	100	0	0	0	0	0	0	0	0	0	0	0	0	0	0	0	100	0	100	0
X7174	divergent	MuDR69	MuDR	0.03	MuDR	upstream	Upstream	UpstreamGene	64.04	Background	Background	9.38	0	0	0	0	0	0	0	0	0	0	0	0	0	0	0	0	0	0	0	0	0	0	0	0	100	0	0	0	0	0	0	0	0	0	0	0	0
X14093	divergent	MuDR106	MuDR	0.03	MuDR	upstream	Upstream	UpstreamGene	50.65	Background	Background	3.13	0	0	0	0	0	0	0	0	0	0	0	0	0	0	0	0	0	0	0	0	0	0	0	0	0	0	0	0	100	0	0	0	0	0	0	0	0
X8673	divergent	MuDR31	MuDR	0.03	MuDR	upstream	Upstream	UpstreamGene	85.37	Background	Background	0	0	0	0	0	0	0	0	0	0	0	0	0	0	0	0	0	0	0	0	0	0	0	0	0	0	0	0	0	0	0	0	0	0	0	0	0	0
X6009	divergent	MuDR75	MuDR	0.03	MuDR	upstream	Upstream	UpstreamGene	38.92	Background	Background	6.25	0	0	0	0	0	0	0	0	0	0	0	0	0	0	0	0	0	0	0	0	0	0	100	0	0	0	0	0	0	0	0	0	0	100	0	0	0
X72	0Neutral	SINE2	SINE	0.05	Background	upstream	Upstream	WithinGene	22.63	Background	Background	3.13	0	0	0	0	0	0	0	0	0	0	0	0	0	0	0	0	0	0	0	0	0	0	0	0	0	0	0	0	0	0	0	0	0	0	0	0	0
X15621	0Neutral	SINE6	SINE	0.05	Background	upstream	Upstream	WithinGene	12	Background	Background	3.13	0	0	0	0	0	0	0	0	0	0	0	0	0	0	0	0	0	0	0	0	0	0	0	0	0	0	0	0	0	0	0	0	0	0	0	0	0
X780	0Neutral	SINE2	SINE	0.05	Background	upstream	Upstream	WithinGene	33.24	Background	Background	28.13	0	0	0	0	0	0	0	0	0	0	0	0	0	0	0	0	0	0	0	0	0	100	0	0	0	0	100	0	100	0	0	0	0	0	0	0	0
X18928	0Neutral	SINE1	SINE	0.05	Background	upstream	Upstream	WithinGene	36.07	Background	Background	3.13	0	0	0	0	0	0	0	0	0	0	0	0	0	0	0	0	0	0	0	0	0	0	0	0	0	0	0	0	0	0	0	0	0	0	0	0	0
X7384	0Neutral	SINE6	SINE	0.05	Background	upstream	Upstream	WithinGene	11.92	Background	Background	6.25	0	0	0	0	0	0	0	0	0	0	0	0	0	0	0	0	0	0	0	0	0	100	0	0	100	0	0	0	0	0	0	0	0	0	0	0	0
X1953	balancing	SINE5	SINE	0.05	Background	upstream	Upstream	WithinGene	25.92	Background	Background	34.38	6.25	0	0	0	100	0	0	0	0	0	0	0	0	0	0	0	0	0	0	0	0	0	100	100	100	0	0	0	100	0	100	100	0	0	0	0	0
X14580	divergent	SINE5	SINE	0.05	Background	upstream	Upstream	WithinGene	21.21	Background	Background	12.5	0	0	0	0	0	0	0	0	0	0	0	0	0	0	0	0	0	0	0	0	0	0	0	0	0	0	0	0	0	0	0	0	0	0	0	0	0
X16764	divergent	SINE8	SINE	0.05	Background	upstream	Upstream	WithinGene	30.45	Background	Background	28.13	0	0	0	0	0	0	0	0	0	0	0	0	0	0	0	0	0	0	0	0	0	100	0	0	100	0	0	0	0	100	100	100	0	0	0	0	100
X5988	divergent	SINE14	SINE	0.05	Background	upstream	Upstream	WithinGene	44.75	Background	Background	21.88	0	0	0	0	0	0	0	0	0	0	0	0	0	0	0	0	0	0	0	0	0	0	0	100	0	100	0	100	100	0	0	0	0	0	0	0	0
X12214	0Neutral	SINE6	SINE	0.05	Background	downstream	Downstream	DownstreamGene	70.07	Background	Background	15.63	12.5	0	0	0	0	100	0	0	0	0	0	0	0	0	0	0	100	0	0	0	0	0	100	100	0	100	0	100	0	0	0	0	0	0	0	0	0
X22292	0Neutral	SINE3	SINE	0.05	Background	downstream	Downstream	DownstreamGene	112.91	Background	Background	3.13	0	0	0	0	0	0	0	0	0	0	0	0	0	0	0	0	0	0	0	0	0	0	0	0	0	0	0	0	0	0	0	0	0	0	0	0	100
X24701	0Neutral	SINE3	SINE	0.05	Background	downstream	Downstream	DownstreamGene	51.4	Background	Background	28.13	0	0	0	0	0	0	0	0	0	0	0	0	0	0	0	0	0	100	0	0	0	0	0	0	0	0	0	0	0	0	100	100	0	0	100	100	100
X71	0Neutral	SINE2	SINE	0.05	Background	downstream	Downstream	DownstreamGene	50.93	Background	Background	31.25	0	0	0	0	0	0	0	0	0	0	0	0	0	0	0	0	0	0	0	0	100	0	0	100	0	0	0	0	100	0	0	0	100	100	0	0	100
X22260	0Neutral	SINE6	SINE	0.05	Background	downstream	Downstream	DownstreamGene	23.77	Background	Background	34.38	0	0	0	0	0	0	0	0	0	0	0	0	0	0	0	0	0	0	0	0	0	0	0	100	100	0	100	0	0	100	0	100	100	0	100	0	100
X6255	0Neutral	SINE3	SINE	0.05	Background	downstream	Downstream	DownstreamGene	139.71	Background	Background	12.5	0	0	0	0	0	0	0	0	0	0	0	0	0	0	0	0	0	0	0	0	0	0	0	0	0	0	0	0	0	0	0	0	100	0	100	0	0
X26355	0Neutral	SINE6	SINE	0.05	Background	downstream	Downstream	DownstreamGene	81.95	Background	Background	9.38	0	0	0	0	0	0	0	0	0	0	0	0	0	0	0	0	0	0	0	0	0	0	0	0	0	0	0	0	0	0	0	100	0	0	0	0	0
X7263	0Neutral	SINE7	SINE	0.05	Background	downstream	Downstream	DownstreamGene	52.23	Background	Background	3.13	0	0	0	0	0	0	0	0	0	0	0	0	0	0	0	0	0	100	0	0	0	0	0	0	0	0	0	0	0	0	0	0	0	0	0	0	0
X7654	0Neutral	SINE6	SINE	0.05	Background	downstream	Downstream	DownstreamGene	31.21	Background	Background	18.75	0	0	0	0	0	0	0	0	0	0	0	0	0	0	0	0	0	0	0	0	0	0	0	0	0	0	0	0	0	100	0	0	100	100	100	100	100
X23250	0Neutral	SINE2	SINE	0.05	Background	downstream	Downstream	DownstreamGene	41.83	Background	Background	15.63	0	0	0	0	0	0	0	0	0	0	0	0	0	0	0	0	0	0	0	0	0	0	0	0	0	0	0	0	0	100	100	0	100	0	0	0	0
X16892	0Neutral	SINE2	SINE	0.05	Background	downstream	Downstream	DownstreamGene	26	Background	Background	9.38	0	0	0	0	0	0	0	0	0	0	0	0	0	0	0	0	0	0	0	100	0	0	0	0	0	0	0	0	0	0	0	0	0	0	0	0	0
X18379	0Neutral	SINE3	SINE	0.05	Background	downstream	Downstream	DownstreamGene	31.34	Background	Background	6.25	0	0	0	0	0	0	0	0	0	0	0	0	0	0	0	0	0	0	0	0	0	0	0	0	0	0	100	0	100	0	0	0	0	0	0	0	0
X20460	0Neutral	SINE2	SINE	0.05	Background	downstream	Downstream	DownstreamGene	38.52	Background	Background	3.13	0	0	0	0	0	0	0	0	0	0	0	0	0	0	0	0	0	0	0	0	0	0	0	0	0	0	0	0	0	0	0	0	0	0	0	0	100
X18387	0Neutral	SINE6	SINE	0.05	Background	downstream	Downstream	DownstreamGene	38.77	Background	Background	3.13	0	0	0	0	0	0	0	0	0	0	0	0	0	0	0	0	0	0	0	0	0	0	0	0	0	0	0	0	0	0	0	0	0	100	0	0	0
X23747	0Neutral	SINE2	SINE	0.05	Background	downstream	Downstream	DownstreamGene	29.33	Background	Background	6.25	6.25	0	0	0	0	100	0	0	0	0	0	0	0	0	0	0	0	0	0	0	0	100	100	0	0	0	0	0	0	0	0	0	0	0	0	0	0
X23174	0Neutral	SINE1	SINE	0.05	Background	downstream	Downstream	DownstreamGene	121.41	Background	Background	31.25	0	0	0	0	0	0	0	0	0	0	0	0	0	0	0	0	0	100	0	0	100	0	0	100	0	0	0	0	100	0	0	0	0	0	100	100	0
X4259	0Neutral	SINE3	SINE	0.05	Background	downstream	Downstream	DownstreamGene	54.79	Background	Background	9.38	0	0	0	0	0	0	0	0	0	0	0	0	0	0	0	0	0	100	0	100	0	0	0	0	0	0	0	0	0	100	0	0	0	0	0	0	0
X7840	0Neutral	SINE17	SINE	0.05	Background	downstream	Downstream	DownstreamGene	40.41	Background	Background	3.13	0	0	0	0	0	0	0	0	0	0	0	0	0	0	0	0	0	0	0	0	0	0	0	0	0	0	0	0	0	0	0	100	0	0	0	0	0
X10179	0Neutral	SINE6	SINE	0.05	Background	downstream	Downstream	DownstreamGene	58.01	Background	Background	3.13	0	0	0	0	0	0	0	0	0	0	0	0	0	0	0	0	0	0	0	0	0	0	0	0	0	0	0	0	0	100	0	0	0	0	0	0	0
X1888	0Neutral	SINE1	SINE	0.05	Background	downstream	Downstream	DownstreamGene	41.32	Background	Background	12.5	0	0	0	0	0	0	0	0	0	0	0	0	0	0	0	0	0	0	0	100	0	0	0	0	0	0	0	0	0	0	0	0	0	0	0	0	0
X17837	balancing	SINE15	SINE	0.05	Background	downstream	Downstream	DownstreamGene	91.48	Background	Background	21.88	0	0	0	0	0	0	0	0	0	0	0	0	0	0	0	0	0	0	100	0	0	0	0	0	0	100	100	100	100	0	0	0	100	0	100	0	0
X11391	divergent	SINE11	SINE	0.05	Background	downstream	Downstream	DownstreamGene	52.29	Background	Background	15.63	0	0	0	0	0	0	0	0	0	0	0	0	0	0	0	0	0	0	0	0	0	0	0	0	0	100	0	100	0	0	0	0	0	0	0	0	0
X4040	divergent	SINE2	SINE	0.05	Background	downstream	Downstream	DownstreamGene	66.08	Background	Background	21.88	0	0	0	0	0	0	0	0	0	0	0	0	0	0	0	0	0	100	100	0	0	100	0	0	0	100	0	100	100	0	0	0	100	0	0	0	0
X8990	divergent	SINE3	SINE	0.05	Background	downstream	Downstream	DownstreamGene	64.46	Background	Background	21.88	0	0	0	0	0	0	0	0	0	0	0	0	0	0	0	0	0	100	0	0	0	100	100	100	100	0	0	0	0	0	0	0	0	100	0	0	0
X23178	0Neutral	SINE1	SINE	0.05	Background	downstream	Downstream	UpstreamGene	107.52	Background	Background	34.38	12.5	0	0	0	0	0	0	0	0	0	0	0	0	100	100	0	0	100	0	0	100	0	0	100	100	0	0	0	100	0	0	0	0	0	100	0	100
X26063	0Neutral	SINE3	SINE	0.05	Background	downstream	Downstream	UpstreamGene	84.5	Background	Background	3.13	0	0	0	0	0	0	0	0	0	0	0	0	0	0	0	0	0	0	0	0	0	0	0	0	100	0	0	0	0	0	0	0	0	0	0	0	0
X4101	0Neutral	SINE5	SINE	0.05	Background	downstream	Downstream	UpstreamGene	62.71	Background	Background	3.13	0	0	0	0	0	0	0	0	0	0	0	0	0	0	0	0	0	0	0	0	0	0	0	0	0	0	0	0	0	0	0	0	0	0	0	0	100
X9470	0Neutral	SINE3	SINE	0.05	Background	downstream	Downstream	UpstreamGene	60.03	Background	Background	3.13	0	0	0	0	0	0	0	0	0	0	0	0	0	0	0	0	0	0	0	0	0	0	0	0	0	0	100	0	0	0	0	0	0	0	0	0	0
X2021	0Neutral	SINE3	SINE	0.05	Background	downstream	Downstream	UpstreamGene	29.21	Background	Background	0	0	0	0	0	0	0	0	0	0	0	0	0	0	0	0	0	0	0	0	0	0	0	0	0	0	0	0	0	0	0	0	0	0	0	0	0	0
X15548	0Neutral	SINE6	SINE	0.05	Background	downstream	Downstream	UpstreamGene	63.07	Background	Background	3.13	6.25	0	0	0	0	100	0	0	0	0	0	0	0	0	0	0	0	0	0	0	0	0	0	0	100	0	0	0	0	0	0	0	0	0	0	0	0
X18821	0Neutral	SINE3	SINE	0.05	Background	downstream	Downstream	UpstreamGene	53.45	Background	Background	15.63	0	0	0	0	0	0	0	0	0	0	0	0	0	0	0	0	0	0	0	0	0	100	100	0	0	100	100	100	0	0	0	0	0	0	0	0	0
X18656	0Neutral	SINE3	SINE	0.05	Background	downstream	Downstream	UpstreamGene	61.41	Background	Background	12.5	0	0	0	0	0	0	0	0	0	0	0	0	0	0	0	0	0	0	0	0	0	0	0	0	0	0	0	0	0	0	0	0	0	0	0	0	0
X16713	0Neutral	SINE17	SINE	0.05	Background	downstream	Downstream	UpstreamGene	69.4	Background	Background	9.38	0	0	0	0	0	0	0	0	0	0	0	0	0	0	0	0	0	0	0	0	0	100	100	0	0	0	0	0	0	0	0	0	0	0	0	0	0
X18809	0Neutral	SINE2	SINE	0.05	Background	downstream	Downstream	UpstreamGene	68.07	Background	Background	9.38	0	0	0	0	0	0	0	0	0	0	0	0	0	0	0	0	0	0	100	0	0	0	0	0	0	0	0	0	0	100	0	0	0	0	0	100	0
X14585	0Neutral	SINE5	SINE	0.05	Background	downstream	Downstream	UpstreamGene	82.75	Background	Background	9.38	0	0	0	0	0	0	0	0	0	0	0	0	0	0	0	0	0	0	0	0	0	0	0	0	0	0	0	0	0	0	0	0	0	0	0	0	0
X4358	0Neutral	SINE2	SINE	0.05	Background	downstream	Downstream	UpstreamGene	72.03	Background	Background	6.25	0	0	0	0	0	0	0	0	0	0	0	0	0	0	0	0	0	100	0	100	0	0	0	0	0	0	0	0	0	0	0	0	0	0	0	0	0
X26062	0Neutral	SINE3	SINE	0.05	Background	downstream	Downstream	UpstreamGene	84.49	Background	Background	3.13	0	0	0	0	0	0	0	0	0	0	0	0	0	0	0	0	0	0	0	0	0	0	0	0	0	0	0	0	100	0	0	0	0	0	0	0	0
X4355	0Neutral	SINE2	SINE	0.05	Background	downstream	Downstream	UpstreamGene	33.57	Background	Background	12.5	0	0	0	0	0	0	0	0	0	0	0	0	0	0	0	0	0	0	0	0	0	0	0	0	0	0	0	0	0	100	0	0	100	0	0	100	0
X5155	0Neutral	SINE2	SINE	0.05	Background	downstream	Downstream	UpstreamGene	46.03	Background	Background	0	0	0	0	0	0	0	0	0	0	0	0	0	0	0	0	0	0	0	0	0	0	0	0	0	0	0	0	0	0	0	0	0	0	0	0	0	0
X21776	0Neutral	SINE2	SINE	0.05	Background	downstream	Downstream	UpstreamGene	72.88	Background	Background	15.63	0	0	0	0	0	0	0	0	0	0	0	0	0	0	0	0	0	100	100	100	0	0	0	0	0	0	0	0	0	0	0	0	0	0	0	0	0
X22063	balancing	SINE2	SINE	0.05	Background	downstream	Downstream	UpstreamGene	61.62	Background	Background	50	6.25	0	0	0	0	0	0	0	0	0	0	0	0	100	0	0	0	0	0	0	0	0	100	100	100	0	100	0	0	0	100	100	0	100	0	0	100
X20280	divergent	SINE7	SINE	0.05	Background	downstream	Downstream	UpstreamGene	43.45	Background	Background	12.5	0	0	0	0	0	0	0	0	0	0	0	0	0	0	0	0	0	0	0	0	0	0	0	0	0	0	0	0	0	0	0	0	0	0	0	0	0
X22156	divergent	SINE17	SINE	0.05	Background	downstream	Downstream	UpstreamGene	83.03	Background	Background	0	0	0	0	0	0	0	0	0	0	0	0	0	0	0	0	0	0	0	0	0	0	0	0	0	0	0	0	0	0	0	0	0	0	0	0	0	0
X14407	divergent	SINE6	SINE	0.05	Background	downstream	Downstream	UpstreamGene	67.5	Background	Background	15.63	0	0	0	0	0	0	0	0	0	0	0	0	0	0	0	0	0	0	0	0	0	0	0	0	0	0	0	0	0	0	0	0	0	0	0	0	0
X6920	divergent	SINE17	SINE	0.05	Background	downstream	Downstream	UpstreamGene	35.48	Background	Background	0	0	0	0	0	0	0	0	0	0	0	0	0	0	0	0	0	0	0	0	0	0	0	0	0	0	0	0	0	0	0	0	0	0	0	0	0	0
X21248	0Neutral	SINE17	SINE	0.05	Background	downstream	Downstream	WithinGene	33.14	Background	Background	34.38	0	0	0	0	0	0	0	0	0	0	0	0	0	0	0	0	0	0	0	100	0	100	0	0	0	100	100	100	100	0	0	100	0	100	0	0	0
X19493	0Neutral	SINE18	SINE	0.05	Background	downstream	Downstream	WithinGene	18.57	Background	Background	3.13	0	0	0	0	0	0	0	0	0	0	0	0	0	0	0	0	0	0	0	0	0	100	0	0	0	0	0	0	0	0	0	0	0	0	0	0	0
X2321	0Neutral	SINE17	SINE	0.05	Background	downstream	Downstream	WithinGene	42.66	Background	Background	3.13	0	0	0	0	0	0	0	0	0	0	0	0	0	0	0	0	0	100	0	0	0	0	0	0	0	0	0	0	0	0	0	0	0	0	0	0	0
X21247	0Neutral	SINE17	SINE	0.05	Background	downstream	Downstream	WithinGene	33.09	Background	Background	12.5	0	0	0	0	0	0	0	0	0	0	0	0	0	0	0	0	0	0	0	0	0	0	0	0	0	0	0	0	0	0	0	0	0	0	0	0	0
X2890	0Neutral	SINE6	SINE	0.05	Background	downstream	Downstream	WithinGene	21.31	Background	Background	6.25	0	0	0	0	0	0	0	0	0	0	0	0	0	0	0	0	0	100	0	0	100	0	0	0	0	0	0	0	0	0	0	0	0	0	0	0	0
X15581	0Neutral	SINE6	SINE	0.05	Background	downstream	Downstream	WithinGene	27.42	Background	Background	6.25	0	0	0	0	0	0	0	0	0	0	0	0	0	0	0	0	0	0	0	0	0	0	0	0	0	0	0	0	0	100	100	0	0	0	0	0	0
X18324	0Neutral	SINE6	SINE	0.05	Background	downstream	Downstream	WithinGene	34.76	Background	Background	3.13	0	0	0	0	0	0	0	0	0	0	0	0	0	0	0	0	0	0	0	0	0	0	0	0	0	0	0	0	0	0	0	100	0	0	0	0	0
X13025	0Neutral	SINE6	SINE	0.05	Background	downstream	Downstream	WithinGene	26.46	Background	Background	0	0	0	0	0	0	0	0	0	0	0	0	0	0	0	0	0	0	0	0	0	0	0	0	0	0	0	0	0	0	0	0	0	0	0	0	0	0
X15537	divergent	SINE5	SINE	0.05	Background	downstream	Downstream	WithinGene	23.11	Background	Background	21.88	0	0	0	0	0	0	0	0	0	0	0	0	0	0	0	0	0	100	100	100	0	0	0	0	0	100	0	100	100	0	0	0	0	0	0	0	0
X18932	0Neutral	SINE6	SINE	0.05	Background	upstream	Upstream	DownstreamGene	51.9	Background	Background	3.13	0	0	0	0	0	0	0	0	0	0	0	0	0	0	0	0	0	0	0	0	0	0	0	0	0	0	0	0	0	0	0	0	0	0	0	0	0
X12833	0Neutral	SINE3	SINE	0.05	Background	upstream	Upstream	DownstreamGene	51.62	Background	Background	0	0	0	0	0	0	0	0	0	0	0	0	0	0	0	0	0	0	0	0	0	0	0	0	0	0	0	0	0	0	0	0	0	0	0	0	0	0
X21886	0Neutral	SINE9	SINE	0.05	Background	upstream	Upstream	DownstreamGene	67.79	Background	Background	0	6.25	0	0	0	0	0	0	0	0	0	0	0	0	0	0	0	100	0	0	0	0	0	0	0	0	0	0	0	0	0	0	0	0	0	0	0	0
X3590	0Neutral	SINE6	SINE	0.05	Background	upstream	Upstream	DownstreamGene	38.77	Background	Background	0	6.25	0	0	0	0	0	0	0	0	0	0	0	0	0	0	100	0	0	0	0	0	0	0	0	0	0	0	0	0	0	0	0	0	0	0	0	0
X23534	0Neutral	SINE5	SINE	0.05	Background	upstream	Upstream	DownstreamGene	55.02	Background	Background	18.75	6.25	0	0	0	0	0	0	0	0	0	0	0	0	0	100	0	0	0	0	0	0	100	0	0	100	0	0	0	0	0	100	0	0	0	100	100	0
X20881	0Neutral	SINE3	SINE	0.05	Background	upstream	Upstream	DownstreamGene	37.36	Background	Background	28.13	6.25	0	0	0	0	0	0	0	0	0	0	0	0	0	0	0	100	100	0	100	100	0	100	0	0	0	0	0	0	0	0	0	0	100	100	100	0
X9666	0Neutral	SINE6	SINE	0.05	Background	upstream	Upstream	DownstreamGene	41	Background	Background	0	6.25	0	0	0	0	100	0	0	0	0	0	0	0	0	0	0	0	0	0	0	0	0	0	0	0	0	0	0	0	0	0	0	0	0	0	0	0
X9663	0Neutral	SINE6	SINE	0.05	Background	upstream	Upstream	DownstreamGene	82.76	Background	Background	9.38	0	0	0	0	0	0	0	0	0	0	0	0	0	0	0	0	0	0	0	0	0	0	0	0	0	0	0	0	0	0	100	100	100	0	0	0	0
X10427	0Neutral	SINE3	SINE	0.05	Background	upstream	Upstream	DownstreamGene	80.43	Background	Background	6.25	0	0	0	0	0	0	0	0	0	0	0	0	0	0	0	0	0	100	0	100	0	0	0	0	0	0	0	0	0	0	0	0	0	0	0	0	0
X5528	0Neutral	SINE17	SINE	0.05	Background	upstream	Upstream	DownstreamGene	22.52	Background	Background	6.25	0	0	0	0	0	0	0	0	0	0	0	0	0	0	0	0	0	0	0	0	0	0	0	0	0	0	0	0	0	0	0	0	0	0	0	0	0
X24234	0Neutral	SINE3	SINE	0.05	Background	upstream	Upstream	DownstreamGene	37.88	Background	Background	3.13	0	0	0	0	0	0	0	0	0	0	0	0	0	0	0	0	0	0	0	0	0	0	0	0	0	0	0	0	0	0	0	0	0	100	0	0	0
X12590	0Neutral	SINE3	SINE	0.05	Background	upstream	Upstream	DownstreamGene	52.81	Background	Background	3.13	0	0	0	0	0	0	0	0	0	0	0	0	0	0	0	0	0	0	0	0	0	0	0	0	0	0	0	0	0	0	0	0	0	0	100	0	0
X285	0Neutral	SINE3	SINE	0.05	Background	upstream	Upstream	DownstreamGene	32.45	Background	Background	0	0	0	0	0	0	0	0	0	0	0	0	0	0	0	0	0	0	0	0	0	0	0	0	0	0	0	0	0	0	0	0	0	0	0	0	0	0
X4172	balancing	SINE6	SINE	0.05	Background	upstream	Upstream	DownstreamGene	34.21	Background	Background	12.5	0	0	0	0	0	0	0	0	0	0	0	0	0	0	0	0	0	0	100	0	100	0	0	0	0	0	0	0	100	0	0	0	0	0	0	0	0
X3302	divergent	SINE6	SINE	0.05	Background	upstream	Upstream	DownstreamGene	70.73	Background	Background	21.88	18.75	0	0	0	0	0	0	0	0	0	100	0	0	0	100	0	100	0	0	100	100	0	0	0	0	0	0	0	0	0	0	0	0	100	0	0	0
X431	0Neutral	SINE3	SINE	0.05	Background	upstream	Upstream	UpstreamGene	52.09	Background	Background	25	0	0	0	0	0	0	0	0	0	0	0	0	0	0	0	0	0	0	0	0	100	0	0	0	0	0	100	0	0	0	100	0	100	100	0	0	0
X7626	0Neutral	SINE6	SINE	0.05	Background	upstream	Upstream	UpstreamGene	47.55	Background	Background	34.38	0	0	0	0	0	0	0	0	0	0	0	0	0	0	0	0	0	100	0	0	100	100	0	0	0	0	0	0	0	100	100	100	100	100	100	0	100
X9805	0Neutral	SINE5	SINE	0.05	Background	upstream	Upstream	UpstreamGene	55.13	Background	Background	9.38	12.5	0	0	0	0	0	0	0	0	0	0	0	0	0	100	0	100	100	0	0	0	0	0	0	100	0	0	0	0	0	0	0	0	0	0	0	0
X6719	0Neutral	SINE1	SINE	0.05	Background	upstream	Upstream	UpstreamGene	49.13	Background	Background	3.13	0	0	0	0	0	0	0	0	0	0	0	0	0	0	0	0	0	0	0	0	0	0	0	0	100	0	0	0	0	0	0	0	0	0	0	0	0
X212	0Neutral	SINE2	SINE	0.05	Background	upstream	Upstream	UpstreamGene	85.66	Background	Background	3.13	0	0	0	0	0	0	0	0	0	0	0	0	0	0	0	0	0	0	0	0	0	0	0	0	0	0	0	0	0	0	0	0	0	0	0	0	0
X10620	0Neutral	SINE6	SINE	0.05	Background	upstream	Upstream	UpstreamGene	67.57	Background	Background	9.38	0	0	0	0	0	0	0	0	0	0	0	0	0	0	0	0	0	0	0	100	0	0	0	0	0	0	0	0	0	0	0	0	0	0	0	0	0
X11980	0Neutral	SINE3	SINE	0.05	Background	upstream	Upstream	UpstreamGene	37.67	Background	Background	25	0	0	0	0	0	0	0	0	0	0	0	0	0	0	0	0	0	0	0	0	0	0	100	100	100	0	0	0	0	100	0	0	0	0	0	100	0
X11981	0Neutral	SINE3	SINE	0.05	Background	upstream	Upstream	UpstreamGene	37.71	Background	Background	18.75	0	0	0	0	0	0	0	0	0	0	0	0	0	0	0	0	0	0	0	0	0	0	100	100	100	0	0	0	0	0	0	0	0	0	0	100	0
X25867	divergent	SINE2	SINE	0.05	Background	upstream	Upstream	UpstreamGene	59.51	Background	Background	0	12.5	0	0	0	0	0	0	0	0	0	0	0	0	100	0	0	100	0	0	0	0	0	0	0	0	0	0	0	0	0	0	0	0	0	0	0	0
X16801	divergent	SINE5	SINE	0.05	Background	upstream	Upstream	UpstreamGene	69.99	Background	Background	18.75	0	0	0	0	0	0	0	0	0	0	0	0	0	0	0	0	0	0	100	100	0	0	0	100	0	0	0	0	0	0	0	0	0	0	0	0	0
X13792	divergent	SINE10	SINE	0.05	Background	upstream	Upstream	UpstreamGene	64.75	Background	Background	21.88	6.25	0	0	0	100	0	0	0	0	0	0	0	0	0	0	0	0	0	0	0	0	100	100	0	100	0	0	0	0	0	0	0	0	100	0	0	0
X25729	0Neutral	Tase3	Tase	0	Background	upstream	Upstream	WithinGene	53.53	Background	Background	3.13	0	0	0	0	0	0	0	0	0	0	0	0	0	0	0	0	0	0	0	0	0	0	0	0	0	0	0	0	0	0	0	0	0	0	100	0	0
X15152	0Neutral	Tase7	Tase	0	Background	downstream	Downstream	DownstreamGene	47.85	Background	Background	3.13	0	0	0	0	0	0	0	0	0	0	0	0	0	0	0	0	0	0	0	0	0	0	0	0	0	0	0	0	0	0	0	0	0	0	0	0	0
X20718	0Neutral	Tase4	Tase	0	Background	downstream	Downstream	DownstreamGene	54.18	Background	Background	18.75	0	0	0	0	0	0	0	0	0	0	0	0	0	0	0	0	0	0	0	0	0	0	0	0	0	0	0	0	0	0	0	0	0	0	100	100	0
X16798	0Neutral	Tase9	Tase	0	Background	downstream	Downstream	DownstreamGene	88.41	Background	Background	12.5	0	0	0	0	0	0	0	0	0	0	0	0	0	0	0	0	0	0	0	0	0	100	0	0	100	0	0	0	0	100	0	0	100	0	0	0	0
X5550	0Neutral	Tase6	Tase	0	Background	downstream	Downstream	DownstreamGene	30.3	Background	Background	31.25	0	0	0	0	0	0	0	0	0	0	0	0	0	0	0	0	0	0	0	0	100	0	0	0	0	100	100	100	0	0	0	100	0	0	0	0	0
X3804	0Neutral	Tase2	Tase	0	Background	downstream	Downstream	DownstreamGene	42.71	Background	Background	3.13	0	0	0	0	0	0	0	0	0	0	0	0	0	0	0	0	0	0	0	0	0	0	0	0	0	0	0	0	0	0	0	0	0	100	0	0	0
X15153	balancing	Tase7	Tase	0	Background	downstream	Downstream	DownstreamGene	47.89	Background	Background	40.63	6.25	0	0	0	0	100	0	0	0	0	0	0	0	0	0	0	0	0	0	0	0	0	0	100	0	100	0	100	100	0	100	0	0	0	100	100	0
X20719	balancing	Tase4	Tase	0	Background	downstream	Downstream	DownstreamGene	54.21	Background	Background	15.63	0	0	0	0	0	0	0	0	0	0	0	0	0	0	0	0	0	0	0	0	0	0	0	0	0	0	0	0	0	0	0	0	0	100	0	0	0
X22846	0Neutral	Tase2	Tase	0	Background	downstream	Downstream	UpstreamGene	105.87	Background	Background	6.25	0	0	0	0	0	0	0	0	0	0	0	0	0	0	0	0	0	0	0	0	0	0	0	0	0	0	0	0	0	0	0	0	0	0	0	0	0
X22847	0Neutral	Tase2	Tase	0	Background	downstream	Downstream	UpstreamGene	105.89	Background	Background	9.38	0	0	0	0	0	0	0	0	0	0	0	0	0	0	0	0	0	0	0	0	0	0	0	0	0	0	0	0	0	0	0	0	0	0	0	0	0
X1998	balancing	Tase5	Tase	0	Background	downstream	Downstream	UpstreamGene	40.56	Background	Background	34.38	0	0	0	0	0	0	0	0	0	0	0	0	0	0	0	0	0	0	0	0	0	100	100	100	100	100	100	100	0	100	0	0	0	0	0	0	0
X25723	divergent	Tase1	Tase	0	Background	downstream	Downstream	UpstreamGene	61.5	Background	Background	21.88	0	0	0	0	0	0	0	0	0	0	0	0	0	0	0	0	0	0	0	0	0	0	0	0	0	0	0	0	0	0	0	0	100	0	100	0	100
X14690	0Neutral	Tase2	Tase	0	Background	downstream	Downstream	WithinGene	15.81	Background	Background	0	6.25	0	0	0	0	0	0	0	0	0	0	0	0	100	0	0	0	0	0	0	0	0	0	0	0	0	0	0	0	0	0	0	0	0	0	0	0
X15762	0Neutral	Tase2	Tase	0	Background	downstream	Downstream	WithinGene	51.59	Background	Background	31.25	0	0	0	0	0	0	0	0	0	0	0	0	0	0	0	0	0	0	0	100	0	0	0	100	0	100	100	100	0	100	0	0	0	0	0	100	0
X14356	divergent	Tase2	Tase	0	Background	downstream	Downstream	WithinGene	54.71	Background	Background	12.5	0	0	0	0	0	0	0	0	0	0	0	0	0	0	0	0	0	0	0	0	0	0	0	0	0	0	0	0	0	0	0	0	0	0	0	0	0
X1560	0Neutral	Tase2	Tase	0	Background	upstream	Upstream	DownstreamGene	39.86	Background	Background	9.38	0	0	0	0	0	0	0	0	0	0	0	0	0	0	0	0	0	0	0	0	0	0	0	0	0	0	0	0	0	100	0	0	0	0	0	100	0
X4275	0Neutral	Tase2	Tase	0	Background	upstream	Upstream	DownstreamGene	34.63	Background	Background	6.25	0	0	0	0	0	0	0	0	0	0	0	0	0	0	0	0	0	0	0	0	0	0	0	0	0	0	0	0	0	0	0	100	100	0	0	0	0
X19394	balancing	Tase2	Tase	0	Background	upstream	Upstream	DownstreamGene	39.05	Background	Background	21.88	0	0	0	0	0	0	0	0	0	0	0	0	0	0	0	0	0	100	0	0	0	0	0	0	0	0	0	0	0	0	0	100	0	0	0	100	100
X19393	balancing	Tase2	Tase	0	Background	upstream	Upstream	DownstreamGene	39.01	Background	Background	21.88	0	0	0	0	0	0	0	0	0	0	0	0	0	0	0	0	0	100	0	0	0	0	0	0	0	0	0	0	0	0	0	100	0	0	0	100	100
X2707	0Neutral	Tase2	Tase	0	Background	upstream	Upstream	UpstreamGene	62.02	Background	Background	6.25	0	0	0	0	0	0	0	0	0	0	0	0	0	0	0	0	0	0	0	0	0	0	0	0	0	0	0	0	0	100	0	0	0	0	0	0	0
X19763	0Neutral	Tase1	Tase	0	Background	upstream	Upstream	UpstreamGene	64.3	Background	Background	3.13	0	0	0	0	0	0	0	0	0	0	0	0	0	0	0	0	0	0	0	0	0	0	0	0	0	0	0	0	0	0	0	0	0	0	0	0	0
X16587	0Neutral	Tase1	Tase	0	Background	upstream	Upstream	UpstreamGene	108.93	Background	Background	3.13	0	0	0	0	0	0	0	0	0	0	0	0	0	0	0	0	0	0	0	0	0	0	0	0	0	0	0	0	0	0	100	0	0	0	0	0	0
X16586	0Neutral	Tase1	Tase	0	Background	upstream	Upstream	UpstreamGene	89.38	Background	Background	0	0	0	0	0	0	0	0	0	0	0	0	0	0	0	0	0	0	0	0	0	0	0	0	0	0	0	0	0	0	0	0	0	0	0	0	0	0
X8134	0Neutral	NA41	TE_NA	TE_NA	Background	upstream	Upstream	WithinGene	17.38	Background	Background	3.13	0	0	0	0	0	0	0	0	0	0	0	0	0	0	0	0	0	0	0	0	0	0	0	0	0	0	0	0	0	0	0	0	100	0	0	0	0
X16181	0Neutral	NA41	TE_NA	TE_NA	Background	upstream	Upstream	WithinGene	9.85	Background	Background	3.13	0	0	0	0	0	0	0	0	0	0	0	0	0	0	0	0	0	0	0	0	0	0	0	0	0	0	0	0	0	0	0	0	0	100	0	0	0
X4523	0Neutral	NA19	TE_NA	TE_NA	Background	upstream	Upstream	WithinGene	21.7	Background	Background	12.5	0	0	0	0	0	0	0	0	0	0	0	0	0	0	0	0	0	0	0	0	0	0	0	0	0	0	0	0	0	0	100	100	0	0	0	0	0
X20165	0Neutral	NA52	TE_NA	TE_NA	Background	upstream	Upstream	WithinGene	40.53	Background	Background	3.13	6.25	0	0	0	0	0	0	0	0	0	0	0	0	100	0	0	0	100	0	0	0	0	0	0	0	0	0	0	0	0	0	0	0	0	0	0	0
X21059	0Neutral	NA28	TE_NA	TE_NA	Background	upstream	Upstream	WithinGene	55.56	Background	Background	9.38	0	0	0	0	0	0	0	0	0	0	0	0	0	0	0	0	0	0	0	0	0	0	0	0	0	0	0	0	0	100	100	100	0	0	0	0	0
X5106	0Neutral	NA23	TE_NA	TE_NA	Background	upstream	Upstream	WithinGene	54.27	Background	Background	15.63	6.25	0	0	0	100	0	0	0	0	0	0	0	0	0	0	0	0	100	0	0	100	0	0	0	0	0	0	0	0	0	0	0	100	100	100	0	0
X20166	0Neutral	NA52	TE_NA	TE_NA	Background	upstream	Upstream	WithinGene	40.5	Background	Background	3.13	6.25	0	0	0	0	0	0	0	0	0	0	0	0	100	0	0	0	100	0	0	0	0	0	0	0	0	0	0	0	0	0	0	0	0	0	0	0
X10469	0Neutral	NA20	TE_NA	TE_NA	Background	upstream	Upstream	WithinGene	30.71	Background	Background	9.38	0	0	0	0	0	0	0	0	0	0	0	0	0	0	0	0	0	100	0	0	0	100	0	0	0	0	0	0	0	0	0	0	0	0	0	0	100
X26595	0Neutral	NA64	TE_NA	TE_NA	Background	downstream	Downstream	DownstreamGene	48.56	Background	Background	28.13	6.25	0	0	0	0	0	0	0	0	0	0	100	0	0	0	0	0	0	0	0	0	0	0	0	0	0	0	0	0	100	0	100	100	100	100	0	100
X4395	0Neutral	NA11	TE_NA	TE_NA	Background	downstream	Downstream	DownstreamGene	72.99	Background	Background	18.75	0	0	0	0	0	0	0	0	0	0	0	0	0	0	0	0	0	100	0	0	0	0	0	0	0	0	0	0	0	100	100	0	0	0	100	100	100
X12964	0Neutral	NA39	TE_NA	TE_NA	Background	downstream	Downstream	DownstreamGene	37.39	Background	Background	3.13	0	0	0	0	0	0	0	0	0	0	0	0	0	0	0	0	0	0	0	0	0	0	0	0	0	0	0	0	0	0	0	0	0	0	0	0	0
X14137	0Neutral	NA45	TE_NA	TE_NA	Background	downstream	Downstream	DownstreamGene	38.21	Background	Background	12.5	0	0	0	0	0	0	0	0	0	0	0	0	0	0	0	0	0	0	0	0	0	0	0	0	0	0	0	0	0	0	100	0	100	0	0	0	0
X24345	0Neutral	NA11	TE_NA	TE_NA	Background	downstream	Downstream	DownstreamGene	70.96	Background	Background	31.25	0	0	0	0	0	0	0	0	0	0	0	0	0	0	0	0	0	100	0	0	0	0	0	100	0	100	100	100	100	0	0	0	100	0	0	0	0
X24709	0Neutral	NA70	TE_NA	TE_NA	Background	downstream	Downstream	DownstreamGene	44.72	Background	Background	28.13	0	0	0	0	0	0	0	0	0	0	0	0	0	0	0	0	0	0	0	0	100	0	0	0	0	0	0	0	0	100	0	0	100	100	0	0	0
X13060	0Neutral	NA68	TE_NA	TE_NA	Background	downstream	Downstream	DownstreamGene	41.68	Background	Background	25	18.75	0	0	0	0	0	0	0	0	0	0	0	0	100	100	0	100	0	0	0	0	0	0	0	0	100	0	100	0	100	100	100	100	0	0	0	0
X9015	0Neutral	NA63	TE_NA	TE_NA	Background	downstream	Downstream	DownstreamGene	75.73	Background	Background	15.63	0	0	0	0	0	0	0	0	0	0	0	0	0	0	0	0	0	0	0	0	0	0	0	0	0	0	0	0	0	100	0	100	0	0	0	0	0
X12858	0Neutral	NA8	TE_NA	TE_NA	Background	downstream	Downstream	DownstreamGene	53.69	Background	Background	9.38	0	0	0	0	0	0	0	0	0	0	0	0	0	0	0	0	0	100	0	0	0	0	100	0	0	0	0	0	0	0	0	0	0	0	0	0	0
X18234	0Neutral	NA38	TE_NA	TE_NA	Background	downstream	Downstream	DownstreamGene	79.99	Background	Background	3.13	0	0	0	0	0	0	0	0	0	0	0	0	0	0	0	0	0	0	0	0	0	0	0	0	0	0	0	0	0	0	0	0	0	0	0	0	0
X10652	0Neutral	NA27	TE_NA	TE_NA	Background	downstream	Downstream	DownstreamGene	85.28	Background	Background	0	0	0	0	0	0	0	0	0	0	0	0	0	0	0	0	0	0	0	0	0	0	0	0	0	0	0	0	0	0	0	0	0	0	0	0	0	0
X24115	0Neutral	NA18	TE_NA	TE_NA	Background	downstream	Downstream	DownstreamGene	24.04	Background	Background	9.38	0	0	0	0	0	0	0	0	0	0	0	0	0	0	0	0	0	0	0	0	0	100	0	0	100	0	100	0	0	0	0	0	0	0	0	0	0
X25995	0Neutral	NA11	TE_NA	TE_NA	Background	downstream	Downstream	DownstreamGene	48.06	Background	Background	3.13	0	0	0	0	0	0	0	0	0	0	0	0	0	0	0	0	0	0	0	0	0	0	0	0	0	0	0	0	0	0	0	100	0	0	0	0	0
X24616	0Neutral	NA15	TE_NA	TE_NA	Background	downstream	Downstream	DownstreamGene	30.08	Background	Background	3.13	0	0	0	0	0	0	0	0	0	0	0	0	0	0	0	0	0	0	0	0	0	0	0	0	0	0	0	0	0	0	0	0	0	100	0	0	0
X24116	0Neutral	NA18	TE_NA	TE_NA	Background	downstream	Downstream	DownstreamGene	23.98	Background	Background	3.13	0	0	0	0	0	0	0	0	0	0	0	0	0	0	0	0	0	0	0	0	0	0	0	0	0	0	100	0	0	0	0	0	0	0	0	0	0
X12841	0Neutral	NA38	TE_NA	TE_NA	Background	downstream	Downstream	DownstreamGene	35.27	Background	Background	3.13	0	0	0	0	0	0	0	0	0	0	0	0	0	0	0	0	0	0	0	0	0	0	0	0	0	0	0	0	0	0	0	0	0	0	0	0	0
X6178	0Neutral	NA53	TE_NA	TE_NA	Background	downstream	Downstream	DownstreamGene	15.13	Background	Background	3.13	0	0	0	0	0	0	0	0	0	0	0	0	0	0	0	0	0	0	0	0	0	0	0	0	0	0	0	0	0	0	0	0	0	0	0	100	0
X18384	0Neutral	NA57	TE_NA	TE_NA	Background	downstream	Downstream	DownstreamGene	35.97	Background	Background	3.13	0	0	0	0	0	0	0	0	0	0	0	0	0	0	0	0	0	0	0	0	0	0	0	0	0	0	0	0	100	0	0	0	0	0	0	0	0
X22767	0Neutral	NA68	TE_NA	TE_NA	Background	downstream	Downstream	DownstreamGene	29.68	Background	Background	3.13	0	0	0	0	0	0	0	0	0	0	0	0	0	0	0	0	0	0	0	0	0	0	0	0	0	0	0	0	0	0	100	0	0	0	0	0	0
X20413	0Neutral	NA65	TE_NA	TE_NA	Background	downstream	Downstream	DownstreamGene	48.81	Background	Background	0	0	0	0	0	0	0	0	0	0	0	0	0	0	0	0	0	0	0	0	0	0	0	0	0	0	0	0	0	0	0	0	0	0	0	0	0	0
X21415	0Neutral	NA68	TE_NA	TE_NA	Background	downstream	Downstream	DownstreamGene	28.64	Background	Background	28.13	12.5	0	0	0	0	0	0	0	0	0	0	0	0	100	100	0	0	0	0	100	100	0	0	100	0	100	0	100	100	0	0	0	0	100	0	100	0
X16074	balancing	NA62	TE_NA	TE_NA	Background	downstream	Downstream	DownstreamGene	61.96	Background	Background	25	0	0	0	0	0	0	0	0	0	0	0	0	0	0	0	0	0	0	0	100	0	0	0	0	0	0	0	0	100	0	0	0	0	0	0	0	0
X19415	divergent	NA25	TE_NA	TE_NA	Background	downstream	Downstream	DownstreamGene	69.94	Background	Background	6.25	0	0	0	0	0	0	0	0	0	0	0	0	0	0	0	0	0	0	100	0	0	100	0	0	0	0	0	0	0	0	0	0	0	0	0	0	0
X14279	divergent	NA53	TE_NA	TE_NA	Background	downstream	Downstream	DownstreamGene	33.73	Background	Background	15.63	0	0	0	0	0	0	0	0	0	0	0	0	0	0	0	0	0	0	0	0	0	0	0	0	0	0	0	0	0	0	0	0	0	0	0	0	0
X25996	divergent	NA11	TE_NA	TE_NA	Background	downstream	Downstream	DownstreamGene	48.03	Background	Background	37.5	0	0	0	0	0	0	0	0	0	0	0	0	0	0	0	0	0	0	0	0	0	100	100	0	0	0	0	0	0	0	0	0	100	0	0	0	0
X21335	divergent	NA16	TE_NA	TE_NA	Background	downstream	Downstream	DownstreamGene	25.2	Background	Background	18.75	0	0	0	0	0	0	0	0	0	0	0	0	0	0	0	0	0	0	100	100	0	100	100	0	0	100	0	100	0	0	0	0	0	0	0	0	0
X15158	0Neutral	NA11	TE_NA	TE_NA	Background	downstream	Downstream	UpstreamGene	69.23	Background	Background	0	6.25	0	0	0	0	0	0	0	0	0	0	0	0	0	0	0	100	0	0	0	0	0	0	0	0	0	0	0	0	0	0	0	0	0	0	0	0
X12069	0Neutral	NA78	TE_NA	TE_NA	Background	downstream	Downstream	UpstreamGene	58.85	Background	Background	3.13	0	0	0	0	0	0	0	0	0	0	0	0	0	0	0	0	0	0	0	0	0	0	0	0	0	0	0	0	100	0	0	0	0	0	0	0	0
X4973	0Neutral	NA41	TE_NA	TE_NA	Background	downstream	Downstream	UpstreamGene	63.75	Background	Background	0	6.25	0	0	0	100	0	0	0	0	0	0	0	0	0	0	0	0	0	0	0	0	0	0	0	0	0	0	0	0	0	0	0	0	0	0	0	0
X18608	0Neutral	NA37	TE_NA	TE_NA	Background	downstream	Downstream	UpstreamGene	60.32	Background	Background	28.13	6.25	0	0	0	0	0	0	0	0	0	0	0	0	0	100	0	0	0	0	0	100	0	0	0	100	0	100	0	0	0	0	0	100	100	100	0	100
X22399	0Neutral	NA1	TE_NA	TE_NA	Background	downstream	Downstream	UpstreamGene	43.37	Background	Background	3.13	0	0	0	0	0	0	0	0	0	0	0	0	0	0	0	0	0	0	0	0	100	0	0	0	0	0	0	0	0	0	0	0	0	0	0	0	0
X12147	0Neutral	NA60	TE_NA	TE_NA	Background	downstream	Downstream	UpstreamGene	83.26	Background	Background	3.13	0	0	0	0	0	0	0	0	0	0	0	0	0	0	0	0	0	0	0	0	0	0	0	0	0	0	0	0	100	0	0	0	0	0	0	0	0
X12150	0Neutral	NA60	TE_NA	TE_NA	Background	downstream	Downstream	UpstreamGene	93.97	Background	Background	0	0	0	0	0	0	0	0	0	0	0	0	0	0	0	0	0	0	0	0	0	0	0	0	0	0	0	0	0	0	0	0	0	0	0	0	0	0
X10169	0Neutral	NA1	TE_NA	TE_NA	Background	downstream	Downstream	UpstreamGene	51.99	Background	Background	43.75	18.75	0	0	0	0	0	0	0	0	0	0	0	0	100	100	100	0	100	0	100	0	100	0	100	0	100	0	100	0	0	0	0	0	0	100	100	0
X3009	0Neutral	NA24	TE_NA	TE_NA	Background	downstream	Downstream	UpstreamGene	41.06	Background	Background	0	6.25	0	0	0	0	0	0	0	0	0	0	0	0	0	0	100	0	0	0	0	0	0	0	0	0	0	0	0	0	0	0	0	0	0	0	0	0
X10268	0Neutral	NA35	TE_NA	TE_NA	Background	downstream	Downstream	UpstreamGene	72.85	Background	Background	9.38	0	0	0	0	0	0	0	0	0	0	0	0	0	0	0	0	0	0	0	0	0	0	0	0	0	0	0	0	0	0	0	0	0	0	100	0	100
X25102	0Neutral	NA8	TE_NA	TE_NA	Background	downstream	Downstream	UpstreamGene	53.48	Background	Background	18.75	0	0	0	0	0	0	0	0	0	0	0	0	0	0	0	0	0	0	0	0	0	0	0	0	0	0	0	0	100	0	0	0	100	100	100	0	0
X23817	0Neutral	NA8	TE_NA	TE_NA	Background	downstream	Downstream	UpstreamGene	50.26	Background	Background	9.38	0	0	0	0	0	0	0	0	0	0	0	0	0	0	0	0	0	0	0	0	0	0	0	0	0	0	0	0	0	0	100	100	0	0	100	0	0
X6477	0Neutral	NA11	TE_NA	TE_NA	Background	downstream	Downstream	UpstreamGene	74.09	Background	Background	3.13	0	0	0	0	0	0	0	0	0	0	0	0	0	0	0	0	0	0	0	0	0	0	0	0	0	0	0	0	0	0	0	0	0	0	0	0	0
X4974	0Neutral	NA41	TE_NA	TE_NA	Background	downstream	Downstream	UpstreamGene	63.73	Background	Background	3.13	0	0	0	0	0	0	0	0	0	0	0	0	0	0	0	0	0	0	0	0	0	0	0	0	0	0	0	0	0	0	0	0	0	0	0	0	0
X5588	0Neutral	NA53	TE_NA	TE_NA	Background	downstream	Downstream	UpstreamGene	62.51	Background	Background	3.13	0	0	0	0	0	0	0	0	0	0	0	0	0	0	0	0	0	0	0	0	0	0	0	0	0	0	0	0	0	0	0	0	0	0	0	0	0
X16341	0Neutral	NA5	TE_NA	TE_NA	Background	downstream	Downstream	UpstreamGene	44.51	Background	Background	28.13	0	0	0	0	0	0	0	0	0	0	0	0	0	0	0	0	0	0	100	100	0	0	0	0	0	0	0	0	100	0	0	0	100	0	100	100	0
X1880	0Neutral	NA67	TE_NA	TE_NA	Background	downstream	Downstream	UpstreamGene	41.11	Background	Background	6.25	0	0	0	0	0	0	0	0	0	0	0	0	0	0	0	0	0	0	0	0	0	0	0	0	0	0	0	0	0	0	0	0	0	0	100	0	100
X10740	0Neutral	NA63	TE_NA	TE_NA	Background	downstream	Downstream	UpstreamGene	38.76	Background	Background	3.13	0	0	0	0	0	0	0	0	0	0	0	0	0	0	0	0	0	0	0	0	0	0	0	0	0	0	0	0	0	0	100	0	0	0	0	0	0
X15287	0Neutral	NA24	TE_NA	TE_NA	Background	downstream	Downstream	UpstreamGene	45.14	Background	Background	0	0	0	0	0	0	0	0	0	0	0	0	0	0	0	0	0	0	0	0	0	0	0	0	0	0	0	0	0	0	0	0	0	0	0	0	0	0
X11537	0Neutral	NA11	TE_NA	TE_NA	Background	downstream	Downstream	UpstreamGene	60.96	Background	Background	3.13	0	0	0	0	0	0	0	0	0	0	0	0	0	0	0	0	0	0	0	0	0	0	0	0	0	0	0	0	0	0	0	0	0	0	0	0	0
X13912	0Neutral	NA77	TE_NA	TE_NA	Background	downstream	Downstream	UpstreamGene	70.68	Background	Background	3.13	0	0	0	0	0	0	0	0	0	0	0	0	0	0	0	0	0	0	0	0	0	0	0	0	0	0	0	0	0	0	0	0	0	0	0	100	0
X1372	balancing	NA42	TE_NA	TE_NA	Background	downstream	Downstream	UpstreamGene	44.24	Background	Background	31.25	0	0	0	0	0	0	0	0	0	0	0	0	0	0	0	0	0	100	100	0	100	0	100	0	0	100	0	100	0	0	0	0	100	0	0	0	0
X23105	balancing	NA21	TE_NA	TE_NA	Background	downstream	Downstream	UpstreamGene	56.6	Background	Background	31.25	12.5	0	0	0	0	0	0	0	0	0	0	0	0	100	100	0	0	0	0	0	0	0	100	100	0	0	0	0	0	0	0	100	0	0	100	100	0
X4338	balancing	NA11	TE_NA	TE_NA	Background	downstream	Downstream	UpstreamGene	44	Background	Background	21.88	0	0	0	0	0	0	0	0	0	0	0	0	0	0	0	0	0	0	0	100	0	0	100	100	100	100	100	100	0	0	0	0	0	0	0	0	0
X23243	balancing	NA82	TE_NA	TE_NA	Background	downstream	Downstream	UpstreamGene	69.99	Background	Background	37.5	0	0	0	0	0	0	0	0	0	0	0	0	0	0	0	0	0	100	0	0	100	0	0	0	100	0	0	0	0	0	0	0	0	100	100	0	0
X3118	divergent	NA11	TE_NA	TE_NA	Background	downstream	Downstream	UpstreamGene	23.19	Background	Background	0	12.5	0	0	0	0	0	0	0	0	0	100	0	0	100	0	0	0	0	0	0	0	0	0	0	0	0	0	0	0	0	0	0	0	0	0	0	0
X22867	divergent	NA55	TE_NA	TE_NA	Background	downstream	Downstream	UpstreamGene	53.2	Background	Background	15.63	0	0	0	0	0	0	0	0	0	0	0	0	0	0	0	0	0	0	0	100	0	0	0	100	100	0	0	0	0	0	0	0	0	0	0	0	0
X14470	divergent	NA53	TE_NA	TE_NA	Background	downstream	Downstream	UpstreamGene	25.53	Background	Background	15.63	0	0	0	0	0	0	0	0	0	0	0	0	0	0	0	0	0	0	0	0	0	0	0	0	0	0	0	0	0	0	0	0	0	100	0	100	0
X1131	0Neutral	NA43	TE_NA	TE_NA	Background	downstream	Downstream	WithinGene	35.52	Background	Background	3.13	0	0	0	0	0	0	0	0	0	0	0	0	0	0	0	0	0	0	0	0	0	0	0	0	0	0	0	0	0	100	0	0	0	0	0	0	0
X8507	0Neutral	NA68	TE_NA	TE_NA	Background	downstream	Downstream	WithinGene	48.04	Background	Background	3.13	0	0	0	0	0	0	0	0	0	0	0	0	0	0	0	0	0	0	0	0	0	0	0	100	0	0	0	0	0	0	0	0	0	0	0	0	0
X4316	0Neutral	NA76	TE_NA	TE_NA	Background	downstream	Downstream	WithinGene	54.09	Background	Background	3.13	0	0	0	0	0	0	0	0	0	0	0	0	0	0	0	0	0	0	0	0	0	0	0	0	0	0	0	0	0	0	0	0	0	0	0	0	0
X1132	0Neutral	NA43	TE_NA	TE_NA	Background	downstream	Downstream	WithinGene	35.48	Background	Background	40.63	0	0	0	0	0	0	0	0	0	0	0	0	0	0	0	0	0	0	0	0	0	100	100	100	0	100	100	100	100	0	100	100	0	0	0	0	0
X6501	0Neutral	NA5	TE_NA	TE_NA	Background	downstream	Downstream	WithinGene	35.14	Background	Background	3.13	0	0	0	0	0	0	0	0	0	0	0	0	0	0	0	0	0	0	0	0	100	0	0	0	0	0	0	0	0	0	0	0	0	0	0	0	0
X1812	0Neutral	NA59	TE_NA	TE_NA	Background	downstream	Downstream	WithinGene	33.99	Background	Background	0	0	0	0	0	0	0	0	0	0	0	0	0	0	0	0	0	0	0	0	0	0	0	0	0	0	0	0	0	0	0	0	0	0	0	0	0	0
X15299	0Neutral	NA61	TE_NA	TE_NA	Background	downstream	Downstream	WithinGene	38.21	Background	Background	0	0	0	0	0	0	0	0	0	0	0	0	0	0	0	0	0	0	0	0	0	0	0	0	0	0	0	0	0	0	0	0	0	0	0	0	0	0
X17906	0Neutral	NA18	TE_NA	TE_NA	Background	downstream	Downstream	WithinGene	22.83	Background	Background	3.13	0	0	0	0	0	0	0	0	0	0	0	0	0	0	0	0	0	0	100	0	0	0	0	0	0	0	0	0	0	0	0	0	0	0	0	0	0
X8044	0Neutral	NA21	TE_NA	TE_NA	Background	upstream	Upstream	DownstreamGene	64.29	Background	Background	3.13	0	0	0	0	0	0	0	0	0	0	0	0	0	0	0	0	0	0	0	0	0	0	0	0	0	0	0	0	0	0	0	0	0	0	0	0	0
X12663	0Neutral	NA14	TE_NA	TE_NA	Background	upstream	Upstream	DownstreamGene	53.42	Background	Background	25	0	0	0	0	0	0	0	0	0	0	0	0	0	0	0	0	0	0	0	0	0	0	100	0	0	0	0	0	0	100	0	0	100	0	100	0	0
X17902	0Neutral	NA31	TE_NA	TE_NA	Background	upstream	Upstream	DownstreamGene	67.71	Background	Background	0	0	0	0	0	0	0	0	0	0	0	0	0	0	0	0	0	0	0	0	0	0	0	0	0	0	0	0	0	0	0	0	0	0	0	0	0	0
X23134	0Neutral	NA40	TE_NA	TE_NA	Background	upstream	Upstream	DownstreamGene	60.02	Background	Background	9.38	0	0	0	0	0	0	0	0	0	0	0	0	0	0	0	0	0	0	0	0	0	0	0	0	0	0	0	0	0	100	0	0	0	0	0	0	0
X11994	0Neutral	NA48	TE_NA	TE_NA	Background	upstream	Upstream	DownstreamGene	47.93	Background	Background	3.13	0	0	0	0	0	0	0	0	0	0	0	0	0	0	0	0	0	0	0	0	0	0	0	0	0	0	0	0	0	0	0	0	0	0	0	0	0
X19400	0Neutral	NA45	TE_NA	TE_NA	Background	upstream	Upstream	DownstreamGene	49.93	Background	Background	0	0	0	0	0	0	0	0	0	0	0	0	0	0	0	0	0	0	0	0	0	0	0	0	0	0	0	0	0	0	0	0	0	0	0	0	0	0
X2158	0Neutral	NA79	TE_NA	TE_NA	Background	upstream	Upstream	DownstreamGene	27.59	Background	Background	15.63	12.5	0	0	0	100	0	0	0	0	0	0	0	0	100	0	0	0	0	0	0	0	100	100	100	0	0	0	0	0	0	0	0	0	0	100	100	0
X12660	0Neutral	NA14	TE_NA	TE_NA	Background	upstream	Upstream	DownstreamGene	82.65	Background	Background	3.13	0	0	0	0	0	0	0	0	0	0	0	0	0	0	0	0	0	0	0	0	0	0	0	0	0	0	0	0	0	0	0	0	0	0	0	0	0
X2778	0Neutral	NA11	TE_NA	TE_NA	Background	upstream	Upstream	DownstreamGene	58.18	Background	Background	6.25	0	0	0	0	0	0	0	0	0	0	0	0	0	0	0	0	0	0	0	0	0	0	0	100	0	0	100	0	0	0	0	0	0	0	0	0	0
X11963	0Neutral	NA6	TE_NA	TE_NA	Background	upstream	Upstream	DownstreamGene	51.48	Background	Background	6.25	0	0	0	0	0	0	0	0	0	0	0	0	0	0	0	0	0	0	0	0	0	0	0	0	0	0	0	0	0	0	0	0	0	0	100	100	0
X18724	0Neutral	NA5	TE_NA	TE_NA	Background	upstream	Upstream	DownstreamGene	94.74	Background	Background	0	0	0	0	0	0	0	0	0	0	0	0	0	0	0	0	0	0	0	0	0	0	0	0	0	0	0	0	0	0	0	0	0	0	0	0	0	0
X11571	0Neutral	NA11	TE_NA	TE_NA	Background	upstream	Upstream	DownstreamGene	17.94	Background	Background	9.38	0	0	0	0	0	0	0	0	0	0	0	0	0	0	0	0	0	0	0	0	0	100	0	100	0	0	0	0	0	0	0	0	0	0	0	0	0
X25547	0Neutral	NA11	TE_NA	TE_NA	Background	upstream	Upstream	DownstreamGene	42.68	Background	Background	3.13	0	0	0	0	0	0	0	0	0	0	0	0	0	0	0	0	0	0	0	0	0	0	0	0	0	0	0	0	0	0	0	100	0	0	0	0	0
X18316	0Neutral	NA19	TE_NA	TE_NA	Background	upstream	Upstream	DownstreamGene	30.46	Background	Background	3.13	0	0	0	0	0	0	0	0	0	0	0	0	0	0	0	0	0	0	0	0	0	0	0	0	0	0	0	0	0	0	0	0	0	0	0	0	0
X15723	0Neutral	NA41	TE_NA	TE_NA	Background	upstream	Upstream	DownstreamGene	43.19	Background	Background	3.13	0	0	0	0	0	0	0	0	0	0	0	0	0	0	0	0	0	0	0	0	0	0	0	0	0	0	0	0	0	0	0	0	0	0	0	0	100
X4642	0Neutral	NA42	TE_NA	TE_NA	Background	upstream	Upstream	DownstreamGene	42.23	Background	Background	3.13	0	0	0	0	0	0	0	0	0	0	0	0	0	0	0	0	0	0	0	0	0	0	0	0	0	0	0	0	0	100	0	0	0	0	0	0	0
X11600	0Neutral	NA20	TE_NA	TE_NA	Background	upstream	Upstream	DownstreamGene	39.05	Background	Background	0	0	0	0	0	0	0	0	0	0	0	0	0	0	0	0	0	0	0	0	0	0	0	0	0	0	0	0	0	0	0	0	0	0	0	0	0	0
X4402	0Neutral	NA24	TE_NA	TE_NA	Background	upstream	Upstream	DownstreamGene	73.25	Background	Background	0	6.25	0	0	0	0	0	0	0	0	0	0	0	0	0	0	100	0	0	0	0	0	0	0	0	0	0	0	0	0	0	0	0	0	0	0	0	0
X4403	0Neutral	NA24	TE_NA	TE_NA	Background	upstream	Upstream	DownstreamGene	73.23	Background	Background	6.25	0	0	0	0	0	0	0	0	0	0	0	0	0	0	0	0	0	0	0	0	0	0	0	0	0	0	0	0	0	0	0	0	0	0	0	0	0
X14051	divergent	NA24	TE_NA	TE_NA	Background	upstream	Upstream	DownstreamGene	60.74	Background	Background	6.25	0	0	0	0	0	0	0	0	0	0	0	0	0	0	0	0	0	0	0	0	0	0	0	0	0	0	0	0	0	0	0	100	100	0	0	0	0
X6294	divergent	NA16	TE_NA	TE_NA	Background	upstream	Upstream	DownstreamGene	48.77	Background	Background	12.5	0	0	0	0	0	0	0	0	0	0	0	0	0	0	0	0	0	0	0	0	0	0	100	0	0	0	100	0	100	0	0	0	0	0	0	0	0
X13037	0Neutral	NA37	TE_NA	TE_NA	Background	upstream	Upstream	UpstreamGene	31.84	Background	Background	0	0	0	0	0	0	0	0	0	0	0	0	0	0	0	0	0	0	0	0	0	0	0	0	0	0	0	0	0	0	0	0	0	0	0	0	0	0
X16997	0Neutral	NA6	TE_NA	TE_NA	Background	upstream	Upstream	UpstreamGene	92.29	Background	Background	34.38	18.75	0	0	0	100	0	0	0	0	0	0	0	0	100	0	100	0	0	0	0	0	100	0	100	100	0	0	0	0	100	100	100	0	0	0	100	100
X301	0Neutral	NA12	TE_NA	TE_NA	Background	upstream	Upstream	UpstreamGene	60.02	Background	Background	15.63	0	0	0	0	0	0	0	0	0	0	0	0	0	0	0	0	0	0	0	0	0	100	0	100	100	0	100	0	100	0	0	0	0	0	0	0	0
X3979	0Neutral	NA36	TE_NA	TE_NA	Background	upstream	Upstream	UpstreamGene	63.12	Background	Background	37.5	0	0	0	0	0	0	0	0	0	0	0	0	0	0	0	0	0	100	0	0	100	0	0	0	100	0	0	0	0	0	0	100	100	0	0	0	100
X13634	0Neutral	NA50	TE_NA	TE_NA	Background	upstream	Upstream	UpstreamGene	44.08	Background	Background	3.13	0	0	0	0	0	0	0	0	0	0	0	0	0	0	0	0	0	0	0	0	0	0	0	0	0	0	0	0	0	0	0	0	0	0	0	0	100
X11457	0Neutral	NA17	TE_NA	TE_NA	Background	upstream	Upstream	UpstreamGene	41.18	Background	Background	3.13	0	0	0	0	0	0	0	0	0	0	0	0	0	0	0	0	0	0	0	0	0	0	0	0	0	0	0	0	0	0	0	0	0	0	0	0	0
X22962	0Neutral	NA11	TE_NA	TE_NA	Background	upstream	Upstream	UpstreamGene	64.19	Background	Background	3.13	0	0	0	0	0	0	0	0	0	0	0	0	0	0	0	0	0	0	0	0	0	0	0	0	0	0	0	0	0	0	0	0	0	0	100	0	0
X18780	0Neutral	NA10	TE_NA	TE_NA	Background	upstream	Upstream	UpstreamGene	44.11	Background	Background	0	6.25	0	0	100	0	0	0	0	0	0	0	0	0	0	0	0	0	0	0	0	0	0	0	0	0	0	0	0	0	0	0	0	0	0	0	0	0
X26103	0Neutral	NA11	TE_NA	TE_NA	Background	upstream	Upstream	UpstreamGene	51.31	Background	Background	15.63	0	0	0	0	0	0	0	0	0	0	0	0	0	0	0	0	0	0	0	0	0	0	0	0	0	0	0	0	0	100	0	0	100	100	0	100	100
X25489	0Neutral	NA2	TE_NA	TE_NA	Background	upstream	Upstream	UpstreamGene	60.8	Background	Background	12.5	0	0	0	0	0	0	0	0	0	0	0	0	0	0	0	0	0	100	0	0	0	0	100	0	0	0	0	0	0	0	100	0	0	0	0	0	0
X5917	0Neutral	NA19	TE_NA	TE_NA	Background	upstream	Upstream	UpstreamGene	78.51	Background	Background	6.25	0	0	0	0	0	0	0	0	0	0	0	0	0	0	0	0	0	100	100	0	0	0	0	0	0	0	0	0	0	0	0	0	0	0	0	0	0
X15170	0Neutral	NA1	TE_NA	TE_NA	Background	upstream	Upstream	UpstreamGene	141.6	Background	Background	3.13	0	0	0	0	0	0	0	0	0	0	0	0	0	0	0	0	0	0	0	0	100	0	0	0	0	0	0	0	0	0	0	0	0	0	0	0	0
X1072	0Neutral	NA2	TE_NA	TE_NA	Background	upstream	Upstream	UpstreamGene	86.89	Background	Background	3.13	0	0	0	0	0	0	0	0	0	0	0	0	0	0	0	0	0	0	0	0	0	0	0	0	0	0	0	0	0	0	0	0	0	0	0	0	100
X6711	0Neutral	NA22	TE_NA	TE_NA	Background	upstream	Upstream	UpstreamGene	73.97	Background	Background	3.13	0	0	0	0	0	0	0	0	0	0	0	0	0	0	0	0	0	0	0	0	100	0	0	0	0	0	0	0	0	0	0	0	0	0	0	0	0
X2738	0Neutral	NA26	TE_NA	TE_NA	Background	upstream	Upstream	UpstreamGene	70.21	Background	Background	3.13	0	0	0	0	0	0	0	0	0	0	0	0	0	0	0	0	0	0	0	0	0	0	0	0	0	0	0	0	0	0	0	0	0	100	0	0	0
X13136	0Neutral	NA71	TE_NA	TE_NA	Background	upstream	Upstream	UpstreamGene	30.53	Background	Background	34.38	0	0	0	0	0	0	0	0	0	0	0	0	0	0	0	0	0	0	0	0	100	0	0	0	0	0	0	0	0	100	100	0	0	100	0	0	100
X6775	0Neutral	NA29	TE_NA	TE_NA	Background	upstream	Upstream	UpstreamGene	43.82	Background	Background	18.75	0	0	0	0	0	0	0	0	0	0	0	0	0	0	0	0	0	0	0	0	0	0	0	0	0	0	0	0	0	0	100	100	0	0	100	0	0
X23104	0Neutral	NA21	TE_NA	TE_NA	Background	upstream	Upstream	UpstreamGene	43.77	Background	Background	6.25	0	0	0	0	0	0	0	0	0	0	0	0	0	0	0	0	0	0	0	0	0	0	0	0	0	0	0	0	0	0	0	0	0	0	0	0	0
X24447	0Neutral	NA11	TE_NA	TE_NA	Background	upstream	Upstream	UpstreamGene	41.42	Background	Background	3.13	0	0	0	0	0	0	0	0	0	0	0	0	0	0	0	0	0	0	0	0	0	0	0	0	0	0	0	0	0	0	0	100	0	0	0	0	0
X13215	0Neutral	NA82	TE_NA	TE_NA	Background	upstream	Upstream	UpstreamGene	31.32	Background	Background	3.13	0	0	0	0	0	0	0	0	0	0	0	0	0	0	0	0	0	0	0	0	0	0	0	0	0	0	0	0	0	0	0	0	0	0	100	0	0
X6010	0Neutral	NA18	TE_NA	TE_NA	Background	upstream	Upstream	UpstreamGene	48.51	Background	Background	0	0	0	0	0	0	0	0	0	0	0	0	0	0	0	0	0	0	0	0	0	0	0	0	0	0	0	0	0	0	0	0	0	0	0	0	0	0
X22951	0Neutral	NA11	TE_NA	TE_NA	Background	upstream	Upstream	UpstreamGene	51.78	Background	Background	37.5	0	0	0	0	0	0	0	0	0	0	0	0	0	0	0	0	0	100	100	0	100	100	0	0	0	0	0	0	0	0	0	0	100	0	100	0	100
X21987	divergent	NA57	TE_NA	TE_NA	Background	upstream	Upstream	UpstreamGene	31.69	Background	Background	15.63	0	0	0	0	0	0	0	0	0	0	0	0	0	0	0	0	0	0	0	0	0	0	100	100	100	0	0	0	0	100	0	0	100	0	0	0	0
X12366	divergent	NA2	TE_NA	TE_NA	Background	upstream	Upstream	UpstreamGene	115.38	Background	Background	21.88	0	0	0	0	0	0	0	0	0	0	0	0	0	0	0	0	0	0	0	0	0	0	0	0	0	0	0	0	0	100	0	0	0	0	0	0	0
X21060	divergent	NA46	TE_NA	TE_NA	Background	upstream	Upstream	UpstreamGene	49.6	Background	Background	28.13	0	0	0	0	0	0	0	0	0	0	0	0	0	0	0	0	0	0	0	0	0	0	0	0	0	0	0	0	0	100	100	100	0	100	100	0	100
X4241	divergent	NA25	TE_NA	TE_NA	Background	upstream	Upstream	UpstreamGene	71.06	Background	Background	18.75	6.25	0	0	0	0	0	0	0	0	0	0	0	0	0	0	100	0	0	0	0	0	0	0	100	100	100	0	100	100	0	0	0	0	0	0	0	100
X4897	divergent	NA41	TE_NA	TE_NA	Background	upstream	Upstream	UpstreamGene	53.01	Background	Background	18.75	0	0	0	0	0	0	0	0	0	0	0	0	0	0	0	0	0	100	0	0	100	0	0	0	0	0	0	0	0	0	0	0	0	100	0	0	100
X22219	divergent	NA42	TE_NA	TE_NA	Background	upstream	Upstream	UpstreamGene	57.74	Background	Background	12.5	0	0	0	0	0	0	0	0	0	0	0	0	0	0	0	0	0	0	0	0	0	0	0	0	0	0	0	0	0	0	0	0	0	0	0	0	0
X19429	divergent	NA32	TE_NA	TE_NA	Background	upstream	Upstream	UpstreamGene	66.43	Background	Background	9.38	0	0	0	0	0	0	0	0	0	0	0	0	0	0	0	0	0	100	0	0	0	0	0	0	0	0	0	0	0	0	0	0	0	0	0	0	0
X24449	divergent	NA11	TE_NA	TE_NA	Background	upstream	Upstream	UpstreamGene	68.49	Background	Background	0	0	0	0	0	0	0	0	0	0	0	0	0	0	0	0	0	0	0	0	0	0	0	0	0	0	0	0	0	0	0	0	0	0	0	0	0	0
X13135	divergent	NA71	TE_NA	TE_NA	Background	upstream	Upstream	UpstreamGene	30.58	Background	Background	12.5	0	0	0	0	0	0	0	0	0	0	0	0	0	0	0	0	0	0	0	0	0	0	0	0	0	0	0	0	0	0	0	0	0	0	0	0	0
X2182	divergent	NA4	TE_NA	TE_NA	Background	upstream	Upstream	UpstreamGene	97.52	Background	Background	3.13	0	0	0	0	0	0	0	0	0	0	0	0	0	0	0	0	0	0	0	0	0	0	0	0	0	0	0	0	0	0	0	0	0	0	0	0	0
X12831	0Neutral	TIR_MITE9	TIR_MITE	0.08	Background	upstream	Upstream	WithinGene	21.59	Background	Background	0	6.25	0	0	0	100	0	0	0	0	0	0	0	0	0	0	0	0	0	0	0	0	0	0	0	0	0	0	0	0	0	0	0	0	0	0	0	0
X7819	0Neutral	TIR_MITE32	TIR_MITE	0.08	Background	upstream	Upstream	WithinGene	65.48	Background	Background	12.5	0	0	0	0	0	0	0	0	0	0	0	0	0	0	0	0	0	0	0	100	0	0	0	0	0	0	0	0	0	0	0	0	0	100	100	0	100
X10042	0Neutral	TIR_MITE70	TIR_MITE	0.08	Background	upstream	Upstream	WithinGene	45.02	Background	Background	6.25	0	0	0	0	0	0	0	0	0	0	0	0	0	0	0	0	0	0	0	0	0	0	0	0	0	0	0	0	0	0	0	0	100	0	0	0	0
X17630	0Neutral	TIR_MITE16	TIR_MITE	0.08	Background	upstream	Upstream	WithinGene	23.85	Background	Background	3.13	0	0	0	0	0	0	0	0	0	0	0	0	0	0	0	0	0	0	0	0	0	0	0	100	0	0	0	0	0	0	0	0	0	0	0	0	0
X26336	0Neutral	TIR_MITE18	TIR_MITE	0.08	Background	upstream	Upstream	WithinGene	12.08	Background	Background	3.13	0	0	0	0	0	0	0	0	0	0	0	0	0	0	0	0	0	0	0	0	0	0	0	0	0	0	0	0	0	0	100	0	0	0	0	0	0
X13779	0Neutral	TIR_MITE28	TIR_MITE	0.08	Background	upstream	Upstream	WithinGene	23.41	Background	Background	0	0	0	0	0	0	0	0	0	0	0	0	0	0	0	0	0	0	0	0	0	0	0	0	0	0	0	0	0	0	0	0	0	0	0	0	0	0
X23750	0Neutral	TIR_MITE45	TIR_MITE	0.08	Background	upstream	Upstream	WithinGene	57.97	Background	Background	0	0	0	0	0	0	0	0	0	0	0	0	0	0	0	0	0	0	0	0	0	0	0	0	0	0	0	0	0	0	0	0	0	0	0	0	0	0
X7072	balancing	TIR_MITE18	TIR_MITE	0.08	Background	upstream	Upstream	WithinGene	54.54	Background	Background	21.88	0	0	0	0	0	0	0	0	0	0	0	0	0	0	0	0	0	0	100	0	100	0	0	0	0	0	0	0	0	0	0	0	0	0	0	0	0
X9560	divergent	TIR_MITE9	TIR_MITE	0.08	Background	upstream	Upstream	WithinGene	28.51	Background	Background	18.75	0	0	0	0	0	0	0	0	0	0	0	0	0	0	0	0	0	0	0	0	100	100	0	0	100	0	0	0	100	0	0	0	0	0	0	0	0
X9275	0Neutral	TIR_MITE78	TIR_MITE	0.08	Background	downstream	Downstream	DownstreamGene	67.93	Background	Background	25	0	0	0	0	0	0	0	0	0	0	0	0	0	0	0	0	0	0	0	0	0	0	0	0	100	0	0	0	0	0	0	0	100	100	0	0	0
X15400	0Neutral	TIR_MITE11	TIR_MITE	0.08	Background	downstream	Downstream	DownstreamGene	85.94	Background	Background	3.13	0	0	0	0	0	0	0	0	0	0	0	0	0	0	0	0	0	0	0	0	0	0	0	0	0	0	0	0	0	0	0	0	0	0	0	0	0
X11542	0Neutral	TIR_MITE23	TIR_MITE	0.08	Background	downstream	Downstream	DownstreamGene	51.05	Background	Background	3.13	0	0	0	0	0	0	0	0	0	0	0	0	0	0	0	0	0	0	0	0	0	0	0	0	0	0	0	0	0	0	0	0	0	0	0	0	0
X3535	0Neutral	TIR_MITE9	TIR_MITE	0.08	Background	downstream	Downstream	DownstreamGene	72.97	Background	Background	18.75	0	0	0	0	0	0	0	0	0	0	0	0	0	0	0	0	0	0	100	0	0	100	0	0	0	0	0	0	0	0	0	0	0	100	0	100	100
X21153	0Neutral	TIR_MITE73	TIR_MITE	0.08	Background	downstream	Downstream	DownstreamGene	41.11	Background	Background	46.88	0	0	0	0	0	0	0	0	0	0	0	0	0	0	0	0	0	100	100	100	0	0	0	0	0	0	100	0	100	0	0	0	0	100	100	0	100
X12157	0Neutral	TIR_MITE5	TIR_MITE	0.08	Background	downstream	Downstream	DownstreamGene	53.76	Background	Background	6.25	0	0	0	0	0	0	0	0	0	0	0	0	0	0	0	0	0	0	0	0	0	0	0	0	0	0	0	0	0	0	0	0	0	100	100	0	0
X4638	0Neutral	TIR_MITE11	TIR_MITE	0.08	Background	downstream	Downstream	DownstreamGene	46.65	Background	Background	18.75	0	0	0	0	0	0	0	0	0	0	0	0	0	0	0	0	0	0	0	0	0	0	0	0	0	100	0	100	0	0	0	100	100	0	0	100	100
X12909	0Neutral	TIR_MITE4	TIR_MITE	0.08	Background	downstream	Downstream	DownstreamGene	64.04	Background	Background	15.63	6.25	0	0	0	0	0	0	0	0	0	0	0	0	0	100	0	0	100	0	0	0	0	0	0	0	0	0	0	0	0	0	0	0	0	0	0	0
X9274	0Neutral	TIR_MITE78	TIR_MITE	0.08	Background	downstream	Downstream	DownstreamGene	67.96	Background	Background	12.5	0	0	0	0	0	0	0	0	0	0	0	0	0	0	0	0	0	0	0	0	0	100	0	100	100	0	0	0	100	0	0	0	0	0	0	0	0
X3189	0Neutral	TIR_MITE18	TIR_MITE	0.08	Background	downstream	Downstream	DownstreamGene	66.02	Background	Background	3.13	0	0	0	0	0	0	0	0	0	0	0	0	0	0	0	0	0	0	0	0	0	0	100	0	0	0	0	0	0	0	0	0	0	0	0	0	0
X25134	0Neutral	TIR_MITE13	TIR_MITE	0.08	Background	downstream	Downstream	DownstreamGene	40.16	Background	Background	6.25	0	0	0	0	0	0	0	0	0	0	0	0	0	0	0	0	0	0	0	0	0	0	0	0	0	100	0	100	0	0	0	0	0	0	0	0	0
X21853	0Neutral	TIR_MITE75	TIR_MITE	0.08	Background	downstream	Downstream	DownstreamGene	39.32	Background	Background	34.38	0	0	0	0	0	0	0	0	0	0	0	0	0	0	0	0	0	0	0	100	100	0	0	100	0	0	100	0	0	100	100	0	0	0	100	100	0
X19031	0Neutral	TIR_MITE5	TIR_MITE	0.08	Background	downstream	Downstream	DownstreamGene	40.42	Background	Background	3.13	0	0	0	0	0	0	0	0	0	0	0	0	0	0	0	0	0	0	0	0	0	0	0	0	0	0	0	0	0	0	0	0	0	0	0	0	0
X175	0Neutral	TIR_MITE23	TIR_MITE	0.08	Background	downstream	Downstream	DownstreamGene	43.68	Background	Background	34.38	0	0	0	0	0	0	0	0	0	0	0	0	0	0	0	0	0	0	0	0	0	0	100	100	0	0	0	0	0	100	100	100	100	0	0	0	100
X25133	0Neutral	TIR_MITE13	TIR_MITE	0.08	Background	downstream	Downstream	DownstreamGene	40.2	Background	Background	28.13	12.5	0	0	0	100	0	0	0	0	0	0	0	0	0	100	0	0	0	0	0	100	0	100	0	100	0	100	0	0	0	0	100	100	100	0	0	0
X5620	0Neutral	TIR_MITE23	TIR_MITE	0.08	Background	downstream	Downstream	DownstreamGene	35.03	Background	Background	6.25	12.5	0	0	0	0	0	0	0	0	0	0	0	0	100	0	0	100	0	0	0	0	0	0	100	0	0	0	0	0	0	0	0	0	0	0	0	0
X16657	0Neutral	TIR_MITE78	TIR_MITE	0.08	Background	downstream	Downstream	DownstreamGene	56.82	Background	Background	34.38	6.25	0	0	0	100	0	0	0	0	0	0	0	0	0	0	0	0	0	0	0	100	100	0	0	100	0	0	0	0	0	0	100	0	100	100	0	100
X26385	0Neutral	TIR_MITE23	TIR_MITE	0.08	Background	downstream	Downstream	DownstreamGene	33.44	Background	Background	12.5	6.25	0	0	0	0	0	100	0	0	0	0	0	0	0	0	0	0	0	0	100	0	0	0	0	0	0	0	0	0	0	100	0	100	0	0	0	0
X6243	0Neutral	TIR_MITE5	TIR_MITE	0.08	Background	downstream	Downstream	DownstreamGene	56.73	Background	Background	25	0	0	0	0	0	0	0	0	0	0	0	0	0	0	0	0	0	0	0	0	0	100	0	0	100	0	100	0	100	0	0	0	100	0	100	0	0
X25441	0Neutral	TIR_MITE31	TIR_MITE	0.08	Background	downstream	Downstream	DownstreamGene	104.28	Background	Background	21.88	0	0	0	0	0	0	0	0	0	0	0	0	0	0	0	0	0	100	0	100	0	100	100	0	0	0	100	0	0	0	0	0	0	0	0	0	0
X21369	0Neutral	TIR_MITE11	TIR_MITE	0.08	Background	downstream	Downstream	DownstreamGene	74.83	Background	Background	12.5	0	0	0	0	0	0	0	0	0	0	0	0	0	0	0	0	0	0	0	0	0	0	0	0	0	0	0	0	0	0	0	0	100	0	0	0	0
X16751	0Neutral	TIR_MITE37	TIR_MITE	0.08	Background	downstream	Downstream	DownstreamGene	53.96	Background	Background	9.38	0	0	0	0	0	0	0	0	0	0	0	0	0	0	0	0	0	0	0	0	0	0	0	0	0	0	0	0	0	0	0	0	0	100	100	0	100
X12575	0Neutral	TIR_MITE11	TIR_MITE	0.08	Background	downstream	Downstream	DownstreamGene	38.37	Background	Background	9.38	0	0	0	0	0	0	0	0	0	0	0	0	0	0	0	0	0	0	0	0	0	0	0	0	0	0	0	0	0	0	0	0	0	0	0	0	0
X8914	0Neutral	TIR_MITE73	TIR_MITE	0.08	Background	downstream	Downstream	DownstreamGene	47.55	Background	Background	3.13	0	0	0	0	0	0	0	0	0	0	0	0	0	0	0	0	0	0	0	0	0	0	0	0	0	0	0	0	0	0	0	100	0	0	0	0	0
X21154	0Neutral	TIR_MITE73	TIR_MITE	0.08	Background	downstream	Downstream	DownstreamGene	37.62	Background	Background	3.13	0	0	0	0	0	0	0	0	0	0	0	0	0	0	0	0	0	0	0	0	100	0	0	0	0	0	0	0	0	0	0	0	0	0	0	0	0
X9542	0Neutral	TIR_MITE85	TIR_MITE	0.08	Background	downstream	Downstream	DownstreamGene	41.16	Background	Background	3.13	0	0	0	0	0	0	0	0	0	0	0	0	0	0	0	0	0	0	0	0	0	0	0	0	0	0	0	0	100	0	0	0	0	0	0	0	0
X9987	0Neutral	TIR_MITE51	TIR_MITE	0.08	Background	downstream	Downstream	DownstreamGene	75.78	Background	Background	9.38	0	0	0	0	0	0	0	0	0	0	0	0	0	0	0	0	0	0	0	0	0	0	0	0	0	0	0	0	0	0	0	0	0	0	100	100	0
X15846	0Neutral	TIR_MITE58	TIR_MITE	0.08	Background	downstream	Downstream	DownstreamGene	66.23	Background	Background	3.13	0	0	0	0	0	0	0	0	0	0	0	0	0	0	0	0	0	0	0	0	0	0	0	0	0	0	0	0	0	0	0	0	0	0	0	0	0
X26281	0Neutral	TIR_MITE25	TIR_MITE	0.08	Background	downstream	Downstream	DownstreamGene	52.12	Background	Background	0	0	0	0	0	0	0	0	0	0	0	0	0	0	0	0	0	0	0	0	0	0	0	0	0	0	0	0	0	0	0	0	0	0	0	0	0	0
X4649	0Neutral	TIR_MITE80	TIR_MITE	0.08	Background	downstream	Downstream	DownstreamGene	32.79	Background	Background	3.13	0	0	0	0	0	0	0	0	0	0	0	0	0	0	0	0	0	0	0	0	0	0	0	0	0	0	0	0	0	0	0	0	0	0	0	0	100
X2047	balancing	TIR_MITE68	TIR_MITE	0.08	Background	downstream	Downstream	DownstreamGene	41.89	Background	Background	31.25	12.5	0	0	0	0	0	100	0	0	0	0	0	0	0	100	0	0	100	0	100	0	0	0	100	0	0	100	0	0	0	100	0	0	100	100	100	0
X8949	divergent	TIR_MITE55	TIR_MITE	0.08	Background	downstream	Downstream	DownstreamGene	27.35	Background	Background	6.25	6.25	0	0	0	0	0	0	0	0	0	0	0	0	100	0	0	0	0	0	0	0	100	0	0	100	0	0	0	0	0	0	0	0	0	0	0	0
X4813	divergent	TIR_MITE19	TIR_MITE	0.08	Background	downstream	Downstream	DownstreamGene	86.43	Background	Background	12.5	0	0	0	0	0	0	0	0	0	0	0	0	0	0	0	0	0	100	100	0	0	0	0	0	0	0	100	0	0	0	0	0	0	0	0	0	0
X25439	divergent	TIR_MITE31	TIR_MITE	0.08	Background	downstream	Downstream	DownstreamGene	70.71	Background	Background	3.13	0	0	0	0	0	0	0	0	0	0	0	0	0	0	0	0	0	0	0	0	0	0	0	0	0	0	100	0	0	0	0	0	0	0	0	0	0
X10801	0Neutral	TIR_MITE6	TIR_MITE	0.08	Background	downstream	Downstream	UpstreamGene	91.1	Background	Background	3.13	0	0	0	0	0	0	0	0	0	0	0	0	0	0	0	0	0	0	0	0	100	0	0	0	0	0	0	0	0	0	0	0	0	0	0	0	0
X9564	0Neutral	TIR_MITE9	TIR_MITE	0.08	Background	downstream	Downstream	UpstreamGene	83.49	Background	Background	28.13	0	0	0	0	0	0	0	0	0	0	0	0	0	0	0	0	0	0	0	0	100	100	100	100	0	0	0	0	100	0	0	0	0	0	0	0	0
X22839	0Neutral	TIR_MITE23	TIR_MITE	0.08	Background	downstream	Downstream	UpstreamGene	73.57	Background	Background	6.25	0	0	0	0	0	0	0	0	0	0	0	0	0	0	0	0	0	0	0	0	0	0	0	0	0	0	0	0	0	0	100	0	0	100	0	0	0
X20243	0Neutral	TIR_MITE59	TIR_MITE	0.08	Background	downstream	Downstream	UpstreamGene	41.62	Background	Background	0	0	0	0	0	0	0	0	0	0	0	0	0	0	0	0	0	0	0	0	0	0	0	0	0	0	0	0	0	0	0	0	0	0	0	0	0	0
X6927	0Neutral	TIR_MITE83	TIR_MITE	0.08	Background	downstream	Downstream	UpstreamGene	36.37	Background	Background	6.25	0	0	0	0	0	0	0	0	0	0	0	0	0	0	0	0	0	0	0	0	0	0	100	100	0	0	0	0	0	0	0	0	0	0	0	0	0
X1171	0Neutral	TIR_MITE50	TIR_MITE	0.08	Background	downstream	Downstream	UpstreamGene	42.97	Background	Background	3.13	0	0	0	0	0	0	0	0	0	0	0	0	0	0	0	0	0	0	0	0	0	0	0	0	0	0	0	0	0	0	0	0	0	0	0	0	0
X11088	0Neutral	TIR_MITE52	TIR_MITE	0.08	Background	downstream	Downstream	UpstreamGene	55.46	Background	Background	15.63	0	0	0	0	0	0	0	0	0	0	0	0	0	0	0	0	0	0	0	0	0	0	0	100	0	0	0	0	0	0	0	0	0	100	0	100	100
X3256	0Neutral	TIR_MITE94	TIR_MITE	0.08	Background	downstream	Downstream	UpstreamGene	73.05	Background	Background	9.38	6.25	0	0	0	0	0	0	0	0	0	0	0	0	0	100	0	0	100	100	0	0	0	0	0	0	0	0	0	100	0	0	0	0	0	0	0	0
X4993	0Neutral	TIR_MITE29	TIR_MITE	0.08	Background	downstream	Downstream	UpstreamGene	117.69	Background	Background	3.13	0	0	0	0	0	0	0	0	0	0	0	0	0	0	0	0	0	0	0	0	0	0	0	0	0	0	0	0	0	0	0	0	0	0	0	0	0
X15542	0Neutral	TIR_MITE23	TIR_MITE	0.08	Background	downstream	Downstream	UpstreamGene	52.68	Background	Background	31.25	18.75	0	0	0	100	0	0	0	0	0	0	0	0	100	100	0	0	100	0	100	0	0	100	100	0	0	0	0	0	100	0	100	0	100	0	100	100
X9312	0Neutral	TIR_MITE46	TIR_MITE	0.08	Background	downstream	Downstream	UpstreamGene	98.31	Background	Background	40.63	0	0	0	0	0	0	0	0	0	0	0	0	0	0	0	0	0	100	0	0	0	0	0	0	0	0	0	0	0	0	0	0	0	100	100	100	100
X12394	0Neutral	TIR_MITE59	TIR_MITE	0.08	Background	downstream	Downstream	UpstreamGene	41.7	Background	Background	0	6.25	0	0	0	0	0	0	100	0	0	0	0	0	0	0	0	0	0	0	0	0	0	0	0	0	0	0	0	0	0	0	0	0	0	0	0	0
X5069	0Neutral	TIR_MITE95	TIR_MITE	0.08	Background	downstream	Downstream	UpstreamGene	30.1	Background	Background	0	0	0	0	0	0	0	0	0	0	0	0	0	0	0	0	0	0	0	0	0	0	0	0	0	0	0	0	0	0	0	0	0	0	0	0	0	0
X14323	0Neutral	TIR_MITE102	TIR_MITE	0.08	Background	downstream	Downstream	UpstreamGene	30.1	Background	Background	31.25	0	0	0	0	0	0	0	0	0	0	0	0	0	0	0	0	0	0	0	0	0	0	0	0	0	100	0	100	0	0	0	0	100	0	100	0	0
X17258	0Neutral	TIR_MITE75	TIR_MITE	0.08	Background	downstream	Downstream	UpstreamGene	83.93	Background	Background	46.88	0	0	0	0	0	0	0	0	0	0	0	0	0	0	0	0	0	100	100	0	100	0	100	100	100	100	0	100	0	100	0	0	100	0	0	0	100
X4991	0Neutral	TIR_MITE29	TIR_MITE	0.08	Background	downstream	Downstream	UpstreamGene	120.4	Background	Background	18.75	0	0	0	0	0	0	0	0	0	0	0	0	0	0	0	0	0	0	0	0	100	0	0	0	0	0	0	0	0	0	0	0	0	0	100	0	0
X22030	0Neutral	TIR_MITE29	TIR_MITE	0.08	Background	downstream	Downstream	UpstreamGene	81.82	Background	Background	12.5	0	0	0	0	0	0	0	0	0	0	0	0	0	0	0	0	0	0	0	0	0	0	0	0	0	0	0	0	0	0	0	0	0	100	0	0	100
X2716	0Neutral	TIR_MITE54	TIR_MITE	0.08	Background	downstream	Downstream	UpstreamGene	79.42	Background	Background	6.25	0	0	0	0	0	0	0	0	0	0	0	0	0	0	0	0	0	0	0	0	0	0	0	0	0	0	0	0	0	0	0	0	0	0	0	0	0
X8540	0Neutral	TIR_MITE91	TIR_MITE	0.08	Background	downstream	Downstream	UpstreamGene	109.57	Background	Background	6.25	0	0	0	0	0	0	0	0	0	0	0	0	0	0	0	0	0	0	0	0	0	0	0	0	0	0	0	0	0	0	0	0	0	0	100	100	0
X4998	0Neutral	TIR_MITE29	TIR_MITE	0.08	Background	downstream	Downstream	UpstreamGene	64.88	Background	Background	3.13	0	0	0	0	0	0	0	0	0	0	0	0	0	0	0	0	0	0	0	0	0	0	0	0	0	0	0	0	0	0	0	0	0	0	0	0	0
X10659	0Neutral	TIR_MITE78	TIR_MITE	0.08	Background	downstream	Downstream	UpstreamGene	58.83	Background	Background	3.13	0	0	0	0	0	0	0	0	0	0	0	0	0	0	0	0	0	0	0	0	0	0	0	0	0	0	100	0	0	0	0	0	0	0	0	0	0
X20753	0Neutral	TIR_MITE93	TIR_MITE	0.08	Background	downstream	Downstream	UpstreamGene	67.28	Background	Background	3.13	0	0	0	0	0	0	0	0	0	0	0	0	0	0	0	0	0	0	0	0	0	0	0	0	0	0	0	0	0	0	0	0	0	0	0	0	0
X800	0Neutral	TIR_MITE86	TIR_MITE	0.08	Background	downstream	Downstream	UpstreamGene	49.7	Background	Background	12.5	0	0	0	0	0	0	0	0	0	0	0	0	0	0	0	0	0	0	0	0	0	0	100	0	0	0	0	0	0	0	0	0	0	0	0	0	0
X13408	0Neutral	TIR_MITE80	TIR_MITE	0.08	Background	downstream	Downstream	UpstreamGene	20.05	Background	Background	9.38	0	0	0	0	0	0	0	0	0	0	0	0	0	0	0	0	0	100	0	100	100	0	0	0	0	0	0	0	0	0	0	0	0	0	0	0	0
X492	0Neutral	TIR_MITE23	TIR_MITE	0.08	Background	downstream	Downstream	UpstreamGene	61.77	Background	Background	3.13	0	0	0	0	0	0	0	0	0	0	0	0	0	0	0	0	0	0	0	0	0	0	0	0	0	0	0	0	0	0	0	0	0	0	0	0	0
X19340	0Neutral	TIR_MITE54	TIR_MITE	0.08	Background	downstream	Downstream	UpstreamGene	48.33	Background	Background	0	0	0	0	0	0	0	0	0	0	0	0	0	0	0	0	0	0	0	0	0	0	0	0	0	0	0	0	0	0	0	0	0	0	0	0	0	0
X4353	balancing	TIR_MITE47	TIR_MITE	0.08	Background	downstream	Downstream	UpstreamGene	50.57	Background	Background	18.75	6.25	0	0	0	0	0	100	0	0	0	0	0	0	0	0	0	0	0	100	100	0	0	0	0	0	0	0	0	0	0	0	0	0	100	100	0	100
X4837	balancing	TIR_MITE20	TIR_MITE	0.08	Background	downstream	Downstream	UpstreamGene	80.76	Background	Background	21.88	0	0	0	0	0	0	0	0	0	0	0	0	0	0	0	0	0	100	0	0	0	0	0	100	0	0	0	0	0	0	0	0	0	0	0	0	0
X8935	balancing	TIR_MITE91	TIR_MITE	0.08	Background	downstream	Downstream	UpstreamGene	71.29	Background	Background	46.88	25	0	0	0	0	100	0	0	0	0	0	0	0	0	100	100	100	0	0	0	0	100	0	100	100	100	0	100	0	100	100	0	100	100	0	100	0
X4254	divergent	TIR_MITE31	TIR_MITE	0.08	Background	downstream	Downstream	UpstreamGene	49.33	Background	Background	9.38	6.25	0	0	0	0	0	0	0	0	0	0	0	0	0	0	100	0	0	0	0	0	0	100	100	0	0	0	0	100	0	0	0	0	0	0	0	0
X4253	divergent	TIR_MITE31	TIR_MITE	0.08	Background	downstream	Downstream	UpstreamGene	49.36	Background	Background	9.38	6.25	0	0	0	0	0	0	0	0	0	0	0	0	0	0	100	0	0	0	0	0	0	100	100	0	0	0	0	100	0	0	0	0	0	0	0	0
X3413	divergent	TIR_MITE35	TIR_MITE	0.08	Background	downstream	Downstream	UpstreamGene	79.17	Background	Background	0	6.25	0	0	0	0	0	100	0	0	0	0	0	0	0	0	0	0	0	0	0	0	0	0	0	0	0	0	0	0	0	0	0	0	0	0	0	0
X14707	divergent	TIR_MITE30	TIR_MITE	0.08	Background	downstream	Downstream	UpstreamGene	32.16	Background	Background	25	0	0	0	0	0	0	0	0	0	0	0	0	0	0	0	0	0	0	100	0	100	0	0	0	100	0	0	0	0	100	0	0	0	0	100	0	0
X8539	divergent	TIR_MITE91	TIR_MITE	0.08	Background	downstream	Downstream	UpstreamGene	100.13	Background	Background	0	0	0	0	0	0	0	0	0	0	0	0	0	0	0	0	0	0	0	0	0	0	0	0	0	0	0	0	0	0	0	0	0	0	0	0	0	0
X20042	0Neutral	TIR_MITE103	TIR_MITE	0.08	Background	downstream	Downstream	WithinGene	30.53	Background	Background	3.13	0	0	0	0	0	0	0	0	0	0	0	0	0	0	0	0	0	0	0	0	0	100	0	0	0	0	0	0	0	0	0	0	0	0	0	0	0
X22785	0Neutral	TIR_MITE30	TIR_MITE	0.08	Background	downstream	Downstream	WithinGene	21.7	Background	Background	6.25	0	0	0	0	0	0	0	0	0	0	0	0	0	0	0	0	0	0	0	0	0	0	0	0	0	0	0	0	0	0	0	0	0	0	0	0	0
X2421	0Neutral	TIR_MITE48	TIR_MITE	0.08	Background	downstream	Downstream	WithinGene	32.4	Background	Background	3.13	0	0	0	0	0	0	0	0	0	0	0	0	0	0	0	0	0	0	0	0	0	0	0	0	0	0	100	0	0	0	0	0	0	0	0	0	0
X15981	0Neutral	TIR_MITE69	TIR_MITE	0.08	Background	downstream	Downstream	WithinGene	27.44	Background	Background	6.25	0	0	0	0	0	0	0	0	0	0	0	0	0	0	0	0	0	0	0	0	0	0	0	0	0	0	0	0	0	100	0	0	100	0	0	0	0
X14830	0Neutral	TIR_MITE25	TIR_MITE	0.08	Background	downstream	Downstream	WithinGene	34.67	Background	Background	15.63	0	0	0	0	0	0	0	0	0	0	0	0	0	0	0	0	0	0	100	100	0	0	0	0	0	0	0	0	0	0	0	0	0	100	0	0	100
X1841	0Neutral	TIR_MITE69	TIR_MITE	0.08	Background	downstream	Downstream	WithinGene	20.62	Background	Background	50	12.5	0	0	0	0	100	100	0	0	0	0	0	0	0	0	0	0	0	0	100	0	100	0	100	100	0	100	0	100	100	100	0	0	100	100	0	0
X14782	0Neutral	TIR_MITE69	TIR_MITE	0.08	Background	downstream	Downstream	WithinGene	11.53	Background	Background	25	6.25	0	0	0	0	0	0	0	0	0	0	0	0	100	0	0	0	0	0	0	0	0	0	100	0	100	100	100	0	0	0	0	0	100	0	100	100
X18814	0Neutral	TIR_MITE28	TIR_MITE	0.08	Background	downstream	Downstream	WithinGene	33.7	Background	Background	12.5	6.25	0	0	100	0	0	0	0	0	0	0	0	0	0	0	0	0	0	100	0	0	100	0	0	0	0	0	0	0	0	0	0	0	100	0	0	0
X8405	0Neutral	TIR_MITE5	TIR_MITE	0.08	Background	downstream	Downstream	WithinGene	12.81	Background	Background	6.25	0	0	0	0	0	0	0	0	0	0	0	0	0	0	0	0	0	0	0	0	0	0	0	0	0	0	0	0	0	100	0	100	0	0	0	0	0
X7324	0Neutral	TIR_MITE3	TIR_MITE	0.08	Background	downstream	Downstream	WithinGene	43.59	Background	Background	3.13	0	0	0	0	0	0	0	0	0	0	0	0	0	0	0	0	0	0	0	0	0	0	0	0	0	0	0	0	0	0	0	0	0	0	0	0	0
X7188	0Neutral	TIR_MITE26	TIR_MITE	0.08	Background	downstream	Downstream	WithinGene	26.32	Background	Background	0	0	0	0	0	0	0	0	0	0	0	0	0	0	0	0	0	0	0	0	0	0	0	0	0	0	0	0	0	0	0	0	0	0	0	0	0	0
X14783	0Neutral	TIR_MITE69	TIR_MITE	0.08	Background	downstream	Downstream	WithinGene	11.66	Background	Background	0	0	0	0	0	0	0	0	0	0	0	0	0	0	0	0	0	0	0	0	0	0	0	0	0	0	0	0	0	0	0	0	0	0	0	0	0	0
X14829	0Neutral	TIR_MITE25	TIR_MITE	0.08	Background	downstream	Downstream	WithinGene	34.63	Background	Background	0	12.5	0	0	0	0	0	0	0	0	0	0	0	0	100	100	0	0	0	0	0	0	0	0	0	0	0	0	0	0	0	0	0	0	0	0	0	0
X22115	0Neutral	TIR_MITE5	TIR_MITE	0.08	Background	downstream	Downstream	WithinGene	10.3	Background	Background	31.25	0	0	0	0	0	0	0	0	0	0	0	0	0	0	0	0	0	0	0	0	100	0	0	0	0	0	0	0	0	100	0	0	100	0	0	0	100
X23626	0Neutral	TIR_MITE5	TIR_MITE	0.08	Background	downstream	Downstream	WithinGene	11.4	Background	Background	21.88	0	0	0	0	0	0	0	0	0	0	0	0	0	0	0	0	0	100	100	0	100	100	0	0	0	100	0	100	0	0	0	0	0	0	0	100	0
X2484	0Neutral	TIR_MITE5	TIR_MITE	0.08	Background	upstream	Upstream	DownstreamGene	53.57	Background	Background	0	0	0	0	0	0	0	0	0	0	0	0	0	0	0	0	0	0	0	0	0	0	0	0	0	0	0	0	0	0	0	0	0	0	0	0	0	0
X26160	0Neutral	TIR_MITE6	TIR_MITE	0.08	Background	upstream	Upstream	DownstreamGene	106.41	Background	Background	46.88	0	0	0	0	0	0	0	0	0	0	0	0	0	0	0	0	0	0	0	0	0	100	100	0	100	0	100	0	0	100	100	100	0	0	100	0	0
X3268	0Neutral	TIR_MITE37	TIR_MITE	0.08	Background	upstream	Upstream	DownstreamGene	21.89	Background	Background	3.13	0	0	0	0	0	0	0	0	0	0	0	0	0	0	0	0	0	0	0	100	0	0	0	0	0	0	0	0	0	0	0	0	0	0	0	0	0
X9429	0Neutral	TIR_MITE35	TIR_MITE	0.08	Background	upstream	Upstream	DownstreamGene	63.44	Background	Background	3.13	0	0	0	0	0	0	0	0	0	0	0	0	0	0	0	0	0	0	0	0	0	0	0	0	0	0	0	0	0	0	0	0	0	0	0	0	0
X12903	0Neutral	TIR_MITE4	TIR_MITE	0.08	Background	upstream	Upstream	DownstreamGene	68.32	Background	Background	0	0	0	0	0	0	0	0	0	0	0	0	0	0	0	0	0	0	0	0	0	0	0	0	0	0	0	0	0	0	0	0	0	0	0	0	0	0
X11748	0Neutral	TIR_MITE4	TIR_MITE	0.08	Background	upstream	Upstream	DownstreamGene	51.53	Background	Background	9.38	0	0	0	0	0	0	0	0	0	0	0	0	0	0	0	0	0	0	0	0	0	0	100	0	0	0	0	0	0	0	0	0	0	0	0	0	0
X16818	0Neutral	TIR_MITE65	TIR_MITE	0.08	Background	upstream	Upstream	DownstreamGene	46.72	Background	Background	3.13	0	0	0	0	0	0	0	0	0	0	0	0	0	0	0	0	0	100	0	0	0	0	0	0	0	0	0	0	0	0	0	0	0	0	0	0	0
X1700	0Neutral	TIR_MITE5	TIR_MITE	0.08	Background	upstream	Upstream	DownstreamGene	95.23	Background	Background	3.13	0	0	0	0	0	0	0	0	0	0	0	0	0	0	0	0	0	0	0	0	0	0	0	0	0	0	0	0	0	0	0	0	0	0	100	0	0
X24629	0Neutral	TIR_MITE61	TIR_MITE	0.08	Background	upstream	Upstream	DownstreamGene	48.16	Background	Background	9.38	0	0	0	0	0	0	0	0	0	0	0	0	0	0	0	0	0	0	0	0	0	0	0	0	0	0	0	0	0	100	100	0	100	0	0	0	0
X24630	0Neutral	TIR_MITE61	TIR_MITE	0.08	Background	upstream	Upstream	DownstreamGene	47.2	Background	Background	3.13	0	0	0	0	0	0	0	0	0	0	0	0	0	0	0	0	0	0	0	0	0	0	0	0	0	0	0	0	0	0	0	0	0	100	0	0	0
X19318	0Neutral	TIR_MITE23	TIR_MITE	0.08	Background	upstream	Upstream	DownstreamGene	62.51	Background	Background	0	12.5	0	0	0	0	0	0	0	0	0	0	0	0	100	100	0	0	0	0	0	0	0	0	0	0	0	0	0	0	0	0	0	0	0	0	0	0
X16832	0Neutral	TIR_MITE15	TIR_MITE	0.08	Background	upstream	Upstream	DownstreamGene	32.23	Background	Background	3.13	12.5	0	0	0	0	0	0	0	0	0	0	0	0	0	100	100	0	0	0	0	0	0	0	0	0	0	0	0	0	0	0	0	0	0	0	0	0
X6235	0Neutral	TIR_MITE39	TIR_MITE	0.08	Background	upstream	Upstream	DownstreamGene	60.47	Background	Background	6.25	6.25	0	0	0	0	0	0	0	0	0	0	0	0	0	0	0	100	0	0	0	0	0	0	0	0	0	0	0	0	0	0	0	0	0	0	0	0
X22892	0Neutral	TIR_MITE44	TIR_MITE	0.08	Background	upstream	Upstream	DownstreamGene	57.97	Background	Background	0	6.25	0	0	0	0	100	0	0	0	0	0	0	0	0	0	0	0	0	0	0	0	0	0	0	0	0	0	0	0	0	0	0	0	0	0	0	0
X13371	0Neutral	TIR_MITE3	TIR_MITE	0.08	Background	upstream	Upstream	DownstreamGene	51.06	Background	Background	34.38	0	0	0	0	0	0	0	0	0	0	0	0	0	0	0	0	0	100	100	100	100	0	0	0	0	0	100	0	0	0	0	0	0	100	100	0	100
X1306	0Neutral	TIR_MITE7	TIR_MITE	0.08	Background	upstream	Upstream	DownstreamGene	54.3	Background	Background	15.63	0	0	0	0	0	0	0	0	0	0	0	0	0	0	0	0	0	0	0	100	100	0	0	0	0	0	0	0	0	0	0	0	0	100	0	0	0
X12902	0Neutral	TIR_MITE4	TIR_MITE	0.08	Background	upstream	Upstream	DownstreamGene	75.3	Background	Background	0	0	0	0	0	0	0	0	0	0	0	0	0	0	0	0	0	0	0	0	0	0	0	0	0	0	0	0	0	0	0	0	0	0	0	0	0	0
X20494	0Neutral	TIR_MITE79	TIR_MITE	0.08	Background	upstream	Upstream	DownstreamGene	32.05	Background	Background	40.63	0	0	0	0	0	0	0	0	0	0	0	0	0	0	0	0	0	0	0	0	100	100	0	0	0	100	0	100	0	100	0	0	0	100	100	0	100
X17380	0Neutral	TIR_MITE66	TIR_MITE	0.08	Background	upstream	Upstream	DownstreamGene	21.56	Background	Background	25	0	0	0	0	0	0	0	0	0	0	0	0	0	0	0	0	0	100	0	100	100	0	0	0	0	0	100	0	0	100	0	0	0	0	0	100	0
X15708	0Neutral	TIR_MITE64	TIR_MITE	0.08	Background	upstream	Upstream	DownstreamGene	46.77	Background	Background	15.63	0	0	0	0	0	0	0	0	0	0	0	0	0	0	0	0	0	0	100	100	0	0	0	0	0	0	0	0	0	0	0	0	0	0	100	0	0
X17707	0Neutral	TIR_MITE34	TIR_MITE	0.08	Background	upstream	Upstream	DownstreamGene	15.39	Background	Background	12.5	0	0	0	0	0	0	0	0	0	0	0	0	0	0	0	0	0	100	0	0	100	0	0	0	0	0	0	0	0	0	0	0	0	0	0	0	0
X9844	0Neutral	TIR_MITE40	TIR_MITE	0.08	Background	upstream	Upstream	DownstreamGene	27.39	Background	Background	6.25	0	0	0	0	0	0	0	0	0	0	0	0	0	0	0	0	0	0	0	0	0	0	0	0	0	0	0	0	0	0	0	0	0	0	100	100	0
X26295	0Neutral	TIR_MITE50	TIR_MITE	0.08	Background	upstream	Upstream	DownstreamGene	33.79	Background	Background	3.13	0	0	0	0	0	0	0	0	0	0	0	0	0	0	0	0	0	0	0	0	0	0	0	0	0	0	0	0	0	0	0	0	0	0	0	0	0
X22192	0Neutral	TIR_MITE8	TIR_MITE	0.08	Background	upstream	Upstream	DownstreamGene	97.02	Background	Background	6.25	0	0	0	0	0	0	0	0	0	0	0	0	0	0	0	0	0	0	0	0	0	0	0	0	0	100	0	100	0	0	0	0	0	0	0	0	0
X2346	balancing	TIR_MITE53	TIR_MITE	0.08	Background	upstream	Upstream	DownstreamGene	49.21	Background	Background	18.75	0	0	0	0	0	0	0	0	0	0	0	0	0	0	0	0	0	100	0	0	0	0	0	0	0	0	0	0	0	0	100	0	0	0	0	0	0
X2347	balancing	TIR_MITE53	TIR_MITE	0.08	Background	upstream	Upstream	DownstreamGene	49.24	Background	Background	18.75	0	0	0	0	0	0	0	0	0	0	0	0	0	0	0	0	0	100	0	0	0	0	0	0	0	0	0	0	0	0	100	0	0	0	0	0	0
X25171	balancing	TIR_MITE3	TIR_MITE	0.08	Background	upstream	Upstream	DownstreamGene	143.93	Background	Background	50	0	0	0	0	0	0	0	0	0	0	0	0	0	0	0	0	0	100	0	100	100	0	0	0	100	100	100	100	100	0	0	0	0	100	0	100	100
X6993	balancing	TIR_MITE15	TIR_MITE	0.08	Background	upstream	Upstream	DownstreamGene	47.85	Background	Background	28.13	6.25	0	0	0	0	0	0	0	0	0	0	0	0	0	0	0	100	0	0	100	0	0	100	100	100	0	0	0	0	0	0	100	0	0	0	0	0
X3205	divergent	TIR_MITE63	TIR_MITE	0.08	Background	upstream	Upstream	DownstreamGene	47.69	Background	Background	6.25	0	0	0	0	0	0	0	0	0	0	0	0	0	0	0	0	0	0	0	0	0	0	0	0	0	0	100	0	0	0	0	0	0	0	0	0	0
X13362	divergent	TIR_MITE66	TIR_MITE	0.08	Background	upstream	Upstream	DownstreamGene	46.41	Background	Background	21.88	18.75	0	0	0	0	0	0	0	0	0	0	0	0	100	100	0	100	0	0	100	0	100	0	100	100	100	0	100	100	0	0	0	0	0	0	0	0
X5663	divergent	TIR_MITE41	TIR_MITE	0.08	Background	upstream	Upstream	DownstreamGene	59.57	Background	Background	21.88	0	0	0	0	0	0	0	0	0	0	0	0	0	0	0	0	0	100	0	0	100	0	0	0	0	0	0	0	0	0	0	0	0	0	0	0	0
X8310	divergent	TIR_MITE25	TIR_MITE	0.08	Background	upstream	Upstream	DownstreamGene	22.07	Background	Background	6.25	0	0	0	0	0	0	0	0	0	0	0	0	0	0	0	0	0	0	0	0	0	0	0	0	0	100	0	100	0	0	0	0	0	0	0	0	0
X14308	0Neutral	TIR_MITE42	TIR_MITE	0.08	Background	upstream	Upstream	UpstreamGene	54.48	Background	Background	3.13	0	0	0	0	0	0	0	0	0	0	0	0	0	0	0	0	0	0	100	0	0	0	0	0	0	0	0	0	0	0	0	0	0	0	0	0	0
X15437	0Neutral	TIR_MITE23	TIR_MITE	0.08	Background	upstream	Upstream	UpstreamGene	39.99	Background	Background	3.13	0	0	0	0	0	0	0	0	0	0	0	0	0	0	0	0	0	0	0	0	0	0	0	0	0	0	0	0	0	0	0	0	0	0	0	0	0
X19100	0Neutral	TIR_MITE38	TIR_MITE	0.08	Background	upstream	Upstream	UpstreamGene	60.83	Background	Background	3.13	0	0	0	0	0	0	0	0	0	0	0	0	0	0	0	0	0	0	0	0	0	0	0	0	0	0	0	0	0	0	0	0	0	0	0	0	0
X15559	0Neutral	TIR_MITE20	TIR_MITE	0.08	Background	upstream	Upstream	UpstreamGene	75.28	Background	Background	15.63	12.5	0	0	0	0	0	0	0	0	0	0	0	0	100	100	0	0	100	100	100	0	0	0	0	100	0	0	0	0	0	0	0	0	0	0	0	100
X20026	0Neutral	TIR_MITE74	TIR_MITE	0.08	Background	upstream	Upstream	UpstreamGene	41.46	Background	Background	9.38	12.5	0	0	0	0	0	0	0	0	0	0	0	0	100	0	100	0	0	0	0	0	0	0	0	100	100	0	100	0	0	0	0	0	0	0	0	0
X1367	0Neutral	TIR_MITE33	TIR_MITE	0.08	Background	upstream	Upstream	UpstreamGene	52.29	Background	Background	3.13	0	0	0	0	0	0	0	0	0	0	0	0	0	0	0	0	0	0	0	0	0	100	0	0	0	0	0	0	0	0	0	0	0	0	0	0	0
X22661	0Neutral	TIR_MITE54	TIR_MITE	0.08	Background	upstream	Upstream	UpstreamGene	40.24	Background	Background	3.13	0	0	0	0	0	0	0	0	0	0	0	0	0	0	0	0	0	0	0	100	0	0	0	0	0	0	0	0	0	0	0	0	0	0	0	0	0
X8068	0Neutral	TIR_MITE17	TIR_MITE	0.08	Background	upstream	Upstream	UpstreamGene	48.12	Background	Background	12.5	0	0	0	0	0	0	0	0	0	0	0	0	0	0	0	0	0	0	0	0	0	0	0	0	0	0	0	0	0	0	0	0	100	100	0	100	100
X13010	0Neutral	TIR_MITE21	TIR_MITE	0.08	Background	upstream	Upstream	UpstreamGene	77.41	Background	Background	15.63	0	0	0	0	0	0	0	0	0	0	0	0	0	0	0	0	0	0	0	100	0	0	0	100	100	0	0	0	0	0	0	0	0	0	100	0	0
X20452	0Neutral	TIR_MITE11	TIR_MITE	0.08	Background	upstream	Upstream	UpstreamGene	41.57	Background	Background	6.25	0	0	0	0	0	0	0	0	0	0	0	0	0	0	0	0	0	0	0	0	0	0	0	0	0	0	0	0	0	0	0	0	0	0	0	0	0
X1362	0Neutral	TIR_MITE31	TIR_MITE	0.08	Background	upstream	Upstream	UpstreamGene	66.51	Background	Background	3.13	0	0	0	0	0	0	0	0	0	0	0	0	0	0	0	0	0	0	0	0	0	0	0	0	0	0	0	0	0	0	0	0	0	0	0	0	0
X3754	0Neutral	TIR_MITE19	TIR_MITE	0.08	Background	upstream	Upstream	UpstreamGene	78.55	Background	Background	25	6.25	0	0	0	0	0	0	0	0	0	0	0	0	100	0	0	0	100	100	100	0	0	0	0	100	0	100	0	0	0	0	0	0	0	0	0	0
X7092	0Neutral	TIR_MITE48	TIR_MITE	0.08	Background	upstream	Upstream	UpstreamGene	56.8	Background	Background	21.88	6.25	0	0	0	0	0	0	0	0	0	0	0	0	0	100	0	0	0	100	100	0	0	0	0	0	100	0	100	100	0	0	0	0	100	0	0	0
X15438	0Neutral	TIR_MITE23	TIR_MITE	0.08	Background	upstream	Upstream	UpstreamGene	39.95	Background	Background	6.25	6.25	0	0	0	0	100	0	0	0	0	0	0	0	0	0	0	0	0	0	0	0	0	100	0	0	0	0	0	0	0	0	0	0	0	0	0	0
X10449	0Neutral	TIR_MITE22	TIR_MITE	0.08	Background	upstream	Upstream	UpstreamGene	76.71	Background	Background	50	0	0	0	0	0	0	0	0	0	0	0	0	0	0	0	0	0	0	100	100	0	100	100	0	100	100	100	100	0	100	0	0	0	0	0	0	0
X25697	0Neutral	TIR_MITE51	TIR_MITE	0.08	Background	upstream	Upstream	UpstreamGene	51.5	Background	Background	34.38	0	0	0	0	0	0	0	0	0	0	0	0	0	0	0	0	0	0	0	100	0	0	0	100	0	0	0	0	100	100	0	100	0	0	0	0	0
X14644	0Neutral	TIR_MITE1	TIR_MITE	0.08	Background	upstream	Upstream	UpstreamGene	72.03	Background	Background	28.13	0	0	0	0	0	0	0	0	0	0	0	0	0	0	0	0	0	0	0	0	0	0	0	0	0	0	0	0	0	100	100	100	100	0	0	0	0
X1111	0Neutral	TIR_MITE4	TIR_MITE	0.08	Background	upstream	Upstream	UpstreamGene	132.33	Background	Background	12.5	0	0	0	0	0	0	0	0	0	0	0	0	0	0	0	0	0	0	0	0	0	0	0	0	0	0	0	0	0	100	0	100	100	0	0	0	0
X15418	0Neutral	TIR_MITE9	TIR_MITE	0.08	Background	upstream	Upstream	UpstreamGene	89.33	Background	Background	12.5	0	0	0	0	0	0	0	0	0	0	0	0	0	0	0	0	0	0	0	0	0	0	0	0	0	0	0	0	0	0	0	100	0	0	0	100	100
X15284	0Neutral	TIR_MITE26	TIR_MITE	0.08	Background	upstream	Upstream	UpstreamGene	60.37	Background	Background	6.25	0	0	0	0	0	0	0	0	0	0	0	0	0	0	0	0	0	0	0	0	0	0	0	0	0	0	0	0	0	0	0	0	0	0	100	100	0
X11712	0Neutral	TIR_MITE16	TIR_MITE	0.08	Background	upstream	Upstream	UpstreamGene	72.66	Background	Background	3.13	0	0	0	0	0	0	0	0	0	0	0	0	0	0	0	0	0	0	0	0	0	0	0	0	0	0	0	0	0	0	0	0	0	0	0	0	0
X11460	0Neutral	TIR_MITE6	TIR_MITE	0.08	Background	upstream	Upstream	UpstreamGene	69.85	Background	Background	3.13	0	0	0	0	0	0	0	0	0	0	0	0	0	0	0	0	0	0	0	0	0	0	0	0	0	0	0	0	0	0	0	0	0	0	0	0	0
X18397	0Neutral	TIR_MITE5	TIR_MITE	0.08	Background	upstream	Upstream	UpstreamGene	44.51	Background	Background	40.63	0	0	0	0	0	0	0	0	0	0	0	0	0	0	0	0	0	0	0	0	0	0	100	0	0	100	0	100	0	100	0	0	100	100	100	0	0
X7243	0Neutral	TIR_MITE67	TIR_MITE	0.08	Background	upstream	Upstream	UpstreamGene	32.19	Background	Background	18.75	0	0	0	0	0	0	0	0	0	0	0	0	0	0	0	0	0	0	0	100	0	0	0	0	0	0	0	0	0	0	0	0	0	0	0	0	0
X16589	0Neutral	TIR_MITE73	TIR_MITE	0.08	Background	upstream	Upstream	UpstreamGene	41.57	Background	Background	18.75	0	0	0	0	0	0	0	0	0	0	0	0	0	0	0	0	0	0	0	0	0	0	0	0	0	100	0	100	0	0	0	0	0	100	0	100	0
X25698	0Neutral	TIR_MITE51	TIR_MITE	0.08	Background	upstream	Upstream	UpstreamGene	26	Background	Background	9.38	0	0	0	0	0	0	0	0	0	0	0	0	0	0	0	0	0	0	0	0	0	0	0	100	0	0	0	0	0	0	0	0	0	0	0	0	0
X21457	0Neutral	TIR_MITE55	TIR_MITE	0.08	Background	upstream	Upstream	UpstreamGene	39.14	Background	Background	3.13	0	0	0	0	0	0	0	0	0	0	0	0	0	0	0	0	0	0	0	0	0	0	0	0	0	0	0	0	0	0	0	0	0	100	0	0	0
X10247	0Neutral	TIR_MITE2	TIR_MITE	0.08	Background	upstream	Upstream	UpstreamGene	148.43	Background	Background	3.13	0	0	0	0	0	0	0	0	0	0	0	0	0	0	0	0	0	0	0	0	0	0	0	0	0	0	0	0	0	0	0	0	0	0	0	0	0
X11623	0Neutral	TIR_MITE30	TIR_MITE	0.08	Background	upstream	Upstream	UpstreamGene	67.4	Background	Background	6.25	6.25	0	0	0	0	0	0	0	0	0	0	0	0	100	0	0	0	100	0	0	100	0	0	0	0	0	0	0	0	0	0	0	0	0	0	0	0
X4532	0Neutral	TIR_MITE1	TIR_MITE	0.08	Background	upstream	Upstream	UpstreamGene	137.05	Background	Background	18.75	0	0	0	0	0	0	0	0	0	0	0	0	0	0	0	0	0	0	0	0	0	0	0	0	0	100	0	100	0	0	0	0	0	100	0	0	0
X4533	0Neutral	TIR_MITE1	TIR_MITE	0.08	Background	upstream	Upstream	UpstreamGene	129.65	Background	Background	18.75	0	0	0	0	0	0	0	0	0	0	0	0	0	0	0	0	0	100	100	0	0	0	100	0	100	0	100	0	0	0	0	0	0	0	100	0	0
X16849	0Neutral	TIR_MITE49	TIR_MITE	0.08	Background	upstream	Upstream	UpstreamGene	56.8	Background	Background	6.25	0	0	0	0	0	0	0	0	0	0	0	0	0	0	0	0	0	0	0	0	0	0	0	0	0	0	0	0	0	0	0	100	100	0	0	0	0
X11462	0Neutral	TIR_MITE6	TIR_MITE	0.08	Background	upstream	Upstream	UpstreamGene	59.77	Background	Background	3.13	0	0	0	0	0	0	0	0	0	0	0	0	0	0	0	0	0	0	0	0	0	0	0	0	0	0	0	0	0	0	0	0	0	100	0	0	0
X11709	0Neutral	TIR_MITE16	TIR_MITE	0.08	Background	upstream	Upstream	UpstreamGene	80.77	Background	Background	3.13	0	0	0	0	0	0	0	0	0	0	0	0	0	0	0	0	0	100	0	0	0	0	0	0	0	0	0	0	0	0	0	0	0	0	0	0	0
X20245	balancing	TIR_MITE59	TIR_MITE	0.08	Background	upstream	Upstream	UpstreamGene	48.87	Background	Background	21.88	0	0	0	0	0	0	0	0	0	0	0	0	0	0	0	0	0	0	0	0	0	0	0	0	0	0	0	0	0	0	0	0	0	0	0	0	0
X20246	balancing	TIR_MITE59	TIR_MITE	0.08	Background	upstream	Upstream	UpstreamGene	48.9	Background	Background	21.88	0	0	0	0	0	0	0	0	0	0	0	0	0	0	0	0	0	0	0	0	0	0	0	0	0	0	0	0	0	0	0	0	0	0	0	0	0
X14868	divergent	TIR_MITE34	TIR_MITE	0.08	Background	upstream	Upstream	UpstreamGene	64.16	Background	Background	3.13	0	0	0	0	0	0	0	0	0	0	0	0	0	0	0	0	0	0	0	0	0	0	0	0	0	0	0	0	0	0	0	0	0	0	0	0	0
X20377	0Neutral	TRIM_LAR17	TRIM_LAR	0.1	Background	upstream	Upstream	WithinGene	38.25	Background	Background	12.5	0	0	0	0	0	0	0	0	0	0	0	0	0	0	0	0	0	0	0	0	0	0	100	0	0	0	0	0	0	100	0	0	0	100	0	0	0
X5100	0Neutral	TRIM_LAR3	TRIM_LAR	0.1	Background	upstream	Upstream	WithinGene	63.54	Background	Background	15.63	0	0	0	0	0	0	0	0	0	0	0	0	0	0	0	0	0	0	0	0	0	0	0	100	0	100	100	100	100	0	0	0	0	0	0	0	0
X25782	0Neutral	TRIM_LAR4	TRIM_LAR	0.1	Background	downstream	Downstream	DownstreamGene	44.09	Background	Background	28.13	12.5	0	0	0	100	0	0	0	0	0	0	0	0	0	0	0	100	100	0	0	100	0	100	0	0	100	0	100	100	0	0	0	100	0	0	0	0
X4546	0Neutral	TRIM_LAR4	TRIM_LAR	0.1	Background	downstream	Downstream	DownstreamGene	30.32	Background	Background	6.25	0	0	0	0	0	0	0	0	0	0	0	0	0	0	0	0	0	0	0	0	0	0	0	0	0	0	100	0	0	0	0	0	0	0	0	0	0
X10786	0Neutral	TRIM_LAR7	TRIM_LAR	0.1	Background	downstream	Downstream	DownstreamGene	97.16	Background	Background	43.75	0	0	0	0	0	0	0	0	0	0	0	0	0	0	0	0	0	0	0	100	0	0	0	100	100	100	0	100	100	100	0	0	0	0	0	100	100
X10836	0Neutral	TRIM_LAR7	TRIM_LAR	0.1	Background	downstream	Downstream	DownstreamGene	89.71	Background	Background	15.63	0	0	0	0	0	0	0	0	0	0	0	0	0	0	0	0	0	0	0	100	0	0	0	0	0	0	0	0	0	100	0	0	100	0	0	0	0
X22654	0Neutral	TRIM_LAR1	TRIM_LAR	0.1	Background	downstream	Downstream	DownstreamGene	90.38	Background	Background	0	0	0	0	0	0	0	0	0	0	0	0	0	0	0	0	0	0	0	0	0	0	0	0	0	0	0	0	0	0	0	0	0	0	0	0	0	0
X4434	balancing	TRIM_LAR14	TRIM_LAR	0.1	Background	downstream	Downstream	DownstreamGene	79.49	Background	Background	50	0	0	0	0	0	0	0	0	0	0	0	0	0	0	0	0	0	0	100	100	100	100	0	0	0	0	0	0	100	0	0	100	100	100	100	100	100
X1496	0Neutral	TRIM_LAR11	TRIM_LAR	0.1	Background	downstream	Downstream	UpstreamGene	94.18	Background	Background	3.13	0	0	0	0	0	0	0	0	0	0	0	0	0	0	0	0	0	0	0	0	0	0	0	0	0	0	0	0	0	0	0	0	0	0	0	100	0
X4461	0Neutral	TRIM_LAR7	TRIM_LAR	0.1	Background	downstream	Downstream	UpstreamGene	53.28	Background	Background	46.88	0	0	0	0	0	0	0	0	0	0	0	0	0	0	0	0	0	0	100	100	0	0	100	0	100	100	0	100	100	0	0	100	0	0	0	0	0
X1497	0Neutral	TRIM_LAR11	TRIM_LAR	0.1	Background	downstream	Downstream	UpstreamGene	94.16	Background	Background	25	0	0	0	0	0	0	0	0	0	0	0	0	0	0	0	0	0	100	100	100	100	100	0	0	0	0	0	0	0	0	0	0	0	100	0	0	100
X6342	0Neutral	TRIM_LAR4	TRIM_LAR	0.1	Background	downstream	Downstream	UpstreamGene	72.94	Background	Background	0	6.25	0	0	0	0	0	0	0	0	0	0	0	0	100	0	0	0	0	0	0	0	0	0	0	0	0	0	0	0	0	0	0	0	0	0	0	0
X6344	0Neutral	TRIM_LAR4	TRIM_LAR	0.1	Background	downstream	Downstream	UpstreamGene	91.66	Background	Background	25	0	0	0	0	0	0	0	0	0	0	0	0	0	0	0	0	0	0	0	0	0	0	100	0	0	0	0	0	0	100	0	0	0	0	100	100	0
X23680	0Neutral	TRIM_LAR9	TRIM_LAR	0.1	Background	downstream	Downstream	UpstreamGene	57.5	Background	Background	6.25	0	0	0	0	0	0	0	0	0	0	0	0	0	0	0	0	0	0	0	0	0	0	0	0	0	0	0	0	0	0	0	0	0	0	0	0	0
X4501	0Neutral	TRIM_LAR7	TRIM_LAR	0.1	Background	downstream	Downstream	UpstreamGene	48.21	Background	Background	6.25	0	0	0	0	0	0	0	0	0	0	0	0	0	0	0	0	0	0	0	0	0	0	0	0	0	100	0	100	0	0	0	0	0	0	0	0	0
X58	0Neutral	TRIM_LAR11	TRIM_LAR	0.1	Background	downstream	Downstream	UpstreamGene	91.08	Background	Background	37.5	6.25	0	100	0	0	0	0	0	0	0	0	0	0	0	0	0	0	0	100	100	100	0	0	0	0	100	100	100	0	0	100	100	100	0	0	0	0
X22501	0Neutral	TRIM_LAR4	TRIM_LAR	0.1	Background	downstream	Downstream	UpstreamGene	58.86	Background	Background	9.38	0	0	0	0	0	0	0	0	0	0	0	0	0	0	0	0	0	100	100	0	100	0	0	0	0	0	0	0	0	0	0	0	0	0	0	0	0
X21340	divergent	TRIM_LAR17	TRIM_LAR	0.1	Background	downstream	Downstream	UpstreamGene	34.83	Background	Background	31.25	0	0	0	0	0	0	0	0	0	0	0	0	0	0	0	0	0	0	0	0	0	0	100	100	100	0	100	0	0	100	0	0	0	0	0	0	0
X24528	divergent	TRIM_LAR7	TRIM_LAR	0.1	Background	downstream	Downstream	UpstreamGene	67.22	Background	Background	31.25	0	0	0	0	0	0	0	0	0	0	0	0	0	0	0	0	0	100	0	0	0	100	0	100	100	100	0	100	0	0	0	0	0	0	100	0	0
X14990	divergent	TRIM_LAR14	TRIM_LAR	0.1	Background	downstream	Downstream	UpstreamGene	68.51	Background	Background	28.13	0	0	0	0	0	0	0	0	0	0	0	0	0	0	0	0	0	0	100	0	0	0	100	0	100	100	100	100	0	0	0	100	0	0	0	0	0
X14601	divergent	TRIM_LAR2	TRIM_LAR	0.1	Background	downstream	Downstream	UpstreamGene	49.42	Background	Background	0	0	0	0	0	0	0	0	0	0	0	0	0	0	0	0	0	0	0	0	0	0	0	0	0	0	0	0	0	0	0	0	0	0	0	0	0	0
X22586	0Neutral	TRIM_LAR4	TRIM_LAR	0.1	Background	downstream	Downstream	WithinGene	35.1	Background	Background	3.13	0	0	0	0	0	0	0	0	0	0	0	0	0	0	0	0	0	0	0	0	0	0	0	0	0	0	0	0	0	0	0	0	0	0	0	0	0
X12068	0Neutral	TRIM_LAR12	TRIM_LAR	0.1	Background	downstream	Downstream	WithinGene	33.21	Background	Background	3.13	6.25	0	0	0	0	0	0	100	0	0	0	0	0	0	0	0	0	0	0	0	0	0	0	100	0	0	0	0	0	0	0	0	0	0	0	0	0
X12064	balancing	TRIM_LAR12	TRIM_LAR	0.1	Background	downstream	Downstream	WithinGene	32.39	Background	Background	25	6.25	0	0	0	0	0	0	100	0	0	0	0	0	0	0	0	0	0	0	100	0	0	0	100	100	100	0	100	0	0	0	0	0	0	0	0	0
X8545	0Neutral	TRIM_LAR7	TRIM_LAR	0.1	Background	upstream	Upstream	DownstreamGene	36.69	Background	Background	0	6.25	0	0	0	0	100	0	0	0	0	0	0	0	0	0	0	0	0	0	0	0	0	0	0	0	0	0	0	0	0	0	0	0	0	0	0	0
X26119	0Neutral	TRIM_LAR7	TRIM_LAR	0.1	Background	upstream	Upstream	DownstreamGene	75.76	Background	Background	15.63	12.5	100	0	0	100	0	0	0	0	0	0	0	0	0	0	0	0	0	0	0	0	0	0	0	0	0	0	0	0	100	0	0	0	0	100	0	100
X19491	0Neutral	TRIM_LAR7	TRIM_LAR	0.1	Background	upstream	Upstream	DownstreamGene	31.45	Background	Background	9.38	0	0	0	0	0	0	0	0	0	0	0	0	0	0	0	0	0	0	0	0	0	0	0	0	0	100	100	100	0	0	0	0	0	0	0	0	0
X19492	0Neutral	TRIM_LAR7	TRIM_LAR	0.1	Background	upstream	Upstream	DownstreamGene	31.5	Background	Background	21.88	6.25	0	0	0	0	0	0	0	0	0	0	0	0	100	0	0	0	0	0	0	0	0	0	0	0	100	100	100	0	100	0	0	100	0	0	0	0
X14781	0Neutral	TRIM_LAR7	TRIM_LAR	0.1	Background	upstream	Upstream	DownstreamGene	34.21	Background	Background	0	6.25	0	0	0	0	0	0	0	0	0	0	0	0	100	0	0	0	0	0	0	0	0	0	0	0	0	0	0	0	0	0	0	0	0	0	0	0
X7399	0Neutral	TRIM_LAR7	TRIM_LAR	0.1	Background	upstream	Upstream	DownstreamGene	73.26	Background	Background	0	0	0	0	0	0	0	0	0	0	0	0	0	0	0	0	0	0	0	0	0	0	0	0	0	0	0	0	0	0	0	0	0	0	0	0	0	0
X661	0Neutral	TRIM_LAR7	TRIM_LAR	0.1	Background	upstream	Upstream	DownstreamGene	37.68	Background	Background	6.25	0	0	0	0	0	0	0	0	0	0	0	0	0	0	0	0	0	0	0	0	0	0	0	0	0	0	0	0	0	0	0	0	0	0	0	0	0
X6169	0Neutral	TRIM_LAR7	TRIM_LAR	0.1	Background	upstream	Upstream	DownstreamGene	47.19	Background	Background	0	0	0	0	0	0	0	0	0	0	0	0	0	0	0	0	0	0	0	0	0	0	0	0	0	0	0	0	0	0	0	0	0	0	0	0	0	0
X13012	divergent	TRIM_LAR6	TRIM_LAR	0.1	Background	upstream	Upstream	DownstreamGene	82.98	Background	Background	0	0	0	0	0	0	0	0	0	0	0	0	0	0	0	0	0	0	0	0	0	0	0	0	0	0	0	0	0	0	0	0	0	0	0	0	0	0
X12731	0Neutral	TRIM_LAR7	TRIM_LAR	0.1	Background	upstream	Upstream	UpstreamGene	82.34	Background	Background	40.63	12.5	0	0	0	0	0	0	0	0	0	0	0	0	100	100	0	0	100	0	0	0	0	100	100	100	100	0	100	0	0	0	0	0	0	100	0	0
X12617	0Neutral	TRIM_LAR3	TRIM_LAR	0.1	Background	upstream	Upstream	UpstreamGene	50.01	Background	Background	0	0	0	0	0	0	0	0	0	0	0	0	0	0	0	0	0	0	0	0	0	0	0	0	0	0	0	0	0	0	0	0	0	0	0	0	0	0
X5566	0Neutral	TRIM_LAR1	TRIM_LAR	0.1	Background	upstream	Upstream	UpstreamGene	109.96	Background	Background	28.13	0	0	0	0	0	0	0	0	0	0	0	0	0	0	0	0	0	100	0	0	100	0	0	0	0	0	0	0	0	0	0	0	0	100	100	100	0
X6123	0Neutral	TRIM_LAR8	TRIM_LAR	0.1	Background	upstream	Upstream	UpstreamGene	65.68	Background	Background	6.25	0	0	0	0	0	0	0	0	0	0	0	0	0	0	0	0	0	0	0	0	0	0	0	0	0	0	0	0	0	0	0	0	0	0	0	0	0
X17658	0Neutral	TRIM_LAR10	TRIM_LAR	0.1	Background	upstream	Upstream	UpstreamGene	51.94	Background	Background	3.13	0	0	0	0	0	0	0	0	0	0	0	0	0	0	0	0	0	0	0	0	0	0	0	0	0	0	0	0	0	0	0	0	0	0	0	0	0
X4174	0Neutral	TRIM_LAR13	TRIM_LAR	0.1	Background	upstream	Upstream	UpstreamGene	57.25	Background	Background	3.13	0	0	0	0	0	0	0	0	0	0	0	0	0	0	0	0	0	0	0	0	0	0	0	0	0	0	0	0	0	0	0	0	0	0	0	0	100
X793	0Neutral	TRIM_LAR15	TRIM_LAR	0.1	Background	upstream	Upstream	UpstreamGene	53.89	Background	Background	3.13	0	0	0	0	0	0	0	0	0	0	0	0	0	0	0	0	0	0	0	0	0	0	0	0	0	0	0	0	0	0	0	0	0	0	0	0	0
[truncated: 12 more columns]
