# Supplementary material for: Transposable elements maintain genome-wide heterozygosity in inbred populations
Source: Nat Commun. 2022 Nov 17;13:7022. doi: 10.1038/s41467-022-34795-4 (PMC9672359; doi:10.1038/s41467-022-34795-4)
Supplement: Supplementary file 14 — Source Data [file 41467_2022_34795_MOESM14_ESM.zip › HOMHET_Eur.txt]

SNP	Chromosome	Position	Superfamily	Sense	SqrtDist	Outlier	TE_Effect	Ardal3_1	Ardal4_1	Berg1_1	Berg2_1	Bovra3_1	Bovra4_1	CoylesM26_1	CoylesM30_1	Fagrif1_1	Fagrif2_1	Fagrif3_1	Hamn2_1	Hamn3_1	Laer1_1	Laer2_1	Laer4_1	Nots3_1	Nots4_1	NyidN1_1	NyidN3_1	NyidS2_1	NyidS3_1	Saebo2_1	Saebo3_1	SandF2_1	SandF3_1	SandF4_1	SandT3_1	SandT4_1	Sjov2_1	Sjov3_1	Skag1_1	Skag3_1	Skag4_1	Spit1_1	Spit4_1	berg3_1	BadVos16_1	BadVos6_1	VeldF11_1	VeldF15_1	VeldF25_1
X148	1	1084128	CACTA	Upstream	50.52722039	Neutral	Background	0	0	0	0	0	0	0	0	0	0	0	0	0	0	0	0	0	0	0	0	0	0	0	0	0	0	0	0	0	0	0	0	0	0	0	0	0	0	0	0	0	100
X181	1	11056944	CACTA	Upstream	67.05221846	Neutral	Background	0	100	0	0	0	0	0	0	0	100	100	0	0	100	0	0	0	0	100	100	0	100	0	0	0	0	0	0	100	0	0	0	0	0	0	0	0	100	0	0	0	100
X503	1	12324207	CACTA	Upstream	22.09072203	Neutral	Background	0	0	0	0	0	0	0	0	0	0	0	0	0	0	0	0	0	0	0	0	0	0	0	0	0	0	0	0	0	0	0	0	0	0	0	0	0	100	100	0	0	0
X517	1	12362188	CACTA	Downstream	16.21727474	Neutral	Background	0	0	0	0	0	0	0	0	0	0	0	0	0	0	0	0	0	0	0	0	0	0	0	0	0	0	0	0	0	0	0	0	0	0	0	0	0	100	100	0	0	0
X623	1	12792550	CACTA	Downstream	26.81417536	Neutral	Background	0	0	0	0	0	0	0	0	0	0	0	0	0	0	0	0	0	0	0	0	0	0	0	0	0	0	0	0	0	0	0	0	0	0	100	0	0	0	0	0	0	0
X624	1	12792408	CACTA	Downstream	26.87005769	Neutral	Background	0	0	0	0	0	0	0	0	0	0	0	0	0	0	0	0	0	0	0	0	0	0	0	0	0	0	0	0	0	0	0	0	0	0	0	0	0	0	0	100	100	0
X646	1	12965461	CACTA	Upstream	64.42049363	Neutral	Background	0	0	0	0	0	0	0	0	0	0	0	0	0	0	0	0	0	0	0	0	0	0	0	0	0	0	0	0	0	0	0	0	0	0	0	0	0	0	100	0	0	100
X786	1	135734	CACTA	Downstream	90.47651629	Neutral	Background	0	0	0	0	0	0	0	0	0	0	0	0	0	0	0	0	0	0	0	0	0	0	0	0	0	0	0	0	0	0	0	0	0	0	0	0	0	0	0	0	0	100
X1209	1	16684942	CACTA	Upstream	33.80828301	Neutral	Background	0	0	0	0	0	0	0	0	0	0	0	0	0	0	0	0	0	0	0	0	0	0	0	0	0	0	0	0	0	0	0	0	0	0	0	0	0	0	0	0	0	100
X1260	1	17312670	CACTA	Downstream	11.70469991	Neutral	Background	0	0	0	0	100	0	0	0	0	0	0	0	0	100	0	100	0	0	0	0	0	0	0	0	0	0	0	0	0	0	0	0	0	0	0	0	0	0	0	100	100	100
X1430	1	2091457	CACTA	Upstream	49.13247399	Neutral	Background	0	0	0	0	0	0	0	0	0	100	100	0	0	0	0	0	0	0	100	100	0	0	0	0	0	0	0	0	0	0	0	0	0	0	0	0	0	0	0	0	0	0
X1431	1	2092878	CACTA	Upstream	61.66036004	Balancing	Background	0	0	0	0	0	0	0	0	0	100	100	0	0	0	0	0	0	0	100	100	0	0	0	0	0	0	0	0	0	0	0	0	0	0	0	0	0	0	0	0	0	0
X1439	1	2104471	CACTA	Upstream	124.4146294	Balancing	Background	0	0	0	0	0	0	0	0	0	0	0	100	100	0	0	0	0	0	0	0	0	100	0	100	100	100	0	0	0	0	100	0	0	0	0	0	100	0	0	0	0	100
X1540	1	22335634	CACTA	Downstream	40.16217126	Balancing	Background	0	0	100	0	0	0	0	0	0	0	0	0	100	0	100	100	0	100	100	100	0	100	0	0	100	0	100	0	100	100	0	0	0	100	0	0	0	0	0	0	0	0
X1663	1	23570092	CACTA	TE	0	Neutral	Background	0	0	0	0	0	0	0	0	0	100	0	0	0	0	0	0	0	0	0	0	0	100	0	0	0	0	0	0	0	0	0	0	0	0	0	0	0	0	0	0	0	0
X1883	1	24926802	CACTA	Downstream	23.23790008	Balancing	Background	0	0	0	100	0	0	0	100	0	0	0	0	0	0	0	0	100	0	0	0	0	0	100	100	0	0	0	0	100	0	0	100	0	0	100	0	0	0	0	0	0	100
X1884	1	24926891	CACTA	Downstream	23.04343724	Balancing	Background	0	0	0	0	100	0	0	0	0	100	0	0	0	0	0	0	0	0	0	0	0	0	100	100	100	0	0	100	100	0	0	0	0	0	100	100	0	100	100	0	0	0
X2177	1	2685976	CACTA	Downstream	59.67411499	Neutral	Background	0	0	0	100	0	0	100	0	0	0	0	0	0	0	100	0	0	0	0	0	100	0	100	0	0	100	100	0	0	0	0	0	100	100	0	100	0	100	0	100	100	100
X2178	1	2685807	CACTA	Downstream	59.69924623	Neutral	Background	0	0	0	0	0	0	0	0	0	0	0	0	0	0	100	0	0	0	0	0	0	0	100	0	0	0	0	0	0	0	0	0	0	0	0	100	0	0	0	0	0	0
X2308	1	27828482	CACTA	Upstream	27.03701167	Balancing	Background	0	0	0	0	0	0	0	0	0	0	0	0	0	0	0	0	0	0	0	0	0	0	0	0	0	0	0	0	0	0	0	0	0	0	0	0	0	0	100	0	0	0
X2389	1	28271461	CACTA	Upstream	47.5604878	Neutral	Background	0	0	0	0	0	0	0	0	0	0	0	0	0	0	0	0	0	0	0	0	0	0	0	0	0	0	0	0	0	0	100	0	0	0	0	0	0	0	0	0	0	0
X2390	1	28271339	CACTA	Upstream	47.59201614	Neutral	Background	0	0	0	0	0	0	0	0	0	0	0	0	0	0	0	0	0	0	0	0	0	0	0	0	0	0	0	0	0	0	0	0	0	0	0	0	0	0	0	100	100	0
X3359	1	4537631	CACTA	Downstream	15.09966887	Neutral	Background	0	0	0	0	0	0	0	0	0	0	0	0	0	0	0	0	0	0	0	0	0	0	0	0	0	0	0	0	0	0	0	0	0	0	0	0	0	0	100	0	0	0
X3402	1	4697348	CACTA	Upstream	37.2424489	Balancing	Background	0	0	0	0	0	0	0	0	0	0	0	0	0	0	0	0	0	0	0	0	0	0	0	0	0	0	0	0	0	0	0	0	0	0	0	100	0	0	0	100	100	0
X3403	1	4697278	CACTA	Upstream	37.20215048	Divergent	Background	0	0	0	100	0	0	0	0	0	0	0	0	0	0	0	0	100	100	0	0	0	0	0	0	0	0	0	0	0	0	100	100	0	0	0	0	0	0	0	0	0	0
X3433	1	486101	CACTA	Downstream	5.477225575	Divergent	Background	0	0	0	0	0	0	0	0	0	0	0	0	0	0	0	0	0	0	0	0	0	0	0	0	0	0	0	0	0	0	0	0	0	0	0	0	0	100	0	0	0	0
X3665	1	5977231	CACTA	Downstream	41.03656906	Neutral	Background	0	0	0	0	0	0	0	0	0	0	0	0	0	0	0	0	0	0	0	0	0	0	0	100	0	0	0	0	0	0	0	0	0	0	0	0	0	0	0	0	0	0
X3666	1	5977117	CACTA	Downstream	41	Neutral	Background	100	100	0	0	0	0	0	0	0	0	0	0	0	0	0	0	0	0	0	0	0	0	0	0	0	0	100	0	0	0	0	0	0	0	0	0	0	0	0	0	0	0
X3672	1	6005950	CACTA	Upstream	58.6600375	Neutral	Background	0	0	0	0	0	0	0	0	0	0	0	0	0	0	0	0	0	0	0	0	0	0	0	0	0	0	0	0	0	0	0	0	0	0	0	0	0	0	0	0	0	0
X3692	1	6063256	CACTA	Upstream	58.00862005	Neutral	Background	0	0	100	0	0	0	0	0	0	0	0	100	0	0	0	0	100	100	0	0	0	0	0	0	0	0	0	0	0	100	0	100	0	100	0	0	100	0	0	0	0	0
X4491	1	8561904	CACTA	Upstream	30.757113	Balancing	Background	0	0	0	0	0	100	0	0	0	0	0	100	100	100	100	0	0	100	0	0	0	0	100	0	0	0	0	0	0	100	0	0	0	100	100	0	0	0	0	100	100	0
X4492	1	8561844	CACTA	Upstream	30.8058436	Neutral	Background	0	0	100	0	0	100	0	0	0	0	0	100	100	100	100	0	0	100	0	0	0	0	100	0	0	0	0	0	0	100	0	0	0	100	100	0	0	0	0	0	0	0
X4620	1	8967593	CACTA	Downstream	70.77428912	Neutral	Background	0	0	0	0	0	0	100	100	0	0	0	0	0	0	0	0	0	0	0	0	0	0	0	0	0	0	0	0	0	0	0	0	0	0	0	0	0	0	0	0	0	0
X4621	1	8968604	CACTA	Downstream	64	Neutral	Background	0	0	0	0	0	0	0	0	0	0	0	0	0	0	0	0	0	0	0	0	0	0	0	0	0	0	0	0	0	0	0	0	0	0	100	0	0	0	0	0	0	0
X4623	1	8972796	CACTA	Upstream	6.244997998	Neutral	Background	0	0	0	0	0	0	0	0	0	0	0	0	0	0	0	0	0	0	0	0	0	0	0	0	0	0	0	0	0	0	0	0	0	0	0	0	0	0	0	0	0	0
X4624	1	8972736	CACTA	Upstream	6.480740698	Neutral	Background	0	0	0	0	0	0	100	0	0	0	0	0	0	0	0	0	0	0	0	0	0	0	0	0	0	0	0	0	0	0	0	0	0	0	0	0	0	0	0	0	0	0
X4686	1	9228897	CACTA	Downstream	51.28352562	Neutral	Background	0	0	100	0	100	100	0	0	100	100	100	0	0	100	100	0	0	100	0	0	100	0	100	0	100	100	0	0	0	0	100	100	0	100	100	0	0	100	100	100	100	0
X4831	1	9932677	CACTA	Downstream	48.80573737	Neutral	Background	0	0	0	0	0	0	0	0	0	0	0	0	0	0	0	0	0	0	0	0	0	0	0	0	0	0	0	0	0	0	0	0	0	0	0	0	0	0	0	0	0	0
X6168	2	17885828	CACTA	Downstream	20.0748599	Balancing	Background	0	0	0	0	0	0	0	100	100	0	100	0	0	100	100	100	0	0	100	100	100	100	0	100	0	0	0	100	0	0	0	0	0	0	100	0	0	0	0	0	0	0
X6662	2	2408937	CACTA	Upstream	40.07492982	Neutral	Background	0	0	100	100	0	100	0	100	0	0	0	100	0	0	0	100	0	0	0	100	100	0	0	0	100	0	0	0	100	0	0	100	0	0	0	100	0	100	0	0	0	0
X6884	2	3958587	CACTA	TE	0	Neutral	Background	0	0	100	0	0	0	0	0	0	0	0	0	0	0	0	0	0	0	0	0	0	0	0	0	0	0	0	0	0	0	0	0	0	0	0	0	0	0	0	0	0	0
X6906	2	407221	CACTA	Upstream	46.33573135	Neutral	Background	0	0	100	0	100	100	0	0	0	0	0	0	0	0	0	0	100	0	0	0	0	0	100	0	0	0	0	100	100	100	100	0	0	0	100	0	100	0	100	100	100	0
X6963	2	4553476	CACTA	Upstream	40.79215611	Neutral	Background	0	0	0	0	0	0	100	0	0	0	0	0	0	0	0	0	0	0	0	0	0	0	0	0	0	0	0	0	0	0	0	0	0	0	0	0	0	0	0	0	0	0
X7104	2	772148	CACTA	Upstream	44.24929378	Divergent	Background	100	0	0	0	100	0	0	0	100	100	0	0	0	100	100	0	0	0	100	0	0	0	100	100	0	100	100	0	0	100	0	0	0	100	0	0	0	100	0	0	0	0
X7453	3	11205276	CACTA	Downstream	33.40658618	Divergent	Background	0	0	0	100	0	0	0	100	0	100	0	0	0	0	100	0	100	100	100	0	0	0	0	100	0	0	0	0	0	0	0	100	0	0	0	0	0	0	0	0	0	0
X7698	3	13575119	CACTA	Upstream	22.04540769	Neutral	Background	0	0	0	0	0	0	0	0	0	0	0	0	0	0	0	0	0	0	0	0	0	0	0	0	0	0	0	0	0	0	0	0	0	0	0	0	0	0	0	0	0	100
X7701	3	13575879	CACTA	Upstream	33.37663854	Neutral	Background	0	0	0	0	0	0	0	0	0	0	0	0	0	0	100	100	0	0	0	0	0	0	100	0	0	0	0	0	0	0	0	0	0	0	100	100	0	0	0	0	0	0
X7770	3	14256084	CACTA	Downstream	41.10960958	Neutral	Background	0	0	0	0	0	0	100	100	0	0	0	0	0	0	0	0	0	0	0	0	0	0	0	0	0	0	0	0	0	0	0	0	0	0	0	0	0	0	0	0	0	0
X7921	3	1588537	CACTA	Downstream	38.92300091	Neutral	Background	100	0	0	100	0	0	0	0	0	0	0	100	100	100	0	0	100	100	0	0	0	0	0	0	0	0	0	0	0	100	0	0	0	0	0	100	100	0	0	0	0	0
X7956	3	1678728	CACTA	Downstream	76.89603371	Neutral	Background	0	0	0	0	0	0	0	0	0	0	0	0	0	0	0	0	0	0	0	0	0	0	0	0	0	0	0	0	0	0	0	0	0	0	0	0	0	0	0	100	100	0
X8104	3	18708949	CACTA	Upstream	11.74734012	Neutral	Background	0	0	0	0	0	0	0	0	0	0	0	0	0	0	0	0	0	0	0	0	0	0	0	0	0	0	0	0	0	0	0	0	0	0	0	0	0	0	100	0	0	0
X8170	3	19564326	CACTA	Downstream	52.20153254	Neutral	Background	0	0	0	0	0	0	0	0	0	0	0	0	0	0	0	0	0	0	0	0	0	0	0	0	0	0	0	0	0	0	0	0	0	0	0	0	0	100	100	100	100	100
X8343	3	21010502	CACTA	TE	0	Divergent	Background	0	0	0	0	0	0	0	0	0	0	0	0	0	0	0	0	0	0	0	0	0	0	0	0	0	0	0	0	0	0	0	0	0	0	0	0	0	0	0	0	0	0
X8753	3	23874129	CACTA	Upstream	9.591663047	Neutral	Background	0	0	0	0	0	0	0	0	0	0	0	0	0	0	0	0	0	0	0	100	100	100	0	0	100	0	0	0	0	0	0	0	0	0	0	0	0	0	100	0	0	0
X9201	3	371771	CACTA	Upstream	29.41088234	Neutral	Background	0	0	0	0	0	0	0	0	0	0	0	0	0	0	0	0	0	0	0	0	0	0	0	0	0	0	0	0	0	0	0	0	0	0	0	0	0	0	0	0	0	100
X9414	3	4310396	CACTA	Downstream	63.99218702	Neutral	Background	0	0	0	0	0	0	0	0	0	0	0	0	0	100	0	0	0	0	0	0	0	0	0	0	0	0	0	0	0	0	100	0	100	0	0	0	100	0	0	0	0	0
X9426	3	434911	CACTA	Downstream	38.96151948	Neutral	Background	0	0	0	0	0	0	0	0	0	0	0	0	0	0	0	100	0	0	0	0	0	0	0	0	0	0	0	0	0	0	0	0	0	0	0	0	0	0	0	0	0	0
X9458	3	4529916	CACTA	Downstream	35.9722115	Balancing	Background	0	0	0	0	0	0	100	0	0	0	0	0	0	0	0	0	0	0	0	0	0	0	0	0	0	0	0	0	0	0	0	0	0	0	0	0	0	0	0	0	0	0
X9507	3	4809681	CACTA	TE	0	Neutral	Background	0	0	0	0	0	0	0	0	0	0	0	0	0	0	0	0	0	100	0	0	0	0	0	0	0	0	0	0	0	0	0	0	0	0	0	0	0	0	0	0	0	0
X9610	3	5065617	CACTA	Downstream	76.41334962	Neutral	Background	0	0	100	0	100	0	0	100	0	0	100	0	0	0	0	100	100	0	0	0	0	0	100	100	100	100	0	100	100	0	0	0	100	0	0	0	100	0	0	100	100	100
X9611	3	5066109	CACTA	Downstream	73.95944835	Neutral	Background	0	0	0	0	0	0	0	0	0	0	0	0	0	0	0	0	0	0	0	0	0	0	0	0	0	0	0	0	0	0	0	0	0	0	0	0	0	0	0	100	100	0
X9612	3	5070887	CACTA	Downstream	25.17935662	Neutral	Background	0	0	0	0	0	0	0	0	0	0	0	0	0	0	0	0	0	0	100	100	100	0	0	0	0	0	0	100	100	0	0	0	0	0	0	0	0	0	0	0	0	0
X9704	3	5277679	CACTA	Upstream	32.75667871	Neutral	Background	0	0	100	0	0	0	0	0	0	0	0	0	0	0	0	0	0	0	0	0	0	0	0	0	0	0	0	0	0	0	0	0	0	0	0	0	0	0	0	0	0	0
X9919	3	6028503	CACTA	Upstream	3.31662479	Neutral	Background	0	0	0	0	0	0	0	0	0	0	0	0	0	0	0	0	0	0	0	0	0	0	0	0	0	0	0	0	0	0	100	0	0	0	0	0	0	0	0	0	0	0
X9920	3	6029048	CACTA	Upstream	21.51743479	Neutral	Background	0	0	0	0	0	0	100	100	0	0	0	0	0	0	100	0	0	0	100	0	0	100	0	0	0	0	0	0	0	0	100	100	0	0	0	0	0	0	0	100	100	0
X9922	3	6032273	CACTA	Upstream	60.7289058	Divergent	Background	0	0	0	0	0	0	0	0	0	0	0	0	0	0	0	0	0	0	0	0	0	0	0	0	0	0	0	0	0	0	0	0	0	0	0	0	0	100	0	0	0	0
X9923	3	6032202	CACTA	Upstream	60.75360072	Neutral	Background	0	0	0	0	0	0	0	0	0	0	0	0	0	0	0	0	0	0	0	0	0	0	0	0	0	0	0	0	0	0	0	100	0	0	0	0	0	0	0	0	0	0
X9926	3	6036216	CACTA	Upstream	87.4814266	Divergent	Background	0	0	0	0	0	0	0	0	0	0	0	0	0	0	0	0	0	0	0	0	0	0	0	0	0	0	0	0	0	0	0	0	0	0	0	0	0	100	0	0	0	0
X10153	3	673403	CACTA	Upstream	9.273618495	Neutral	Background	0	0	0	0	0	0	0	0	0	100	0	0	0	0	0	0	0	0	0	0	0	0	0	0	0	0	0	100	0	0	0	0	0	0	0	0	0	0	0	0	0	0
X10165	3	6759238	CACTA	Upstream	51.33225107	Neutral	Background	0	0	0	0	0	0	0	0	100	100	100	0	0	0	0	0	0	0	0	100	0	0	0	0	100	100	100	0	0	0	0	0	0	0	0	0	0	0	0	0	0	0
X10767	3	9299884	CACTA	Downstream	26.15339366	Neutral	Background	0	0	0	0	0	0	0	0	0	0	0	0	0	0	0	0	0	0	0	0	0	0	0	0	0	0	0	0	0	0	0	0	0	0	0	0	0	0	100	0	0	0
X11066	4	11584953	CACTA	Upstream	53.82378656	Neutral	Background	0	0	0	0	0	0	0	0	0	0	0	0	0	0	0	0	0	0	0	0	0	0	0	0	0	0	0	0	0	0	0	0	0	0	0	0	0	0	0	100	100	0
X11170	4	12778532	CACTA	Downstream	55.74943946	Divergent	Background	0	0	0	0	0	0	0	0	0	0	0	0	0	0	0	0	0	0	0	0	0	0	0	0	0	0	0	0	0	0	0	0	0	0	0	0	0	0	0	100	100	0
X11334	4	14259830	CACTA	Downstream	37.77565354	Neutral	Background	0	0	0	0	0	100	100	100	0	0	100	0	0	0	0	0	0	0	0	0	0	0	0	0	0	0	100	0	0	0	0	0	0	0	0	0	0	0	0	0	0	0
X11732	4	15942729	CACTA	Downstream	64.41273166	Neutral	Background	0	0	0	0	0	0	0	0	0	0	0	0	0	0	0	0	0	0	0	0	0	0	0	0	0	0	0	0	0	0	0	0	0	0	0	0	0	0	0	0	0	0
X11746	4	15991568	CACTA	Upstream	57.64546817	Divergent	Background	100	0	0	100	0	100	0	0	0	100	0	0	0	100	100	0	100	100	0	0	0	0	0	0	0	0	0	0	0	100	100	100	100	0	0	100	100	0	0	0	0	0
X11907	4	16632706	CACTA	Upstream	81.71903083	Neutral	Background	100	0	0	0	0	0	0	100	100	100	0	0	0	100	0	0	0	0	0	100	100	100	0	0	0	0	0	0	100	100	0	0	0	0	0	0	100	100	0	0	0	0
X11910	4	16636172	CACTA	Upstream	56.98245344	Neutral	Background	0	0	0	0	0	0	100	100	0	0	0	0	0	0	100	0	0	0	0	0	0	0	0	0	0	0	0	0	0	100	0	0	0	0	0	0	100	0	0	0	0	0
X11933	4	16706933	CACTA	Downstream	68.46897107	Neutral	Background	0	0	0	0	0	0	0	0	0	0	0	0	0	0	0	0	0	0	0	0	0	0	0	0	0	0	0	0	0	0	0	0	0	0	0	0	0	0	0	100	100	0
X12354	4	18865919	CACTA	Upstream	67.06713055	Neutral	Background	0	0	0	0	0	0	0	0	100	0	0	100	100	100	0	0	100	100	100	0	0	0	0	0	0	0	0	0	0	0	0	0	100	0	0	0	100	0	0	0	0	0
X12549	4	19747440	CACTA	Upstream	52.61178575	Neutral	Background	0	0	0	0	0	0	100	0	0	0	0	0	0	0	0	0	0	0	0	0	0	0	0	0	0	0	0	0	0	0	0	0	0	0	0	0	0	0	0	0	0	0
X12639	4	20073717	CACTA	Downstream	37.13488926	Neutral	Background	0	0	0	0	0	0	100	100	0	0	0	0	0	0	0	0	0	0	0	0	0	0	0	0	0	0	0	0	0	0	0	0	0	0	0	0	0	0	0	100	100	100
X12642	4	20081435	CACTA	Downstream	78.80989786	Neutral	Background	0	0	0	0	0	0	0	100	0	0	0	0	0	0	0	0	0	0	0	0	0	0	0	0	0	0	0	0	0	0	0	0	0	0	0	0	0	0	0	0	0	0
X12666	4	20228367	CACTA	Downstream	50.54700782	Neutral	Background	0	0	0	0	0	0	0	0	0	0	0	0	0	0	0	0	0	0	0	0	0	0	0	0	0	0	0	0	0	0	0	100	0	100	0	0	0	0	100	0	0	0
X12777	4	20631354	CACTA	Downstream	37.73592453	Neutral	Background	0	0	0	0	0	0	0	0	0	0	0	0	0	0	0	0	100	0	0	0	0	0	0	0	0	0	0	0	0	0	0	100	0	0	0	0	0	0	0	0	0	0
X13281	4	22810662	CACTA	Upstream	33.43650699	Neutral	Background	100	0	0	0	0	0	100	0	0	100	100	0	0	0	0	0	0	100	100	100	0	100	100	0	100	0	0	100	0	0	0	0	0	100	100	0	0	100	0	0	0	0
X13364	4	23131324	CACTA	Downstream	42.93017587	Divergent	Background	0	0	0	0	0	0	0	0	0	0	0	0	0	0	0	0	0	0	0	0	0	0	0	0	0	0	0	0	0	0	0	0	0	0	0	0	0	0	0	0	0	100
X13483	4	2722975	CACTA	Downstream	14.96662955	Neutral	Background	0	0	100	0	0	100	0	0	0	0	0	0	0	0	0	0	0	0	100	0	0	100	0	0	0	0	0	0	0	0	0	0	0	0	0	100	0	0	0	0	0	0
X13691	4	4931827	CACTA	Upstream	63.92964883	Divergent	Background	0	0	0	0	0	100	0	0	0	0	0	0	0	0	0	100	0	0	0	0	0	0	0	0	0	0	0	0	0	0	0	0	0	0	100	0	0	0	0	0	0	0
X13788	4	6327802	CACTA	Upstream	58.30094339	Neutral	Background	0	0	0	0	0	0	0	0	0	0	0	0	0	0	0	0	0	0	0	0	100	0	0	0	0	0	0	0	0	0	0	0	0	0	0	0	0	0	0	0	0	0
X14469	5	14338756	CACTA	Upstream	63.0634601	Neutral	Background	0	0	0	0	0	0	0	100	100	0	0	0	0	0	100	0	0	0	0	0	100	100	0	0	100	0	0	100	0	0	0	0	0	0	0	0	0	0	0	100	100	100
X14472	5	14390846	CACTA	Downstream	46.73328578	Divergent	Background	0	0	0	0	0	0	0	0	0	0	0	0	0	0	0	0	0	0	0	0	0	0	0	0	0	0	0	0	0	0	0	0	0	0	0	0	0	0	0	0	0	0
X14568	5	15018618	CACTA	Upstream	37.6696164	Balancing	Background	100	100	0	0	0	0	0	0	0	0	0	0	0	0	0	0	0	0	0	0	0	0	0	0	0	0	100	0	0	0	0	0	0	0	0	0	0	0	0	0	0	0
X14685	5	15564358	CACTA	Upstream	45.31004304	Balancing	Background	0	0	0	0	0	0	0	0	0	0	0	0	0	0	0	0	0	0	0	0	0	0	0	0	0	0	0	0	0	0	0	0	0	0	0	0	0	0	0	0	0	0
X14686	5	15566780	CACTA	Downstream	17.05872211	Balancing	Background	100	0	100	100	100	0	100	0	0	0	100	0	100	0	0	0	0	0	100	100	100	100	100	100	100	0	0	0	0	0	100	0	100	0	0	0	0	0	0	0	0	0
X14687	5	15567929	CACTA	Downstream	37.50999867	Neutral	Background	0	0	100	100	0	0	0	0	0	0	0	0	100	0	100	100	0	0	0	0	0	0	0	0	0	0	0	0	0	0	100	0	0	0	0	0	0	100	0	0	0	0
X15151	5	17308641	CACTA	Downstream	44.50842617	Divergent	Background	0	0	0	0	0	0	0	0	0	0	0	0	0	0	0	0	0	0	0	100	100	0	0	0	0	100	100	0	0	0	0	0	0	0	0	0	0	0	0	0	0	100
X15360	5	18168311	CACTA	Upstream	60.32412453	Neutral	Background	0	0	0	0	0	0	0	0	0	0	0	0	0	0	0	0	0	0	0	0	0	0	0	0	0	0	0	0	0	0	0	0	0	0	0	0	0	0	0	0	0	0
X15364	5	18173407	CACTA	Downstream	36.60601044	Neutral	Background	0	0	100	100	0	0	0	0	0	0	0	0	0	0	100	0	0	0	0	0	0	0	0	100	0	0	0	0	0	0	0	0	0	0	0	0	100	0	0	0	0	0
X15495	5	18746765	CACTA	Upstream	73.90534487	Neutral	Background	0	0	0	0	0	0	0	0	0	0	0	0	0	0	0	0	0	0	0	0	0	0	0	0	0	0	0	0	0	0	0	0	0	0	0	0	0	0	0	100	100	0
X15497	5	18749407	CACTA	Upstream	53.35728629	Balancing	Background	0	0	0	100	0	0	0	0	0	0	0	0	0	0	0	0	0	0	0	0	0	0	0	0	0	0	0	0	0	0	0	0	0	0	0	0	0	0	0	0	0	0
X15593	5	19150371	CACTA	Upstream	10.39230485	Neutral	Background	0	0	0	0	0	0	0	0	0	0	0	0	0	0	0	0	0	0	0	0	100	0	0	0	0	0	0	0	0	0	0	0	0	0	0	0	0	0	0	0	0	0
X15670	5	19462199	CACTA	Downstream	57.76677246	Neutral	Background	0	0	0	0	0	0	0	0	0	0	0	0	0	0	0	0	0	0	0	0	0	0	0	0	0	0	0	0	0	0	0	0	0	0	0	0	0	100	0	0	0	0
X15916	5	20459390	CACTA	Downstream	51.17616633	Neutral	Background	0	0	0	0	0	0	0	0	0	0	0	100	0	0	0	0	0	0	0	0	0	0	0	0	0	0	0	0	0	0	0	0	0	0	0	0	0	0	0	0	0	0
X15927	5	20487542	CACTA	Upstream	40.49691346	Neutral	Background	0	0	0	0	100	0	0	0	0	0	100	0	0	0	0	0	0	0	0	100	0	100	0	0	0	0	0	0	0	0	0	0	0	100	100	100	0	0	0	0	0	0
X16005	5	20951728	CACTA	Upstream	73.70888685	Neutral	Background	0	100	0	0	0	100	0	0	0	0	0	100	0	0	0	100	0	0	0	0	0	0	0	0	0	0	0	0	0	100	0	0	0	100	0	0	100	0	0	0	0	0
X16362	5	4652922	CACTA	Upstream	64.21837743	Neutral	Background	100	0	0	0	0	0	0	0	100	0	0	0	0	0	0	0	0	100	100	0	100	0	0	100	0	0	0	100	0	0	100	0	0	0	0	100	0	0	0	0	0	0
X16373	5	4773337	CACTA	Downstream	29.25747768	Neutral	Background	0	0	0	0	0	100	0	0	0	0	0	0	0	0	0	0	0	100	0	0	0	0	0	0	0	0	0	0	0	0	100	0	0	0	0	0	0	0	0	0	0	100
X16553	5	994258	CACTA	TE	0	Neutral	Background	0	0	0	0	0	0	0	0	0	0	0	0	0	0	0	0	0	0	0	0	0	0	0	0	0	0	0	0	0	0	0	0	0	0	0	0	0	100	0	0	0	0
X16674	6	10527496	CACTA	Upstream	55.69560126	Neutral	Background	0	0	0	0	0	0	0	0	0	0	0	100	0	0	0	0	0	0	0	0	0	0	0	0	0	0	0	0	0	0	0	0	0	0	0	0	0	0	0	0	0	0
X16791	6	11059634	CACTA	Upstream	60.99180273	Divergent	Background	0	0	0	0	0	0	0	0	0	0	0	0	0	0	0	0	0	0	0	0	0	0	0	0	0	0	0	0	0	0	0	0	0	0	0	0	0	0	0	0	0	100
X17089	6	13343429	CACTA	Downstream	76.66811593	Divergent	Background	0	0	0	0	0	0	0	0	0	0	0	0	0	0	0	0	0	0	0	0	0	0	0	0	0	0	0	0	0	0	0	0	0	0	0	0	0	0	0	0	0	100
X17100	6	1335441	CACTA	Downstream	54.32310742	Balancing	Background	0	0	0	0	0	0	0	0	0	0	0	0	0	0	0	0	0	0	0	0	0	0	0	0	0	0	0	0	0	0	0	0	0	0	0	0	0	0	0	0	0	100
X17101	6	1339819	CACTA	Upstream	38.37968212	Neutral	Background	0	0	0	0	0	0	0	0	0	0	0	0	0	0	0	0	0	0	0	0	0	0	0	0	0	0	0	0	0	0	0	0	0	0	0	0	0	0	0	100	100	0
X17102	6	1340281	CACTA	Upstream	41.90465368	Neutral	Background	0	0	0	0	0	0	100	0	0	0	0	100	0	0	0	0	100	100	0	0	0	0	0	0	0	0	100	100	0	100	100	100	0	0	0	0	100	0	0	0	0	0
X17109	6	1352246	CACTA	Downstream	27.5317998	Divergent	Background	0	0	0	0	0	0	0	0	0	0	0	0	0	0	100	100	0	100	0	100	0	100	100	0	0	0	0	100	0	100	100	0	0	0	100	0	100	0	0	0	0	0
X17230	6	1530953	CACTA	Upstream	26.81417536	Neutral	Background	0	0	0	0	0	0	0	0	0	0	0	0	0	0	0	0	0	0	0	0	0	0	0	0	0	0	0	0	0	0	0	0	0	0	0	0	0	100	100	0	0	0
X17232	6	1536858	CACTA	Downstream	22.3159136	Divergent	Background	0	0	0	0	0	0	0	0	0	0	0	0	0	0	0	0	0	0	0	0	0	0	0	0	0	0	0	0	0	0	0	0	0	0	0	0	0	0	0	0	0	100
X17558	6	20426520	CACTA	Downstream	64.62197769	Divergent	Background	0	0	0	0	0	0	0	0	0	0	0	0	0	0	0	0	0	0	0	0	0	0	0	0	0	0	0	0	0	0	0	0	0	0	0	0	0	0	0	100	100	100
X17617	6	2087251	CACTA	Downstream	58.30094339	Balancing	Background	0	0	0	0	0	0	100	0	0	0	0	0	0	0	0	0	0	0	0	0	0	0	0	0	0	0	0	0	0	0	0	0	0	0	0	0	0	0	0	0	0	0
X17685	6	21378848	CACTA	Upstream	55.75840744	Divergent	Background	0	0	100	100	0	100	100	0	0	0	0	0	0	0	0	100	0	0	0	0	0	0	100	0	0	0	0	0	0	100	100	0	0	0	0	0	0	100	0	0	0	0
X17773	6	2200613	CACTA	Upstream	51.89412298	Neutral	Background	0	0	0	0	0	100	0	0	100	100	0	0	0	0	0	100	100	0	100	0	0	0	0	0	0	0	0	100	100	100	100	100	0	100	0	100	0	0	0	0	0	0
X17781	6	22083319	CACTA	Upstream	44.01136217	Neutral	Background	0	0	0	0	0	0	0	0	0	0	0	0	0	0	0	0	0	0	0	0	0	0	0	0	0	0	0	0	0	0	0	0	0	0	0	0	0	100	100	0	0	0
X18271	6	24545523	CACTA	Downstream	89.60468738	Neutral	Background	0	0	0	0	0	0	0	0	100	100	0	0	0	0	0	0	0	0	0	0	100	0	0	0	0	0	0	0	0	0	0	0	0	0	0	0	0	0	100	0	0	0
X18589	6	3135817	CACTA	Downstream	47.47630988	Neutral	Background	100	100	0	0	100	100	0	0	0	0	0	0	0	100	100	100	0	0	0	100	0	0	0	0	0	100	0	0	0	0	0	0	0	0	0	100	0	100	0	0	0	0
X18590	6	3135769	CACTA	Downstream	47.50789408	Neutral	Background	0	0	100	0	0	0	0	0	0	0	0	0	0	0	0	0	0	0	0	0	0	0	0	0	0	0	0	0	0	0	0	0	0	0	0	0	0	0	0	0	0	0
X18721	6	3623606	CACTA	Upstream	23.74868417	Neutral	Background	0	0	0	100	0	0	0	0	0	0	0	0	0	0	0	0	0	0	0	0	0	0	0	0	0	0	0	0	0	0	0	0	0	0	0	0	0	0	0	0	0	0
X19009	6	4806112	CACTA	Upstream	21.47091055	Neutral	Background	0	100	0	0	0	0	0	100	0	0	0	0	0	0	0	100	100	100	0	0	0	0	0	0	0	0	0	0	0	0	0	0	0	100	0	0	0	0	0	0	0	0
X19268	6	5559258	CACTA	Downstream	36	Neutral	Background	100	0	0	0	0	0	0	0	0	0	0	0	0	0	100	0	0	0	0	0	100	0	100	0	0	0	0	0	0	0	0	0	0	0	100	100	0	0	0	0	0	0
X19730	6	7082664	CACTA	Upstream	57.10516614	Neutral	Background	0	0	0	0	0	0	0	0	0	0	0	0	0	0	0	0	0	0	0	0	0	0	0	0	0	0	0	0	0	0	0	0	0	0	0	0	0	0	0	0	0	100
X19748	6	7187589	CACTA	Downstream	107.8007421	Neutral	Background	0	0	0	0	0	0	0	0	0	0	0	0	0	0	0	0	0	0	0	0	0	0	0	0	0	0	0	0	0	0	0	0	0	0	0	0	0	0	0	0	0	0
X19963	6	7911755	CACTA	Downstream	6.557438524	Neutral	Background	0	0	0	0	0	0	0	0	0	0	0	0	0	0	0	0	100	0	0	0	0	0	0	0	0	0	0	0	0	0	0	0	0	0	0	0	0	0	0	0	0	0
X20084	6	841127	CACTA	Upstream	78.37091297	Neutral	Background	0	0	0	0	0	0	0	0	0	0	0	0	0	0	0	0	0	0	0	0	0	0	0	0	0	0	0	0	0	0	0	0	0	0	0	0	0	0	100	0	0	100
X20255	6	9124511	CACTA	Upstream	28.61817604	Neutral	Background	0	100	100	0	0	0	100	0	0	0	0	0	0	0	0	0	100	0	0	0	0	0	0	0	0	0	0	0	0	100	100	0	100	0	0	0	0	0	100	0	0	0
X20263	6	9151342	CACTA	Upstream	54.40588203	Neutral	Background	0	0	0	0	0	0	0	0	0	0	0	0	0	0	0	0	0	0	0	0	0	0	0	0	0	0	0	0	0	0	0	0	0	0	0	0	0	0	0	0	0	100
X20264	6	9151239	CACTA	Upstream	54.4334456	Neutral	Background	0	0	100	0	0	0	0	0	0	0	0	0	0	0	0	0	0	0	0	0	0	0	0	0	0	0	0	0	0	0	0	0	0	0	0	0	0	0	0	0	0	0
X20541	7	10471184	CACTA	Downstream	26.83281573	Neutral	Background	0	0	0	0	0	0	0	0	0	0	0	0	0	100	100	100	0	0	0	0	0	0	0	0	0	0	0	0	0	0	0	0	100	0	0	0	0	0	0	0	0	0
X21398	7	18194509	CACTA	Upstream	59.99166609	Neutral	Background	0	0	0	0	0	0	0	100	0	0	0	0	0	0	0	0	0	0	0	0	0	0	0	0	0	0	0	0	0	0	0	0	0	0	0	0	0	0	0	0	0	0
X21399	7	18194404	CACTA	Upstream	60.01666435	Neutral	Background	0	0	0	0	0	0	0	0	0	0	0	0	0	0	0	100	0	0	0	0	0	0	0	0	0	0	0	0	0	0	0	0	0	0	0	0	0	0	0	0	0	0
X21530	7	19333725	CACTA	Upstream	38.76854395	Balancing	Background	0	0	0	0	0	0	0	0	0	0	0	0	0	0	0	0	0	0	0	0	0	0	0	0	0	0	0	0	0	0	0	0	0	0	0	0	0	100	100	0	0	100
X21820	7	2177605	CACTA	Downstream	78.98734076	Neutral	Background	0	0	0	0	0	0	0	0	0	0	0	0	0	0	0	0	0	0	0	0	0	0	0	0	0	0	0	0	0	0	0	0	0	0	0	0	0	0	100	100	100	100
X21843	7	2184954	CACTA	Upstream	31.09662361	Neutral	Background	0	0	0	0	0	0	0	0	0	0	0	0	0	0	0	0	0	0	0	0	0	0	0	0	0	0	0	0	0	0	0	0	0	0	0	0	0	0	0	100	100	100
X22043	7	23934035	CACTA	Downstream	39.57271787	Divergent	Background	0	0	0	0	0	0	100	100	0	0	0	0	0	0	0	0	0	0	100	100	0	0	0	0	0	0	0	100	0	0	0	0	0	0	0	0	0	100	100	0	0	0
X22140	7	2618668	CACTA	Downstream	58.16356248	Balancing	Background	100	0	100	0	0	100	0	0	0	0	100	0	0	0	0	0	100	0	100	0	100	0	100	0	0	0	0	0	100	0	0	0	0	0	0	0	0	0	0	100	100	0
X22144	7	2686230	CACTA	Downstream	72.36711961	Neutral	Background	0	0	0	0	100	0	0	0	0	0	0	0	0	0	0	0	0	0	0	0	0	0	0	0	0	0	0	0	0	0	0	0	0	0	0	0	0	0	0	0	0	0
X22417	7	3645291	CACTA	Upstream	25.96150997	Neutral	Background	0	0	0	0	0	0	0	100	100	100	0	0	0	0	0	0	0	100	0	0	0	0	100	0	0	100	0	0	100	100	0	100	100	100	100	0	0	0	0	100	100	0
X22511	7	3842046	CACTA	Upstream	113.0928822	Neutral	Background	0	0	0	0	0	0	0	0	0	0	100	0	0	0	0	0	0	0	0	100	0	100	0	0	0	100	0	0	0	0	0	0	0	0	0	0	0	0	0	100	100	0
X22512	7	3842283	CACTA	Upstream	113.7453296	Neutral	Background	100	100	0	100	0	0	0	0	0	0	0	0	0	0	0	0	0	0	100	0	100	0	100	0	100	100	0	0	0	100	0	100	100	0	100	100	0	0	100	0	0	0
X22700	7	4495716	CACTA	Upstream	118.4103036	Balancing	Background	0	0	0	0	0	0	0	0	0	0	0	0	0	0	0	0	0	0	0	0	0	0	0	0	100	0	0	0	100	0	0	0	0	0	0	0	0	0	0	0	0	0
X22918	7	5493696	CACTA	Downstream	86.3539229	Neutral	Background	0	0	0	0	0	0	0	0	0	0	0	0	0	0	0	0	0	0	0	0	0	0	0	0	0	0	0	0	0	0	0	0	0	0	0	0	0	0	0	0	0	0
X23094	7	6063125	CACTA	Downstream	31.41655614	Neutral	Background	0	0	0	0	0	0	100	100	0	0	100	0	0	100	0	0	0	0	0	100	100	100	100	0	0	0	0	0	0	0	0	0	0	0	0	0	0	0	0	100	100	100
X23097	7	6067079	CACTA	Upstream	51.26402247	Neutral	Background	0	0	0	0	0	0	0	0	0	0	0	0	0	0	0	0	0	0	0	0	0	0	0	0	0	0	0	0	0	0	0	0	0	0	0	0	0	100	0	0	0	0
X23098	7	6066916	CACTA	Upstream	51.29327441	Neutral	Background	0	0	0	0	0	0	100	0	0	100	0	0	0	0	0	0	0	0	0	100	0	0	0	0	0	0	0	100	100	0	100	0	0	0	0	0	0	0	0	100	100	0
X23304	7	6845341	CACTA	Upstream	54.47935389	Neutral	Background	0	0	0	0	0	0	0	0	0	0	0	0	0	0	0	0	0	0	0	0	0	0	0	0	0	0	0	0	0	0	0	0	0	0	0	0	0	0	0	100	100	0
X23400	7	7271814	CACTA	Downstream	49.07137659	Neutral	Background	0	0	0	0	0	0	0	0	0	0	0	0	0	0	0	0	0	0	0	0	0	0	0	0	0	0	0	0	0	0	0	0	0	0	0	0	0	0	100	0	0	0
X23401	7	7271740	CACTA	Downstream	49.04079934	Neutral	Background	0	0	0	0	0	0	0	0	0	0	0	0	0	0	0	0	0	0	0	0	0	0	100	0	0	0	0	0	0	0	0	0	0	0	0	0	0	0	0	0	0	0
X23411	7	7304564	CACTA	Upstream	51.8748494	Neutral	Background	0	0	0	0	0	0	0	0	0	0	0	0	0	0	0	0	0	0	0	0	0	0	0	0	0	0	0	0	0	0	100	0	0	0	0	0	0	0	0	0	0	0
X23524	7	7694180	CACTA	Upstream	13.82027496	Neutral	Background	0	0	0	0	0	0	0	0	0	0	0	0	0	0	0	0	0	0	0	0	100	0	0	0	0	100	0	0	0	0	0	0	0	0	0	0	0	100	0	0	0	100
X23539	7	7731017	CACTA	Downstream	22.69361144	Divergent	Background	0	0	100	0	100	100	0	0	0	0	0	0	100	100	0	100	100	0	0	0	0	0	0	0	0	0	0	0	0	100	0	100	0	0	0	0	0	100	100	100	100	0
X24145	8	12365368	CACTA	Upstream	29.71531592	Neutral	Background	0	0	0	0	0	0	0	0	0	0	0	0	0	0	0	0	0	0	0	0	0	0	0	0	0	0	0	0	0	0	0	0	0	0	0	0	0	0	100	0	0	0
X24655	8	15768247	CACTA	Upstream	34.23448554	Divergent	Background	0	0	0	0	0	0	0	0	0	100	0	0	0	0	0	0	0	0	0	0	100	0	0	0	0	100	100	100	100	0	0	0	0	0	0	0	0	0	0	0	0	0
X24657	8	15770201	CACTA	Downstream	24.2693222	Neutral	Background	0	0	0	0	0	0	0	0	0	0	0	0	0	0	0	0	0	0	0	0	0	0	0	0	0	0	0	0	0	0	0	100	100	0	0	0	0	100	100	0	0	0
X24787	8	16695093	CACTA	Upstream	58.75372329	Neutral	Background	0	100	0	0	0	0	0	0	0	0	0	0	0	0	0	0	0	0	0	0	0	0	0	100	0	0	0	0	0	0	0	0	0	100	0	0	0	0	0	0	0	0
X24788	8	16695015	CACTA	Upstream	58.72818744	Neutral	Background	0	0	0	0	0	0	100	0	0	0	0	100	0	0	0	0	0	0	100	100	100	0	0	0	100	0	0	100	0	0	0	100	100	100	0	0	0	0	0	0	0	0
X24940	8	17377046	CACTA	Downstream	31.54362059	Neutral	Background	0	0	0	0	0	0	0	0	0	0	0	0	0	0	0	0	0	0	0	0	0	100	0	0	100	100	100	0	0	0	0	0	0	0	0	0	0	0	0	0	0	0
X24941	8	17376987	CACTA	Downstream	31.4960315	Neutral	Background	100	100	0	0	100	0	0	100	0	0	0	0	0	0	0	0	0	100	0	0	0	100	100	100	100	0	0	0	0	0	100	0	0	0	0	0	100	100	0	100	100	100
X25211	8	18692484	CACTA	Upstream	56.95612346	Neutral	Background	0	0	0	0	0	0	0	0	0	0	0	0	0	0	100	0	0	0	0	0	0	0	0	0	0	0	0	0	0	0	0	0	0	0	0	0	0	0	0	0	0	0
X25213	8	18695005	CACTA	Upstream	26.55183609	Neutral	Background	100	0	0	0	0	0	0	0	0	0	0	0	0	100	100	100	0	100	0	0	0	0	0	0	0	0	0	0	100	0	0	0	100	0	0	0	0	0	0	0	0	0
X25497	8	20070388	CACTA	TE	0	Neutral	Background	0	0	100	0	100	0	100	100	100	100	100	0	100	0	0	0	100	0	0	100	0	0	100	100	0	100	0	100	0	0	0	0	0	0	0	0	100	0	0	0	0	0
X25557	8	20265573	CACTA	Downstream	31.79622619	Neutral	Background	0	0	0	0	0	0	0	0	0	0	0	0	0	0	0	100	0	0	0	0	0	0	0	0	0	0	0	0	0	0	0	0	0	0	0	0	0	0	0	0	0	0
X25767	8	21038372	CACTA	Downstream	41.1703777	Neutral	Background	0	0	0	0	0	0	0	0	0	0	0	0	0	0	0	0	0	0	0	0	0	0	0	0	0	0	0	0	0	0	0	0	0	0	0	0	0	0	0	0	0	100
X25859	8	21323339	CACTA	Upstream	74.55199528	Neutral	Background	0	0	0	0	0	0	0	0	0	0	0	0	0	0	0	0	0	0	0	0	0	0	0	0	0	0	0	0	0	0	0	100	0	0	0	0	0	0	0	0	0	0
X26093	8	22365664	CACTA	Downstream	108.59558	Balancing	Background	0	0	0	0	0	0	0	0	0	100	100	0	0	0	0	0	0	0	0	0	0	0	0	0	0	0	0	0	0	0	0	0	0	0	0	0	0	0	0	0	0	0
X26178	8	22813904	CACTA	Downstream	37.84177586	Balancing	Background	100	100	100	0	0	0	0	0	0	0	0	0	100	100	100	0	0	100	0	0	0	0	100	100	100	0	0	100	0	0	100	0	0	0	0	0	0	100	0	0	0	0
X26179	8	22813852	CACTA	Downstream	37.88139385	Balancing	Background	0	0	100	0	0	0	0	0	0	0	0	0	0	0	0	100	0	0	0	0	0	0	0	0	0	0	0	0	0	0	0	0	0	0	0	0	0	0	0	0	0	0
X26215	8	22928721	CACTA	Downstream	20.37154879	Balancing	Background	0	0	0	0	0	0	0	0	0	0	0	0	100	0	0	0	0	0	0	0	0	0	0	0	0	0	0	0	0	0	0	0	0	0	0	0	0	0	0	0	0	0
X26431	8	515160	CACTA	Upstream	53.47896783	Balancing	Background	0	0	0	0	0	0	0	0	0	0	0	0	0	0	0	0	0	0	0	0	0	0	0	0	0	0	0	0	0	0	0	0	0	0	0	0	0	0	0	0	0	0
X26434	8	516841	CACTA	Upstream	35.83294573	Balancing	Background	0	0	0	0	0	0	0	0	0	0	0	0	0	0	0	0	0	0	0	0	0	0	0	0	0	0	0	0	0	0	0	0	0	0	0	0	0	0	0	0	0	0
X26517	8	6589751	CACTA	Downstream	55.21775077	Divergent	Background	0	0	0	0	0	0	100	0	0	0	0	0	0	0	0	0	0	0	0	0	0	0	0	0	0	0	0	0	0	0	0	0	0	0	0	0	0	0	0	0	0	0
X93	1	1043615	Copia	Downstream	92.8116372	Neutral	CopiaHarbinger	0	0	0	0	0	0	0	0	0	0	0	0	0	0	0	0	0	0	0	0	0	0	0	0	0	0	0	0	0	0	0	0	0	0	0	0	0	0	0	0	0	100
X122	1	10665626	Copia	Downstream	57.0876519	Neutral	CopiaHarbinger	0	0	0	0	100	0	0	0	100	100	100	0	0	0	0	0	0	100	0	0	100	100	0	0	100	0	100	100	0	100	0	0	0	0	0	100	0	0	0	0	0	100
X173	1	11009991	Copia	Downstream	29.79932885	Neutral	CopiaHarbinger	0	0	0	0	0	0	0	100	0	100	100	0	0	0	0	0	0	0	0	0	0	0	0	0	0	0	0	0	0	0	0	0	0	100	0	100	100	0	100	0	0	100
X174	1	11009952	Copia	Downstream	29.74894956	Neutral	CopiaHarbinger	0	0	0	0	0	0	0	100	0	100	100	0	0	0	0	0	0	0	0	0	0	0	0	0	0	0	0	0	0	0	0	0	0	0	0	100	100	100	0	0	0	0
X397	1	11958555	Copia	Downstream	113.0751962	Balancing	CopiaHarbinger	0	0	0	0	0	0	0	0	0	100	0	0	0	0	0	0	0	0	0	100	0	0	0	0	0	0	0	100	100	0	0	0	0	0	0	0	0	0	0	0	0	0
X407	1	11990863	Copia	Upstream	59.69924623	Neutral	CopiaHarbinger	0	0	0	0	0	100	100	0	100	100	100	100	0	100	100	100	100	100	100	100	100	100	100	100	100	100	100	100	100	100	100	100	0	0	100	0	0	100	100	0	0	0
X429	1	12030409	Copia	Upstream	46.44351408	Neutral	CopiaHarbinger	0	0	0	0	0	100	0	0	0	0	0	0	0	100	0	0	0	0	100	100	100	0	0	0	0	0	0	0	0	0	0	0	0	0	0	0	0	0	0	0	0	0
X761	1	13471439	Copia	Downstream	29.47880595	Neutral	CopiaHarbinger	0	0	0	0	0	0	0	0	0	0	0	0	0	0	0	0	0	0	0	0	0	0	0	0	0	0	0	0	0	0	0	0	0	0	0	0	0	100	0	0	0	100
X788	1	13574854	Copia	Upstream	44.77722635	Neutral	CopiaHarbinger	0	0	0	100	0	0	0	0	0	0	0	0	100	0	0	0	0	0	0	0	0	0	0	0	0	0	0	0	0	0	100	0	0	0	0	0	0	0	0	0	0	100
X814	1	13719709	Copia	Upstream	14.89966443	Neutral	CopiaHarbinger	0	100	100	100	100	0	100	0	0	100	100	0	0	100	0	100	0	100	0	0	0	100	0	0	0	0	100	100	0	100	0	0	0	0	0	100	0	0	0	0	0	0
X817	1	13722896	Copia	Downstream	46.5295605	Neutral	CopiaHarbinger	0	0	0	0	0	0	0	0	0	0	0	0	0	0	0	0	0	0	0	0	0	0	0	0	0	0	0	0	0	0	0	0	0	0	0	0	0	100	100	0	0	0
X824	1	13743758	Copia	Upstream	86.90224393	Balancing	CopiaHarbinger	100	0	100	100	100	100	100	0	0	0	0	0	0	0	0	0	0	0	0	0	0	0	100	0	0	0	0	0	0	0	0	0	0	0	0	0	100	0	0	0	0	0
X927	1	14562654	Copia	Downstream	34.20526275	Balancing	CopiaHarbinger	0	0	100	0	100	100	0	0	100	0	100	100	0	0	0	0	100	0	0	0	0	0	100	0	100	0	0	0	100	0	100	100	0	100	0	0	100	0	100	0	0	100
X948	1	14685855	Copia	Downstream	22.75961335	Balancing	CopiaHarbinger	0	0	0	0	100	100	0	100	100	100	100	0	0	0	0	0	0	0	0	100	0	0	0	0	100	0	100	0	0	0	0	0	0	0	0	100	0	100	100	0	0	0
X1104	1	16007990	Copia	Upstream	21.77154106	Neutral	CopiaHarbinger	0	0	0	0	0	0	0	0	0	0	0	0	0	0	0	0	0	0	0	0	0	0	0	0	0	0	0	0	0	0	0	0	0	0	0	0	0	0	100	0	0	0
X1258	1	1729893	Copia	Downstream	78.65748534	Neutral	CopiaHarbinger	0	0	0	0	0	0	0	0	0	0	0	0	0	0	0	0	0	0	0	0	0	0	0	0	0	0	0	0	0	0	0	0	0	0	0	0	0	0	0	100	100	0
X1259	1	1729823	Copia	Downstream	78.67655305	Balancing	CopiaHarbinger	0	0	0	100	100	0	0	0	100	0	0	0	0	0	100	100	100	0	100	100	0	100	0	0	100	100	0	100	100	100	0	100	100	100	100	100	100	0	0	0	0	0
X1263	1	17339180	Copia	TE	0	Neutral	CopiaHarbinger	0	0	0	0	0	0	0	0	0	0	0	0	0	0	0	0	0	0	0	0	0	0	0	0	0	0	0	0	0	0	0	0	0	0	0	0	0	0	100	0	0	0
X1384	1	198570	Copia	Upstream	25.13961018	Neutral	CopiaHarbinger	0	0	0	0	0	0	0	0	0	0	0	0	0	0	0	0	0	0	0	0	0	0	0	0	0	100	0	0	0	0	0	0	0	0	0	0	100	0	100	0	0	0
X1716	1	2406819	Copia	Upstream	81.3019065	Neutral	CopiaHarbinger	100	100	0	0	100	100	0	0	100	0	0	0	0	0	100	100	0	0	0	100	100	100	100	100	0	0	0	100	100	100	0	0	0	0	0	100	0	0	0	0	0	100
X1720	1	2411018	Copia	Upstream	103.4166331	Neutral	CopiaHarbinger	0	0	0	0	0	0	0	0	0	0	0	0	0	0	0	0	0	0	0	0	0	0	100	0	0	0	0	0	0	0	0	0	0	0	0	0	0	0	0	100	100	100
X1913	1	25078013	Copia	Downstream	43.03486958	Balancing	CopiaHarbinger	0	100	0	0	0	0	0	0	0	0	0	0	0	0	0	0	0	0	0	0	0	0	0	0	0	0	0	0	0	0	0	0	0	0	0	0	100	0	0	100	100	0
X2027	1	25991567	Copia	Downstream	73.57988856	Neutral	CopiaHarbinger	0	0	0	0	0	0	0	0	0	0	0	0	0	0	0	100	0	0	0	0	0	0	0	100	0	0	0	0	0	0	0	0	0	0	0	0	0	0	0	0	0	0
X2039	1	26023599	Copia	Downstream	106.1461257	Balancing	CopiaHarbinger	0	0	0	0	0	0	0	0	0	0	0	0	0	0	0	0	0	0	0	0	0	0	0	0	0	0	0	0	0	0	0	0	100	0	0	0	0	0	0	0	0	0
X2048	1	26085966	Copia	Downstream	30.2654919	Neutral	CopiaHarbinger	0	0	0	0	0	0	0	0	0	0	0	0	0	0	0	0	0	0	0	0	0	0	0	0	0	0	0	0	0	0	0	0	0	0	0	0	0	100	0	0	0	0
X2049	1	26085933	Copia	Downstream	30.31501278	Divergent	CopiaHarbinger	0	0	0	0	0	0	0	0	0	100	100	0	0	0	0	0	0	0	100	100	100	0	0	0	0	0	100	0	100	0	0	0	0	0	0	0	0	0	0	0	0	0
X2073	1	26187755	Copia	Upstream	47.38143096	Balancing	CopiaHarbinger	0	0	0	0	0	0	0	0	0	100	0	0	0	0	0	0	0	0	100	100	0	100	0	0	0	0	0	0	100	0	0	0	0	0	0	0	0	0	0	0	0	0
X2402	1	28404349	Copia	Upstream	48.2182538	Neutral	CopiaHarbinger	0	0	0	0	0	0	0	0	0	0	0	100	0	0	0	0	0	0	0	0	0	0	0	0	100	100	0	100	0	0	0	0	0	0	0	0	0	0	0	0	0	0
X2429	1	28492736	Copia	Upstream	49.61854492	Divergent	CopiaHarbinger	0	0	0	0	0	0	0	0	0	0	0	0	0	0	0	0	0	0	0	0	0	0	0	0	0	100	0	0	0	0	0	0	0	0	0	0	0	0	0	0	0	0
X2452	1	2861501	Copia	Upstream	44.38468204	Neutral	CopiaHarbinger	0	0	0	0	0	0	0	0	0	0	0	0	0	0	0	0	0	0	0	0	0	0	100	0	0	0	0	0	0	0	0	0	0	0	0	0	0	0	0	0	0	0
X2465	1	28758203	Copia	Upstream	30.96772513	Neutral	CopiaHarbinger	0	0	100	0	0	0	0	0	0	0	0	0	0	0	0	0	100	0	0	0	0	0	0	0	0	0	0	0	0	0	0	0	0	0	0	0	0	100	0	100	100	0
X2472	1	28771361	Copia	Upstream	18.81488772	Balancing	CopiaHarbinger	0	0	0	0	0	0	0	0	0	0	0	0	0	0	0	0	0	0	0	0	0	0	0	0	0	0	0	0	0	0	0	0	0	0	0	0	0	0	0	0	0	100
X2842	1	3158633	Copia	Downstream	94.70480452	Neutral	CopiaHarbinger	0	0	0	100	0	0	0	0	0	100	100	0	0	0	0	0	0	0	100	0	100	0	0	0	0	0	0	100	100	0	0	0	0	0	0	0	0	0	100	0	0	0
X2994	1	3368488	Copia	Downstream	49.15282291	Neutral	CopiaHarbinger	0	0	100	0	100	0	0	0	0	0	0	0	0	100	0	100	0	100	0	0	0	0	0	0	0	0	0	0	0	0	0	100	0	0	0	0	0	0	0	0	0	0
X3019	1	3518189	Copia	Upstream	97.20082304	Neutral	CopiaHarbinger	0	0	0	0	0	0	0	0	0	0	100	0	0	0	0	0	0	0	0	100	0	100	0	0	100	100	0	0	0	0	0	0	0	0	0	0	0	0	0	0	0	0
X3063	1	3649058	Copia	Downstream	57.74080013	Balancing	CopiaHarbinger	0	0	100	0	0	0	0	0	0	0	0	0	0	0	0	0	0	0	0	0	0	0	0	0	0	0	0	0	0	100	0	100	0	100	0	0	100	0	0	0	0	0
X3076	1	3679210	Copia	Downstream	32.61901286	Neutral	CopiaHarbinger	0	0	0	0	0	0	0	0	0	0	0	0	0	0	100	0	100	0	0	0	0	0	0	0	0	0	0	0	0	0	0	100	0	0	100	100	0	0	100	0	0	0
X3207	1	4041256	Copia	Downstream	100.1399021	Divergent	CopiaHarbinger	0	0	0	0	0	0	100	0	0	0	0	0	0	0	0	0	0	0	0	0	0	0	0	0	0	0	0	0	0	0	0	0	0	0	0	0	0	0	0	100	100	0
X3208	1	4041344	Copia	Downstream	100.0299955	Divergent	CopiaHarbinger	0	0	0	0	0	0	100	0	0	0	0	0	0	0	0	0	0	0	0	0	0	0	0	0	0	0	0	0	0	0	0	0	0	0	0	0	0	0	0	0	0	0
X3210	1	4047202	Copia	Downstream	63.82789359	Neutral	CopiaHarbinger	0	0	0	0	0	0	0	0	100	0	100	0	0	100	0	0	0	0	0	100	100	0	0	0	0	0	0	0	100	0	0	0	0	0	0	0	0	0	0	0	0	0
X3211	1	4047851	Copia	Downstream	59.35486501	Neutral	CopiaHarbinger	0	0	0	0	0	0	0	0	0	0	0	0	0	0	0	0	0	0	0	0	0	0	0	0	0	0	0	0	0	0	0	0	0	0	0	0	0	0	0	0	0	0
X3241	1	4133790	Copia	Downstream	11.48912529	Neutral	CopiaHarbinger	0	0	0	0	0	0	0	0	0	0	0	0	0	0	0	0	0	0	0	0	0	0	0	0	0	0	0	0	0	0	0	0	0	0	0	0	0	100	0	0	0	0
X3242	1	4133646	Copia	Downstream	11.35781669	Neutral	CopiaHarbinger	0	0	0	0	100	0	0	0	0	0	0	0	0	100	0	0	0	0	0	100	0	0	0	100	0	0	0	0	0	0	100	0	100	100	0	100	0	0	0	0	0	0
X3292	1	4302823	Copia	Upstream	22.4053565	Neutral	CopiaHarbinger	100	0	0	100	100	100	0	0	0	0	0	0	0	0	0	0	100	100	0	100	0	0	100	0	0	0	0	0	0	100	100	0	100	0	100	0	100	0	0	0	0	0
X3295	1	4309361	Copia	Downstream	78.96834809	Divergent	CopiaHarbinger	100	0	0	0	100	100	0	0	0	0	0	0	0	0	0	0	0	0	0	100	100	0	100	0	0	0	0	100	100	0	0	0	0	0	100	0	0	0	0	0	0	0
X3478	1	5040958	Copia	Downstream	54.25863987	Divergent	CopiaHarbinger	0	0	0	0	0	0	0	0	0	100	0	0	0	0	0	0	0	0	100	100	0	100	0	0	0	0	100	100	0	0	0	0	0	0	0	0	0	0	0	0	0	0
X3479	1	5041623	Copia	Downstream	48.72371086	Balancing	CopiaHarbinger	0	0	0	0	0	0	0	0	0	0	0	0	0	0	0	0	0	0	0	0	0	0	0	0	0	0	0	0	0	0	0	0	0	0	0	0	0	0	0	0	0	100
X3622	1	5797070	Copia	Upstream	78.42831121	Neutral	CopiaHarbinger	0	100	0	0	100	100	0	0	0	0	0	0	0	0	0	0	0	0	0	0	0	0	100	100	0	0	0	0	0	0	0	0	0	0	100	0	0	0	100	0	0	0
X3698	1	6096441	Copia	Upstream	35.58089375	Balancing	CopiaHarbinger	0	0	0	0	0	0	0	0	0	0	0	0	0	0	0	0	0	0	0	0	0	0	0	0	0	0	0	0	0	0	0	0	100	100	0	0	0	0	0	0	0	0
X3773	1	6368896	Copia	Downstream	76.62245102	Neutral	CopiaHarbinger	0	0	100	0	100	0	0	0	0	0	0	0	0	0	0	100	0	0	0	0	0	0	100	100	0	0	0	0	0	0	0	0	0	0	100	100	0	0	0	0	0	0
X3849	1	6527201	Copia	Downstream	75.70336849	Divergent	CopiaHarbinger	0	0	0	100	0	0	0	0	0	0	0	100	100	100	0	0	0	0	0	0	100	100	0	100	0	0	100	100	100	0	0	100	0	0	0	0	0	0	0	0	0	0
X3852	1	6547321	Copia	Upstream	88.27230596	Neutral	CopiaHarbinger	0	0	0	0	0	0	0	100	0	0	0	0	0	0	0	0	0	0	0	0	0	0	0	0	0	0	0	0	0	0	0	0	0	0	0	0	0	0	0	100	100	100
X4057	1	7154817	Copia	Upstream	40.348482	Neutral	CopiaHarbinger	0	0	0	0	0	0	0	0	0	0	0	0	0	0	0	0	0	0	0	0	0	0	0	0	0	0	0	0	0	0	0	0	0	100	0	0	0	0	0	0	0	0
X4109	1	7263591	Copia	Downstream	42.54409477	Neutral	CopiaHarbinger	100	0	0	0	0	0	0	0	0	0	0	0	0	0	0	100	0	0	0	0	0	0	100	0	0	0	0	0	0	0	0	0	0	0	0	0	0	0	0	0	0	0
X4110	1	7264600	Copia	Downstream	52.48809389	Neutral	CopiaHarbinger	0	0	0	0	0	0	0	0	0	0	0	0	0	0	0	0	0	0	0	0	0	0	0	0	0	0	0	0	0	0	0	0	0	0	0	0	0	0	0	0	0	100
X4121	1	7316725	Copia	Upstream	48.80573737	Neutral	CopiaHarbinger	0	0	0	0	0	0	0	0	0	0	0	0	0	0	0	0	0	0	0	0	0	0	0	0	0	0	0	0	0	0	0	0	0	0	0	0	0	0	0	0	0	100
X4122	1	7321055	Copia	Upstream	81.26499862	Neutral	CopiaHarbinger	0	0	0	0	0	0	0	0	0	0	0	0	0	0	0	0	0	0	0	0	0	0	0	0	0	0	0	0	0	0	0	0	0	0	0	0	0	0	0	0	0	100
X4238	1	7630881	Copia	Upstream	65.02307283	Neutral	CopiaHarbinger	0	0	0	0	0	0	0	0	0	0	0	0	0	0	0	0	0	0	0	0	0	0	0	0	0	0	0	0	0	0	0	0	0	0	0	0	0	100	0	0	0	0
X4251	1	7685777	Copia	Downstream	57.11392125	Neutral	CopiaHarbinger	0	0	0	100	0	0	100	0	0	0	0	0	0	0	0	0	0	0	0	0	0	0	100	0	0	0	0	0	0	0	0	0	0	0	0	0	100	0	100	0	0	100
X4299	1	7826424	Copia	Downstream	44.86646855	Neutral	CopiaHarbinger	0	0	0	0	0	0	0	0	0	0	0	0	0	0	0	0	0	0	0	0	0	0	0	0	0	0	0	0	0	0	0	0	0	0	100	0	0	0	0	0	0	0
X4302	1	7832686	Copia	Upstream	64.73020933	Neutral	CopiaHarbinger	0	100	0	0	100	100	0	0	0	0	0	0	0	100	100	0	0	0	100	0	100	100	100	0	0	0	0	0	0	0	0	0	0	0	0	0	0	100	0	0	0	100
X4310	1	7838986	Copia	Upstream	102.2007828	Neutral	CopiaHarbinger	0	0	0	0	0	0	0	0	0	0	0	0	0	0	0	0	0	0	0	0	0	0	100	100	0	0	0	0	0	100	0	0	0	0	0	0	0	0	0	0	0	0
X4450	1	8404438	Copia	Upstream	44.38468204	Divergent	CopiaHarbinger	100	0	0	0	0	0	0	0	0	0	0	0	0	0	0	0	0	0	100	100	0	0	0	0	0	0	0	0	0	0	0	0	0	0	0	0	0	0	0	0	0	0
X4605	1	8939447	Copia	Downstream	53.25410782	Neutral	CopiaHarbinger	0	0	0	0	0	0	0	0	0	0	0	0	0	0	0	0	0	0	0	0	0	0	0	0	100	100	0	0	0	0	0	0	0	0	0	0	0	0	0	0	0	0
X4606	1	8939823	Copia	Downstream	51.23475383	Divergent	CopiaHarbinger	0	0	0	0	100	100	0	0	0	0	0	0	0	0	0	0	0	100	0	0	0	0	0	0	0	0	0	0	0	0	100	0	100	100	0	0	0	0	0	0	0	0
X4641	1	9074496	Copia	Downstream	37.02701716	Neutral	CopiaHarbinger	0	0	0	0	0	0	0	0	0	0	0	0	0	0	0	0	0	0	0	0	0	0	0	0	0	0	0	0	0	0	0	0	0	0	0	0	0	100	0	0	0	0
X4718	1	9375055	Copia	Downstream	94.51983919	Neutral	CopiaHarbinger	100	0	100	0	0	0	0	0	0	0	0	100	100	100	0	100	0	100	0	0	0	100	0	0	0	100	100	100	0	0	0	100	100	0	0	0	100	0	0	100	100	0
X4731	1	9414736	Copia	Downstream	101.9166326	Neutral	CopiaHarbinger	100	100	0	0	0	100	100	0	0	0	0	0	0	0	100	100	0	0	0	0	0	0	100	0	0	0	0	0	0	0	0	0	0	0	0	0	0	0	0	0	0	0
X4737	1	9424132	Copia	Downstream	33.33166662	Neutral	CopiaHarbinger	0	0	0	0	0	0	0	0	100	0	0	0	0	0	0	0	0	0	0	0	0	0	0	0	100	100	0	0	0	0	0	0	0	0	0	0	0	0	0	0	0	0
X4791	1	9779489	Copia	Downstream	47.46577715	Neutral	CopiaHarbinger	0	0	0	0	100	100	0	0	0	0	0	0	0	100	100	0	0	0	0	0	0	0	100	100	0	0	0	0	0	0	0	0	0	0	0	0	0	100	100	0	0	100
X4944	2	117787	Copia	Upstream	49.50757518	Divergent	CopiaHarbinger	0	0	0	0	0	0	0	0	0	0	0	0	0	0	0	0	0	0	0	0	0	0	0	0	0	0	0	0	0	0	0	0	0	0	0	0	0	100	0	100	100	0
X5016	2	1233969	Copia	Downstream	25.84569597	Divergent	CopiaHarbinger	0	0	100	0	0	0	0	100	0	0	0	0	100	0	0	0	100	0	0	0	0	0	0	0	0	0	0	0	0	100	100	100	0	0	0	0	100	0	0	0	0	0
X5037	2	12467789	Copia	Downstream	52.12485012	Neutral	CopiaHarbinger	0	0	0	0	0	0	0	0	0	0	0	0	0	0	0	0	0	0	0	0	0	0	0	0	0	0	0	0	0	0	0	0	0	0	0	0	100	0	0	0	0	0
X5077	2	12678711	Copia	Upstream	29.12043956	Divergent	CopiaHarbinger	100	0	0	100	0	0	0	100	0	0	0	0	0	100	0	0	100	0	0	0	0	0	0	0	0	0	0	0	0	0	0	100	0	0	0	0	0	0	0	0	0	0
X5078	2	12678624	Copia	Upstream	29.17190429	Neutral	CopiaHarbinger	0	0	0	0	0	0	0	0	0	0	0	0	0	0	0	0	0	0	0	0	0	0	0	0	0	0	0	0	0	0	0	0	0	0	0	0	0	0	0	0	0	0
X5164	2	13141890	Copia	Downstream	43.61192497	Divergent	CopiaHarbinger	0	0	0	0	0	0	0	0	0	0	0	0	0	0	0	0	0	0	0	0	0	0	0	0	0	0	0	0	0	0	0	0	0	0	0	0	0	0	0	0	0	100
X5165	2	13141815	Copia	Downstream	43.57751714	Neutral	CopiaHarbinger	0	0	0	0	0	0	100	0	100	0	0	100	100	0	100	0	0	0	0	100	100	0	0	0	100	100	100	0	100	0	0	0	0	0	0	100	0	100	100	0	0	100
X5332	2	14301375	Copia	Upstream	36.20773398	Neutral	CopiaHarbinger	0	0	0	0	0	0	0	0	0	100	0	0	0	0	0	0	0	0	0	0	0	100	0	0	0	0	0	0	100	0	0	0	0	0	0	0	0	0	0	0	0	0
X5333	2	14301294	Copia	Upstream	36.24913792	Divergent	CopiaHarbinger	0	0	0	0	0	0	0	0	0	0	0	0	0	0	0	0	0	0	0	0	0	0	0	0	0	0	0	0	0	0	0	0	0	0	0	0	0	0	100	0	0	0
X5350	2	14430858	Copia	Downstream	57.45432969	Divergent	CopiaHarbinger	0	0	0	0	0	0	0	0	0	0	0	0	0	0	0	0	0	0	0	0	0	0	0	0	0	0	0	0	0	0	0	0	0	0	0	0	0	0	0	100	0	100
X5523	2	15387843	Copia	Upstream	26.36285265	Neutral	CopiaHarbinger	0	0	0	0	0	0	0	0	0	0	0	0	0	0	0	0	0	0	0	0	0	0	0	0	0	0	0	0	0	0	0	0	0	0	0	0	0	0	0	100	100	0
X5524	2	15387786	Copia	Upstream	26.30589288	Neutral	CopiaHarbinger	0	0	0	0	0	100	0	0	0	0	0	0	0	0	0	0	0	0	0	0	0	0	0	0	0	0	0	0	0	0	0	0	0	0	100	0	0	0	0	0	0	0
X5525	2	1539478	Copia	Upstream	47.69696007	Neutral	CopiaHarbinger	0	0	0	0	0	100	0	0	0	0	0	0	0	0	100	0	0	0	0	0	0	0	0	0	0	0	0	0	0	0	0	0	0	0	100	0	0	0	0	0	0	0
X5577	2	156400	Copia	TE	0	Divergent	CopiaHarbinger	100	0	0	0	0	100	0	0	0	100	0	100	100	0	100	0	100	0	100	0	0	0	0	0	0	0	0	100	0	100	100	100	0	100	0	0	100	100	100	100	100	0
X5832	2	16555535	Copia	Upstream	16.82260384	Neutral	CopiaHarbinger	0	0	0	0	0	0	0	0	0	0	0	0	0	0	0	0	0	0	0	0	0	0	0	0	0	0	0	0	0	0	0	0	0	0	0	0	0	0	0	100	100	0
X5835	2	16560203	Copia	Upstream	69.50539547	Neutral	CopiaHarbinger	0	0	0	0	0	0	0	0	0	0	0	0	0	0	0	0	100	100	0	0	0	0	0	0	100	0	0	0	0	100	100	0	0	0	0	0	0	0	0	0	0	0
X5874	2	16748659	Copia	Downstream	48.50773134	Neutral	CopiaHarbinger	0	0	0	0	0	0	0	0	0	0	0	0	0	0	0	0	0	0	0	0	0	0	0	0	0	0	0	0	100	0	0	0	0	0	0	0	0	0	0	0	0	0
X6237	2	18328614	Copia	Downstream	39.59797975	Neutral	CopiaHarbinger	0	0	0	0	0	0	0	0	0	0	0	0	0	0	0	0	0	0	0	0	0	0	0	0	0	0	0	0	0	0	0	0	0	0	0	0	0	0	100	0	0	0
X6334	2	18600428	Copia	Downstream	81.21576202	Balancing	CopiaHarbinger	0	100	100	100	100	0	0	0	0	0	0	100	0	0	0	0	0	0	0	0	0	0	0	0	100	0	100	100	100	0	100	100	0	0	0	0	100	0	0	0	0	0
X6335	2	1860360	Copia	Downstream	71.25307011	Divergent	CopiaHarbinger	0	100	0	0	0	0	0	0	0	0	0	0	0	0	0	100	0	0	0	0	0	0	0	0	0	0	0	0	0	0	0	0	0	0	100	100	0	0	0	0	0	0
X6419	2	18830145	Copia	Downstream	36.66060556	Neutral	CopiaHarbinger	0	0	100	0	0	0	0	100	0	0	0	100	0	0	0	0	0	0	0	0	0	100	0	0	0	0	0	100	0	0	0	0	0	0	0	0	0	0	0	0	0	0
X6420	2	18830034	Copia	Downstream	36.61966685	Divergent	CopiaHarbinger	0	0	100	0	0	0	0	100	0	0	0	100	0	0	0	0	0	0	0	0	0	100	0	0	0	0	0	100	0	0	0	0	0	0	0	0	0	0	0	0	0	100
X6452	2	18961185	Copia	Downstream	38.65229618	Divergent	CopiaHarbinger	100	100	0	0	100	0	0	0	0	0	0	0	0	0	100	100	0	0	0	0	0	0	100	0	0	0	0	0	0	0	0	0	0	0	0	0	0	0	0	100	100	100
X6475	2	19027618	Copia	Downstream	47.59201614	Neutral	CopiaHarbinger	0	0	0	0	0	0	0	100	0	0	0	0	0	0	0	0	0	0	0	0	0	0	0	0	0	0	0	0	0	0	0	0	0	0	0	0	0	0	0	0	0	0
X6693	2	2576810	Copia	Upstream	72.52585746	Neutral	CopiaHarbinger	0	0	0	0	0	0	0	0	100	0	0	0	0	100	0	0	0	0	100	0	0	0	100	0	0	0	0	100	100	0	0	0	0	0	100	0	0	100	0	100	100	0
X7253	2	98784	Copia	Upstream	51.0881591	Neutral	CopiaHarbinger	0	0	0	0	0	0	0	0	0	0	0	0	0	0	0	0	0	0	0	0	0	0	0	0	0	0	0	0	0	0	0	0	0	0	0	0	0	100	0	0	0	0
X7272	3	10048451	Copia	Downstream	60.51446108	Neutral	CopiaHarbinger	0	0	0	0	0	0	0	0	0	0	0	0	0	0	0	0	0	0	0	0	0	0	0	0	0	0	0	0	0	0	0	0	0	0	0	0	0	100	0	0	0	0
X7306	3	1019202	Copia	Upstream	30.09983389	Neutral	CopiaHarbinger	0	0	0	0	0	0	0	100	0	0	0	0	0	0	0	0	0	0	0	0	0	0	0	0	0	0	0	0	0	0	0	0	0	0	0	0	0	0	0	0	0	0
X7355	3	1052198	Copia	Upstream	52.36410985	Neutral	CopiaHarbinger	0	0	0	0	0	0	0	0	0	0	0	0	0	0	0	0	0	0	0	0	0	0	0	0	0	0	0	0	0	0	0	0	0	0	0	0	0	0	0	0	0	0
X7493	3	1142496	Copia	Upstream	64.5987616	Neutral	CopiaHarbinger	100	0	0	0	100	0	0	100	100	100	0	100	100	0	100	100	100	0	100	100	100	100	100	0	0	0	0	0	0	0	0	0	100	0	0	100	0	0	0	0	0	0
X7501	3	115301	Copia	Downstream	56.40035461	Divergent	CopiaHarbinger	0	0	0	0	0	0	0	0	0	100	0	0	0	0	0	0	0	0	0	0	0	0	0	0	0	0	0	0	0	0	0	0	0	0	0	0	0	0	0	0	0	0
X7516	3	11655425	Copia	Downstream	52.84884105	Divergent	CopiaHarbinger	0	0	0	0	0	0	0	0	0	0	0	0	0	0	0	0	0	0	0	0	0	0	0	0	0	0	0	0	0	0	0	0	0	0	0	0	0	100	0	0	0	0
X7543	3	1189945	Copia	Downstream	48.43552415	Neutral	CopiaHarbinger	0	0	0	0	0	0	0	0	0	0	0	0	0	0	0	0	0	0	0	0	0	0	0	0	0	0	0	0	0	0	0	0	0	0	0	0	0	0	0	100	100	0
X7731	3	13762958	Copia	Downstream	37.44329045	Divergent	CopiaHarbinger	0	0	100	0	0	0	0	0	0	0	0	0	100	0	0	0	0	100	0	0	0	0	0	0	0	0	0	0	0	0	0	100	100	0	0	0	0	0	0	0	0	0
X7824	3	14706481	Copia	Upstream	37.77565354	Neutral	CopiaHarbinger	0	0	0	100	100	0	100	0	100	0	0	0	100	0	0	100	0	0	0	0	0	0	0	0	0	0	0	0	100	0	0	100	100	0	0	0	0	0	100	0	0	100
X7825	3	14706409	Copia	Upstream	37.73592453	Divergent	CopiaHarbinger	0	0	0	0	100	0	0	0	100	0	100	0	0	0	0	100	0	0	100	0	0	0	0	0	0	0	0	0	100	0	0	100	100	0	0	0	0	100	100	0	0	0
X7855	3	1503714	Copia	Upstream	48.5386444	Neutral	CopiaHarbinger	0	0	0	100	0	0	0	0	0	0	0	0	0	0	0	0	0	0	0	0	0	0	0	0	0	0	0	0	0	0	0	0	0	0	0	0	100	0	0	0	0	0
X7856	3	1503556	Copia	Upstream	48.50773134	Divergent	CopiaHarbinger	100	0	100	100	0	0	100	0	0	0	0	100	100	100	0	0	0	100	0	0	0	0	100	0	0	0	0	0	0	100	0	100	100	0	0	100	0	0	0	0	0	0
X7880	3	1515516	Copia	Downstream	81.7801932	Neutral	CopiaHarbinger	0	0	100	100	100	0	0	0	0	100	0	100	0	100	0	0	0	0	0	0	0	0	100	100	0	0	0	100	0	100	0	0	100	0	0	0	0	0	0	0	0	0
X7992	3	1771612	Copia	Upstream	115.9482643	Neutral	CopiaHarbinger	0	0	0	0	0	0	0	0	0	0	0	0	0	0	0	0	0	0	0	0	0	0	0	0	0	0	0	0	0	0	0	0	0	0	0	0	0	0	0	0	0	0
X7994	3	1772446	Copia	Upstream	119.2182872	Neutral	CopiaHarbinger	100	0	100	0	100	0	0	0	0	0	0	100	0	0	0	0	0	100	0	0	0	0	0	0	0	0	0	0	0	0	0	0	0	0	0	100	0	0	0	0	0	0
X8042	3	1831368	Copia	Downstream	48.59012245	Divergent	CopiaHarbinger	0	0	0	0	0	0	0	0	0	0	0	0	0	0	0	0	0	0	0	0	0	0	0	0	0	0	0	0	0	0	0	100	0	0	0	0	0	0	0	0	0	0
X8049	3	1835058	Copia	Upstream	32.49615362	Neutral	CopiaHarbinger	0	0	0	0	0	0	0	0	0	0	0	0	0	0	0	0	0	0	0	0	0	0	0	0	0	0	0	0	100	0	0	0	0	0	0	0	0	0	0	0	0	0
X8062	3	18432460	Copia	Upstream	44.56455991	Neutral	CopiaHarbinger	0	0	0	0	0	0	100	100	0	0	0	0	0	0	0	0	0	0	0	0	0	0	0	0	0	0	0	0	0	0	0	0	0	0	0	0	0	0	0	100	100	0
X8316	3	20890326	Copia	Downstream	31.52776554	Neutral	CopiaHarbinger	0	0	0	0	100	0	0	0	0	0	0	0	0	0	100	0	0	0	0	0	0	0	0	0	0	0	0	0	0	0	0	0	0	0	0	100	0	0	0	0	0	0
X8357	3	21098441	Copia	Upstream	58.71967302	Neutral	CopiaHarbinger	0	0	0	0	0	0	0	0	0	0	0	0	0	0	0	0	0	0	0	0	0	0	0	0	0	0	0	0	0	0	0	0	0	0	0	0	0	0	0	100	100	0
X8400	3	214112	Copia	Upstream	23.62202362	Neutral	CopiaHarbinger	0	0	0	0	0	0	0	0	0	0	0	0	0	0	0	0	0	0	0	0	0	0	0	0	0	0	0	0	0	0	0	0	0	0	0	0	0	100	0	0	0	0
X8434	3	21701646	Copia	Downstream	23.60084744	Neutral	CopiaHarbinger	0	0	0	0	0	0	100	100	0	0	0	0	0	0	0	0	0	0	0	0	0	0	0	0	0	0	0	0	0	0	0	0	0	0	0	0	0	0	0	0	0	0
X8471	3	2196638	Copia	Downstream	48.11444689	Neutral	CopiaHarbinger	0	0	0	0	0	0	0	0	0	0	0	0	0	0	0	0	0	0	0	0	0	0	0	0	0	0	0	0	0	0	0	0	0	0	0	0	0	100	100	0	0	0
X8525	3	22293216	Copia	Downstream	30.11644069	Balancing	CopiaHarbinger	0	0	0	0	0	0	0	100	0	0	0	0	0	0	0	0	0	0	0	0	0	0	0	0	0	0	0	0	0	0	0	0	0	0	0	0	0	0	0	0	0	0
X8704	3	2356601	Copia	Downstream	49.58830507	Neutral	CopiaHarbinger	0	0	0	0	100	0	0	0	0	0	0	100	0	0	0	100	0	0	100	0	0	0	100	0	100	0	100	0	0	0	100	100	0	0	0	0	0	0	100	0	0	0
X8869	3	2709411	Copia	Downstream	139.9285532	Neutral	CopiaHarbinger	0	0	100	0	0	0	0	100	0	0	0	0	0	0	0	0	0	0	0	0	0	0	0	0	0	0	0	0	0	0	0	0	0	0	0	0	0	100	100	0	0	0
X8874	3	2726494	Copia	Downstream	50.11985634	Neutral	CopiaHarbinger	0	0	0	0	0	0	0	0	0	0	0	0	0	0	0	0	0	0	0	0	0	0	0	0	0	0	0	0	0	0	0	0	0	0	0	0	0	100	100	0	0	0
X8883	3	275224	Copia	Upstream	55.97320788	Neutral	CopiaHarbinger	0	0	0	0	0	0	0	0	100	0	0	0	0	0	0	0	0	0	0	0	0	0	0	0	0	0	100	0	100	0	0	0	0	0	0	0	0	0	0	0	0	0
X8922	3	282754	Copia	Downstream	55.4977477	Divergent	CopiaHarbinger	0	0	0	0	0	0	0	0	0	100	0	0	0	0	0	0	0	0	100	0	0	0	0	0	100	100	100	0	0	0	0	0	0	0	0	0	0	0	0	100	100	0
X9016	3	313329	Copia	Upstream	50.27922036	Balancing	CopiaHarbinger	100	0	0	0	100	100	100	0	0	0	0	100	100	0	100	100	100	100	0	0	0	0	0	0	0	0	0	0	0	0	0	0	100	0	0	100	0	0	0	0	0	0
X9017	3	313191	Copia	Upstream	50.30904491	Neutral	CopiaHarbinger	0	0	0	0	0	0	100	0	0	0	0	0	0	0	0	0	0	0	0	0	0	0	0	0	0	0	0	0	0	0	0	0	0	0	0	0	0	0	0	0	0	0
X9133	3	3457781	Copia	Downstream	51.23475383	Neutral	CopiaHarbinger	0	100	0	0	0	0	0	0	0	0	0	0	0	0	0	0	0	0	0	0	0	0	0	0	0	0	0	0	0	100	0	0	0	0	0	0	0	0	0	0	0	0
X9168	3	3558271	Copia	Downstream	54.35071297	Neutral	CopiaHarbinger	0	0	0	0	0	100	0	0	0	0	0	0	0	0	0	0	0	0	100	0	0	100	0	0	100	100	100	0	100	0	0	0	0	0	0	0	0	0	0	0	0	0
X9271	3	390104	Copia	Upstream	38.69108424	Divergent	CopiaHarbinger	0	0	100	0	0	0	100	0	0	100	0	100	0	0	0	0	100	0	0	0	0	0	0	0	0	100	100	0	100	100	0	0	0	0	0	0	0	0	100	0	0	0
X9294	3	396519	Copia	Upstream	88.26664149	Neutral	CopiaHarbinger	0	0	0	100	0	0	0	0	0	0	0	0	0	0	0	0	0	0	0	0	0	0	0	0	0	0	100	0	100	0	0	0	0	0	0	0	0	0	0	0	0	0
X9324	3	406494	Copia	Upstream	133.7086385	Neutral	CopiaHarbinger	0	0	0	0	0	0	0	0	0	0	0	0	0	0	0	0	0	0	0	0	0	0	0	0	0	0	0	0	0	0	0	0	0	0	0	0	0	0	0	0	0	100
X9566	3	4977144	Copia	Upstream	81.66394553	Neutral	CopiaHarbinger	0	0	0	0	0	0	0	0	0	0	0	0	0	0	0	0	0	0	0	0	0	0	0	0	0	0	0	0	0	0	0	0	0	0	0	0	0	0	100	100	100	100
X9573	3	5007714	Copia	Downstream	66.98507296	Neutral	CopiaHarbinger	0	0	0	0	0	0	0	0	0	0	0	100	0	0	0	100	100	100	0	0	0	0	0	0	0	0	0	0	0	100	100	100	0	0	0	0	100	0	0	0	0	0
X9574	3	5007629	Copia	Downstream	66.96267617	Neutral	CopiaHarbinger	0	0	0	0	0	0	0	0	0	0	0	100	0	0	0	100	100	100	0	0	0	0	0	0	0	0	0	0	0	100	100	100	0	0	0	0	100	0	0	0	0	0
X9725	3	531946	Copia	Downstream	32.12475681	Balancing	CopiaHarbinger	0	0	0	0	0	0	0	0	0	0	0	0	0	0	0	0	0	0	0	0	100	0	0	0	0	0	0	0	0	0	0	0	0	0	0	0	0	0	0	0	0	0
X9739	3	536749	Copia	Upstream	61	Neutral	CopiaHarbinger	0	0	0	0	0	0	0	0	0	0	0	0	0	0	0	0	0	0	0	0	0	0	0	0	0	0	0	0	0	0	0	0	0	0	0	0	0	100	100	0	0	0
X9833	3	5704683	Copia	Downstream	50.019996	Neutral	CopiaHarbinger	0	0	0	0	0	0	0	0	0	0	0	0	0	0	0	0	0	0	0	0	0	100	0	0	0	0	0	0	0	0	0	0	0	0	0	0	0	0	0	0	0	0
X9839	3	5707774	Copia	Downstream	74.5922248	Neutral	CopiaHarbinger	0	0	0	0	0	0	0	0	0	0	0	0	0	0	0	0	0	0	0	0	0	0	0	0	0	0	0	0	0	0	0	0	0	0	0	0	0	0	100	0	0	0
X9951	3	6084641	Copia	Upstream	110.1181184	Neutral	CopiaHarbinger	0	0	100	0	0	0	0	0	0	0	0	100	0	0	0	0	100	0	0	0	0	0	0	0	0	100	0	0	0	100	0	100	100	100	0	100	0	0	0	0	0	0
X9953	3	6085597	Copia	Upstream	106.1461257	Neutral	CopiaHarbinger	0	0	0	0	0	0	0	0	0	0	0	0	0	0	0	0	0	0	0	0	0	0	0	0	0	0	0	0	0	0	0	0	0	0	0	0	0	100	0	0	0	0
X9954	3	6099026	Copia	Downstream	46.36809248	Neutral	CopiaHarbinger	0	0	0	0	0	0	0	0	0	0	0	0	0	0	0	0	0	0	0	0	0	0	0	0	0	0	0	0	0	0	0	0	0	0	0	0	0	100	0	0	0	0
X9955	3	6098951	Copia	Downstream	46.40043103	Neutral	CopiaHarbinger	0	0	0	0	0	0	0	0	0	0	0	0	100	0	0	0	0	0	0	0	0	0	0	0	0	100	100	0	0	100	0	100	0	0	0	100	100	0	0	0	0	0
X10316	3	7453700	Copia	Upstream	94.51983919	Neutral	CopiaHarbinger	100	100	100	0	0	0	0	0	0	100	0	0	0	0	0	0	0	100	100	100	100	100	0	100	0	100	0	100	0	0	0	0	0	0	0	0	0	0	0	0	0	0
X10317	3	7453597	Copia	Upstream	94.50396817	Neutral	CopiaHarbinger	100	100	100	0	0	0	0	0	0	0	0	0	0	0	0	0	0	0	0	100	0	0	0	100	0	100	0	0	100	0	0	0	100	100	0	0	0	0	0	0	0	0
X10320	3	7508684	Copia	Downstream	76.2758153	Neutral	CopiaHarbinger	100	0	0	0	0	100	0	0	0	0	0	0	0	0	0	0	0	0	0	0	0	0	0	0	100	0	0	0	0	0	0	0	0	0	100	0	0	0	0	0	0	0
X10341	3	7584546	Copia	Downstream	57.18391382	Neutral	CopiaHarbinger	0	0	0	0	0	0	0	0	0	0	0	0	0	0	0	0	0	0	0	0	0	100	0	0	0	0	0	0	0	0	0	0	0	0	0	0	0	0	0	0	0	100
X10344	3	7589145	Copia	Upstream	32.04684072	Neutral	CopiaHarbinger	0	0	0	0	0	0	100	100	0	0	0	0	0	0	0	0	0	0	0	0	0	0	0	0	0	0	0	0	0	0	0	0	0	0	0	0	0	0	0	0	0	0
X10365	3	7638069	Copia	Downstream	57.26255321	Divergent	CopiaHarbinger	0	0	0	0	0	0	0	0	0	0	100	0	0	0	0	0	0	0	100	0	0	0	0	0	0	0	0	0	100	0	0	0	0	0	0	0	0	0	0	0	0	0
X10524	3	8259037	Copia	Downstream	98.63569334	Neutral	CopiaHarbinger	100	0	0	0	0	100	0	0	0	0	0	0	0	0	0	0	0	100	0	0	0	0	0	0	0	0	0	0	0	0	0	0	100	0	0	0	0	0	0	0	0	0
X10602	3	8591535	Copia	Upstream	42.62628297	Neutral	CopiaHarbinger	0	100	0	0	0	0	0	0	0	0	0	0	0	100	0	100	0	0	0	0	0	0	0	0	0	0	0	0	0	0	0	0	0	0	0	0	0	0	0	0	0	0
X10606	3	8597574	Copia	Downstream	61.44102864	Balancing	CopiaHarbinger	0	0	0	0	0	0	0	0	0	0	0	0	0	0	0	0	0	0	0	0	0	0	0	100	0	0	0	0	0	0	0	0	0	0	0	0	0	0	0	0	0	0
X10616	3	8645260	Copia	Upstream	52.46903849	Balancing	CopiaHarbinger	0	0	0	0	0	0	0	0	0	0	0	0	0	0	0	0	0	0	0	0	0	0	100	100	0	0	0	0	0	0	0	0	0	0	0	0	0	0	0	0	0	0
X10634	3	8726986	Copia	Downstream	54.89080069	Balancing	CopiaHarbinger	0	0	100	100	0	0	0	0	100	0	0	0	0	0	100	0	0	0	0	0	100	0	0	0	0	0	100	0	100	0	0	0	0	100	0	0	0	0	0	0	0	0
X10725	3	9118142	Copia	Upstream	19.6468827	Neutral	CopiaHarbinger	0	0	0	0	100	0	0	0	100	0	0	0	0	0	100	0	0	0	0	100	0	0	100	0	0	0	100	0	0	0	0	0	0	0	100	100	0	0	0	0	0	0
X10760	3	9294375	Copia	Downstream	32.06243908	Neutral	CopiaHarbinger	0	0	100	0	0	0	0	100	100	0	0	0	0	100	100	100	100	100	0	100	100	0	0	0	0	0	0	0	0	0	0	0	0	0	0	0	100	0	0	0	0	0
X10776	3	9325964	Copia	Upstream	29.06888371	Neutral	CopiaHarbinger	0	0	100	0	0	0	0	0	100	0	0	0	0	0	0	0	0	100	0	0	0	0	100	100	0	0	0	0	0	0	0	0	0	0	0	0	0	0	0	0	0	0
X10779	3	9354704	Copia	Downstream	52.46903849	Balancing	CopiaHarbinger	0	0	0	0	0	0	0	100	0	0	0	0	0	0	0	0	0	0	0	0	0	0	0	0	0	0	0	0	0	0	0	0	0	0	0	0	0	0	0	0	0	0
X10815	3	9453136	Copia	Downstream	73.85120175	Balancing	CopiaHarbinger	0	0	0	0	0	0	0	0	0	0	0	0	0	0	0	0	0	0	0	0	0	0	0	0	0	0	0	0	0	0	0	0	0	0	0	0	0	0	0	100	100	0
X10848	3	9539807	Copia	Upstream	50.61620294	Balancing	CopiaHarbinger	0	100	100	100	0	0	0	0	0	0	0	0	100	0	100	100	0	100	0	0	0	0	0	0	0	0	0	0	0	0	0	100	100	100	0	0	0	0	0	0	0	0
X10851	3	9547504	Copia	Downstream	68.30080527	Neutral	CopiaHarbinger	100	0	0	100	100	100	0	0	100	0	100	0	100	0	0	0	0	0	100	100	0	0	0	0	0	100	100	0	0	100	100	100	0	0	0	0	0	0	0	0	0	0
X10893	3	9865484	Copia	Upstream	45.7383865	Neutral	CopiaHarbinger	0	0	0	0	0	0	0	0	0	0	0	0	0	0	0	0	0	0	0	0	0	0	0	0	0	0	0	0	0	0	0	0	0	0	0	0	0	0	0	100	100	0
X11100	4	11882203	Copia	Upstream	68.69497798	Neutral	CopiaHarbinger	0	0	100	0	0	0	100	0	0	0	100	0	0	0	0	100	0	100	0	0	0	0	100	0	100	0	0	0	0	0	0	0	100	0	0	0	0	100	0	0	0	0
X11101	4	11882114	Copia	Upstream	68.67313885	Balancing	CopiaHarbinger	0	0	0	0	0	0	0	0	0	0	0	0	0	0	0	0	0	0	0	0	0	0	0	0	0	0	0	0	0	0	0	0	0	0	0	0	0	100	0	0	0	0
X11126	4	12288547	Copia	Upstream	84.14867795	Balancing	CopiaHarbinger	0	0	0	0	0	0	100	0	0	0	0	100	100	0	0	0	0	0	0	0	0	0	0	0	0	0	0	0	0	100	100	0	0	0	0	0	0	0	0	0	0	0
X11335	4	14266487	Copia	Upstream	25.47547841	Neutral	CopiaHarbinger	0	0	0	0	0	0	0	0	0	0	0	0	100	0	0	0	100	0	0	0	0	0	0	0	0	0	0	0	0	100	0	0	0	0	0	0	0	0	0	100	100	0
X11713	4	15826207	Copia	Downstream	51.92301994	Divergent	CopiaHarbinger	0	0	0	0	0	0	0	0	0	0	0	0	0	0	0	0	0	0	0	0	0	0	0	0	0	0	0	0	0	0	0	0	0	0	0	0	0	0	0	100	100	0
X11744	4	15986814	Copia	Downstream	22.95648057	Divergent	CopiaHarbinger	0	0	0	0	0	0	0	0	0	0	0	0	0	0	0	0	0	0	0	0	0	0	0	0	0	0	0	0	0	0	100	100	100	0	0	0	0	0	0	0	0	0
X11812	4	16237327	Copia	Downstream	64.14826576	Neutral	CopiaHarbinger	0	0	0	0	0	0	0	0	0	0	0	0	0	0	0	0	0	0	0	0	0	0	0	0	0	0	0	0	0	0	0	0	0	0	0	0	0	0	100	0	0	0
X11849	4	16430953	Copia	Upstream	34.88552709	Neutral	CopiaHarbinger	0	0	0	0	0	0	0	0	0	0	0	0	0	0	0	0	0	0	0	0	0	0	0	0	0	0	0	0	0	0	0	0	0	0	0	0	0	0	0	0	0	100
X11944	4	16792820	Copia	Upstream	41.98809355	Neutral	CopiaHarbinger	0	0	0	100	100	100	0	0	0	0	0	0	0	100	100	100	0	100	0	0	0	0	100	100	0	0	0	0	100	0	100	100	100	0	100	0	100	0	0	0	0	0
X11948	4	16841619	Copia	Upstream	17.80449381	Neutral	CopiaHarbinger	100	0	0	0	100	0	0	0	0	0	0	0	0	0	100	100	0	0	0	0	0	0	0	0	100	100	100	0	100	0	0	0	0	0	0	0	0	100	0	0	0	0
X11951	4	16846652	Copia	Upstream	72.87660804	Neutral	CopiaHarbinger	0	0	0	0	0	0	0	0	0	0	0	0	0	0	0	0	0	0	0	0	0	0	0	0	0	0	0	0	0	0	0	0	0	0	0	0	0	100	100	100	100	100
X12177	4	17858352	Copia	Downstream	64.28841264	Neutral	CopiaHarbinger	0	0	0	0	0	0	0	0	0	0	0	0	0	0	0	0	0	0	0	0	0	0	0	0	0	0	0	0	0	0	0	0	0	0	0	0	0	0	0	0	0	100
X12181	4	17908195	Copia	Downstream	96.26006441	Neutral	CopiaHarbinger	0	0	0	0	100	0	0	0	0	0	0	0	0	0	0	0	0	0	0	0	0	0	0	0	0	0	0	0	0	100	0	0	0	0	0	0	0	0	0	0	0	0
X12184	4	17909748	Copia	Downstream	103.9278596	Neutral	CopiaHarbinger	0	0	0	0	0	0	0	0	0	0	0	0	0	0	0	0	0	0	0	0	0	0	0	0	0	0	0	0	0	0	0	0	0	0	0	0	0	100	0	0	0	0
X12228	4	18313637	Copia	Downstream	29.47880595	Neutral	CopiaHarbinger	0	0	0	0	0	0	0	0	0	0	0	0	0	0	0	0	100	0	0	0	0	0	0	0	0	0	0	0	0	0	0	0	0	0	0	0	0	0	0	0	0	0
X12234	4	18331083	Copia	Upstream	58.45511098	Neutral	CopiaHarbinger	100	0	100	100	0	100	0	0	0	0	100	100	0	0	0	100	100	100	0	0	0	0	100	0	0	0	0	0	100	0	100	0	0	0	100	0	0	100	0	100	100	0
X12316	4	18678983	Copia	Downstream	49.36598019	Balancing	CopiaHarbinger	0	0	0	0	100	0	0	0	0	0	100	100	0	0	0	0	100	0	0	0	100	0	0	0	0	0	0	0	0	100	0	0	0	100	0	100	100	0	0	0	0	0
X12323	4	18698458	Copia	Downstream	86.89073598	Neutral	CopiaHarbinger	0	0	0	0	0	0	0	0	0	0	0	0	0	0	0	0	0	0	0	0	0	0	0	0	0	0	0	0	0	0	0	100	100	0	0	0	0	0	0	0	0	0
X12475	4	19361189	Copia	Upstream	57.51521538	Neutral	CopiaHarbinger	0	0	0	0	0	0	0	0	0	0	0	0	0	0	0	0	0	0	0	0	0	0	0	0	0	0	0	0	0	0	0	0	0	0	0	0	0	0	0	0	0	100
X12545	4	19733480	Copia	Downstream	37.40320842	Neutral	CopiaHarbinger	0	0	0	0	0	0	0	0	0	0	0	0	0	0	0	0	0	0	0	0	0	0	0	0	0	0	0	0	0	0	0	0	0	0	0	0	0	0	0	0	0	100
X12927	4	21234514	Copia	Upstream	107.7961038	Divergent	CopiaHarbinger	0	0	0	0	0	0	0	0	0	0	0	0	0	0	0	0	0	0	0	0	0	0	0	0	0	0	0	0	0	0	0	0	0	0	0	0	0	0	100	0	0	0
X12929	4	21241640	Copia	Upstream	68.27884006	Neutral	CopiaHarbinger	100	100	0	0	0	0	0	100	0	0	0	100	0	0	0	0	0	0	0	0	0	0	0	0	0	0	0	0	0	0	0	0	0	0	0	0	0	0	0	0	0	0
X13018	4	21593229	Copia	Downstream	39.0256326	Balancing	CopiaHarbinger	0	0	0	0	0	0	0	0	0	100	0	0	0	0	0	0	0	0	100	0	100	100	0	0	100	0	0	0	100	0	0	0	0	0	0	0	0	0	0	0	0	0
X13023	4	21647406	Copia	Downstream	40.64480287	Neutral	CopiaHarbinger	0	0	0	0	0	0	0	0	0	0	0	0	0	0	0	0	0	0	0	0	0	0	0	0	0	0	0	0	0	0	0	0	0	0	0	0	0	0	0	0	0	0
X13024	4	21647307	Copia	Downstream	40.60788101	Neutral	CopiaHarbinger	0	0	0	0	0	0	0	0	0	0	0	0	0	0	0	0	0	0	0	0	0	0	0	0	0	0	0	0	0	0	0	0	0	0	0	0	0	0	0	0	0	0
X13214	4	22420617	Copia	Upstream	51.67204273	Neutral	CopiaHarbinger	100	0	0	0	100	100	100	0	0	0	0	0	0	0	0	0	0	0	0	0	0	0	100	0	0	0	0	100	100	0	0	0	0	100	0	100	100	0	0	0	0	100
X13464	4	2621068	Copia	Upstream	47.50789408	Neutral	CopiaHarbinger	100	0	0	0	0	0	100	100	0	0	100	0	0	0	100	0	0	0	100	100	100	0	100	0	0	100	0	0	0	0	0	100	100	0	0	0	0	0	0	0	0	0
X13476	4	2714046	Copia	Downstream	64.66065264	Divergent	CopiaHarbinger	0	0	0	0	0	0	0	0	0	0	0	0	0	0	0	0	0	0	0	0	0	0	0	0	0	0	0	0	0	0	0	0	0	0	0	0	0	100	0	0	0	0
X13519	4	3021542	Copia	Downstream	49.32544982	Neutral	CopiaHarbinger	0	0	0	0	0	0	0	0	0	0	0	0	0	0	0	0	0	0	0	0	0	0	0	0	0	0	0	0	0	0	0	0	0	0	0	0	0	0	0	0	0	0
X13726	4	5641010	Copia	Upstream	34.7706773	Neutral	CopiaHarbinger	0	0	0	0	0	0	0	0	100	0	100	0	0	0	0	0	0	0	0	0	100	100	0	0	0	0	0	100	0	0	0	0	0	0	0	0	0	0	0	0	0	0
X14149	5	12402705	Copia	Upstream	34.42382896	Divergent	CopiaHarbinger	0	0	0	0	0	0	0	100	100	0	100	0	0	100	0	100	100	0	100	100	0	100	0	0	0	0	0	0	100	0	0	0	0	0	0	0	0	0	0	0	0	0
X14254	5	13053542	Copia	Downstream	41.03656906	Neutral	CopiaHarbinger	0	0	0	0	0	100	0	0	0	0	0	0	0	0	0	0	0	0	0	0	0	0	0	0	0	0	0	0	0	0	0	0	0	0	0	0	0	0	0	0	0	0
X14255	5	13053430	Copia	Downstream	41	Neutral	CopiaHarbinger	0	0	0	0	0	100	0	0	100	0	0	0	0	0	0	100	0	0	100	100	0	0	0	100	0	0	0	100	0	0	0	100	0	0	100	0	0	100	0	100	100	0
X14312	5	13439758	Copia	Upstream	27.54995463	Neutral	CopiaHarbinger	0	0	0	0	0	0	100	100	0	0	100	0	0	0	0	0	0	0	0	0	100	100	0	0	100	0	0	0	100	0	0	0	0	0	0	0	100	0	0	0	0	0
X14463	5	14315886	Copia	Downstream	8.246211251	Neutral	CopiaHarbinger	0	0	0	0	0	0	100	0	100	0	0	0	0	100	0	0	0	0	100	100	100	0	0	0	100	0	0	100	100	100	100	0	100	0	0	0	0	100	0	100	100	0
X14532	5	14812332	Copia	Downstream	48.74423043	Neutral	CopiaHarbinger	0	0	0	0	0	0	0	0	0	0	0	0	0	100	0	0	0	0	0	0	0	0	0	0	0	0	0	0	0	0	0	0	0	0	0	0	0	0	0	0	0	0
X14889	5	1639497	Copia	Upstream	29.79932885	Neutral	CopiaHarbinger	0	0	100	0	0	0	0	0	0	0	0	0	100	0	0	0	0	100	0	0	0	0	0	0	0	0	0	0	0	0	100	0	100	100	0	0	0	0	0	0	0	0
X14902	5	16441082	Copia	Downstream	103.5084538	Neutral	CopiaHarbinger	0	0	0	0	0	0	0	0	100	100	100	0	0	0	100	0	0	0	100	0	0	0	0	0	0	0	0	0	100	0	0	0	100	0	0	0	0	0	0	0	0	0
X14906	5	16453625	Copia	Upstream	41.24318125	Neutral	CopiaHarbinger	0	0	0	0	100	100	0	0	0	0	0	0	0	0	0	0	0	0	0	0	0	0	0	0	0	0	0	0	0	0	0	0	0	0	0	0	0	0	0	0	0	0
X14910	5	16498731	Copia	Downstream	73.37574531	Neutral	CopiaHarbinger	100	0	0	0	0	0	100	0	0	100	0	0	0	100	0	0	0	0	0	0	0	0	0	0	0	0	0	0	0	100	0	100	100	0	100	100	0	100	100	0	0	0
X14911	5	16498613	Copia	Downstream	73.39618519	Neutral	CopiaHarbinger	100	100	0	0	100	0	0	0	0	0	0	0	0	100	0	0	0	0	0	0	0	0	0	0	0	0	0	0	0	100	0	0	0	0	100	100	0	0	0	0	0	0
X15022	5	16838736	Copia	Upstream	39.52214569	Neutral	CopiaHarbinger	0	0	0	0	0	0	0	0	0	0	0	0	0	0	0	0	0	0	0	0	0	0	0	0	0	0	0	0	0	0	0	0	0	0	0	0	0	0	0	0	0	0
X15063	5	16993629	Copia	Downstream	45.23273151	Neutral	CopiaHarbinger	0	0	0	0	0	0	0	0	0	0	0	0	0	0	0	0	0	0	0	0	0	0	0	0	0	0	0	0	0	0	0	0	0	0	0	0	0	0	0	0	0	0
X15144	5	17288962	Copia	Downstream	52.30678732	Neutral	CopiaHarbinger	0	0	0	0	0	0	0	0	0	0	0	0	0	0	0	0	0	0	0	0	0	0	0	0	0	0	100	0	0	0	0	0	0	0	0	0	0	0	0	0	0	0
X15291	5	17871168	Copia	Upstream	30.72458299	Neutral	CopiaHarbinger	0	0	0	0	0	0	0	0	0	0	0	0	0	0	0	0	0	0	0	0	0	0	0	0	0	0	0	0	0	0	0	0	0	0	0	0	0	0	0	100	100	0
X15292	5	17871089	Copia	Upstream	30.6757233	Neutral	CopiaHarbinger	0	0	0	0	0	0	0	0	0	0	0	0	0	0	0	0	0	0	0	0	0	0	0	0	0	0	0	0	0	0	0	0	0	0	0	0	0	0	0	0	0	100
X15297	5	17897281	Copia	Upstream	70.9718254	Neutral	CopiaHarbinger	0	0	0	0	0	0	0	0	0	0	0	0	0	0	0	0	0	0	0	0	0	0	0	0	0	0	0	0	0	0	0	0	0	100	0	0	0	0	0	0	0	0
X15308	5	17946297	Copia	Upstream	14.03566885	Neutral	CopiaHarbinger	0	0	0	0	0	0	0	0	0	0	0	0	0	0	0	0	0	0	0	0	0	0	0	0	0	0	0	0	0	0	0	0	0	0	0	0	0	0	0	0	0	0
X15368	5	18186725	Copia	Downstream	75.95393341	Neutral	CopiaHarbinger	0	0	0	0	0	0	0	0	0	0	0	0	0	0	0	0	0	0	0	0	0	0	0	0	0	0	0	0	0	0	0	0	0	0	0	0	0	0	0	0	0	100
X15371	5	18189852	Copia	Downstream	93.89355675	Divergent	CopiaHarbinger	0	0	0	100	100	100	0	100	0	0	0	100	100	100	0	100	0	0	100	0	0	0	100	0	0	0	0	0	0	100	0	0	100	100	100	100	0	0	0	0	0	0
X15389	5	18329883	Copia	Upstream	94.12757301	Neutral	CopiaHarbinger	0	0	0	0	0	0	0	0	0	0	0	0	0	0	0	0	0	0	0	0	0	0	0	0	0	0	0	0	0	0	0	0	0	0	0	0	0	0	0	0	0	100
X15390	5	18330727	Copia	Upstream	90.39358384	Neutral	CopiaHarbinger	0	0	0	0	0	0	0	0	0	0	0	0	0	0	0	0	0	0	0	0	0	0	0	0	0	0	0	0	0	0	0	0	0	0	0	0	0	0	100	0	0	0
X15419	5	18490669	Copia	Downstream	94.75758545	Divergent	CopiaHarbinger	0	0	0	0	0	0	0	0	0	100	100	0	0	0	0	0	0	0	0	100	0	100	0	0	0	100	100	0	0	0	0	0	0	0	0	0	0	0	0	0	0	0
X15462	5	18662739	Copia	Downstream	66.57326791	Neutral	CopiaHarbinger	0	100	0	0	0	0	0	0	0	0	0	0	0	0	0	0	0	100	0	0	0	0	0	0	0	0	0	0	0	0	0	0	0	0	0	0	0	100	0	0	0	100
X15514	5	1886363	Copia	Downstream	69.6491206	Divergent	CopiaHarbinger	0	0	0	0	0	0	0	0	0	0	0	0	0	0	0	0	0	0	0	0	0	0	0	0	0	0	0	0	0	0	0	0	0	0	0	0	0	0	0	0	0	100
X15675	5	19470602	Copia	Downstream	2	Neutral	CopiaHarbinger	0	0	0	0	0	0	0	0	0	100	0	0	0	0	0	0	0	0	0	0	0	0	0	0	100	100	100	0	0	0	0	0	0	0	0	0	0	0	0	0	0	0
X15735	5	19706565	Copia	Upstream	57.6020833	Neutral	CopiaHarbinger	0	0	0	0	0	0	100	100	0	0	0	0	0	0	0	0	0	0	0	0	0	0	0	0	0	0	0	0	0	0	0	0	0	0	0	0	0	0	0	0	0	0
X15779	5	19826977	Copia	Upstream	60.47313453	Neutral	CopiaHarbinger	0	0	0	0	0	0	0	0	0	0	0	0	0	0	0	0	0	0	0	0	0	0	0	0	0	0	0	0	0	0	0	0	0	0	0	0	0	0	0	100	100	100
X15795	5	19914428	Copia	Downstream	41.21892769	Neutral	CopiaHarbinger	100	0	0	0	0	100	0	0	0	0	0	100	0	0	100	0	0	0	0	0	0	0	0	0	0	0	0	0	0	0	100	0	0	0	100	0	0	0	0	0	0	0
X15837	5	20120950	Copia	Upstream	5.385164807	Balancing	CopiaHarbinger	0	0	100	100	0	0	100	0	0	0	0	0	0	0	0	0	100	0	0	0	0	0	0	0	0	0	0	0	0	0	0	0	100	0	0	0	0	0	0	0	0	100
X15868	5	20252005	Copia	Upstream	46.56178691	Neutral	CopiaHarbinger	0	100	0	0	0	0	100	100	0	0	0	0	0	0	0	0	0	0	0	0	0	0	0	0	0	0	0	0	0	0	0	0	0	0	0	0	0	0	0	0	0	100
X16080	5	21187110	Copia	Upstream	63.01587102	Neutral	CopiaHarbinger	0	0	0	0	0	0	0	0	0	0	0	0	0	0	0	0	0	0	0	0	0	0	0	0	0	0	0	0	0	0	0	0	0	0	0	0	0	0	0	0	0	0
X16089	5	21211531	Copia	Downstream	35.665109	Neutral	CopiaHarbinger	0	0	0	0	0	0	0	0	0	0	0	0	0	0	0	0	0	0	0	0	0	0	0	0	0	0	0	0	0	0	0	0	0	0	0	0	0	0	0	100	100	0
X16160	5	2794070	Copia	Downstream	91.56418514	Divergent	CopiaHarbinger	0	0	0	0	0	0	0	0	0	0	0	0	100	0	0	0	0	100	0	0	0	0	100	0	0	0	0	0	0	100	0	0	0	100	0	0	100	0	100	100	100	0
X16167	5	2800839	Copia	Downstream	42.08325083	Balancing	CopiaHarbinger	0	0	0	0	0	100	0	0	0	100	100	0	0	0	100	0	0	0	0	100	100	100	0	0	0	0	0	100	0	0	0	0	0	0	0	100	0	0	0	0	0	0
X16220	5	3218916	Copia	Downstream	36.7559519	Divergent	CopiaHarbinger	100	100	100	100	100	100	0	0	0	0	0	100	100	0	100	0	0	100	0	0	0	0	0	100	0	100	100	0	0	0	0	0	100	0	0	100	100	0	100	0	0	100
X16243	5	3552604	Copia	Upstream	29.96664813	Neutral	CopiaHarbinger	0	0	0	0	0	0	0	0	0	0	0	0	0	100	0	0	0	0	0	0	0	0	0	0	0	0	0	0	0	0	0	0	0	0	0	0	0	0	0	0	0	0
X16453	5	613978	Copia	Upstream	54.44263036	Neutral	CopiaHarbinger	0	0	0	0	0	0	0	0	0	0	0	0	0	0	0	0	0	0	0	0	0	0	0	0	0	0	0	0	0	0	0	0	0	0	0	0	0	0	0	0	0	100
X16550	5	988125	Copia	Upstream	42.17819342	Neutral	CopiaHarbinger	0	0	0	0	0	0	0	0	0	0	0	0	0	0	0	0	0	0	0	0	100	0	0	0	100	0	0	100	0	0	0	0	0	0	0	0	0	0	0	0	0	100
X16565	6	10018313	Copia	Downstream	80.73413157	Balancing	CopiaHarbinger	0	0	0	0	0	0	0	0	0	0	0	0	0	0	0	0	0	0	0	0	0	0	0	0	0	0	0	0	0	0	0	0	0	0	0	0	0	0	100	0	0	0
X16630	6	10252035	Copia	Downstream	26.32489316	Neutral	CopiaHarbinger	0	0	0	0	0	0	0	0	0	0	0	0	0	0	0	0	0	0	0	0	0	0	0	0	0	0	0	100	100	0	0	0	0	0	0	0	0	0	100	0	0	0
X16649	6	10346530	Copia	Downstream	12.04159458	Neutral	CopiaHarbinger	0	0	0	0	0	0	0	0	100	0	0	0	0	0	0	0	0	0	0	0	0	0	0	0	0	0	0	100	0	0	0	0	0	0	0	0	0	0	0	0	0	0
X16666	6	10482784	Copia	Upstream	51.77837386	Neutral	CopiaHarbinger	100	0	0	100	0	100	0	100	0	0	0	100	0	0	100	100	100	100	0	0	0	0	0	0	0	0	0	0	0	0	0	0	0	0	0	0	0	0	100	0	0	0
X16776	6	1095328	Copia	Downstream	49.85980345	Divergent	CopiaHarbinger	0	0	0	0	0	0	0	0	0	0	0	0	0	0	0	0	0	0	0	0	0	0	0	0	0	0	0	0	0	0	0	0	0	0	0	0	0	100	100	0	0	0
X16821	6	11452776	Copia	Upstream	73.65459931	Neutral	CopiaHarbinger	0	0	0	0	0	0	0	0	0	0	0	0	0	0	0	0	0	0	0	0	0	0	0	0	0	0	0	0	0	0	0	0	0	0	0	0	0	0	0	0	0	0
X16822	6	11453456	Copia	Upstream	69.56292116	Neutral	CopiaHarbinger	0	0	0	0	0	0	0	0	0	0	0	0	0	0	0	0	0	0	0	0	0	0	0	0	0	0	0	0	0	0	0	0	0	0	0	0	0	0	100	0	0	0
X16916	6	12110993	Copia	Downstream	43.0464865	Neutral	CopiaHarbinger	100	0	0	0	0	100	100	100	0	0	0	0	0	100	0	0	0	100	0	0	0	0	0	0	100	100	0	0	100	0	0	0	0	0	0	0	0	0	0	0	0	0
X17056	6	13148394	Copia	Upstream	38.47076812	Neutral	CopiaHarbinger	0	0	0	0	0	0	0	0	0	0	0	100	100	0	0	0	0	0	0	0	0	0	0	0	0	0	0	0	0	0	0	0	0	0	0	0	0	0	0	0	0	0
X17280	6	1704603	Copia	Downstream	35.36947837	Neutral	CopiaHarbinger	0	0	0	0	0	0	0	0	0	0	0	0	0	0	0	0	0	0	0	0	0	0	0	0	0	0	0	0	0	0	0	0	0	0	0	0	0	0	0	100	100	0
X17350	6	18382370	Copia	Downstream	42.90687591	Neutral	CopiaHarbinger	100	0	0	0	0	0	0	0	100	0	0	0	0	0	100	100	0	0	0	0	100	100	0	100	0	0	0	0	0	0	0	0	0	0	0	0	0	100	100	0	0	0
X17470	6	19790392	Copia	Upstream	41.68932717	Neutral	CopiaHarbinger	0	0	0	0	0	0	0	0	0	0	0	0	0	0	0	0	100	0	0	0	0	0	0	0	0	0	0	0	100	100	0	0	100	0	0	0	100	0	0	0	0	0
X17515	6	2004015	Copia	Upstream	83.80930736	Neutral	CopiaHarbinger	0	0	0	0	0	0	0	0	0	0	0	0	0	0	0	0	0	0	0	0	0	0	0	0	0	0	0	0	0	100	100	0	0	0	0	0	0	0	0	0	0	0
X17568	6	2047919	Copia	Downstream	36.33180425	Neutral	CopiaHarbinger	0	0	0	0	0	0	0	0	0	100	0	0	0	0	0	0	0	0	0	0	0	0	0	0	0	0	0	0	0	0	0	0	0	0	0	0	0	0	0	0	0	0
X17576	6	20515966	Copia	Downstream	75.74958746	Neutral	CopiaHarbinger	0	0	0	0	0	0	0	0	0	0	0	0	0	0	0	0	0	0	0	0	0	0	0	0	0	0	0	0	0	0	0	0	0	0	0	0	0	0	0	100	100	0
X17602	6	2072819	Copia	Upstream	33.55592347	Neutral	CopiaHarbinger	0	0	0	0	0	100	0	0	0	0	0	0	0	100	100	100	0	0	0	0	0	0	100	0	0	0	0	0	0	0	0	0	0	0	0	100	0	0	0	0	0	0
X17624	6	2089462	Copia	Upstream	44.22668877	Neutral	CopiaHarbinger	0	0	0	0	0	0	0	0	0	0	0	0	0	0	0	0	0	0	0	0	0	0	0	0	0	0	0	0	0	0	0	0	0	0	0	0	0	0	0	0	0	100
X17760	6	21865434	Copia	Downstream	41.80908992	Neutral	CopiaHarbinger	0	0	0	0	0	0	0	0	0	0	0	0	0	0	0	0	0	0	0	0	0	0	0	0	0	0	0	0	0	0	0	0	0	0	0	0	0	100	0	0	0	0
X17798	6	2226797	Copia	Downstream	10.48808848	Neutral	CopiaHarbinger	0	0	0	0	0	0	0	0	0	0	0	0	0	0	0	0	0	0	0	0	0	0	0	0	0	0	0	0	0	0	0	0	0	0	0	0	0	100	0	0	0	0
X17801	6	22320864	Copia	TE	0	Divergent	CopiaHarbinger	0	0	0	0	0	0	0	0	0	0	0	0	0	0	0	0	0	0	0	0	0	0	0	0	0	0	0	0	0	0	0	0	0	0	0	0	0	0	0	100	100	100
X17809	6	22385398	Copia	Upstream	53.60037313	Neutral	CopiaHarbinger	100	0	0	0	0	0	0	0	0	0	0	0	0	0	0	0	0	0	100	0	0	0	0	0	0	0	0	0	100	0	0	100	0	0	0	0	100	0	100	0	0	0
X17810	6	22386541	Copia	Upstream	60.21627687	Divergent	CopiaHarbinger	0	0	0	0	0	0	0	0	0	0	0	0	0	0	0	0	0	0	0	0	0	0	0	0	0	100	0	0	0	0	0	0	0	0	0	0	0	0	0	0	0	0
X18011	6	23410028	Copia	Downstream	45.91296113	Neutral	CopiaHarbinger	0	0	0	0	0	0	0	0	0	0	0	0	0	0	0	0	0	0	0	0	0	0	0	0	0	0	0	0	0	0	0	0	0	0	0	0	0	0	0	0	0	0
X18073	6	23639250	Copia	Downstream	27.62245463	Neutral	CopiaHarbinger	0	0	0	0	0	0	0	0	0	0	0	0	0	0	0	0	0	0	0	0	0	0	0	0	0	100	0	0	0	0	0	0	0	0	0	0	0	0	0	0	0	0
X18188	6	24080716	Copia	Downstream	62.04030948	Neutral	CopiaHarbinger	0	0	0	0	0	0	0	0	0	0	0	0	0	0	0	0	0	0	100	0	100	0	0	0	0	0	0	0	100	0	0	0	0	0	0	0	0	0	0	0	0	0
X18409	6	25081966	Copia	Downstream	19.20937271	Divergent	CopiaHarbinger	100	0	100	0	0	0	0	0	0	0	0	100	0	0	100	100	100	0	0	100	0	100	0	100	0	0	0	0	0	100	100	0	100	0	0	100	100	0	0	0	0	0
X18483	6	2828621	Copia	Upstream	60.5309838	Neutral	CopiaHarbinger	0	0	0	0	0	0	0	0	0	0	0	0	0	0	0	0	0	0	0	0	0	0	0	0	0	0	0	0	0	0	0	0	0	0	0	0	0	100	0	0	0	0
X18490	6	2854667	Copia	Downstream	55.4436651	Divergent	CopiaHarbinger	100	0	0	100	0	100	0	0	0	0	0	0	0	0	100	100	0	0	0	100	0	0	0	100	0	0	0	0	0	0	100	0	0	0	0	0	0	100	100	0	0	0
X18786	6	3826975	Copia	Downstream	73.55949973	Neutral	CopiaHarbinger	0	0	0	0	0	100	0	0	0	0	0	0	0	0	100	0	0	0	0	0	0	0	100	0	0	0	0	0	0	0	0	0	0	0	0	0	100	0	0	0	0	0
X18824	6	3982948	Copia	Upstream	53.87949517	Neutral	CopiaHarbinger	0	0	0	0	0	0	0	0	0	0	0	0	0	0	0	0	0	0	0	0	0	0	0	100	0	0	0	0	0	0	0	0	0	0	0	0	0	0	0	0	0	0
X18825	6	3983506	Copia	Upstream	57.5934024	Neutral	CopiaHarbinger	0	0	0	0	0	0	0	0	0	0	0	0	0	0	0	0	0	0	0	0	0	0	0	0	0	0	0	0	0	0	0	0	0	0	0	0	0	0	0	100	100	0
X18921	6	4407504	Copia	Upstream	29.3428015	Neutral	CopiaHarbinger	0	100	0	0	100	0	0	0	100	100	100	0	0	0	100	100	0	0	0	0	0	100	0	0	0	0	0	100	100	0	0	0	0	0	100	100	100	0	0	0	0	100
X18922	6	4407471	Copia	Upstream	29.39387691	Neutral	CopiaHarbinger	0	0	0	0	0	0	0	0	0	0	0	0	0	0	0	0	0	0	0	0	0	0	0	0	0	0	0	0	0	0	0	0	0	0	0	0	0	100	0	0	0	0
X18976	6	4593399	Copia	Downstream	48.10405388	Divergent	CopiaHarbinger	0	0	0	0	0	0	0	0	0	0	0	0	0	0	0	0	0	0	0	0	0	0	0	0	0	0	0	0	0	0	0	0	0	0	0	0	0	100	100	0	0	0
X18987	6	4686547	Copia	Downstream	27.98213716	Neutral	CopiaHarbinger	0	0	0	0	0	0	0	0	0	0	0	0	0	0	0	0	0	0	0	0	0	0	0	0	0	0	0	0	100	0	0	0	0	0	0	0	0	0	0	0	0	0
X18988	6	4686708	Copia	Downstream	28.67054237	Balancing	CopiaHarbinger	100	0	0	0	0	0	0	0	0	0	0	0	0	0	100	0	0	0	0	0	0	0	100	0	0	0	0	0	0	0	100	0	100	0	0	0	0	0	0	100	100	100
X19287	6	5613666	Copia	Upstream	41.01219331	Neutral	CopiaHarbinger	100	0	100	100	0	0	0	0	100	0	0	0	0	100	0	0	0	100	100	100	100	100	0	0	0	0	100	0	0	0	0	0	0	0	0	0	0	100	100	100	100	0
X19499	6	62486	Copia	Upstream	45.21061822	Divergent	CopiaHarbinger	0	0	0	0	0	0	100	0	0	0	0	0	0	0	0	0	0	0	0	0	0	0	0	0	0	0	0	0	0	0	0	0	0	0	0	0	0	0	0	0	0	0
X19536	6	6336700	Copia	Upstream	76.88302804	Neutral	CopiaHarbinger	0	0	100	0	100	0	100	0	0	0	0	0	100	0	0	0	100	100	100	100	0	0	100	0	100	0	0	0	0	100	100	0	0	0	0	0	0	0	0	0	0	0
X19636	6	6663464	Copia	Downstream	87.6184912	Neutral	CopiaHarbinger	0	0	0	0	0	0	0	0	0	0	0	0	0	0	0	0	0	0	0	0	0	0	0	0	0	0	0	0	0	0	0	0	0	0	0	0	0	0	0	0	0	100
X19637	6	6663413	Copia	Downstream	87.60136985	Neutral	CopiaHarbinger	100	0	0	100	0	100	0	0	0	0	0	0	0	0	0	100	100	100	0	0	0	0	0	100	0	0	0	0	0	100	100	0	0	0	0	100	100	0	0	0	0	0
X19851	6	7598760	Copia	Upstream	51.60426339	Neutral	CopiaHarbinger	0	0	0	0	0	0	0	0	0	0	0	100	0	0	0	0	0	0	0	0	0	0	0	0	0	0	0	0	0	100	0	0	0	0	0	0	100	0	0	0	0	0
X19958	6	7900747	Copia	Downstream	62.42595614	Neutral	CopiaHarbinger	0	100	0	0	0	0	100	100	0	0	0	0	0	0	0	0	0	100	0	0	0	0	0	0	100	0	0	0	0	0	0	0	0	0	0	0	0	0	0	0	0	0
X20125	6	8571862	Copia	Upstream	85.95929269	Neutral	CopiaHarbinger	0	0	0	0	0	0	0	100	0	0	0	0	0	0	0	0	0	0	0	0	0	0	0	0	0	0	0	0	0	0	0	0	0	0	0	0	0	0	0	0	0	0
X20319	6	9465529	Copia	Downstream	85.24083528	Balancing	CopiaHarbinger	0	0	0	0	0	0	0	0	0	100	100	0	0	0	0	0	0	0	100	0	0	0	0	0	0	100	100	100	0	0	0	0	0	0	0	0	0	0	0	0	0	0
X20320	6	9466215	Copia	Downstream	81.89627586	Divergent	CopiaHarbinger	0	0	0	0	0	0	0	0	0	0	0	0	0	0	0	0	0	0	0	0	0	0	0	0	0	0	0	0	0	0	0	0	0	0	0	0	0	0	0	100	100	100
X20351	6	9598778	Copia	Downstream	37.44329045	Neutral	CopiaHarbinger	0	0	0	0	0	0	0	0	0	0	0	0	0	0	0	0	0	0	0	0	0	0	0	0	0	0	0	0	0	0	0	0	0	0	0	0	0	0	0	0	0	100
X20353	6	9608767	Copia	Upstream	41.91658383	Divergent	CopiaHarbinger	0	0	0	0	0	0	0	0	0	0	0	0	0	0	0	0	0	0	0	0	0	0	0	0	0	0	0	0	0	0	0	0	0	0	0	0	0	0	0	0	0	0
X20530	7	10426993	Copia	Downstream	28.3019434	Neutral	CopiaHarbinger	0	0	0	0	0	0	0	0	0	0	0	0	0	0	0	0	0	0	0	0	0	0	0	0	0	0	0	0	0	0	0	0	0	0	0	0	0	100	0	0	0	0
X20534	7	10431759	Copia	Upstream	71.23903424	Balancing	CopiaHarbinger	100	0	0	0	0	0	0	0	0	0	0	0	0	0	0	0	0	0	0	0	0	0	0	100	0	0	0	0	0	0	0	0	0	0	0	0	0	0	0	0	0	0
X20631	7	11046656	Copia	Upstream	25.17935662	Neutral	CopiaHarbinger	100	0	0	0	0	0	0	0	0	0	0	0	100	0	100	0	0	0	0	0	0	0	100	0	0	0	0	0	0	100	0	0	0	0	100	0	0	0	0	0	0	0
X20641	7	11082417	Copia	Upstream	46.49731175	Neutral	CopiaHarbinger	0	0	0	0	0	0	0	0	0	0	0	0	0	0	0	0	0	0	0	0	0	0	0	0	0	0	0	0	0	0	0	0	0	0	0	0	0	0	100	0	0	0
X20674	7	11328670	Copia	Downstream	48.47679857	Neutral	CopiaHarbinger	0	0	0	0	0	0	0	0	0	0	0	0	0	0	0	0	0	0	0	0	0	0	0	0	0	0	0	0	0	0	0	0	0	0	0	0	0	0	0	0	0	100
X20681	7	11388983	Copia	Upstream	95.1472543	Neutral	CopiaHarbinger	100	0	0	0	0	0	0	100	0	0	0	0	100	0	0	0	100	0	0	0	0	0	100	0	0	0	0	0	0	0	0	0	0	0	0	0	0	0	100	100	100	0
X20703	7	11484332	Copia	Upstream	12.92284798	Neutral	CopiaHarbinger	0	0	0	0	0	0	0	0	0	0	0	0	0	100	100	100	100	100	0	0	0	0	100	0	0	0	0	0	0	100	0	0	100	0	0	100	0	0	0	0	0	0
X20773	7	11658167	Copia	Upstream	125.3873997	Neutral	CopiaHarbinger	0	0	0	0	0	0	0	100	0	100	0	0	0	0	0	0	0	0	100	0	100	100	0	0	100	100	100	100	0	0	0	0	0	0	0	0	0	0	0	0	0	0
X20959	7	12705091	Copia	Downstream	32.03123476	Neutral	CopiaHarbinger	0	0	0	0	0	0	0	0	0	0	0	0	0	0	0	0	0	0	0	0	0	0	0	0	0	0	0	0	0	0	0	0	0	0	0	0	0	0	100	0	0	0
X21080	7	13736043	Copia	Downstream	31.85906464	Neutral	CopiaHarbinger	0	0	0	0	0	0	0	0	0	0	0	0	0	0	0	0	0	0	0	0	0	0	0	0	0	0	0	0	0	100	0	0	0	0	0	0	0	0	0	0	0	0
X21501	7	1898834	Copia	Upstream	51.73973328	Neutral	CopiaHarbinger	0	0	0	0	0	0	0	0	0	0	0	0	0	0	0	0	0	0	0	0	0	0	0	0	0	0	0	0	0	0	0	0	0	0	0	0	0	0	100	0	0	0
X21562	7	19681820	Copia	TE	0	Divergent	CopiaHarbinger	0	0	0	0	0	0	0	0	0	100	100	0	0	0	0	0	0	0	0	0	100	100	100	0	0	100	100	0	100	0	0	0	0	0	0	100	0	0	100	0	0	0
X21897	7	22229823	Copia	Upstream	62.01612693	Neutral	CopiaHarbinger	0	0	0	0	0	0	0	100	0	0	0	0	0	0	0	0	0	0	0	0	0	0	0	0	0	0	0	0	0	0	0	0	0	0	0	0	0	0	0	0	0	0
X21900	7	22405067	Copia	Upstream	44.57577818	Divergent	CopiaHarbinger	100	100	100	0	100	0	0	0	0	0	100	0	0	0	0	0	100	0	0	100	100	0	100	0	0	0	0	100	0	0	0	0	0	0	100	0	0	0	0	100	100	0
X21901	7	22414338	Copia	Downstream	25.57342371	Divergent	CopiaHarbinger	100	0	0	100	0	0	0	0	100	0	0	0	100	0	0	0	100	100	0	0	0	0	0	100	0	0	0	0	0	0	100	0	0	0	100	100	0	0	0	0	0	0
X21904	7	22451898	Copia	Downstream	35.4682957	Neutral	CopiaHarbinger	0	0	0	0	0	0	0	0	0	0	0	0	0	0	0	0	0	0	0	0	0	0	0	0	0	0	0	0	0	0	0	0	0	0	0	0	0	0	0	100	100	0
X21906	7	22483521	Copia	Downstream	53.70288633	Neutral	CopiaHarbinger	0	0	0	0	0	0	0	0	0	0	0	0	0	100	0	0	0	0	0	0	0	0	0	100	0	0	0	0	0	100	0	0	0	0	0	0	0	0	0	0	0	0
X22176	7	2853763	Copia	Upstream	31.33687923	Neutral	CopiaHarbinger	0	0	0	0	0	0	0	0	0	0	0	0	0	0	0	0	0	0	0	0	0	0	0	0	0	0	0	100	0	0	0	0	0	0	0	0	0	0	0	0	0	0
X22331	7	3353279	Copia	Upstream	59	Divergent	CopiaHarbinger	0	0	0	0	0	100	0	0	0	0	0	0	0	100	0	0	0	0	0	0	0	0	0	0	0	0	0	0	0	0	0	0	0	0	100	0	0	0	0	0	0	0
X22339	7	3364037	Copia	Downstream	101.0890696	Divergent	CopiaHarbinger	0	0	0	0	0	0	0	0	0	0	0	0	0	0	0	0	0	0	0	0	0	0	0	0	0	0	0	0	0	0	0	0	0	0	0	0	0	0	0	0	0	100
X22342	7	3376808	Copia	Upstream	44.42971978	Neutral	CopiaHarbinger	0	0	0	0	0	0	0	0	0	0	0	0	0	0	0	0	0	100	0	0	0	0	0	0	0	0	0	0	0	100	100	0	0	0	0	0	100	0	0	0	0	0
X22369	7	3494999	Copia	Upstream	48.47679857	Neutral	CopiaHarbinger	0	0	0	100	0	0	0	0	0	0	100	0	0	100	0	0	100	0	0	0	0	100	0	0	0	0	0	100	0	0	100	0	0	100	0	0	100	0	0	0	0	0
X22396	7	35798	Copia	Downstream	39.28103868	Neutral	CopiaHarbinger	0	0	0	0	0	0	0	0	0	0	100	0	0	0	0	0	0	0	0	0	0	0	0	0	0	100	0	0	100	0	0	0	0	0	0	0	0	0	0	100	100	0
X22485	7	3751763	Copia	Upstream	102.6011696	Neutral	CopiaHarbinger	0	0	100	100	0	0	0	0	0	0	0	0	100	0	0	100	0	0	0	0	0	0	0	0	0	0	0	0	0	0	0	0	0	0	0	100	0	0	0	0	0	0
X22490	7	3758549	Copia	Upstream	61.3025285	Neutral	CopiaHarbinger	100	0	0	100	0	0	0	0	0	100	0	0	100	0	100	0	100	0	0	0	0	100	0	0	100	100	0	100	0	0	100	0	0	0	100	100	0	0	0	0	0	0
X22593	7	4200497	Copia	Downstream	67.12674579	Neutral	CopiaHarbinger	0	0	0	0	0	0	0	0	0	0	0	0	0	0	0	0	0	0	0	0	0	0	0	0	0	0	0	0	0	0	0	0	0	0	0	0	100	0	0	0	0	0
X22598	7	4204416	Copia	Downstream	27.11088342	Neutral	CopiaHarbinger	0	0	0	0	0	0	0	0	0	0	0	0	0	0	0	0	0	0	0	0	0	0	100	0	0	0	0	0	0	0	0	0	0	0	0	0	0	0	0	0	0	0
X22608	7	4245835	Copia	Upstream	30.09983389	Neutral	CopiaHarbinger	0	0	100	100	100	100	0	100	0	0	100	0	0	0	0	0	0	100	0	0	0	0	0	0	0	0	0	0	100	100	100	100	100	0	100	100	0	0	0	0	0	100
X22816	7	5017853	Copia	Downstream	35.04283094	Neutral	CopiaHarbinger	0	0	0	0	0	0	0	0	100	0	100	0	0	0	0	0	0	0	100	0	0	0	0	0	0	0	0	0	100	0	0	0	0	0	0	0	0	0	0	0	0	0
X22817	7	5017725	Copia	Downstream	35	Neutral	CopiaHarbinger	0	100	0	0	0	100	0	0	0	0	0	0	0	0	100	100	0	100	0	0	0	0	0	100	0	0	0	0	0	100	100	0	0	100	100	0	0	0	0	0	0	0
X23034	7	5827076	Copia	Downstream	51.18593557	Balancing	CopiaHarbinger	0	0	0	0	0	0	0	0	0	0	0	0	0	100	0	100	0	0	0	0	0	0	0	0	0	0	0	0	0	0	0	0	0	0	0	0	0	100	100	0	0	0
X23035	7	5826992	Copia	Downstream	51.15662225	Neutral	CopiaHarbinger	0	0	0	0	0	0	0	0	0	0	0	0	0	0	0	0	0	0	0	0	100	0	0	0	0	0	0	0	100	0	0	0	0	0	0	0	0	0	0	0	0	0
X23116	7	6153241	Copia	Downstream	31.96873473	Neutral	CopiaHarbinger	0	0	0	0	0	0	0	0	100	0	100	0	100	0	0	0	0	0	0	0	0	0	0	0	0	0	0	0	0	0	0	0	0	0	100	0	0	0	0	0	0	100
X23230	7	6587686	Copia	Downstream	89.29165695	Neutral	CopiaHarbinger	100	100	0	0	100	100	0	0	0	0	0	0	0	0	0	0	0	0	0	0	0	0	100	0	0	0	0	0	0	0	0	100	0	100	0	0	100	0	0	0	0	0
X23231	7	6587592	Copia	Downstream	89.27485648	Neutral	CopiaHarbinger	0	0	0	0	0	0	0	0	0	0	0	100	0	0	0	0	100	0	0	0	0	0	0	0	0	0	0	0	0	100	0	100	0	100	0	0	0	0	0	0	0	0
X23232	7	6592565	Copia	Downstream	54.60769177	Neutral	CopiaHarbinger	0	0	0	0	0	0	0	0	0	0	0	0	0	0	0	0	0	0	0	0	0	0	0	0	0	0	0	0	0	0	0	0	0	0	0	0	0	100	0	0	0	0
X23233	7	6594098	Copia	Downstream	39.49683532	Neutral	CopiaHarbinger	0	0	0	0	0	0	0	100	0	0	0	0	0	0	0	0	0	0	0	0	0	0	0	0	0	0	0	0	0	0	0	0	0	0	0	0	0	0	0	100	100	0
X23234	7	6594030	Copia	Downstream	39.45883931	Neutral	CopiaHarbinger	0	100	0	0	0	0	0	0	0	0	0	0	0	0	0	0	0	0	0	0	0	0	0	0	0	0	0	0	0	0	0	0	0	0	0	0	0	0	0	0	0	0
X23333	7	7072914	Copia	Upstream	57.15767665	Divergent	CopiaHarbinger	100	100	0	0	0	0	0	0	0	0	0	0	0	100	0	0	100	0	100	100	0	100	0	0	100	0	100	0	0	0	0	0	0	0	100	0	0	0	0	0	0	0
X23334	7	7072840	Copia	Upstream	57.13142743	Neutral	CopiaHarbinger	100	0	0	0	0	0	0	0	0	0	0	0	0	0	0	100	0	0	0	0	0	0	100	0	0	0	0	0	0	0	0	0	0	0	0	0	0	0	0	0	0	0
X23472	7	7542594	Copia	Downstream	20.46948949	Neutral	CopiaHarbinger	100	0	0	100	0	100	100	0	0	0	100	100	100	100	0	0	0	0	0	0	100	100	0	0	100	100	100	100	100	100	0	100	0	100	100	0	100	0	0	0	0	0
X23530	7	7708909	Copia	Upstream	7.745966692	Neutral	CopiaHarbinger	0	0	0	0	0	0	0	0	0	0	0	0	0	0	0	0	0	0	0	0	0	0	0	0	0	0	0	0	0	0	0	0	0	0	0	0	0	0	0	100	100	100
X23555	7	7826297	Copia	Downstream	43.38202393	Neutral	CopiaHarbinger	0	0	0	0	0	0	0	0	0	0	0	0	0	0	0	0	0	0	0	0	0	0	0	0	0	0	0	0	0	0	0	0	0	0	0	0	0	100	0	0	0	0
X23560	7	7841805	Copia	Downstream	31.27299154	Neutral	CopiaHarbinger	0	0	0	0	0	0	0	0	0	0	0	0	0	0	0	0	0	0	0	0	0	0	0	0	0	0	0	0	0	0	0	0	0	0	0	0	0	100	0	0	0	0
X23798	7	917331	Copia	Downstream	59.20304046	Balancing	CopiaHarbinger	0	0	0	0	0	0	0	0	0	0	0	0	0	0	0	0	0	0	0	0	0	0	0	0	0	0	0	0	0	0	0	0	0	0	0	0	0	0	0	100	100	100
X24048	8	1127537	Copia	Downstream	38.22302971	Neutral	CopiaHarbinger	0	0	0	0	0	0	0	0	0	0	0	0	0	0	0	0	0	0	0	0	0	0	0	0	0	0	0	0	0	0	0	0	0	0	0	0	0	0	0	0	0	0
X24049	8	1128367	Copia	Downstream	47.20169488	Divergent	CopiaHarbinger	0	0	0	0	0	0	0	0	0	0	0	0	0	0	0	0	0	0	0	0	0	0	0	0	0	0	0	0	0	0	0	0	0	0	0	0	0	0	0	0	0	0
X24125	8	1213592	Copia	Upstream	43.02324953	Neutral	CopiaHarbinger	0	100	0	100	100	100	0	100	0	0	0	100	100	0	100	0	100	0	0	100	0	0	0	0	0	0	0	100	0	100	0	0	0	100	0	0	100	0	0	0	0	0
X24216	8	13063098	Copia	Upstream	73.57309291	Neutral	CopiaHarbinger	0	0	0	0	0	0	0	0	0	0	0	0	0	0	100	0	0	0	0	0	0	0	0	100	0	0	0	0	0	0	0	0	0	0	0	100	0	0	0	0	0	0
X24331	8	13793237	Copia	Downstream	34.13209633	Neutral	CopiaHarbinger	0	0	0	0	0	0	0	0	0	0	0	0	0	0	0	0	0	0	0	0	0	0	0	0	0	0	0	0	0	0	0	0	0	0	0	0	0	100	0	0	0	0
X24332	8	13793078	Copia	Downstream	34.17601498	Neutral	CopiaHarbinger	0	0	0	100	0	0	0	100	0	0	0	100	100	0	100	0	0	100	0	0	0	0	0	0	0	0	100	0	100	100	100	0	0	100	0	0	0	0	0	0	0	0
X24526	8	15030005	Copia	Upstream	33.85262176	Balancing	CopiaHarbinger	100	0	0	100	0	0	0	0	0	0	0	0	0	0	100	0	0	0	0	0	0	0	0	0	0	0	0	0	0	0	0	0	100	0	100	0	0	0	0	100	100	0
X24952	8	17408265	Copia	Downstream	61.32699243	Neutral	CopiaHarbinger	0	0	0	0	0	0	0	0	0	0	0	0	0	0	0	0	0	0	0	0	0	0	0	0	0	0	0	0	0	0	0	0	0	0	0	0	0	100	0	0	0	0
X25016	8	17703984	Copia	Downstream	38.27531842	Divergent	CopiaHarbinger	0	0	0	0	0	0	0	0	0	0	0	0	0	0	0	100	0	0	0	0	0	0	0	0	0	0	0	0	0	0	0	0	0	0	0	0	0	0	100	100	100	0
X25023	8	17763296	Copia	Upstream	29.66479395	Neutral	CopiaHarbinger	0	0	0	0	0	0	0	0	0	0	0	0	0	0	0	0	0	0	0	0	0	0	0	0	0	0	0	0	0	0	0	0	0	0	0	0	0	0	0	0	0	100
X25185	8	18587051	Copia	Upstream	42.20189569	Balancing	CopiaHarbinger	0	0	100	100	0	100	0	0	0	0	100	0	0	0	0	0	100	100	0	0	0	100	0	0	100	100	100	0	100	100	100	100	0	100	100	0	0	0	0	0	0	0
X25236	8	18852146	Copia	Downstream	37.8153408	Neutral	CopiaHarbinger	0	0	0	0	0	100	0	0	0	0	0	0	0	0	0	0	0	0	0	0	0	0	0	0	0	0	0	0	0	0	0	0	0	0	0	0	0	0	0	0	0	0
X25283	8	19142687	Copia	Upstream	33.7194306	Divergent	CopiaHarbinger	100	0	100	0	0	0	100	0	0	0	0	100	100	0	100	0	0	100	0	0	0	0	0	0	100	0	0	0	0	0	100	100	100	0	0	0	100	0	0	0	0	0
X25588	8	2039120	Copia	Downstream	46.4542786	Neutral	CopiaHarbinger	0	100	0	0	100	0	0	100	0	0	0	0	0	100	0	0	0	100	0	0	0	0	0	0	0	0	0	0	0	100	0	0	0	0	100	100	0	0	0	0	0	0
X25750	8	21001858	Copia	Upstream	77.16864648	Balancing	CopiaHarbinger	0	0	0	0	0	0	0	0	0	0	0	0	0	0	0	0	0	0	0	0	0	0	0	0	0	0	0	0	0	0	0	0	0	0	0	0	0	0	100	0	0	0
X25755	8	21004589	Copia	Upstream	57.80138407	Neutral	CopiaHarbinger	0	100	0	100	0	0	0	0	0	0	0	0	0	0	0	0	100	100	0	0	0	0	0	0	0	0	0	0	0	100	0	0	100	0	0	100	100	0	0	0	0	0
X25823	8	21239904	Copia	Upstream	61.21274377	Balancing	CopiaHarbinger	100	100	0	0	0	0	0	0	0	0	0	0	0	100	0	0	100	100	100	100	0	100	0	0	100	100	100	0	100	100	0	100	0	0	0	0	0	0	0	0	0	0
X26006	8	21871998	Copia	Downstream	59.15234568	Divergent	CopiaHarbinger	0	0	0	0	0	0	0	100	0	0	0	0	0	0	0	0	0	0	0	0	0	0	0	0	0	0	0	0	0	0	0	0	0	0	0	0	0	0	0	0	0	0
X26097	8	22375350	Copia	Downstream	76.44605941	Balancing	CopiaHarbinger	0	0	0	0	0	0	0	0	0	100	100	0	0	0	0	0	100	0	0	0	0	0	0	0	100	100	100	100	100	100	0	0	0	0	0	0	100	0	0	0	0	0
X26362	8	3897834	Copia	Upstream	40.09987531	Balancing	CopiaHarbinger	0	0	0	0	100	100	0	0	0	0	0	0	0	0	0	0	0	0	0	0	0	0	0	0	0	0	0	0	0	0	0	0	0	0	0	0	0	0	0	0	0	0
X26456	8	586298	Copia	Upstream	49.57822102	Balancing	CopiaHarbinger	0	0	0	0	0	100	0	0	100	100	100	0	100	0	0	0	100	0	100	100	0	0	0	0	0	0	0	100	0	0	0	0	100	0	0	0	100	0	0	0	0	0
X26464	8	591463	Copia	Upstream	87.25250713	Balancing	CopiaHarbinger	0	0	100	0	0	100	0	0	100	100	100	100	0	0	0	0	0	0	100	100	0	0	0	0	0	0	0	100	100	0	0	100	100	0	0	0	0	0	0	0	0	0
X26465	8	592440	Copia	Upstream	91.77690341	Divergent	CopiaHarbinger	0	0	0	0	0	100	0	0	100	100	100	0	100	0	0	0	100	0	100	100	0	0	0	0	0	0	0	100	100	0	0	0	100	0	0	0	100	0	0	0	0	0
X26608	8	9931482	Copia	Downstream	39.03844259	Balancing	CopiaHarbinger	0	0	0	0	0	0	0	0	0	0	0	0	0	0	0	0	0	0	0	0	0	0	0	0	0	0	0	0	0	0	0	0	0	0	0	0	0	0	0	0	0	100
X679	1	13111164	Gypsy	TE	0	Neutral	Background	0	0	0	0	0	0	0	0	0	0	0	0	0	0	0	0	0	0	0	0	0	0	0	0	0	0	0	0	0	0	0	0	0	0	0	0	0	0	0	0	0	100
X731	1	13344269	Gypsy	Upstream	53.02829433	Neutral	Background	0	0	0	0	0	0	0	0	0	0	0	0	0	0	0	0	0	0	0	0	0	0	0	0	0	0	0	0	0	0	100	0	0	0	0	0	0	0	0	0	0	0
X821	1	13738929	Gypsy	Downstream	67.58698099	Neutral	Background	0	0	0	0	0	0	0	0	0	0	0	0	0	0	0	0	0	0	0	0	0	0	0	0	0	0	0	0	0	0	0	0	0	0	0	0	0	0	0	100	100	0
X914	1	14479070	Gypsy	Downstream	68.13222439	Neutral	Background	0	0	0	0	0	100	0	0	0	0	0	0	100	0	0	0	100	0	0	0	0	0	0	0	0	0	0	0	0	0	0	0	0	0	100	100	0	0	0	0	0	0
X924	1	14552242	Gypsy	Upstream	58.06031347	Balancing	Background	100	100	0	0	0	100	0	0	0	0	0	0	0	100	100	100	0	0	0	0	0	0	0	0	0	0	0	0	0	0	0	0	0	0	0	0	0	0	0	0	0	0
X928	1	14567381	Gypsy	Downstream	63.74166612	Neutral	Background	0	0	0	0	0	0	0	0	0	0	0	0	0	0	0	0	0	0	0	0	0	0	0	0	0	0	0	0	100	0	0	0	0	0	0	0	0	0	0	0	0	0
X1129	1	16128428	Gypsy	Upstream	17.94435844	Neutral	Background	0	0	0	0	0	0	0	0	0	100	0	0	0	0	0	0	0	0	0	0	100	0	0	0	100	100	0	0	0	0	0	0	0	0	0	0	0	100	0	0	0	0
X1130	1	16128306	Gypsy	Upstream	17.8605711	Neutral	Background	0	100	0	0	0	100	0	0	0	0	0	100	0	0	0	0	0	100	0	0	0	0	0	0	0	0	0	0	0	0	0	0	0	0	0	100	0	0	0	0	0	0
X1231	1	16841472	Gypsy	Downstream	41.86884283	Balancing	Background	100	0	0	100	100	0	0	0	0	0	0	0	0	0	100	0	0	0	0	0	0	0	100	100	0	0	0	0	0	0	0	100	0	0	0	100	0	0	0	0	0	0
X1264	1	1734188	Gypsy	Downstream	65.20736155	Neutral	Background	0	0	0	0	0	0	0	0	0	0	0	0	0	0	0	0	0	0	0	0	0	0	0	0	0	0	0	0	100	0	0	0	0	0	0	0	0	0	100	0	0	0
X1270	1	17363784	Gypsy	Downstream	51.35172831	Neutral	Background	0	0	0	0	0	0	0	0	0	0	0	0	0	0	0	0	0	0	0	0	0	0	0	0	0	0	0	0	0	0	0	0	0	0	0	0	0	100	0	0	0	0
X1290	1	17565897	Gypsy	Downstream	56.97367813	Neutral	Background	0	0	0	0	0	0	0	0	0	0	0	0	0	0	0	0	0	0	0	0	0	0	0	0	0	0	0	0	0	0	0	100	100	0	0	0	0	0	0	0	0	0
X1455	1	2134381	Gypsy	Upstream	61.22091146	Neutral	Background	0	0	0	0	0	0	0	0	0	0	0	0	0	0	100	0	0	0	0	0	0	0	0	0	0	0	0	0	0	0	0	0	0	0	0	0	0	0	0	0	0	0
X1789	1	24501387	Gypsy	Upstream	39.10242959	Neutral	Background	0	0	0	0	0	0	0	0	0	0	0	0	0	0	0	0	0	0	0	0	0	0	0	0	0	0	0	0	0	0	0	0	0	0	0	0	0	100	100	0	0	100
X1790	1	24501227	Gypsy	Upstream	39.06404997	Neutral	Background	0	0	0	0	0	0	0	0	0	0	0	0	0	0	0	0	0	0	0	0	0	0	0	0	0	0	0	0	0	0	0	0	0	0	0	0	0	100	100	0	0	100
X2068	1	26166714	Gypsy	Upstream	43.60045871	Neutral	Background	0	0	0	0	0	0	0	0	0	0	0	0	0	0	0	0	0	0	0	0	0	0	0	0	0	0	0	0	0	0	0	100	0	100	0	0	100	100	0	100	100	100
X2438	1	28515274	Gypsy	Downstream	22.27105745	Neutral	Background	100	100	0	0	0	100	0	100	0	0	0	100	0	0	100	100	100	0	0	0	100	0	0	0	0	0	0	0	100	100	0	0	100	0	100	100	100	0	0	0	0	0
X2605	1	29525231	Gypsy	Downstream	65.74952471	Divergent	Background	0	0	0	0	0	0	0	0	0	0	0	0	0	0	0	0	0	0	0	0	0	0	0	0	0	0	0	0	0	0	0	0	0	0	0	0	0	0	0	0	0	100
X2653	1	2963558	Gypsy	Upstream	103.576059	Balancing	Background	0	0	0	0	0	0	0	0	0	0	0	0	100	0	0	0	100	0	0	0	0	0	0	0	0	0	0	0	0	0	100	0	0	0	0	0	0	0	0	0	0	0
X2678	1	29707606	Gypsy	Upstream	41.41255848	Neutral	Background	0	0	0	0	0	0	0	0	0	0	0	0	0	0	0	0	0	0	0	0	0	0	0	0	0	0	0	0	0	0	0	0	0	0	0	0	0	0	0	100	100	0
X2680	1	29712870	Gypsy	TE	0	Neutral	Background	0	0	0	0	0	0	0	0	0	0	0	0	0	0	0	0	0	0	0	0	0	0	0	0	0	0	0	0	0	100	100	0	0	0	0	0	0	0	100	100	100	0
X2681	1	29712795	Gypsy	TE	0	Neutral	Background	0	0	0	0	0	0	0	0	0	0	0	0	0	0	0	0	0	0	0	0	0	0	0	0	0	0	0	0	0	100	100	0	0	0	0	0	0	0	100	100	100	0
X2684	1	29716343	Gypsy	Downstream	50.74445783	Divergent	Background	0	0	0	0	0	0	0	0	0	0	0	0	0	0	0	0	0	0	0	0	0	0	0	0	0	0	0	0	0	100	100	0	0	0	0	0	0	0	100	100	100	0
X2686	1	29720156	Gypsy	Upstream	21.97726098	Divergent	Background	100	0	0	0	0	100	0	100	100	0	0	0	0	0	0	0	0	0	0	0	0	0	0	0	0	100	0	0	100	0	0	0	0	0	0	0	0	0	0	0	0	0
X2691	1	2975382	Gypsy	Downstream	29.84962311	Neutral	Background	0	0	0	0	0	0	0	0	0	0	0	0	0	0	100	0	0	0	0	0	0	0	0	0	0	0	0	0	0	0	0	0	0	0	0	0	0	0	0	0	0	0
X2905	1	3239230	Gypsy	Downstream	5.385164807	Neutral	Background	0	0	0	0	100	100	0	0	100	0	0	0	0	0	0	100	0	100	0	0	0	0	100	100	0	0	0	0	100	100	0	100	0	0	0	0	100	0	0	0	0	0
X2908	1	3240505	Gypsy	Downstream	34.46737588	Neutral	Background	0	0	100	0	100	100	100	0	0	0	0	0	0	100	0	0	0	0	0	0	0	100	0	100	0	0	0	100	100	100	0	0	0	0	100	0	0	0	0	0	0	0
X2932	1	3271876	Gypsy	Upstream	54.28627819	Neutral	Background	0	0	0	0	0	0	0	0	0	0	0	0	0	0	0	0	0	100	0	0	0	0	0	0	0	0	0	0	0	0	0	0	100	100	0	0	0	0	0	0	0	0
X2943	1	3280405	Gypsy	Downstream	73.91210997	Balancing	Background	0	0	0	0	0	0	0	0	0	0	0	0	0	0	0	0	0	0	0	0	100	100	0	0	0	0	0	100	0	0	0	0	0	0	0	0	0	0	0	0	0	0
X3049	1	3609575	Gypsy	Upstream	76.79192666	Divergent	Background	0	0	0	0	0	0	0	0	0	0	0	0	0	100	0	0	0	0	0	0	0	0	0	0	0	0	0	0	0	0	0	0	0	0	0	0	0	100	0	0	0	0
X3362	1	4548728	Gypsy	Upstream	25.3968502	Neutral	Background	100	100	0	0	0	0	0	0	100	100	0	0	0	100	100	0	0	0	100	100	0	0	0	0	100	100	0	0	0	100	0	0	0	0	0	0	0	0	0	0	0	0
X3367	1	4557213	Gypsy	Upstream	33.48133809	Divergent	Background	0	0	0	0	0	0	0	0	0	0	0	0	0	0	0	0	0	0	0	0	0	0	0	0	0	0	0	0	0	0	0	0	0	0	0	0	0	0	0	0	0	100
X3370	1	4560418	Gypsy	TE	0	Divergent	Background	0	0	0	100	0	0	0	0	0	0	0	100	100	0	0	0	100	0	0	0	0	0	0	0	0	0	0	0	0	0	0	0	0	0	0	0	0	0	100	0	0	0
X3595	1	5593628	Gypsy	Upstream	55.4436651	Divergent	Background	100	100	0	0	0	0	0	0	0	0	0	0	0	100	0	0	0	0	0	0	0	0	0	0	0	0	0	0	0	0	0	0	0	0	0	0	0	0	0	0	0	0
X3813	1	6449914	Gypsy	Downstream	37.86819246	Divergent	Background	0	0	0	0	0	0	0	0	0	0	0	0	0	0	0	0	0	0	0	0	0	0	0	0	0	0	0	0	0	0	0	0	0	0	0	0	0	100	100	0	0	0
X3854	1	655415	Gypsy	Downstream	75.73638492	Neutral	Background	100	100	100	0	0	0	100	100	0	100	0	0	100	0	100	100	0	0	0	0	100	0	0	0	0	0	0	0	0	100	100	0	0	0	0	100	0	0	100	100	100	0
X4001	1	6981861	Gypsy	Upstream	47.44470466	Divergent	Background	0	0	0	0	0	0	0	100	0	0	0	0	0	0	0	0	0	0	0	0	0	0	0	0	0	0	0	0	0	0	0	0	0	0	0	0	0	0	0	0	0	0
X4009	1	7000519	Gypsy	Downstream	124.8759384	Neutral	Background	0	0	0	0	0	0	0	0	0	0	0	0	0	0	0	0	0	0	0	0	0	0	0	0	0	0	0	0	0	0	0	0	0	0	0	0	0	0	100	0	0	0
X4017	1	7012247	Gypsy	Downstream	165.160528	Neutral	Background	0	0	0	0	0	0	0	0	0	0	0	0	0	0	0	0	0	0	0	0	0	0	0	0	100	0	0	0	0	0	0	0	0	0	0	0	0	0	0	0	0	0
X4034	1	7072025	Gypsy	Downstream	95.53533378	Divergent	Background	100	0	0	0	0	0	0	100	0	100	100	0	100	0	100	0	0	100	0	100	100	0	0	0	0	0	0	0	100	100	0	0	0	0	0	0	100	100	0	0	0	100
X4049	1	7138534	Gypsy	Upstream	49.1426495	Neutral	Background	0	0	0	0	0	0	0	0	0	0	0	0	0	0	0	0	0	0	0	0	0	0	0	0	0	0	0	0	0	0	0	0	0	0	0	0	0	0	0	0	0	100
X4060	1	7159056	Gypsy	Downstream	34.3074336	Neutral	Background	0	0	0	0	0	0	0	0	0	0	0	0	0	0	0	0	0	0	0	0	0	0	100	0	0	0	0	0	0	0	0	0	0	0	0	0	0	0	0	0	0	0
X4063	1	7168504	Gypsy	Upstream	73.70888685	Neutral	Background	0	0	0	0	0	0	0	0	0	0	0	0	0	0	0	0	0	0	0	0	0	0	0	0	0	0	0	0	0	0	0	0	0	100	0	0	0	0	0	0	0	0
X4065	1	7172685	Gypsy	Upstream	97.97448647	Neutral	Background	100	0	0	100	0	0	100	100	0	0	0	0	0	0	100	100	0	0	0	0	100	100	100	0	0	0	0	0	100	0	0	0	0	0	0	0	0	0	0	0	0	0
X4066	1	7172629	Gypsy	Upstream	97.98979539	Neutral	Background	0	0	0	100	0	0	100	100	100	0	0	100	0	0	0	0	0	100	0	0	100	0	0	0	0	100	0	0	0	0	0	100	0	100	0	0	0	0	0	0	0	0
X4078	1	7206057	Gypsy	Upstream	67.03730305	Neutral	Background	100	100	100	0	100	100	100	0	100	100	0	100	0	0	100	100	0	0	0	0	100	100	0	100	100	100	0	0	100	0	0	0	0	0	100	100	0	0	0	0	0	0
X4079	1	7205937	Gypsy	Upstream	67.01492371	Neutral	Background	100	100	100	0	100	100	100	0	100	100	0	100	0	0	100	100	0	0	0	0	100	100	0	100	100	100	0	0	100	0	0	0	0	0	100	100	0	0	0	0	0	0
X4142	1	7358531	Gypsy	Upstream	47.73887305	Divergent	Background	0	0	0	0	100	0	0	0	0	0	0	0	0	0	0	0	0	0	0	0	0	0	0	100	0	0	0	0	0	0	0	100	0	0	100	0	0	0	0	0	0	0
X4364	1	8057996	Gypsy	TE	0	Neutral	Background	0	0	0	0	0	0	0	0	0	0	0	0	0	0	100	0	0	0	0	0	100	0	0	100	100	0	0	0	0	0	0	0	0	0	100	0	0	0	0	0	0	0
X4905	2	11110109	Gypsy	Downstream	27.05549852	Neutral	Background	0	0	0	100	0	0	0	0	0	0	0	0	0	0	0	0	0	0	0	0	0	0	0	0	0	0	0	0	0	0	0	0	100	100	0	0	100	0	0	0	0	0
X4982	2	12137295	Gypsy	Downstream	17.11724277	Neutral	Background	0	100	100	0	100	0	0	0	0	0	0	100	0	100	0	100	0	0	100	100	100	0	100	0	0	0	0	0	0	100	100	0	0	0	0	0	100	0	0	0	0	0
X5132	2	12918067	Gypsy	Downstream	44.93328388	Divergent	Background	100	0	100	0	100	100	0	0	0	0	0	0	0	100	0	100	0	100	0	0	0	0	100	0	0	0	0	0	0	0	0	100	0	100	0	0	0	0	0	0	0	0
X5152	2	13070436	Gypsy	Downstream	32.04684072	Neutral	Background	0	0	0	0	0	0	0	0	100	100	100	0	100	0	0	0	0	0	0	100	0	100	0	0	0	0	0	100	0	100	100	100	100	100	0	0	100	0	0	0	0	0
X5329	2	14275625	Gypsy	Downstream	37.49666652	Neutral	Background	0	0	0	0	0	0	100	0	0	100	0	0	0	0	0	0	0	0	100	100	0	0	0	0	0	100	100	0	0	0	0	0	0	0	0	0	0	0	0	0	0	0
X5330	2	14275795	Gypsy	Downstream	35.94440151	Neutral	Background	0	100	0	0	0	0	0	0	0	0	0	0	0	0	0	0	0	0	0	0	0	0	0	0	0	0	0	0	0	0	0	0	0	0	0	0	0	0	0	0	0	0
X5429	2	14929465	Gypsy	Downstream	35.4682957	Neutral	Background	100	100	0	0	0	0	0	100	0	0	0	0	0	100	100	100	100	100	0	0	0	0	0	0	0	0	0	0	0	0	0	0	0	0	0	100	100	0	0	100	100	100
X5430	2	14929759	Gypsy	Downstream	37.92097045	Neutral	Background	100	100	0	0	0	0	0	100	0	0	0	0	0	100	100	100	100	100	0	0	0	0	0	0	0	0	0	0	0	0	0	0	0	0	0	100	100	0	0	0	0	0
X5573	2	15573801	Gypsy	Upstream	67.53517602	Neutral	Background	0	0	0	0	0	0	0	0	0	0	0	0	0	0	0	0	0	0	100	100	100	0	0	0	0	0	0	0	0	0	0	100	0	0	0	0	100	0	0	0	0	0
X5609	2	15693962	Gypsy	Downstream	37.76241518	Neutral	Background	0	0	0	0	0	0	0	0	0	0	0	0	0	0	100	0	100	0	0	0	0	0	100	0	0	0	0	0	0	100	0	0	0	0	0	0	0	0	0	0	0	0
X5614	2	15701308	Gypsy	Downstream	93.60021367	Neutral	Background	0	0	0	0	0	0	0	100	0	0	0	0	0	0	0	0	0	0	0	0	0	0	0	0	0	0	0	0	0	0	0	0	0	0	0	0	0	0	0	0	0	0
X5895	2	16888646	Gypsy	Downstream	35.88871689	Divergent	Background	0	0	0	0	0	0	0	0	0	0	0	0	0	0	0	0	0	0	0	0	0	0	0	0	0	0	0	0	0	0	0	0	0	0	0	0	0	0	100	0	0	0
X5947	2	17127360	Gypsy	Upstream	87.16077099	Neutral	Background	0	0	0	0	0	0	0	0	0	0	0	0	0	0	0	0	0	0	0	0	0	0	0	0	0	0	0	0	0	0	0	0	0	0	0	0	0	0	0	0	0	0
X5980	2	17279791	Gypsy	Downstream	115.1564154	Neutral	Background	0	100	0	0	100	0	100	0	0	0	0	100	0	100	0	0	0	0	100	0	0	0	0	100	100	0	0	0	0	0	0	0	0	0	100	0	0	0	0	0	0	0
X6052	2	1752602	Gypsy	Upstream	62.79331175	Neutral	Background	0	0	0	0	0	0	0	0	0	0	0	0	0	0	0	0	0	0	0	0	0	0	0	0	0	0	0	0	0	0	0	0	0	0	100	0	0	0	0	0	0	0
X6143	2	17824450	Gypsy	Upstream	80.19975062	Neutral	Background	0	0	0	0	0	0	0	0	0	0	0	0	0	0	0	0	0	0	0	0	0	0	0	0	0	0	0	0	0	0	0	0	0	0	0	0	0	0	100	0	0	0
X6144	2	17828147	Gypsy	Upstream	52.92447449	Neutral	Background	100	100	100	0	0	0	0	0	0	0	0	0	100	0	100	100	0	0	0	0	0	0	0	100	0	0	0	100	100	100	100	100	100	0	0	0	100	0	0	0	0	0
X6176	2	18039298	Gypsy	Upstream	38.60051813	Neutral	Background	0	0	0	0	0	0	0	0	0	0	0	0	0	0	0	0	0	0	0	0	0	0	0	0	0	0	0	0	0	0	0	0	0	0	0	0	0	0	0	100	100	100
X6177	2	18039206	Gypsy	Upstream	38.56163897	Neutral	Background	0	100	0	0	0	0	0	0	0	0	0	0	0	0	100	0	0	0	0	0	0	0	100	0	0	0	0	0	0	0	0	0	0	0	0	0	0	0	0	0	0	0
X6395	2	18771546	Gypsy	Downstream	48	Balancing	Background	0	0	0	0	0	0	0	0	0	0	0	0	0	0	0	0	0	0	0	0	0	0	0	0	0	0	0	0	0	0	0	0	0	0	0	0	0	100	0	0	0	0
X6396	2	18771728	Gypsy	Downstream	48.59012245	Neutral	Background	0	0	0	0	0	0	0	0	0	0	0	0	0	0	100	0	0	0	0	0	0	0	100	0	0	0	0	0	0	0	0	0	0	0	100	0	0	0	0	0	0	0
X6418	2	18826018	Gypsy	Downstream	34.45286635	Neutral	Background	0	100	0	0	0	100	0	100	0	0	0	100	0	100	100	100	0	0	0	0	0	100	0	0	0	0	0	100	0	0	0	0	0	0	0	0	0	0	0	0	0	100
X6534	2	19198071	Gypsy	Downstream	47.30750469	Neutral	Background	0	0	0	0	0	0	0	0	0	0	0	0	0	0	0	0	0	0	0	0	0	0	100	0	0	0	0	0	0	0	0	0	0	0	0	0	0	0	0	0	0	0
X6535	2	19198032	Gypsy	Downstream	47.33920151	Neutral	Background	0	0	0	0	0	0	0	0	0	0	100	0	0	0	0	0	0	0	0	0	0	0	0	0	0	0	0	0	0	0	0	0	0	0	0	0	0	0	0	0	0	0
X6629	2	2076395	Gypsy	Downstream	37.16180835	Neutral	Background	0	0	0	0	0	0	0	0	0	0	0	0	0	0	0	0	0	100	0	0	0	0	0	0	0	0	0	0	0	0	0	0	0	0	0	0	100	0	0	0	0	0
X6687	2	2521077	Gypsy	Downstream	23.40939982	Divergent	Background	0	100	0	0	0	0	100	100	0	100	0	100	100	0	0	0	100	0	100	100	100	100	0	0	0	100	0	100	0	0	0	100	0	100	0	100	100	0	0	0	0	0
X6688	2	2520986	Gypsy	Downstream	23.34523506	Neutral	Background	0	0	0	0	0	0	0	0	0	0	0	0	0	0	0	0	0	0	0	0	0	0	0	0	0	0	0	0	0	0	0	0	0	0	0	0	0	0	0	0	0	0
X6790	2	3116761	Gypsy	Upstream	42.35563717	Neutral	Background	0	0	0	100	100	0	0	0	0	0	100	0	100	100	100	100	0	0	0	0	0	0	0	0	0	0	0	100	0	100	0	0	0	0	0	0	0	100	100	0	0	100
X6819	2	3302403	Gypsy	Downstream	37.77565354	Divergent	Background	0	0	0	0	0	0	0	0	0	0	0	0	0	0	0	0	0	0	0	0	0	0	0	0	0	100	100	0	0	0	0	0	0	0	0	0	0	0	0	0	0	0
X6820	2	3303882	Gypsy	Downstream	8.366600265	Neutral	Background	0	0	0	0	0	0	0	0	0	0	0	0	0	0	0	0	0	0	0	0	0	0	0	0	0	0	0	0	0	0	0	0	0	0	0	0	0	0	0	100	100	0
X7046	2	7260921	Gypsy	Downstream	49.54795657	Neutral	Background	0	0	0	0	0	0	0	0	0	0	100	0	0	0	0	0	0	0	100	100	0	0	0	0	0	100	100	100	0	0	0	0	0	0	0	0	0	0	0	0	0	0
X7429	3	11119312	Gypsy	Upstream	42.08325083	Neutral	Background	0	0	0	0	0	0	0	0	0	0	0	0	0	0	0	0	0	0	0	0	0	0	0	0	0	0	0	0	0	0	0	0	0	0	0	0	0	0	0	0	0	0
X7431	3	11121341	Gypsy	Upstream	61.76568627	Neutral	Background	0	0	0	0	0	0	0	0	0	0	100	0	0	0	0	0	0	0	100	0	0	0	0	0	0	0	0	0	0	0	0	0	0	0	0	0	0	0	0	0	0	0
X7460	3	11223294	Gypsy	Upstream	27.54995463	Divergent	Background	0	0	0	100	100	0	0	0	0	100	100	0	0	0	0	0	0	100	100	0	0	100	0	0	0	0	0	100	100	0	0	0	0	0	100	100	0	0	0	0	0	0
X7461	3	11223129	Gypsy	Upstream	27.60434748	Neutral	Background	0	0	0	0	0	0	0	0	0	0	0	0	0	0	0	0	0	0	0	0	0	0	0	0	0	0	0	0	0	0	0	0	0	0	0	0	0	0	0	0	0	100
X7466	3	11300864	Gypsy	Upstream	41.02438299	Neutral	Background	0	0	0	100	0	0	0	100	100	0	0	0	0	0	0	0	0	0	0	100	100	100	0	0	0	0	100	0	100	0	0	0	100	0	0	0	0	0	0	0	0	0
X7467	3	11300704	Gypsy	Upstream	41.06093034	Neutral	Background	0	0	0	0	0	0	0	0	0	0	0	0	0	0	0	0	0	0	0	0	0	0	0	0	0	0	0	0	0	0	0	0	0	0	0	0	0	0	0	0	0	0
X7547	3	11947346	Gypsy	Upstream	28	Neutral	Background	0	0	0	0	0	0	0	0	0	0	0	0	0	0	0	0	0	0	0	0	0	0	0	0	0	0	0	0	0	0	0	0	0	0	0	0	0	100	0	0	0	0
X7548	3	11947651	Gypsy	Upstream	31.25699922	Neutral	Background	0	0	0	0	0	0	100	100	0	0	0	0	0	0	0	0	0	0	0	0	0	0	0	0	0	0	0	0	0	0	0	0	0	0	100	100	0	0	0	0	0	0
X7885	3	15187297	Gypsy	Upstream	33.67491648	Neutral	Background	0	0	0	100	0	100	0	0	0	0	0	100	100	0	100	0	100	100	0	0	0	0	0	0	0	0	0	0	0	0	0	0	100	100	0	0	100	0	0	0	0	0
X8074	3	18466096	Gypsy	Upstream	18.24828759	Balancing	Background	0	0	0	0	0	0	0	0	0	0	0	0	0	0	100	100	0	0	0	0	0	0	0	0	0	0	0	0	0	0	0	0	0	0	0	0	0	0	0	0	0	0
X8109	3	18730869	Gypsy	Upstream	38.74274126	Neutral	Background	0	0	0	0	0	0	0	0	0	0	0	0	0	0	0	0	0	0	0	0	0	0	0	0	0	0	0	0	0	0	0	0	0	0	0	0	0	0	100	0	0	0
X8396	3	21387575	Gypsy	Downstream	40.85339643	Neutral	Background	0	0	0	0	0	0	0	0	0	0	0	0	0	0	0	0	0	0	0	0	0	0	0	0	0	0	0	0	0	0	0	0	0	0	0	0	0	0	0	0	0	100
X8429	3	2165049	Gypsy	Upstream	60.27437266	Neutral	Background	0	100	0	100	100	0	0	100	0	0	100	0	0	100	100	100	100	0	100	0	0	0	0	100	0	0	0	0	0	0	0	0	0	0	0	0	0	0	0	0	0	0
X8755	3	23880354	Gypsy	Downstream	15.68438714	Neutral	Background	0	0	0	0	0	0	0	0	0	0	0	0	0	0	0	0	0	0	0	0	0	0	0	0	0	0	0	0	0	0	0	0	0	0	0	0	0	0	0	0	0	0
X8767	3	23960200	Gypsy	Upstream	46.21688003	Neutral	Background	0	0	0	0	0	0	0	0	0	0	0	0	0	0	0	0	0	0	0	0	0	0	0	0	0	0	0	0	0	0	0	0	0	0	0	0	0	0	0	100	100	0
X8768	3	23960065	Gypsy	Upstream	46.18441296	Neutral	Background	0	0	0	0	0	0	0	0	0	0	0	0	0	0	0	0	0	0	0	0	0	0	0	0	0	0	0	0	0	0	0	0	0	0	0	0	0	0	100	0	0	100
X8976	3	3015919	Gypsy	Downstream	90.42676595	Neutral	Background	0	0	0	0	0	0	0	0	0	0	0	0	0	0	0	0	0	0	0	0	0	0	0	0	0	0	0	0	100	0	0	0	0	0	0	0	0	0	0	0	0	0
X8979	3	3021573	Gypsy	Downstream	49.18333051	Divergent	Background	0	0	0	0	0	0	0	0	0	0	0	0	0	0	0	0	0	0	0	0	0	0	0	0	0	0	0	0	0	0	0	0	0	0	0	0	0	100	100	0	0	0
X8981	3	3023421	Gypsy	Downstream	25.17935662	Divergent	Background	0	0	0	0	0	0	0	0	0	0	0	0	0	0	0	0	0	0	0	0	0	0	0	0	0	0	0	0	0	0	0	0	0	0	0	0	0	0	100	0	0	0
X8984	3	3026311	Gypsy	Upstream	47.01063709	Balancing	Background	0	0	0	0	0	0	0	0	0	0	0	0	0	0	0	0	0	0	0	0	0	0	0	0	0	0	0	0	0	0	0	100	0	0	0	0	0	0	0	0	0	0
X8985	3	3027326	Gypsy	Upstream	56.1337688	Neutral	Background	0	0	0	0	0	0	0	0	0	0	0	0	0	0	0	0	0	0	0	0	0	0	0	0	0	0	0	0	0	0	0	0	0	0	0	0	0	0	100	0	0	0
X9018	3	3156566	Gypsy	Upstream	59.58187644	Neutral	Background	0	100	0	0	0	0	0	0	0	0	0	0	0	0	0	0	0	0	0	0	0	0	0	0	0	0	0	0	0	0	0	0	0	0	0	0	0	100	100	0	0	0
X9149	3	3489190	Gypsy	Downstream	110.6706827	Neutral	Background	0	0	0	0	0	0	0	0	0	0	0	0	0	0	100	0	0	0	0	0	0	0	0	0	0	0	0	0	0	0	0	0	0	0	0	0	0	0	0	0	0	0
X9150	3	3489109	Gypsy	Downstream	110.6571281	Neutral	Background	0	0	0	0	0	0	100	0	0	0	0	100	0	0	100	0	0	100	0	0	0	0	100	100	0	0	0	0	0	0	0	0	0	0	0	0	100	0	0	0	0	0
X9205	3	3727028	Gypsy	Downstream	50.71488933	Neutral	Background	0	0	0	0	0	0	0	0	0	100	100	0	0	0	0	0	0	0	0	100	0	100	0	0	100	100	0	100	100	0	0	0	0	0	0	0	0	0	0	0	0	0
X9440	3	4456024	Gypsy	Downstream	44.06812907	Neutral	Background	0	0	0	0	0	0	0	0	0	0	0	0	0	0	0	0	0	0	0	0	0	0	0	0	0	0	0	0	0	0	0	0	0	0	0	0	0	0	0	100	100	0
X9502	3	4791876	Gypsy	Downstream	83.31866538	Balancing	Background	0	0	0	0	100	0	0	0	0	0	100	0	0	0	0	0	0	0	100	0	100	100	0	0	0	0	0	0	100	0	0	0	0	0	0	0	0	0	0	0	0	0
X9546	3	4939937	Gypsy	Downstream	136.7223464	Neutral	Background	0	0	0	0	0	0	0	0	0	0	0	0	0	0	0	100	0	0	0	0	0	0	0	0	0	0	0	0	0	0	0	0	0	0	0	0	0	0	0	0	0	0
X9984	3	6201743	Gypsy	TE	0	Divergent	Background	100	0	0	0	0	0	0	0	0	0	0	0	0	0	0	0	0	0	0	0	0	0	0	0	0	0	0	0	0	0	0	0	0	0	0	0	0	0	0	0	0	0
X9985	3	6201605	Gypsy	TE	0	Neutral	Background	0	0	0	0	0	0	0	0	0	0	0	0	0	0	0	0	0	0	0	0	0	0	0	0	0	0	0	0	0	0	0	0	0	0	0	0	0	0	0	0	0	0
X9988	3	6206171	Gypsy	Downstream	60.09991681	Divergent	Background	0	0	0	0	0	0	0	0	0	0	0	0	0	0	100	0	0	0	0	0	0	0	100	100	0	0	0	0	0	0	100	0	0	0	0	0	0	0	0	0	0	100
X9995	3	6219400	Gypsy	Downstream	129.3251716	Divergent	Background	0	0	0	0	0	0	0	0	0	100	0	0	0	0	0	0	0	0	0	0	0	0	0	0	0	0	0	0	0	0	0	0	0	0	0	0	0	0	0	0	0	0
X9996	3	6219300	Gypsy	Downstream	129.3367697	Neutral	Background	0	0	0	0	0	0	100	100	0	0	0	0	0	0	0	0	0	0	0	0	0	0	0	0	0	0	0	0	0	0	0	0	0	0	0	0	0	0	0	0	0	0
X10006	3	6252083	Gypsy	Downstream	10	Neutral	Background	0	0	0	0	0	0	0	0	0	0	0	0	0	0	0	0	0	0	0	0	0	0	0	0	0	0	0	0	0	0	0	0	0	0	0	0	0	0	0	0	0	0
X10049	3	6401288	Gypsy	Downstream	24.97999199	Divergent	Background	100	100	0	0	0	0	0	0	0	0	0	0	100	100	100	100	100	0	0	0	0	0	0	100	0	0	0	0	0	0	100	0	0	0	0	0	100	0	0	0	0	100
X10050	3	6401176	Gypsy	Downstream	24.91987159	Balancing	Background	0	0	0	0	0	0	0	0	0	0	0	0	0	0	0	100	100	0	0	0	0	0	0	0	0	0	0	100	100	0	100	0	0	0	0	0	100	0	0	0	0	0
X10314	3	744249	Gypsy	Downstream	49.32544982	Balancing	Background	0	100	0	0	0	100	0	0	0	0	0	0	0	100	0	0	0	0	0	0	0	0	0	0	0	0	0	0	0	0	0	0	0	0	100	100	0	0	0	0	0	0
X10331	3	7545186	Gypsy	Upstream	40.23679908	Divergent	Background	100	0	0	100	100	0	0	0	0	0	100	100	100	0	0	100	100	0	0	0	0	100	0	100	0	100	0	100	100	0	0	0	0	0	0	0	0	0	0	0	0	100
X10495	3	8118017	Gypsy	Downstream	60.8276253	Balancing	Background	100	0	100	0	100	0	0	0	0	100	0	100	100	0	0	0	0	0	0	100	0	0	0	0	0	100	100	100	0	100	0	0	100	100	0	0	0	0	100	100	100	0
X10496	3	8120710	Gypsy	Downstream	31.44837039	Neutral	Background	0	0	0	0	0	0	100	0	0	0	0	0	0	0	0	100	0	0	0	0	0	0	0	0	0	0	0	0	0	0	0	0	0	0	0	0	0	100	0	0	0	0
X10940	4	10216135	Gypsy	Downstream	46.16275555	Divergent	Background	0	0	100	0	100	0	0	0	0	100	0	0	0	0	0	0	0	100	0	0	0	0	0	0	0	100	0	100	100	100	0	0	100	0	0	100	0	0	0	0	0	0
X10965	4	10375309	Gypsy	Downstream	70.07139217	Neutral	Background	0	0	0	0	0	0	0	100	0	0	0	0	0	0	0	0	0	0	0	0	0	0	0	0	0	0	0	0	0	0	0	0	0	0	0	0	0	0	0	0	0	0
X10968	4	10384416	Gypsy	Upstream	21.63330765	Neutral	Background	0	0	0	0	0	0	0	0	0	0	0	0	0	0	0	0	0	0	0	0	0	0	0	0	0	0	0	0	0	0	0	0	0	0	0	0	0	0	0	100	100	100
X11259	4	13735225	Gypsy	Downstream	40.93897898	Neutral	Background	0	0	0	0	0	0	0	0	0	100	0	0	0	0	0	0	0	0	0	100	0	0	0	0	0	0	0	0	0	0	0	0	0	0	0	0	0	0	0	0	0	0
X11446	4	14887076	Gypsy	Upstream	29.96664813	Neutral	Background	0	0	0	0	0	0	100	0	100	0	0	0	0	0	0	0	0	0	0	0	0	0	0	0	0	100	0	100	0	0	0	0	0	0	0	0	0	0	0	0	0	0
X11505	4	15042654	Gypsy	Downstream	30.18277655	Neutral	Background	0	0	0	0	0	0	0	0	0	0	0	0	0	0	0	0	0	0	0	0	0	0	0	0	0	0	0	0	0	0	0	0	0	0	0	0	0	100	0	0	0	0
X11616	4	15439800	Gypsy	Upstream	19.49358869	Neutral	Background	0	0	0	100	0	0	0	0	0	0	0	0	0	0	0	0	0	0	0	0	0	0	0	0	0	0	0	0	0	0	0	0	0	0	0	0	0	0	0	0	0	0
X11705	4	15789228	Gypsy	Upstream	20.24845673	Balancing	Background	0	0	0	0	0	0	0	0	0	0	0	0	0	0	0	0	0	0	0	0	0	0	0	0	0	0	0	0	0	0	0	0	0	0	0	0	0	0	0	0	0	100
X11723	4	15901228	Gypsy	Upstream	67.68308504	Divergent	Background	0	0	0	0	0	0	0	0	0	0	0	0	0	0	0	0	0	0	0	0	0	0	0	0	0	0	0	0	0	0	0	0	0	0	0	0	0	0	0	0	0	0
X11868	4	16502875	Gypsy	Upstream	42.90687591	Neutral	Background	0	0	0	0	0	0	0	0	0	0	0	0	0	0	0	0	0	0	0	0	0	0	0	0	0	0	0	0	0	0	0	0	0	0	0	0	0	0	0	0	0	100
X12109	4	17518294	Gypsy	Upstream	35.91656999	Neutral	Background	100	0	100	100	0	0	0	0	0	0	0	0	100	0	100	0	0	0	0	100	0	0	100	0	0	0	0	0	0	100	0	0	0	0	0	0	0	0	0	0	0	0
X12110	4	17518152	Gypsy	Upstream	35.95830919	Neutral	Background	0	0	0	0	0	0	0	0	0	0	0	0	0	0	0	0	0	0	0	100	0	0	0	0	0	0	0	0	0	0	0	0	0	0	0	0	0	0	0	0	0	0
X12240	4	18362406	Gypsy	Downstream	65.87108622	Divergent	Background	0	0	0	0	0	0	0	0	0	0	0	0	0	0	0	0	0	0	100	100	100	100	0	0	0	0	0	100	100	100	0	0	0	0	0	0	100	0	0	0	0	0
X12305	4	18652979	Gypsy	Upstream	29.27456234	Neutral	Background	0	0	0	0	0	0	0	0	0	0	0	0	0	0	0	0	0	0	0	0	0	100	0	0	0	100	0	100	100	0	0	0	0	0	0	0	0	0	0	0	0	0
X12407	4	19110896	Gypsy	Upstream	22.6715681	Neutral	Background	0	0	100	0	100	100	0	0	0	0	0	100	0	0	100	0	100	0	100	100	100	0	100	0	0	0	0	100	100	0	0	100	0	100	100	100	100	0	0	0	0	100
X12408	4	19110862	Gypsy	Upstream	22.737634	Neutral	Background	0	0	0	0	0	0	100	0	0	0	0	0	0	0	0	0	0	0	0	0	0	0	0	0	0	0	0	0	0	0	0	0	0	0	0	0	0	0	100	0	0	0
X12557	4	19780322	Gypsy	Upstream	51.48786265	Neutral	Background	0	0	0	0	0	0	0	0	0	0	0	0	0	0	0	0	0	0	0	0	0	0	0	0	0	0	100	0	0	0	0	0	0	0	0	0	0	100	0	100	100	0
X12873	4	21012913	Gypsy	Upstream	24.91987159	Neutral	Background	0	0	0	0	0	0	0	0	0	0	0	0	0	100	0	0	0	0	0	0	0	0	0	0	0	0	0	0	0	0	0	0	0	0	0	0	0	0	0	0	0	0
X12874	4	21012811	Gypsy	Upstream	24.97999199	Balancing	Background	0	0	0	0	0	0	0	0	0	0	0	0	0	0	0	0	0	0	0	0	0	0	0	0	0	0	0	0	0	0	0	0	0	0	0	0	0	0	0	100	100	0
X12879	4	21040857	Gypsy	Upstream	18.94729532	Neutral	Background	0	0	0	0	0	0	0	0	0	0	0	0	0	0	0	0	0	0	0	0	0	0	0	0	0	0	0	0	0	0	0	0	0	0	0	0	0	0	0	100	100	100
X13302	4	22901478	Gypsy	TE	0	Balancing	Background	0	0	100	0	0	0	0	0	0	0	0	0	0	0	0	0	0	0	0	0	0	0	0	0	0	0	0	0	0	100	0	0	0	0	0	0	0	0	0	0	0	0
X13420	4	23271103	Gypsy	Downstream	42.96510212	Neutral	Background	0	0	0	0	0	0	0	0	0	0	0	0	0	0	100	0	0	0	0	0	0	0	0	0	0	0	0	0	0	0	0	0	0	0	0	0	0	0	0	0	0	0
X13421	4	23271010	Gypsy	Downstream	43	Neutral	Background	0	0	0	0	0	0	0	0	0	0	0	0	0	0	0	0	0	0	0	0	0	0	0	0	0	0	0	0	0	0	0	0	0	0	0	0	0	0	0	0	0	100
X13450	4	2417322	Gypsy	TE	0	Balancing	Background	0	0	0	0	0	0	0	0	0	0	0	0	0	0	0	0	0	0	0	0	0	0	0	0	0	0	0	0	0	0	0	0	0	0	0	0	0	0	0	100	100	0
X13451	4	2417218	Gypsy	TE	0	Neutral	Background	0	0	0	0	0	0	0	100	0	0	100	0	0	0	0	0	0	0	0	100	100	0	0	0	0	0	0	0	0	0	0	0	0	0	0	0	0	0	0	100	100	100
X13458	4	2519912	Gypsy	Upstream	28.28427125	Neutral	Background	0	0	0	0	0	0	0	0	0	100	100	0	0	0	0	0	0	0	0	100	0	0	0	0	0	100	0	0	0	0	0	0	0	0	0	0	0	100	100	100	100	0
X13459	4	2519828	Gypsy	Upstream	28.33725463	Divergent	Background	0	0	0	0	0	0	0	0	0	0	0	0	0	0	0	0	0	0	0	0	0	0	0	0	0	0	0	0	0	0	0	0	0	0	0	0	0	0	100	0	0	0
X13577	4	356768	Gypsy	Downstream	18.54723699	Divergent	Background	100	0	100	0	100	100	100	0	100	0	0	0	0	0	0	0	0	100	100	100	0	100	100	0	0	0	0	0	0	0	0	100	100	0	0	100	0	0	100	100	100	0
X13624	4	4045174	Gypsy	Upstream	26.07680962	Divergent	Background	0	0	0	0	0	0	0	0	0	0	0	0	0	0	0	0	0	0	0	0	0	100	0	0	100	0	0	0	100	0	0	0	0	0	0	0	0	0	0	0	0	0
X13715	4	5425755	Gypsy	Upstream	34.3074336	Neutral	Background	0	0	0	0	0	0	0	0	0	0	0	0	0	0	0	0	0	0	0	0	0	0	0	0	0	0	0	0	0	0	100	0	0	0	0	0	0	0	0	0	0	0
X13935	5	10090937	Gypsy	Upstream	61.25357132	Neutral	Background	0	0	0	0	0	0	0	0	0	0	0	0	0	0	0	0	0	0	0	0	0	0	0	0	0	0	0	0	0	0	0	0	0	0	0	0	0	0	100	0	0	0
X14043	5	11372599	Gypsy	Downstream	47.38143096	Neutral	Background	0	0	0	0	0	0	100	0	0	0	0	0	0	0	0	0	0	0	0	0	0	0	0	0	0	0	0	0	0	0	0	0	0	0	0	0	0	0	100	0	0	0
X14044	5	11372467	Gypsy	Downstream	47.41307836	Divergent	Background	0	0	0	0	0	100	0	0	0	0	100	0	100	0	0	0	0	0	100	0	0	0	0	0	0	100	100	100	0	100	100	100	100	0	0	0	0	100	100	100	100	0
X14054	5	11486238	Gypsy	Downstream	30.64310689	Divergent	Background	0	0	0	0	0	0	0	0	0	0	0	0	100	0	0	0	0	0	0	0	0	0	0	0	0	0	0	0	0	0	0	100	0	0	0	0	100	0	0	0	0	0
X14857	5	1620976	Gypsy	Downstream	69.30367956	Neutral	Background	100	0	0	0	0	0	0	0	0	0	0	0	0	100	0	0	0	0	0	0	0	0	0	100	0	0	0	0	0	0	0	0	0	0	0	0	0	0	0	0	0	0
X14923	5	16545621	Gypsy	Downstream	57.03507693	Neutral	Background	0	0	0	0	0	0	100	100	100	100	0	0	100	100	0	0	0	0	0	100	0	0	0	100	0	0	0	100	100	0	0	0	100	0	100	100	100	0	0	0	0	100
X14924	5	16545455	Gypsy	Downstream	57.00877125	Neutral	Background	0	0	0	0	0	0	0	0	100	100	0	0	0	0	0	0	0	0	0	100	0	0	0	0	0	0	0	100	100	0	0	0	0	0	0	0	0	0	0	0	0	100
X14940	5	16622275	Gypsy	Upstream	48.39421453	Neutral	Background	0	0	0	0	0	0	0	0	0	0	0	0	0	0	0	0	0	0	0	0	0	0	0	0	0	0	0	0	0	0	0	0	0	0	0	0	0	0	100	0	0	0
X15044	5	16921117	Gypsy	Upstream	81.82909018	Neutral	Background	0	0	0	0	0	0	0	100	0	0	0	0	0	0	0	0	0	0	0	0	0	0	0	0	0	0	0	0	0	0	0	0	0	0	0	0	0	0	0	0	0	0
X15045	5	16926730	Gypsy	Upstream	31.55946768	Neutral	Background	0	0	0	0	0	0	0	0	0	0	0	0	0	0	0	0	0	0	0	0	0	0	0	0	0	0	0	0	0	0	0	0	0	0	0	0	0	100	100	0	0	0
X15056	5	16962439	Gypsy	Upstream	52.12485012	Neutral	Background	0	0	0	0	0	0	0	0	0	0	0	0	0	0	0	0	0	0	0	0	0	0	0	0	0	0	0	0	0	0	0	0	0	0	0	0	0	0	0	100	100	0
X15172	5	17395502	Gypsy	Downstream	134.785014	Neutral	Background	0	0	0	0	0	100	0	0	0	100	100	0	0	0	0	0	0	0	0	100	0	0	0	0	0	100	100	100	0	0	100	0	0	0	100	0	0	100	0	0	0	0
X15177	5	17406077	Gypsy	Downstream	87.30406634	Balancing	Background	0	0	0	0	0	0	0	0	0	0	0	0	0	0	0	0	0	0	0	0	0	0	0	0	0	0	0	0	0	0	0	0	0	0	0	0	0	0	0	100	100	100
X15185	5	17455495	Gypsy	Downstream	54.70831747	Neutral	Background	0	0	0	0	0	0	0	0	0	100	0	0	0	0	0	0	0	0	0	0	0	0	0	0	0	0	100	0	0	0	0	0	0	0	0	0	0	0	0	0	0	0
X15196	5	17496368	Gypsy	Downstream	54.03702434	Divergent	Background	0	100	0	0	100	0	0	0	0	0	0	0	0	100	0	0	0	0	0	0	0	0	0	0	0	0	0	0	0	0	0	0	0	0	100	0	0	100	100	0	0	0
X15197	5	17498951	Gypsy	Downstream	19.67231557	Neutral	Background	0	0	0	0	0	0	0	0	0	0	0	0	0	0	0	0	0	0	0	0	0	0	0	0	100	0	0	0	0	0	0	0	0	0	0	0	0	0	0	0	0	0
X15214	5	17563527	Gypsy	Downstream	39.34463115	Neutral	Background	0	0	0	0	0	0	0	0	0	0	0	0	0	0	0	0	0	0	0	0	0	0	0	0	0	0	0	0	0	0	0	0	0	0	0	0	0	0	0	0	0	0
X15446	5	18596464	Gypsy	Downstream	109.5399471	Neutral	Background	0	0	0	100	0	0	0	0	0	0	0	0	0	0	0	0	0	0	0	0	0	0	0	0	0	0	0	0	0	0	0	0	0	0	0	0	0	0	0	0	0	0
X15504	5	18798022	Gypsy	TE	0	Balancing	Background	0	0	0	0	0	0	0	0	0	0	0	0	0	0	0	0	0	0	0	0	0	0	100	0	0	0	0	0	0	0	0	0	100	0	100	0	0	0	0	0	0	0
X15507	5	18829272	Gypsy	TE	0	Neutral	Background	0	0	0	0	0	0	0	0	0	0	0	0	0	0	0	0	0	0	0	0	0	0	0	0	0	0	0	0	0	0	0	0	0	0	0	0	0	0	0	100	100	100
X15515	5	18880086	Gypsy	Upstream	8.185352772	Neutral	Background	0	100	0	0	0	0	0	0	0	100	0	0	0	0	0	0	0	0	0	0	0	0	0	0	0	0	0	0	0	0	0	0	0	0	0	0	0	0	0	0	0	0
X15518	5	18901243	Gypsy	Upstream	84.08329204	Neutral	Background	0	0	0	0	0	0	0	0	0	0	0	0	0	0	0	0	0	0	0	0	0	0	0	0	0	0	0	0	0	0	0	0	0	0	0	0	0	100	0	0	0	0
X15521	5	18903044	Gypsy	Upstream	93.66963222	Divergent	Background	0	100	0	0	0	0	100	0	0	0	100	100	100	0	100	0	0	0	100	0	100	0	0	0	100	100	100	100	100	100	0	100	0	0	0	0	0	0	0	0	0	0
X15638	5	19336157	Gypsy	Downstream	49.93996396	Neutral	Background	0	0	0	0	0	0	0	0	0	0	0	0	100	0	0	0	100	100	0	0	0	0	0	0	0	0	0	0	0	100	100	100	100	100	0	0	0	0	0	0	0	0
X15639	5	19337097	Gypsy	Downstream	41.41255848	Neutral	Background	0	0	0	0	0	0	0	0	0	0	0	0	0	0	0	0	0	0	0	0	0	0	0	0	0	0	0	0	0	0	0	0	0	0	0	0	0	100	0	0	0	0
X15644	5	19343338	Gypsy	Downstream	42.67317659	Neutral	Background	0	0	0	0	0	0	0	0	0	0	0	0	0	0	100	100	0	0	0	0	0	0	0	0	0	0	0	0	0	0	0	0	0	0	0	0	0	0	0	0	0	0
X16522	5	947191	Gypsy	Downstream	70.9718254	Neutral	Background	100	100	100	100	0	100	0	0	0	0	0	0	0	0	100	100	100	100	0	0	0	0	0	100	0	0	0	0	0	100	0	100	0	100	100	0	100	0	0	0	0	0
X16592	6	10097314	Gypsy	Upstream	32.66496594	Divergent	Background	0	0	0	0	0	0	0	0	0	0	0	0	0	0	0	0	0	0	0	0	0	0	0	0	0	0	0	0	0	0	0	0	0	0	100	0	0	0	0	0	0	0
X16707	6	10627331	Gypsy	Downstream	29.27456234	Neutral	Background	0	0	0	0	0	0	0	0	0	0	0	0	0	0	0	0	0	0	0	0	0	0	0	0	0	0	0	0	0	0	0	0	0	0	0	0	0	0	0	0	0	100
X16882	6	11917849	Gypsy	Downstream	28.05352028	Neutral	Background	0	100	100	100	0	100	0	100	0	0	0	0	0	0	0	0	0	100	0	0	0	0	0	100	100	100	0	0	0	100	0	0	0	0	0	0	0	0	0	0	0	100
X16883	6	11917832	Gypsy	Downstream	28	Neutral	Background	0	0	0	0	100	100	0	0	0	0	0	0	0	0	0	0	0	0	100	100	100	0	0	0	0	100	0	0	100	0	0	0	0	0	100	0	0	0	0	0	0	0
X16931	6	12240805	Gypsy	Downstream	44.58699362	Neutral	Background	0	0	0	0	0	0	100	0	100	100	0	0	0	0	0	0	100	0	0	100	100	0	0	0	0	0	0	100	100	0	100	0	0	100	0	0	0	0	0	0	0	0
X17012	6	12759383	Gypsy	Downstream	40.38564101	Neutral	Background	0	0	0	0	0	0	100	0	0	0	0	0	0	0	0	0	0	0	0	0	0	0	0	0	0	0	0	0	0	0	0	0	0	0	0	0	0	0	0	0	0	0
X17015	6	12767405	Gypsy	Downstream	59.05082557	Neutral	Background	0	0	0	0	0	0	0	0	0	0	0	0	0	0	0	0	0	0	0	0	100	0	0	0	0	0	0	0	0	0	0	0	0	0	0	0	0	0	0	0	0	0
X17198	6	14424656	Gypsy	TE	0	Neutral	Background	0	0	0	0	0	0	0	0	0	0	0	0	0	0	0	0	0	0	0	0	0	0	0	0	0	0	0	0	0	0	0	0	0	0	0	0	0	0	0	100	100	0
X17273	6	1686982	Gypsy	Downstream	59.49789912	Divergent	Background	0	0	0	0	0	0	0	100	100	0	0	0	0	0	0	0	0	0	0	0	0	100	0	0	0	0	0	0	0	0	0	0	0	0	0	0	0	0	0	100	100	0
X17401	6	18903816	Gypsy	Downstream	29.86636905	Neutral	Background	0	0	100	0	0	0	100	0	0	0	0	0	0	0	0	0	0	0	0	0	0	0	0	100	0	0	0	0	0	0	100	0	0	0	0	0	0	0	0	0	0	0
X17443	6	19486272	Gypsy	Downstream	5.477225575	Divergent	Background	0	0	0	0	0	0	0	0	100	0	0	0	0	0	0	0	0	0	0	0	0	0	0	0	0	0	0	100	0	0	0	0	0	0	0	0	0	0	0	0	0	0
X17491	6	19964756	Gypsy	TE	0	Neutral	Background	0	0	0	100	0	0	0	0	0	0	0	0	0	0	0	0	0	0	0	100	0	0	0	0	100	0	0	0	0	100	0	0	0	0	0	0	0	0	0	0	0	0
X17720	6	21622152	Gypsy	Upstream	4.242640687	Neutral	Background	0	0	0	0	0	100	0	0	0	0	0	0	0	100	0	100	0	0	100	0	0	0	0	0	0	0	0	0	100	0	100	0	0	0	100	0	0	0	0	0	0	100
X17794	6	22220746	Gypsy	Upstream	65.96211034	Neutral	Background	100	100	100	0	0	100	0	0	0	100	0	0	0	100	100	100	0	100	100	0	100	0	0	0	0	0	0	100	0	0	0	100	0	100	100	100	100	0	0	0	0	0
X17853	6	22590746	Gypsy	Downstream	43.61192497	Neutral	Background	0	0	0	0	0	0	100	0	0	0	0	0	0	0	0	0	0	0	0	0	0	0	0	0	0	0	0	0	0	100	0	0	0	0	0	0	0	0	100	0	0	0
X17887	6	22697729	Gypsy	Upstream	25.47547841	Neutral	Background	0	0	0	0	0	0	0	0	0	0	0	0	0	0	0	0	0	0	0	0	100	0	0	0	0	0	0	0	0	0	0	0	0	0	0	0	0	0	0	0	0	0
X17925	6	22942535	Gypsy	Downstream	55.72252686	Neutral	Background	0	0	100	100	0	100	0	0	0	0	0	100	0	100	0	0	100	100	0	0	0	0	100	0	0	100	0	0	0	100	100	100	0	0	0	100	100	0	0	0	0	0
X17977	6	23254577	Gypsy	Downstream	75.76938696	Neutral	Background	0	0	0	0	0	0	0	0	0	0	0	0	0	0	0	0	0	0	0	0	0	0	0	0	0	0	0	0	0	0	0	0	0	0	0	0	0	100	0	0	0	0
X17984	6	23270342	Gypsy	Downstream	20.174241	Divergent	Background	0	0	0	0	0	0	0	0	0	0	0	0	0	0	0	0	0	0	0	0	0	0	0	0	0	0	0	0	0	0	0	0	0	0	0	0	0	0	0	100	100	100
X18058	6	23600826	Gypsy	Downstream	38.66522986	Neutral	Background	100	100	0	100	0	0	0	0	0	0	100	0	0	0	0	0	100	0	0	0	100	0	0	0	0	0	0	0	0	0	0	100	0	0	100	100	0	0	0	0	0	0
X18171	6	24000001	Gypsy	Upstream	22.627417	Neutral	Background	0	0	0	0	0	0	0	0	0	0	0	0	0	0	0	0	0	0	0	0	0	0	0	0	0	0	0	0	0	0	0	0	0	0	0	0	0	100	0	100	100	0
X18303	6	24706078	Gypsy	Upstream	95.70788891	Neutral	Background	0	0	0	0	0	0	0	100	0	0	0	0	0	0	0	0	0	0	0	0	0	0	0	0	0	0	0	0	0	0	0	0	0	0	0	0	0	0	0	0	0	0
X18344	6	24821765	Gypsy	Upstream	57.30619513	Neutral	Background	0	0	0	0	0	0	0	0	0	0	0	0	0	0	0	0	0	0	0	0	0	0	0	0	0	0	0	0	0	0	0	0	0	0	0	0	0	100	0	0	0	0
X18365	6	2492080	Gypsy	Downstream	63.1110133	Neutral	Background	0	0	0	0	0	0	0	0	0	100	0	0	0	0	0	0	0	0	0	0	0	0	0	0	0	0	0	0	0	0	0	0	0	0	0	0	0	0	0	0	0	0
X18478	6	2811909	Gypsy	Downstream	58.8812364	Neutral	Background	0	0	0	0	0	0	0	0	0	0	0	0	0	0	0	0	0	0	0	0	100	0	0	0	0	0	0	0	0	0	0	0	0	0	0	0	0	0	0	0	0	0
X18479	6	2813807	Gypsy	Downstream	40.32369031	Neutral	Background	0	0	0	0	0	0	0	0	0	0	0	0	0	0	0	0	0	0	0	0	0	0	0	0	0	0	0	0	0	0	0	0	0	0	0	0	0	0	0	0	100	0
X18579	6	3076446	Gypsy	Upstream	46.03259715	Neutral	Background	0	0	0	0	0	0	0	0	0	0	0	0	0	0	0	0	0	0	0	0	0	0	0	0	0	0	0	0	0	0	0	0	0	0	0	0	0	100	0	0	0	0
X18673	6	35185	Gypsy	Upstream	67.01492371	Neutral	Background	0	0	0	0	0	0	0	0	100	0	0	0	0	0	0	0	0	0	0	100	0	100	0	0	100	0	100	100	100	0	0	0	0	0	0	0	0	0	0	0	0	0
X18710	6	3601466	Gypsy	Downstream	46.9893605	Neutral	Background	100	100	0	100	0	0	100	100	0	0	0	0	100	0	0	100	0	0	0	0	0	0	0	0	0	0	0	0	0	100	100	0	100	100	0	0	0	0	0	100	100	0
X18759	6	3740765	Gypsy	Downstream	32.10918872	Neutral	Background	0	0	0	0	0	0	0	0	0	0	0	0	0	100	0	100	0	100	0	0	0	0	0	100	0	100	0	0	0	0	100	0	0	0	0	0	0	0	100	0	0	0
X18760	6	3743381	Gypsy	Downstream	60.44832504	Balancing	Background	0	0	0	0	0	0	0	0	0	0	100	0	0	100	0	100	0	100	0	0	100	100	0	100	0	0	0	0	0	0	100	0	0	0	0	0	0	0	0	0	0	0
X18845	6	4121697	Gypsy	Upstream	50.90186637	Neutral	Background	0	0	0	0	0	0	0	0	0	100	0	0	0	0	0	0	0	0	0	100	0	100	0	0	0	0	0	0	100	0	0	0	0	0	0	0	0	0	0	0	0	0
X18902	6	4304390	Gypsy	Downstream	95.7810002	Neutral	Background	0	0	0	0	0	0	0	100	0	0	0	0	0	0	0	0	0	0	0	100	100	100	0	0	0	0	0	0	100	0	0	0	0	0	0	0	0	0	0	0	0	0
X19386	6	5871200	Gypsy	Downstream	100.4888053	Divergent	Background	0	0	0	0	0	0	0	0	0	0	0	0	0	0	0	0	0	100	0	0	0	0	0	100	0	0	0	0	0	100	100	100	0	0	0	0	0	0	0	0	0	0
X19565	6	6420003	Gypsy	Upstream	19.46792233	Neutral	Background	0	0	0	0	0	0	0	0	0	0	0	0	0	0	0	0	0	0	0	0	0	0	0	0	0	0	0	0	100	0	0	0	0	0	0	0	0	0	0	0	0	0
X19566	6	6419866	Gypsy	Upstream	19.39071943	Divergent	Background	0	0	0	0	0	0	0	0	0	0	0	0	0	0	0	0	0	0	0	0	0	0	100	100	0	0	0	0	0	100	100	0	0	0	0	0	0	0	0	0	0	0
X19821	6	749648	Gypsy	Downstream	58.58327406	Neutral	Background	0	0	100	100	100	100	0	0	0	0	0	100	0	0	100	100	0	0	0	0	0	0	0	0	0	0	0	0	0	0	0	100	100	100	0	0	100	0	100	0	0	100
X20219	6	8922964	Gypsy	Upstream	58.22370651	Divergent	Background	0	0	100	0	0	0	0	0	0	0	0	0	0	0	100	0	100	100	0	0	0	0	0	0	0	0	0	0	0	100	0	0	100	0	0	0	0	0	0	0	0	0
X20858	7	12199676	Gypsy	Upstream	20.5669638	Neutral	Background	100	0	100	100	0	100	0	0	0	0	0	0	0	0	0	0	0	0	0	0	0	0	100	0	0	0	0	0	0	0	0	0	0	0	0	0	0	0	0	0	0	0
X21102	7	1398047	Gypsy	Downstream	57.15767665	Divergent	Background	0	0	0	0	0	0	0	0	0	0	0	0	0	0	0	0	0	0	0	0	0	0	0	0	0	0	0	0	0	0	0	0	0	0	0	0	0	100	100	0	0	0
X21346	7	17893317	Gypsy	Downstream	29.10326442	Divergent	Background	0	0	0	0	0	0	0	0	0	0	0	0	0	0	100	0	0	0	0	0	0	0	100	0	0	0	0	0	0	100	100	100	100	0	0	0	0	100	0	0	0	0
X21498	7	18917297	Gypsy	Downstream	38.82009789	Balancing	Background	0	0	0	100	0	0	0	0	0	0	100	0	0	0	100	100	0	0	0	0	0	0	0	0	0	0	0	0	0	0	0	0	100	0	0	0	0	0	0	0	0	0
X21534	7	19389455	Gypsy	TE	0	Balancing	Background	0	0	0	0	0	0	0	0	0	0	0	0	0	0	0	0	0	0	0	0	0	0	0	0	0	0	0	0	0	0	0	0	0	0	0	0	0	0	100	0	0	0
X21593	7	20088296	Gypsy	Upstream	28.37252192	Balancing	Background	0	0	100	100	0	0	100	0	0	0	0	0	0	0	100	0	0	0	0	0	100	0	100	0	0	100	0	0	0	0	0	0	100	100	0	0	0	0	0	0	0	0
X21637	7	20487858	Gypsy	Upstream	63.62389488	Neutral	Background	100	0	0	0	0	0	100	0	0	0	0	100	100	0	0	0	100	100	0	100	100	100	0	0	100	0	0	0	0	0	0	0	100	0	0	0	0	0	0	0	0	0
X21981	7	23225143	Gypsy	Downstream	23.04343724	Neutral	Background	0	100	0	0	0	100	0	0	0	0	0	0	0	100	100	0	0	0	0	0	0	0	0	0	100	100	100	0	0	0	0	0	0	0	100	0	0	0	0	100	100	100
X22009	7	23577336	Gypsy	Upstream	51.44900388	Divergent	Background	0	0	0	0	0	0	0	0	0	0	0	0	0	0	0	0	0	0	0	0	0	0	0	0	0	0	0	0	0	0	0	0	0	0	0	0	0	100	100	0	0	0
X22016	7	23606232	Gypsy	Upstream	31.44837039	Divergent	Background	0	0	0	0	100	0	0	0	0	0	0	0	0	0	0	0	0	0	0	0	0	0	0	0	0	0	0	0	0	100	0	0	0	0	0	0	0	0	0	0	0	0
X22158	7	2758691	Gypsy	Downstream	11.5758369	Divergent	Background	100	0	0	0	0	0	0	0	0	0	0	0	0	100	100	0	0	0	0	0	0	100	100	100	100	0	0	0	0	0	100	0	0	0	0	100	0	0	100	100	100	0
X22159	7	2758627	Gypsy	Downstream	11.70469991	Neutral	Background	100	0	0	0	0	0	0	0	0	0	0	0	0	100	100	0	0	0	0	0	0	0	100	100	0	0	0	0	0	0	100	0	0	0	0	0	0	0	0	0	0	0
X22908	7	543603	Gypsy	TE	0	Neutral	Background	0	0	0	0	0	0	0	0	0	0	0	0	0	0	0	0	100	0	0	0	0	0	100	0	0	0	0	0	0	0	100	0	0	0	0	0	0	0	0	0	0	0
X22915	7	5479047	Gypsy	TE	0	Divergent	Background	0	0	0	0	0	0	0	0	0	0	0	0	0	0	0	0	0	0	0	0	0	0	0	0	0	0	0	0	0	0	0	0	0	0	0	0	0	0	0	0	0	0
X22988	7	5663944	Gypsy	Downstream	30.70830507	Neutral	Background	100	0	0	100	100	0	0	0	0	0	0	0	0	100	0	100	0	0	100	0	0	0	0	0	0	0	0	0	0	0	0	0	0	0	0	100	0	0	0	0	0	0
X23204	7	6512816	Gypsy	Downstream	36.57868232	Neutral	Background	100	100	100	0	100	0	0	100	0	100	0	0	0	0	0	0	0	0	0	100	0	0	0	100	100	0	0	0	100	100	0	100	0	100	0	0	0	0	0	0	0	0
X23205	7	6512704	Gypsy	Downstream	36.61966685	Neutral	Background	100	100	0	0	0	0	0	100	0	100	0	0	0	0	0	0	100	0	0	100	0	0	0	100	100	0	0	0	100	100	0	100	0	100	0	0	0	0	0	0	0	0
X23219	7	6556649	Gypsy	Downstream	75.65051223	Neutral	Background	0	0	0	0	0	0	0	0	0	0	0	0	0	0	100	0	0	0	0	0	0	0	0	0	0	0	0	0	0	0	0	0	0	0	0	0	0	0	0	0	0	0
X23480	7	7560258	Gypsy	Upstream	32.55764119	Neutral	Background	0	0	0	0	0	0	0	0	0	0	0	0	0	0	0	0	0	0	0	0	0	0	0	0	0	0	0	0	0	0	0	0	0	0	0	0	0	0	0	0	0	100
X23485	7	7564093	Gypsy	Upstream	69.70652767	Divergent	Background	0	100	0	0	0	100	0	0	0	100	100	0	0	0	0	0	0	0	0	0	100	100	0	0	100	100	0	0	0	0	0	0	0	0	0	0	0	0	0	0	0	0
X23662	7	8258264	Gypsy	Upstream	4.358898944	Neutral	Background	0	0	0	0	0	0	0	0	0	0	0	0	0	0	0	0	0	0	0	0	0	0	0	0	0	0	0	0	0	0	0	0	0	0	0	0	0	0	100	0	0	100
X23843	7	9307805	Gypsy	Upstream	55.03635162	Balancing	Background	0	0	0	0	0	0	0	100	0	0	0	0	0	0	0	0	0	0	0	0	0	100	0	0	0	0	0	0	0	0	0	0	0	0	0	0	0	0	0	0	0	0
X23844	7	9309874	Gypsy	Upstream	32.81767816	Balancing	Background	0	0	0	0	0	0	0	0	0	0	0	0	0	0	0	0	0	0	0	100	0	0	0	0	0	100	100	0	0	100	0	0	0	0	100	0	0	0	0	0	0	0
X23846	7	9314261	Gypsy	Downstream	29.93325909	Neutral	Background	0	0	0	0	0	0	0	0	0	0	0	0	0	0	0	0	0	0	0	100	0	0	0	0	0	0	0	0	0	0	0	0	0	0	0	0	0	0	0	0	0	0
X23855	7	9333622	Gypsy	Upstream	15.26433752	Neutral	Background	100	0	100	0	0	100	100	0	100	0	0	0	100	0	100	0	0	0	100	0	0	100	0	0	0	100	100	0	0	100	0	100	100	100	100	0	100	0	0	0	0	100
X23872	7	9419304	Gypsy	Downstream	47.138095	Neutral	Background	0	0	0	0	0	0	0	0	0	0	0	0	0	0	0	0	0	0	0	0	0	0	0	0	0	0	0	0	0	0	0	0	0	0	0	0	0	100	0	0	0	0
X23955	7	9726990	Gypsy	Upstream	7.549834435	Neutral	Background	0	0	0	0	0	0	0	0	0	0	0	0	0	0	100	100	0	0	0	0	0	0	0	0	0	0	0	0	0	0	0	0	0	0	0	0	0	0	0	0	0	0
X23963	7	9753960	Gypsy	Downstream	85.07055895	Neutral	Background	0	0	0	0	0	100	0	0	100	0	100	0	0	0	0	0	0	0	0	0	0	100	0	0	0	0	0	0	0	0	0	0	0	0	0	0	0	0	0	0	0	0
X24248	8	13363954	Gypsy	Downstream	68.10286338	Balancing	Background	100	0	0	0	0	0	0	0	0	0	0	0	0	0	100	0	0	0	0	0	0	0	0	0	0	0	0	0	0	0	0	0	100	0	0	0	100	0	0	0	0	0
X24613	8	15523549	Gypsy	Downstream	47.96873982	Divergent	Background	0	0	100	0	0	0	0	0	0	0	0	0	0	0	0	100	0	100	0	0	0	0	0	0	0	0	0	0	0	0	0	0	0	0	0	0	0	100	0	0	0	0
X24628	8	15661518	Gypsy	Downstream	34.95711659	Neutral	Background	0	0	0	0	0	0	0	0	0	0	0	0	0	0	0	0	0	0	0	0	0	0	0	0	100	0	0	0	0	0	0	0	0	0	0	0	0	0	0	0	0	0
X24652	8	15738859	Gypsy	Upstream	85.74963557	Balancing	Background	0	0	0	0	0	0	0	0	0	0	0	0	0	0	0	0	0	0	0	0	0	0	0	0	0	0	0	0	0	0	0	0	0	0	0	0	0	0	100	0	0	0
X24765	8	16456923	Gypsy	Downstream	64.16385275	Neutral	Background	0	0	0	0	0	0	0	0	0	0	0	0	0	0	0	0	0	0	0	0	0	0	0	0	0	0	0	0	0	0	0	0	0	0	0	0	0	0	0	0	0	100
X24992	8	17633928	Gypsy	Downstream	53.38539126	Neutral	Background	0	0	0	0	0	0	0	0	0	0	0	0	0	0	0	0	0	0	0	0	0	0	0	0	0	0	0	0	0	0	0	0	0	0	0	0	0	100	0	0	0	0
X25004	8	17680864	Gypsy	Upstream	63.15061362	Balancing	Background	100	0	0	0	100	0	0	0	0	0	0	0	100	100	100	100	0	0	100	100	0	0	0	0	0	0	0	100	100	0	0	0	0	0	0	0	0	0	0	0	0	0
X25492	8	20051649	Gypsy	Upstream	41.74925149	Neutral	Background	0	0	0	0	0	0	0	0	0	0	0	0	0	0	0	0	0	0	0	0	0	0	0	0	0	0	0	0	100	0	0	0	0	0	0	0	0	100	0	0	0	100
X25493	8	20051619	Gypsy	Upstream	41.78516483	Neutral	Background	0	0	0	0	0	0	0	0	0	0	0	0	0	0	0	0	0	0	0	0	0	0	0	0	0	0	0	0	100	0	0	0	0	0	0	0	0	0	0	0	0	0
X25586	8	20389741	Gypsy	Upstream	57.85326266	Neutral	Background	0	0	0	0	0	100	0	0	0	0	0	0	0	100	0	0	0	0	0	0	0	0	0	0	0	0	0	0	0	0	0	0	0	0	0	100	0	0	0	0	0	0
X25622	8	20536023	Gypsy	Upstream	77.4467559	Divergent	Background	0	0	0	0	0	0	0	0	0	0	0	0	0	0	0	0	0	0	0	0	0	0	0	0	0	0	0	0	0	0	0	0	0	0	0	0	0	0	0	0	0	0
X25627	8	20546613	Gypsy	Downstream	65.73431372	Neutral	Background	0	0	0	0	0	0	0	0	0	0	0	0	0	0	0	0	0	0	0	0	0	0	0	0	0	0	0	0	0	0	0	0	0	0	0	0	0	0	100	0	0	0
X25655	8	20648893	Gypsy	Upstream	63.62389488	Neutral	Background	0	0	0	0	0	0	0	0	0	0	0	0	0	0	0	0	0	0	0	0	0	0	0	0	0	0	0	0	0	0	0	0	0	0	0	0	0	0	0	0	0	0
X25659	8	20655635	Gypsy	Downstream	50.05996404	Balancing	Background	0	0	0	0	0	0	0	0	0	0	0	0	0	0	0	0	0	0	0	0	0	0	0	0	0	0	0	0	0	0	0	0	0	100	0	0	0	0	0	0	0	0
X25779	8	21090560	Gypsy	Upstream	42.74342055	Divergent	Background	0	0	0	0	0	0	0	0	0	0	0	0	0	0	0	0	0	0	0	0	0	0	0	0	0	0	0	0	0	0	0	0	0	0	0	0	0	0	100	0	0	0
X25820	8	21209623	Gypsy	Upstream	68.45436436	Neutral	Background	0	100	0	0	0	0	100	0	0	0	0	0	0	0	0	0	0	0	0	0	0	0	0	100	0	100	100	0	0	0	0	0	0	0	0	0	0	0	0	0	0	0
X25913	8	21534896	Gypsy	Downstream	27.96426291	Neutral	Background	0	0	0	0	0	0	0	0	0	0	0	0	0	0	0	0	0	0	0	0	0	0	0	0	0	0	0	0	0	0	0	0	0	0	0	0	0	0	0	0	0	0
X26011	8	21919299	Gypsy	Upstream	56.32051136	Neutral	Background	0	0	0	0	100	0	0	100	100	0	0	100	100	0	0	100	0	0	0	100	100	100	0	100	0	0	0	0	0	0	0	0	100	100	0	0	0	100	0	0	0	0
X26111	8	22470182	Gypsy	Downstream	49.1934955	Neutral	Background	0	100	0	0	0	100	0	0	100	100	100	0	0	0	100	0	0	0	100	0	0	0	0	0	0	0	0	0	0	0	0	0	0	0	100	0	0	100	100	0	0	0
X26145	8	22674600	Gypsy	Downstream	52.01922721	Divergent	Background	0	0	0	0	0	0	0	0	0	0	0	0	0	0	0	0	0	0	0	0	0	0	0	0	0	0	0	0	0	0	0	0	0	0	0	0	100	0	0	0	0	0
X26308	8	3477181	Gypsy	Upstream	37.33630941	Balancing	Background	0	0	0	0	0	0	0	0	100	100	0	0	0	100	0	0	0	0	100	100	0	0	0	0	100	100	100	100	0	0	0	0	0	0	0	0	0	0	0	0	0	0
X26321	8	3576618	Gypsy	Downstream	32.66496594	Balancing	Background	0	0	0	0	0	0	0	0	100	0	0	0	0	0	0	0	0	0	0	0	0	0	0	0	0	0	0	0	0	0	0	0	0	0	0	0	0	0	0	0	0	0
X26323	8	3583527	Gypsy	Upstream	58.96609195	Balancing	Background	0	0	0	0	0	0	100	0	0	100	0	0	0	100	0	100	0	0	100	100	100	100	0	0	100	0	0	100	100	0	0	100	100	0	0	100	0	0	0	0	0	0
X128	1	10719124	Harbinger	Upstream	75.88807548	Balancing	CopiaHarbinger	0	0	0	0	0	0	0	0	0	0	0	0	0	0	0	0	0	100	0	0	0	0	0	0	0	0	0	0	0	0	0	0	0	0	0	0	0	0	100	0	0	0
X129	1	10719026	Harbinger	Upstream	75.86830695	Balancing	CopiaHarbinger	0	0	100	0	0	0	0	0	0	0	0	100	0	0	0	0	100	100	0	0	0	0	0	0	0	0	0	0	0	0	100	0	100	100	0	0	0	0	0	0	0	0
X260	1	11476805	Harbinger	Downstream	68.75318174	Neutral	CopiaHarbinger	0	0	0	0	0	0	0	0	0	0	0	0	0	0	0	0	0	0	0	0	0	0	0	0	0	0	0	0	0	0	0	0	0	0	0	0	0	0	0	0	0	0
X607	1	1271574	Harbinger	Upstream	71.24605252	Balancing	CopiaHarbinger	0	0	100	0	0	0	0	0	0	0	0	100	0	100	0	0	0	0	0	0	0	0	100	100	0	0	0	0	0	0	0	0	0	100	0	0	0	0	0	0	0	0
X608	1	1271508	Harbinger	Upstream	71.26710321	Balancing	CopiaHarbinger	0	0	100	0	0	0	0	0	0	0	0	100	0	100	0	0	0	0	0	0	0	0	100	100	0	0	0	0	0	0	0	0	0	100	0	0	0	0	0	100	100	0
X813	1	13713824	Harbinger	Upstream	34.21987726	Neutral	CopiaHarbinger	0	0	0	0	0	0	0	0	0	0	0	0	0	0	0	0	0	0	0	0	0	0	0	0	0	0	0	0	0	0	0	0	0	0	0	0	0	0	0	100	100	100
X1374	1	1947337	Harbinger	Upstream	43.80639223	Neutral	CopiaHarbinger	0	0	0	0	0	0	0	0	100	100	100	0	0	100	0	100	0	0	0	0	100	0	0	100	0	100	100	0	0	0	0	0	0	0	0	0	0	0	0	0	0	0
X1378	1	1956202	Harbinger	Downstream	81.35723692	Neutral	CopiaHarbinger	0	0	0	0	0	100	0	0	0	0	0	0	0	0	100	0	0	0	0	0	0	0	0	0	0	0	0	0	0	0	0	0	0	0	0	0	0	100	0	0	0	0
X1379	1	1956103	Harbinger	Downstream	81.37567204	Balancing	CopiaHarbinger	0	0	0	0	0	0	0	0	0	0	0	100	100	0	0	0	0	0	0	0	0	0	0	0	0	0	0	0	0	0	0	0	0	0	0	0	0	0	0	0	0	0
X1383	1	1984599	Harbinger	Downstream	94.26558227	Neutral	CopiaHarbinger	100	0	0	100	100	100	0	0	100	0	0	100	100	100	100	0	0	0	0	100	100	0	0	0	0	0	0	0	0	0	0	0	0	0	0	0	100	0	0	0	0	0
X1396	1	1995927	Harbinger	Upstream	111.8749302	Balancing	CopiaHarbinger	0	0	0	0	0	0	0	0	0	0	0	0	0	0	0	0	0	0	0	0	0	0	100	0	0	0	0	0	0	0	0	0	0	0	0	0	0	0	0	0	0	0
X1535	1	22318273	Harbinger	Downstream	47.57099957	Neutral	CopiaHarbinger	0	0	0	0	0	0	0	0	0	0	0	0	0	0	0	0	0	0	0	0	0	0	0	0	0	0	0	0	0	0	0	0	0	0	0	0	0	0	0	100	100	100
X1800	1	2455055	Harbinger	Downstream	75.6306816	Neutral	CopiaHarbinger	0	0	0	0	0	0	0	0	0	0	0	0	0	0	0	0	0	0	0	0	0	0	0	0	0	0	0	0	0	0	0	0	0	0	0	0	0	0	0	100	100	0
X1801	1	2454946	Harbinger	Downstream	75.65051223	Neutral	CopiaHarbinger	100	0	0	0	0	100	0	0	100	0	100	0	100	0	0	0	100	100	0	0	100	100	0	0	100	0	0	0	0	0	100	100	0	0	100	0	0	0	0	0	0	0
X1837	1	24685856	Harbinger	Upstream	63.65532185	Balancing	CopiaHarbinger	0	0	0	0	0	0	0	0	0	0	0	0	0	0	0	0	0	0	0	0	0	0	0	100	0	0	0	0	0	0	0	0	0	0	0	0	0	0	0	0	0	0
X1858	1	24730371	Harbinger	Upstream	51.7107339	Neutral	CopiaHarbinger	0	0	0	0	0	0	0	0	0	0	0	0	0	0	100	100	0	0	0	0	0	0	0	0	0	0	0	0	0	0	0	0	0	0	0	0	0	100	100	0	0	0
X1891	1	24948202	Harbinger	Upstream	27.27636339	Neutral	CopiaHarbinger	0	0	0	0	0	0	0	0	0	0	0	0	0	0	0	0	0	0	0	0	0	0	0	0	0	0	0	0	0	0	0	0	0	0	0	0	0	0	0	100	100	100
X1898	1	2499771	Harbinger	Downstream	38.39270764	Neutral	CopiaHarbinger	100	0	100	100	0	100	0	0	100	100	0	0	100	0	0	100	0	0	0	0	0	100	100	100	100	0	0	0	100	0	100	0	100	100	100	0	0	0	0	0	0	0
X2202	1	27064844	Harbinger	Downstream	43.27817002	Neutral	CopiaHarbinger	0	0	0	0	0	0	0	0	0	0	0	0	0	0	0	100	0	0	0	0	0	0	0	0	0	0	0	0	0	0	0	0	0	0	0	0	0	0	0	0	0	0
X2268	1	27324398	Harbinger	Upstream	22.13594362	Neutral	CopiaHarbinger	0	0	0	0	0	0	0	0	0	0	0	0	0	0	0	0	0	0	0	0	0	0	0	0	0	0	0	0	0	0	0	0	0	0	0	0	0	100	100	100	100	100
X2337	1	27981371	Harbinger	Upstream	70.57619995	Neutral	CopiaHarbinger	0	0	0	0	0	0	0	0	0	0	0	0	0	0	0	0	0	0	0	0	0	0	0	0	0	0	0	0	0	0	0	0	0	0	0	0	0	100	0	0	0	0
X3155	1	3886242	Harbinger	Downstream	96.15092303	Neutral	CopiaHarbinger	100	100	0	0	100	0	0	0	0	100	0	100	0	100	100	100	0	0	100	0	100	0	100	100	0	0	0	0	100	100	0	0	100	0	0	0	0	100	100	100	100	0
X3157	1	3889118	Harbinger	Downstream	79.42291861	Neutral	CopiaHarbinger	0	0	0	0	0	0	0	0	0	0	0	0	0	0	0	100	0	0	0	0	0	0	0	0	0	0	0	0	0	0	0	0	0	0	0	0	0	0	0	0	0	0
X3399	1	4678331	Harbinger	Downstream	84.88816172	Neutral	CopiaHarbinger	0	0	0	0	0	0	0	0	0	0	0	0	0	0	0	0	0	0	0	0	0	0	0	0	0	0	0	0	0	0	0	0	0	0	0	0	0	0	100	0	0	0
X3492	1	5071779	Harbinger	Upstream	55.40758071	Neutral	CopiaHarbinger	0	0	0	0	0	0	0	0	0	0	0	0	0	0	0	0	0	0	0	0	0	0	0	0	0	0	0	0	0	0	0	0	0	0	0	0	0	0	0	100	100	100
X3493	1	5078689	Harbinger	Downstream	61.14736298	Divergent	CopiaHarbinger	0	0	0	0	0	0	0	0	0	0	0	0	0	0	0	0	0	0	0	0	0	0	0	0	0	0	0	0	0	0	0	0	0	0	0	0	0	100	0	0	0	0
X3494	1	5078562	Harbinger	Downstream	61.17188897	Balancing	CopiaHarbinger	0	0	100	0	100	0	0	0	0	0	0	0	0	0	0	0	0	100	0	0	0	0	0	100	0	0	0	0	0	0	0	0	0	0	0	0	0	0	0	0	0	0
X3604	1	5698959	Harbinger	Upstream	44.03407771	Neutral	CopiaHarbinger	0	0	0	0	0	0	0	0	0	0	0	0	0	0	0	0	0	100	0	0	0	0	0	0	0	0	0	0	0	0	0	0	0	0	0	0	0	0	0	0	0	0
X3636	1	5837094	Harbinger	Upstream	43.32435804	Divergent	CopiaHarbinger	0	0	0	0	0	0	0	0	0	0	0	0	0	0	0	0	0	0	0	0	0	0	0	0	0	0	0	0	0	0	0	0	0	0	0	0	0	0	100	100	100	0
X3682	1	6046473	Harbinger	Upstream	71.68681887	Divergent	CopiaHarbinger	0	0	0	0	0	0	0	0	0	0	0	0	0	0	0	0	0	0	0	0	0	0	0	0	0	0	0	0	0	0	0	0	0	0	0	0	0	0	0	100	100	0
X4227	1	7611355	Harbinger	Downstream	54.00925847	Neutral	CopiaHarbinger	0	0	0	0	0	0	0	0	0	0	0	0	0	0	0	0	0	0	0	0	0	0	0	0	0	0	0	0	0	0	0	0	0	0	0	0	0	0	100	0	0	0
X4618	1	8965612	Harbinger	Downstream	57.32364259	Neutral	CopiaHarbinger	0	0	0	0	0	0	0	0	0	0	0	0	0	0	0	0	0	0	0	0	0	0	0	0	0	0	0	0	0	0	0	0	0	0	0	0	0	0	0	0	0	100
X5090	2	12755439	Harbinger	Upstream	43.45112196	Neutral	CopiaHarbinger	0	0	0	0	0	100	0	0	0	0	0	0	100	100	0	0	0	0	0	0	0	0	0	0	0	0	0	0	0	0	0	0	0	0	0	0	0	0	0	0	0	0
X5148	2	13045082	Harbinger	Upstream	36.7151195	Neutral	CopiaHarbinger	0	0	0	0	0	0	0	0	0	0	0	0	0	0	0	0	0	0	0	0	0	0	0	0	0	0	0	0	0	0	0	0	0	0	0	0	0	0	0	0	0	0
X5214	2	13468644	Harbinger	Downstream	44.27188724	Divergent	CopiaHarbinger	0	0	0	0	0	0	0	0	0	0	0	0	0	0	0	0	0	0	0	0	0	0	0	0	0	0	0	0	0	0	0	0	0	0	0	0	0	100	0	0	0	0
X5354	2	14451089	Harbinger	Downstream	58.14636704	Neutral	CopiaHarbinger	0	0	0	0	0	0	0	0	0	0	0	0	0	0	0	0	0	0	0	0	0	0	0	0	0	0	0	0	0	0	0	0	0	0	0	0	0	100	0	0	0	0
X5417	2	14841643	Harbinger	Upstream	143.0454473	Neutral	CopiaHarbinger	0	100	100	100	100	100	0	0	0	0	0	0	0	100	0	0	0	0	0	0	0	0	100	0	0	0	0	0	0	0	0	0	0	0	100	0	100	0	0	0	0	0
X5679	2	16026535	Harbinger	Downstream	79.34103604	Neutral	CopiaHarbinger	100	0	0	0	100	0	0	0	100	100	0	0	0	100	0	0	0	0	0	100	0	0	0	0	0	100	0	100	100	0	0	100	0	100	100	0	0	0	0	0	0	0
X5963	2	17213506	Harbinger	Downstream	43.97726685	Neutral	CopiaHarbinger	100	100	100	0	100	100	100	100	100	0	100	0	0	100	0	0	0	100	0	100	0	100	0	0	100	0	0	100	0	100	100	0	0	0	0	0	0	0	0	0	0	0
X6028	2	17456383	Harbinger	Upstream	32	Neutral	CopiaHarbinger	0	0	0	0	0	0	0	0	0	0	0	0	0	0	0	0	0	0	0	0	0	0	0	0	0	0	0	0	0	0	0	0	0	0	0	0	0	0	0	0	0	0
X6029	2	17456262	Harbinger	Upstream	32.04684072	Neutral	CopiaHarbinger	0	0	0	0	0	0	0	0	0	0	0	0	0	0	0	0	0	0	0	0	0	0	0	0	0	0	0	0	0	0	0	0	0	0	0	0	0	0	0	0	0	0
X6106	2	17663605	Harbinger	Upstream	71.7565328	Divergent	CopiaHarbinger	0	0	0	0	0	0	0	0	0	0	0	0	0	0	0	0	0	0	0	0	0	0	0	0	0	0	0	0	0	0	0	0	0	0	0	0	0	100	100	100	100	100
X6107	2	17663487	Harbinger	Upstream	71.73562574	Neutral	CopiaHarbinger	0	0	100	0	100	0	0	0	0	0	0	0	0	0	0	0	0	0	0	0	0	0	0	0	0	0	0	0	0	0	0	0	0	0	0	0	0	0	0	0	0	0
X6347	2	18630808	Harbinger	Downstream	65.83312236	Neutral	CopiaHarbinger	0	0	0	100	0	0	0	0	0	0	0	0	100	0	0	0	0	0	0	0	0	0	0	100	0	0	0	0	0	100	100	0	0	0	0	0	0	0	0	0	0	0
X6351	2	18664196	Harbinger	Upstream	35.65108694	Divergent	CopiaHarbinger	0	0	0	0	0	0	0	0	0	0	0	0	0	0	0	0	0	0	0	0	0	0	0	100	0	0	0	0	0	0	0	0	0	0	0	0	0	0	0	0	0	0
X6352	2	18664094	Harbinger	Upstream	35.60898763	Neutral	CopiaHarbinger	0	0	0	0	0	0	0	0	0	0	0	0	0	0	0	0	0	0	0	0	0	0	0	0	0	0	0	0	0	0	0	0	0	0	0	0	0	0	100	0	0	0
X6427	2	18864234	Harbinger	Upstream	30.61045573	Neutral	CopiaHarbinger	0	0	0	0	0	0	0	0	0	0	0	0	0	0	0	0	0	0	0	0	0	0	0	0	100	0	0	0	0	0	0	0	0	0	0	0	0	0	0	0	0	0
X6433	2	18886690	Harbinger	Downstream	72.26340706	Neutral	CopiaHarbinger	0	100	100	0	100	100	0	0	0	0	0	0	0	0	0	100	100	0	0	0	0	0	100	0	0	0	0	0	0	100	100	0	0	0	0	0	100	0	0	0	0	0
X6443	2	18933531	Harbinger	Downstream	74.6860094	Divergent	CopiaHarbinger	0	0	0	0	100	100	0	0	0	0	0	0	0	0	0	0	0	0	0	0	0	0	100	0	0	0	0	0	0	100	0	0	100	0	0	0	0	0	0	0	0	0
X6448	2	18938006	Harbinger	Downstream	99.76472322	Divergent	CopiaHarbinger	0	0	0	0	0	0	0	0	0	0	0	0	0	0	0	0	0	0	0	0	0	0	0	0	0	0	0	0	0	0	0	0	0	0	0	0	0	0	100	0	0	0
X6589	2	19300605	Harbinger	Downstream	17.2626765	Divergent	CopiaHarbinger	0	0	0	0	0	0	0	0	0	0	0	0	0	0	0	0	0	0	0	0	0	0	0	0	0	0	0	0	0	0	0	0	0	0	0	0	0	0	0	100	100	100
X6778	2	3059745	Harbinger	Downstream	40.82891133	Neutral	CopiaHarbinger	0	0	0	100	0	0	0	0	0	0	0	0	0	0	0	0	0	0	0	0	0	0	0	0	0	0	0	0	0	0	0	0	0	0	0	0	0	0	100	100	100	100
X7833	3	14828123	Harbinger	Upstream	32.60368077	Neutral	CopiaHarbinger	0	0	0	0	0	0	0	0	0	0	0	0	0	0	0	0	0	0	0	0	0	0	0	0	0	0	0	0	0	0	0	0	0	0	0	0	0	100	100	0	0	0
X8403	3	21512883	Harbinger	Downstream	35.60898763	Balancing	CopiaHarbinger	0	0	0	0	0	0	0	0	0	0	0	0	0	0	0	0	0	0	0	0	0	0	0	0	0	0	0	100	100	0	0	0	0	0	0	0	0	100	0	0	0	0
X8404	3	21512809	Harbinger	Downstream	35.65108694	Neutral	CopiaHarbinger	0	0	0	0	0	0	0	0	0	0	0	0	0	0	0	0	0	0	0	0	0	0	0	0	0	0	0	0	0	0	0	0	0	0	0	0	0	0	0	0	0	100
X8505	3	22174715	Harbinger	Upstream	49.76946855	Neutral	CopiaHarbinger	0	0	0	0	0	0	0	0	0	0	0	0	0	0	0	0	0	0	0	0	0	0	0	0	0	0	0	0	100	0	0	0	0	0	0	0	0	0	0	0	0	0
X8506	3	22174677	Harbinger	Upstream	49.73932046	Neutral	CopiaHarbinger	0	0	0	0	0	100	0	0	0	0	0	0	0	0	0	0	0	0	0	0	0	0	0	0	0	0	0	0	0	0	0	0	0	0	0	0	100	0	0	0	0	0
X8522	3	22281485	Harbinger	Downstream	51.91338941	Neutral	CopiaHarbinger	0	0	0	0	0	0	0	0	0	0	0	0	0	0	0	0	0	0	0	0	0	0	0	0	0	0	0	0	0	0	0	0	0	0	0	0	0	0	0	100	100	0
X8542	3	2232906	Harbinger	Downstream	45.85847795	Neutral	CopiaHarbinger	0	0	0	0	0	0	0	0	0	0	0	0	0	0	0	0	0	0	0	0	0	0	0	0	0	0	0	0	0	0	0	0	0	0	0	0	0	0	100	100	100	0
X8571	3	2247232	Harbinger	Upstream	49.02040392	Divergent	CopiaHarbinger	100	0	0	0	0	0	0	0	0	0	0	0	0	0	0	100	0	0	0	0	0	0	0	100	0	0	0	0	0	0	100	0	0	0	0	0	0	0	0	0	0	0
X8846	3	2553181	Harbinger	Downstream	43.02324953	Neutral	CopiaHarbinger	0	0	0	0	0	0	0	0	0	0	0	0	0	0	0	0	0	0	0	0	0	0	0	0	0	0	0	0	0	0	0	0	0	0	0	0	0	0	0	0	0	0
X9066	3	328796	Harbinger	Upstream	61.38403701	Neutral	CopiaHarbinger	100	100	0	0	0	100	0	0	0	0	0	0	0	100	0	0	0	0	0	0	0	0	0	0	0	0	0	0	0	0	0	0	0	0	0	100	0	0	0	0	0	0
X9069	3	3298133	Harbinger	Downstream	41.79712909	Balancing	CopiaHarbinger	0	0	0	0	0	0	0	0	0	0	0	0	0	0	0	0	0	0	0	0	0	0	0	0	0	0	0	0	0	0	0	0	0	0	0	0	0	0	0	0	0	100
X9071	3	3302417	Harbinger	Upstream	49.3862329	Neutral	CopiaHarbinger	0	0	0	0	0	0	0	100	0	0	0	0	0	0	0	0	0	0	0	0	0	0	100	0	0	0	0	0	0	100	0	0	0	0	0	0	0	0	0	0	0	0
X9196	3	3705126	Harbinger	Upstream	44.93328388	Neutral	CopiaHarbinger	0	0	0	0	0	0	0	0	0	0	0	0	0	0	0	0	0	0	0	0	0	0	0	0	0	0	0	0	0	0	0	0	0	0	0	0	0	0	0	100	100	100
X9197	3	3705045	Harbinger	Upstream	44.96665431	Neutral	CopiaHarbinger	0	0	0	0	100	0	0	0	0	0	0	0	0	0	0	0	0	0	0	0	0	0	0	0	0	0	0	0	0	0	0	0	0	0	0	0	0	0	0	0	0	0
X9444	3	447984	Harbinger	Downstream	91.02197537	Neutral	CopiaHarbinger	0	0	0	0	0	0	0	0	0	0	0	0	0	0	0	0	0	0	0	0	0	0	0	0	0	0	0	0	0	0	0	0	0	0	0	0	0	100	100	0	0	0
X9445	3	447960	Harbinger	Downstream	91.00549434	Neutral	CopiaHarbinger	0	0	100	100	0	0	0	0	0	0	0	0	0	0	0	0	0	0	0	0	0	0	0	0	0	0	0	0	0	100	0	0	100	0	0	0	100	0	0	0	0	0
X9448	3	4497424	Harbinger	Upstream	15	Neutral	CopiaHarbinger	0	0	0	0	0	0	0	0	100	0	0	0	0	0	0	0	0	0	0	0	0	0	0	0	0	100	0	0	100	0	0	0	0	0	0	0	0	0	0	0	0	0
X9533	3	4884130	Harbinger	Upstream	112.151683	Neutral	CopiaHarbinger	0	0	100	0	0	0	0	0	0	0	100	0	0	0	0	0	0	0	100	0	100	0	0	0	0	100	0	0	100	0	0	0	0	0	0	0	0	0	0	0	0	0
X9535	3	4888287	Harbinger	Upstream	92.28759397	Neutral	CopiaHarbinger	100	100	100	100	100	100	0	0	100	100	100	100	100	100	100	100	100	0	100	0	100	100	100	100	100	100	100	0	0	100	100	100	100	100	100	100	100	0	0	0	0	0
X9769	3	5469989	Harbinger	Upstream	63.80438856	Neutral	CopiaHarbinger	0	0	0	0	0	0	0	0	0	0	0	0	0	0	0	0	0	0	0	0	0	0	0	0	0	0	0	0	0	0	0	0	0	0	0	0	0	0	0	100	100	0
X9773	3	5474164	Harbinger	Upstream	90.96702699	Neutral	CopiaHarbinger	0	0	0	0	0	0	0	0	0	0	100	0	0	0	0	0	0	0	0	0	0	100	0	0	0	100	0	100	0	0	0	0	0	0	0	0	0	0	0	0	0	0
X9795	3	5518217	Harbinger	Upstream	16.21727474	Neutral	CopiaHarbinger	0	0	0	0	0	100	0	0	100	100	0	0	0	0	0	0	0	0	0	0	100	100	0	0	100	0	0	0	0	0	0	0	0	0	0	100	0	0	0	100	100	100
X10089	3	654963	Harbinger	Downstream	60.53924347	Neutral	CopiaHarbinger	0	0	0	0	0	0	0	0	0	0	0	0	0	0	0	0	0	0	0	0	0	0	0	0	0	0	0	0	0	0	0	0	0	0	0	0	0	0	100	0	0	0
X10124	3	6670154	Harbinger	Downstream	24.33105012	Neutral	CopiaHarbinger	0	0	0	0	0	0	0	0	0	0	0	100	0	0	0	0	0	100	0	0	0	0	0	0	0	0	0	0	0	0	0	0	0	0	0	0	0	0	0	0	0	0
X10135	3	6686730	Harbinger	Downstream	49.76946855	Neutral	CopiaHarbinger	0	100	0	0	0	100	100	0	0	0	100	0	0	0	100	100	100	100	0	100	0	0	0	0	0	0	0	0	0	0	0	0	0	0	0	0	0	0	0	0	0	0
X10144	3	6723082	Harbinger	Downstream	49.83974318	Neutral	CopiaHarbinger	0	0	0	0	0	0	0	0	0	0	0	0	0	0	0	0	0	0	0	0	0	0	0	0	0	0	0	0	0	0	0	0	0	0	0	0	0	0	0	0	0	0
X10152	3	6732843	Harbinger	Upstream	44.53088816	Neutral	CopiaHarbinger	0	0	0	0	0	0	0	100	0	0	0	0	0	0	0	0	0	0	0	0	0	0	100	100	0	0	0	0	0	0	0	0	0	0	0	0	0	100	100	0	0	0
X10228	3	7110967	Harbinger	Upstream	64.22616289	Neutral	CopiaHarbinger	0	0	0	0	0	0	0	0	0	0	0	0	0	0	0	0	0	0	0	0	0	0	0	0	0	0	100	0	0	0	0	0	0	0	0	0	0	0	0	0	0	0
X10229	3	7110881	Harbinger	Upstream	64.20280368	Neutral	CopiaHarbinger	0	0	0	0	0	0	0	0	0	0	0	0	0	0	0	0	0	0	0	0	0	0	0	0	0	0	0	0	0	0	0	0	0	0	0	0	0	100	0	0	0	0
X10334	3	7574576	Harbinger	Upstream	44.18144407	Divergent	CopiaHarbinger	0	0	0	0	0	0	0	0	0	0	100	0	0	0	0	0	0	0	0	0	0	100	0	0	100	0	100	100	100	0	0	0	0	0	0	0	0	0	0	0	0	0
X10335	3	7575253	Harbinger	Upstream	36.9459064	Neutral	CopiaHarbinger	0	0	0	0	0	0	0	0	0	0	0	0	0	0	0	0	0	0	0	0	0	0	0	0	0	0	0	0	0	0	0	0	0	0	0	0	0	0	0	0	0	100
X10337	3	7581445	Harbinger	Downstream	60.69596362	Neutral	CopiaHarbinger	0	0	0	0	0	0	0	0	0	0	0	0	0	0	0	0	0	0	0	0	0	100	0	0	0	0	0	0	0	0	0	0	0	0	0	0	0	0	0	0	0	0
X10349	3	7591168	Harbinger	Upstream	54	Neutral	CopiaHarbinger	100	100	0	0	100	100	100	100	100	0	100	0	0	100	100	100	100	0	0	0	0	100	100	100	0	100	100	100	100	0	0	0	100	0	100	100	100	0	0	0	0	0
X10455	3	7993855	Harbinger	Upstream	68.08083431	Neutral	CopiaHarbinger	0	0	0	0	0	0	0	0	0	0	0	0	0	0	100	100	0	0	0	0	0	100	100	0	100	0	100	0	100	0	0	100	0	0	0	0	0	0	0	0	0	0
X10503	3	8165559	Harbinger	Downstream	60.456596	Balancing	CopiaHarbinger	0	0	0	100	0	0	0	0	0	0	0	0	0	0	0	0	0	0	0	0	0	0	0	0	0	0	0	0	0	0	0	0	0	0	0	0	0	0	0	0	0	0
X10562	3	8429843	Harbinger	Upstream	47.93745926	Divergent	CopiaHarbinger	0	100	0	0	0	0	0	100	0	0	0	0	0	100	100	0	0	0	100	0	0	0	100	0	0	0	0	0	0	0	0	0	0	0	100	0	0	0	0	100	100	100
X10570	3	8475163	Harbinger	Upstream	24.61706725	Divergent	CopiaHarbinger	100	100	0	0	0	0	0	0	0	0	0	0	0	0	0	0	0	0	0	100	0	0	0	0	0	0	0	0	0	0	0	0	0	0	0	0	0	0	0	0	0	0
X10718	3	9070666	Harbinger	Upstream	83.83316766	Neutral	CopiaHarbinger	0	0	0	0	0	0	0	0	0	0	0	0	0	100	0	0	0	0	0	0	0	0	0	100	0	0	0	0	0	0	0	0	0	0	0	100	0	0	0	0	0	0
X10719	3	9071062	Harbinger	Upstream	85.19976526	Divergent	CopiaHarbinger	100	100	0	0	100	0	0	0	0	0	0	0	0	100	100	0	0	0	0	0	0	0	0	100	100	100	0	0	0	0	0	0	0	0	0	100	0	0	0	0	0	0
X10742	3	9205223	Harbinger	Downstream	42.20189569	Neutral	CopiaHarbinger	0	0	0	0	0	0	0	0	0	0	0	0	0	0	0	0	0	0	0	0	0	0	0	0	0	0	0	0	100	0	0	0	0	0	0	0	0	0	0	0	0	0
X10743	3	9205109	Harbinger	Downstream	42.16633728	Balancing	CopiaHarbinger	0	0	0	0	0	0	100	100	0	100	0	0	0	0	0	0	0	0	0	0	0	0	0	0	100	100	0	0	100	0	0	0	0	0	0	0	0	0	0	100	100	0
X11244	4	13634414	Harbinger	Upstream	91.08786966	Divergent	CopiaHarbinger	0	0	100	100	100	0	100	0	0	0	0	0	0	100	100	100	100	0	0	0	0	0	100	100	0	0	0	0	0	100	0	100	100	100	0	0	0	0	0	0	0	0
X11245	4	13635316	Harbinger	Upstream	86.68909966	Neutral	CopiaHarbinger	0	0	100	0	0	0	0	100	0	0	0	0	0	0	0	0	100	0	0	0	0	0	0	0	0	0	0	0	0	100	0	100	100	100	0	0	0	0	0	100	100	100
X11413	4	14727360	Harbinger	Upstream	64.69930448	Neutral	CopiaHarbinger	0	0	0	0	0	0	100	100	0	0	0	0	0	0	0	100	0	100	0	0	0	0	0	100	0	0	0	0	0	100	100	100	100	0	0	0	100	100	0	0	0	0
X11415	4	14735404	Harbinger	Downstream	58.98304841	Neutral	CopiaHarbinger	0	0	0	0	0	0	0	0	0	0	0	0	0	0	0	0	0	0	0	0	0	0	0	0	0	0	0	0	0	0	0	0	0	0	0	0	0	0	0	0	0	100
X11418	4	14738087	Harbinger	Downstream	29.86636905	Neutral	CopiaHarbinger	0	0	0	0	100	0	0	0	0	0	0	0	0	0	100	100	0	0	0	0	0	0	0	0	0	0	0	0	0	0	0	0	0	0	0	0	0	0	0	0	0	0
X11509	4	15054089	Harbinger	Downstream	82.8975271	Neutral	CopiaHarbinger	0	0	0	0	0	0	0	0	0	0	0	0	0	0	0	0	0	0	0	0	0	0	0	0	0	0	0	0	0	0	0	0	0	0	0	0	0	100	0	0	0	0
X11789	4	16131304	Harbinger	Downstream	66.79820357	Divergent	CopiaHarbinger	0	0	0	0	0	0	0	0	0	0	0	0	0	0	0	0	0	0	0	0	0	0	0	0	0	0	0	0	0	0	0	0	0	0	0	0	0	0	0	100	100	100
X11873	4	16520601	Harbinger	Upstream	68.92024376	Neutral	CopiaHarbinger	0	0	0	0	0	100	0	100	0	100	100	0	100	0	0	0	0	0	100	100	100	100	0	0	0	0	0	0	0	0	0	0	0	0	0	0	0	100	100	0	0	0
X11874	4	16520519	Harbinger	Upstream	68.89847604	Neutral	CopiaHarbinger	0	0	0	0	0	0	0	0	0	0	0	0	0	0	0	0	0	0	0	0	0	0	0	0	0	0	0	0	0	0	0	0	0	0	0	0	0	100	100	0	0	0
X11876	4	16523330	Harbinger	Upstream	44.86646855	Divergent	CopiaHarbinger	0	0	0	0	0	100	0	100	100	100	0	0	0	0	0	0	0	0	100	0	100	0	0	0	0	0	0	100	100	0	0	0	0	0	0	0	0	100	100	0	0	0
X11881	4	16581444	Harbinger	Downstream	59.46427499	Balancing	CopiaHarbinger	100	0	100	0	0	0	100	0	0	100	0	100	100	0	100	100	0	0	0	0	100	100	0	0	0	0	0	0	100	0	0	100	100	0	100	0	0	0	0	0	0	0
X12035	4	17225120	Harbinger	Downstream	83.82720322	Neutral	CopiaHarbinger	100	0	100	100	0	0	0	0	100	0	0	0	100	0	0	0	0	0	100	0	100	0	100	0	0	0	0	100	100	100	100	0	0	0	100	0	100	0	100	0	0	0
X12247	4	18378287	Harbinger	Downstream	47.49736835	Divergent	CopiaHarbinger	0	0	0	0	0	0	0	0	0	0	0	0	0	0	0	0	0	0	100	0	0	0	0	0	0	0	0	0	0	0	0	0	0	0	0	0	0	0	0	0	0	0
X12479	4	19387394	Harbinger	Downstream	34.38022688	Neutral	CopiaHarbinger	0	0	0	0	0	0	0	100	0	0	0	0	0	0	0	0	0	0	0	0	0	0	0	0	0	0	0	0	0	0	0	0	0	0	0	0	0	0	0	0	0	0
X12885	4	21060514	Harbinger	Upstream	62.15303693	Balancing	CopiaHarbinger	0	0	0	0	0	0	0	0	100	0	0	0	0	0	0	0	0	0	0	0	0	100	0	0	0	100	0	100	0	0	0	0	0	0	0	0	0	0	0	0	0	0
X12886	4	21064342	Harbinger	Upstream	87.21238444	Neutral	CopiaHarbinger	0	0	100	0	0	100	0	0	0	0	0	100	100	100	0	100	100	0	100	0	0	0	0	100	0	100	0	100	100	100	0	0	0	0	0	100	0	100	0	0	0	100
X12887	4	21064303	Harbinger	Upstream	87.22958214	Neutral	CopiaHarbinger	0	0	100	0	0	100	0	0	0	0	0	100	100	100	0	100	100	0	100	0	0	0	0	100	0	100	0	100	100	100	0	0	0	0	0	100	0	100	0	0	0	100
X13048	4	21759958	Harbinger	Downstream	80.2994396	Divergent	CopiaHarbinger	0	0	0	0	0	0	0	0	0	0	0	0	100	100	0	0	0	0	0	0	0	0	0	0	0	0	0	0	0	0	0	100	100	0	0	0	0	0	0	0	0	0
X13054	4	21779036	Harbinger	Downstream	16.2788206	Neutral	CopiaHarbinger	100	0	0	0	100	0	100	100	0	0	0	0	100	0	0	0	0	100	0	0	0	0	0	0	0	0	0	0	0	0	100	0	0	0	100	100	100	0	100	0	0	100
X13057	4	21781926	Harbinger	Downstream	57.32364259	Neutral	CopiaHarbinger	0	0	0	0	0	0	0	0	0	0	0	0	0	0	0	0	0	0	0	0	0	0	0	0	0	0	100	100	0	0	0	0	0	0	0	0	100	0	0	0	0	0
X13068	4	21866985	Harbinger	Upstream	59.27900134	Neutral	CopiaHarbinger	0	0	0	100	0	0	0	0	0	0	0	0	0	0	0	0	0	0	0	0	0	0	0	0	0	0	0	0	0	0	0	0	0	0	0	0	0	0	0	0	0	0
X13129	4	220991	Harbinger	Downstream	81.51073549	Divergent	CopiaHarbinger	0	0	0	0	100	100	0	0	0	0	0	0	0	0	0	0	0	0	0	0	0	0	0	0	0	0	0	0	0	0	0	0	0	0	100	0	0	100	100	0	0	0
X13130	4	220884	Harbinger	Downstream	81.5291359	Neutral	CopiaHarbinger	0	0	0	0	0	0	100	0	0	0	0	0	0	0	0	0	0	0	0	0	0	0	0	0	0	0	0	0	0	0	0	0	0	0	0	0	0	0	0	0	0	0
X13187	4	22347713	Harbinger	Upstream	58.01723882	Neutral	CopiaHarbinger	0	100	0	100	0	0	0	100	0	100	0	0	0	0	100	0	0	0	0	0	0	0	0	0	100	0	100	0	0	0	100	0	0	100	0	0	0	0	0	0	0	0
X13403	4	232368	Harbinger	Downstream	56.89463947	Neutral	CopiaHarbinger	0	0	0	100	0	0	0	0	0	0	0	0	0	0	0	0	0	0	0	0	0	0	0	0	0	0	0	0	100	0	0	100	0	0	0	0	100	0	0	0	0	0
X13638	4	4373112	Harbinger	Upstream	45.82575695	Neutral	CopiaHarbinger	0	0	0	0	0	0	100	0	0	0	0	0	0	0	0	0	0	0	0	0	0	0	0	0	0	0	0	0	0	0	0	0	0	0	0	0	0	0	0	0	0	0
X13639	4	4373001	Harbinger	Upstream	45.79301257	Neutral	CopiaHarbinger	0	0	0	0	0	0	0	0	0	0	0	0	0	0	0	0	100	0	0	0	0	0	0	0	0	0	0	0	0	100	0	0	0	0	0	0	0	0	0	0	0	0
X13944	5	1021033	Harbinger	Downstream	64.01562309	Neutral	CopiaHarbinger	0	0	0	0	0	0	0	0	0	0	0	0	0	0	0	0	0	0	0	0	0	0	0	0	0	0	0	0	0	0	0	0	0	0	0	0	0	100	0	0	0	0
X14002	5	10738555	Harbinger	Downstream	68.62215386	Neutral	CopiaHarbinger	0	0	0	0	100	100	100	100	0	0	100	0	0	0	0	0	0	0	100	100	100	100	100	0	0	0	0	100	0	0	0	100	100	0	100	100	0	100	0	0	0	0
X14003	5	10738419	Harbinger	Downstream	68.64400921	Divergent	CopiaHarbinger	100	100	0	0	100	0	100	100	0	0	0	0	0	100	100	0	0	0	0	0	0	0	100	0	0	0	0	0	0	0	0	0	0	0	100	100	0	0	0	0	0	0
X14066	5	11566804	Harbinger	Downstream	43.41658669	Balancing	CopiaHarbinger	0	0	0	0	0	0	0	0	0	0	0	0	0	0	0	0	0	0	0	0	0	0	0	0	0	0	0	0	0	0	0	0	0	0	0	0	0	0	0	100	100	0
X14310	5	13426459	Harbinger	Downstream	55.31726674	Balancing	CopiaHarbinger	0	0	0	0	0	0	0	0	100	0	0	0	0	0	0	0	0	0	0	0	0	0	0	0	0	0	0	100	0	0	0	0	0	0	0	0	0	0	0	0	0	0
X14311	5	13426373	Harbinger	Downstream	55.29014379	Neutral	CopiaHarbinger	0	0	0	0	0	0	0	0	0	0	0	0	0	0	0	0	0	0	0	0	0	0	0	0	0	0	0	0	0	0	0	0	0	0	0	0	0	100	0	0	0	0
X14326	5	13491503	Harbinger	Downstream	43.24349662	Balancing	CopiaHarbinger	0	0	0	0	0	0	0	0	0	0	0	0	0	0	0	0	0	0	0	0	0	0	0	0	0	0	0	0	0	0	0	0	0	0	0	0	0	0	0	0	0	0
X14337	5	13531982	Harbinger	Downstream	49.53786431	Neutral	CopiaHarbinger	0	0	0	0	0	0	100	0	0	0	0	0	0	0	0	0	0	0	0	0	0	0	0	0	0	0	0	0	0	0	0	0	0	0	0	0	0	0	0	0	0	0
X14348	5	13590118	Harbinger	Downstream	54.20332093	Divergent	CopiaHarbinger	0	0	100	100	0	100	100	100	0	0	100	0	100	100	0	0	100	100	0	0	0	100	0	0	0	0	0	0	0	0	0	0	0	100	0	0	0	0	0	0	0	0
X14419	5	13943433	Harbinger	Downstream	35.04283094	Neutral	CopiaHarbinger	0	0	0	0	0	0	0	0	0	0	0	0	0	0	0	0	0	0	0	0	0	0	0	0	0	0	0	0	0	0	0	0	0	0	0	0	0	0	0	0	0	0
X14525	5	14712412	Harbinger	Upstream	14.17744688	Neutral	CopiaHarbinger	0	0	0	0	0	0	0	0	0	0	0	0	0	0	0	0	0	0	0	0	0	0	0	0	0	0	0	0	0	0	0	0	0	0	100	100	0	0	0	0	0	0
X14740	5	15746006	Harbinger	Downstream	39.91240409	Neutral	CopiaHarbinger	0	0	0	0	0	100	100	0	100	0	100	0	0	0	0	0	0	0	0	0	100	0	0	0	0	0	0	100	0	0	0	0	0	0	0	0	0	0	0	0	0	0
X14800	5	15971062	Harbinger	Downstream	108.2866566	Neutral	CopiaHarbinger	0	0	0	0	0	100	0	0	0	0	0	0	0	0	0	0	0	0	0	0	0	0	0	0	0	0	0	0	0	0	0	0	0	0	100	100	0	0	0	0	0	0
X14803	5	15991273	Harbinger	Upstream	91.11531156	Neutral	CopiaHarbinger	0	0	0	0	0	0	0	0	0	0	0	0	0	0	0	0	0	0	0	0	0	0	0	0	0	0	0	0	0	0	0	0	0	0	0	0	0	100	0	0	0	0
X14807	5	15996533	Harbinger	Upstream	116.5160933	Divergent	CopiaHarbinger	0	0	0	0	0	0	100	0	0	0	0	0	0	0	0	0	0	0	0	0	0	0	0	0	0	0	0	0	0	0	0	0	0	0	0	0	0	0	0	0	0	100
X14831	5	16065168	Harbinger	Downstream	34.39476704	Neutral	CopiaHarbinger	0	100	0	100	0	100	0	100	100	100	0	0	0	0	100	0	100	0	100	0	0	0	0	0	0	0	0	100	100	100	0	0	100	100	0	100	100	0	0	0	0	0
X15104	5	17100337	Harbinger	Downstream	51.99038373	Neutral	CopiaHarbinger	0	0	0	0	0	0	0	0	0	0	0	0	0	0	0	0	0	0	0	0	0	0	0	0	0	0	0	0	0	0	0	0	0	0	0	0	0	0	0	100	100	0
X15301	5	17918015	Harbinger	Upstream	54.5802162	Neutral	CopiaHarbinger	0	0	0	0	0	0	0	0	0	0	0	0	0	0	0	0	0	0	0	0	0	0	0	0	0	0	0	0	0	0	0	0	0	0	0	0	0	0	0	0	0	0
X15302	5	17917947	Harbinger	Upstream	54.55272679	Neutral	CopiaHarbinger	0	100	0	0	0	0	0	0	0	100	100	0	0	100	100	100	0	0	100	0	0	0	0	0	100	0	100	100	100	0	0	0	0	0	0	0	0	100	0	100	100	0
X15323	5	17990610	Harbinger	TE	0	Neutral	CopiaHarbinger	0	0	0	0	0	0	0	0	0	0	0	0	0	0	0	0	0	0	0	0	0	0	0	0	0	0	0	0	0	0	0	0	0	0	0	0	0	100	0	100	100	0
X15324	5	17991109	Harbinger	Downstream	15.19868415	Neutral	CopiaHarbinger	100	0	0	0	0	0	0	0	100	0	0	100	0	0	0	100	0	100	0	0	0	0	0	100	0	0	0	0	0	0	0	0	0	0	0	100	0	0	0	100	100	100
X15329	5	17996978	Harbinger	Downstream	77.96794213	Neutral	CopiaHarbinger	0	0	0	0	0	0	0	0	0	0	0	0	0	0	0	0	0	0	0	0	0	0	0	0	0	0	0	0	0	0	0	0	0	0	0	0	0	0	0	0	0	100
X15646	5	19371344	Harbinger	Downstream	70.49113419	Neutral	CopiaHarbinger	0	0	0	0	0	0	100	100	0	0	0	0	0	0	0	0	0	0	0	0	0	0	0	0	0	0	0	0	0	0	0	0	0	0	0	0	0	0	0	0	0	0
X15931	5	20544928	Harbinger	Downstream	33.19638535	Divergent	CopiaHarbinger	0	0	0	0	0	0	0	0	0	0	0	0	0	0	0	0	0	0	0	0	0	0	0	0	0	0	0	0	0	0	0	0	0	0	0	0	0	0	0	0	0	0
X16276	5	3896360	Harbinger	Upstream	57.3585216	Divergent	CopiaHarbinger	0	0	100	0	0	0	0	0	0	0	0	0	0	0	0	0	0	100	0	0	0	0	0	0	0	0	0	0	0	0	100	0	0	0	0	0	100	0	0	0	0	0
X16324	5	4285974	Harbinger	Downstream	59.35486501	Divergent	CopiaHarbinger	0	0	0	0	0	0	0	0	0	0	0	100	0	0	0	0	0	0	0	0	100	100	0	0	0	100	0	100	0	0	0	0	0	100	0	0	0	0	0	0	0	0
X16330	5	445274	Harbinger	Upstream	50.51732376	Neutral	CopiaHarbinger	0	0	0	0	100	0	0	0	0	100	0	0	0	0	0	0	0	100	0	100	0	100	0	100	0	0	0	100	100	0	0	0	0	0	0	0	0	0	0	0	0	0
X16331	5	445228	Harbinger	Upstream	50.54700782	Neutral	CopiaHarbinger	0	0	0	0	0	0	0	0	0	0	0	0	0	0	0	0	0	0	0	0	0	0	0	0	0	0	0	0	0	0	0	0	0	0	0	0	0	0	100	0	0	100
X16483	5	766748	Harbinger	Upstream	63.72597587	Neutral	CopiaHarbinger	0	0	0	100	0	0	0	0	0	0	0	0	100	0	0	0	0	0	0	0	0	0	0	0	100	0	0	0	0	0	100	0	100	100	0	0	100	0	0	0	0	0
X16527	5	9545088	Harbinger	Downstream	51.14684741	Neutral	CopiaHarbinger	0	0	0	0	0	0	0	0	0	0	0	0	0	0	0	0	0	0	0	0	0	0	0	0	0	0	0	0	0	0	0	0	0	0	0	0	0	0	0	0	0	0
X16611	6	10152240	Harbinger	Downstream	46.3788745	Neutral	CopiaHarbinger	100	0	100	0	100	0	0	0	100	100	0	0	0	100	100	100	0	0	0	100	0	100	0	0	0	0	0	0	0	100	0	100	0	0	0	0	0	0	100	100	100	0
X16732	6	10808977	Harbinger	Upstream	39.97499218	Neutral	CopiaHarbinger	0	0	0	0	0	0	0	0	0	0	0	0	0	0	0	0	0	0	0	0	0	0	0	0	0	0	0	0	0	0	0	0	0	0	0	0	0	0	0	0	0	0
X16900	6	12025474	Harbinger	Upstream	51.84592559	Divergent	CopiaHarbinger	0	0	0	0	0	0	0	0	0	0	0	0	0	0	0	0	0	0	0	0	0	0	0	0	0	0	0	0	0	0	0	0	0	0	0	0	0	100	0	0	0	0
X17255	6	163754	Harbinger	Upstream	34.69870315	Neutral	CopiaHarbinger	0	0	0	0	100	0	0	0	100	100	100	100	100	0	100	100	100	0	0	0	0	0	100	100	0	0	0	100	0	0	100	100	0	0	100	0	100	0	0	0	0	0
X17256	6	163613	Harbinger	Upstream	34.74190553	Divergent	CopiaHarbinger	0	0	0	0	0	0	0	0	0	0	0	0	0	0	0	100	0	0	0	0	0	0	100	0	0	0	0	0	0	0	0	0	0	0	100	100	0	0	0	0	0	0
X17293	6	17372758	Harbinger	Downstream	39.03844259	Neutral	CopiaHarbinger	0	100	0	0	0	0	0	0	0	0	0	0	0	0	100	0	0	0	0	0	0	0	0	0	0	0	0	0	0	0	0	0	0	0	100	0	0	0	0	0	0	0
X17578	6	20548201	Harbinger	Upstream	33.60059523	Neutral	CopiaHarbinger	100	0	100	0	0	0	0	0	100	0	0	0	0	0	0	0	100	0	100	100	0	0	0	0	0	0	0	0	100	0	0	0	0	0	0	0	0	0	0	0	0	0
X17595	6	2068775	Harbinger	Upstream	51.4392846	Neutral	CopiaHarbinger	100	0	0	0	0	0	0	0	0	0	0	0	0	0	0	0	0	0	0	0	0	0	100	100	0	0	0	0	0	0	0	0	0	0	100	0	0	0	0	0	0	0
X17688	6	21382316	Harbinger	Upstream	52.28766585	Neutral	CopiaHarbinger	0	0	0	0	0	0	0	0	0	0	0	0	0	0	0	0	0	0	0	0	0	0	0	0	0	0	0	0	0	0	0	0	0	0	0	0	0	0	0	0	0	100
X17826	6	22471379	Harbinger	Upstream	43.62338822	Balancing	CopiaHarbinger	0	0	0	0	0	0	0	0	0	0	0	0	0	0	0	0	0	0	0	0	0	0	0	0	0	100	0	0	0	0	0	0	0	0	0	0	0	0	0	0	0	0
X17938	6	23052165	Harbinger	Downstream	68.0661443	Neutral	CopiaHarbinger	0	0	0	0	0	0	0	0	0	0	100	0	0	0	0	0	0	0	100	0	100	100	0	0	0	100	0	0	0	0	0	0	0	0	0	0	0	0	0	0	0	0
X18095	6	23684087	Harbinger	Downstream	46.77606225	Balancing	CopiaHarbinger	0	0	0	0	0	0	0	0	0	0	0	0	0	0	0	0	0	0	0	0	0	0	0	0	0	0	0	0	0	0	0	0	0	0	0	0	0	100	0	0	0	100
X18246	6	24449555	Harbinger	Upstream	79.7746827	Neutral	CopiaHarbinger	0	0	0	0	0	0	0	0	0	0	0	0	0	0	0	0	0	0	0	0	0	0	0	0	0	0	0	0	0	0	0	0	0	0	0	0	0	0	0	0	0	0
X18249	6	24454882	Harbinger	Upstream	33.55592347	Neutral	CopiaHarbinger	0	0	0	0	0	0	100	100	0	0	0	0	0	0	0	0	0	0	0	0	0	0	0	0	0	0	0	0	0	0	0	0	0	0	0	0	0	100	100	0	0	0
X18445	6	265967	Harbinger	Upstream	100.2945662	Neutral	CopiaHarbinger	0	0	0	0	0	0	0	0	0	0	0	0	0	0	0	0	0	0	0	0	0	0	0	0	0	0	0	0	0	0	0	0	0	0	0	0	0	0	0	0	0	100
X18448	6	266550	Harbinger	Upstream	102.6596318	Neutral	CopiaHarbinger	0	0	0	0	0	0	0	0	100	100	100	0	0	0	0	0	0	0	0	100	0	0	0	0	0	0	0	0	0	0	0	0	0	0	0	0	0	0	0	0	0	0
X18524	6	2954444	Harbinger	Upstream	50.7937004	Neutral	CopiaHarbinger	0	0	0	0	0	0	0	0	0	0	0	0	0	0	0	0	0	100	0	0	0	0	0	0	0	0	0	0	0	0	0	0	0	0	0	0	0	0	0	0	0	0
X18525	6	2954275	Harbinger	Upstream	50.82322304	Balancing	CopiaHarbinger	0	0	0	0	0	0	0	0	0	0	0	0	0	0	0	0	0	0	0	0	100	0	0	0	0	0	0	0	0	0	0	0	0	0	0	0	0	0	0	0	0	0
X18719	6	3610482	Harbinger	Downstream	45.18849411	Neutral	CopiaHarbinger	100	100	0	100	100	0	100	0	100	0	100	0	0	0	100	0	0	0	100	0	0	0	100	0	0	0	0	0	100	0	0	0	100	100	100	0	0	0	0	0	0	0
X19001	6	4781796	Harbinger	Upstream	29.58039892	Balancing	CopiaHarbinger	0	0	0	0	0	0	100	0	100	100	100	0	0	0	100	0	0	100	0	0	100	0	0	0	0	0	100	0	0	0	100	0	0	0	0	0	100	0	0	0	0	0
X19002	6	4781732	Harbinger	Upstream	29.52964612	Neutral	CopiaHarbinger	100	100	0	0	0	0	0	0	0	0	0	0	0	0	0	0	0	0	0	0	0	0	0	0	0	0	0	0	0	0	0	0	0	0	0	100	0	0	0	0	0	0
X19003	6	4785541	Harbinger	Downstream	53.05657358	Neutral	CopiaHarbinger	0	0	0	0	0	0	0	0	0	0	0	0	0	0	0	0	0	0	0	0	0	0	0	0	0	0	0	0	0	0	0	0	0	0	0	0	0	0	0	100	100	0
X19052	6	4957872	Harbinger	Downstream	73.28710664	Divergent	CopiaHarbinger	0	0	0	0	0	0	0	0	0	0	0	0	0	0	0	0	0	0	0	0	0	0	0	0	0	0	0	0	0	0	0	0	0	0	0	0	0	100	0	0	0	0
X19135	6	5210358	Harbinger	Downstream	44.77722635	Neutral	CopiaHarbinger	0	0	0	0	0	0	0	0	0	0	0	0	0	0	0	0	0	0	0	0	0	0	0	0	0	0	0	0	0	0	0	0	0	0	0	0	0	0	0	0	0	100
X19181	6	5364210	Harbinger	Downstream	110.5441088	Neutral	CopiaHarbinger	0	0	0	0	0	0	0	0	0	100	100	0	0	0	0	0	0	0	0	0	100	0	0	0	100	100	0	100	0	0	0	0	0	0	0	0	0	0	0	0	0	0
X19183	6	5374049	Harbinger	Downstream	48.89785271	Neutral	CopiaHarbinger	0	0	0	0	0	0	0	0	0	0	0	0	0	0	0	0	0	0	0	0	0	0	0	0	0	0	0	0	0	0	0	0	0	0	0	0	0	100	0	0	0	0
X19541	6	6357183	Harbinger	Upstream	50.39841267	Neutral	CopiaHarbinger	0	0	0	0	0	0	0	0	0	0	0	0	0	0	0	0	0	0	0	0	0	0	0	0	0	0	0	0	0	0	0	0	0	0	0	0	0	0	100	0	0	0
X19768	6	7242015	Harbinger	Upstream	59.16924877	Divergent	CopiaHarbinger	0	0	0	0	0	0	0	0	0	0	0	0	0	0	0	0	0	0	0	0	0	0	100	0	0	0	0	0	0	0	0	0	0	0	0	0	0	0	0	0	0	0
X19769	6	7242793	Harbinger	Upstream	52.93392107	Neutral	CopiaHarbinger	0	0	0	100	0	0	100	0	0	0	0	0	0	0	0	0	0	0	0	0	0	0	0	0	0	0	0	0	0	0	0	0	0	0	0	0	0	0	0	0	0	0
X19775	6	7276623	Harbinger	Downstream	91.60240172	Neutral	CopiaHarbinger	0	100	100	100	0	0	100	0	0	100	0	0	0	0	100	0	0	100	0	100	100	100	0	0	0	0	100	0	0	0	0	0	0	0	100	0	0	0	0	0	0	0
X20069	6	8377427	Harbinger	Downstream	110.7158525	Neutral	CopiaHarbinger	0	0	0	0	0	0	0	0	0	0	0	0	0	0	0	0	0	0	0	0	0	0	0	0	0	0	0	0	0	0	0	0	0	0	0	0	0	100	0	0	0	0
X20172	6	8754697	Harbinger	Downstream	50.87238937	Divergent	CopiaHarbinger	0	0	100	0	0	0	0	0	0	0	0	0	0	0	0	0	0	0	0	0	0	0	0	0	0	0	0	0	0	0	0	0	100	0	0	0	0	0	100	100	100	100
X20823	7	120005	Harbinger	Upstream	83.15046602	Divergent	CopiaHarbinger	0	0	0	0	0	0	0	0	0	0	0	0	0	0	0	0	0	0	0	0	0	0	0	0	0	0	0	100	0	0	0	0	0	0	0	0	0	0	0	0	0	0
X21073	7	13597220	Harbinger	Downstream	25.78759392	Neutral	CopiaHarbinger	0	0	0	100	0	0	0	0	0	0	0	0	0	0	0	0	0	0	0	0	0	0	0	0	0	0	0	0	0	0	0	0	0	0	0	0	0	0	0	0	0	0
X21216	7	14696602	Harbinger	Downstream	43.41658669	Neutral	CopiaHarbinger	0	0	100	100	0	0	0	100	0	0	0	0	0	0	0	0	0	0	100	100	0	0	100	0	0	100	100	0	0	100	100	100	0	0	0	0	100	0	0	0	0	100
X21671	7	2081306	Harbinger	Upstream	32.20248438	Neutral	CopiaHarbinger	0	0	0	0	100	0	0	0	0	0	0	0	0	0	0	0	0	0	0	0	0	0	100	0	0	0	0	0	0	0	0	0	0	0	100	0	0	0	0	0	0	0
X21728	7	21143166	Harbinger	Downstream	31.52776554	Divergent	CopiaHarbinger	0	0	0	0	0	0	0	0	0	0	0	0	0	0	0	0	0	0	0	100	0	0	0	0	0	0	0	0	0	0	0	0	0	0	0	0	0	0	0	100	100	0
X21806	7	21685025	Harbinger	Downstream	52.71622141	Balancing	CopiaHarbinger	0	0	100	0	0	0	100	100	0	100	100	0	100	0	0	0	100	0	100	100	0	100	0	0	100	0	100	0	100	0	100	0	0	0	0	0	0	0	0	100	100	100
X21933	7	22731683	Harbinger	Upstream	21.3541565	Neutral	CopiaHarbinger	100	0	100	0	0	0	0	0	0	100	0	100	0	0	0	0	0	0	0	100	0	0	0	100	0	0	0	0	0	0	0	0	0	0	0	100	100	0	0	0	0	0
X21952	7	22916847	Harbinger	Upstream	37.10795063	Neutral	CopiaHarbinger	0	0	0	0	100	100	0	100	0	0	0	100	100	0	100	0	0	0	0	100	0	0	100	0	0	0	0	0	100	100	100	0	0	0	100	100	0	0	0	0	0	0
X22121	7	2545555	Harbinger	Upstream	25.25866188	Neutral	CopiaHarbinger	100	100	100	100	0	0	0	0	0	100	0	0	100	100	100	0	100	0	0	0	0	0	0	0	0	100	100	0	100	100	100	0	0	100	0	0	100	0	0	0	0	0
X22152	7	2722169	Harbinger	Upstream	46.97871859	Neutral	CopiaHarbinger	0	0	0	0	0	0	0	0	0	100	100	0	0	0	0	0	0	100	0	100	0	100	0	100	0	100	100	100	0	100	0	0	0	0	100	0	0	0	0	100	100	0
X22229	7	3033577	Harbinger	Upstream	31.04834939	Neutral	CopiaHarbinger	0	0	0	0	0	0	0	0	0	0	0	0	0	0	0	0	0	0	0	0	0	0	100	100	0	0	0	0	0	0	0	0	0	0	0	0	0	0	0	0	0	0
X22253	7	314132	Harbinger	Downstream	57.38466694	Neutral	CopiaHarbinger	0	0	0	0	0	0	0	0	0	0	0	0	0	0	0	0	0	0	0	0	0	0	0	0	0	0	0	0	0	0	0	0	0	0	0	0	0	0	0	0	0	0
X22298	7	3258742	Harbinger	Upstream	33.66006536	Neutral	CopiaHarbinger	0	0	0	0	0	0	0	100	0	0	0	0	0	0	0	0	0	0	0	0	0	0	0	0	0	0	0	0	0	0	0	0	0	0	0	0	0	0	0	0	0	0
X22301	7	3270727	Harbinger	Upstream	114.415908	Neutral	CopiaHarbinger	100	100	0	0	0	0	0	0	100	100	100	0	0	0	100	0	0	0	0	0	100	0	100	100	0	0	0	0	0	0	0	0	0	0	0	0	0	0	0	100	100	100
X22303	7	3277727	Harbinger	Upstream	142.2849254	Neutral	CopiaHarbinger	0	0	0	0	0	0	0	0	0	0	0	0	0	0	0	0	0	0	0	0	0	0	0	0	0	0	0	0	0	0	0	0	0	0	0	0	0	0	0	0	0	100
X22366	7	3490029	Harbinger	Upstream	34.20526275	Neutral	CopiaHarbinger	0	0	0	0	0	0	0	0	0	0	0	0	0	0	0	0	0	0	100	0	0	0	0	0	0	0	0	0	0	0	0	0	0	0	0	0	0	0	0	0	0	100
X22411	7	3640663	Harbinger	Downstream	39.79949748	Neutral	CopiaHarbinger	0	0	0	0	100	0	0	100	0	0	0	0	0	0	100	100	0	0	0	0	0	0	100	100	0	0	0	0	0	0	0	0	0	0	0	0	0	0	0	0	0	100
X22667	7	4436803	Harbinger	Upstream	110.063618	Divergent	CopiaHarbinger	0	0	0	0	0	0	0	0	0	100	100	0	0	0	0	0	0	0	0	0	0	100	100	0	0	0	0	0	0	100	0	0	0	0	0	0	100	0	0	0	0	0
X22670	7	4445804	Harbinger	Upstream	55.56077753	Balancing	CopiaHarbinger	0	0	0	0	0	0	0	0	0	0	0	0	0	0	0	0	0	0	0	0	0	0	0	0	0	0	0	0	0	0	0	0	0	0	0	0	0	0	0	100	100	100
X22800	7	4956935	Harbinger	Upstream	101.6661202	Neutral	CopiaHarbinger	0	100	100	0	100	100	0	0	0	0	0	100	100	0	0	0	100	0	0	0	0	0	0	100	100	0	0	0	0	0	0	0	0	0	0	100	100	0	0	0	0	0
X22927	7	5534540	Harbinger	Downstream	44.04543109	Balancing	CopiaHarbinger	0	0	0	100	0	0	0	0	0	0	0	0	0	0	0	0	0	0	0	0	0	0	0	0	0	0	0	0	0	0	0	0	0	0	0	0	0	0	0	100	100	100
X22929	7	5539351	Harbinger	Upstream	26.60826939	Neutral	CopiaHarbinger	0	100	0	100	0	100	0	0	0	0	0	0	0	100	0	0	100	100	0	0	100	0	100	0	0	0	100	100	100	100	0	0	0	0	100	100	0	0	0	100	100	100
X22933	7	5544448	Harbinger	Upstream	75.55130707	Divergent	CopiaHarbinger	0	0	0	0	0	0	0	0	0	0	0	0	0	0	0	0	0	0	0	0	0	0	100	100	0	0	0	0	0	0	0	0	0	0	0	0	0	0	0	0	0	0
X23198	7	6482506	Harbinger	Upstream	27.47726333	Neutral	CopiaHarbinger	0	0	0	0	0	0	0	0	0	0	0	0	0	0	0	0	100	0	100	100	0	100	0	0	0	0	0	100	100	0	100	0	0	0	0	0	0	0	0	0	0	0
X23199	7	6482430	Harbinger	Upstream	27.4226184	Neutral	CopiaHarbinger	0	0	0	0	0	0	0	0	0	0	0	0	0	0	0	0	0	0	0	0	0	0	0	0	0	0	0	0	0	0	0	0	0	0	0	0	0	100	100	0	0	0
X23341	7	7087265	Harbinger	Downstream	31.28897569	Neutral	CopiaHarbinger	0	0	0	0	100	100	0	100	0	0	0	0	100	100	0	0	100	0	0	100	100	0	100	0	0	100	100	0	0	0	0	0	0	0	0	0	0	0	0	0	0	0
X23345	7	7090001	Harbinger	Downstream	61	Neutral	CopiaHarbinger	0	0	0	0	0	0	0	0	0	0	0	0	0	0	0	0	0	0	0	0	0	0	0	0	100	0	0	0	0	0	0	0	0	0	0	0	0	0	0	0	0	0
X23346	7	7092883	Harbinger	Downstream	80.30566605	Balancing	CopiaHarbinger	0	0	0	0	0	0	0	0	0	0	0	0	0	0	0	0	0	100	0	0	0	0	0	0	0	0	0	0	0	100	0	0	0	0	0	0	0	0	0	0	0	0
X23347	7	7092776	Harbinger	Downstream	80.32434251	Divergent	CopiaHarbinger	0	0	0	100	0	0	0	0	100	0	0	0	0	100	0	0	0	0	0	100	0	0	0	0	0	100	0	0	0	0	0	0	0	0	0	0	100	0	0	100	100	100
X23568	7	7873609	Harbinger	Downstream	75.48509787	Neutral	CopiaHarbinger	0	0	0	0	0	0	0	0	0	0	0	0	0	0	0	0	0	0	0	0	0	0	0	0	0	0	0	0	0	0	0	0	0	0	0	0	0	0	100	0	0	100
X23569	7	7873461	Harbinger	Downstream	75.50496672	Neutral	CopiaHarbinger	0	0	0	0	0	0	0	0	0	0	0	0	0	0	0	0	0	0	0	0	0	0	0	0	0	0	0	0	0	0	0	0	0	0	0	0	0	0	100	0	0	0
X23648	7	821828	Harbinger	Upstream	88.22131262	Neutral	CopiaHarbinger	0	0	100	100	0	0	0	0	0	0	0	100	0	0	0	0	0	0	0	0	0	0	0	0	0	0	0	0	0	100	100	0	100	100	0	0	100	100	0	100	100	100
X23668	7	827772	Harbinger	Upstream	43.38202393	Neutral	CopiaHarbinger	0	0	0	0	0	0	0	0	0	0	0	0	0	0	0	0	0	0	0	0	0	0	0	0	0	0	0	0	0	0	0	0	0	0	0	0	0	0	0	100	100	100
X23669	7	827621	Harbinger	Upstream	43.3474336	Balancing	CopiaHarbinger	0	0	0	0	0	0	0	0	0	0	0	0	0	0	0	0	0	0	0	0	0	0	0	0	0	0	100	0	0	0	0	0	0	0	0	0	0	0	0	0	0	0
X23710	7	84735	Harbinger	Downstream	51.84592559	Balancing	CopiaHarbinger	0	0	0	0	0	0	0	0	0	0	0	0	0	0	0	0	0	0	0	0	0	0	0	0	0	0	0	0	0	0	0	0	0	0	0	100	0	0	0	0	0	0
X24172	8	12754623	Harbinger	Upstream	52.32590181	Neutral	CopiaHarbinger	100	0	0	0	0	0	0	0	0	0	0	0	0	0	0	0	0	0	0	0	0	0	0	0	0	0	0	0	0	0	0	0	0	0	0	0	0	0	0	0	0	0
X24400	8	14367149	Harbinger	Downstream	57.39337941	Neutral	CopiaHarbinger	0	0	0	0	0	0	0	0	0	0	0	0	0	0	0	0	0	0	0	0	0	0	0	0	0	0	0	0	0	0	0	0	0	0	0	0	0	0	100	0	0	0
X24471	8	14584690	Harbinger	Downstream	74.81978348	Neutral	CopiaHarbinger	0	100	0	0	100	0	0	100	0	0	0	0	0	100	0	100	0	0	100	0	100	0	0	0	0	0	0	0	0	0	0	0	0	0	0	0	0	0	0	0	0	0
X24519	8	15000661	Harbinger	Upstream	51.29327441	Neutral	CopiaHarbinger	0	0	100	100	0	0	0	100	0	0	0	0	100	0	0	0	0	0	100	100	100	0	0	0	0	100	100	100	100	0	0	0	0	0	0	0	100	0	0	0	0	0
X24520	8	15000644	Harbinger	Upstream	51.26402247	Neutral	CopiaHarbinger	0	0	0	0	0	0	0	0	0	0	0	0	0	0	0	0	0	0	0	0	0	0	0	0	0	0	0	0	0	0	0	0	0	0	0	0	0	0	0	0	0	100
X24682	8	15922079	Harbinger	Downstream	50.33885179	Neutral	CopiaHarbinger	100	0	0	0	0	0	100	100	100	0	0	0	0	100	0	0	100	100	0	0	0	0	0	100	0	0	0	0	100	100	0	0	0	0	0	0	0	0	0	0	0	0
X24745	8	16335296	Harbinger	Downstream	25	Neutral	CopiaHarbinger	100	0	0	100	0	0	0	0	0	0	0	0	0	100	100	0	0	0	0	0	0	0	0	0	0	0	0	0	0	0	0	0	0	0	0	0	0	0	0	0	0	0
X24746	8	16335209	Harbinger	Downstream	24.93992783	Balancing	CopiaHarbinger	0	0	0	0	0	0	0	0	0	0	100	0	0	0	0	0	0	0	0	100	100	0	0	0	0	0	0	0	100	0	0	0	0	0	0	0	0	0	0	0	0	0
X24762	8	16452519	Harbinger	Downstream	62.59392942	Neutral	CopiaHarbinger	0	0	100	0	0	0	0	100	0	0	0	0	100	0	0	0	0	0	0	0	0	0	100	100	0	0	0	0	0	0	0	0	0	0	0	0	100	0	0	0	0	0
X24771	8	16538447	Harbinger	Downstream	71.79832867	Neutral	CopiaHarbinger	0	0	100	100	0	0	0	100	0	0	0	100	100	0	100	0	100	100	0	0	100	0	100	100	0	0	0	0	0	100	100	100	100	100	100	100	100	0	100	0	0	0
X24878	8	17116528	Harbinger	Downstream	21.42428529	Divergent	CopiaHarbinger	0	0	0	0	0	0	0	0	0	0	0	0	0	0	0	0	0	0	0	0	0	0	0	0	0	0	0	0	0	0	0	0	0	0	0	0	0	0	0	0	0	100
X24880	8	17117619	Harbinger	Downstream	28.0713377	Neutral	CopiaHarbinger	0	0	0	0	0	0	0	0	0	0	0	0	0	0	0	0	0	0	0	0	0	0	0	0	100	0	0	0	0	0	0	0	0	0	0	0	0	0	0	0	0	0
X24914	8	17231836	Harbinger	Downstream	38.56163897	Neutral	CopiaHarbinger	0	0	0	100	0	0	0	0	0	0	0	0	0	0	0	0	100	0	0	0	0	0	0	0	0	0	0	0	0	0	0	0	0	0	0	0	100	0	0	0	0	0
X24915	8	17231752	Harbinger	Downstream	38.52272057	Neutral	CopiaHarbinger	0	0	0	0	0	0	0	0	0	0	0	0	0	0	0	0	0	0	0	0	0	100	0	0	0	0	0	100	0	0	0	0	0	0	0	0	0	0	0	0	0	0
X25035	8	17860760	Harbinger	Downstream	53.71219601	Neutral	CopiaHarbinger	0	100	0	0	0	0	0	0	0	0	0	100	0	100	0	100	0	100	0	0	0	0	0	100	0	0	0	0	0	0	0	100	100	100	0	0	0	100	0	0	0	0
X25038	8	17865481	Harbinger	Upstream	33.57082066	Neutral	CopiaHarbinger	0	100	0	0	0	0	0	0	0	0	0	0	0	100	0	100	0	0	0	0	0	0	0	100	0	0	0	0	0	0	0	0	0	0	0	0	0	0	0	0	0	0
X25120	8	18358871	Harbinger	Downstream	116.434531	Neutral	CopiaHarbinger	0	0	0	0	0	0	100	0	0	0	0	0	0	0	0	0	0	0	0	0	0	0	0	0	0	0	0	0	0	0	0	100	0	0	0	0	0	0	0	0	0	0
X25190	8	18601724	Harbinger	Upstream	71.12664761	Neutral	CopiaHarbinger	0	0	0	0	0	0	0	0	0	0	0	0	0	0	0	0	0	0	0	0	0	0	0	0	0	0	0	0	0	0	0	0	0	0	0	0	0	0	100	0	0	0
X25198	8	18641717	Harbinger	Upstream	56.34713835	Neutral	CopiaHarbinger	0	0	0	0	0	0	0	0	0	0	0	0	0	0	0	0	0	0	0	0	0	0	0	0	0	0	0	0	0	0	0	0	0	0	0	0	0	0	100	0	0	0
X25259	8	18986344	Harbinger	Upstream	55.3714728	Neutral	CopiaHarbinger	0	0	0	0	0	0	0	0	0	0	0	0	0	0	0	0	0	0	0	0	0	0	0	0	0	0	0	0	0	0	0	0	0	0	100	100	0	0	0	0	0	0
X25260	8	18986222	Harbinger	Upstream	55.39855594	Neutral	CopiaHarbinger	0	0	0	0	100	100	100	100	0	0	0	0	0	0	0	0	0	0	0	0	0	0	0	0	0	0	0	0	0	0	0	0	0	0	100	0	0	0	0	0	0	100
X25668	8	20692529	Harbinger	Upstream	39.87480407	Neutral	CopiaHarbinger	0	0	0	0	0	0	100	100	0	0	0	0	0	0	0	0	0	0	100	100	0	0	0	0	100	0	0	0	0	0	0	0	0	0	0	0	0	0	0	0	0	100
X25744	8	20975818	Harbinger	Downstream	32.44996148	Neutral	CopiaHarbinger	100	0	0	100	0	0	0	0	0	0	0	0	0	100	0	0	0	0	0	0	0	0	0	0	0	0	0	0	0	0	0	0	0	100	100	100	0	100	100	0	0	0
X25776	8	21079993	Harbinger	Downstream	45.06661736	Neutral	CopiaHarbinger	0	0	0	100	0	0	0	100	0	0	0	100	100	0	0	0	0	0	0	0	0	0	100	0	0	0	0	0	0	0	100	100	0	0	100	0	100	0	0	0	0	0
X25835	8	21256310	Harbinger	Upstream	27.4226184	Neutral	CopiaHarbinger	0	0	0	0	0	0	0	0	0	0	0	0	0	0	0	0	0	0	0	0	0	0	0	0	0	0	0	0	0	0	0	0	0	0	0	0	100	0	0	0	0	0
X25987	8	21779250	Harbinger	Upstream	45.77116997	Neutral	CopiaHarbinger	0	0	0	0	0	0	0	0	0	0	0	0	0	0	0	0	0	0	0	0	0	0	0	0	0	100	0	0	0	0	0	0	0	0	0	0	0	0	0	0	0	0
X25992	8	21835753	Harbinger	Upstream	13.26649916	Neutral	CopiaHarbinger	0	0	100	0	100	0	0	0	0	0	100	100	0	100	0	0	100	0	0	100	100	0	0	100	0	100	0	100	100	100	0	0	100	0	0	0	0	0	0	0	0	0
X26005	8	21869181	Harbinger	Upstream	44.17012565	Neutral	CopiaHarbinger	0	0	0	0	0	0	0	0	0	0	0	0	0	0	0	0	0	0	0	0	0	100	0	0	0	0	0	0	0	0	0	0	0	0	0	0	0	0	0	0	0	0
X26104	8	22436955	Harbinger	Downstream	73.10266753	Neutral	CopiaHarbinger	0	0	0	100	0	0	0	0	100	100	0	100	0	0	0	0	0	0	0	0	100	0	0	0	100	100	0	100	0	100	0	0	0	100	0	0	0	0	100	100	100	100
X26352	8	3855934	Harbinger	Downstream	74.73285757	Divergent	CopiaHarbinger	0	0	0	0	0	0	0	0	0	0	0	0	0	0	0	0	0	0	0	0	0	0	0	0	0	0	0	0	0	0	0	0	0	0	0	0	0	100	0	0	0	0
X26426	8	5094593	Harbinger	Downstream	35.4541958	Balancing	CopiaHarbinger	0	0	0	0	0	0	0	0	0	100	100	0	0	0	0	0	0	0	100	100	0	0	0	0	0	0	100	0	100	0	0	0	0	0	0	0	0	0	0	0	0	0
X26470	8	6012940	Harbinger	Upstream	44.97777229	Balancing	CopiaHarbinger	0	0	0	0	0	0	0	0	0	0	0	0	0	0	0	0	0	0	0	0	0	0	0	0	0	0	0	0	0	0	0	0	0	0	0	0	0	0	0	0	0	100
X26592	8	840825	Harbinger	Upstream	71.84705979	Balancing	CopiaHarbinger	0	0	0	0	0	0	0	0	0	0	100	0	0	0	100	0	0	0	0	0	0	0	0	0	100	0	0	100	0	0	0	0	100	0	100	100	0	0	0	0	0	0
X85	1	10405045	hAT	Downstream	48.17675788	Neutral	Background	0	0	0	0	0	0	0	0	0	0	0	0	0	0	0	0	0	0	0	0	0	0	0	0	0	0	0	0	100	0	0	0	0	0	0	0	0	0	0	0	0	0
X86	1	10404939	hAT	Downstream	48.14561247	Neutral	Background	0	0	0	0	0	0	0	0	0	0	0	0	0	0	0	0	0	0	0	0	100	0	0	0	0	0	0	0	0	0	0	0	0	0	0	0	0	0	0	0	0	0
X87	1	10409402	hAT	Upstream	44.20407221	Neutral	Background	0	0	0	0	0	0	0	0	0	0	0	0	0	0	0	0	0	0	0	0	0	0	0	0	0	0	0	0	0	0	0	0	0	0	0	0	0	0	0	100	100	0
X89	1	10411423	hAT	Upstream	62.42595614	Neutral	Background	0	0	0	0	100	100	0	100	100	100	100	0	0	0	0	0	0	0	100	100	0	0	0	0	0	0	0	100	100	0	0	0	0	0	100	0	0	0	0	0	0	0
X118	1	1065183	hAT	Upstream	49.36598019	Neutral	Background	0	0	0	0	0	0	0	0	0	0	0	0	0	0	0	0	0	0	0	0	0	0	0	0	0	0	0	0	0	0	0	0	0	0	100	0	0	0	0	0	0	0
X119	1	1065048	hAT	Upstream	49.39635614	Balancing	Background	0	0	0	0	0	0	0	0	0	0	0	0	100	100	0	0	0	0	0	0	0	0	0	0	0	0	0	0	0	0	0	100	0	0	0	0	0	100	100	0	0	0
X177	1	11035307	hAT	Downstream	57.95688052	Balancing	Background	0	0	0	0	0	0	0	0	0	0	0	0	0	0	0	0	0	0	0	0	0	0	0	0	0	0	0	0	0	0	0	0	0	0	0	0	0	0	0	0	0	0
X227	1	11404682	hAT	Downstream	35.52463934	Neutral	Background	0	0	0	0	0	0	0	0	0	0	0	0	0	0	0	0	0	0	0	0	0	0	0	0	0	0	0	0	0	0	0	0	0	0	0	0	0	0	0	0	0	0
X228	1	11404602	hAT	Downstream	35.48239	Balancing	Background	0	0	0	0	0	0	0	0	0	0	0	100	100	0	0	0	100	100	0	0	0	0	0	0	0	0	0	0	0	0	0	0	100	100	0	0	100	100	100	0	0	0
X230	1	1142061	hAT	Downstream	117.0982493	Neutral	Background	0	0	0	0	0	0	0	0	0	0	0	0	0	0	0	0	0	0	0	0	0	0	0	0	0	0	0	0	0	0	0	0	0	0	0	0	0	0	0	100	100	0
X241	1	11439585	hAT	Upstream	70.9083916	Neutral	Background	0	0	0	0	0	0	0	0	0	0	0	0	0	0	0	0	0	0	0	0	0	0	0	0	0	0	0	0	0	0	0	0	0	0	0	0	0	100	0	0	0	0
X473	1	12223866	hAT	Upstream	53.61902647	Balancing	Background	0	0	0	0	0	0	0	0	100	100	0	0	0	0	100	0	0	0	100	100	100	0	0	0	100	0	100	100	0	0	0	0	0	0	0	0	0	100	100	0	0	0
X547	1	12506732	hAT	Downstream	53.12249994	Neutral	Background	0	0	0	0	0	0	0	0	0	0	0	0	0	0	0	0	0	0	0	0	0	0	0	0	0	0	0	0	0	0	0	0	0	0	0	100	0	0	0	0	0	0
X581	1	12646581	hAT	Downstream	80.24961059	Neutral	Background	0	0	100	0	0	0	0	0	0	0	0	100	100	0	0	0	0	0	0	0	0	0	0	0	0	0	0	0	0	0	0	0	0	0	0	0	0	0	0	0	0	0
X585	1	12657842	hAT	Upstream	35.77708764	Balancing	Background	0	0	0	0	0	0	0	0	100	0	0	0	0	0	0	0	0	0	100	100	100	100	0	0	0	0	0	0	100	0	0	0	0	0	0	0	0	0	0	0	0	0
X635	1	1286912	hAT	Downstream	80.69696401	Balancing	Background	0	100	100	0	0	100	0	0	0	0	0	0	0	100	0	0	0	0	0	0	0	0	100	100	0	0	0	0	0	0	0	0	0	0	0	0	100	0	0	0	0	0
X712	1	13190840	hAT	Downstream	75.40557009	Balancing	Background	100	0	0	0	100	100	100	100	0	0	100	0	0	100	0	100	0	0	0	0	0	0	0	100	100	0	0	100	100	0	0	0	0	0	0	0	0	0	100	0	0	0
X723	1	13224340	hAT	Upstream	45.48626166	Neutral	Background	100	0	0	100	0	0	0	0	0	0	0	0	0	0	100	0	0	0	0	0	0	0	0	0	0	0	0	0	0	0	0	0	0	0	0	100	0	100	100	0	0	0
X831	1	13782732	hAT	Downstream	67.25325271	Neutral	Background	0	0	0	100	0	0	0	0	0	0	0	0	0	0	0	0	0	0	0	0	0	0	0	0	0	0	0	0	0	0	0	0	0	0	0	0	0	0	0	0	0	0
X832	1	13783654	hAT	Downstream	73.08898686	Neutral	Background	0	0	0	0	0	100	0	0	0	0	0	0	100	0	0	0	0	100	0	0	0	0	0	0	0	0	0	0	0	0	0	0	0	0	100	0	0	0	0	0	0	0
X835	1	13820455	hAT	Downstream	75.80237463	Balancing	Background	0	0	0	0	0	100	0	0	0	100	0	100	100	100	100	100	100	100	0	0	0	100	100	0	0	0	0	0	0	0	0	0	0	0	0	0	100	0	0	0	0	0
X882	1	14302469	hAT	Downstream	54.82700065	Balancing	Background	0	0	0	0	0	0	0	0	0	0	0	0	0	0	0	0	0	0	0	0	0	0	0	0	0	0	0	0	0	0	0	0	0	0	0	0	0	0	0	0	0	0
X891	1	14365403	hAT	Upstream	62.67375846	Neutral	Background	0	0	0	0	0	0	0	0	0	0	0	0	0	0	0	0	0	0	0	0	0	0	0	0	0	0	0	0	0	0	0	0	0	0	0	0	0	0	0	100	100	0
X1245	1	1704345	hAT	Downstream	60.80296045	Balancing	Background	0	0	100	0	0	0	0	0	0	0	0	100	0	0	0	0	0	0	0	0	0	0	0	0	0	0	0	0	0	0	100	0	0	0	0	0	0	0	100	0	0	0
X1248	1	17074	hAT	Upstream	65.66582064	Neutral	Background	0	0	0	0	0	0	0	0	0	0	0	0	0	0	0	0	0	0	0	0	0	0	0	0	0	0	0	0	0	0	0	0	0	100	0	0	0	100	100	0	0	0
X1337	1	1807207	hAT	Upstream	75.21303079	Neutral	Background	0	0	100	0	0	100	0	0	0	0	0	0	0	100	0	0	0	0	0	0	0	0	0	0	0	0	0	0	0	0	0	0	0	0	0	0	0	0	100	0	0	0
X1408	1	2043482	hAT	Downstream	43.15089802	Neutral	Background	100	0	0	100	0	0	0	0	0	0	100	100	100	0	0	100	0	0	100	100	100	0	100	0	0	0	0	0	0	100	100	0	0	0	100	100	0	0	0	0	0	0
X1442	1	211328	hAT	Downstream	31.85906464	Neutral	Background	0	0	0	0	0	0	0	0	0	0	0	0	0	100	0	100	0	0	0	0	0	0	100	100	0	0	0	0	0	0	0	100	0	0	0	100	0	0	0	100	100	0
X1503	1	21946261	hAT	Downstream	33.57082066	Balancing	Background	0	0	0	0	0	0	0	100	0	0	0	0	0	0	0	0	0	0	0	0	0	0	0	0	0	0	0	0	0	0	0	0	0	0	0	0	0	0	0	0	0	0
X1553	1	2255974	hAT	Upstream	54.88169094	Neutral	Background	100	0	100	100	100	100	100	100	100	100	100	100	100	100	100	100	100	100	0	100	100	100	100	100	100	100	100	100	100	100	100	0	100	100	100	100	100	0	0	100	100	100
X1678	1	23674376	hAT	Downstream	41.48493703	Neutral	Background	0	0	0	0	0	0	0	0	0	0	0	0	0	0	0	0	0	0	0	0	0	0	0	0	0	0	0	0	0	0	0	0	0	0	0	0	0	0	0	100	100	0
X1763	1	24391520	hAT	Downstream	107.3545528	Balancing	Background	0	0	0	0	0	0	0	0	0	0	0	0	0	0	0	0	0	0	0	0	0	0	0	0	0	0	0	0	0	0	0	0	0	0	0	0	0	0	100	0	0	0
X1765	1	24398165	hAT	Downstream	69.34695379	Balancing	Background	0	0	0	0	0	0	0	0	0	0	0	0	0	0	0	0	0	0	0	0	0	0	100	100	0	0	0	0	0	0	0	0	0	0	0	0	100	0	0	0	0	0
X1766	1	24398108	hAT	Downstream	69.32532005	Balancing	Background	0	0	0	0	0	0	0	0	0	0	0	0	0	0	0	0	0	0	0	0	0	0	0	0	0	0	0	0	0	0	0	0	0	0	0	0	0	0	100	0	0	0
X2198	1	27040111	hAT	Upstream	61.3025285	Neutral	Background	0	0	0	0	0	0	0	0	0	0	0	0	0	0	0	0	0	0	0	0	0	0	0	0	0	0	0	0	0	0	0	0	0	0	0	0	0	0	0	0	0	100
X2233	1	27182923	hAT	Downstream	65.76473219	Neutral	Background	0	0	0	0	0	0	0	0	0	0	0	0	0	0	0	0	0	0	0	0	0	0	0	0	0	0	0	0	0	0	0	0	0	0	0	0	0	0	0	100	100	0
X2263	1	27307352	hAT	Downstream	41.10960958	Neutral	Background	0	0	0	0	0	0	0	0	0	0	0	0	0	0	0	0	0	0	0	0	0	0	0	0	0	0	0	0	0	0	0	0	0	0	0	0	0	100	100	0	0	100
X2376	1	28114301	hAT	Upstream	37.57658846	Neutral	Background	100	100	0	100	100	0	100	0	0	0	0	0	100	0	0	0	0	100	0	0	0	0	0	0	0	0	0	0	0	0	0	0	100	0	100	100	0	100	100	0	0	100
X2454	1	28616406	hAT	Upstream	71.07742258	Neutral	Background	0	0	0	0	0	100	0	0	0	0	0	0	0	0	0	100	0	0	0	0	0	0	100	0	0	100	0	100	100	0	0	0	100	0	0	0	0	0	0	0	0	100
X2534	1	29211613	hAT	Upstream	46.60472079	Neutral	Background	0	0	0	0	0	0	0	0	0	0	0	0	0	0	0	0	0	0	0	0	0	0	0	0	100	0	0	0	0	0	0	0	0	0	0	0	0	0	0	0	0	0
X2764	1	30667465	hAT	Downstream	49.689033	Neutral	Background	0	0	0	0	0	0	0	0	0	0	0	0	0	0	0	0	0	0	0	100	0	0	0	0	0	0	0	0	0	0	0	0	0	0	0	0	0	0	0	0	0	0
X2826	1	31416135	hAT	Downstream	57.218878	Neutral	Background	0	0	0	0	0	0	0	0	0	0	0	0	0	0	100	100	0	0	0	0	0	0	0	0	0	0	0	0	0	0	0	0	0	0	0	0	0	0	0	0	0	0
X2827	1	31416078	hAT	Downstream	57.19265687	Divergent	Background	0	0	0	0	0	0	0	0	0	0	0	0	0	0	0	0	0	0	0	0	0	100	0	0	0	0	0	0	0	0	0	0	0	0	0	0	0	0	0	0	0	0
X2828	1	3141760	hAT	Upstream	22.60530911	Divergent	Background	0	0	0	100	0	0	100	0	0	0	0	0	0	0	0	100	100	0	0	100	100	0	0	0	100	0	100	100	100	0	100	0	100	100	0	0	100	0	0	0	0	0
X2873	1	32127454	hAT	Upstream	44.77722635	Neutral	Background	100	0	0	100	100	0	100	100	100	0	0	0	100	0	0	100	100	100	0	0	0	0	100	100	0	0	0	0	0	0	0	0	0	100	100	0	0	100	0	0	0	100
X2888	1	3223786	hAT	Upstream	50.10987927	Neutral	Background	0	0	0	0	0	0	0	0	0	0	0	0	0	0	0	0	0	0	0	0	0	0	0	0	0	0	0	0	0	0	0	0	0	0	0	0	0	0	0	0	0	0
X2957	1	3289822	hAT	Downstream	74.99333304	Balancing	Background	0	0	0	0	0	0	0	0	0	0	0	0	0	0	0	0	0	0	0	0	0	0	0	0	0	0	0	100	0	100	0	100	0	0	0	0	0	100	100	0	0	0
X2978	1	3314763	hAT	Upstream	74.61233142	Neutral	Background	0	0	0	0	0	0	0	0	0	0	0	0	0	0	0	0	0	0	0	0	0	0	0	0	0	0	0	0	0	0	0	0	0	0	0	0	0	0	0	100	100	0
X2982	1	3324465	hAT	Downstream	60.49793385	Neutral	Background	0	0	0	100	100	0	0	0	0	0	0	0	0	0	100	0	100	0	0	0	0	0	0	0	0	0	0	0	0	0	0	100	100	0	0	100	0	0	0	0	0	0
X2991	1	3359283	hAT	Downstream	30.21588986	Neutral	Background	0	0	0	0	0	0	0	0	0	0	0	0	0	0	0	0	0	0	0	0	0	0	0	0	0	0	0	0	0	0	0	0	0	0	0	0	0	0	100	0	0	0
X2995	1	3384483	hAT	Downstream	61.58733636	Divergent	Background	0	0	0	0	0	0	0	0	100	0	0	0	0	0	0	0	0	0	0	0	0	0	0	0	0	0	0	0	100	0	0	0	0	0	0	0	0	0	0	0	0	0
X3250	1	4175434	hAT	Downstream	26.83281573	Neutral	Background	0	0	0	0	0	0	0	0	0	0	0	0	0	0	0	0	0	0	0	0	0	0	0	0	0	0	0	0	0	0	0	0	0	0	0	0	0	100	100	0	0	0
X3271	1	4269051	hAT	Upstream	68.61486719	Neutral	Background	100	0	100	0	0	100	0	0	0	0	0	0	0	0	0	0	0	0	0	0	0	0	100	0	0	0	0	0	0	0	0	0	0	0	0	0	0	0	0	0	0	100
X3272	1	4269758	hAT	Upstream	72.62231062	Divergent	Background	0	0	0	0	0	0	0	0	0	0	0	0	0	0	0	0	0	0	0	0	0	0	0	0	0	0	0	0	0	0	0	0	0	0	0	0	0	0	0	100	100	0
X3285	1	4287985	hAT	Downstream	32.06243908	Divergent	Background	0	0	0	0	0	0	0	0	0	0	0	0	0	0	0	0	0	0	0	0	0	0	0	0	100	0	0	0	0	0	0	0	0	0	0	0	0	0	0	0	0	0
X3286	1	4290610	hAT	Downstream	60.52272301	Neutral	Background	0	0	100	0	100	100	0	0	0	0	0	0	100	0	0	0	0	0	0	0	0	0	0	0	0	0	0	0	0	0	0	100	100	0	100	0	0	0	0	0	0	0
X3287	1	4290526	hAT	Downstream	60.54750201	Neutral	Background	0	0	0	0	0	0	0	0	0	0	0	0	0	0	0	0	0	0	0	0	0	0	0	0	0	0	0	0	0	0	0	0	0	0	0	0	0	0	0	0	0	100
X3341	1	4454582	hAT	Upstream	49.48737213	Divergent	Background	0	0	0	0	0	0	0	0	0	0	0	0	0	0	0	0	0	0	0	0	0	0	0	0	0	0	0	0	0	0	0	0	0	0	0	0	0	100	0	0	0	0
X3343	1	4460613	hAT	Upstream	54.12023651	Neutral	Background	0	0	0	0	0	0	100	0	0	0	0	0	0	0	0	100	0	0	0	0	0	0	0	0	0	0	0	0	0	0	0	0	0	0	0	0	0	0	0	0	0	0
X3577	1	5481046	hAT	Downstream	67.42403132	Neutral	Background	0	100	0	0	0	0	0	0	0	0	0	0	0	0	0	0	0	0	100	0	0	100	100	0	0	100	100	0	100	0	0	0	0	0	0	0	0	0	0	0	0	0
X3626	1	5803818	hAT	Upstream	55.97320788	Neutral	Background	0	0	0	0	0	0	0	0	0	0	0	0	0	0	0	0	0	0	0	0	0	0	0	0	0	0	0	0	0	0	0	0	0	0	0	0	0	100	0	0	0	0
X3727	1	6180052	hAT	Upstream	1	Divergent	Background	0	0	0	0	0	0	0	0	0	0	0	100	100	0	0	0	0	0	0	0	0	0	0	0	0	0	0	0	0	100	0	0	0	0	0	0	0	0	0	0	0	0
X3794	1	6415450	hAT	Upstream	100.0049999	Divergent	Background	0	0	0	0	0	0	0	0	0	0	0	0	0	0	0	0	0	0	0	0	0	0	0	0	0	0	0	0	0	0	0	0	0	0	0	0	0	100	100	0	0	0
X3961	1	6846711	hAT	Upstream	73.5187051	Neutral	Background	0	0	0	0	0	0	0	0	0	0	0	0	0	0	0	0	0	0	0	0	0	0	0	0	0	0	0	0	0	0	0	0	0	0	0	0	0	100	0	0	0	100
X4069	1	7180034	hAT	Downstream	47.89572006	Divergent	Background	0	0	0	0	0	0	0	0	0	0	0	0	0	0	0	0	0	0	0	0	0	0	0	0	0	0	0	0	0	0	0	0	0	0	0	0	0	0	0	0	0	0
X4106	1	7256814	hAT	Upstream	48.95916666	Neutral	Background	0	0	0	0	0	0	0	0	0	0	0	0	0	0	0	0	0	0	0	0	0	0	0	0	0	0	0	0	0	0	0	0	0	0	0	0	0	0	0	0	0	100
X4164	1	7421829	hAT	Downstream	49.15282291	Neutral	Background	0	0	0	0	0	0	0	0	0	0	0	0	0	0	0	0	0	0	0	0	0	0	0	0	0	0	0	0	0	0	0	0	0	0	0	0	0	0	0	100	100	0
X4361	1	8053125	hAT	Downstream	60.40695324	Neutral	Background	0	0	0	0	100	0	0	0	0	0	0	0	0	0	0	0	0	0	0	0	0	0	0	0	0	0	0	0	0	0	100	0	0	0	0	0	0	0	0	0	0	0
X4390	1	8176424	hAT	Upstream	37.60319135	Neutral	Background	0	0	0	0	0	0	0	0	0	0	0	0	0	0	0	0	0	0	0	0	0	0	0	0	0	0	0	0	0	0	0	0	0	0	0	0	0	0	0	0	0	100
X4391	1	8176307	hAT	Upstream	37.56327994	Neutral	Background	0	0	0	0	0	0	0	0	0	0	0	0	0	0	0	0	0	0	0	0	0	0	0	0	0	0	0	0	0	0	0	0	0	0	0	0	0	0	0	0	0	100
X4412	1	8293861	hAT	Upstream	79.9124521	Divergent	Background	0	0	0	0	0	0	0	0	0	0	0	0	0	0	0	0	0	0	0	0	0	0	0	0	0	0	0	0	0	0	0	100	0	0	0	0	0	0	0	0	0	0
X4415	1	8296218	hAT	Upstream	64.00781202	Neutral	Background	0	0	0	0	0	0	0	0	0	0	0	0	0	0	0	0	0	0	0	0	0	0	0	0	0	0	0	0	0	0	0	0	0	0	0	0	0	100	0	0	0	0
X4426	1	8320131	hAT	Upstream	37.82856064	Neutral	Background	100	0	0	0	0	0	0	0	0	100	0	0	0	0	100	100	0	100	0	0	100	0	0	0	100	100	100	0	0	0	0	0	0	0	100	0	0	0	0	0	0	0
X4582	1	8873364	hAT	Downstream	56.88585061	Balancing	Background	0	0	100	0	100	100	0	0	0	0	0	100	100	100	0	100	0	100	0	0	0	0	0	0	0	0	0	0	0	0	100	100	0	100	0	0	100	0	0	0	0	0
X4586	1	8883700	hAT	Upstream	80.49223565	Neutral	Background	0	0	0	0	0	0	100	0	0	0	0	0	0	0	0	0	0	0	0	0	0	0	0	0	0	0	0	0	0	0	0	0	0	0	0	0	0	0	0	0	0	0
X4675	1	9207680	hAT	Upstream	32.41913015	Neutral	Background	0	0	0	0	0	100	0	0	0	0	0	0	0	100	0	100	0	0	0	0	0	0	100	0	0	0	0	0	0	0	0	0	0	0	0	0	0	0	0	100	100	0
X4805	1	9789058	hAT	Downstream	51.99038373	Neutral	Background	0	0	0	0	0	0	0	0	0	0	0	0	0	0	0	0	0	0	0	0	0	0	0	0	0	0	0	0	0	0	0	0	0	0	0	0	0	0	0	0	0	100
X4809	1	9798387	hAT	Downstream	110.2179659	Neutral	Background	100	0	0	0	0	0	0	100	0	0	100	0	0	100	0	100	0	0	0	0	100	0	0	0	0	0	0	100	0	100	0	100	0	0	100	0	0	100	100	0	0	100
X4816	1	984762	hAT	Downstream	57.10516614	Neutral	Background	0	0	100	0	100	100	100	100	0	0	0	100	100	0	0	0	0	0	0	0	0	0	0	0	0	0	0	0	0	0	100	0	0	100	0	0	0	100	100	100	100	100
X4817	1	984693	hAT	Downstream	57.07889277	Neutral	Background	0	0	0	0	0	0	100	100	0	0	0	100	100	0	100	0	100	0	0	0	0	0	0	0	0	0	0	0	0	100	100	0	0	0	0	100	100	0	0	0	0	0
X4883	2	10649532	hAT	Upstream	25.88435821	Neutral	Background	0	0	0	0	0	0	0	0	0	0	0	0	0	0	0	0	0	0	0	0	0	0	0	0	0	0	0	0	0	0	100	100	0	100	0	0	0	0	0	0	0	0
X4956	2	11861675	hAT	Downstream	42.83689998	Divergent	Background	0	0	0	0	0	0	0	0	0	0	0	0	0	0	0	0	0	0	0	0	0	0	0	0	0	0	0	0	0	0	0	0	0	0	0	0	0	0	0	100	100	0
X4984	2	12157821	hAT	Upstream	44.82186966	Neutral	Background	0	0	100	0	0	0	0	0	0	0	0	0	0	0	0	0	0	0	0	0	0	0	0	0	0	0	0	0	0	0	0	0	0	0	0	0	100	0	0	0	0	0
X4987	2	12165047	hAT	Upstream	95.83840566	Neutral	Background	0	100	0	0	0	0	0	0	0	0	0	0	0	100	0	0	0	0	0	0	0	0	0	0	0	0	0	0	0	0	0	0	0	0	0	100	0	0	0	0	0	0
X4989	2	12171161	hAT	Upstream	123.5030364	Neutral	Background	100	100	0	0	0	0	0	0	0	0	0	0	0	100	0	0	0	0	0	0	0	0	100	0	0	0	0	0	0	100	0	0	0	0	0	0	0	0	0	0	0	0
X5292	2	13900656	hAT	Downstream	32.87856445	Neutral	Background	0	0	0	0	0	100	100	100	100	100	0	0	0	100	100	100	100	0	100	100	100	0	100	100	0	0	0	0	100	0	100	0	0	0	0	100	100	0	100	0	0	100
X5342	2	14346028	hAT	Downstream	38.37968212	Neutral	Background	0	0	0	0	0	0	0	0	0	0	0	0	0	0	0	0	0	0	0	100	0	0	0	0	0	0	0	100	0	0	0	0	0	0	0	0	0	0	0	0	0	0
X5343	2	14345948	hAT	Downstream	38.41874542	Divergent	Background	0	0	0	0	0	0	0	0	0	0	0	0	0	100	0	0	0	0	0	0	0	0	0	0	0	0	0	0	0	0	0	0	0	0	0	0	0	0	0	0	0	0
X5521	2	15379744	hAT	Downstream	38.301436	Neutral	Background	0	0	0	0	0	0	0	0	0	0	0	0	0	0	0	0	0	0	0	0	0	0	0	0	0	0	0	0	0	0	0	0	0	0	0	0	0	0	0	0	0	100
X5629	2	15734384	hAT	Downstream	55.77633907	Divergent	Background	0	0	100	0	0	0	0	0	0	0	0	0	0	100	0	0	0	0	0	0	0	0	0	0	0	0	0	0	0	0	0	0	0	0	0	0	100	0	0	100	100	0
X5641	2	15806829	hAT	Upstream	28.17800561	Neutral	Background	100	0	0	100	0	0	0	0	0	0	0	0	0	0	100	100	0	0	0	0	0	0	0	0	0	0	0	0	0	0	0	100	0	0	100	100	0	0	0	0	0	0
X5642	2	15807043	hAT	Upstream	29.58039892	Neutral	Background	0	0	0	0	0	0	0	0	0	0	0	0	0	0	0	0	0	0	0	0	0	0	0	0	0	0	0	0	0	0	0	0	0	0	0	0	0	100	0	0	0	0
X5775	2	16390007	hAT	Downstream	53.7494186	Balancing	Background	0	0	100	0	0	0	0	0	0	0	0	0	0	0	0	0	0	100	0	0	0	0	0	0	0	0	0	0	0	100	0	100	0	0	0	0	100	0	0	0	0	0
X5788	2	16432490	hAT	Downstream	27.96426291	Neutral	Background	0	0	0	0	0	0	0	0	0	0	0	0	0	0	0	0	0	0	0	0	0	0	0	0	0	0	0	0	0	0	0	0	0	0	0	0	0	0	0	0	0	0
X5849	2	16595717	hAT	Upstream	72.36711961	Neutral	Background	0	0	100	100	0	0	0	0	0	0	100	0	0	0	0	100	0	0	0	100	0	100	0	0	100	0	100	0	0	0	0	0	100	100	0	0	100	0	0	0	0	0
X5850	2	16596351	hAT	Upstream	68.81133628	Neutral	Background	0	0	0	0	0	0	0	0	0	0	0	0	0	0	0	0	0	0	100	0	0	0	0	0	0	0	0	0	0	0	0	0	0	0	0	0	0	0	0	0	0	0
X5851	2	16598523	hAT	Upstream	49.63869458	Neutral	Background	0	100	0	100	0	0	0	0	0	0	0	0	0	0	0	0	0	100	0	0	0	0	100	0	0	0	0	0	0	100	0	100	100	0	0	100	100	0	0	0	0	0
X5932	2	17074846	hAT	Upstream	87.53285098	Divergent	Background	0	0	0	0	0	0	0	0	0	0	0	0	0	0	0	0	0	0	0	0	0	0	0	0	0	0	0	0	0	0	0	0	0	0	0	0	0	0	0	100	100	0
X5936	2	17076644	hAT	Upstream	77.22046361	Neutral	Background	0	0	100	0	100	100	0	100	100	0	100	0	100	0	0	0	100	100	100	0	100	0	0	0	0	0	0	100	0	100	0	100	0	0	100	0	0	0	0	0	0	0
X5996	2	17316300	hAT	Downstream	53.73081053	Neutral	Background	0	0	0	0	0	0	0	0	0	0	0	0	0	0	0	0	0	0	0	0	0	0	0	0	0	0	0	0	0	0	0	0	0	0	0	0	0	0	0	0	0	100
X6154	2	17854312	hAT	Downstream	12.64911064	Divergent	Background	0	0	0	0	0	0	0	0	0	100	0	0	0	0	0	0	0	0	100	100	100	100	0	0	100	0	0	100	0	0	0	0	0	0	0	0	0	0	0	0	0	0
X6158	2	17861261	hAT	Upstream	81.23422924	Neutral	Background	100	0	0	0	0	0	0	0	100	0	0	0	0	0	0	0	0	0	0	100	0	0	0	0	0	0	0	100	0	0	0	0	0	0	0	0	0	0	0	0	0	0
X6189	2	18119959	hAT	Upstream	68.14690015	Neutral	Background	0	0	0	0	0	0	0	0	0	0	0	0	0	0	0	0	0	0	0	0	0	0	0	0	0	0	0	0	0	0	0	0	0	0	0	0	0	100	0	0	0	0
X6190	2	18119897	hAT	Upstream	68.16890787	Neutral	Background	0	0	0	0	0	0	0	0	0	0	0	0	0	0	0	0	0	0	0	0	0	0	0	0	0	0	0	0	0	0	0	0	0	0	0	0	0	0	100	0	0	0
X6250	2	18377748	hAT	Downstream	27.54995463	Divergent	Background	0	0	0	0	0	0	0	0	0	0	0	0	0	0	0	0	0	0	0	0	0	0	0	0	0	0	0	0	0	0	0	0	0	0	0	0	0	0	100	0	0	0
X6749	2	2883373	hAT	Upstream	44.78839135	Divergent	Background	0	0	0	0	0	0	100	0	0	0	0	0	0	0	0	0	0	0	0	0	0	0	0	0	0	0	0	0	0	0	0	0	0	0	0	100	0	0	0	0	0	0
X6750	2	2884101	hAT	Upstream	37.82856064	Neutral	Background	0	0	0	0	0	0	0	0	100	0	0	100	0	0	0	0	0	100	0	100	0	0	0	0	0	0	0	0	100	0	0	0	0	0	0	0	0	0	0	0	0	100
X6846	2	3558558	hAT	Downstream	43.48562981	Divergent	Background	0	0	0	0	0	0	0	0	0	0	0	0	0	0	0	0	0	0	0	0	0	0	0	0	0	0	0	0	0	0	0	0	0	0	0	0	0	0	0	0	0	100
X6862	2	3711287	hAT	Downstream	40.42276586	Divergent	Background	0	0	0	0	0	0	0	0	0	0	0	0	0	0	0	0	0	0	0	0	0	0	0	0	0	0	0	0	0	0	0	0	0	0	0	0	0	0	0	100	100	0
X6863	2	3711232	hAT	Downstream	40.45985665	Neutral	Background	0	0	0	0	0	0	0	0	0	0	0	0	0	0	100	0	0	0	0	0	0	0	0	0	0	0	0	0	0	0	0	0	0	0	0	0	0	0	0	0	0	0
X7150	2	8166821	hAT	Downstream	41.09744518	Neutral	Background	0	100	100	100	0	0	0	0	0	0	0	0	0	0	0	0	0	100	0	0	0	0	0	0	0	0	0	0	0	100	0	0	0	0	0	0	0	0	0	0	0	0
X7212	2	9425965	hAT	Downstream	57.01754116	Divergent	Background	0	0	0	0	0	0	0	0	0	0	0	0	0	0	0	0	0	0	0	0	0	0	0	0	0	0	0	0	0	0	0	0	0	0	0	0	0	0	0	0	0	0
X7331	3	10355049	hAT	Upstream	47.88527958	Neutral	Background	0	0	0	0	0	0	0	100	0	0	0	0	0	0	0	0	0	0	0	0	0	0	0	0	0	100	100	0	0	0	0	0	0	0	0	0	0	0	0	100	100	0
X7497	3	11474017	hAT	Downstream	77.08436936	Neutral	Background	0	0	0	0	100	0	0	0	0	0	0	100	0	100	100	0	0	100	0	0	0	0	0	0	0	0	0	0	0	100	100	0	100	100	0	100	0	0	0	0	0	0
X7498	3	11473886	hAT	Downstream	77.06490771	Neutral	Background	0	0	0	0	0	0	0	0	0	0	0	0	0	0	0	0	0	0	0	0	0	0	0	0	0	0	0	0	0	0	0	0	0	0	0	0	0	0	0	0	0	0
X7499	3	11478148	hAT	Downstream	40.8900966	Divergent	Background	0	0	0	0	0	0	0	0	0	0	0	0	0	0	0	0	0	0	0	0	0	0	0	0	0	0	0	0	0	100	100	0	0	0	0	0	0	0	0	0	0	0
X7503	3	1153923	hAT	Downstream	29.59729717	Divergent	Background	0	0	0	0	0	0	100	100	0	100	0	0	100	0	0	0	100	0	0	0	0	0	0	0	100	100	100	0	0	0	0	0	0	0	0	0	0	0	0	0	0	0
X7721	3	137377	hAT	Downstream	24	Divergent	Background	0	0	0	0	0	0	0	0	100	0	100	100	0	0	0	0	0	0	0	100	0	100	0	0	0	0	0	100	0	0	0	0	0	0	0	0	0	0	0	0	0	0
X7874	3	15105305	hAT	Downstream	71.83313998	Neutral	Background	0	0	0	0	0	0	0	0	0	100	0	0	0	0	0	0	0	0	100	0	0	0	0	0	0	0	0	100	100	0	0	0	0	0	0	0	0	0	0	0	0	0
X7889	3	15202194	hAT	Downstream	63.43500611	Neutral	Background	0	0	0	0	0	0	0	0	0	0	0	0	0	0	0	0	0	0	0	0	0	0	0	0	0	0	0	0	0	0	0	0	0	0	0	0	0	0	100	100	100	0
X8094	3	18642770	hAT	Downstream	50.83306011	Divergent	Background	0	0	0	0	0	0	0	0	0	0	0	0	0	0	0	0	0	0	0	0	0	0	0	0	0	0	0	0	0	0	0	0	0	0	0	0	0	100	100	0	0	0
X8095	3	18645300	hAT	Upstream	16.03121954	Divergent	Background	0	0	0	0	100	100	0	100	0	100	0	0	0	0	0	0	0	0	0	0	0	100	100	0	0	0	0	0	100	0	0	0	0	0	0	0	0	0	0	0	0	0
X8139	3	19265376	hAT	Upstream	28.44292531	Neutral	Background	0	0	0	0	0	0	0	0	0	0	0	0	0	0	0	0	0	0	0	0	0	0	0	0	0	0	0	0	0	0	0	0	0	0	0	0	0	0	100	0	0	0
X8140	3	19265602	hAT	Upstream	30.4466747	Neutral	Background	0	0	0	0	0	0	0	0	0	0	0	0	0	0	0	0	0	0	0	0	0	0	0	0	0	0	0	0	0	0	0	0	0	0	0	0	0	100	0	0	0	0
X8163	3	19468492	hAT	Downstream	19.5192213	Neutral	Background	0	0	0	0	0	0	0	0	0	0	0	0	0	0	0	100	0	0	0	0	0	0	0	0	0	0	0	0	0	0	0	0	0	0	0	0	0	0	0	0	0	0
X8261	3	20530425	hAT	Upstream	66.31741853	Neutral	Background	0	0	0	0	0	0	0	0	0	0	0	0	0	0	0	0	0	0	0	0	0	0	0	0	0	0	0	0	0	0	0	0	0	0	0	0	0	0	0	0	0	0
X8262	3	20532151	hAT	Upstream	52.54521862	Neutral	Background	100	0	100	0	0	0	0	0	0	0	0	0	100	0	0	0	0	100	0	0	0	0	0	0	0	0	0	0	0	0	0	0	100	0	100	0	0	0	0	100	100	100
X8368	3	21143194	hAT	Upstream	46.80811895	Neutral	Background	0	0	0	0	0	0	100	0	0	0	0	0	0	0	0	0	0	0	0	0	0	0	0	0	0	0	0	0	0	0	0	0	0	0	0	0	0	0	0	0	0	0
X8384	3	21343128	hAT	Upstream	94.33981132	Neutral	Background	0	0	0	0	0	0	0	0	0	0	0	0	0	0	0	0	0	0	0	0	0	0	0	0	0	0	0	0	0	0	0	0	0	0	0	0	0	100	0	0	0	0
X8500	3	22134439	hAT	Downstream	37.37646318	Balancing	Background	0	0	0	0	0	0	0	0	0	0	0	0	0	0	0	0	0	0	0	0	0	0	0	0	0	0	0	0	0	0	0	0	0	0	0	0	0	100	0	100	100	0
X8580	3	2259989	hAT	Upstream	82.98192574	Neutral	Background	0	0	0	0	0	0	0	0	0	0	0	0	0	0	0	0	0	0	0	0	0	0	0	0	0	0	0	0	0	0	0	0	0	0	0	0	0	100	0	0	0	0
X8622	3	2299785	hAT	Downstream	59.5986577	Neutral	Background	0	0	100	100	0	0	0	0	0	0	100	100	0	0	0	0	100	0	100	0	100	0	100	0	0	0	0	0	0	0	100	100	100	0	100	100	0	0	0	0	0	0
X8803	3	24109749	hAT	Downstream	33.9411255	Neutral	Background	0	0	0	0	0	0	0	100	0	0	0	0	0	0	0	0	0	0	0	0	0	0	100	0	0	0	0	0	0	0	0	0	0	0	0	0	0	0	100	0	0	100
X8837	3	2496126	hAT	Upstream	39.34463115	Divergent	Background	0	0	0	0	0	0	0	0	0	0	0	0	0	0	0	0	0	0	0	0	0	0	0	0	0	0	0	0	0	0	0	0	0	0	0	0	0	100	0	0	0	0
X8857	3	2578890	hAT	Upstream	60.74537019	Balancing	Background	0	0	0	0	0	0	0	0	0	0	0	0	0	0	0	0	0	0	0	0	0	0	0	0	0	0	0	0	0	0	0	0	0	0	0	0	0	100	0	0	0	0
X8858	3	2578859	hAT	Upstream	60.72067193	Neutral	Background	0	0	0	0	0	0	0	0	0	0	0	0	0	0	0	0	0	0	0	0	0	0	0	0	0	0	0	0	0	0	0	0	0	0	0	0	0	0	100	0	0	0
X8875	3	272755	hAT	Downstream	64.63745044	Neutral	Background	0	0	0	0	0	0	0	0	0	0	0	0	0	0	0	0	0	0	0	0	0	0	0	0	0	0	0	0	0	0	0	0	0	0	0	0	0	100	100	0	0	0
X8924	3	2832128	hAT	Upstream	62.13694553	Divergent	Background	100	100	0	100	0	100	0	0	0	0	0	0	0	0	100	100	0	0	0	0	0	0	100	100	0	0	0	0	0	0	0	0	0	0	0	100	0	0	0	0	0	0
X9027	3	3176490	hAT	Upstream	72.31873893	Divergent	Background	0	0	0	0	0	0	0	0	0	0	0	0	0	0	0	0	0	0	0	0	0	0	0	0	0	0	0	0	0	0	0	0	0	0	0	0	0	0	100	0	0	0
X9106	3	3415987	hAT	Downstream	23.04343724	Divergent	Background	0	100	0	0	0	100	0	0	100	0	0	0	0	0	0	0	100	100	0	0	0	0	0	0	0	0	0	0	100	100	0	100	100	0	100	100	0	0	0	0	0	0
X9109	3	3419522	hAT	Downstream	64.01562309	Neutral	Background	0	0	0	0	0	0	0	0	0	0	0	0	0	0	0	0	0	0	0	0	0	0	0	0	0	0	0	0	0	0	0	0	0	0	0	0	0	0	0	0	0	100
X9407	3	4282839	hAT	Upstream	47.37087713	Divergent	Background	0	0	0	0	0	0	0	0	0	0	0	0	0	0	0	0	0	0	0	0	0	0	0	0	0	0	0	0	0	100	0	0	0	0	0	0	0	0	0	0	0	0
X9818	3	5631319	hAT	Downstream	83.45058418	Neutral	Background	0	0	0	0	0	0	100	100	0	0	0	0	0	100	0	0	0	0	0	0	0	0	0	0	0	0	0	0	0	0	0	0	0	0	0	0	0	0	0	100	100	0
X9934	3	6044085	hAT	Upstream	52.98112872	Neutral	Background	0	0	0	0	0	0	0	0	0	0	0	0	0	0	0	0	0	0	0	0	0	0	0	0	0	0	0	0	0	0	0	0	0	0	0	0	0	0	100	0	0	0
X9965	3	6135511	hAT	Downstream	40.28647416	Divergent	Background	0	0	0	0	0	0	0	0	0	0	0	0	0	0	0	0	0	0	0	0	0	0	0	0	100	0	100	0	0	0	0	0	0	0	0	0	0	0	0	0	0	0
X10277	3	7274544	hAT	Upstream	50.43808085	Neutral	Background	0	0	0	0	0	0	0	0	0	0	100	0	0	0	0	0	0	0	0	0	0	0	0	0	0	0	0	0	0	0	0	0	0	0	0	0	0	0	0	0	0	0
X10278	3	7274466	hAT	Upstream	50.40833264	Balancing	Background	0	0	100	0	0	100	0	0	0	0	100	0	0	0	100	0	0	0	100	0	0	0	0	0	100	0	0	100	0	100	100	0	0	0	100	100	0	0	0	0	0	0
X10304	3	7408985	hAT	Upstream	81.30805618	Balancing	Background	0	0	0	0	100	0	0	100	0	0	0	0	0	0	0	0	0	0	100	0	0	100	0	0	0	0	0	0	100	0	0	0	0	0	100	0	0	0	0	100	100	100
X10398	3	7747135	hAT	Downstream	54.45181356	Neutral	Background	0	0	0	0	0	0	100	0	0	0	0	0	0	0	0	0	0	0	0	0	0	0	0	0	0	0	0	0	0	0	0	0	0	0	0	0	0	0	0	0	0	0
X10412	3	7817330	hAT	Upstream	85.86035173	Neutral	Background	0	100	100	100	100	0	0	100	0	0	0	0	0	0	0	0	0	100	0	0	0	0	0	0	0	0	0	0	0	0	0	0	0	100	0	0	0	0	0	0	0	0
X10421	3	7841593	hAT	Upstream	53.76802024	Neutral	Background	0	0	0	0	0	0	0	0	0	0	0	0	0	0	0	0	0	0	0	0	0	0	0	0	0	0	0	0	0	0	0	0	0	0	0	0	0	0	0	0	0	100
X10422	3	7841510	hAT	Upstream	53.74011537	Neutral	Background	0	0	0	0	0	0	0	0	100	100	0	0	0	0	0	0	0	0	0	0	0	0	0	0	100	100	0	100	0	0	0	0	0	0	0	0	0	0	100	0	0	100
X10548	3	8334655	hAT	Downstream	46.77606225	Neutral	Background	0	0	0	0	0	0	0	0	0	0	0	0	0	0	0	0	0	0	0	0	0	0	0	0	0	0	100	0	0	0	0	0	0	0	0	0	0	0	0	0	0	0
X10549	3	8334568	hAT	Downstream	46.80811895	Neutral	Background	0	0	0	0	0	0	0	0	0	0	0	0	0	0	0	0	0	0	0	0	0	0	0	0	0	0	0	0	0	0	0	0	0	0	0	0	0	0	100	0	0	0
X10622	3	8665825	hAT	Downstream	68.31544481	Neutral	Background	0	0	0	0	0	0	0	0	0	0	0	0	0	0	0	0	0	0	0	0	0	0	0	0	0	0	0	0	0	0	0	0	0	0	0	0	0	0	0	100	100	0
X10689	3	8916025	hAT	Upstream	50.04997502	Divergent	Background	100	0	0	100	100	100	0	100	0	0	0	0	0	0	100	100	0	0	0	100	0	100	100	0	0	0	0	0	0	0	100	100	0	0	100	0	0	100	100	0	0	0
X10690	3	8915899	hAT	Upstream	50.0799361	Balancing	Background	0	0	0	0	0	0	0	100	0	0	0	0	0	0	0	0	0	0	0	0	0	0	0	0	0	0	0	0	0	0	0	0	0	0	0	0	0	0	0	0	0	0
X10875	3	971739	hAT	Downstream	58.15496539	Neutral	Background	0	0	0	0	0	0	0	0	0	0	0	0	0	0	0	0	0	0	0	0	0	0	0	0	0	0	0	0	0	0	0	0	0	0	0	100	0	0	0	0	0	0
X10898	3	988778	hAT	Upstream	77.96794213	Neutral	Background	0	0	0	0	0	0	0	0	0	0	0	0	0	0	0	0	0	0	0	100	0	0	0	0	0	0	0	0	0	0	0	100	0	0	0	0	0	0	100	0	0	0
X10988	4	1060215	hAT	Downstream	43.41658669	Neutral	Background	0	0	0	0	100	0	0	0	0	0	100	0	0	0	0	0	100	0	100	0	100	0	0	0	100	100	100	100	0	100	100	0	100	0	0	0	100	100	0	0	0	0
X11254	4	13700077	hAT	Upstream	37.12142239	Neutral	Background	0	0	0	0	0	0	0	0	100	100	0	0	0	0	0	0	0	0	0	100	0	0	0	0	100	100	100	100	100	0	0	0	0	0	0	0	0	0	0	0	0	0
X11256	4	13701141	hAT	Upstream	19.41648784	Neutral	Background	100	0	0	0	0	0	0	0	0	0	0	0	0	0	0	100	100	0	0	0	0	0	0	0	0	0	0	0	0	0	0	0	0	0	0	0	0	0	0	0	0	0
X11257	4	13714268	hAT	Downstream	25.69046516	Neutral	Background	0	0	0	0	0	0	0	0	0	0	0	0	0	0	0	0	0	0	0	0	0	0	0	0	0	0	0	0	0	0	0	0	0	0	100	0	0	0	0	0	0	0
X11326	4	14219432	hAT	Downstream	50.68530359	Balancing	Background	0	0	100	0	0	0	100	0	0	0	0	0	0	0	0	0	0	0	0	0	0	0	0	0	0	0	0	0	0	0	0	0	0	0	0	0	0	100	0	0	0	0
X11379	4	14507615	hAT	Downstream	54.90901565	Neutral	Background	0	0	0	0	0	0	0	0	0	0	0	0	0	0	0	0	0	0	0	0	0	0	0	0	0	100	0	0	0	0	0	0	0	0	0	0	0	0	0	0	0	0
X11536	4	15118220	hAT	Upstream	61.76568627	Neutral	Background	0	0	0	0	0	0	0	0	0	0	0	0	0	0	0	0	0	0	0	0	0	0	0	0	0	0	0	0	0	0	0	0	0	0	0	0	0	0	0	0	0	0
X11966	4	16871992	hAT	Upstream	67.48333128	Neutral	Background	0	0	0	0	0	0	100	0	0	0	0	0	100	0	0	0	0	0	0	0	0	0	0	0	0	0	0	0	0	0	0	0	0	100	0	0	0	0	0	0	0	0
X12088	4	17415441	hAT	Downstream	71.61703708	Neutral	Background	0	0	100	100	0	0	100	0	0	100	0	100	100	100	100	0	0	0	100	0	100	0	0	0	100	0	0	100	0	0	100	100	100	0	0	0	0	0	0	0	0	0
X12368	4	1897015	hAT	Upstream	43.94314509	Neutral	Background	0	0	0	0	0	0	0	0	0	0	0	0	0	0	0	0	0	0	0	0	0	0	0	100	100	0	0	0	0	0	0	0	0	0	0	0	0	0	0	0	0	0
X12373	4	1898163	hAT	Upstream	54.65345369	Balancing	Background	0	0	0	0	0	0	0	0	0	0	0	0	0	0	0	0	0	0	0	0	0	0	0	100	100	0	0	0	0	0	0	0	0	0	0	0	0	0	0	0	0	0
X12632	4	20046458	hAT	Downstream	43.80639223	Divergent	Background	0	100	0	100	100	100	0	0	100	0	0	0	0	100	100	100	0	0	100	100	100	0	0	100	100	0	0	0	100	0	0	100	0	100	100	100	0	0	100	0	0	0
X12635	4	20048005	hAT	Downstream	20.174241	Divergent	Background	0	0	0	0	0	0	0	0	0	0	0	100	0	0	0	0	100	100	0	0	0	0	0	0	0	0	0	0	0	0	100	0	0	0	0	0	100	0	0	0	0	0
X13065	4	21861769	hAT	Downstream	91.23595782	Neutral	Background	0	0	0	0	0	0	0	0	0	0	0	0	0	0	0	0	0	0	0	0	0	0	0	0	0	0	0	0	100	0	0	0	0	0	0	0	0	0	0	0	0	0
X13115	4	22045439	hAT	Downstream	58.22370651	Neutral	Background	0	0	0	0	0	0	0	0	0	0	0	100	0	0	0	0	0	0	0	0	0	0	0	0	0	0	0	0	0	0	0	0	0	0	0	0	0	0	0	0	0	0
X13167	4	22273505	hAT	Downstream	31.81194744	Neutral	Background	0	0	0	0	0	0	0	0	0	0	0	0	0	0	0	0	0	0	0	0	0	0	0	0	0	0	0	0	0	0	0	0	0	0	0	0	0	0	0	0	0	100
X13168	4	22273399	hAT	Downstream	31.85906464	Neutral	Background	0	0	0	0	0	0	0	0	0	0	0	0	0	0	0	0	0	0	0	0	0	0	0	0	0	0	0	0	0	0	0	0	0	0	0	0	0	0	100	0	0	0
X13273	4	22764685	hAT	Upstream	32.81767816	Neutral	Background	0	0	0	0	0	0	0	0	0	0	0	0	0	0	0	0	0	0	0	0	0	0	0	0	0	0	0	0	0	0	0	0	0	0	0	0	0	0	100	0	0	0
X13374	4	2317671	hAT	Downstream	46.93612681	Neutral	Background	100	100	100	0	0	0	100	100	0	100	100	100	0	0	0	0	0	0	0	100	100	0	100	0	100	0	0	0	0	100	0	0	100	0	0	0	100	0	0	0	0	0
X13426	4	23286015	hAT	Upstream	87.17224329	Neutral	Background	0	0	0	0	0	0	0	0	0	0	0	0	0	0	0	0	0	0	0	0	0	0	0	0	0	0	0	0	0	0	0	0	0	0	0	0	0	0	0	100	100	0
X13740	4	579864	hAT	Downstream	43.35896678	Divergent	Background	0	0	0	0	0	0	100	100	0	100	0	100	0	0	0	0	0	0	0	100	0	0	0	0	0	100	0	100	0	0	0	0	0	0	0	0	0	0	0	0	0	0
X13784	4	6295100	hAT	Upstream	48.02082881	Neutral	Background	0	0	0	0	0	0	0	0	0	0	0	0	0	0	0	0	0	100	0	0	0	0	0	0	0	0	0	0	0	0	0	0	0	0	0	0	0	0	0	0	0	0
X13829	4	703913	hAT	Upstream	93.31130692	Neutral	Background	0	0	0	0	0	0	0	0	100	100	0	0	0	0	0	0	0	0	0	100	0	0	0	0	0	0	100	0	0	0	0	0	0	0	0	0	0	0	100	100	100	100
X13853	4	854018	hAT	Downstream	39.5347948	Neutral	Background	100	0	0	0	0	0	0	0	0	0	0	0	0	0	0	0	0	0	0	0	0	0	0	0	0	0	0	0	0	0	0	0	0	0	0	0	0	0	0	0	0	0
X13949	5	10244549	hAT	Upstream	26.32489316	Neutral	Background	0	0	0	0	0	0	0	0	0	100	0	0	0	0	0	0	0	0	100	0	0	0	0	0	0	100	0	0	0	0	0	0	0	0	0	0	0	0	0	0	0	0
X14271	5	13209253	hAT	Downstream	23.19482701	Neutral	Background	0	0	0	0	0	0	0	0	0	0	0	0	0	0	0	0	0	0	0	0	0	0	0	0	0	0	0	0	0	0	0	0	0	0	0	0	0	100	0	0	0	100
X14290	5	13324085	hAT	Upstream	38.35361782	Neutral	Background	0	0	0	0	0	0	0	0	0	0	0	0	0	0	0	0	0	0	0	0	0	0	0	0	0	0	0	100	0	0	0	0	0	0	0	0	0	0	0	0	0	0
X14291	5	13324013	hAT	Upstream	38.31448812	Neutral	Background	0	0	0	0	0	0	0	0	0	0	0	0	0	0	0	0	0	0	0	0	0	0	0	0	0	0	0	100	0	0	0	0	0	0	0	0	0	0	100	0	0	0
X14480	5	14460403	hAT	Downstream	22.89104628	Divergent	Background	0	0	0	0	0	0	0	0	0	0	0	0	0	0	0	0	0	0	0	0	0	0	0	0	0	0	0	0	0	0	0	0	0	0	0	0	0	0	0	0	0	100
X14483	5	14462907	hAT	Downstream	55.64171097	Neutral	Background	0	0	0	0	0	0	0	0	0	0	0	0	0	0	0	0	0	0	0	0	0	0	0	0	0	0	0	0	0	0	0	0	0	0	0	0	0	100	100	100	100	100
X14522	5	14709337	hAT	Upstream	9.949874371	Neutral	Background	100	0	0	100	100	0	100	0	0	0	0	0	100	0	0	100	0	0	0	0	0	0	0	0	0	0	0	0	0	0	100	0	0	0	100	0	0	100	0	0	0	0
X14535	5	14815626	hAT	Downstream	41.49698784	Neutral	Background	0	0	0	0	0	0	0	0	0	0	0	0	0	0	0	0	0	0	0	0	0	0	0	0	0	0	0	0	0	0	0	0	0	0	0	0	0	0	0	0	0	100
X14549	5	148932	hAT	Downstream	89.10106621	Neutral	Background	0	0	0	0	100	0	0	0	0	0	0	100	0	100	0	100	0	0	0	0	0	0	0	0	0	0	0	0	0	0	100	0	0	100	100	100	100	0	0	0	0	0
X14574	5	15078474	hAT	Upstream	23.17326045	Neutral	Background	0	0	100	100	0	0	0	0	0	0	0	100	0	0	0	0	100	0	0	0	0	0	100	0	0	0	0	0	0	100	100	0	0	0	100	100	100	0	0	0	0	0
X14660	5	15460056	hAT	Downstream	35.76310948	Neutral	Background	0	0	0	0	0	0	0	0	0	0	0	0	0	100	100	100	0	0	0	0	0	0	0	100	0	0	0	0	0	0	0	0	0	0	0	0	0	100	0	0	0	100
X15090	5	17053229	hAT	Downstream	66.75327707	Divergent	Background	0	0	0	0	0	0	0	0	0	0	0	0	0	0	0	0	0	0	0	0	0	0	0	0	0	0	0	0	0	0	0	0	0	0	0	0	0	0	0	100	100	0
X15136	5	17254049	hAT	Upstream	37.82856064	Divergent	Background	0	0	0	0	0	0	0	0	0	0	0	0	0	0	0	0	0	100	0	0	0	0	0	0	0	0	0	0	0	0	0	0	0	0	0	0	0	0	0	0	0	0
X15264	5	17763508	hAT	Upstream	21.26029163	Neutral	Background	0	0	0	0	0	0	0	0	0	0	0	0	0	0	0	0	0	0	0	0	0	0	0	0	0	0	0	0	0	0	0	0	0	0	0	0	0	0	100	0	0	0
X15347	5	18057382	hAT	Downstream	32.29551052	Neutral	Background	0	0	100	0	0	100	0	100	0	0	100	100	100	0	100	0	0	0	100	0	0	0	100	0	100	100	0	0	0	0	0	0	0	0	0	0	0	0	0	0	0	0
X15355	5	18098362	hAT	Downstream	41.79712909	Neutral	Background	0	0	0	0	0	0	0	0	0	0	0	0	0	100	0	0	0	0	0	0	0	0	0	0	0	0	0	0	0	0	0	0	0	0	0	0	0	0	0	0	0	0
X15356	5	18099781	hAT	Downstream	19.94993734	Neutral	Background	0	0	0	0	100	0	100	100	0	0	100	0	0	0	0	0	0	0	100	0	100	100	0	0	0	100	100	100	0	0	100	100	0	0	100	0	100	0	0	0	0	100
X15741	5	19732545	hAT	Downstream	40.44749683	Divergent	Background	0	0	0	0	0	0	0	0	0	0	0	0	0	0	0	0	0	0	0	0	0	0	0	0	0	0	0	0	0	0	0	0	0	0	0	0	0	0	0	0	0	100
X15841	5	20130751	hAT	Downstream	51.95190083	Neutral	Background	0	0	0	0	0	0	0	0	0	0	0	0	0	0	0	0	0	0	0	0	0	0	0	0	0	0	0	0	0	100	0	0	0	0	0	0	0	0	0	0	0	0
X15913	5	20436460	hAT	Upstream	22.737634	Neutral	Background	0	0	0	0	0	0	0	0	0	0	0	0	0	0	0	0	0	100	0	0	0	0	0	0	0	0	0	0	0	100	100	0	0	0	0	0	0	0	0	0	0	0
X16019	5	21034898	hAT	Downstream	55.19963768	Neutral	Background	0	0	0	0	0	0	0	0	0	0	0	0	0	0	0	0	0	0	0	0	0	0	0	0	0	0	0	0	0	0	0	0	0	0	0	0	0	100	100	0	0	0
X16119	5	2467208	hAT	Downstream	30.09983389	Neutral	Background	0	0	0	0	100	0	0	0	0	0	0	0	0	100	0	0	0	0	0	0	0	0	0	100	0	0	0	0	0	0	0	0	0	0	0	0	0	0	0	100	100	100
X16127	5	253513	hAT	Downstream	70.17121917	Divergent	Background	0	0	0	0	0	0	0	0	0	0	0	0	0	0	0	0	0	0	0	0	0	0	0	0	0	0	0	0	0	0	0	0	0	0	0	0	0	100	0	0	0	100
X16128	5	253450	hAT	Downstream	70.14983963	Neutral	Background	0	0	0	0	0	0	0	0	0	0	0	0	0	0	0	0	0	0	0	0	0	0	0	0	0	0	0	0	0	0	0	0	0	0	0	0	0	0	0	100	100	100
X16185	5	2959199	hAT	Downstream	35.4964787	Neutral	Background	0	0	0	0	0	0	0	0	0	0	0	0	0	0	0	0	0	0	0	0	0	0	0	0	0	0	0	0	0	0	0	0	0	0	0	0	0	0	100	0	0	0
X16244	5	3578962	hAT	Downstream	39.9374511	Neutral	Background	0	0	0	0	0	0	0	0	0	0	0	0	0	0	0	0	0	0	0	0	0	0	0	0	0	0	0	0	0	0	0	0	0	0	0	0	0	0	0	0	0	100
X16289	5	3986511	hAT	Upstream	66.20422947	Neutral	Background	0	0	0	0	0	0	0	100	0	0	0	0	0	0	0	0	0	0	0	0	0	0	0	0	0	0	0	0	0	0	0	0	0	0	0	0	0	0	0	0	0	0
X16572	6	10035676	hAT	Downstream	48.59012245	Divergent	Background	0	0	0	0	100	0	0	0	0	0	0	100	100	0	0	0	100	100	0	0	0	0	0	0	0	0	0	0	0	100	0	0	0	0	100	100	0	0	0	0	0	0
X16671	6	10519553	hAT	Upstream	47.02127178	Divergent	Background	0	0	0	0	0	0	0	0	0	0	0	0	0	0	0	0	0	0	0	0	0	0	0	0	0	0	0	0	0	0	0	0	0	0	0	0	0	0	0	100	100	0
X16672	6	10520139	hAT	Upstream	52.07686627	Neutral	Background	100	100	0	0	0	0	0	0	0	0	0	0	0	0	0	0	0	0	0	0	0	0	100	0	0	0	0	0	0	0	0	100	0	0	0	0	0	0	0	0	0	0
X16719	6	10681902	hAT	Upstream	43.69210455	Neutral	Background	0	100	0	100	0	100	100	100	0	0	0	100	100	0	0	0	0	0	0	0	0	0	100	0	100	100	100	0	0	100	0	100	100	100	0	0	0	0	100	100	100	100
X16971	6	12452935	hAT	Upstream	32.57299495	Neutral	Background	0	0	100	100	0	0	0	0	100	100	0	0	0	100	0	0	100	0	0	0	100	0	0	0	100	100	100	100	0	100	0	0	100	0	0	0	0	0	0	0	0	0
X17013	6	12762884	hAT	Upstream	23.06512519	Balancing	Background	0	0	0	100	0	0	100	0	0	0	0	0	0	0	0	0	0	0	0	0	0	0	0	0	100	100	0	0	0	0	100	0	0	0	0	0	0	100	0	100	100	100
X17118	6	13577316	hAT	Upstream	30.5777697	Neutral	Background	0	0	0	0	0	0	0	0	0	0	0	0	0	0	0	0	0	0	0	0	0	0	0	0	0	0	0	0	0	0	0	0	0	0	0	0	0	0	100	0	0	0
X17202	6	14514347	hAT	Downstream	26.55183609	Balancing	Background	0	0	0	0	0	0	0	0	0	0	0	0	0	0	0	0	0	0	0	0	0	0	0	0	0	0	0	0	0	0	0	0	0	0	0	0	0	0	0	100	100	0
X17265	6	1648374	hAT	Downstream	33.68976106	Divergent	Background	0	0	0	0	0	0	0	0	0	0	0	0	0	0	0	0	0	0	0	0	0	100	0	0	0	0	0	100	0	0	0	0	0	0	0	0	0	0	0	100	100	0
X17344	6	18218205	hAT	Downstream	58.1119609	Neutral	Background	0	0	0	0	0	0	0	0	0	0	0	100	0	0	0	0	0	0	0	0	0	0	0	0	0	0	0	0	0	0	0	0	0	100	0	0	0	0	100	0	0	0
X17523	6	20183280	hAT	Upstream	41.25530269	Balancing	Background	0	100	100	100	0	0	0	100	100	0	0	100	0	0	0	100	0	0	0	0	100	100	100	0	0	0	0	0	100	100	0	0	0	0	0	0	100	0	0	0	0	0
X17698	6	21430084	hAT	Upstream	64.40496875	Neutral	Background	0	0	0	0	0	0	0	0	0	0	0	0	0	0	0	0	0	0	0	0	0	0	0	0	0	0	0	0	0	0	0	0	0	0	0	0	0	100	0	0	0	0
X17699	6	21429996	hAT	Upstream	64.38167441	Neutral	Background	0	0	0	0	0	0	0	0	0	0	0	0	0	0	0	0	0	0	0	0	0	0	0	0	0	0	0	0	0	0	0	0	0	0	0	0	0	0	0	0	0	100
X17843	6	2256065	hAT	Downstream	46.59399103	Neutral	Background	0	100	100	0	100	100	0	0	0	0	0	100	100	0	0	0	100	0	0	0	0	0	100	0	0	0	0	0	0	0	100	0	0	100	0	0	0	100	0	0	0	0
X17867	6	2261546	hAT	Upstream	56.63038054	Neutral	Background	0	0	0	0	0	0	0	0	0	0	0	0	0	0	0	0	100	100	0	0	0	0	0	0	0	0	0	0	0	0	0	0	0	0	0	0	0	0	0	0	0	0
X17952	6	23137250	hAT	Upstream	57.01754116	Neutral	Background	0	0	0	0	0	0	0	0	0	0	0	0	0	0	0	0	100	0	0	0	0	0	0	0	0	0	0	0	100	0	0	0	0	0	100	100	0	0	100	100	100	0
X17953	6	23137193	hAT	Upstream	56.9912274	Divergent	Background	0	0	0	0	0	0	0	0	0	0	0	0	0	0	0	0	100	0	0	0	0	0	0	0	0	0	0	0	100	0	0	0	0	0	100	100	0	0	100	100	100	0
X18021	6	2344441	hAT	Upstream	56.02677931	Neutral	Background	0	100	100	100	0	0	0	0	0	0	0	100	0	0	0	0	0	0	0	0	0	0	0	0	100	100	0	0	0	100	100	100	100	0	100	0	0	0	0	100	100	0
X18214	6	24156956	hAT	Upstream	38.63935817	Neutral	Background	0	0	0	0	0	0	0	0	0	0	0	0	0	0	0	0	0	0	0	0	0	0	0	0	0	0	0	0	0	0	0	0	0	0	0	0	0	0	0	0	0	100
X18329	6	24789113	hAT	Downstream	63.6788819	Neutral	Background	0	0	0	0	0	0	0	0	0	0	0	0	0	0	0	0	0	0	0	0	0	0	0	0	0	0	0	0	0	0	0	0	0	0	0	0	0	0	0	0	0	0
X18414	6	2521796	hAT	Upstream	147.6651618	Neutral	Background	0	0	0	0	0	0	0	0	0	0	0	0	0	0	0	0	0	0	0	0	0	0	0	0	0	0	0	0	0	0	0	0	0	0	0	0	0	0	0	0	0	0
X18421	6	2534726	hAT	Upstream	93.89888178	Neutral	Background	0	0	0	0	0	0	0	0	0	0	0	0	0	0	0	0	0	100	0	0	0	0	0	0	0	0	0	0	0	0	0	0	0	0	0	0	0	0	0	0	0	0
X18451	6	2690980	hAT	Upstream	6.08276253	Neutral	Background	0	0	0	0	0	100	0	0	0	0	0	0	0	100	0	0	0	0	0	0	0	0	0	100	0	0	0	0	0	0	0	0	0	0	0	0	0	0	0	0	0	0
X18802	6	3911575	hAT	Downstream	81.81075724	Neutral	Background	100	0	100	0	0	0	0	0	0	0	0	0	0	0	0	0	100	0	0	0	0	0	0	0	0	0	0	0	0	100	100	100	100	100	0	0	100	0	0	0	0	0
X18805	6	3914142	hAT	Downstream	65	Neutral	Background	0	0	0	0	0	0	100	0	0	0	0	0	0	0	0	0	0	0	0	0	0	0	0	0	0	0	0	0	0	0	0	0	0	0	0	0	0	0	0	0	0	100
X18915	6	4331735	hAT	Downstream	32.04684072	Neutral	Background	0	0	0	0	100	0	0	0	0	0	0	0	0	0	0	0	0	0	0	0	0	0	0	0	0	0	0	0	0	0	0	0	0	0	0	0	0	0	0	0	0	0
X18917	6	4337467	hAT	Downstream	59.3464405	Neutral	Background	0	0	0	0	0	0	0	0	0	0	0	0	0	0	0	0	0	0	0	0	0	0	0	0	0	0	0	0	0	0	0	0	0	0	0	0	0	100	0	0	0	0
X18920	6	4347498	hAT	Downstream	55.82114295	Neutral	Background	0	0	0	0	0	0	0	0	0	0	0	0	0	0	0	0	0	0	0	0	0	0	0	0	0	0	0	0	0	0	0	0	0	0	0	0	0	0	0	0	0	100
X18963	6	4548321	hAT	Downstream	85.65045242	Neutral	Background	0	0	0	0	0	0	0	0	0	0	0	0	0	0	0	0	0	0	0	0	0	0	0	0	0	0	0	0	0	0	0	0	0	0	0	0	0	0	0	100	100	0
X18995	6	4747178	hAT	Downstream	58.02585631	Neutral	Background	0	0	0	0	0	0	0	0	0	0	0	0	0	0	0	0	0	0	0	0	0	0	0	0	0	0	0	0	0	0	0	0	0	0	0	0	0	0	0	100	100	0
X19069	6	5009307	hAT	Upstream	42.36744033	Neutral	Background	0	0	0	0	0	100	0	0	0	0	0	0	0	0	0	100	0	0	0	0	0	0	100	0	0	0	0	0	0	0	0	0	0	0	0	0	0	100	0	100	100	100
X19085	6	5040233	hAT	Upstream	25.96150997	Neutral	Background	0	100	0	0	0	0	0	100	0	0	0	100	100	0	0	0	0	0	0	100	0	0	0	0	0	0	0	100	0	0	0	100	0	0	0	0	0	0	0	0	0	0
X19227	6	5478999	hAT	Downstream	54.82700065	Neutral	Background	0	100	0	0	100	100	0	0	0	0	100	0	0	100	0	0	0	100	100	0	100	0	0	0	0	0	0	0	100	0	0	0	0	0	0	100	0	0	0	0	0	0
X19228	6	5478843	hAT	Downstream	54.85435261	Neutral	Background	0	0	0	0	0	0	0	0	0	0	0	0	0	0	0	0	0	0	0	0	0	0	0	0	0	0	0	0	0	0	0	0	0	0	0	0	0	100	100	0	0	0
X19336	6	5704314	hAT	Downstream	39.05124838	Neutral	Background	0	0	0	0	0	0	0	100	0	0	0	0	0	0	0	0	0	0	100	100	100	100	0	0	0	0	0	0	0	0	0	0	0	0	0	0	0	0	0	0	0	0
X19337	6	5704287	hAT	Downstream	39.01281841	Neutral	Background	0	0	0	0	0	0	0	0	0	0	0	0	0	0	0	0	0	0	0	0	0	0	0	0	0	0	0	0	0	0	0	0	0	0	0	0	0	0	0	0	0	0
X19483	6	6122808	hAT	Downstream	56.44466317	Divergent	Background	0	0	0	0	0	0	0	0	0	0	0	0	0	0	0	0	0	0	0	0	0	0	0	0	0	0	0	0	0	0	0	0	0	0	0	0	0	0	0	0	0	0
X19575	6	6435796	hAT	Downstream	56.14267539	Neutral	Background	0	0	0	0	0	0	0	0	0	0	0	0	0	0	0	0	0	0	0	0	0	0	0	0	0	0	0	0	0	0	0	0	0	0	0	0	0	0	0	0	0	0
X19576	6	6436474	hAT	Downstream	51.2445119	Neutral	Background	0	0	0	0	0	0	0	0	0	0	0	0	0	0	0	0	0	0	0	0	0	0	0	0	0	0	0	0	0	0	0	0	0	0	0	0	0	0	100	0	0	100
X19673	6	6869940	hAT	Downstream	38.53569774	Neutral	Background	0	0	0	0	0	0	0	0	0	0	0	0	0	0	0	0	0	0	0	0	0	0	0	0	0	0	0	0	0	0	0	0	0	0	0	0	0	0	100	0	0	0
X19680	6	6900686	hAT	Downstream	94.77868959	Neutral	Background	0	0	0	0	0	0	0	100	0	0	0	0	0	0	0	0	0	0	0	0	0	0	0	0	0	0	0	0	0	0	0	0	0	0	0	0	0	0	0	0	0	0
X19681	6	6900555	hAT	Downstream	94.76286192	Balancing	Background	0	0	100	0	0	0	0	0	0	0	0	100	0	0	0	0	0	100	0	0	0	0	0	0	0	0	0	0	0	100	0	100	0	0	0	0	100	0	0	0	0	0
X19706	6	6978891	hAT	Upstream	41.35214626	Divergent	Background	0	0	0	0	0	0	0	0	0	0	0	0	0	0	0	0	0	0	0	0	0	0	0	0	0	0	0	0	0	0	0	0	0	0	0	0	0	0	0	0	0	100
X19725	6	7048552	hAT	Downstream	60.65476074	Neutral	Background	0	0	0	0	0	0	0	100	0	0	0	100	100	0	0	0	100	0	0	100	0	0	0	0	0	0	0	0	0	0	100	0	100	100	0	0	100	0	100	0	0	0
X19744	6	7132930	hAT	Downstream	54.61684722	Divergent	Background	0	0	0	0	0	0	0	0	0	0	0	0	0	0	0	0	0	0	0	0	0	0	0	0	100	0	0	0	0	0	0	0	0	0	0	0	0	0	0	0	0	0
X19790	6	734314	hAT	Upstream	55.56077753	Divergent	Background	100	100	100	0	0	0	0	0	0	0	0	0	0	100	0	100	0	0	0	0	0	0	100	100	0	0	0	0	0	0	0	0	0	0	0	0	0	0	0	0	0	0
X20028	6	8239938	hAT	Upstream	86.19744776	Neutral	Background	0	0	0	100	0	0	0	0	100	0	0	0	100	0	0	0	0	100	100	100	100	0	0	0	0	0	0	0	0	0	100	0	100	100	0	0	100	0	0	0	0	0
X20035	6	8265761	hAT	Upstream	70.60453243	Divergent	Background	0	0	0	0	0	0	0	0	0	0	0	0	0	0	0	0	0	0	0	0	0	0	0	0	0	0	100	0	0	0	0	0	0	0	0	0	0	0	0	0	0	0
X20047	6	8308986	hAT	Downstream	88.15894736	Neutral	Background	0	0	0	0	0	0	0	0	0	0	0	0	0	0	0	0	0	0	0	0	0	0	0	0	0	0	0	0	0	0	0	0	0	0	0	0	0	0	0	0	0	100
X20167	6	8744225	hAT	Downstream	27.18455444	Neutral	Background	0	0	0	0	0	0	100	0	0	0	0	0	0	0	0	100	100	0	100	100	100	0	0	100	100	0	0	0	0	0	0	0	0	0	0	0	0	0	0	0	0	0
X20190	6	8853863	hAT	Downstream	29.52964612	Neutral	Background	0	0	0	0	0	0	0	0	0	0	0	0	0	0	0	0	0	0	0	0	0	0	0	0	0	0	0	0	0	0	0	0	0	0	0	0	0	100	0	100	100	0
X20191	6	8853805	hAT	Downstream	29.58039892	Neutral	Background	0	0	100	0	0	0	0	0	100	0	0	0	100	0	0	0	0	0	0	0	0	0	0	0	100	0	0	0	0	0	0	0	0	0	100	0	0	0	0	100	100	0
X20342	6	954000	hAT	Downstream	53.02829433	Neutral	Background	0	0	0	0	0	0	0	0	0	0	0	0	0	0	0	0	0	0	0	0	0	0	0	0	0	0	0	0	0	0	0	0	0	0	0	0	0	100	0	0	0	0
X20501	7	10332675	hAT	Downstream	46.49731175	Neutral	Background	0	0	0	0	0	0	0	0	0	0	0	0	0	0	0	0	0	0	0	0	0	0	0	0	0	0	0	0	0	0	0	0	0	0	0	0	0	100	100	100	100	0
X20560	7	10656756	hAT	Upstream	25.94224354	Divergent	Background	0	0	0	0	0	0	0	0	0	0	0	0	0	0	0	0	100	100	0	0	0	0	0	0	0	0	0	0	0	0	0	0	0	0	0	0	0	0	0	0	0	0
X20693	7	11420613	hAT	Downstream	39.6484552	Neutral	Background	0	0	100	0	0	0	0	0	0	100	0	0	0	0	0	0	0	0	0	0	0	0	0	0	0	0	0	0	0	100	0	0	0	0	0	0	0	0	0	0	0	0
X20722	7	11544574	hAT	Downstream	61.04916052	Neutral	Background	100	100	100	100	100	0	0	0	0	0	0	100	100	0	100	100	0	100	0	0	0	0	0	0	100	0	0	0	0	0	100	100	100	0	0	0	0	0	0	0	0	0
X20985	7	12915714	hAT	Downstream	35.08560959	Neutral	Background	0	0	0	0	0	0	0	0	0	0	0	0	0	0	0	0	0	0	0	0	0	0	0	0	0	0	0	0	0	0	0	0	0	0	0	0	0	0	0	0	0	100
X20986	7	12915580	hAT	Downstream	35.12833614	Neutral	Background	0	0	0	0	0	0	0	100	0	0	0	0	0	100	0	0	0	0	0	0	0	0	0	0	0	0	0	0	0	0	0	0	0	0	0	0	0	0	0	0	0	0
X21042	7	13428784	hAT	Upstream	11.18033989	Neutral	Background	0	0	0	0	0	0	0	100	0	0	0	0	0	0	0	0	0	0	0	0	0	0	0	0	0	0	0	100	0	0	0	0	0	0	0	0	0	0	0	0	0	0
X21241	7	14967436	hAT	Downstream	51.77837386	Neutral	Background	0	0	0	0	0	0	0	0	0	0	0	0	0	0	0	0	0	0	0	0	0	0	0	0	0	0	0	0	0	0	0	100	0	0	0	0	0	0	0	0	0	0
X21365	7	1802395	hAT	Upstream	118.8780888	Neutral	Background	0	100	0	100	100	100	0	0	100	100	0	100	0	0	0	0	100	100	0	0	0	0	100	100	0	100	0	0	0	100	0	0	0	0	0	0	0	0	0	0	0	0
X21874	7	22042085	hAT	Upstream	55.21775077	Neutral	Background	100	0	0	0	0	0	0	0	100	100	0	0	0	0	100	0	0	0	0	0	100	0	100	100	0	0	0	100	0	0	0	0	0	0	0	0	0	0	100	0	0	0
X21905	7	22469093	hAT	Upstream	39.12799509	Balancing	Background	0	0	0	0	0	0	0	0	0	0	0	0	0	0	0	0	0	0	0	0	0	0	0	0	0	0	100	0	0	0	0	0	0	0	0	0	0	0	0	0	0	0
X22007	7	23571480	hAT	Downstream	17.2626765	Neutral	Background	0	100	0	0	0	100	0	0	0	0	0	0	0	100	100	0	0	0	100	100	0	0	100	100	0	0	0	100	100	0	0	0	0	0	0	0	0	0	0	0	0	0
X22119	7	2533816	hAT	Downstream	47.9165942	Balancing	Background	0	0	0	0	0	0	0	0	0	0	0	0	0	0	100	0	0	0	0	0	0	0	0	0	0	0	0	0	0	0	0	0	0	0	0	0	0	0	0	0	0	0
X22268	7	3185947	hAT	Upstream	62.40993511	Divergent	Background	0	0	0	0	0	0	100	0	0	0	0	0	0	0	0	0	0	0	0	0	0	0	0	0	0	0	0	0	0	0	0	0	0	0	0	0	0	0	0	0	0	0
X22269	7	3185789	hAT	Upstream	62.38589584	Divergent	Background	0	0	0	0	0	0	0	0	0	0	0	0	0	0	0	0	0	0	0	0	0	0	0	0	0	0	0	0	0	0	0	0	0	0	0	0	0	0	0	100	100	100
X22275	7	3201899	hAT	Downstream	109.5216874	Neutral	Background	0	0	0	0	0	0	0	0	0	0	0	0	0	0	0	0	0	0	0	0	0	0	0	0	0	0	0	0	0	0	0	0	0	0	0	0	0	0	0	100	100	100
X22323	7	3337569	hAT	Upstream	23.72762104	Neutral	Background	0	0	0	100	0	100	0	0	0	0	0	100	0	100	0	0	100	100	0	0	0	0	0	0	0	0	0	0	0	0	0	100	100	100	100	0	0	0	0	100	100	0
X22354	7	3395004	hAT	Upstream	115.0086953	Neutral	Background	0	0	0	0	0	0	0	0	0	0	0	0	0	0	0	0	0	0	0	0	0	0	0	0	0	0	0	0	0	100	0	0	0	0	0	0	0	0	0	0	0	0
X22356	7	3402896	hAT	Upstream	73.34848328	Divergent	Background	0	0	0	0	0	0	0	0	0	0	0	0	0	0	0	0	0	0	0	0	0	0	0	0	0	0	0	0	0	0	0	0	0	0	0	0	0	0	0	0	0	100
X22421	7	3655715	hAT	Upstream	43.37049688	Neutral	Background	0	0	0	0	100	0	0	0	0	100	0	0	0	0	0	0	0	0	100	100	0	100	0	100	0	100	0	0	100	0	0	0	0	0	0	0	0	0	0	0	0	0
X22458	7	3718090	hAT	Downstream	71.15476091	Neutral	Background	0	0	100	0	0	0	0	0	0	0	0	0	0	0	0	0	0	0	0	0	0	0	0	0	0	0	0	0	0	0	0	0	0	0	0	0	0	0	0	0	0	0
X22459	7	3721987	hAT	Downstream	94.40868604	Neutral	Background	0	0	0	0	0	0	0	0	0	0	0	0	0	0	0	0	0	0	0	0	0	0	0	0	0	0	0	0	0	0	0	0	0	0	0	0	0	0	0	0	0	100
X22461	7	3724915	hAT	Downstream	109.0183471	Neutral	Background	0	0	0	0	0	0	100	0	0	0	0	0	0	0	0	0	0	0	0	0	0	0	0	0	0	0	0	0	0	0	0	0	0	0	0	0	0	0	0	0	0	0
X22532	7	4025689	hAT	Downstream	48.34252786	Neutral	Background	0	0	0	0	0	0	0	0	0	0	0	0	0	0	0	0	0	0	0	0	0	0	0	0	0	0	0	0	0	0	0	0	0	0	0	0	0	0	0	100	100	100
X22591	7	419390	hAT	Downstream	88.85943957	Divergent	Background	0	0	0	0	0	0	0	0	0	0	0	0	0	0	0	0	0	0	0	0	0	0	0	0	0	0	0	0	0	0	0	0	0	0	0	0	0	0	0	100	100	0
X22606	7	423844	hAT	Downstream	110.6706827	Neutral	Background	0	0	0	0	0	0	0	0	0	0	0	0	0	0	0	0	0	0	100	100	0	0	0	0	0	0	0	0	0	0	0	0	0	0	0	0	0	0	0	0	0	0
X22607	7	423733	hAT	Downstream	110.6842356	Neutral	Background	0	0	0	0	0	0	0	0	0	100	0	0	0	0	0	0	0	0	0	0	0	0	0	0	0	0	0	0	0	0	0	0	0	0	0	0	0	0	0	0	0	0
X22923	7	5518689	hAT	Upstream	63.94528911	Neutral	Background	0	0	0	0	0	0	0	0	0	0	0	0	0	0	0	0	0	0	0	0	0	0	0	0	0	0	0	0	0	0	0	0	0	0	100	0	0	0	0	0	0	0
X22977	7	5636301	hAT	Upstream	55.18151865	Neutral	Background	0	0	0	0	0	0	0	0	100	0	0	0	0	0	0	0	0	0	0	0	0	0	0	0	0	0	0	0	0	0	0	0	0	0	0	0	0	0	0	0	0	0
X22983	7	5653075	hAT	Upstream	40.21193853	Neutral	Background	0	0	0	0	0	0	0	0	0	0	0	0	0	0	0	0	0	0	0	0	0	0	0	0	0	0	0	0	0	0	0	0	0	0	0	0	0	0	100	0	0	0
X23010	7	5725528	hAT	Upstream	43.33589736	Neutral	Background	0	0	0	0	0	0	0	0	0	100	0	0	0	0	100	0	100	100	100	100	0	0	0	0	100	0	0	0	0	100	100	0	0	100	0	0	100	0	0	0	0	0
X23100	7	60641	hAT	Downstream	84.30302486	Neutral	Background	100	0	0	0	0	0	0	0	0	0	0	0	0	0	100	0	0	0	0	0	0	0	100	0	0	0	0	0	0	0	0	0	0	0	0	0	0	0	0	0	0	0
X23131	7	6202503	hAT	Upstream	28.56571371	Neutral	Background	0	0	0	0	0	0	0	100	0	0	0	0	0	0	0	0	100	0	0	0	0	0	0	0	0	0	0	0	0	0	0	100	0	0	0	0	0	0	0	0	0	0
X23157	7	63630	hAT	Downstream	65.23036103	Neutral	Background	0	0	0	0	0	0	0	0	0	0	0	0	0	0	0	0	0	0	0	0	0	0	0	0	0	0	0	0	0	0	0	0	0	0	0	0	0	0	0	0	0	100
X23384	7	7237292	hAT	Upstream	123.4260912	Neutral	Background	100	100	0	0	0	0	0	0	0	100	100	0	100	0	0	0	0	100	0	100	100	100	0	0	0	100	0	100	0	0	0	0	0	0	0	0	100	0	100	0	0	100
X23425	7	7386472	hAT	Upstream	115.2822623	Balancing	Background	0	0	100	0	0	0	0	0	0	100	0	0	0	0	0	100	100	0	100	100	0	0	0	0	100	100	100	0	0	0	0	0	0	100	100	100	100	0	0	0	0	100
X23428	7	7390025	hAT	Upstream	129.7959938	Divergent	Background	0	0	100	0	100	0	0	0	100	100	0	0	0	0	100	0	100	100	100	100	100	0	0	0	100	100	100	0	100	0	100	0	0	0	0	0	100	0	0	0	0	0
X23717	7	8589304	hAT	Downstream	32.07802986	Balancing	Background	0	0	0	0	0	0	100	0	0	0	0	0	0	0	0	0	0	0	0	0	0	0	0	0	0	0	0	0	0	0	0	0	0	0	0	0	0	100	100	0	0	0
X23861	7	9401109	hAT	Upstream	24.24871131	Neutral	Background	0	0	0	0	0	0	0	0	0	0	0	0	0	0	0	0	0	0	0	0	0	0	0	0	100	0	0	0	100	0	0	0	0	0	0	0	0	0	0	0	0	0
X23865	7	9404600	hAT	Upstream	62.72957835	Neutral	Background	0	100	0	0	0	0	0	0	0	0	0	0	0	0	0	0	0	0	0	0	0	0	0	0	0	0	0	0	0	0	0	0	0	0	0	0	0	0	0	0	0	0
X23947	7	9663624	hAT	Upstream	70.32780389	Neutral	Background	0	0	0	0	0	0	0	0	0	0	0	0	0	0	0	0	0	0	100	100	100	100	0	0	0	0	0	0	100	0	0	0	0	0	0	0	0	0	0	100	100	0
X23952	7	970785	hAT	Upstream	40.63249931	Divergent	Background	0	0	0	0	0	0	0	0	0	0	0	0	0	0	0	0	0	0	0	0	0	0	0	0	0	0	0	0	0	0	0	0	0	0	0	0	0	100	0	0	0	0
X24165	8	12644415	hAT	Downstream	38.80721582	Neutral	Background	0	0	100	0	0	0	0	0	0	0	0	0	0	0	0	0	0	0	0	0	0	0	0	0	0	0	0	0	0	0	0	0	0	0	0	0	0	0	0	0	0	0
X24180	8	1282890	hAT	Downstream	40.54626987	Neutral	Background	0	100	0	0	0	100	100	0	0	0	0	100	0	0	0	0	0	0	0	0	0	0	0	0	0	0	0	0	0	0	0	0	0	0	0	100	0	0	0	0	0	0
X24258	8	13432778	hAT	Downstream	42.61455151	Neutral	Background	0	0	0	0	0	0	0	0	100	0	100	0	0	0	100	100	0	0	100	100	0	0	0	100	0	0	0	100	0	0	0	0	0	0	0	0	0	0	0	0	0	0
X24266	8	134864	hAT	Downstream	27.05549852	Balancing	Background	0	0	0	100	0	0	0	0	0	0	0	0	0	0	0	0	100	0	0	0	0	0	0	0	0	0	0	0	0	100	0	0	0	0	0	0	0	0	0	0	0	0
X24284	8	13518864	hAT	Upstream	50.30904491	Neutral	Background	0	0	0	0	0	0	0	0	0	0	0	0	0	0	0	0	0	0	0	0	0	0	0	0	0	0	0	0	0	0	0	0	0	0	0	0	0	0	0	100	100	0
X24296	8	13554921	hAT	Downstream	88.10788841	Neutral	Background	0	0	0	0	0	0	0	0	0	0	0	0	0	0	100	0	0	0	0	0	0	0	0	0	0	0	0	0	0	0	0	0	0	0	100	0	0	0	0	0	0	0
X24310	8	13614070	hAT	Downstream	36.05551275	Balancing	Background	0	0	0	0	0	0	0	100	0	0	0	0	0	0	0	0	0	0	0	0	0	0	0	0	100	100	0	0	0	0	0	0	0	0	0	0	0	0	0	100	100	0
X24356	8	13988403	hAT	Downstream	42.62628297	Neutral	Background	0	100	0	0	0	0	0	0	0	0	100	0	0	0	0	0	0	0	0	0	0	0	100	100	0	0	0	0	0	0	0	100	100	0	0	0	0	0	0	0	0	0
X24543	8	15201518	hAT	Downstream	37.26929031	Neutral	Background	0	0	0	0	0	0	0	0	0	0	0	0	0	0	0	0	0	0	0	0	0	0	0	0	0	0	0	0	0	0	0	0	0	0	0	0	0	0	0	0	0	100
X24561	8	15274076	hAT	Upstream	58.55766389	Neutral	Background	0	0	0	100	100	0	0	100	0	0	0	0	100	0	0	0	0	0	0	0	0	0	0	0	0	0	0	0	0	0	0	0	0	100	0	0	100	0	0	0	0	0
X24811	8	16834890	hAT	Downstream	54.79051013	Neutral	Background	0	0	0	0	0	100	0	0	0	0	0	0	0	0	0	0	0	0	0	0	0	0	0	0	0	0	0	0	0	0	0	0	0	0	100	0	0	0	0	0	0	0
X24886	8	17131391	hAT	Upstream	68.83313156	Neutral	Background	0	0	0	0	0	0	0	0	0	0	0	0	0	0	0	0	0	0	0	0	0	0	0	0	0	0	0	0	0	0	0	0	0	0	0	0	0	0	0	0	0	100
X24909	8	17222984	hAT	Downstream	37.94733192	Neutral	Background	0	0	0	0	100	0	0	0	0	0	0	0	0	100	100	0	0	0	0	100	0	0	0	0	0	0	0	0	0	0	0	0	0	100	0	0	0	0	0	0	0	0
X24929	8	17358034	hAT	Upstream	43.58898944	Neutral	Background	0	0	0	0	0	0	0	0	0	0	0	0	0	0	0	0	0	0	0	0	0	0	0	0	0	0	0	0	0	0	0	0	0	0	0	0	0	0	0	100	100	0
X24930	8	17358744	hAT	Upstream	35.62302626	Neutral	Background	0	0	0	0	100	100	0	100	100	0	0	0	100	100	0	0	0	0	0	0	0	100	100	100	100	100	0	100	0	0	100	100	0	100	0	100	0	0	0	0	0	0
X24968	8	17554109	hAT	Upstream	54.77225575	Balancing	Background	0	0	0	100	0	0	0	100	0	0	0	0	0	100	0	0	0	100	0	0	0	0	0	0	0	100	0	0	0	0	0	0	0	0	0	0	0	0	0	0	0	0
X25044	8	17895900	hAT	Upstream	40.13726448	Balancing	Background	0	0	0	0	0	0	100	0	0	0	0	0	0	0	0	0	0	0	0	0	0	0	0	0	0	0	0	0	0	0	0	0	0	0	0	0	0	0	0	0	0	0
X25150	8	18429199	hAT	Downstream	75.51820972	Balancing	Background	0	0	0	0	0	0	0	0	0	0	0	0	0	0	0	0	0	0	0	0	0	0	0	0	0	0	0	0	0	0	0	0	0	0	0	0	0	0	100	0	0	0
X25217	8	18723449	hAT	Upstream	39.24283374	Neutral	Background	0	0	0	0	0	0	0	0	0	0	0	0	0	0	0	0	0	0	0	0	0	0	0	0	0	0	0	0	0	0	0	0	0	0	0	0	0	0	0	100	100	0
X25220	8	18729163	hAT	Upstream	85.21736912	Neutral	Background	0	0	0	0	0	0	0	0	0	0	0	0	0	0	0	0	0	0	0	0	0	0	0	0	0	0	0	0	0	0	0	0	0	0	0	0	0	0	100	0	0	0
X25221	8	18729417	hAT	Upstream	85.9651092	Neutral	Background	0	0	0	0	0	0	0	0	0	0	0	0	0	0	0	0	0	0	0	0	0	0	0	0	0	0	0	0	100	0	0	0	0	0	0	0	0	0	0	0	0	0
X25367	8	19485118	hAT	Upstream	77.09085549	Neutral	Background	0	0	0	0	0	0	0	100	0	0	0	0	0	0	0	0	0	0	0	0	100	0	0	0	0	100	0	100	0	0	0	0	0	0	0	0	0	100	0	0	0	100
X25385	8	19543149	hAT	Downstream	54.79963504	Neutral	Background	0	0	0	0	0	0	0	0	0	0	0	0	0	0	0	100	0	0	0	0	0	0	0	0	0	0	0	0	0	0	0	0	0	0	0	0	0	0	0	0	0	0
X25538	8	20212055	hAT	Downstream	35.80502758	Neutral	Background	0	0	0	0	100	100	0	100	0	100	100	0	0	0	100	0	0	100	0	0	100	100	0	0	0	100	0	100	100	0	0	0	0	0	0	0	100	0	0	0	0	0
X25553	8	20247845	hAT	Upstream	60.23288139	Balancing	Background	0	0	0	0	0	100	0	0	0	0	0	0	0	0	0	0	0	0	0	0	0	0	0	0	0	0	0	0	0	0	0	0	0	0	0	0	0	0	0	0	0	0
X25565	8	20288513	hAT	Upstream	26.36285265	Neutral	Background	0	0	0	0	0	0	0	0	0	0	0	0	0	0	0	0	0	0	0	0	0	0	0	0	0	0	100	0	0	0	0	0	0	0	0	0	0	0	0	0	0	0
X25617	8	20512550	hAT	Downstream	25.23885893	Neutral	Background	100	100	0	100	0	0	0	0	0	0	100	0	0	0	0	0	100	0	100	100	100	100	0	0	0	100	0	0	0	0	0	0	0	100	100	0	0	0	0	0	0	0
X25764	8	21016831	hAT	Downstream	52.3736575	Balancing	Background	0	0	0	0	0	0	0	0	0	0	0	0	0	0	0	0	0	0	100	100	0	0	0	0	0	0	0	0	0	0	0	0	0	0	0	0	0	0	0	0	0	0
X25818	8	21204700	hAT	Upstream	44.48595284	Neutral	Background	0	100	0	0	0	0	100	0	0	0	0	0	0	0	0	0	0	0	0	0	0	0	0	100	0	100	100	0	0	0	0	0	0	0	0	0	0	0	100	0	0	100
X25819	8	21204671	hAT	Upstream	44.51965858	Neutral	Background	0	100	0	0	0	0	100	0	0	0	0	0	0	0	0	0	0	0	0	0	0	0	0	100	0	100	100	0	0	0	0	0	0	0	0	0	0	0	100	0	0	100
X26026	8	21968436	hAT	Upstream	34.87119155	Neutral	Background	0	0	0	0	0	0	0	0	0	0	0	0	0	0	0	0	0	0	0	0	0	0	0	0	0	0	0	0	0	0	0	0	0	0	0	0	0	100	0	0	0	0
X26027	8	21969355	hAT	Upstream	44.65422712	Balancing	Background	0	0	0	0	0	0	0	0	0	0	0	0	0	0	0	0	0	0	0	0	0	0	0	0	0	0	0	0	0	100	0	0	0	0	0	0	0	0	100	100	100	0
X26143	8	22645087	hAT	Downstream	76.94803441	Neutral	Background	0	0	0	100	0	0	100	0	0	0	0	0	0	0	0	0	0	0	0	0	0	0	0	0	0	0	0	0	0	0	0	0	0	0	0	0	0	0	0	0	0	100
X26390	8	4226291	hAT	Downstream	22.89104628	Balancing	Background	0	0	0	100	100	0	0	100	0	0	100	0	0	0	0	0	0	100	100	0	0	100	0	0	0	0	100	0	0	100	0	0	0	0	0	100	100	0	0	0	0	100
X26413	8	4797220	hAT	Upstream	64.94613152	Divergent	Background	0	0	0	0	0	0	0	0	100	0	0	100	100	0	0	0	0	0	0	0	100	0	0	0	0	0	0	0	0	0	100	0	0	0	0	0	0	0	0	0	0	0
X26525	8	6599771	hAT	Upstream	56.81549085	Balancing	Background	100	0	0	0	0	0	0	0	100	100	0	0	100	100	0	100	0	0	0	100	0	0	100	100	0	0	0	0	0	0	0	0	0	0	100	0	0	0	0	0	0	0
X25	1	10082528	Helitron	Downstream	33.52610923	Balancing	Background	0	0	0	0	0	0	0	0	0	0	0	100	100	0	0	0	0	0	0	0	0	0	0	0	0	0	0	0	0	100	100	100	100	0	0	0	100	0	0	0	0	0
X107	1	10514831	Helitron	Upstream	24.0208243	Neutral	Background	0	0	0	0	0	0	0	0	0	0	0	0	0	0	0	0	0	100	0	0	0	0	0	0	0	0	0	0	0	0	0	100	0	0	0	0	0	0	100	0	0	0
X116	1	1056907	Helitron	Upstream	46.75467891	Neutral	Background	0	0	0	0	0	0	0	0	0	0	0	0	0	0	0	0	0	0	0	0	0	0	0	0	0	0	0	0	0	0	0	0	0	0	0	0	0	100	0	0	0	0
X156	1	10900950	Helitron	Downstream	47.67598976	Neutral	Background	0	100	0	0	0	0	0	0	0	0	0	0	0	100	100	100	0	100	0	0	0	0	0	0	0	0	0	0	0	100	0	0	0	0	0	0	0	0	100	100	100	100
X160	1	10948087	Helitron	Downstream	78.53024895	Neutral	Background	0	0	0	0	0	0	0	0	0	100	0	100	100	0	0	0	0	0	0	100	0	100	0	0	0	0	0	100	100	0	0	0	0	100	0	0	0	0	0	0	0	0
X275	1	11540035	Helitron	Upstream	19.5192213	Neutral	Background	0	0	0	0	0	0	0	0	0	0	0	0	0	0	0	0	0	0	0	0	0	0	0	0	0	0	0	0	0	0	0	0	0	0	0	0	0	0	100	0	0	0
X296	1	11625111	Helitron	Downstream	68.43975453	Balancing	Background	0	0	0	100	0	0	0	100	0	0	0	0	0	0	0	0	0	100	0	0	0	0	0	0	0	0	0	0	0	0	100	100	0	0	0	100	0	0	0	0	0	0
X297	1	11628861	Helitron	Downstream	29.13760457	Neutral	Background	0	0	0	0	0	0	0	0	0	0	0	0	0	0	0	0	0	0	0	0	0	0	0	0	0	0	0	0	0	0	0	0	0	0	0	0	0	100	0	0	0	0
X319	1	11685065	Helitron	Downstream	21.81742423	Neutral	Background	0	0	0	0	0	0	0	0	0	0	0	0	0	0	0	0	0	0	0	0	0	0	0	0	0	0	0	0	0	0	0	0	0	0	0	0	0	0	0	100	100	0
X408	1	11994886	Helitron	Downstream	48.27007354	Neutral	Background	0	0	0	0	0	0	0	0	0	0	0	0	0	0	0	0	0	0	0	0	0	0	0	0	0	0	0	0	0	0	0	0	0	0	0	0	0	0	0	100	100	0
X426	1	12023974	Helitron	Upstream	38.301436	Neutral	Background	100	100	0	0	0	0	100	0	100	0	100	0	0	0	100	100	0	0	100	100	100	0	0	0	100	0	0	100	100	0	0	0	0	0	0	100	0	0	0	0	0	0
X518	1	12364612	Helitron	Upstream	25.55386468	Balancing	Background	0	0	0	0	0	0	100	0	100	0	0	0	0	0	0	0	0	0	0	0	0	0	0	0	0	0	0	0	0	0	0	0	0	0	0	0	0	0	0	0	0	0
X717	1	13202630	Helitron	Upstream	21.1896201	Neutral	Background	0	0	0	0	0	0	0	0	0	0	0	0	0	0	0	100	0	0	0	0	0	0	0	0	0	0	0	0	0	0	0	0	0	0	0	0	0	0	0	0	0	0
X767	1	13490949	Helitron	Downstream	50.03998401	Neutral	Background	0	0	0	0	0	0	0	0	0	0	0	0	0	0	0	0	0	0	0	0	0	0	0	0	0	0	0	0	0	0	0	0	0	0	0	0	0	0	100	0	0	100
X811	1	13704021	Helitron	Downstream	72.95203904	Neutral	Background	0	0	0	0	0	0	0	0	0	0	0	0	0	0	0	0	0	0	0	0	0	0	0	0	0	0	0	0	0	0	0	0	0	0	0	0	0	0	0	0	0	0
X863	1	14101572	Helitron	Downstream	53.96295025	Neutral	Background	0	0	0	100	100	100	0	100	0	0	0	100	100	100	100	100	100	0	0	0	0	0	0	0	100	0	0	0	0	0	0	100	100	0	0	0	0	0	0	0	0	0
X917	1	14494545	Helitron	Upstream	37.30951621	Neutral	Background	0	0	0	0	0	0	0	0	0	0	0	0	0	0	0	0	0	0	0	0	0	0	0	0	0	0	0	0	0	0	0	0	0	0	0	0	0	0	100	0	0	0
X967	1	14892880	Helitron	Upstream	57.14892825	Neutral	Background	0	0	100	0	0	0	0	0	0	0	0	0	0	0	0	0	0	100	0	0	0	0	0	0	0	0	0	0	0	0	0	0	0	0	0	0	0	0	0	0	0	0
X976	1	14939668	Helitron	Downstream	70.4485628	Neutral	Background	0	0	0	0	0	0	0	0	0	0	0	0	0	0	0	0	0	0	0	0	0	0	0	0	0	0	0	0	0	0	0	0	0	0	0	0	0	0	0	0	0	100
X986	1	1511425	Helitron	Downstream	44.20407221	Neutral	Background	0	0	0	0	0	0	0	0	0	0	0	0	0	0	0	0	0	0	0	0	0	0	0	0	0	0	0	0	0	0	0	0	0	0	0	0	0	0	100	0	0	100
X1119	1	16070962	Helitron	Upstream	54.51605268	Neutral	Background	0	0	0	0	0	0	0	0	0	0	0	0	0	0	0	0	0	0	0	0	0	0	0	0	0	0	0	0	0	0	0	0	0	0	0	0	0	100	0	0	0	0
X1211	1	16693215	Helitron	Upstream	38.19685851	Neutral	Background	0	0	0	0	0	0	0	0	0	0	0	0	0	0	0	0	0	0	0	0	0	0	0	0	0	0	0	0	0	0	0	0	0	0	0	0	0	0	100	0	0	0
X1268	1	17362173	Helitron	Upstream	61.49796745	Neutral	Background	100	0	0	0	0	0	0	0	0	0	0	0	0	0	0	0	0	0	0	0	0	0	0	100	100	0	0	0	0	0	0	0	100	0	0	0	0	0	0	0	0	0
X1301	1	17727298	Helitron	Downstream	5.385164807	Neutral	Background	0	0	0	0	0	0	0	0	0	0	0	0	0	0	0	0	0	0	0	0	0	0	0	0	0	0	0	0	0	0	0	0	0	0	0	0	0	0	0	0	0	100
X1353	1	1852928	Helitron	Downstream	63.37980751	Neutral	Background	100	100	0	0	0	0	0	0	0	0	0	0	0	100	0	0	0	100	0	0	0	100	0	100	0	0	0	0	0	100	0	0	0	0	0	0	100	0	0	0	0	100
X1405	1	2030533	Helitron	Downstream	28.47806173	Neutral	Background	0	0	0	0	0	0	0	0	0	0	0	0	0	0	0	0	0	0	0	0	0	0	0	0	0	0	0	0	0	0	0	0	0	0	0	0	0	0	0	100	100	0
X1475	1	21579385	Helitron	Upstream	22.84731932	Neutral	Background	100	0	100	0	100	0	0	0	100	0	0	0	0	0	0	0	100	0	100	0	0	0	0	0	0	0	0	100	100	100	0	0	0	0	0	0	100	0	0	0	0	0
X1487	1	21644717	Helitron	Downstream	45.69463864	Neutral	Background	100	100	100	100	100	100	100	0	0	0	0	100	0	100	100	0	100	0	100	0	0	0	0	0	0	100	0	100	0	0	100	100	100	0	0	0	0	100	100	100	100	100
X1514	1	2210209	Helitron	Downstream	50.41825066	Neutral	Background	0	0	0	0	0	0	0	0	0	0	0	0	0	0	0	0	0	0	0	0	0	100	0	0	100	100	100	100	100	0	0	0	0	0	0	0	0	0	0	0	0	0
X1515	1	2211048	Helitron	Downstream	57.57603668	Neutral	Background	0	0	0	0	0	0	0	0	0	0	0	0	0	0	0	0	0	0	0	0	0	0	0	0	0	0	0	0	0	0	0	0	0	0	0	0	0	100	0	0	0	0
X1539	1	2232528	Helitron	Upstream	62.55397669	Balancing	Background	0	0	0	0	0	0	0	0	0	0	0	0	0	0	0	0	0	0	0	0	0	0	0	0	0	0	0	0	0	0	0	0	0	0	0	0	0	0	0	0	0	0
X1545	1	22433520	Helitron	Downstream	42.52058325	Balancing	Background	0	0	100	0	0	0	0	0	0	0	0	100	100	0	0	0	0	0	0	0	0	0	0	0	0	100	0	0	0	100	0	0	0	0	0	0	100	0	100	0	0	0
X1587	1	22919102	Helitron	Downstream	47.85394446	Balancing	Background	0	0	0	0	0	0	0	0	0	0	0	0	0	0	0	0	0	0	0	0	0	0	0	0	0	100	0	0	0	0	0	0	0	0	0	0	0	0	0	0	0	0
X1595	1	22923808	Helitron	Downstream	83.09031231	Balancing	Background	0	0	0	0	0	0	0	0	0	0	0	0	0	0	0	0	0	0	0	0	0	0	0	0	0	0	0	0	0	0	0	0	0	0	0	0	0	0	100	0	0	100
X1605	1	2299161	Helitron	Downstream	22.5166605	Neutral	Background	0	0	0	100	0	0	0	0	0	0	0	0	0	0	0	0	0	100	0	0	0	0	0	0	0	0	0	0	0	100	100	100	100	0	0	0	100	0	0	0	0	0
X1636	1	2322384	Helitron	Downstream	132.083307	Neutral	Background	0	0	0	0	0	0	0	0	0	0	0	0	0	0	0	0	0	0	0	0	0	0	0	0	100	100	100	0	0	0	0	0	0	0	0	0	0	0	0	0	0	100
X1637	1	2322286	Helitron	Downstream	132.094663	Neutral	Background	0	0	0	0	0	0	0	0	0	0	0	0	0	0	0	0	0	0	0	0	0	0	0	0	0	0	0	0	0	0	0	0	0	0	0	0	0	0	0	100	100	0
X1643	1	2328003	Helitron	Upstream	114.1709245	Neutral	Background	100	0	0	100	0	0	0	0	100	100	100	0	0	100	0	0	0	0	100	0	0	100	0	0	100	0	100	0	100	0	0	0	100	0	0	0	100	0	0	0	0	0
X1651	1	2337316	Helitron	Upstream	60.2245797	Neutral	Background	0	0	0	0	0	0	0	0	100	0	0	100	100	0	0	0	0	0	0	0	0	0	0	0	0	0	0	0	100	0	0	0	0	0	0	0	0	0	0	0	0	0
X1654	1	2348588	Helitron	Downstream	55.99107072	Neutral	Background	0	0	0	0	0	0	0	0	0	0	0	0	0	0	0	0	0	0	0	0	0	0	0	0	0	0	100	0	0	0	0	0	0	0	0	0	0	0	0	0	0	0
X1655	1	2348509	Helitron	Downstream	56.0178543	Neutral	Background	0	0	0	0	0	0	100	0	0	0	0	0	0	0	0	0	0	0	0	0	0	0	0	0	0	0	0	0	0	0	0	0	0	0	0	0	0	0	0	0	0	0
X1704	1	2391741	Helitron	Upstream	72.36021006	Balancing	Background	0	0	0	0	0	0	0	0	0	0	0	0	0	0	0	0	0	0	0	0	0	0	0	0	0	0	0	0	0	0	100	0	0	0	0	0	0	0	0	0	0	0
X1705	1	2391700	Helitron	Upstream	72.38093672	Neutral	Background	0	0	0	0	0	0	0	0	0	0	0	0	0	0	0	0	0	0	0	0	0	0	0	0	0	0	0	0	0	0	100	0	0	0	0	0	0	0	0	0	0	0
X1745	1	2433499	Helitron	Upstream	65.93936609	Neutral	Background	0	0	0	0	0	0	0	0	0	0	100	0	0	0	100	0	0	0	0	0	0	0	0	0	100	100	100	0	100	0	0	0	100	100	0	0	0	100	0	0	0	0
X1768	1	24424686	Helitron	Downstream	69.48381106	Neutral	Background	0	0	100	100	0	100	0	0	0	0	0	0	0	0	100	0	100	0	0	0	0	0	0	100	0	100	0	100	0	0	0	0	0	0	0	0	100	0	0	0	0	0
X1820	1	24598305	Helitron	Upstream	52.60228132	Neutral	Background	100	0	0	0	100	100	0	0	100	0	0	0	0	0	100	100	0	100	100	100	0	0	100	0	0	0	0	0	100	0	0	0	0	0	100	100	0	0	0	0	0	0
X1881	1	24890778	Helitron	Upstream	57.5934024	Balancing	Background	0	0	0	0	0	0	0	0	100	100	0	0	0	0	100	100	0	0	0	0	100	0	0	0	0	0	0	0	0	0	0	0	0	0	0	0	0	0	0	0	0	0
X1882	1	24890703	Helitron	Upstream	57.61944116	Neutral	Background	100	100	0	0	100	0	100	100	100	100	0	0	0	0	0	100	100	0	0	0	100	0	0	0	0	100	100	0	100	0	0	0	0	0	0	0	0	0	100	100	100	0
X1990	1	25801122	Helitron	Downstream	9.16515139	Balancing	Background	0	0	0	0	0	0	0	0	0	0	0	0	0	0	0	0	0	0	0	0	0	100	0	100	0	0	0	0	0	0	0	0	0	0	0	0	0	0	0	0	0	0
X2011	1	25943656	Helitron	Upstream	14.28285686	Divergent	Background	0	0	0	0	0	0	0	0	0	0	0	0	0	0	0	100	0	0	0	0	0	0	100	100	0	0	0	0	0	0	0	0	0	0	100	0	0	0	0	0	0	0
X2089	1	26270083	Helitron	Downstream	35.56683849	Neutral	Background	0	0	0	0	0	0	100	0	0	0	0	0	0	0	0	100	0	0	0	0	0	0	0	0	100	0	0	0	100	0	0	0	0	0	0	0	0	0	0	0	0	0
X2093	1	26279423	Helitron	Downstream	39.73663297	Balancing	Background	0	0	0	0	0	0	0	0	0	0	0	0	0	0	0	0	0	0	100	0	0	100	0	0	100	100	0	100	0	0	0	100	100	100	0	0	0	0	0	0	0	0
X2098	1	26288992	Helitron	Downstream	65.7267069	Balancing	Background	0	0	0	0	0	0	0	0	0	0	0	100	0	0	0	0	0	0	0	0	0	0	0	0	0	0	0	0	0	0	0	0	0	0	0	0	0	0	0	0	0	0
X2102	1	26302961	Helitron	Upstream	41.83300133	Balancing	Background	0	0	0	0	0	0	0	0	0	0	0	0	0	0	0	0	0	0	0	0	0	0	0	0	0	0	0	0	0	0	0	0	0	0	0	0	0	0	0	100	100	0
X2104	1	26305416	Helitron	Upstream	66.03786792	Neutral	Background	0	0	0	0	0	0	0	0	0	0	0	0	0	0	0	0	0	0	0	0	0	0	0	0	0	0	0	0	0	0	0	0	0	0	0	0	0	0	0	100	100	0
X2191	1	26975923	Helitron	Downstream	38.62641583	Neutral	Background	0	0	100	0	0	100	0	0	0	0	0	0	0	0	0	0	0	100	0	0	0	0	0	0	0	0	0	0	0	0	0	100	0	0	0	0	0	0	0	0	0	0
X2192	1	26975838	Helitron	Downstream	38.66522986	Neutral	Background	0	0	0	0	0	0	0	0	0	0	0	0	0	0	0	0	0	0	0	0	0	0	0	0	0	0	0	0	0	0	0	0	0	0	0	0	0	100	100	0	0	0
X2293	1	27590438	Helitron	Downstream	12	Neutral	Background	0	0	0	0	0	0	100	0	0	0	0	0	0	0	0	0	0	0	0	0	0	0	0	0	0	0	0	0	0	0	0	0	0	0	0	0	0	0	0	0	0	0
X2351	1	28041415	Helitron	Downstream	42.09513036	Neutral	Background	0	0	100	0	0	0	0	0	0	0	0	0	0	0	0	0	0	0	0	0	0	0	0	0	0	0	0	0	0	0	0	0	0	0	0	100	0	0	0	0	0	0
X2410	1	28434682	Helitron	Downstream	27.36786437	Neutral	Background	0	100	100	0	0	100	100	0	0	0	100	0	0	0	100	0	0	100	100	100	0	0	0	0	0	0	100	100	0	0	100	0	100	0	100	0	0	0	0	0	0	0
X2411	1	2843780	Helitron	Upstream	18.11077028	Neutral	Background	100	0	0	0	0	0	0	0	0	0	0	0	0	0	0	0	0	0	0	0	0	0	0	0	0	0	0	0	0	0	0	0	0	0	0	0	0	0	0	0	0	0
X2417	1	28441858	Helitron	Upstream	44.87761134	Neutral	Background	0	100	100	0	0	100	100	0	0	0	100	0	0	0	100	0	0	100	100	100	0	0	0	0	0	0	100	100	0	0	100	0	100	0	100	0	0	0	0	0	0	0
X2502	1	29036342	Helitron	Downstream	22.11334439	Balancing	Background	0	0	0	0	0	0	0	0	0	0	0	0	0	0	100	0	0	0	0	100	0	0	0	0	0	0	0	0	0	0	0	0	0	0	0	100	0	0	0	0	0	0
X2755	1	3045136	Helitron	Upstream	28.19574436	Neutral	Background	0	0	0	0	0	0	0	0	0	0	0	0	0	0	0	0	0	0	0	0	0	0	0	0	0	0	0	0	0	0	0	0	0	0	0	0	0	0	0	100	100	100
X2796	1	31027800	Helitron	Upstream	22.737634	Neutral	Background	0	0	100	100	0	100	0	0	0	0	0	100	0	0	0	100	100	100	0	0	0	100	0	0	0	0	0	0	0	0	100	0	0	0	100	100	100	0	0	0	0	100
X2922	1	3255876	Helitron	Upstream	13.37908816	Neutral	Background	0	0	0	0	0	0	0	0	0	0	0	0	0	0	0	0	0	0	0	0	0	0	0	0	0	0	0	0	0	0	0	0	0	0	0	0	0	0	0	100	100	0
X2976	1	33115788	Helitron	Upstream	71.49125821	Neutral	Background	100	100	0	100	100	100	0	0	0	0	0	0	0	0	0	100	0	0	0	0	0	0	0	100	0	0	0	0	0	100	0	0	100	0	100	100	100	0	0	0	0	0
X2984	1	3336137	Helitron	Downstream	47.57099957	Neutral	Background	0	0	0	0	0	0	0	0	0	0	100	0	0	0	0	0	0	100	100	100	0	100	0	0	0	0	0	0	0	0	0	0	0	0	0	0	0	0	0	0	0	0
X2992	1	3365705	Helitron	Downstream	45.46427169	Neutral	Background	0	100	100	100	100	0	0	0	0	0	0	0	0	0	0	0	100	100	100	100	0	100	0	0	0	0	0	0	100	0	0	100	0	0	0	0	0	0	0	0	0	0
X2993	1	3365682	Helitron	Downstream	45.49725266	Balancing	Background	0	0	0	0	0	0	0	0	0	0	0	0	0	0	0	0	100	0	0	0	0	0	0	0	0	0	0	0	0	0	0	0	0	0	0	0	0	0	0	0	0	0
X3036	1	3557639	Helitron	Downstream	61.44916598	Neutral	Background	0	100	0	100	0	0	0	0	0	0	0	0	0	100	0	100	100	0	100	0	0	0	100	100	0	100	100	0	0	0	0	0	100	0	100	100	0	0	0	0	0	0
X3051	1	3613470	Helitron	Downstream	48.71344784	Neutral	Background	0	0	0	0	0	0	0	0	0	0	0	0	0	100	0	0	0	0	0	0	0	0	0	0	0	0	0	100	0	0	0	0	0	0	0	0	0	0	0	0	0	0
X3052	1	3613393	Helitron	Downstream	48.68264578	Divergent	Background	0	0	0	0	0	0	0	0	0	0	0	0	0	0	0	0	0	0	0	0	0	0	0	0	0	0	0	0	0	0	0	0	0	0	0	0	0	100	0	0	0	0
X3106	1	3717914	Helitron	Downstream	58.13776741	Balancing	Background	0	0	0	0	0	100	0	0	0	0	0	0	0	0	0	0	0	0	0	0	0	0	0	0	0	0	0	0	0	0	0	0	0	0	0	0	0	0	0	0	0	0
X3108	1	3729175	Helitron	Upstream	86.72369918	Neutral	Background	0	0	0	0	0	0	100	100	0	0	0	0	0	0	0	0	0	0	0	0	0	0	0	0	0	0	0	0	0	0	0	0	0	0	0	0	0	0	0	0	0	0
X3109	1	3729025	Helitron	Upstream	86.74099377	Neutral	Background	0	0	0	0	0	0	0	0	0	0	0	0	0	0	0	0	0	0	0	0	0	0	0	0	0	0	0	0	0	0	0	0	0	0	0	0	0	0	0	0	0	0
X3111	1	3736131	Helitron	Downstream	93.28987083	Neutral	Background	0	0	0	0	0	0	0	0	0	0	100	0	0	0	0	0	0	0	0	0	0	100	0	0	0	0	0	100	0	0	0	0	0	0	0	0	0	0	0	0	0	0
X3122	1	3757921	Helitron	Upstream	39.10242959	Neutral	Background	0	0	0	0	0	0	0	0	0	0	0	0	0	0	0	0	0	0	0	0	0	0	0	0	0	0	0	0	0	0	0	0	0	0	0	0	0	100	0	0	0	0
X3123	1	3757781	Helitron	Upstream	39.14077158	Divergent	Background	0	0	100	0	100	0	0	0	100	0	0	0	100	0	100	0	0	0	0	0	0	100	100	0	0	0	0	0	100	100	0	100	0	0	100	0	100	0	0	0	0	100
X3393	1	4656124	Helitron	Upstream	36.02776707	Divergent	Background	0	0	0	0	0	0	0	0	0	0	0	0	0	0	0	0	0	0	0	0	0	0	0	0	0	0	0	0	0	0	0	0	0	0	0	0	0	0	100	0	0	0
X3394	1	4656079	Helitron	Upstream	35.98610843	Neutral	Background	0	0	0	0	0	0	0	0	0	0	0	0	0	0	0	0	0	0	0	0	0	0	0	0	0	0	0	0	0	0	0	0	0	0	0	0	0	0	0	0	0	0
X3454	1	4952471	Helitron	TE	0	Neutral	Background	0	0	0	100	0	0	0	0	0	0	100	100	100	0	100	0	100	100	0	0	0	0	0	100	0	0	0	0	100	100	0	100	0	0	0	0	100	0	100	0	0	0
X3461	1	4970869	Helitron	Upstream	72.35329986	Neutral	Background	0	0	0	0	0	0	0	0	0	0	0	0	0	0	0	0	0	0	0	0	0	0	0	0	0	0	0	0	0	0	0	0	0	0	0	0	0	0	0	100	100	0
X3544	1	5306643	Helitron	Downstream	96.05206921	Divergent	Background	0	0	0	0	0	0	0	0	0	0	0	0	0	0	0	0	0	0	0	0	0	0	0	0	0	0	0	0	0	0	0	0	0	0	0	0	0	0	0	0	0	0
X3561	1	5392013	Helitron	TE	0	Neutral	Background	0	100	0	0	0	0	0	0	0	0	0	0	0	0	0	0	0	100	100	100	0	0	100	100	100	0	0	0	0	0	0	0	100	0	0	0	0	0	0	0	0	0
X3564	1	5399065	Helitron	Upstream	64	Neutral	Background	100	100	100	0	0	100	0	0	0	0	0	100	100	0	100	100	100	100	100	100	0	0	100	100	100	100	0	0	100	100	0	0	0	0	100	0	0	0	0	0	0	0
X3566	1	5403194	Helitron	TE	0	Neutral	Background	0	0	0	0	0	0	0	0	0	0	0	0	0	0	100	0	0	0	0	0	0	0	0	0	0	0	0	0	0	0	0	0	0	0	0	0	0	0	0	0	0	0
X3567	1	5451145	Helitron	Upstream	46.18441296	Divergent	Background	100	0	0	0	0	0	0	0	0	0	100	0	0	100	100	100	0	0	100	100	0	0	100	0	0	0	0	0	100	0	0	0	100	0	100	0	100	100	0	100	100	0
X3599	1	5597577	Helitron	Downstream	43.23193264	Divergent	Background	100	0	0	0	100	0	100	0	0	100	100	0	0	100	100	100	0	0	0	100	0	0	0	0	0	100	100	100	0	0	100	100	0	0	0	100	0	0	100	100	100	0
X3605	1	5729140	Helitron	Downstream	27.71281292	Divergent	Background	0	100	0	0	100	100	0	0	0	0	0	0	0	0	100	0	0	0	100	100	0	100	0	100	0	0	0	0	0	0	0	0	0	0	0	0	0	100	100	0	0	0
X3606	1	5729059	Helitron	Downstream	27.65863337	Neutral	Background	0	0	0	0	0	0	0	0	0	0	0	0	0	0	0	0	0	0	0	0	0	0	0	0	0	0	0	0	0	0	0	0	0	0	0	0	0	0	0	100	100	0
X3632	1	5826627	Helitron	Upstream	35.51056181	Neutral	Background	0	0	0	0	100	100	0	0	0	100	0	0	100	0	100	0	100	0	0	0	0	0	0	100	100	100	100	0	0	100	0	0	100	100	100	100	0	0	0	0	0	0
X3633	1	5826548	Helitron	Upstream	35.55277767	Neutral	Background	0	0	0	0	0	0	0	0	0	0	0	0	0	0	0	0	0	0	0	0	0	0	0	0	0	0	0	0	0	0	0	0	0	0	0	0	0	0	0	100	100	0
X3659	1	5964557	Helitron	Downstream	73.61385739	Neutral	Background	0	0	100	100	0	0	0	0	0	0	100	100	100	100	0	100	100	100	0	0	100	0	0	100	0	0	0	0	0	0	0	100	0	100	0	0	100	100	100	100	100	0
X3704	1	6099537	Helitron	Downstream	7.937253933	Divergent	Background	0	0	0	0	0	0	0	0	0	0	0	0	0	0	0	0	0	0	0	0	0	0	0	0	0	0	0	0	0	0	0	100	0	0	0	0	0	0	0	0	0	0
X3735	1	6208791	Helitron	Downstream	37.88139385	Neutral	Background	100	0	100	100	0	100	100	100	0	0	100	0	100	0	0	0	0	100	100	0	100	100	0	0	100	0	0	0	100	0	0	0	0	0	0	0	0	0	0	0	0	0
X3892	1	6714892	Helitron	Downstream	53.46961754	Divergent	Background	100	0	0	0	100	100	0	0	0	0	0	0	0	0	100	0	0	0	0	0	0	0	0	0	0	0	0	0	0	0	0	100	0	0	100	100	0	0	0	0	0	0
X3895	1	67304	Helitron	Upstream	77.05193054	Neutral	Background	100	100	0	0	100	100	0	100	0	100	0	0	0	0	0	100	100	100	100	100	0	100	0	100	0	0	100	100	0	0	0	0	0	0	0	100	0	0	0	0	0	0
X3897	1	6736331	Helitron	Downstream	83.56434646	Neutral	Background	0	0	0	0	0	0	0	0	0	0	0	0	0	0	0	100	0	0	0	0	0	0	0	0	0	0	0	0	0	0	0	0	0	0	0	0	0	0	0	0	0	0
X3904	1	6743295	Helitron	Downstream	36.59234893	Neutral	Background	0	0	0	0	100	0	0	100	100	100	100	100	100	0	100	100	0	0	0	0	0	0	0	100	0	0	0	0	0	0	0	0	0	100	100	100	0	0	0	100	100	0
X3973	1	6893764	Helitron	TE	0	Neutral	Background	0	100	0	100	0	0	100	100	0	100	100	100	100	100	100	0	0	100	100	100	0	0	100	0	100	0	100	0	0	100	0	100	0	100	0	100	0	0	0	0	0	0
X3997	1	6966250	Helitron	Upstream	46.77606225	Neutral	Background	0	0	0	0	0	0	0	0	0	0	0	0	0	0	0	0	0	0	0	0	0	0	0	0	0	0	0	0	0	0	0	0	0	0	0	0	0	0	0	0	0	100
X3998	1	6967844	Helitron	Upstream	26.43860813	Neutral	Background	0	0	0	0	0	0	0	0	0	0	0	0	100	0	0	0	0	0	0	0	0	0	0	0	0	0	0	0	0	0	0	0	0	0	0	0	0	0	0	0	0	0
X4087	1	7217272	Helitron	Upstream	35.86084215	Neutral	Background	0	0	100	0	0	0	0	100	100	100	0	100	0	0	100	0	0	0	100	0	0	0	0	100	100	100	0	0	0	0	100	0	0	0	0	100	0	100	0	0	0	100
X4093	1	722011	Helitron	Downstream	34.0881211	Divergent	Background	0	0	0	0	0	0	0	0	0	0	0	0	0	0	0	0	0	0	0	0	0	0	0	0	0	0	0	0	0	0	0	0	0	0	0	0	0	0	0	100	100	0
X4144	1	7368363	Helitron	Downstream	41.26742056	Neutral	Background	100	100	0	0	0	0	0	100	100	0	0	0	0	0	0	0	0	0	0	0	100	0	100	100	100	0	0	0	0	0	0	100	0	0	0	0	100	0	0	0	0	0
X4148	1	7378651	Helitron	Upstream	96.75226096	Neutral	Background	0	0	0	0	0	0	0	100	0	0	0	0	0	0	0	0	0	0	0	0	0	0	0	0	0	0	0	0	0	0	0	0	0	0	0	0	0	0	0	0	0	0
X4244	1	7662698	Helitron	Upstream	78.1152994	Neutral	Background	0	100	0	0	0	100	0	0	0	0	0	100	0	0	100	0	0	0	0	0	0	0	0	100	0	0	0	0	0	100	0	0	0	0	0	100	100	0	0	0	0	0
X4249	1	7670864	Helitron	Upstream	53.34791467	Divergent	Background	0	0	0	0	0	0	0	0	0	0	0	0	0	0	0	0	0	0	0	0	0	0	0	0	0	0	0	0	0	0	0	0	100	100	0	0	0	0	0	0	0	0
X4342	1	7969448	Helitron	Upstream	30.11644069	Neutral	Background	0	0	0	0	100	0	0	0	0	0	0	0	0	0	0	0	0	0	0	0	0	0	0	0	0	0	0	0	0	0	0	0	0	0	0	0	0	0	0	100	100	0
X4343	1	7969350	Helitron	Upstream	30.06659276	Neutral	Background	0	100	0	0	0	0	100	0	0	100	0	0	0	0	100	0	0	0	0	0	0	0	0	0	0	0	0	0	0	0	0	0	0	0	0	100	0	0	0	0	0	0
X4386	1	8158015	Helitron	Upstream	44.20407221	Divergent	Background	0	100	0	0	0	0	0	0	0	0	0	0	0	100	0	0	0	0	0	0	0	0	0	0	0	0	0	0	0	0	0	0	0	0	0	0	0	0	0	100	100	100
X4401	1	826706	Helitron	Downstream	49.39635614	Neutral	Background	0	0	0	0	0	0	100	0	0	0	0	0	0	0	0	0	0	0	0	0	0	0	0	0	0	0	0	0	0	0	0	0	0	0	0	0	0	0	0	0	0	0
X4422	1	831627	Helitron	Downstream	86.22644606	Neutral	Background	100	0	0	0	0	0	0	100	0	0	100	0	0	0	0	0	0	0	0	100	0	100	0	0	100	100	0	0	0	100	0	0	0	0	0	0	0	0	0	100	100	0
X4476	1	849850	Helitron	Downstream	160.2778837	Neutral	Background	0	100	0	0	0	100	0	0	0	0	0	0	0	100	0	100	0	0	0	0	0	0	0	100	0	0	0	0	0	0	100	0	0	0	0	100	0	0	0	100	100	100
X4535	1	8716147	Helitron	Downstream	43.69210455	Neutral	Background	0	0	0	0	0	0	0	0	0	0	0	0	0	0	0	0	0	0	100	0	100	0	0	0	0	0	0	0	0	0	0	0	0	0	0	0	0	0	0	0	0	0
X4630	1	8988026	Helitron	Downstream	67.32755751	Neutral	Background	0	0	100	0	0	100	0	100	0	0	0	0	0	100	0	0	0	0	0	0	0	0	0	0	0	0	0	0	0	0	0	0	0	100	100	100	0	100	0	0	0	100
X4700	1	929409	Helitron	Downstream	34.74190553	Divergent	Background	0	0	0	0	0	0	0	0	0	0	0	0	0	0	0	0	0	0	0	0	0	0	0	0	0	0	0	0	0	0	0	0	0	0	0	0	0	0	0	100	100	0
X4844	1	9995589	Helitron	Downstream	42.93017587	Divergent	Background	0	0	0	0	0	0	0	0	0	0	0	0	0	0	0	0	0	0	0	0	0	0	0	0	0	0	0	0	0	0	0	0	0	0	0	0	0	0	0	0	0	100
X4895	2	10871338	Helitron	Downstream	53.76802024	Divergent	Background	100	0	0	0	0	100	0	0	0	0	0	0	0	0	0	0	0	0	0	0	0	0	0	0	0	0	0	0	0	0	0	0	0	0	0	0	0	0	0	0	0	0
X4913	2	113281	Helitron	TE	0	Neutral	Background	0	0	0	0	0	0	0	0	0	0	0	0	0	0	0	0	0	0	0	0	0	0	0	0	0	0	0	0	0	0	0	0	0	0	0	0	0	0	100	0	0	0
X4914	2	113212	Helitron	TE	0	Neutral	Background	0	0	0	0	0	0	0	0	100	100	0	0	0	0	0	0	0	0	0	0	100	100	0	0	0	0	0	100	0	0	0	0	0	0	0	0	0	0	0	0	0	0
X4968	2	11984735	Helitron	Downstream	44.82186966	Divergent	Background	0	0	0	0	0	0	0	0	0	0	0	0	0	0	0	0	0	0	0	0	0	0	0	0	0	100	0	0	0	0	0	0	0	0	0	0	0	0	0	0	0	0
X4969	2	11985076	Helitron	Downstream	47.38143096	Neutral	Background	0	0	100	0	0	0	0	100	0	0	0	100	0	0	0	0	0	0	0	0	100	0	100	0	0	100	100	0	0	0	0	0	0	100	0	0	100	0	0	0	0	0
X5006	2	12288374	Helitron	Upstream	32.75667871	Divergent	Background	0	0	0	0	0	0	0	0	0	0	0	0	0	0	0	0	0	0	100	0	0	0	0	100	0	0	0	0	0	0	0	0	0	0	0	100	0	0	0	0	0	0
X5038	2	12469927	Helitron	Upstream	35.52463934	Divergent	Background	0	0	100	0	0	0	0	0	0	0	0	0	0	0	0	0	0	0	0	0	0	0	0	0	0	0	0	0	0	0	0	0	0	0	0	0	0	0	0	0	0	0
X5039	2	12470557	Helitron	Upstream	27.22131518	Neutral	Background	0	0	0	100	100	0	100	0	0	100	100	0	100	0	0	100	0	100	100	100	0	0	0	0	0	0	0	100	0	0	100	0	0	0	0	0	100	100	0	100	100	0
X5058	2	12525912	Helitron	Upstream	83.19855768	Neutral	Background	0	0	0	0	0	0	0	0	0	0	0	0	0	0	0	0	0	0	0	0	0	0	0	0	0	0	0	0	0	0	0	0	0	0	0	0	0	0	0	0	0	100
X5081	2	12711122	Helitron	Downstream	56	Neutral	Background	0	100	0	100	0	100	0	0	100	0	0	0	100	100	0	100	100	0	0	0	100	0	100	0	0	0	0	100	100	100	100	100	100	100	0	0	100	0	0	0	0	0
X5137	2	1292586	Helitron	Downstream	47.04253395	Neutral	Background	0	0	0	0	0	0	0	100	0	0	0	0	0	0	0	0	0	0	0	0	0	0	0	0	0	0	0	0	0	0	0	0	0	0	0	0	0	0	0	0	0	0
X5139	2	12934467	Helitron	Upstream	64.01562309	Neutral	Background	0	0	0	0	0	0	0	0	0	0	0	0	0	0	100	0	0	0	0	0	0	100	100	100	0	0	0	0	0	0	0	0	0	0	0	0	0	0	0	0	0	0
X5209	2	1345139	Helitron	Upstream	39.87480407	Neutral	Background	0	0	0	0	0	0	0	0	0	0	0	0	0	0	0	0	0	0	0	0	0	0	0	0	0	0	0	0	0	0	0	0	0	0	0	0	0	0	100	0	0	0
X5258	2	13674811	Helitron	Downstream	58.83876273	Divergent	Background	0	100	0	0	0	100	0	0	0	0	0	0	0	0	0	0	0	0	0	0	0	0	100	100	0	0	0	0	0	0	0	0	0	0	0	0	0	0	0	0	0	0
X5279	2	13773607	Helitron	Downstream	63.23764702	Neutral	Background	0	0	0	0	0	0	0	0	0	0	0	100	100	0	0	0	0	0	0	0	0	0	0	0	0	0	0	0	0	0	0	0	100	0	0	0	0	0	0	0	0	0
X5280	2	13775817	Helitron	Downstream	53.87949517	Neutral	Background	0	0	100	0	0	0	0	0	0	0	0	0	0	0	0	0	0	0	0	0	0	0	0	0	0	0	0	0	0	0	0	100	0	0	0	0	0	0	0	0	0	0
X5287	2	13860576	Helitron	Upstream	27.09243437	Neutral	Background	0	0	0	100	0	0	0	100	0	0	0	0	0	100	100	0	0	0	0	0	0	0	100	0	0	0	0	0	0	0	0	0	0	0	0	0	0	0	0	0	0	0
X5288	2	13860468	Helitron	Upstream	27.14774392	Neutral	Background	0	0	0	0	0	0	0	0	0	0	0	0	0	0	0	0	0	0	0	0	0	0	0	0	0	0	0	0	0	0	0	0	0	0	0	0	0	0	0	0	0	100
X5393	2	14744742	Helitron	Downstream	77.64019578	Neutral	Background	0	0	0	0	100	100	0	100	0	0	0	100	100	100	0	0	0	0	100	0	0	100	0	0	0	0	0	0	0	0	0	0	0	0	0	100	0	0	0	0	0	0
X5394	2	14744684	Helitron	Downstream	77.65951326	Divergent	Background	0	0	0	0	100	100	0	100	0	0	0	100	100	100	0	0	0	0	100	0	0	100	0	0	0	0	0	0	0	0	0	0	0	0	0	100	0	0	0	0	0	0
X5425	2	14906390	Helitron	Upstream	35.88871689	Neutral	Background	0	0	0	0	100	0	0	0	0	100	0	100	100	0	0	100	0	0	100	0	0	0	0	0	100	0	0	100	0	0	0	0	0	0	100	100	100	0	0	0	0	0
X5437	2	14943589	Helitron	Downstream	104.4317959	Neutral	Background	100	0	100	0	0	0	0	0	0	0	0	0	100	100	100	100	0	0	0	0	0	0	0	0	0	0	0	0	0	0	100	100	0	0	0	0	100	0	0	0	0	0
X5441	2	14958330	Helitron	Upstream	54.44263036	Neutral	Background	0	0	0	0	0	0	0	0	0	0	0	0	0	0	0	0	0	0	0	0	0	0	0	0	0	0	0	0	0	0	0	0	0	0	0	0	0	0	0	100	100	100
X5452	2	14998908	Helitron	Upstream	73.27346041	Neutral	Background	0	100	100	0	100	0	100	100	0	0	0	0	0	100	100	100	0	0	0	100	100	0	0	0	0	0	0	0	0	0	0	0	0	0	0	100	0	0	0	100	100	100
X5490	2	1520690	Helitron	Downstream	22.91287847	Neutral	Background	0	0	0	0	0	0	0	0	0	0	0	0	0	0	0	0	100	0	0	0	0	0	0	0	0	0	0	0	0	0	0	0	0	0	0	0	0	0	0	0	0	0
X5537	2	15474518	Helitron	Downstream	100.9108517	Divergent	Background	0	0	0	0	0	0	0	0	0	0	0	0	0	0	0	0	0	0	0	0	0	0	0	0	0	0	0	0	0	0	0	0	0	0	0	0	0	0	0	0	0	0
X5540	2	15479995	Helitron	Upstream	93.27915094	Neutral	Background	0	0	0	0	0	0	100	0	0	0	0	0	0	0	0	0	0	0	0	0	0	0	0	0	0	0	0	0	0	0	0	0	0	0	0	0	0	0	0	0	0	0
X5541	2	15479962	Helitron	Upstream	93.26306879	Neutral	Background	0	0	0	0	0	0	100	0	0	0	0	0	0	0	0	0	0	0	0	0	0	0	0	0	0	0	0	0	0	0	0	0	0	0	0	0	0	0	0	0	0	0
X5551	2	15508475	Helitron	Upstream	63.55312738	Neutral	Background	0	0	0	0	0	0	0	100	0	0	0	0	0	0	100	0	0	0	0	0	100	100	0	0	0	0	0	0	100	0	0	0	0	0	100	100	0	0	0	0	0	0
X5597	2	15682612	Helitron	Downstream	62.8251542	Neutral	Background	0	0	0	0	0	0	0	0	0	0	0	0	0	0	0	0	0	0	0	0	0	0	0	0	0	0	0	0	0	0	0	0	0	0	0	0	0	0	0	100	100	0
X5668	2	15948346	Helitron	Downstream	59.62382074	Neutral	Background	0	0	0	0	0	0	0	0	0	0	0	0	0	0	0	0	0	0	0	0	0	0	0	0	0	0	0	0	0	0	0	0	0	0	0	0	100	0	0	0	0	0
X5670	2	15976069	Helitron	Downstream	47.11687596	Neutral	Background	100	0	0	0	0	0	0	0	100	100	0	0	0	100	0	0	100	100	0	0	100	100	0	0	0	100	0	0	0	100	0	100	0	100	0	0	100	100	100	0	0	0
X5671	2	15975932	Helitron	Downstream	47.08502947	Divergent	Background	0	0	0	0	0	0	0	0	0	0	0	0	0	0	0	0	0	0	0	0	0	0	0	0	0	0	0	0	0	0	0	0	0	0	0	0	0	0	0	0	0	0
X5683	2	16059132	Helitron	Upstream	58.33523806	Neutral	Background	100	0	0	0	0	100	0	100	100	100	100	0	0	0	0	0	0	0	100	100	100	100	0	0	0	0	0	0	0	0	0	0	0	0	100	100	0	100	0	0	0	0
X5684	2	16059015	Helitron	Upstream	58.30951895	Neutral	Background	100	0	0	0	0	100	0	100	0	0	0	0	0	0	0	0	0	0	0	0	0	0	0	0	0	0	0	0	0	0	0	0	0	0	100	100	0	0	0	0	0	0
X5712	2	16137024	Helitron	Upstream	35.56683849	Neutral	Background	0	0	0	0	0	0	0	0	0	0	0	0	0	0	0	0	0	0	0	0	0	0	0	0	0	0	0	0	0	0	0	0	0	0	0	0	0	0	100	0	0	0
X5716	2	16162535	Helitron	Upstream	42.64973622	Neutral	Background	0	0	0	0	0	0	0	0	0	0	0	100	0	0	0	0	0	0	0	0	0	0	0	0	0	100	0	0	0	0	0	0	100	0	0	0	0	0	0	0	0	0
X5755	2	162906	Helitron	Downstream	42.68489194	Neutral	Background	100	0	100	0	0	0	0	0	0	100	0	100	100	0	100	0	100	0	0	0	100	0	0	0	0	0	0	100	0	100	100	100	0	100	0	0	0	100	0	0	0	0
X5811	2	16478363	Helitron	Upstream	61.7170965	Neutral	Background	0	0	0	0	0	0	0	0	0	0	0	0	0	0	0	0	0	0	0	0	0	0	0	0	0	0	0	0	0	0	0	0	0	0	0	0	0	0	0	100	100	0
X5844	2	16580098	Helitron	Upstream	55.32630477	Balancing	Background	0	0	100	100	0	100	0	0	0	0	100	0	0	0	0	0	0	0	0	0	0	0	0	0	0	0	0	0	0	0	0	0	0	0	0	0	100	0	0	0	0	0
X5956	2	17176160	Helitron	Upstream	63.26926584	Neutral	Background	0	0	0	0	0	0	0	0	0	0	0	0	0	0	0	0	0	0	0	0	0	0	0	0	0	0	0	0	0	0	0	0	0	0	0	0	0	100	0	0	0	0
X5958	2	17179672	Helitron	Upstream	21.33072901	Neutral	Background	0	0	0	0	0	0	0	0	100	0	100	0	0	0	0	0	0	0	100	0	100	0	0	0	100	0	0	0	100	0	0	100	0	0	0	0	0	0	0	0	0	100
X6045	2	17513265	Helitron	Downstream	41.90465368	Divergent	Background	0	0	0	0	0	0	0	0	0	0	0	0	0	0	0	0	0	0	0	0	0	0	0	0	0	0	0	0	0	0	0	0	0	0	0	0	0	0	0	100	100	0
X6060	2	1755017	Helitron	Upstream	72.60165287	Neutral	Background	0	0	0	0	0	0	0	0	100	100	0	0	0	0	0	0	0	0	0	0	100	100	0	0	0	0	0	0	100	0	0	0	0	0	0	0	0	0	0	0	0	0
X6082	2	17610665	Helitron	Upstream	52.69724851	Neutral	Background	0	0	0	0	0	0	0	0	0	0	0	0	0	0	0	0	0	0	0	0	0	0	0	0	0	0	0	0	0	0	0	0	0	0	0	0	0	100	0	0	0	0
X6180	2	18073000	Helitron	Downstream	44.71017781	Neutral	Background	0	0	0	0	0	0	0	0	0	0	0	0	0	0	0	0	0	0	0	0	0	0	0	0	0	0	0	0	0	0	0	0	0	0	0	0	0	0	100	0	0	0
X6194	2	18153521	Helitron	Upstream	35.11409973	Neutral	Background	0	100	0	0	0	0	0	0	0	0	0	0	0	0	0	0	0	0	0	0	0	0	0	0	0	0	0	0	0	0	0	0	0	0	100	0	0	0	0	0	0	0
X6209	2	18249155	Helitron	Upstream	61.91122677	Neutral	Background	0	0	0	0	0	0	0	0	0	100	0	0	0	0	0	0	0	0	100	100	100	0	0	0	0	0	0	0	0	0	0	0	0	0	0	0	0	100	0	0	0	0
X6291	2	18462018	Helitron	Upstream	15.87450787	Neutral	Background	0	0	0	0	0	100	0	0	0	0	0	0	0	0	0	0	100	0	0	0	0	0	0	100	0	0	0	0	0	0	0	0	100	0	100	100	0	0	0	0	0	0
X6322	2	18536036	Helitron	Upstream	56.8594759	Balancing	Background	0	0	0	0	0	0	0	0	0	0	0	0	0	0	0	0	0	0	0	0	0	0	0	0	0	0	0	0	0	0	0	0	0	0	0	0	0	0	0	0	0	100
X6324	2	18541437	Helitron	Downstream	39.7617907	Neutral	Background	0	0	0	0	0	0	0	0	0	0	0	0	0	0	0	0	0	0	0	0	0	0	0	0	0	0	0	0	0	0	0	0	0	0	0	0	0	0	100	0	0	0
X6372	2	18724820	Helitron	Upstream	89.61584681	Neutral	Background	100	0	0	100	100	0	0	0	0	0	0	100	100	0	0	0	100	0	0	0	0	0	0	0	0	0	0	100	0	0	0	0	0	0	0	0	0	0	0	0	0	0
X6397	2	18774774	Helitron	Upstream	43.829214	Neutral	Background	0	0	0	0	0	0	0	0	0	0	0	0	0	0	0	0	0	0	0	0	0	0	0	0	0	0	0	0	0	0	0	0	0	0	0	0	0	0	0	100	100	100
X6412	2	18809131	Helitron	Downstream	45.3431362	Neutral	Background	0	100	100	0	100	0	0	0	0	0	0	0	0	0	100	100	0	0	0	0	0	0	0	0	0	0	0	0	0	0	0	100	0	0	0	0	0	0	0	0	0	0
X6471	2	18988394	Helitron	Downstream	46.7653718	Neutral	Background	0	0	0	0	0	0	0	0	0	0	0	0	0	0	0	0	0	0	0	0	0	0	0	0	0	0	0	0	0	0	0	0	0	0	0	0	0	0	0	0	0	100
X6509	2	19141287	Helitron	Upstream	83.96427812	Neutral	Background	0	0	0	0	0	0	0	0	100	100	0	0	0	0	0	0	0	0	0	0	0	0	100	0	0	0	0	100	0	0	0	0	100	0	100	100	0	0	0	0	0	0
X6525	2	19179543	Helitron	Upstream	79.2527602	Neutral	Background	0	100	0	0	100	0	0	0	0	0	0	100	100	0	0	0	100	0	0	0	0	0	0	0	0	0	0	0	0	100	0	0	0	0	0	0	0	0	0	100	100	0
X6638	2	2107374	Helitron	Downstream	26.98147513	Neutral	Background	0	100	0	100	0	100	100	100	100	100	100	0	0	0	0	100	0	100	0	100	100	100	0	0	100	0	0	0	100	100	100	0	0	100	0	100	100	0	0	100	100	0
X6767	2	2998823	Helitron	Upstream	43.45112196	Divergent	Background	0	0	0	0	0	0	0	0	0	0	0	0	0	0	0	0	0	0	0	0	0	0	0	0	0	0	0	0	0	0	0	0	0	0	0	0	0	0	0	100	100	0
X6878	2	3873543	Helitron	Upstream	18.33030278	Neutral	Background	0	0	0	0	100	100	0	0	0	0	0	0	0	0	0	0	0	0	0	0	0	0	0	0	0	0	0	0	0	0	0	0	0	0	100	0	0	0	0	0	0	0
X6910	2	4078139	Helitron	Upstream	63.98437309	Neutral	Background	0	0	0	0	0	0	0	0	100	0	0	0	0	100	100	0	100	0	0	0	0	0	0	100	0	0	0	0	0	0	0	0	0	100	0	0	0	0	100	100	100	100
X7029	2	631765	Helitron	Downstream	36.68787266	Neutral	Background	0	0	0	0	0	0	0	0	0	0	0	0	0	0	100	100	0	0	0	0	0	0	100	100	0	0	0	0	0	100	0	0	0	0	0	0	0	0	0	0	0	0
X7052	2	7286348	Helitron	Downstream	31.36877428	Divergent	Background	0	0	100	0	0	0	0	0	0	0	100	100	0	0	0	0	100	0	100	100	0	0	0	0	0	100	0	100	0	100	0	100	100	0	0	0	0	0	100	0	0	0
X7094	2	7533712	Helitron	Downstream	27.12931993	Neutral	Background	0	0	0	0	0	0	0	0	0	0	0	0	0	0	0	0	0	0	0	0	0	0	0	0	0	0	0	0	0	0	0	0	0	0	0	0	0	0	100	0	0	0
X7107	2	794527	Helitron	Downstream	52.13444159	Neutral	Background	0	0	0	0	0	0	0	0	100	100	0	0	0	0	0	0	0	0	0	0	0	0	0	0	0	0	0	0	0	0	0	0	0	0	0	0	0	0	0	0	0	0
X7219	2	9436217	Helitron	Upstream	56.84188596	Neutral	Background	0	0	0	0	0	0	0	0	0	0	0	0	0	0	0	100	0	0	0	0	0	0	0	0	0	0	0	0	0	0	0	0	0	0	0	0	0	0	0	0	0	0
X7311	3	10240143	Helitron	Upstream	34.84250278	Divergent	Background	0	0	0	0	0	100	0	0	0	0	0	0	0	0	0	0	0	0	0	0	0	0	0	0	0	0	0	0	0	0	0	0	0	0	0	0	0	0	0	0	0	0
X7388	3	10836371	Helitron	Upstream	31.65438358	Divergent	Background	0	0	0	0	0	0	0	0	0	0	0	0	0	0	0	100	0	0	0	0	0	0	0	100	0	0	0	0	0	0	0	0	0	0	0	0	0	0	0	0	0	0
X7445	3	11196126	Helitron	Downstream	37.33630941	Neutral	Background	100	0	100	0	100	0	100	0	0	100	0	0	0	0	100	100	0	0	0	0	100	0	0	0	0	100	0	0	100	0	0	100	100	0	0	100	0	0	0	0	0	0
X7617	3	12827188	Helitron	Downstream	28.33725463	Neutral	Background	0	0	0	0	0	0	0	0	0	0	0	0	0	100	0	0	0	0	0	0	0	0	0	0	0	0	0	0	0	0	0	0	0	0	0	0	0	0	0	0	0	0
X7638	3	131567	Helitron	Upstream	68.4908753	Neutral	Background	0	0	0	0	0	0	0	0	0	0	0	0	0	0	0	0	0	0	0	0	0	0	0	0	0	0	0	0	0	0	0	0	0	0	0	0	0	0	100	0	0	0
X7793	3	14495660	Helitron	Downstream	23.93741841	Neutral	Background	0	0	0	0	0	0	0	0	0	0	0	100	0	0	0	0	0	0	0	0	0	0	0	0	0	0	0	0	0	100	100	0	0	0	0	0	0	0	0	0	0	0
X7797	3	14513318	Helitron	Downstream	25.13961018	Neutral	Background	0	0	0	0	0	0	0	0	0	0	0	0	0	0	0	0	0	0	0	0	0	0	0	0	0	0	0	0	0	0	0	0	0	0	0	0	0	100	0	0	0	0
X7906	3	1550333	Helitron	Upstream	44.91102315	Neutral	Background	0	0	0	0	0	0	0	0	0	0	0	0	0	0	0	0	0	0	0	0	0	0	0	0	0	0	0	0	0	0	0	0	0	0	0	0	0	0	0	100	100	0
X7908	3	1565543	Helitron	Downstream	59.21148537	Neutral	Background	0	0	0	0	0	0	0	0	0	0	0	0	0	0	0	0	0	0	0	0	0	0	0	100	0	0	0	0	0	0	0	0	0	0	0	0	0	0	0	0	0	0
X7927	3	1617455	Helitron	Downstream	85.5628424	Neutral	Background	100	100	100	0	0	100	100	0	100	0	100	100	0	100	0	100	100	100	0	100	0	100	0	0	0	0	0	0	100	100	100	100	100	0	0	100	100	0	0	0	0	0
X7928	3	1617341	Helitron	Downstream	85.58037158	Divergent	Background	0	0	0	0	0	0	0	0	0	100	0	0	0	0	0	0	0	0	0	0	0	0	0	0	0	0	0	0	0	0	0	0	0	0	0	0	0	0	0	0	0	0
X7996	3	1783708	Helitron	Upstream	73.1641989	Neutral	Background	0	0	0	0	0	0	0	0	100	100	0	0	0	0	0	0	0	0	0	0	0	0	0	0	0	0	0	0	0	0	0	0	0	0	0	0	0	0	0	0	0	0
X8015	3	18108277	Helitron	Downstream	71.37226352	Neutral	Background	100	0	0	0	0	0	0	0	0	100	100	0	0	0	0	100	0	0	0	0	0	0	0	0	0	100	0	0	0	0	0	0	0	0	0	0	100	0	0	0	0	0
X8016	3	18108630	Helitron	Downstream	69.36137254	Neutral	Background	0	0	0	0	0	0	0	0	0	0	0	0	100	0	0	0	0	0	0	0	0	0	0	0	0	0	0	0	0	0	0	100	0	0	0	100	100	0	0	0	0	0
X8021	3	18144792	Helitron	Upstream	43.93176527	Divergent	Background	0	0	0	0	0	0	0	0	0	0	0	0	0	0	0	0	0	0	0	0	0	0	0	0	0	0	0	0	0	0	0	0	0	0	0	0	0	0	0	0	0	0
X8022	3	18145985	Helitron	Upstream	54.93632678	Neutral	Background	0	0	0	0	0	0	0	0	0	0	0	0	0	0	0	0	0	0	0	0	0	0	0	0	0	0	0	0	0	0	0	0	0	0	0	0	0	0	0	0	0	0
X8120	3	18968464	Helitron	Downstream	44.44097209	Divergent	Background	0	0	0	0	0	0	0	0	0	0	0	0	0	0	0	0	0	0	0	0	0	0	0	0	0	0	0	0	0	0	0	0	0	0	0	0	0	0	100	0	0	100
X8121	3	18968377	Helitron	Downstream	44.40720662	Neutral	Background	100	0	0	0	0	0	0	0	0	0	100	0	0	0	100	0	0	100	0	0	100	0	100	0	100	0	100	100	0	100	100	100	0	0	0	100	0	0	100	100	100	0
X8132	3	19124839	Helitron	Upstream	25.47547841	Neutral	Background	0	0	0	0	0	0	100	100	100	0	100	0	0	0	0	100	0	0	100	100	0	0	0	0	0	0	0	100	0	0	0	0	0	0	0	0	0	0	0	0	0	0
X8200	3	20038486	Helitron	Downstream	36.46916506	Neutral	Background	0	0	0	0	0	0	0	0	0	0	0	0	0	0	0	0	0	0	0	0	0	0	0	100	0	0	0	0	0	0	0	0	0	0	0	0	0	0	0	0	0	100
X8224	3	2038364	Helitron	Upstream	28.56571371	Neutral	Background	0	0	0	0	0	0	0	0	0	100	0	0	0	0	0	0	0	0	0	0	0	0	0	0	100	0	0	0	0	0	0	0	0	0	0	0	0	0	0	0	0	0
X8309	3	20804312	Helitron	Upstream	58.80476171	Neutral	Background	0	0	100	100	0	0	0	100	0	100	100	0	100	0	0	0	100	0	0	0	100	0	100	100	0	0	0	0	100	100	0	0	100	0	100	0	100	0	0	0	0	100
X8313	3	2084097	Helitron	Downstream	20.71231518	Neutral	Background	0	0	0	0	0	0	0	0	0	0	0	0	0	0	0	0	0	0	0	0	0	0	0	0	0	0	0	0	0	0	0	0	0	0	0	0	0	0	0	100	100	0
X8314	3	2083986	Helitron	Downstream	20.63976744	Neutral	Background	0	0	100	0	0	0	0	0	0	0	0	0	100	0	0	0	0	100	0	0	0	0	0	100	0	0	0	0	0	0	100	0	0	0	0	0	0	0	0	0	0	0
X8353	3	21071519	Helitron	Downstream	46.10856753	Divergent	Background	0	0	0	0	0	0	0	0	0	0	0	0	0	0	0	0	0	0	0	0	0	0	100	100	0	0	0	0	0	0	0	0	0	0	0	0	0	0	0	100	100	0
X8354	3	21071475	Helitron	Downstream	46.14108798	Neutral	Background	0	0	0	0	0	0	0	0	0	0	0	0	0	0	0	0	0	0	0	0	0	0	0	0	0	0	0	0	0	0	0	0	0	0	0	0	0	100	0	0	0	0
X8420	3	21630904	Helitron	Downstream	64.58327957	Neutral	Background	100	0	0	0	0	0	100	100	0	0	0	0	0	0	0	0	100	0	0	100	100	0	100	100	0	0	0	0	0	0	0	0	0	0	0	100	0	0	0	0	0	0
X8453	3	21849718	Helitron	Downstream	60.7289058	Neutral	Background	0	0	100	0	0	0	0	0	0	0	0	0	0	0	0	0	0	100	0	0	0	0	0	100	0	0	0	0	0	0	100	0	0	100	0	0	100	0	0	0	0	0
X8466	3	21922349	Helitron	Downstream	57.72347876	Neutral	Background	100	0	100	100	100	0	0	0	100	0	0	0	100	0	100	100	0	0	0	0	0	0	0	0	0	0	0	100	0	100	100	0	0	0	0	0	0	100	0	0	0	0
X8494	3	22098961	Helitron	Upstream	62.14499175	Neutral	Background	0	0	0	0	0	0	0	0	0	0	0	0	0	0	0	0	0	0	0	0	0	0	0	0	0	0	0	0	0	0	0	0	0	0	0	0	0	0	100	0	0	0
X8501	3	22153330	Helitron	Downstream	66.1135387	Divergent	Background	0	100	100	0	100	100	0	0	0	0	0	0	0	100	100	0	0	0	0	0	0	0	0	0	0	0	0	0	0	0	0	0	0	0	0	0	0	0	0	0	0	0
X8504	3	2216017	Helitron	Upstream	36.15245497	Neutral	Background	0	0	0	0	0	0	0	100	0	0	0	0	0	100	100	0	100	100	0	0	0	0	0	0	0	0	0	0	0	100	100	0	0	0	0	0	100	0	0	0	0	100
X8510	3	22214868	Helitron	Downstream	30.08321791	Divergent	Background	0	0	0	0	0	0	0	0	0	0	0	0	0	0	0	0	0	0	0	0	0	0	0	0	0	0	0	0	0	0	0	0	0	0	0	100	0	0	0	0	0	0
X8554	3	22400348	Helitron	Upstream	46.07602413	Neutral	Background	0	0	0	0	0	0	0	0	0	0	0	0	0	0	0	0	0	0	0	0	0	0	0	0	0	0	0	0	0	0	0	0	0	0	0	0	0	100	0	0	0	0
X8555	3	22400250	Helitron	Upstream	46.04345773	Neutral	Background	0	0	0	0	0	0	100	100	0	0	0	0	0	0	0	0	0	0	0	0	0	0	0	0	0	0	0	0	0	0	0	0	0	0	0	0	0	0	0	0	0	0
X8561	3	22412463	Helitron	Upstream	47.68647607	Neutral	Background	0	0	0	0	0	0	0	0	0	0	0	0	0	0	0	0	0	0	0	0	0	0	0	0	0	0	0	100	100	0	0	0	0	0	0	0	0	0	0	0	0	0
X8627	3	23011328	Helitron	Downstream	12.36931688	Neutral	Background	0	0	0	0	0	0	0	0	0	0	0	0	0	0	0	0	0	0	0	0	0	0	0	0	0	0	0	0	0	0	0	0	0	0	0	0	0	0	0	100	100	0
X8659	3	23321663	Helitron	Downstream	58.38664231	Neutral	Background	0	0	0	0	0	0	0	0	0	0	0	0	0	0	0	100	0	0	0	0	0	0	100	0	0	0	0	0	0	0	0	0	0	0	0	0	0	0	0	100	100	100
X8687	3	23470614	Helitron	Downstream	24.57641145	Neutral	Background	0	0	0	0	0	0	0	0	0	0	0	0	0	0	0	0	0	0	0	0	0	0	0	0	0	0	0	0	0	0	0	0	0	0	0	0	0	0	0	100	100	100
X8688	3	23470514	Helitron	Downstream	24.63736999	Neutral	Background	100	0	100	100	100	100	0	100	100	100	100	100	100	100	100	100	100	100	100	100	100	100	100	100	100	100	100	100	100	100	100	100	100	100	100	100	0	0	0	0	0	0
X8707	3	23571199	Helitron	Upstream	27.94637722	Divergent	Background	0	0	0	0	0	0	0	0	0	0	0	0	0	0	0	0	0	0	0	0	0	0	0	0	0	0	0	0	0	0	0	0	0	0	0	0	0	0	0	100	100	0
X8749	3	23835907	Helitron	Upstream	52.64028875	Neutral	Background	0	0	0	0	0	0	0	0	0	0	0	0	0	0	0	0	0	0	0	0	0	0	0	0	0	0	0	0	0	0	0	0	0	0	0	0	0	0	0	0	0	0
X8918	3	2810886	Helitron	Upstream	23.23790008	Divergent	Background	0	0	0	0	0	0	0	0	0	0	0	0	0	0	0	0	0	0	0	0	0	100	0	0	0	0	0	0	0	0	0	0	0	0	0	0	0	0	0	0	0	0
X8993	3	3042493	Helitron	TE	0	Neutral	Background	0	100	0	0	0	100	0	0	0	0	0	0	0	0	0	0	0	100	0	0	0	0	0	100	0	0	0	100	0	0	0	0	0	0	0	0	0	0	0	0	0	0
X9029	3	318012	Helitron	Upstream	54.02777064	Balancing	Background	100	100	0	0	0	0	0	0	0	0	0	0	0	100	0	0	0	0	0	0	0	0	0	0	0	0	0	0	0	0	0	0	0	0	0	0	0	0	0	0	0	0
X9030	3	317940	Helitron	Upstream	54	Balancing	Background	0	0	0	0	0	0	100	0	0	100	0	0	0	0	0	0	0	0	100	100	0	0	0	0	0	100	100	0	0	0	0	0	0	0	0	0	0	0	0	0	0	0
X9033	3	3190074	Helitron	Upstream	60.6052803	Balancing	Background	0	0	0	0	0	0	100	100	0	0	0	0	0	0	0	0	0	0	0	0	0	0	0	0	0	0	0	0	0	0	0	0	0	0	0	0	0	0	0	0	0	0
X9036	3	3212492	Helitron	Upstream	18.76166304	Divergent	Background	0	0	0	0	0	0	0	0	0	0	0	0	0	0	0	0	0	0	0	0	0	0	0	0	0	0	0	0	0	0	0	0	0	0	0	0	0	0	0	0	0	100
X9061	3	3274760	Helitron	Upstream	93.80298503	Divergent	Background	0	0	0	0	0	0	0	0	0	0	0	0	0	0	0	0	0	0	0	0	0	0	0	0	0	0	0	0	0	0	0	0	0	0	0	0	0	100	0	0	0	0
X9063	3	3278103	Helitron	Upstream	73.29392881	Neutral	Background	0	0	100	0	0	0	0	0	0	0	0	0	0	100	0	100	100	0	0	0	0	0	0	100	0	0	0	0	0	0	0	0	0	0	0	0	0	0	0	0	0	0
X9147	3	3482298	Helitron	Downstream	126.984251	Divergent	Background	0	0	0	0	0	0	100	0	0	0	0	0	0	0	0	0	0	0	0	0	0	0	0	0	0	0	0	0	0	0	0	0	0	0	0	0	0	0	0	100	100	0
X9171	3	3574751	Helitron	Downstream	27.33130074	Neutral	Background	0	0	0	0	0	100	0	0	0	0	0	0	0	100	0	0	0	0	0	0	0	0	0	0	0	0	0	0	0	100	0	0	0	0	0	0	0	0	0	100	100	100
X9192	3	3660496	Helitron	Upstream	47.74934555	Divergent	Background	0	0	0	0	0	0	100	0	0	0	0	0	0	0	0	0	0	0	0	0	0	0	0	0	0	0	0	0	0	0	0	0	0	0	0	0	0	0	0	100	100	0
X9244	3	3824767	Helitron	Downstream	63.43500611	Neutral	Background	0	0	0	0	0	0	0	0	0	0	0	0	0	0	0	0	0	0	0	0	0	0	0	0	0	0	0	0	0	0	0	0	0	0	0	0	0	0	100	0	0	0
X9248	3	3842377	Helitron	Upstream	57.62811814	Neutral	Background	100	0	0	100	0	0	0	0	100	0	0	0	100	0	0	100	0	100	0	0	0	0	0	0	0	100	0	100	0	0	0	0	100	0	0	0	100	0	0	0	0	0
X9251	3	3845856	Helitron	Upstream	82.52272414	Neutral	Background	100	0	100	0	0	100	0	0	0	0	100	0	100	100	100	100	0	0	0	0	0	0	0	0	0	0	0	100	100	0	100	0	0	0	100	0	0	0	0	0	0	0
X9260	3	3873630	Helitron	Downstream	48.64154603	Neutral	Background	0	0	0	0	0	0	0	0	0	0	0	0	0	100	0	0	0	0	0	0	0	0	0	0	0	0	0	100	0	0	0	0	0	0	0	0	0	0	0	0	0	0
X9377	3	4191232	Helitron	Downstream	53.45091206	Divergent	Background	0	0	0	0	0	0	0	0	0	0	0	0	0	0	0	0	0	0	0	0	0	0	0	0	0	0	0	0	0	0	0	0	0	0	0	0	0	0	0	0	0	100
X9378	3	4202775	Helitron	Upstream	48.2182538	Balancing	Background	0	0	0	0	0	0	0	0	0	0	0	0	0	0	0	0	0	0	0	0	0	0	0	0	0	0	0	0	0	0	0	0	0	0	0	100	0	0	0	0	0	0
X9431	3	4408683	Helitron	Downstream	35	Neutral	Background	0	0	100	0	0	0	0	0	0	0	0	0	0	0	0	0	0	0	0	0	0	0	0	0	0	0	0	0	0	0	0	0	0	0	0	0	0	0	0	0	0	0
X9443	3	4465718	Helitron	Upstream	76	Neutral	Background	0	0	100	0	0	100	0	0	0	0	0	0	0	0	0	0	0	100	0	0	0	0	0	0	0	0	0	0	0	0	100	0	0	0	100	0	0	0	0	0	0	0
X9477	3	4632160	Helitron	Downstream	17.69180601	Neutral	Background	100	0	0	0	0	0	100	0	0	0	0	0	0	100	0	0	0	0	0	0	0	0	0	0	0	100	100	0	0	0	0	0	0	0	0	0	0	0	0	0	0	0
X9479	3	4636412	Helitron	Upstream	59.9666574	Neutral	Background	0	100	100	0	100	0	100	0	100	100	0	100	100	100	100	0	100	0	0	0	100	0	0	0	100	0	100	0	0	0	100	100	100	0	0	100	0	0	0	100	100	0
X9520	3	4849160	Helitron	Upstream	11.91637529	Neutral	Background	0	0	0	0	0	0	0	0	0	0	0	0	0	0	0	0	0	0	0	0	0	0	0	0	0	0	0	0	0	0	0	100	0	0	0	0	0	0	0	0	0	0
X9529	3	4863608	Helitron	Downstream	59.26212956	Neutral	Background	0	0	0	0	0	100	0	0	0	0	100	0	0	0	100	0	0	0	100	0	100	0	0	0	0	100	0	0	100	100	100	0	0	0	0	0	0	100	0	0	0	100
X9581	3	5034003	Helitron	Downstream	103.2618032	Neutral	Background	0	0	0	0	0	0	0	0	0	0	0	0	0	0	0	0	0	0	0	0	0	0	0	0	0	0	0	0	0	0	0	0	0	0	0	0	0	0	100	0	0	0
X9601	3	5042065	Helitron	Downstream	51.30302135	Divergent	Background	0	0	0	0	0	0	0	100	0	0	0	0	0	0	0	0	0	0	0	0	0	0	0	0	0	0	0	0	0	0	0	0	0	0	0	0	0	0	0	0	0	0
X9602	3	5044147	Helitron	Downstream	24.16609195	Neutral	Background	0	0	0	0	0	0	0	0	0	0	0	0	0	0	0	0	0	0	0	0	0	0	0	0	0	0	0	0	0	0	0	0	0	0	0	0	0	0	0	100	100	0
X9623	3	5102963	Helitron	Upstream	40.79215611	Neutral	Background	0	0	0	0	100	100	0	0	0	0	0	0	0	0	0	0	0	0	0	0	0	0	0	0	0	0	0	0	0	0	0	0	0	0	0	0	0	0	0	0	0	0
X9627	3	5114393	Helitron	Downstream	98.38190891	Neutral	Background	0	0	0	0	100	100	0	100	0	0	0	0	0	0	0	0	0	0	0	0	0	0	0	0	0	0	0	0	0	0	0	0	0	0	0	0	0	0	0	0	0	0
X9670	3	5224371	Helitron	Downstream	67.05967492	Divergent	Background	0	0	0	0	0	0	0	0	0	0	0	0	0	0	100	0	0	0	0	0	0	0	0	0	0	0	0	0	0	0	0	0	0	0	0	0	0	0	0	0	0	0
X9689	3	526049	Helitron	Upstream	27.23967694	Neutral	Background	0	0	100	0	0	0	0	0	0	0	0	0	0	0	0	0	0	0	0	0	0	0	0	0	0	0	0	0	100	100	0	0	0	0	0	0	100	0	0	0	0	0
X9709	3	5297785	Helitron	Downstream	58.45511098	Neutral	Background	0	0	0	0	0	0	0	0	0	0	0	0	0	0	100	0	100	0	0	0	0	0	0	0	0	0	0	0	0	0	100	100	0	100	0	0	100	0	0	0	0	0
X9792	3	5513884	Helitron	Downstream	35.70714214	Neutral	Background	0	0	0	0	0	100	0	0	0	0	0	0	0	0	0	0	0	0	0	0	0	0	0	0	0	0	0	0	0	0	0	0	0	0	0	100	0	0	0	0	0	0
X9835	3	570444	Helitron	Upstream	122.0409767	Neutral	Background	0	0	0	0	0	100	0	100	0	0	100	0	0	0	0	0	0	0	0	0	100	100	0	0	0	100	100	0	100	0	0	0	0	0	0	0	0	100	0	0	0	100
X9841	3	571971	Helitron	Upstream	116.0818677	Divergent	Background	0	0	100	100	0	100	0	0	0	0	0	0	0	0	100	100	0	100	0	100	0	0	100	0	0	0	0	0	0	100	100	100	100	0	100	100	100	0	0	0	0	0
X9848	3	5741725	Helitron	Downstream	58.49786321	Neutral	Background	0	0	0	0	0	0	0	0	0	0	0	0	0	0	0	0	0	0	0	0	0	0	0	0	0	0	0	0	0	0	0	0	0	0	0	0	0	0	0	0	0	0
X9889	3	5856186	Helitron	Downstream	87.39565207	Neutral	Background	0	0	0	0	0	0	0	0	100	100	0	100	0	0	0	0	0	0	0	0	100	0	0	0	100	0	0	0	0	0	0	0	0	0	0	0	0	0	0	0	0	0
X9891	3	5858715	Helitron	Downstream	71.92357055	Neutral	Background	0	0	0	0	0	0	0	0	0	0	0	0	0	0	0	0	0	0	0	0	0	0	0	0	0	0	0	0	0	0	0	0	0	0	0	0	0	0	0	100	100	100
X9894	3	5873543	Helitron	Downstream	29.37686164	Divergent	Background	0	0	0	0	0	0	100	100	0	0	0	0	0	0	0	0	0	0	0	0	0	0	0	0	0	0	0	0	0	0	0	0	0	0	0	0	0	0	0	0	0	0
X9938	3	6068884	Helitron	Downstream	16.55294536	Neutral	Background	0	0	0	0	0	0	0	0	0	0	0	0	0	0	0	0	0	0	0	0	0	0	0	100	0	0	0	0	0	0	0	0	0	0	0	0	0	0	0	0	0	0
X9982	3	6195748	Helitron	Upstream	28.24889378	Neutral	Background	0	0	0	0	0	0	0	0	0	0	0	0	0	0	0	0	0	0	0	0	0	0	0	0	0	0	0	0	0	0	0	0	0	0	0	0	0	0	0	0	0	0
X10036	3	6336408	Helitron	Upstream	71.04927867	Neutral	Background	0	0	0	0	0	0	0	0	0	0	0	0	0	0	0	0	0	0	0	0	0	0	0	0	0	0	0	0	0	0	0	0	0	0	0	0	0	0	0	100	100	0
X10056	3	6414083	Helitron	Upstream	69.41901757	Neutral	Background	0	0	0	0	0	100	0	0	0	0	0	0	0	0	0	0	0	0	0	0	0	0	0	0	0	0	0	0	0	0	0	0	0	0	0	0	0	0	0	0	0	0
X10062	3	6434989	Helitron	Upstream	56.8594759	Neutral	Background	0	0	0	0	0	0	0	0	0	0	0	0	0	0	0	0	0	0	0	0	0	0	0	0	0	0	0	0	0	0	0	0	0	0	0	0	0	0	0	0	0	100
X10082	3	6500087	Helitron	Downstream	50.28916384	Balancing	Background	0	0	0	0	0	0	0	0	0	0	0	0	0	0	0	0	0	0	0	0	0	0	0	0	0	0	0	0	0	0	100	0	0	0	0	0	0	0	0	0	0	0
X10087	3	6531506	Helitron	Upstream	53.14132102	Neutral	Background	0	0	100	100	0	0	100	0	0	0	0	0	0	0	0	0	0	0	100	100	100	0	0	0	0	0	100	0	0	100	100	0	100	100	100	0	0	0	0	0	0	0
X10099	3	6574379	Helitron	Downstream	93.19871244	Neutral	Background	0	0	0	0	0	0	0	100	0	0	0	0	0	0	0	0	0	0	0	0	0	0	0	0	0	0	0	0	0	0	0	0	0	0	0	0	0	0	0	0	0	100
X10111	3	6598555	Helitron	Upstream	47.18050445	Neutral	Background	0	0	0	0	0	0	0	0	0	0	0	0	0	0	0	0	0	0	0	0	0	0	0	0	0	0	0	0	0	0	0	0	0	0	0	0	0	0	0	0	0	100
X10112	3	6598432	Helitron	Upstream	47.21228654	Neutral	Background	0	0	0	0	0	0	0	0	0	0	0	0	0	0	0	0	0	0	0	0	0	0	0	0	0	0	0	0	0	0	0	0	0	0	0	0	0	100	0	0	0	0
X10115	3	6610780	Helitron	Downstream	57.49782605	Neutral	Background	0	0	0	0	0	0	0	0	0	0	0	0	0	0	0	0	0	0	0	0	0	0	0	0	0	0	0	0	0	0	0	0	0	0	0	0	0	0	0	100	100	0
X10187	3	6890623	Helitron	Downstream	36.79673899	Neutral	Background	0	100	0	0	0	0	0	0	0	0	0	0	0	0	0	0	0	0	0	0	0	0	100	0	0	0	0	0	0	0	0	0	0	0	0	0	0	0	0	0	0	0
X10205	3	7005049	Helitron	Upstream	43.09292285	Divergent	Background	0	0	0	100	0	0	0	100	0	0	0	100	100	100	0	0	0	100	0	0	100	0	0	0	0	0	100	100	100	100	0	0	100	100	0	100	100	0	100	100	100	0
X10208	3	7042464	Helitron	Downstream	36.23534186	Neutral	Background	100	0	0	0	0	0	0	0	0	0	0	100	100	0	0	0	100	0	100	0	100	100	0	0	0	100	0	0	0	0	0	0	100	100	0	0	0	0	100	0	0	0
X10235	3	7136252	Helitron	Upstream	31.35283081	Neutral	Background	0	0	0	0	0	0	100	0	0	0	0	0	0	0	0	100	0	0	100	0	0	0	0	0	0	0	0	100	0	0	0	0	0	0	100	100	0	0	0	0	0	100
X10310	3	7415888	Helitron	Upstream	52.1919534	Neutral	Background	0	0	0	0	100	0	0	0	0	0	0	100	100	0	0	0	0	100	0	0	0	0	0	0	0	0	0	0	0	100	100	0	0	100	0	0	100	0	0	0	0	0
X10374	3	7659960	Helitron	Downstream	63.4428877	Neutral	Background	0	0	0	0	0	0	0	0	100	0	0	0	0	0	0	0	0	100	0	100	0	0	100	100	0	0	100	0	0	100	100	0	100	100	0	0	0	0	0	0	0	0
X10415	3	7832887	Helitron	Upstream	54.69003566	Neutral	Background	0	0	0	0	0	0	0	0	0	0	0	0	0	0	0	0	0	0	0	0	0	0	0	0	100	0	0	0	0	0	0	0	0	0	0	0	0	0	0	0	0	0
X10492	3	8105903	Helitron	Upstream	26.03843313	Divergent	Background	0	0	0	0	0	0	0	0	0	0	0	0	0	0	0	0	0	0	0	0	0	0	0	0	0	0	0	0	0	0	0	0	0	0	0	0	0	0	0	0	0	100
X10513	3	8221257	Helitron	Upstream	25.29822128	Neutral	Background	0	100	0	0	0	0	100	0	0	0	100	100	100	0	0	0	100	100	0	0	0	100	0	0	100	0	100	0	0	0	0	0	0	100	0	0	0	100	0	0	0	100
X10551	3	8340486	Helitron	Upstream	41.36423576	Balancing	Background	0	0	0	0	0	0	0	0	0	0	0	0	0	0	0	0	0	0	0	0	0	0	0	0	0	0	0	0	0	0	0	0	0	0	0	0	0	0	0	0	0	0
X10552	3	8342198	Helitron	Upstream	58.21511831	Neutral	Background	100	0	0	0	0	0	0	0	0	0	0	0	0	0	0	0	0	0	0	0	0	0	0	0	0	0	0	0	0	0	0	0	0	0	0	0	0	0	0	0	0	0
X10577	3	8497856	Helitron	Downstream	55.56977596	Neutral	Background	0	0	0	0	0	0	0	0	0	0	0	0	0	0	0	0	0	0	0	0	0	0	0	0	0	0	0	0	0	0	0	0	0	0	0	0	0	0	0	0	0	0
X10587	3	8531261	Helitron	Upstream	48.81598099	Neutral	Background	0	0	0	0	0	0	100	100	0	0	0	0	0	0	100	0	0	0	0	0	0	0	100	100	0	0	0	0	0	0	0	0	0	0	0	0	100	0	0	0	0	0
X10588	3	8531150	Helitron	Upstream	48.78524367	Neutral	Background	0	0	0	0	0	0	100	100	0	0	0	0	0	0	100	0	0	0	0	0	0	0	100	100	0	0	0	0	0	0	0	0	0	0	0	0	100	0	0	0	0	0
X10589	3	8543465	Helitron	Downstream	98.67117107	Neutral	Background	0	0	0	0	0	0	0	0	0	0	0	0	0	0	0	0	0	0	0	0	0	0	0	0	0	0	0	0	0	0	0	0	0	0	0	0	0	100	0	0	0	100
X10590	3	8543338	Helitron	Downstream	98.68637191	Divergent	Background	0	0	100	0	0	0	100	100	0	0	0	0	0	0	0	0	0	0	0	0	0	100	0	0	0	0	0	0	0	0	0	0	0	0	0	0	0	0	0	100	100	100
X10627	3	8709665	Helitron	Downstream	67.08949247	Neutral	Background	0	0	0	0	0	0	100	100	0	0	0	0	0	100	0	0	0	0	0	0	0	100	0	0	0	0	0	100	0	0	0	0	0	0	0	0	0	100	0	0	0	0
X10642	3	8733719	Helitron	Downstream	63.54525946	Neutral	Background	0	0	100	100	0	0	0	0	100	100	0	0	0	0	100	0	0	0	0	0	100	0	0	0	0	0	100	0	100	0	0	0	0	100	0	0	0	0	0	0	0	0
X10647	3	8769068	Helitron	Upstream	82.76472679	Divergent	Background	0	100	100	100	0	0	100	100	100	0	0	0	0	0	0	0	0	0	0	0	100	0	0	0	0	0	0	100	100	0	0	0	100	100	0	0	0	0	0	0	0	0
X10675	3	8861517	Helitron	Downstream	77.14920609	Neutral	Background	0	0	0	0	0	0	0	0	0	0	0	0	0	0	0	0	0	0	0	0	0	0	0	0	0	0	0	0	0	0	0	0	0	0	0	0	0	100	0	0	0	0
X10678	3	8878309	Helitron	Upstream	92.84395511	Balancing	Background	0	0	0	0	0	0	0	100	0	0	0	0	0	0	0	0	0	0	0	100	0	0	0	0	0	0	0	0	0	0	0	0	0	0	0	0	0	0	0	0	0	0
X10698	3	8936188	Helitron	Downstream	92.30384607	Balancing	Background	0	0	0	0	0	0	0	0	0	0	0	0	0	0	0	0	0	0	0	100	100	0	0	100	100	100	100	100	0	0	0	0	0	0	0	0	0	0	0	100	100	0
X10715	3	9047003	Helitron	Downstream	93.11820445	Balancing	Background	0	0	0	0	0	0	0	0	0	100	0	0	0	0	0	0	0	0	0	0	0	0	0	0	0	0	0	0	0	0	0	0	0	0	0	100	0	0	0	0	0	0
X10717	3	9051237	Helitron	Downstream	65.53624951	Neutral	Background	0	0	0	0	0	100	0	0	0	100	100	100	100	0	0	0	0	0	0	0	0	0	0	0	100	100	100	100	0	100	0	0	0	100	100	100	0	0	0	0	0	0
X10754	3	925217	Helitron	Downstream	57.2974694	Neutral	Background	0	0	0	0	0	0	0	0	0	0	0	0	0	0	0	0	0	100	0	0	0	0	0	0	0	0	0	0	0	0	0	0	0	0	0	0	0	0	0	0	0	0
X10755	3	925190	Helitron	Downstream	57.32364259	Neutral	Background	0	0	100	0	100	0	0	0	100	0	100	0	0	0	0	0	0	100	0	0	100	100	0	0	0	0	0	0	100	0	0	0	0	0	0	0	100	0	100	100	100	0
X10810	3	9434390	Helitron	Upstream	73.9662085	Neutral	Background	100	0	0	0	0	0	0	0	0	0	0	0	0	100	0	100	0	0	0	0	0	0	0	0	0	0	0	0	0	0	0	0	0	100	100	0	0	100	0	100	100	0
X10811	3	9435852	Helitron	Upstream	64.23394741	Neutral	Background	0	0	0	0	0	0	0	0	0	0	0	0	0	0	0	100	0	0	0	0	0	0	0	0	0	0	0	0	0	0	0	0	0	0	0	0	0	0	0	0	0	0
X10825	3	9481302	Helitron	Upstream	79.12648103	Neutral	Background	0	100	0	100	0	0	0	0	0	0	100	0	100	100	0	0	0	0	0	0	0	100	100	100	100	100	0	0	100	0	0	0	100	0	100	100	0	0	0	0	0	0
X10889	3	9847029	Helitron	Upstream	108.2543302	Neutral	Background	0	0	0	0	0	0	0	0	0	0	0	100	100	0	0	0	0	0	0	0	0	0	0	0	0	0	0	0	0	0	100	0	100	0	0	0	0	0	0	0	0	0
X10895	3	9872749	Helitron	Downstream	41.26742056	Neutral	Background	0	0	0	0	0	0	0	0	0	0	0	0	0	0	0	0	0	0	0	0	0	0	0	0	0	0	0	0	0	0	0	0	0	0	0	0	0	0	0	0	0	0
X10896	3	9872640	Helitron	Downstream	41.23105626	Neutral	Background	0	0	0	0	0	0	0	0	100	0	100	0	0	100	0	0	0	0	100	0	100	100	0	100	0	100	100	100	0	100	0	0	0	0	0	0	0	0	0	0	0	0
X10922	3	9985082	Helitron	Downstream	50.90186637	Neutral	Background	0	0	0	0	0	0	0	0	0	0	0	0	0	0	0	0	0	0	0	0	0	0	0	0	0	0	0	0	0	0	0	0	0	0	0	0	0	0	0	0	0	0
X10948	4	10252606	Helitron	Upstream	64.35837164	Neutral	Background	0	0	0	0	0	0	100	100	0	0	0	0	0	100	0	100	0	0	0	0	0	0	0	0	0	0	0	0	0	0	0	0	0	0	0	0	0	0	0	0	0	0
X10949	4	10252559	Helitron	Upstream	64.38167441	Neutral	Background	0	0	0	0	0	0	0	0	0	0	0	0	0	0	0	0	0	0	100	0	0	0	0	0	0	100	100	0	0	0	0	0	0	0	0	0	0	0	0	0	0	0
X10951	4	10260346	Helitron	Downstream	76.94803441	Balancing	Background	0	0	0	0	0	0	0	0	0	0	0	0	0	0	0	0	0	0	100	0	0	0	0	0	0	100	100	0	0	0	0	0	0	0	0	0	0	0	0	0	0	0
X10953	4	10261434	Helitron	Downstream	70.07139217	Neutral	Background	0	0	0	0	0	0	0	0	0	0	0	0	0	0	0	0	100	0	0	0	0	0	0	0	0	0	0	0	0	0	0	0	0	0	0	0	100	0	0	0	0	0
X10954	4	10265539	Helitron	Downstream	29.10326442	Neutral	Background	0	0	0	0	0	0	100	0	0	0	0	0	0	0	0	0	0	0	0	0	0	0	0	0	0	0	0	0	0	0	0	0	0	0	0	0	0	0	0	0	0	0
X10956	4	10289433	Helitron	Upstream	43.74928571	Divergent	Background	0	0	0	0	0	0	0	100	0	0	0	0	0	0	0	0	0	0	0	0	0	0	0	0	0	0	0	0	0	0	0	0	0	0	0	0	0	0	100	0	0	100
X11059	4	11481835	Helitron	Upstream	19.36491673	Divergent	Background	0	0	0	0	0	0	0	0	0	0	0	0	0	0	0	0	0	0	0	0	0	0	0	0	0	0	0	0	0	0	0	0	0	0	0	0	0	0	0	0	0	0
X11121	4	12241299	Helitron	Downstream	59.69087032	Balancing	Background	0	0	0	0	0	0	0	0	100	0	0	100	100	0	0	0	0	0	0	0	0	0	0	0	0	0	0	0	0	0	0	0	0	0	0	0	0	0	0	0	0	0
X11122	4	12241845	Helitron	Downstream	56.1248608	Neutral	Background	0	0	0	100	0	0	0	0	100	0	100	0	0	0	100	0	100	100	0	0	0	0	0	0	0	0	0	0	100	100	0	0	0	0	0	0	100	0	0	100	100	100
X11159	4	12651737	Helitron	Upstream	24.79919354	Balancing	Background	0	0	0	0	0	0	0	0	0	0	0	0	0	0	0	0	0	0	0	0	0	0	0	0	0	0	0	0	100	0	0	0	0	0	0	0	0	0	0	0	0	0
X11173	4	12784995	Helitron	Upstream	26.66458325	Neutral	Background	0	0	0	0	0	0	0	0	0	0	0	0	0	0	0	0	0	0	0	0	0	0	0	0	0	0	0	0	0	0	0	0	0	0	0	0	0	0	0	0	0	100
X11177	4	12807534	Helitron	Upstream	48.38388161	Divergent	Background	0	0	0	0	0	0	0	0	0	0	0	0	0	0	0	100	0	0	0	0	0	0	0	0	0	0	0	0	0	0	0	0	0	0	0	0	0	0	0	0	0	0
X11201	4	13145775	Helitron	Downstream	43.22036557	Balancing	Background	0	0	0	0	0	0	0	0	100	0	100	0	0	0	100	0	100	100	0	0	0	0	100	100	0	100	0	0	100	100	0	0	0	0	100	100	100	100	0	100	100	0
X11212	4	13389395	Helitron	Upstream	53.1789432	Neutral	Background	0	0	0	100	0	0	0	0	100	100	100	100	100	0	0	0	100	0	0	0	0	0	0	0	0	0	0	0	0	0	0	0	0	0	0	0	0	0	0	0	0	0
X11216	4	13457701	Helitron	Upstream	69.41181456	Neutral	Background	0	0	0	0	0	0	0	0	0	0	0	0	0	100	0	0	0	0	0	0	0	0	0	0	0	100	0	0	100	0	0	0	0	0	0	0	0	100	0	0	0	0
X11287	4	13948273	Helitron	Upstream	31.20897307	Divergent	Background	0	0	0	0	0	0	0	0	0	0	0	0	0	0	0	0	0	0	0	0	0	0	0	0	100	100	100	0	0	0	0	0	0	0	0	0	0	0	0	100	100	0
X11377	4	14489343	Helitron	Downstream	46.62617291	Divergent	Background	0	0	0	100	100	100	100	0	0	100	0	0	100	100	100	0	100	0	100	100	100	0	0	100	100	100	0	0	0	0	0	100	0	0	0	0	100	0	0	0	0	0
X11386	4	14554551	Helitron	Downstream	76.83749085	Neutral	Background	100	0	0	0	100	0	0	100	100	100	100	0	0	100	100	0	0	0	0	0	0	0	100	0	0	100	0	0	0	0	0	100	0	0	0	0	0	0	0	0	0	0
X11387	4	14554443	Helitron	Downstream	76.81796665	Neutral	Background	0	0	0	0	0	0	100	0	0	0	0	0	0	100	0	0	0	0	0	0	100	0	0	0	0	0	0	0	0	0	0	0	0	0	0	0	0	0	0	0	0	100
X11395	4	14578096	Helitron	Upstream	64.82283548	Neutral	Background	100	0	0	100	0	100	100	100	0	0	100	0	0	100	0	100	100	0	100	0	0	100	0	0	100	100	100	100	0	0	0	0	0	0	0	100	0	0	0	100	100	100
X11420	4	14747886	Helitron	Downstream	22.27105745	Neutral	Background	100	0	0	0	0	0	0	0	0	0	0	0	0	0	0	0	0	0	0	0	0	0	100	0	0	0	0	0	0	0	0	0	0	0	0	0	0	0	0	0	0	0
X11421	4	14747764	Helitron	Downstream	22.20360331	Neutral	Background	0	0	0	0	0	0	0	0	0	0	0	0	0	0	0	0	0	0	0	0	0	0	0	0	0	0	0	0	0	0	0	0	0	0	0	0	0	0	0	0	0	100
X11564	4	15248196	Helitron	Upstream	58.403767	Divergent	Background	0	0	0	0	0	0	0	0	0	100	0	100	0	0	0	0	100	0	100	0	100	0	100	0	0	0	0	0	0	0	100	0	0	0	100	0	100	0	0	0	0	0
X11631	4	15530610	Helitron	Upstream	28.12472222	Neutral	Background	100	0	0	0	0	0	0	100	0	0	0	100	100	0	0	0	0	0	0	0	0	0	0	0	0	0	0	0	0	0	0	0	100	0	0	0	0	100	0	100	100	100
X11632	4	15530507	Helitron	Upstream	28.0713377	Divergent	Background	0	0	0	0	100	0	0	0	100	100	0	0	0	0	0	0	0	0	0	0	0	0	0	0	0	100	100	0	100	0	0	0	0	0	0	0	100	0	0	0	0	0
X11638	4	15546052	Helitron	Downstream	70.77428912	Neutral	Background	0	0	0	0	0	0	0	0	0	0	0	100	0	0	0	0	100	0	0	0	0	0	0	0	0	0	0	0	0	0	100	100	100	0	0	0	0	0	0	0	0	0
X11668	4	15652080	Helitron	Upstream	29.18903904	Neutral	Background	0	0	0	0	0	100	0	0	0	0	0	0	0	0	0	0	0	0	0	0	0	0	0	0	0	0	0	0	0	0	0	100	100	0	0	0	100	0	0	0	0	0
X11699	4	15752629	Helitron	Downstream	104.8475083	Neutral	Background	0	0	0	0	100	0	0	0	0	0	0	0	0	0	0	0	0	100	0	100	0	100	0	0	0	100	0	0	0	0	0	0	100	0	0	0	0	0	0	0	0	0
X11700	4	15758247	Helitron	Downstream	73.18469785	Divergent	Background	0	0	0	0	0	0	0	0	0	0	0	0	0	0	0	0	0	0	0	0	100	0	0	0	0	0	0	0	0	0	0	0	0	0	0	0	0	0	0	0	0	0
X11701	4	15758190	Helitron	Downstream	73.1641989	Neutral	Background	0	0	0	0	0	0	0	0	0	0	0	0	0	0	0	0	0	0	0	0	100	0	0	0	0	0	0	0	0	0	0	0	0	0	0	0	0	0	0	0	0	0
X11702	4	1577054	Helitron	Upstream	53.24471805	Neutral	Background	0	0	0	0	0	0	0	0	0	0	0	0	0	0	0	0	0	0	0	0	0	0	0	0	0	0	0	0	0	0	0	0	0	0	0	0	0	0	0	0	0	100
X11727	4	15922923	Helitron	Downstream	21.81742423	Neutral	Background	0	0	0	0	0	0	0	0	0	0	0	0	0	0	0	0	0	100	0	0	0	0	0	0	0	0	0	0	0	0	0	0	0	0	0	0	0	0	0	0	0	0
X11728	4	15922894	Helitron	Downstream	21.88606863	Neutral	Background	0	0	100	0	100	0	0	0	0	0	0	100	0	0	0	0	0	0	0	100	100	100	0	0	100	0	100	0	100	0	100	100	100	0	0	0	0	0	0	0	0	0
X11841	4	16401317	Helitron	Downstream	71.95137247	Balancing	Background	0	0	0	0	0	0	0	0	0	0	0	0	0	0	0	0	0	0	0	0	0	0	0	0	0	0	100	0	0	0	0	0	0	0	0	0	0	0	0	0	0	0
X11847	4	164297	Helitron	Downstream	67	Neutral	Background	100	0	0	0	0	0	0	0	0	0	100	0	0	0	0	0	0	0	0	0	0	0	100	0	0	0	100	0	0	0	0	0	0	0	0	0	0	0	0	0	0	0
X11848	4	164130	Helitron	Downstream	67.02238432	Neutral	Background	0	0	0	0	0	0	100	0	0	0	0	0	0	0	0	0	0	0	0	0	0	0	0	0	0	0	0	0	0	0	0	0	0	0	0	0	0	0	0	0	0	0
X11865	4	16480807	Helitron	Downstream	64.81512169	Neutral	Background	0	0	0	0	0	0	100	0	0	0	0	0	0	0	0	0	0	0	0	0	0	0	0	0	0	0	0	0	0	0	0	0	0	0	0	0	0	0	0	0	0	0
X12045	4	17251469	Helitron	Upstream	28.60069929	Neutral	Background	100	0	0	0	0	0	0	0	0	0	0	0	0	0	0	100	0	0	0	0	0	0	100	0	0	0	0	100	0	0	0	0	0	0	0	0	0	0	0	0	0	0
X12087	4	17410539	Helitron	Downstream	41.26742056	Divergent	Background	0	0	0	0	0	0	0	0	100	100	0	0	0	0	0	0	0	100	0	100	0	0	0	0	0	0	0	0	100	0	0	0	0	0	0	0	100	100	100	0	0	100
X12107	4	17512566	Helitron	Downstream	43.0464865	Neutral	Background	0	0	0	0	0	0	0	0	0	0	0	0	0	0	0	0	0	0	0	0	0	0	0	0	0	0	0	0	0	0	0	0	0	0	0	0	0	100	0	0	0	0
X12126	4	17616496	Helitron	Downstream	39.23009049	Neutral	Background	0	0	0	0	0	0	100	0	100	0	0	0	0	0	0	0	0	0	100	100	100	100	0	100	0	100	0	100	0	0	0	0	0	0	0	0	0	0	0	0	0	0
X12145	4	17721397	Helitron	Upstream	20.04993766	Neutral	Background	100	0	100	0	100	100	0	0	0	0	0	0	0	0	100	0	0	100	0	0	0	100	0	100	100	0	100	0	100	100	0	100	100	0	0	0	100	0	0	0	0	0
X12152	4	17767696	Helitron	Downstream	76.46567858	Neutral	Background	0	0	0	0	0	0	0	0	0	100	100	0	0	0	0	0	0	0	100	100	0	100	0	0	0	100	0	100	0	0	0	0	0	0	0	0	0	0	0	0	0	0
X12387	4	19045720	Helitron	Downstream	48.37354649	Neutral	Background	0	0	0	0	0	0	0	0	0	0	0	0	0	0	0	0	0	0	0	0	0	0	0	100	0	0	0	0	0	0	0	0	0	0	0	0	0	0	0	0	0	0
X12412	4	19121766	Helitron	Upstream	17.94435844	Balancing	Background	0	0	0	100	0	0	0	0	0	0	0	0	100	0	0	0	0	0	0	0	0	0	0	0	0	0	0	0	0	100	0	0	0	100	0	0	0	0	0	0	0	0
X12460	4	19288867	Helitron	Downstream	52.72570531	Neutral	Background	0	0	0	0	0	0	100	0	0	0	0	0	0	0	0	0	0	0	0	100	0	100	0	0	100	0	0	0	0	0	0	0	0	0	0	0	0	0	0	0	0	0
X12464	4	19321759	Helitron	Upstream	71.61005516	Divergent	Background	0	0	0	0	0	0	0	0	0	0	0	0	0	0	0	0	0	0	100	100	0	0	0	0	0	0	100	100	100	0	0	0	0	0	0	0	0	0	0	0	0	0
X12766	4	20616703	Helitron	Upstream	108.7060256	Balancing	Background	0	0	0	100	0	0	0	0	0	0	100	0	0	0	0	0	100	0	0	100	0	0	0	0	0	100	0	100	0	100	0	100	0	0	0	0	100	0	0	0	0	0
X12800	4	20748636	Helitron	Downstream	9.055385138	Balancing	Background	0	0	0	0	0	0	0	0	0	0	100	100	0	0	0	0	0	0	100	100	0	100	0	100	0	0	0	0	100	0	0	0	0	100	100	0	0	100	0	0	0	100
X12923	4	21226824	Helitron	Upstream	103.6339713	Neutral	Background	100	0	0	0	0	0	0	100	100	100	100	100	0	100	0	0	100	0	100	100	0	0	0	100	0	0	0	100	100	0	0	0	0	100	0	0	100	0	0	0	0	0
X12954	4	21354445	Helitron	Upstream	35.25620513	Neutral	Background	100	100	100	100	100	100	0	0	0	0	0	0	0	100	0	0	100	0	0	0	0	100	100	0	0	0	0	100	0	0	0	100	0	0	0	100	0	0	100	0	0	0
X13028	4	21664775	Helitron	Upstream	36.27671429	Neutral	Background	0	100	0	0	100	100	0	100	100	0	0	0	0	100	100	100	0	0	100	100	100	0	100	0	0	0	0	100	0	0	0	0	0	0	0	0	0	0	0	0	0	0
X13046	4	21746844	Helitron	Upstream	29.84962311	Neutral	Background	100	0	0	0	0	0	0	0	100	0	0	0	0	100	0	0	0	0	0	100	0	100	100	0	0	0	0	0	0	0	0	0	0	0	0	0	0	0	0	0	0	100
X13094	4	21927912	Helitron	Downstream	94.32921075	Balancing	Background	100	0	0	0	0	0	0	0	0	0	0	0	0	0	0	0	0	0	0	0	0	0	0	0	0	0	0	0	0	0	0	0	0	0	0	0	0	0	0	0	0	0
X13095	4	21943180	Helitron	Upstream	66.08328079	Neutral	Background	0	0	0	0	0	0	0	100	0	0	0	0	0	0	0	0	0	0	0	0	0	0	0	0	0	0	0	0	0	0	0	0	0	0	0	0	0	0	0	0	0	0
X13127	4	22068357	Helitron	Upstream	37.89459064	Neutral	Background	0	0	0	0	0	0	0	0	0	0	0	0	0	0	0	0	0	0	0	0	0	0	0	0	0	0	0	0	0	0	0	0	0	0	0	0	0	100	0	0	0	0
X13175	4	22318914	Helitron	Downstream	45.14421336	Neutral	Background	0	0	0	0	0	0	0	0	0	0	0	0	0	0	0	0	0	0	0	0	0	0	0	0	0	0	0	0	0	0	0	0	0	0	0	0	0	100	100	100	100	0
X13176	4	22318865	Helitron	Downstream	45.11097427	Neutral	Background	0	0	0	0	0	0	0	0	0	0	0	0	0	0	0	0	0	0	0	0	0	0	0	0	0	0	0	0	0	0	0	0	0	0	0	0	0	0	0	100	100	0
X13339	4	23033008	Helitron	Upstream	94.29740187	Neutral	Background	0	0	100	0	0	0	0	0	0	0	0	0	0	0	0	0	0	0	0	0	0	0	0	0	0	0	0	0	0	0	0	0	0	0	0	0	100	0	100	100	100	0
X13386	4	23213373	Helitron	Downstream	24.87971061	Neutral	Background	0	0	100	0	100	0	0	0	100	0	100	0	100	100	0	0	0	0	0	0	100	100	0	0	0	0	100	0	0	0	100	0	100	100	0	0	100	0	0	0	0	0
X13428	4	23290289	Helitron	Upstream	83.99404741	Neutral	Background	0	0	0	0	0	0	0	0	0	0	0	0	0	100	0	0	0	0	0	0	0	0	0	0	0	0	0	0	0	0	0	0	0	0	0	0	0	0	0	0	0	0
X13440	4	23312843	Helitron	Downstream	99.17661015	Neutral	Background	0	0	0	0	0	0	0	0	0	0	0	0	0	0	0	0	0	0	0	0	0	0	0	0	0	0	0	0	0	0	0	0	0	0	0	0	0	0	0	100	100	100
X13442	4	23317799	Helitron	Downstream	122.2129289	Neutral	Background	0	0	0	0	0	0	0	0	0	0	0	0	0	0	0	0	0	0	0	0	0	0	0	0	0	0	0	0	0	0	0	0	0	0	0	0	0	0	0	100	100	0
X13512	4	2944337	Helitron	Downstream	47.32863826	Divergent	Background	0	100	0	0	0	0	0	0	0	0	0	100	0	0	0	0	0	0	0	0	0	0	0	100	0	0	0	0	0	100	100	0	100	100	0	0	0	100	0	0	0	0
X13670	4	4742994	Helitron	Upstream	47.04253395	Neutral	Background	0	0	0	0	0	0	0	0	0	0	0	0	0	0	0	0	0	0	0	0	0	0	0	0	0	0	0	0	0	0	0	0	0	0	0	0	0	100	0	0	0	0
X13725	4	5583072	Helitron	Downstream	18.41195264	Neutral	Background	0	0	0	0	0	0	100	0	100	0	100	100	0	0	100	100	0	0	0	0	0	0	0	100	0	0	0	100	0	0	0	100	0	0	0	100	0	100	100	100	100	0
X13770	4	620511	Helitron	Downstream	26.87005769	Neutral	Background	0	0	0	0	0	0	0	0	0	0	0	0	0	0	0	0	0	0	0	0	0	0	100	0	0	0	0	0	0	0	0	0	0	0	0	0	0	0	0	0	0	0
X13907	5	10010534	Helitron	Downstream	42.36744033	Divergent	Background	0	0	0	0	0	0	0	0	0	0	0	0	0	0	0	0	0	0	0	0	0	0	0	0	0	0	0	0	0	0	0	0	0	0	0	0	0	0	0	0	0	0
X13923	5	10060260	Helitron	Downstream	44.97777229	Neutral	Background	100	100	100	100	100	100	100	0	0	100	100	0	0	0	0	0	0	0	0	0	0	0	100	0	100	0	100	100	0	0	0	0	0	0	0	0	0	0	0	0	0	0
X13924	5	10060190	Helitron	Downstream	45.01110974	Balancing	Background	0	0	0	0	0	0	0	0	0	0	0	0	0	0	0	0	0	0	0	0	0	0	0	0	0	0	0	0	0	0	0	0	0	0	0	0	100	0	0	0	0	0
X13973	5	10312273	Helitron	Downstream	41.37632173	Neutral	Background	100	100	0	0	0	100	100	100	0	0	0	100	0	0	0	0	100	100	0	0	0	0	0	0	0	0	100	0	0	100	0	100	100	0	100	100	0	0	0	0	0	100
X14220	5	12823920	Helitron	Upstream	62.69768736	Neutral	Background	100	0	100	100	0	100	0	100	0	0	100	0	0	100	100	0	0	0	100	100	0	100	0	0	100	0	100	0	0	0	0	100	0	0	0	0	0	0	0	100	100	100
X14247	5	13026422	Helitron	Downstream	33.80828301	Divergent	Background	0	0	0	0	0	0	0	0	0	0	0	0	0	0	0	0	0	0	0	0	0	100	100	0	0	0	0	0	0	0	0	0	0	0	0	0	0	0	0	0	0	0
X14248	5	13026323	Helitron	Downstream	33.76388603	Neutral	Background	0	0	0	0	0	0	0	0	0	0	0	0	100	0	0	0	100	100	0	0	0	0	0	0	0	0	0	0	0	0	100	100	0	0	0	0	0	0	0	0	0	0
X14253	5	13047949	Helitron	Downstream	69.88562084	Balancing	Background	0	0	0	0	0	0	0	0	0	0	0	0	0	0	0	0	0	0	0	0	0	0	0	0	0	0	0	0	0	0	0	0	0	0	100	0	0	0	0	0	0	0
X14347	5	13578751	Helitron	Upstream	67.58698099	Neutral	Background	0	0	0	0	0	0	0	0	0	0	0	0	0	100	100	100	0	0	0	0	0	0	0	0	0	0	0	0	0	0	0	0	0	0	100	0	0	0	0	0	0	0
X14358	5	13629577	Helitron	Upstream	45.27692569	Balancing	Background	0	0	0	0	0	0	0	0	100	0	100	0	0	0	0	0	0	0	0	0	0	0	0	0	100	0	0	0	0	0	0	0	0	0	0	0	0	100	0	0	0	0
X14426	5	140131	Helitron	Downstream	3.16227766	Neutral	Background	0	0	0	0	0	0	0	0	0	0	0	0	0	0	0	0	0	0	0	0	0	0	0	0	0	0	0	0	0	0	0	0	0	0	0	0	0	0	100	0	0	0
X14442	5	14067371	Helitron	Upstream	54.91812087	Divergent	Background	0	0	0	0	0	0	0	100	0	0	0	0	0	0	0	0	0	0	0	0	0	0	0	0	0	0	0	0	0	0	0	0	0	0	0	0	0	0	0	0	0	0
X14556	5	14921341	Helitron	Upstream	42.46174749	Neutral	Background	0	0	0	0	0	0	100	0	0	0	0	0	0	0	0	0	0	0	0	0	0	0	0	0	0	0	100	0	0	0	0	0	0	0	0	0	0	0	100	0	0	100
X14596	5	15125198	Helitron	Downstream	44.19275959	Neutral	Background	0	0	0	100	0	100	0	0	100	100	0	0	0	0	0	0	100	0	0	0	0	100	0	0	100	100	100	0	100	100	100	100	100	0	100	0	100	0	100	0	0	100
X14605	5	15144174	Helitron	Downstream	75.70997292	Neutral	Background	0	0	0	0	0	0	0	0	0	0	0	0	0	0	0	0	0	0	0	0	0	0	0	0	0	0	0	0	0	0	0	0	0	0	0	0	0	0	0	0	0	100
X14636	5	15335513	Helitron	Downstream	36.31803959	Neutral	Background	0	0	0	0	0	0	100	0	0	0	0	0	0	0	0	0	0	0	0	0	0	0	0	0	0	0	0	0	0	0	0	0	0	0	0	0	0	100	0	0	0	0
X14664	5	15494954	Helitron	Downstream	47.88527958	Neutral	Background	100	0	100	0	0	0	0	0	0	0	0	100	100	100	0	0	0	0	0	0	0	100	100	100	0	0	0	0	0	100	100	100	100	0	0	100	0	100	0	100	100	0
X14670	5	15528007	Helitron	Downstream	76.49182963	Balancing	Background	0	0	0	100	0	0	0	0	0	0	0	0	100	0	0	0	100	0	0	0	0	0	0	100	0	0	0	0	100	0	100	100	0	100	0	0	100	0	100	0	0	100
X14701	5	15616547	Helitron	Downstream	73.02054505	Neutral	Background	0	0	100	0	100	0	0	100	100	100	0	100	100	100	0	0	0	0	0	100	100	100	100	0	0	0	0	0	0	100	0	100	0	0	0	0	100	0	0	0	0	0
X14722	5	15656955	Helitron	Upstream	45.27692569	Neutral	Background	0	0	0	0	0	100	0	0	100	100	100	0	0	0	0	100	0	0	0	0	0	0	100	0	0	0	0	0	100	0	0	0	0	0	0	0	0	100	100	0	0	0
X14733	5	15695330	Helitron	Downstream	67.59437846	Balancing	Background	0	0	0	0	0	0	0	100	0	0	0	0	0	0	0	0	0	0	0	0	0	0	0	0	0	100	0	0	0	100	0	0	0	0	0	0	0	0	0	0	0	0
X14768	5	15886474	Helitron	Downstream	41.66533331	Neutral	Background	0	0	0	0	0	0	0	0	0	100	100	0	0	0	0	100	0	0	100	0	100	100	100	0	0	0	0	0	0	0	100	0	0	0	0	0	0	0	0	0	0	0
X14773	5	15895490	Helitron	Upstream	76.51797175	Neutral	Background	0	0	0	0	0	0	0	0	0	0	0	0	0	0	0	0	0	0	0	0	0	0	0	0	0	0	0	0	0	0	0	0	0	100	0	0	0	0	0	100	100	0
X14774	5	15895395	Helitron	Upstream	76.498366	Neutral	Background	0	0	0	0	0	0	0	0	0	0	0	0	0	0	0	0	0	0	0	0	0	0	0	0	0	0	0	0	0	0	0	0	0	0	0	0	0	0	0	100	100	0
X14842	5	1614905	Helitron	Upstream	59.14389233	Balancing	Background	0	0	0	0	0	0	0	0	0	0	0	0	0	0	0	0	0	0	0	0	0	0	0	0	0	0	0	0	0	0	0	0	0	0	0	0	0	0	100	0	0	0
X14843	5	1614756	Helitron	Upstream	59.16924877	Neutral	Background	0	0	0	0	0	0	100	0	0	0	0	0	0	0	0	0	0	0	0	0	0	0	0	0	0	0	0	0	0	0	0	0	0	0	0	0	0	0	0	0	0	0
X14878	5	16353132	Helitron	Upstream	45.40925016	Balancing	Background	0	0	0	0	0	0	100	0	0	0	0	0	0	0	0	0	0	0	0	100	0	0	100	0	0	0	0	100	0	0	100	0	0	0	100	0	100	0	0	0	0	0
X14887	5	16391468	Helitron	Downstream	51.05878964	Neutral	Background	0	0	0	0	0	0	0	0	0	0	0	0	0	0	0	0	0	0	0	0	0	0	0	0	0	0	0	0	0	0	0	0	0	0	0	0	0	0	100	0	0	0
X14912	5	16517983	Helitron	Downstream	40.8900966	Neutral	Background	0	0	0	0	0	0	0	0	0	0	0	0	0	0	0	0	0	0	0	0	0	0	0	0	0	0	0	0	0	0	0	0	0	0	0	0	0	100	0	0	0	0
X14925	5	16561598	Helitron	Downstream	38.57460304	Neutral	Background	0	0	0	0	0	0	0	0	0	0	0	100	100	0	0	0	0	0	0	0	0	0	0	0	0	100	0	0	0	0	0	0	0	0	0	0	0	0	0	0	0	0
X14969	5	16668093	Helitron	Upstream	20.14944168	Neutral	Background	0	0	0	0	0	0	0	0	0	0	0	0	0	0	0	0	0	0	0	0	0	0	0	0	0	0	0	0	0	0	100	0	0	0	0	0	0	0	0	0	0	0
X14976	5	16695021	Helitron	Upstream	83.87490686	Neutral	Background	0	0	0	0	0	0	100	100	0	0	0	0	0	0	0	0	0	0	0	0	0	0	0	0	0	0	0	0	0	0	0	0	0	0	0	0	0	100	100	100	100	0
X14979	5	16702447	Helitron	Downstream	6.782329983	Neutral	Background	0	0	0	0	0	0	0	0	0	0	0	0	0	100	0	0	0	0	0	0	0	0	0	0	0	0	0	0	0	0	0	0	0	0	0	0	0	0	0	0	0	0
X14980	5	16702348	Helitron	Downstream	7	Neutral	Background	0	0	0	0	0	0	0	100	0	0	0	0	0	0	100	100	0	0	0	0	0	0	0	0	0	0	0	0	0	0	0	0	0	100	0	0	100	0	0	0	0	100
X14987	5	16726485	Helitron	Downstream	61.97580173	Neutral	Background	0	0	0	0	0	0	0	0	0	0	0	0	0	0	0	0	0	0	0	0	0	0	0	100	0	0	0	0	0	0	0	0	0	0	0	0	0	0	0	0	0	0
X15067	5	17005161	Helitron	Downstream	32.07802986	Neutral	Background	0	0	0	0	0	0	0	100	0	0	0	0	0	0	0	0	0	0	0	0	0	0	0	0	0	0	0	0	0	0	0	0	0	0	0	0	0	0	0	0	0	0
X15107	5	17115053	Helitron	Downstream	60.7782856	Neutral	Background	0	0	0	0	100	0	0	0	0	0	0	0	0	0	0	0	0	0	0	0	0	0	0	0	0	0	0	0	0	0	0	0	0	0	100	0	0	0	0	0	0	0
X15109	5	17128351	Helitron	Upstream	61.17188897	Balancing	Background	0	0	0	0	0	0	0	0	0	0	0	0	0	0	0	0	0	0	0	0	0	0	0	0	0	0	0	0	0	0	0	0	0	0	0	0	0	0	0	100	100	100
X15294	5	17887664	Helitron	Downstream	79.14543575	Neutral	Background	0	0	0	0	100	0	0	100	0	0	0	0	0	0	100	0	0	0	0	100	0	100	0	0	0	0	0	100	0	100	0	0	0	0	100	0	0	100	0	100	100	100
X15295	5	17891307	Helitron	Downstream	99.58413528	Neutral	Background	0	0	100	0	0	0	0	100	0	0	100	100	0	0	0	0	0	0	0	0	100	0	0	0	0	0	0	0	0	0	0	0	0	0	0	0	0	0	0	0	0	0
X15404	5	18376771	Helitron	Upstream	54.72659317	Divergent	Background	100	0	0	0	100	100	0	100	100	100	0	100	0	0	100	100	0	0	100	100	100	0	0	100	0	100	0	0	100	0	0	0	0	0	0	0	0	0	0	0	0	0
X15602	5	19170566	Helitron	Downstream	15.96871942	Neutral	Background	100	100	0	0	100	0	0	100	0	0	0	0	0	0	100	0	0	0	0	0	100	0	0	0	0	0	0	0	0	0	0	0	0	0	0	0	0	0	0	0	0	0
X15608	5	19173721	Helitron	Downstream	57.70615219	Divergent	Background	0	0	0	0	0	0	0	0	0	0	0	0	0	0	0	0	0	0	0	0	0	0	0	0	0	0	0	0	0	0	0	0	0	0	0	0	0	100	0	0	0	0
X15611	5	19176073	Helitron	Downstream	75.31932023	Divergent	Background	100	100	0	0	100	0	0	0	100	100	0	0	0	0	100	0	0	0	0	100	100	0	0	0	0	100	100	100	0	0	0	0	0	0	0	0	0	0	0	100	100	0
X15613	5	19198309	Helitron	Upstream	62.79331175	Divergent	Background	0	0	0	0	0	0	0	0	100	100	100	0	0	0	0	100	0	0	0	100	0	100	0	100	0	100	0	0	0	0	0	0	0	0	0	0	0	0	0	0	0	0
X15766	5	19802914	Helitron	Upstream	38.26225294	Balancing	Background	0	0	0	0	0	0	0	100	0	0	100	0	0	0	0	0	0	0	0	0	100	0	0	0	0	0	0	100	100	0	0	0	0	0	0	0	0	0	0	0	0	0
X15811	5	20035714	Helitron	Upstream	64.71475875	Divergent	Background	0	0	0	0	0	0	0	0	0	0	0	0	0	0	0	0	0	0	0	0	0	0	0	0	0	0	0	0	0	0	0	100	100	100	0	0	0	0	0	0	0	0
X15817	5	20051878	Helitron	Upstream	69.11584478	Neutral	Background	0	100	0	0	0	0	100	0	0	0	0	0	0	0	100	100	0	0	0	100	0	0	100	0	0	100	100	100	0	100	0	0	100	100	100	0	100	0	100	100	100	100
X15857	5	20201576	Helitron	Downstream	52.44044241	Neutral	Background	100	100	100	0	0	0	0	0	100	0	0	0	0	0	0	0	0	0	100	0	0	0	0	100	100	100	100	100	100	0	0	0	100	0	100	100	0	100	100	0	0	100
X15858	5	20201500	Helitron	Downstream	52.46903849	Neutral	Background	0	0	100	100	100	0	0	0	0	0	0	100	0	0	0	0	0	0	0	0	0	0	0	0	0	0	0	0	0	0	0	0	100	0	0	0	100	0	0	0	0	0
X15899	5	20370494	Helitron	Upstream	51.56549234	Neutral	Background	100	0	0	0	0	100	0	0	100	0	0	0	0	0	100	0	100	0	0	100	0	0	0	0	0	0	0	0	0	0	0	0	0	0	0	0	0	0	0	0	0	0
X15900	5	20370417	Helitron	Upstream	51.59457336	Neutral	Background	0	0	0	0	0	0	0	0	0	0	0	0	0	0	0	0	0	0	0	0	0	0	0	0	0	100	100	0	0	0	100	0	0	0	0	0	0	0	0	0	0	0
X15902	5	2037604	Helitron	Downstream	56.96490147	Neutral	Background	0	0	0	0	0	100	100	0	0	0	0	0	0	0	0	0	0	0	0	0	0	0	0	0	0	0	0	0	0	100	0	0	0	0	0	0	100	0	0	0	0	0
X15903	5	2037944	Helitron	Downstream	59.09314681	Divergent	Background	0	0	0	0	0	0	0	0	0	100	0	0	0	100	0	0	0	0	0	100	100	0	0	0	0	0	0	100	0	0	0	0	0	0	0	0	0	100	0	0	0	0
X15910	5	20422608	Helitron	Downstream	60	Divergent	Background	100	0	0	0	100	100	0	0	0	0	0	0	0	0	100	100	0	0	0	0	0	100	100	0	0	0	0	0	0	0	0	0	0	0	0	0	0	0	0	0	0	0
X15911	5	20423367	Helitron	Downstream	54.5802162	Neutral	Background	0	0	0	100	0	0	0	0	0	0	0	100	0	0	0	0	100	100	0	0	0	0	0	0	0	0	0	0	0	100	0	100	100	100	0	0	0	0	0	0	0	0
X15991	5	20902149	Helitron	Upstream	54.14794548	Balancing	Background	0	0	0	0	100	0	0	0	100	100	100	0	0	0	0	0	0	0	0	0	0	0	0	0	0	0	0	0	0	0	0	0	0	0	0	100	0	0	0	0	0	0
X15992	5	20902017	Helitron	Upstream	54.17564028	Neutral	Background	0	0	0	0	0	0	0	0	0	0	0	0	0	0	0	0	0	0	0	0	0	0	0	0	0	0	0	0	0	0	0	0	0	0	0	0	0	0	0	100	100	100
X15993	5	20911289	Helitron	Downstream	29.52964612	Neutral	Background	0	0	0	0	0	0	0	0	0	0	0	0	0	0	0	0	0	0	0	0	0	0	0	0	0	0	0	0	0	0	0	0	0	0	0	0	0	0	0	100	100	0
X15996	5	20917479	Helitron	Downstream	29.563491	Neutral	Background	0	0	0	0	0	0	0	0	0	100	0	0	0	0	0	0	0	0	0	0	0	100	0	0	0	0	0	0	0	0	0	0	0	0	0	0	0	0	0	0	0	0
X16010	5	20977538	Helitron	Upstream	45.50824101	Balancing	Background	0	0	0	0	0	0	0	0	100	100	0	0	0	0	0	0	0	0	0	100	0	0	0	0	0	100	0	0	0	0	0	0	0	0	0	0	0	0	0	0	0	0
X16011	5	20977645	Helitron	Upstream	45.26588119	Neutral	Background	0	0	0	0	0	0	0	0	100	0	0	0	0	0	0	0	100	0	0	100	0	100	0	0	0	0	0	100	100	100	0	0	0	0	0	0	100	0	0	0	0	0
X16034	5	21112297	Helitron	Upstream	67.48333128	Neutral	Background	0	0	0	0	0	0	0	0	0	0	0	0	0	0	0	0	0	0	0	0	0	0	0	0	0	0	0	0	0	0	0	0	0	0	0	0	0	0	0	100	100	0
X16197	5	3047522	Helitron	Upstream	33.82306905	Divergent	Background	0	100	100	100	0	0	0	0	0	0	100	0	0	100	0	100	0	0	0	100	100	100	0	0	0	0	0	0	100	0	0	0	100	0	0	0	0	0	100	100	100	0
X16207	5	3056995	Helitron	Upstream	57.6020833	Neutral	Background	0	0	0	0	0	0	0	0	0	0	0	0	0	0	0	0	0	0	0	0	0	0	0	0	0	0	0	0	0	0	0	0	0	100	0	0	0	0	0	0	0	0
X16211	5	3106184	Helitron	Upstream	49.90991885	Balancing	Background	100	0	0	0	100	100	100	100	0	0	0	100	0	0	0	100	0	100	0	0	100	0	0	100	0	0	0	0	0	100	0	100	100	0	0	100	100	0	0	0	0	0
X16265	5	3702638	Helitron	Downstream	45.68369512	Neutral	Background	0	0	0	100	100	0	0	100	0	0	0	0	0	0	0	0	0	100	0	0	0	0	0	0	0	0	0	0	100	0	100	0	100	100	0	0	0	0	0	0	0	0
X16298	5	4040215	Helitron	Upstream	43.19722213	Neutral	Background	0	0	0	0	0	0	0	0	0	0	0	0	0	0	0	0	0	0	0	0	0	0	0	0	0	0	0	0	0	0	0	0	0	0	0	0	0	0	0	0	0	100
X16313	5	410724	Helitron	Upstream	11.53256259	Neutral	Background	0	0	0	100	0	100	0	0	0	0	0	0	0	100	0	0	100	0	100	100	0	0	0	0	0	0	0	0	0	100	100	0	0	0	100	0	100	100	0	0	0	100
X16388	5	4991857	Helitron	Upstream	31.38470965	Neutral	Background	0	0	0	0	100	0	0	100	0	0	100	0	0	100	0	0	0	0	100	100	0	0	0	0	0	100	0	0	0	0	0	0	0	0	100	0	0	0	0	0	0	0
X16454	5	616605	Helitron	Downstream	43.79497688	Neutral	Background	0	0	0	0	0	0	0	0	0	0	0	0	0	0	0	0	0	0	0	0	0	0	0	0	0	0	0	0	0	0	0	0	0	0	0	0	0	0	0	0	0	100
X16455	5	616463	Helitron	Downstream	43.76071297	Neutral	Background	0	0	0	0	0	0	100	0	0	0	0	0	0	0	0	0	0	0	0	0	0	0	0	0	0	0	0	0	0	0	0	0	0	0	0	0	0	0	0	0	0	0
X16479	5	7046129	Helitron	Upstream	37.84177586	Neutral	Background	0	0	0	0	0	0	100	0	100	100	100	0	0	0	0	0	0	0	0	100	0	0	100	0	0	0	0	100	100	0	0	0	0	0	0	0	0	0	100	0	0	0
X16501	5	887990	Helitron	Downstream	48.17675788	Neutral	Background	0	0	0	0	0	0	0	0	0	0	0	0	0	0	0	0	0	0	0	0	100	0	0	0	0	0	0	0	0	0	0	0	0	0	0	0	0	0	0	0	0	0
X16504	5	905469	Helitron	Upstream	56.0357029	Neutral	Background	0	0	0	0	0	0	0	0	0	0	0	0	0	0	0	0	0	0	0	0	0	0	0	0	0	0	0	0	0	0	0	0	0	0	0	0	0	0	0	0	0	100
X16560	6	10009314	Helitron	Upstream	78.17928114	Neutral	Background	100	0	0	0	100	100	100	100	0	0	100	0	0	0	100	100	100	0	0	0	0	0	0	0	0	0	0	100	0	100	100	100	0	0	0	0	100	0	0	0	0	0
X16561	6	10009228	Helitron	Upstream	78.19846546	Neutral	Background	0	0	0	0	0	0	0	0	0	0	0	0	0	0	0	0	0	0	0	0	0	0	0	0	0	0	0	0	0	0	0	0	0	0	0	0	0	0	0	0	0	0
X16609	6	10115325	Helitron	Downstream	82.35897037	Neutral	Background	0	0	100	100	100	0	0	0	0	0	0	0	0	0	0	100	0	0	0	0	0	0	100	0	0	0	0	0	0	0	0	100	0	0	100	0	0	0	0	0	0	0
X16650	6	10349165	Helitron	Upstream	46.65833259	Neutral	Background	0	0	0	0	0	0	0	0	0	0	0	0	0	0	0	0	0	0	0	0	0	0	0	0	0	0	0	0	0	0	0	0	0	0	0	0	0	0	100	0	0	0
X16669	6	10496231	Helitron	Upstream	25.35744467	Neutral	Background	0	0	0	100	0	0	0	0	0	0	100	100	0	100	100	100	100	100	100	0	0	100	100	0	0	100	100	100	0	0	0	0	0	0	0	0	0	0	0	0	0	0
X16800	6	11154647	Helitron	Downstream	66.03029608	Neutral	Background	0	0	0	0	0	0	0	0	0	0	0	0	0	0	0	0	0	0	0	0	0	0	0	0	0	0	0	0	100	0	0	0	0	0	0	0	0	0	0	0	0	0
X16802	6	11223067	Helitron	Downstream	12.68857754	Neutral	Background	0	0	0	0	0	0	100	0	0	0	0	0	0	0	0	0	0	0	0	0	0	0	0	0	0	0	0	0	0	0	0	0	0	0	0	0	0	0	0	0	0	0
X16910	6	12061320	Helitron	Upstream	39.87480407	Divergent	Background	100	0	0	100	0	0	100	100	0	0	0	0	0	0	0	100	0	0	0	0	100	0	0	100	100	100	0	0	0	100	0	100	0	100	100	100	0	0	0	0	0	0
X16911	6	12061919	Helitron	Upstream	45.07771068	Neutral	Background	0	0	0	0	0	0	0	0	0	0	0	0	0	0	0	0	0	0	0	0	0	0	0	0	0	0	0	0	0	0	0	0	0	0	0	0	0	0	0	100	100	100
X17007	6	12750182	Helitron	Downstream	49.1426495	Balancing	Background	100	100	0	0	0	100	0	0	0	0	0	0	0	0	100	100	0	0	0	100	0	0	100	0	100	0	100	0	100	0	100	100	0	100	0	0	0	0	0	0	0	0
X17110	6	13542387	Helitron	Downstream	24.91987159	Neutral	Background	100	100	0	0	0	0	0	0	100	0	100	0	100	100	100	0	0	0	0	0	0	0	0	0	0	0	0	100	0	0	100	0	0	0	100	0	0	0	0	0	0	100
X17149	6	1385693	Helitron	Downstream	58.02585631	Balancing	Background	0	0	0	0	100	0	0	0	0	0	0	0	0	0	0	100	0	0	0	0	0	0	100	0	0	0	0	0	0	100	100	0	0	0	100	100	0	100	0	0	0	0
X17167	6	14125614	Helitron	Downstream	63.63961031	Neutral	Background	0	0	0	0	0	0	0	0	0	0	0	0	0	0	0	0	0	0	0	0	0	0	0	0	0	0	0	0	0	0	0	0	0	0	0	0	0	0	0	0	0	0
X17169	6	14129220	Helitron	Downstream	22.58317958	Neutral	Background	0	0	0	0	0	0	0	0	0	0	0	0	0	0	0	100	0	0	0	0	0	0	0	0	100	0	100	0	0	0	0	0	0	0	0	0	0	0	0	0	0	0
X17175	6	14168167	Helitron	Downstream	42.68489194	Neutral	Background	0	0	0	0	0	0	0	0	0	0	0	0	0	0	0	0	0	0	0	0	0	0	0	0	0	0	0	0	0	0	0	0	0	0	0	0	0	0	0	0	0	100
X17179	6	14249371	Helitron	Downstream	39.06404997	Neutral	Background	0	0	100	0	0	0	0	0	0	0	0	100	0	100	100	100	0	100	0	0	0	0	0	0	0	0	0	0	0	0	0	0	100	0	100	0	0	0	100	0	0	100
X17209	6	1466116	Helitron	Upstream	70.68946173	Neutral	Background	0	0	0	0	100	100	0	0	100	100	0	0	0	0	0	0	0	0	100	100	0	0	100	100	100	0	0	100	0	100	0	0	0	0	100	0	0	0	0	0	0	0
X17223	6	1517376	Helitron	Upstream	40.6571027	Neutral	Background	0	0	0	100	0	0	0	0	100	0	0	0	0	0	0	100	0	0	0	0	100	0	0	0	0	0	0	100	0	0	0	0	0	0	0	0	0	0	0	0	0	0
X17299	6	1740603	Helitron	Downstream	36.3868108	Neutral	Background	0	0	0	0	0	0	0	0	0	0	0	0	0	0	0	0	0	0	0	0	0	0	0	0	0	0	0	0	0	0	0	0	0	0	0	0	0	0	0	100	100	0
X17370	6	18598223	Helitron	Downstream	34.38022688	Neutral	Background	0	0	0	0	0	0	0	0	0	0	0	0	0	0	100	0	0	0	0	0	0	0	0	0	0	0	0	0	0	0	0	0	0	0	0	0	0	0	0	0	0	0
X17415	6	1917200	Helitron	Upstream	41.49698784	Neutral	Background	0	0	0	0	0	0	0	0	0	0	0	0	0	0	0	0	0	0	0	0	0	0	0	0	0	0	0	0	0	0	0	0	0	0	0	0	0	0	0	0	0	100
X17534	6	2028445	Helitron	Downstream	84.95881355	Neutral	Background	0	0	0	0	0	0	0	0	0	0	0	0	0	0	0	0	0	0	0	0	0	0	0	0	0	0	0	100	100	0	0	0	0	0	0	0	0	0	0	0	0	0
X17588	6	20629714	Helitron	Upstream	61.94352266	Neutral	Background	0	0	0	0	0	0	0	0	0	0	0	0	0	0	0	0	0	0	0	0	0	0	0	0	0	0	0	0	0	0	0	0	0	0	0	0	0	0	0	0	0	100
X17591	6	20632089	Helitron	Upstream	78.33900689	Neutral	Background	0	0	0	0	100	0	100	0	0	0	0	100	0	0	0	0	0	0	0	0	0	0	100	0	0	0	0	0	0	0	0	0	0	0	0	0	0	0	0	0	0	0
X17608	6	20762654	Helitron	Upstream	80.37412519	Divergent	Background	0	0	100	0	0	0	0	0	100	0	100	0	0	0	0	0	0	0	0	0	100	0	0	0	100	100	0	100	0	0	0	0	100	0	0	0	0	0	0	0	0	0
X17646	6	21149683	Helitron	Upstream	28.54820485	Neutral	Background	0	0	0	0	0	0	0	0	0	0	0	0	0	0	0	0	0	0	0	0	0	0	0	0	0	0	0	0	0	0	0	0	0	0	0	0	0	0	100	0	0	0
X17756	6	21834442	Helitron	Downstream	59.83310121	Neutral	Background	0	0	0	0	0	0	0	0	100	0	0	0	0	0	0	0	0	0	100	0	0	0	0	0	100	100	0	0	0	0	0	0	0	0	0	0	0	0	0	0	0	0
X17776	6	22030989	Helitron	Downstream	46.49731175	Neutral	Background	0	0	0	0	0	0	0	0	0	0	100	0	0	0	0	0	0	0	0	0	0	0	0	0	0	0	0	0	0	0	0	0	0	0	0	0	0	0	0	0	0	0
X17934	6	23043153	Helitron	Downstream	21.9317122	Neutral	Background	0	0	0	0	0	0	0	0	0	0	0	0	0	0	0	0	0	0	0	0	0	0	0	0	0	0	0	0	0	0	0	0	0	0	0	0	0	100	0	0	0	0
X18006	6	23391238	Helitron	Downstream	20.19900988	Neutral	Background	0	0	0	0	100	100	0	100	0	0	100	0	0	0	0	100	0	100	0	100	100	0	100	0	0	0	0	100	0	0	0	0	0	0	0	0	100	0	0	100	100	100
X18007	6	23391388	Helitron	Downstream	18.49324201	Neutral	Background	0	0	0	0	0	0	0	0	0	0	0	0	0	0	0	0	0	0	0	100	0	0	0	0	0	0	0	0	0	0	0	0	0	0	0	0	0	0	0	0	0	0
X18299	6	24690815	Helitron	Downstream	61.8950725	Neutral	Background	0	0	0	0	0	0	0	0	0	0	0	0	0	100	0	0	0	0	0	0	0	0	0	0	0	0	0	0	0	0	0	0	0	0	0	0	0	0	0	0	0	0
X18307	6	24714420	Helitron	Downstream	61.98386887	Neutral	Background	0	0	0	0	0	0	0	0	0	0	0	0	0	0	0	0	0	0	0	0	0	0	0	0	0	0	0	0	0	0	0	0	0	0	0	0	0	100	100	0	0	100
X18350	6	24832971	Helitron	Downstream	47.23346271	Neutral	Background	0	0	0	0	0	0	0	0	0	0	0	0	0	0	0	0	0	0	0	0	0	0	0	0	0	100	0	100	0	0	0	0	0	0	0	0	0	0	0	0	0	0
X18351	6	24833140	Helitron	Downstream	48.13522619	Balancing	Background	0	0	0	0	0	0	0	0	0	0	0	0	0	0	0	0	0	0	0	0	0	0	0	0	0	0	0	0	0	0	0	0	0	0	0	0	0	0	0	100	100	0
X18360	6	24879873	Helitron	Downstream	64.79969136	Neutral	Background	0	0	0	0	0	0	0	0	0	0	0	0	0	0	0	0	0	0	0	0	0	0	0	0	0	0	0	0	0	0	0	0	0	0	0	0	0	0	0	100	100	0
X18423	6	2567835	Helitron	Upstream	42.93017587	Neutral	Background	0	0	0	0	0	0	0	0	0	0	0	0	0	0	0	0	0	0	0	0	0	0	0	0	0	0	0	0	0	0	0	100	0	0	0	0	0	0	0	0	0	0
X18424	6	2567771	Helitron	Upstream	42.89522118	Neutral	Background	0	0	0	0	0	0	0	0	0	0	0	0	0	0	0	0	0	0	0	100	0	0	0	0	100	0	100	0	0	0	0	0	0	0	0	100	0	0	0	0	0	0
X18466	6	2742499	Helitron	Upstream	67.95586803	Neutral	Background	0	0	0	0	0	0	0	0	0	100	0	0	0	0	0	0	0	0	0	0	0	0	0	0	0	0	0	0	0	0	0	0	0	0	0	0	0	0	0	0	0	0
X18469	6	2744877	Helitron	Upstream	45.84757355	Neutral	Background	100	100	0	0	0	0	0	0	100	0	100	0	0	0	0	0	0	100	100	0	100	100	100	0	100	100	0	0	0	0	0	0	0	0	0	100	0	0	0	0	0	0
X18516	6	2897905	Helitron	Upstream	43.93176527	Neutral	Background	0	0	0	100	0	0	0	0	100	0	0	0	0	0	0	0	0	0	0	100	100	0	0	0	0	100	0	0	0	0	0	100	0	0	0	0	0	0	0	0	0	0
X18520	6	2903672	Helitron	Downstream	37.52332608	Neutral	Background	0	0	0	0	0	0	0	0	0	0	0	0	0	0	0	0	0	0	0	100	100	0	0	0	0	0	0	0	0	0	0	0	0	0	0	0	0	0	0	0	0	0
X18595	6	3149121	Helitron	Upstream	12	Divergent	Background	0	0	100	0	0	0	0	0	100	0	100	0	0	0	0	0	100	100	0	0	0	100	0	0	0	100	0	100	100	0	0	0	0	0	0	0	100	0	0	0	0	0
X18596	6	3149037	Helitron	Upstream	11.87434209	Neutral	Background	0	0	0	0	0	0	0	0	0	0	0	0	0	0	0	0	0	0	0	0	0	0	0	0	0	0	0	0	0	0	0	0	0	0	0	0	0	100	0	0	0	0
X18598	6	3159080	Helitron	Upstream	90.22749027	Neutral	Background	0	0	0	0	0	0	0	0	0	0	0	0	0	0	0	0	0	0	0	0	0	0	0	0	0	0	0	0	0	0	0	0	0	0	0	0	0	0	0	100	100	0
X18619	6	3234144	Helitron	Upstream	56.84188596	Neutral	Background	0	0	0	0	0	0	0	0	0	0	0	0	0	0	0	0	0	0	0	0	0	0	0	0	0	0	0	0	0	0	0	100	0	0	0	0	0	0	0	0	0	0
X18624	6	3251629	Helitron	Downstream	105.7922492	Balancing	Background	0	0	0	0	0	0	0	0	0	0	0	0	0	0	0	0	0	0	0	0	0	0	0	0	0	0	0	0	0	0	0	0	0	0	0	0	0	0	0	100	100	0
X18631	6	3278258	Helitron	Downstream	14.69693846	Neutral	Background	0	0	0	0	0	0	0	0	0	0	0	0	0	0	0	0	0	0	0	0	0	100	0	0	0	0	0	0	0	0	0	0	100	100	0	0	0	0	0	0	0	0
X18672	6	3450454	Helitron	Downstream	34.62657939	Neutral	Background	0	0	100	0	0	0	0	100	0	0	100	100	100	0	0	0	100	100	100	0	0	100	0	0	0	0	0	0	0	100	0	0	0	100	0	0	100	0	0	100	100	100
X18863	6	4170984	Helitron	Downstream	91.37286249	Neutral	Background	0	100	0	0	0	100	0	0	0	0	0	0	0	0	0	0	0	0	0	0	0	0	0	0	0	0	0	0	0	0	0	0	0	0	0	0	0	0	0	0	0	0
X18883	6	4235987	Helitron	Downstream	63.22973984	Neutral	Background	0	0	100	100	100	0	100	100	0	100	0	0	100	100	100	100	100	100	100	0	0	0	0	0	0	100	0	100	0	100	0	0	100	100	100	0	0	0	0	100	100	0
X18888	6	4242392	Helitron	Upstream	47.19110086	Neutral	Background	0	0	100	0	0	0	0	0	0	100	0	0	0	0	0	0	0	0	0	0	0	0	0	0	0	0	100	0	0	0	0	0	0	0	0	0	0	0	0	0	0	0
X18950	6	4500750	Helitron	Downstream	25.67099531	Neutral	Background	0	0	0	0	0	0	0	0	100	100	0	0	0	0	0	0	0	0	0	100	100	0	0	0	0	0	0	0	100	0	100	0	0	0	0	0	0	0	0	0	0	0
X19028	6	4879052	Helitron	Upstream	50.59644256	Neutral	Background	0	0	0	0	0	0	0	0	0	0	0	0	0	0	0	0	0	0	0	0	0	0	0	0	0	0	0	0	0	0	0	0	0	0	0	0	0	0	0	0	0	100
X19096	6	5120930	Helitron	Upstream	38.301436	Neutral	Background	0	0	0	0	0	100	0	0	0	0	0	0	0	0	0	0	0	0	0	0	0	0	0	0	0	0	0	0	0	0	0	0	0	0	0	0	0	0	0	100	100	0
X19105	6	5137809	Helitron	Upstream	117.3967632	Neutral	Background	0	0	0	0	0	0	0	0	0	0	0	0	0	0	0	0	0	0	0	0	0	0	0	0	100	100	0	0	0	0	0	0	0	0	0	0	0	0	0	0	0	0
X19108	6	5148412	Helitron	Upstream	56.47123161	Divergent	Background	0	0	0	0	0	0	0	0	0	0	0	0	0	0	0	0	0	0	0	100	0	0	0	0	0	0	0	0	0	0	0	0	0	0	0	0	100	0	0	0	0	0
X19114	6	5154375	Helitron	Downstream	51.46843693	Balancing	Background	0	0	100	100	0	0	0	0	100	0	100	0	0	100	100	0	100	100	100	0	100	100	0	0	0	100	0	0	100	0	0	0	0	100	0	0	100	0	0	0	0	0
X19172	6	5355367	Helitron	Downstream	90.05553842	Neutral	Background	0	0	0	0	0	0	0	0	0	0	100	100	0	0	0	0	0	100	100	100	0	0	0	0	0	0	0	0	0	100	0	100	0	100	0	0	0	0	0	0	0	0
X19202	6	5423897	Helitron	Upstream	113.3622512	Neutral	Background	0	0	0	0	0	0	0	0	0	0	0	0	0	0	0	0	0	0	0	0	0	0	0	0	0	0	0	0	0	0	0	0	0	0	0	0	0	0	100	0	0	0
X19204	6	5427666	Helitron	Upstream	95.22604686	Neutral	Background	0	100	100	100	100	0	0	0	0	0	0	0	0	0	100	0	0	0	0	0	100	0	0	0	0	0	0	0	0	0	0	0	0	0	0	100	0	0	0	0	0	0
X19206	6	5430844	Helitron	Upstream	76.67463727	Neutral	Background	0	0	0	0	0	0	0	0	0	0	0	0	0	0	0	0	0	0	0	0	0	0	0	0	0	0	0	0	0	0	0	0	0	0	0	0	0	0	100	0	0	0
X19225	6	5473517	Helitron	Downstream	30.39736831	Neutral	Background	0	0	0	0	0	0	0	0	0	0	0	0	0	0	0	0	0	0	0	0	0	0	0	0	0	0	0	0	0	0	0	0	0	100	0	0	0	0	0	0	0	0
X19226	6	5473419	Helitron	Downstream	30.34798181	Divergent	Background	0	0	0	0	0	0	0	0	0	0	0	0	0	0	0	0	0	0	0	0	0	0	0	0	0	0	0	0	0	0	0	0	0	0	0	0	0	0	0	100	100	0
X19333	6	5699377	Helitron	Downstream	51.4781507	Balancing	Background	0	0	0	0	0	0	0	0	0	0	0	0	0	0	0	0	0	0	0	0	0	0	0	0	100	100	100	0	0	100	100	0	0	0	0	0	0	0	0	0	0	0
X19350	6	575707	Helitron	Downstream	35.44009029	Neutral	Background	0	0	0	0	0	0	0	0	0	0	0	0	0	0	0	0	0	0	0	0	0	0	0	0	0	0	0	0	0	0	0	0	0	0	0	0	0	100	100	0	0	0
X19496	6	6234748	Helitron	Downstream	86.35971283	Neutral	Background	0	0	0	0	0	0	0	0	100	100	0	0	0	0	0	0	0	0	0	100	0	0	0	0	0	0	100	100	0	0	0	0	0	0	0	0	0	0	0	0	0	0
X19530	6	6328511	Helitron	Downstream	37.34969879	Neutral	Background	0	0	0	0	0	0	0	0	0	0	0	0	100	0	0	0	0	0	0	0	0	0	100	0	0	0	0	0	0	0	100	0	0	0	0	0	100	0	0	0	0	0
X19550	6	6392599	Helitron	Downstream	86.82165628	Neutral	Background	0	0	0	0	0	0	0	100	0	0	0	0	0	0	0	0	0	0	0	0	0	0	0	0	0	0	0	0	0	0	0	0	0	0	0	0	0	0	0	0	0	0
X19640	6	6695131	Helitron	Downstream	28.96549672	Neutral	Background	0	0	0	100	0	0	100	100	100	100	100	0	0	100	0	100	0	0	0	100	0	100	0	0	100	0	0	0	100	0	0	0	0	0	0	0	0	0	0	0	0	0
X19653	6	6787582	Helitron	Upstream	31.89043744	Neutral	Background	100	0	0	0	0	100	0	100	0	0	0	0	0	0	0	0	0	100	0	0	100	100	0	0	0	0	0	0	0	100	0	100	100	0	0	0	100	0	0	0	0	0
X19663	6	6843336	Helitron	Upstream	34.7706773	Neutral	Background	0	0	0	0	0	0	0	0	0	0	0	0	0	100	0	100	0	0	0	0	0	0	100	0	0	0	0	0	0	0	0	0	0	0	0	0	0	0	0	100	100	0
X19690	6	6921123	Helitron	Downstream	66.41535967	Neutral	Background	0	0	100	0	0	0	0	0	0	0	0	0	0	0	0	0	100	100	0	0	0	0	0	0	0	0	0	0	0	100	0	0	0	100	0	0	0	0	0	0	0	0
X19691	6	6921007	Helitron	Downstream	66.43794097	Neutral	Background	0	0	0	0	0	0	0	0	0	0	0	0	0	0	0	0	0	0	0	0	0	0	0	0	0	0	0	0	0	0	0	0	0	0	0	0	0	0	100	100	100	100
X19784	6	730741	Helitron	Upstream	76.80494776	Divergent	Background	0	0	0	0	0	0	100	100	0	0	0	0	0	0	100	100	0	0	0	0	0	0	0	0	0	0	0	0	0	0	0	0	0	0	0	0	0	0	0	0	0	0
X19792	6	7384395	Helitron	Downstream	20.27313493	Neutral	Background	100	0	0	100	0	0	0	0	0	100	0	0	0	0	0	0	0	0	100	0	0	0	0	100	100	0	0	100	0	100	0	0	0	100	100	0	100	0	0	0	0	100
X19817	6	7462532	Helitron	Upstream	53.76802024	Balancing	Background	0	0	0	0	0	0	0	0	0	0	0	100	0	0	0	0	0	0	0	0	100	0	0	0	0	0	0	100	0	100	100	0	0	0	0	0	0	0	0	0	0	0
X19818	6	7473299	Helitron	Downstream	10.24695077	Neutral	Background	0	0	0	0	0	0	0	0	0	100	0	0	0	0	0	0	0	0	0	100	0	0	0	0	0	0	0	0	0	0	0	0	0	0	0	0	0	0	0	0	0	0
X19827	6	7514583	Helitron	Downstream	8.544003745	Divergent	Background	0	0	0	0	0	0	0	0	0	0	0	0	0	0	0	0	100	0	0	0	0	0	0	0	0	0	0	0	0	0	0	0	0	0	0	0	0	0	0	0	0	0
X19897	6	7733982	Helitron	Upstream	58.07753438	Neutral	Background	0	0	0	0	0	0	0	0	0	0	0	0	0	0	0	0	100	0	0	0	0	0	0	0	0	0	0	0	0	0	0	0	0	0	0	0	0	0	0	0	0	100
X19907	6	775267	Helitron	Downstream	24.08318916	Neutral	Background	0	100	0	100	0	0	0	0	0	0	0	100	0	0	0	0	100	0	0	100	0	100	0	0	0	0	0	0	0	0	0	0	100	100	0	0	100	0	0	0	0	0
X19965	6	7929533	Helitron	Upstream	46.33573135	Divergent	Background	0	0	0	0	0	0	0	0	0	0	0	0	0	0	0	0	0	0	0	0	0	0	0	0	0	0	0	0	0	0	0	0	0	0	0	0	0	0	0	0	0	0
X19966	6	7931317	Helitron	Upstream	61.92737682	Divergent	Background	0	0	0	0	0	0	0	0	0	0	0	0	0	0	0	0	0	0	0	0	0	0	0	0	0	0	0	0	0	0	0	0	0	0	0	0	0	0	0	0	0	0
X19969	6	7934777	Helitron	Upstream	85.6095789	Neutral	Background	100	0	0	0	100	100	0	0	0	0	0	0	0	0	100	0	0	0	0	0	0	0	100	100	0	0	0	0	0	0	0	0	0	0	100	0	0	0	0	0	0	0
X19989	6	8102579	Helitron	Downstream	55.57877293	Neutral	Background	0	100	100	0	100	100	0	0	0	100	0	100	100	0	0	0	100	100	0	100	100	0	0	100	100	0	100	0	100	0	0	0	0	0	100	0	0	0	0	0	0	0
X19990	6	8110449	Helitron	Downstream	74.47147105	Neutral	Background	0	100	0	0	100	0	100	100	0	0	100	0	0	0	0	0	0	0	0	100	100	100	0	100	100	0	100	0	100	0	0	0	100	0	100	0	0	0	0	100	100	100
X20005	6	8157264	Helitron	Downstream	64.52906322	Neutral	Background	0	0	100	0	0	0	0	100	100	0	100	0	0	0	0	0	100	0	100	100	0	0	0	0	0	0	100	0	0	100	0	0	0	0	0	0	0	0	0	0	0	0
X20049	6	8316521	Helitron	Upstream	89.4483091	Neutral	Background	0	0	0	0	0	0	0	100	0	0	100	100	0	0	0	0	100	100	0	100	100	100	0	0	0	0	0	100	0	0	100	100	0	0	0	0	100	0	0	0	0	0
X20118	6	8543174	Helitron	Downstream	55.5967625	Neutral	Background	0	0	0	0	0	0	0	0	0	0	0	0	0	0	0	0	0	0	0	0	0	0	0	0	0	0	0	0	0	0	0	0	0	0	0	0	0	100	0	100	100	0
X20155	6	8668566	Helitron	Upstream	58.51495535	Neutral	Background	0	0	0	0	0	0	0	0	0	0	0	0	0	0	0	0	0	0	0	0	0	0	0	0	0	0	0	0	0	0	0	0	0	0	0	0	0	100	100	0	0	0
X20268	6	9156441	Helitron	Downstream	87.82368701	Balancing	Background	0	0	0	0	0	0	0	0	0	100	0	0	0	0	0	0	0	100	0	0	0	0	0	0	0	0	0	100	0	0	100	0	100	0	0	0	0	0	0	0	0	0
X20298	6	936110	Helitron	Upstream	43.05810028	Neutral	Background	0	0	100	0	100	0	0	0	100	100	0	100	0	0	0	0	0	0	0	0	100	100	0	0	0	100	0	0	100	0	0	0	0	0	0	0	100	100	100	100	100	100
X20315	6	9432816	Helitron	Downstream	46.292548	Neutral	Background	0	0	0	0	0	0	0	0	0	0	0	0	0	0	0	0	0	0	0	0	0	0	0	0	0	0	0	0	0	0	0	0	0	0	0	0	0	0	0	100	100	0
X20395	6	9839902	Helitron	Upstream	59.70762095	Balancing	Background	0	0	0	0	0	0	0	0	0	0	0	0	0	0	0	0	0	0	0	0	0	0	0	0	0	0	0	0	0	0	0	0	0	0	0	0	0	0	0	100	100	0
X20397	6	9845209	Helitron	Upstream	94.33451118	Neutral	Background	0	0	0	0	0	0	0	0	0	0	0	0	0	0	0	0	0	0	0	0	0	0	0	0	0	0	0	0	0	0	0	0	0	100	0	0	0	0	0	0	0	0
X20433	6	9999132	Helitron	Downstream	14.03566885	Neutral	Background	0	0	0	0	0	0	0	100	0	100	100	0	0	0	0	0	0	0	0	0	0	0	0	0	0	0	0	0	0	0	0	0	0	0	0	0	0	0	0	0	0	0
X20476	7	10178703	Helitron	Downstream	59.63220606	Balancing	Background	0	0	0	0	0	0	0	0	0	0	0	0	100	0	0	0	0	0	0	0	0	0	0	0	0	0	0	0	0	0	0	0	0	0	0	0	0	0	0	0	0	0
X20548	7	1050582	Helitron	Downstream	81.71903083	Neutral	Background	0	0	0	0	0	0	0	0	0	0	0	0	0	0	0	0	0	0	0	0	0	0	0	0	0	0	0	0	0	0	0	0	0	0	0	0	0	0	0	0	0	0
X20552	7	1057034	Helitron	Downstream	33.58571125	Neutral	Background	0	0	0	100	0	0	0	100	100	0	0	0	0	100	100	0	0	0	100	0	100	100	0	100	0	0	0	0	100	0	0	0	0	0	100	0	0	100	0	100	100	0
X20576	7	10751905	Helitron	Upstream	26.88865932	Neutral	Background	0	0	0	0	0	0	0	0	0	0	0	100	0	0	0	0	0	0	0	0	0	0	0	0	0	0	0	0	0	100	0	0	0	0	0	0	0	0	0	0	0	0
X20577	7	10752246	Helitron	Upstream	31.25699922	Neutral	Background	0	100	100	0	0	100	0	0	0	100	100	100	0	0	0	100	0	0	0	100	100	0	0	0	0	0	100	0	0	0	0	0	0	0	0	100	100	0	0	0	0	100
X20581	7	10780069	Helitron	Downstream	47.19110086	Neutral	Background	0	0	0	0	0	0	0	0	0	0	0	0	0	0	0	0	0	100	0	0	0	0	0	0	0	0	0	0	0	0	0	0	0	0	0	0	100	100	0	0	0	100
X20593	7	10856038	Helitron	Upstream	34.87119155	Neutral	Background	100	0	0	0	100	0	0	0	100	100	0	0	0	0	100	100	0	0	0	0	0	100	0	100	100	0	100	0	100	0	100	0	0	0	0	0	0	100	100	0	0	100
X20635	7	11061544	Helitron	Downstream	35.05709629	Neutral	Background	0	0	0	0	0	0	0	0	0	0	0	0	0	0	0	0	0	0	0	0	0	0	100	0	0	0	0	0	0	0	0	0	0	0	0	0	0	0	0	0	0	0
X20642	7	11096195	Helitron	Upstream	60.20797289	Neutral	Background	100	100	0	0	100	0	0	0	100	100	0	100	0	0	100	100	0	0	0	0	0	0	100	0	0	0	0	100	0	0	100	100	0	0	100	0	0	0	0	0	0	0
X20656	7	11197887	Helitron	Upstream	53.95368384	Neutral	Background	0	0	0	0	100	100	0	0	100	0	100	0	0	0	0	0	0	0	0	0	100	0	0	0	0	0	0	0	0	0	0	0	0	0	0	0	0	0	0	0	0	0
X20662	7	11290705	Helitron	Downstream	1	Divergent	Background	0	0	0	0	0	0	0	0	0	0	0	0	0	0	0	0	0	0	0	0	0	0	0	0	0	0	0	0	0	0	0	0	0	0	0	0	0	100	0	0	0	0
X20664	7	11300135	Helitron	Downstream	28.33725463	Neutral	Background	0	0	0	0	0	0	0	0	0	0	0	0	0	0	0	0	0	0	0	0	0	0	0	0	0	0	0	0	0	0	0	0	0	0	0	0	100	100	100	0	0	0
X20752	7	11605673	Helitron	Downstream	55.19963768	Neutral	Background	0	0	0	0	0	0	0	0	0	0	0	0	0	0	0	0	0	0	0	0	0	0	0	0	0	0	0	0	0	0	0	0	0	0	0	0	0	0	0	0	0	100
X20788	7	11743111	Helitron	Upstream	81.17881497	Neutral	Background	0	0	0	0	0	0	0	0	0	0	0	0	0	0	0	0	0	0	0	0	0	0	0	0	0	0	0	0	0	0	0	0	0	0	0	0	0	0	0	100	100	0
X20791	7	1174687	Helitron	Upstream	44.14748011	Neutral	Background	100	100	0	0	100	0	0	0	0	0	0	0	0	0	0	0	0	0	0	0	0	0	0	100	0	0	0	0	0	0	0	0	0	100	0	0	100	0	0	0	0	0
X20811	7	11935175	Helitron	Downstream	43.22036557	Neutral	Background	100	0	0	100	0	0	100	100	100	100	100	0	0	0	0	0	100	0	100	100	100	100	0	0	100	100	100	100	100	0	100	100	100	100	0	0	100	0	0	0	0	100
X20827	7	12074426	Helitron	Upstream	19.6977156	Divergent	Background	0	0	0	0	0	0	0	0	0	0	0	0	0	0	0	0	0	0	0	0	0	0	0	0	0	0	0	0	0	0	0	0	0	0	0	0	0	0	0	100	100	100
X20828	7	12074344	Helitron	Upstream	19.62141687	Neutral	Background	0	0	0	0	0	0	0	0	0	0	0	0	0	0	0	0	0	0	0	0	0	0	0	0	0	0	0	0	0	0	0	100	100	0	0	0	0	0	0	0	0	0
X20840	7	12165721	Helitron	Downstream	57.02630972	Divergent	Background	0	0	0	0	0	0	100	0	0	0	0	0	0	0	0	0	0	0	0	0	0	0	100	0	0	0	0	0	0	0	0	0	0	0	0	0	0	100	0	0	0	0
X20862	7	12209927	Helitron	Upstream	57.7321401	Balancing	Background	0	0	0	0	0	0	0	0	0	0	0	0	0	0	0	0	0	0	0	0	0	0	0	0	0	0	0	0	0	0	0	0	0	0	0	0	0	0	0	100	100	0
X20865	7	12212834	Helitron	Upstream	18.46618531	Neutral	Background	0	0	0	0	0	0	0	0	0	0	0	0	0	0	0	0	0	0	0	0	0	0	0	0	0	0	0	0	0	0	0	0	0	0	0	0	100	0	0	0	0	0
X20955	7	1267738	Helitron	Downstream	35.12833614	Neutral	Background	0	0	0	100	0	0	0	0	0	0	0	0	0	0	0	0	0	0	0	0	100	0	0	0	100	100	0	100	100	0	100	0	0	0	0	0	0	100	100	0	0	100
X20992	7	12982355	Helitron	Upstream	31.73326331	Neutral	Background	0	0	0	0	0	0	0	0	0	0	0	0	0	0	0	0	0	0	0	0	0	0	0	0	0	0	0	0	0	0	0	0	0	0	0	0	0	0	0	0	0	100
X21172	7	14329468	Helitron	Upstream	66.05300902	Neutral	Background	0	0	0	0	0	0	0	0	0	0	0	0	0	0	0	0	0	0	0	0	0	0	0	0	0	0	0	0	0	0	0	0	0	0	0	0	0	0	100	0	0	0
X21193	7	1450870	Helitron	Upstream	62.94441993	Divergent	Background	0	0	0	0	0	100	0	0	0	0	0	0	0	0	0	0	0	0	0	0	0	0	0	0	0	0	0	0	0	0	0	0	0	0	0	0	0	0	0	0	0	0
X21220	7	14790444	Helitron	Upstream	22.22611077	Neutral	Background	100	0	0	0	0	0	0	0	0	0	0	0	0	0	0	0	0	0	0	0	0	0	0	0	0	0	0	0	0	0	0	0	0	0	0	0	0	0	0	0	0	0
X21221	7	14790424	Helitron	Upstream	22.15851981	Neutral	Background	0	0	0	0	0	0	0	0	0	0	0	0	0	0	0	0	0	0	0	0	0	0	0	0	0	0	0	0	0	0	0	0	0	0	0	0	0	0	100	0	0	0
X21222	7	14830728	Helitron	Upstream	26.17250466	Neutral	Background	0	0	0	0	0	0	0	0	0	0	100	0	0	0	0	0	0	0	0	0	0	0	0	0	0	0	0	0	0	0	0	0	0	0	0	0	0	0	0	0	0	0
X21269	7	1573621	Helitron	Upstream	21.86321111	Neutral	Background	0	0	0	0	0	0	0	0	0	100	0	0	0	0	0	0	0	0	100	100	0	0	0	0	0	100	0	0	0	0	0	0	0	0	0	0	0	0	0	0	0	0
X21291	7	1635906	Helitron	Upstream	31.98437118	Neutral	Background	100	0	100	0	100	0	0	0	0	0	0	0	0	0	0	0	0	0	0	0	0	0	100	0	0	0	0	0	0	0	0	0	0	0	0	100	0	0	0	0	0	0
X21292	7	1635779	Helitron	Upstream	31.93743885	Neutral	Background	0	0	0	0	0	0	0	0	0	0	0	0	0	0	0	0	0	0	0	0	0	0	0	0	0	0	0	0	0	0	0	0	0	0	0	0	0	0	0	0	0	0
X21307	7	1681176	Helitron	Downstream	49.88987873	Neutral	Background	0	0	100	100	100	100	0	0	0	100	0	0	100	0	0	0	0	0	0	0	0	0	100	0	0	0	0	0	0	100	100	100	0	0	0	0	100	0	0	0	0	0
X21316	7	1726726	Helitron	Downstream	28.10693865	Divergent	Background	100	100	0	0	0	100	0	0	0	0	0	0	0	100	0	0	0	0	0	0	0	0	0	0	0	0	0	0	0	0	0	0	0	0	100	0	0	0	0	0	0	0
X21350	7	1790795	Helitron	Upstream	72.62919523	Neutral	Background	0	0	0	0	0	0	0	0	0	0	0	0	0	0	0	0	0	0	0	0	0	0	0	0	0	0	0	0	0	0	100	0	0	0	0	0	0	0	0	0	0	0
X21362	7	1795678	Helitron	Upstream	100.7223908	Neutral	Background	0	0	0	0	0	0	0	0	0	0	0	0	0	0	100	0	0	0	0	100	0	0	0	0	0	0	0	0	0	0	0	0	0	0	0	0	0	0	0	0	0	0
X21410	7	18308676	Helitron	Upstream	38.47076812	Neutral	Background	0	0	0	0	0	0	0	0	0	0	0	0	0	0	0	0	0	0	0	0	0	0	0	0	0	0	0	0	0	0	0	0	100	0	0	0	0	0	0	0	0	0
X21442	7	18505804	Helitron	Upstream	34.43835072	Neutral	Background	0	0	0	0	0	0	0	0	0	0	0	0	0	0	0	0	0	0	0	0	0	0	0	0	0	0	0	0	0	0	0	0	0	0	0	0	0	0	0	0	0	0
X21462	7	18759050	Helitron	Downstream	39.28103868	Neutral	Background	0	0	0	0	0	0	0	0	0	0	0	0	0	0	0	0	0	0	0	0	0	0	0	0	0	0	0	0	0	0	0	0	0	0	0	0	0	100	0	0	0	100
X21471	7	1882067	Helitron	Downstream	34.75629439	Divergent	Background	0	0	0	0	0	0	0	0	0	0	0	0	0	0	0	0	0	0	0	0	0	0	0	0	0	100	0	0	0	0	0	0	0	0	0	0	0	0	0	0	0	0
X21473	7	18823389	Helitron	Upstream	65.05382387	Neutral	Background	0	0	0	0	0	0	0	0	0	0	0	0	0	0	100	0	0	0	0	0	0	0	0	0	0	0	0	0	0	0	0	0	0	0	0	0	0	0	0	0	0	0
X21476	7	18826307	Helitron	Upstream	38.01315562	Neutral	Background	0	0	0	0	0	0	0	0	100	0	100	0	0	0	0	0	0	0	0	0	100	0	0	0	0	100	0	0	0	0	0	0	0	0	0	0	0	0	0	0	0	0
X21484	7	18877485	Helitron	Downstream	79.55501241	Divergent	Background	0	0	0	100	100	0	100	0	0	0	100	0	0	0	0	0	0	100	0	0	100	0	0	0	0	100	100	0	0	100	100	100	0	0	100	0	0	0	0	0	0	0
X21485	7	18877673	Helitron	Downstream	80.21845174	Divergent	Background	0	0	0	100	100	0	100	0	0	0	100	0	0	0	0	0	0	100	0	0	100	0	0	0	0	100	100	0	0	100	100	100	0	0	100	0	0	0	0	0	0	100
X21543	7	19485582	Helitron	Downstream	57.33236433	Balancing	Background	0	0	0	0	0	0	0	0	0	0	0	0	0	0	0	100	0	0	0	0	0	0	100	0	0	0	0	0	0	0	0	0	0	0	0	0	0	0	0	0	0	0
X21710	7	21101688	Helitron	Downstream	42.40283009	Neutral	Background	0	0	0	0	0	0	0	100	0	0	0	0	0	100	0	100	0	0	0	0	0	0	100	100	0	0	0	0	0	0	0	0	0	0	0	100	0	0	0	0	0	0
X21822	7	21785280	Helitron	Upstream	47.92702787	Neutral	Background	0	0	0	0	0	0	0	0	0	0	0	0	0	0	0	0	0	0	0	0	0	0	0	0	0	0	0	0	0	0	0	0	0	0	0	0	0	100	0	0	0	0
X21884	7	22153212	Helitron	Upstream	37.30951621	Neutral	Background	0	0	100	100	0	0	0	0	0	0	0	0	0	0	0	0	0	0	100	0	0	0	0	100	0	0	0	0	0	0	0	0	0	0	100	0	100	0	0	0	0	0
X21911	7	2255103	Helitron	Downstream	29.13760457	Neutral	Background	0	0	0	0	0	0	0	0	0	0	0	0	0	0	0	0	0	0	0	0	0	0	0	0	100	0	0	100	0	0	0	0	0	0	0	0	0	0	0	0	0	0
X21913	7	2256453	Helitron	Upstream	15.19868415	Balancing	Background	0	0	0	0	0	0	0	0	0	0	0	0	0	0	0	0	0	0	0	0	0	0	0	0	0	0	0	0	0	0	0	0	0	0	0	0	0	0	100	0	0	0
X21949	7	2283947	Helitron	Upstream	53.88877434	Neutral	Background	0	0	0	0	100	100	0	0	100	0	0	0	0	0	0	0	100	0	0	0	0	0	0	0	0	0	0	0	0	0	0	0	0	0	100	0	0	0	0	0	0	0
X21950	7	2283801	Helitron	Upstream	53.86093204	Neutral	Background	100	100	0	0	100	0	0	0	100	0	100	0	0	0	0	0	0	0	0	0	100	0	0	0	0	100	0	0	0	0	100	0	0	0	100	0	100	0	0	0	0	100
X21963	7	23036093	Helitron	Downstream	10.14889157	Neutral	Background	0	0	0	0	0	0	0	0	0	0	0	0	0	0	0	0	0	0	0	0	0	0	0	0	0	0	0	0	0	0	0	0	0	0	0	0	0	0	0	100	100	0
X22076	7	24313219	Helitron	Downstream	18.57417562	Neutral	Background	0	0	100	0	100	0	100	0	0	100	0	0	0	0	100	0	0	100	100	100	100	100	100	100	100	100	0	0	0	100	0	0	0	0	100	0	0	0	0	0	0	100
X22112	7	2482794	Helitron	Upstream	61.73329734	Balancing	Background	0	0	0	0	0	0	100	0	0	0	0	100	100	100	0	100	0	100	0	0	0	0	100	0	0	0	0	0	0	0	0	100	100	0	0	0	0	0	0	0	0	0
X22113	7	2482687	Helitron	Upstream	61.70899448	Neutral	Background	100	0	0	0	0	0	100	0	0	0	0	0	0	100	0	100	0	0	0	0	0	0	0	0	0	0	0	0	0	0	0	0	0	100	0	0	0	0	0	0	0	0
X22123	7	2549180	Helitron	Downstream	14.6628783	Neutral	Background	0	0	0	0	0	0	0	0	0	0	0	0	0	0	0	0	0	0	0	0	0	0	0	0	0	0	0	0	0	0	0	0	0	0	0	0	0	0	0	0	0	0
X22147	7	268923	Helitron	Upstream	70.37755324	Neutral	Background	100	0	100	100	0	100	0	0	0	0	0	100	0	100	0	100	0	0	0	100	0	0	0	100	0	0	0	0	0	0	0	0	0	0	0	100	100	0	100	100	100	0
X22233	7	3042978	Helitron	Downstream	45.563143	Divergent	Background	100	0	0	0	0	0	0	0	100	0	0	0	0	0	0	0	0	0	0	100	100	0	0	0	0	0	0	0	0	0	0	0	0	0	100	0	0	0	0	0	0	0
X22313	7	3307759	Helitron	Downstream	71.27411872	Neutral	Background	0	0	0	0	0	0	0	0	100	100	0	0	0	0	0	0	0	0	0	0	0	100	0	0	100	0	0	0	100	0	0	0	0	0	0	0	0	0	0	0	0	0
X22495	7	3779200	Helitron	Upstream	46.5188134	Neutral	Background	0	0	0	0	0	0	0	0	0	0	0	0	0	0	100	100	0	0	0	0	0	0	0	0	0	0	0	0	0	0	0	0	0	0	0	0	0	0	0	0	0	100
X22529	7	4001950	Helitron	Downstream	71.07742258	Neutral	Background	0	0	0	0	0	0	0	0	0	0	0	0	0	0	0	0	0	0	0	0	0	0	0	0	0	0	0	0	0	0	0	0	0	0	0	0	0	0	100	0	0	0
X22650	7	4346345	Helitron	Upstream	45.68369512	Neutral	Background	0	0	0	0	0	0	0	0	0	0	0	0	0	0	0	0	0	100	0	0	0	0	0	0	0	0	0	0	0	0	0	0	0	0	0	0	0	0	0	0	0	0
X22857	7	5136981	Helitron	Downstream	40.60788101	Neutral	Background	0	0	0	0	0	0	0	0	0	0	0	0	0	0	0	0	0	0	0	0	0	0	0	0	0	0	0	0	0	0	0	0	0	0	0	0	0	0	100	0	0	0
X22911	7	5471086	Helitron	Downstream	58.89821729	Divergent	Background	0	0	0	0	0	0	0	0	100	0	0	0	0	0	0	0	0	0	0	100	0	0	0	0	0	0	0	0	0	0	0	0	0	0	0	0	0	0	0	0	0	0
X22936	7	5551234	Helitron	Downstream	34.36568055	Neutral	Background	0	0	0	0	0	0	0	0	0	0	0	0	0	0	0	0	0	0	0	0	0	0	0	0	0	0	0	0	0	0	0	0	0	0	0	0	0	0	0	100	100	0
X23018	7	5774072	Helitron	Upstream	44.41846463	Neutral	Background	100	0	0	0	0	0	100	0	100	0	0	0	100	100	0	0	0	0	100	0	0	0	0	100	100	0	100	0	0	100	0	100	0	0	0	0	100	0	0	0	0	0
X23019	7	5773979	Helitron	Upstream	44.38468204	Divergent	Background	0	0	0	0	0	0	0	0	0	0	0	0	0	0	0	0	0	0	0	0	0	0	0	0	0	0	0	0	0	0	0	0	0	0	0	0	0	0	0	100	100	0
X23028	7	5794327	Helitron	Downstream	66.8580586	Balancing	Background	0	0	0	0	0	0	0	0	0	0	0	0	0	0	0	0	0	0	0	0	0	100	0	0	100	100	100	100	0	0	0	0	0	0	0	0	0	0	0	0	0	0
[truncated: 2,398 more rows]
