# Supplementary material for: Transposable elements maintain genome-wide heterozygosity in inbred populations
Source: Nat Commun. 2022 Nov 17;13:7022. doi: 10.1038/s41467-022-34795-4 (PMC9672359; doi:10.1038/s41467-022-34795-4)
Supplement: Supplementary file 14 — Source Data [file 41467_2022_34795_MOESM14_ESM.zip › info_Am.txt]

Sample	ID	Pop	Cluster	Group	Country	Mating	Fis
SAK10	29	SAK	group1	Michigan_USA_O	Michigan_USA	O	0.271114809
SAK13	30	SAK	group1	Michigan_USA_O	Michigan_USA	O	0.42161337
SAK3	31	SAK	group1	Michigan_USA_O	Michigan_USA	O	0.38030004
SAK9	32	SAK	group1	Michigan_USA_O	Michigan_USA	O	0.274065761
SBD17	33	SBD	group2	Michigan_USA_O	Michigan_USA	O	0.203242908
SBD2	34	SBD	group2	Michigan_USA_O	Michigan_USA	O	0.238654334
SBD3	35	SBD	group2	Michigan_USA_O	Michigan_USA	O	0.274065761
SBD7	36	SBD	group2	Michigan_USA_O	Michigan_USA	O	0.256360048
ind3	45	IND	group3	Michigan_USA_O	Michigan_USA	O	0.359643374
ind5	46	IND	group3	Michigan_USA_O	Michigan_USA	O	0.356692422
ind6	47	IND	group3	Michigan_USA_O	Michigan_USA	O	0.282918617
ind7	48	IND	group3	Michigan_USA_O	Michigan_USA	O	0.392103848
PTP1	9	PTP	group3	Ontario_Canada_S	Ontario_Canada	S	0.985245239
PTP2	10	PTP	group3	Ontario_Canada_S	Ontario_Canada	S	0.940980956
PTP3	11	PTP	group3	Ontario_Canada_S	Ontario_Canada	S	0.949833813
PTP5	12	PTP	group3	Ontario_Canada_S	Ontario_Canada	S	0.976392382
RON14	13	RON	group4	Ontario_Canada_S	Ontario_Canada	S	0.675395259
RON15	14	RON	group4	Ontario_Canada_S	Ontario_Canada	S	0.740316207
RON2	15	RON	group4	Ontario_Canada_S	Ontario_Canada	S	0.855403343
RON8	16	RON	group4	Ontario_Canada_S	Ontario_Canada	S	0.828844773
PCR14	21	PCR	group5	Michigan_USA_O	Michigan_USA	O	0.336035757
PCR18	22	PCR	group5	Michigan_USA_O	Michigan_USA	O	0.309477187
PCR6	23	PCR	group5	Michigan_USA_O	Michigan_USA	O	0.333084805
PCR7	24	PCR	group5	Michigan_USA_O	Michigan_USA	O	0.362594326
PIN13	25	PIN	group5	Ontario_Canada_O	Ontario_Canada	O	0.415711466
PIN14	26	PIN	group5	Ontario_Canada_O	Ontario_Canada	O	0.344888613
PIN3	27	PIN	group5	Ontario_Canada_O	Ontario_Canada	O	0.415711466
PIN5	28	PIN	group5	Ontario_Canada_O	Ontario_Canada	O	0.347839566
KTT12	1	KTT	group6	Ohio_USA_S	Ohio_USA	S	0.979343335
KTT13	2	KTT	group6	Ohio_USA_S	Ohio_USA	S	0.979343335
KTT4	3	KTT	group6	Ohio_USA_S	Ohio_USA	S	0.961637622
KTT9	4	KTT	group6	Ohio_USA_S	Ohio_USA	S	0.884912865
TSS1	37	TSS	group6	Ontario_Canada_O	Ontario_Canada	O	0.427515275
TSS4	38	TSS	group6	Ontario_Canada_O	Ontario_Canada	O	0.338986709
TSS5	39	TSS	group6	Ontario_Canada_O	Ontario_Canada	O	0.35374147
TSS8	40	TSS	group6	Ontario_Canada_O	Ontario_Canada	O	0.321280996
TSSA11	41	TSSA	group7	Ontario_Canada_O	Ontario_Canada	O	0.338986709
TSSA12	42	TSSA	group7	Ontario_Canada_O	Ontario_Canada	O	0.418662418
TSSA15	43	TSSA	group7	Ontario_Canada_O	Ontario_Canada	O	0.521945745
TSSA9	44	TSSA	group7	Ontario_Canada_O	Ontario_Canada	O	0.439319083
LPT1	5	LPT	group7	Ontario_Canada_S	Ontario_Canada	S	0.873109056
LPT21	6	LPT	group7	Ontario_Canada_S	Ontario_Canada	S	0.938030004
LPT27	7	LPT	group7	Ontario_Canada_S	Ontario_Canada	S	0.958686669
LPT4	8	LPT	group7	Ontario_Canada_S	Ontario_Canada	S	0.97344143
MAN2	17	MAN	group6	Ontario_Canada_O	Ontario_Canada	O	0.427515275
MAN3	18	MAN	group6	Ontario_Canada_O	Ontario_Canada	O	0.518994793
MAN4	19	MAN	group6	Ontario_Canada_O	Ontario_Canada	O	0.424564323
MAN5	20	MAN	group6	Ontario_Canada_O	Ontario_Canada	O	0.445220988
