# Supplementary material for: Transposable elements maintain genome-wide heterozygosity in inbred populations
Source: Nat Commun. 2022 Nov 17;13:7022. doi: 10.1038/s41467-022-34795-4 (PMC9672359; doi:10.1038/s41467-022-34795-4)
Supplement: Supplementary file 14 — Source Data [file 41467_2022_34795_MOESM14_ESM.zip › info_Eur.txt]

Sample	ID	Pop	Group	Country	Cluster	FIS
Ardal3_1	1	Ardal	Norway_O	Norway	Norway	-0.330820505
Ardal4_1	2	Ardal	Norway_O	Norway	Norway	-0.309665844
Berg1_1	3	Berg	Sweden_O	Sweden	Sweden	-0.288511183
Berg2_1	4	Berg	Sweden_O	Sweden	Sweden	-0.267356522
Bovra3_1	5	Bovra	Norway_O	Norway	Norway	-0.290434334
Bovra4_1	6	Bovra	Norway_O	Norway	Norway	-0.298126938
CoylesM26_1	7	CoylesM	Scotland_O	Scotland	Scotland	-0.382745583
CoylesM30_1	8	CoylesM	Scotland_O	Scotland	Scotland	-0.355821469
Fagrif1_1	9	CoylesM	Iceland_O	Iceland	Iceland	-0.273125975
Fagrif2_1	10	Fagrif	Iceland_O	Iceland	Iceland	-0.325051052
Fagrif3_1	11	Fagrif	Iceland_O	Iceland	Iceland	-0.290434334
Hamn2_1	12	Hamn	Sweden_O	Sweden	Sweden	-0.238509256
Hamn3_1	13	Hamn	Sweden_O	Sweden	Sweden	-0.278895428
Laer1_1	14	Laer	Norway_O	Norway	Norway	-0.236586105
Laer2_1	15	Laer	Norway_O	Norway	Norway	-0.303896391
Laer4_1	16	Laer	Norway_O	Norway	Norway	-0.30197324
Nots3_1	17	Nots	Sweden_O	Sweden	Sweden	-0.253894465
Nots4_1	18	Nots	Sweden_O	Sweden	Sweden	-0.269279673
NyidN1_1	19	NyidN	Iceland_O	Iceland	Iceland	-0.24620186
NyidN3_1	20	NyidN	Iceland_O	Iceland	Iceland	-0.275049126
NyidS2_1	21	NyidS	Iceland_O	Iceland	Iceland	-0.273125975
NyidS3_1	22	NyidS	Iceland_O	Iceland	Iceland	-0.305819542
Saebo2_1	23	Saebo	Norway_O	Norway	Norway	-0.330820505
Saebo3_1	24	Saebo	Norway_O	Norway	Norway	-0.253894465
SandF2_1	25	SandF	Iceland_O	Iceland	Iceland	-0.319281599
SandF3_1	26	SandF	Iceland_O	Iceland	Iceland	-0.292357485
SandF4_1	27	SandF	Iceland_O	Iceland	Iceland	-0.311588995
SandT3_1	28	SandT	Iceland_O	Iceland	Iceland	-0.300050089
SandT4_1	29	SandT	Iceland_O	Iceland	Iceland	-0.303896391
Sjov2_1	30	Sjov	Sweden_O	Sweden	Sweden	-0.276972277
Sjov3_1	31	Sjov	Sweden_O	Sweden	Sweden	-0.351975167
Skag1_1	32	Skag	Sweden_O	Sweden	Sweden	-0.273125975
Skag3_1	33	Skag	Sweden_O	Sweden	Sweden	-0.286588032
Skag4_1	34	Skag	Sweden_O	Sweden	Sweden	-0.351975167
Spit1_1	35	Spit	Norway_O	Norway	Norway	-0.275049126
Spit4_1	36	Spit	Norway_O	Norway	Norway	-0.286588032
berg3_1	37	berg	Sweden_O	Sweden	Sweden	-0.300050089
BadVos16_1	38	BadVos	Austria_O	Austria	Eastern	-0.553906024
BadVos6_1	39	BadVos	Austria_O	Austria	Eastern	-0.511596701
VeldF11_1	40	VeldF	Germany_O	Germany	Eastern	-0.550059722
VeldF15_1	41	VeldF	Germany_O	Germany	Eastern	-0.551982873
VeldF25_1	42	VeldF	Germany_O	Germany	Eastern	-0.636601517
