# Supplementary material for: Transposable elements maintain genome-wide heterozygosity in inbred populations
Source: Nat Commun. 2022 Nov 17;13:7022. doi: 10.1038/s41467-022-34795-4 (PMC9672359; doi:10.1038/s41467-022-34795-4)
Supplement: Supplementary file 14 — Source Data [file 41467_2022_34795_MOESM14_ESM.zip › Source Data Fig2.txt]

SNP	Chromosome	Position	Family	Superfamily	Sense	Sense_Gene	SqrtDist	Outlier
X9479	3	4636412	Helitron6	Helitron	Upstream	WithinGene	59.97	balancing
X3407	1	4724850	Copia2	Copia	Downstream	DownstreamGene	60.41	balancing
X15250	5	17688225	LINE27	LINE	Upstream	DownstreamGene	63.63	balancing
X3698	1	6096441	Copia66	Copia	Upstream	DownstreamGene	35.58	balancing
X7965	3	169263	MuDR38	MuDR	Upstream	WithinGene	38.7	balancing
X20011	6	8182200	hAT9	hAT	Downstream	UpstreamGene	39.61	balancing
X3076	1	3679210	Copia71	Copia	Downstream	DownstreamGene	32.62	balancing
X4172	1	7426464	SINE6	SINE	Upstream	DownstreamGene	34.21	balancing
X9979	3	6193952	Helitron199	Helitron	Downstream	WithinGene	24.66	balancing
X22800	7	4956935	Harbinger2	Harbinger	Upstream	UpstreamGene	101.67	balancing
X2038	1	26023769	Copia70	Copia	Downstream	UpstreamGene	106.16	balancing
X3494	1	5078562	Harbinger25	Harbinger	Downstream	UpstreamGene	61.17	balancing
X13235	4	22527319	LINE81	LINE	Downstream	UpstreamGene	61.07	balancing
X20719	7	11531544	Tase4	Tase	Downstream	DownstreamGene	54.21	balancing
X21923	7	2262718	Gypsy17	Gypsy	Downstream	WithinGene	20.52	balancing
X23496	7	7593743	LINE84	LINE	Downstream	DownstreamGene	86.74	balancing
X2346	1	28024832	TIR_MITE53	TIR_MITE	Upstream	DownstreamGene	49.21	balancing
X2347	1	28024760	TIR_MITE53	TIR_MITE	Upstream	DownstreamGene	49.24	balancing
X14469	5	14338756	CACTA15	CACTA	Upstream	UpstreamGene	63.06	balancing
X14498	5	14543876	Copia10	Copia	Downstream	UpstreamGene	43.53	balancing
X18990	6	4723217	Harbinger43	Harbinger	Upstream	WithinGene	31.64	balancing
X24143	8	12336097	Gypsy15	Gypsy	Upstream	WithinGene	41.11	balancing
X25215	8	18719424	Helitron198	Helitron	Upstream	UpstreamGene	28.35	balancing
X3966	1	68646	hAT92	hAT	Downstream	WithinGene	80.52	balancing
X4338	1	795896	NA11	TE_NA	Downstream	UpstreamGene	44	balancing
X4353	1	8000896	TIR_MITE47	TIR_MITE	Downstream	UpstreamGene	50.57	balancing
X4837	1	9968884	TIR_MITE20	TIR_MITE	Downstream	UpstreamGene	80.76	balancing
X6378	2	18730119	LINE47	LINE	Upstream	UpstreamGene	60.04	balancing
X7072	2	746266	TIR_MITE18	TIR_MITE	Upstream	WithinGene	54.54	balancing
X13939	5	10162497	Gypsy68	Gypsy	Downstream	DownstreamGene	39.59	balancing
X16400	5	5155047	Mariner1	Mariner	Downstream	DownstreamGene	34.26	balancing
X16401	5	5154964	Mariner1	Mariner	Downstream	DownstreamGene	34.22	balancing
X17837	6	22534002	SINE15	SINE	Downstream	DownstreamGene	91.48	balancing
X19393	6	5884093	Tase2	Tase	Upstream	DownstreamGene	39.01	balancing
X19394	6	5883998	Tase2	Tase	Upstream	DownstreamGene	39.05	balancing
X20245	6	9037462	TIR_MITE59	TIR_MITE	Upstream	UpstreamGene	48.87	balancing
X20246	6	9037384	TIR_MITE59	TIR_MITE	Upstream	UpstreamGene	48.9	balancing
X4497	1	8581410	Copia47	Copia	Upstream	UpstreamGene	47.74	balancing
X6506	2	19136323	Mariner2	Mariner	Downstream	UpstreamGene	68.9	balancing
X7390	3	10849164	CACTA37	CACTA	Upstream	UpstreamGene	39.71	balancing
X15629	5	19304443	Gypsy5	Gypsy	Downstream	UpstreamGene	46.73	balancing
X16074	5	21177731	NA62	TE_NA	Downstream	DownstreamGene	61.96	balancing
X17134	6	1376280	MuDR118	MuDR	Downstream	DownstreamGene	60.93	balancing
X19545	6	6376935	LINE16	LINE	Upstream	DownstreamGene	69.75	balancing
X22627	7	4276532	MuDR25	MuDR	Upstream	WithinGene	51.25	balancing
X12064	4	17348348	TRIM_LAR12	TRIM_LAR	Downstream	WithinGene	32.39	balancing
X15202	5	17508969	MuDR52	MuDR	Downstream	DownstreamGene	54.67	balancing
X16027	5	21061266	MuDR123	MuDR	Upstream	DownstreamGene	45.14	balancing
X17296	6	17380238	MuDR51	MuDR	Upstream	UpstreamGene	33.66	balancing
X17297	6	17380361	MuDR51	MuDR	Upstream	UpstreamGene	34.15	balancing
X19559	6	6408905	Copia70	Copia	Downstream	DownstreamGene	76.58	balancing
X1372	1	1938089	NA42	TE_NA	Downstream	UpstreamGene	44.24	balancing
X1493	1	21673049	Gypsy5	Gypsy	Upstream	WithinGene	46.99	balancing
X6993	2	480314	TIR_MITE15	TIR_MITE	Upstream	DownstreamGene	47.85	balancing
X8420	3	21630904	Helitron171	Helitron	Downstream	UpstreamGene	64.58	balancing
X1998	1	2585590	Tase5	Tase	Downstream	UpstreamGene	40.56	balancing
X2664	1	29672159	hAT10	hAT	Upstream	UpstreamGene	52.68	balancing
X2665	1	29672084	hAT10	hAT	Upstream	UpstreamGene	52.65	balancing
X2703	1	29790115	MuDR39	MuDR	Downstream	WithinGene	30.08	balancing
X2986	1	334287	MuDR231	MuDR	Downstream	DownstreamGene	27.5	balancing
X6508	2	19141331	Helitron32	Helitron	Upstream	UpstreamGene	83.98	balancing
X9088	3	3338364	Harbinger27	Harbinger	Downstream	DownstreamGene	145.13	balancing
X23966	7	9768686	LINE39	LINE	Downstream	DownstreamGene	56.12	balancing
X1953	1	25370801	SINE5	SINE	Upstream	WithinGene	25.92	balancing
X2047	1	26040661	TIR_MITE68	TIR_MITE	Downstream	DownstreamGene	41.89	balancing
X3021	1	3525976	hAT28	hAT	Upstream	DownstreamGene	58.66	balancing
X6798	2	3155571	MuDR177	MuDR	Downstream	UpstreamGene	66.41	balancing
X9205	3	3727028	Gypsy82	Gypsy	Downstream	WithinGene	50.71	balancing
X9821	3	5655843	Copia32	Copia	Upstream	DownstreamGene	68.29	balancing
X11104	4	119661	LINE89	LINE	Downstream	UpstreamGene	49.26	balancing
X11787	4	16130044	Harbinger26	Harbinger	Downstream	DownstreamGene	57.16	balancing
X23105	7	6087161	NA21	TE_NA	Downstream	UpstreamGene	56.6	balancing
X23243	7	6634185	NA82	TE_NA	Downstream	UpstreamGene	69.99	balancing
X1913	1	25078013	Copia2	Copia	Downstream	UpstreamGene	43.03	balancing
X2358	1	28053932	LINE99	LINE	Upstream	DownstreamGene	24.45	balancing
X3426	1	4801545	MuDR25	MuDR	Downstream	DownstreamGene	73.64	balancing
X6584	2	19274127	Mariner7	Mariner	Upstream	UpstreamGene	90.11	balancing
X3901	1	6741165	Helitron152	Helitron	Downstream	DownstreamGene	58.67	balancing
X15153	5	17340320	Tase7	Tase	Downstream	DownstreamGene	47.89	balancing
X18589	6	3135817	CACTA36	CACTA	Downstream	DownstreamGene	47.48	balancing
X23909	7	9535463	Helitron59	Helitron	Upstream	UpstreamGene	62.51	balancing
X946	1	14684699	Copia28	Copia	Upstream	WithinGene	17.8	balancing
X4434	1	8356951	TRIM_LAR14	TRIM_LAR	Downstream	DownstreamGene	79.49	balancing
X25171	8	18519484	TIR_MITE3	TIR_MITE	Upstream	DownstreamGene	143.93	balancing
X22063	7	2410299	SINE2	SINE	Downstream	UpstreamGene	61.62	balancing
X24771	8	16538447	Harbinger65	Harbinger	Downstream	UpstreamGene	71.8	balancing
X8935	3	2915492	TIR_MITE91	TIR_MITE	Downstream	UpstreamGene	71.29	balancing
X3155	1	3886242	Harbinger58	Harbinger	Downstream	UpstreamGene	96.15	balancing
X20811	7	11935175	Helitron140	Helitron	Downstream	DownstreamGene	43.22	balancing
X21858	7	21983373	Copia2	Copia	Downstream	WithinGene	40.67	balancing
X2756	1	30537482	MuDR124	MuDR	Upstream	UpstreamGene	45.1	divergent
X89	1	10411423	hAT13	hAT	Upstream	DownstreamGene	62.43	divergent
X5160	2	13103360	LINE74	LINE	Upstream	DownstreamGene	38.17	divergent
X6920	2	420500	SINE17	SINE	Downstream	UpstreamGene	35.48	divergent
X10493	3	8114017	Helitron1	Helitron	Downstream	UpstreamGene	77.01	divergent
X10808	3	9425077	MuDR34	MuDR	Upstream	DownstreamGene	83.17	divergent
X7598	3	1246600	Helitron167	Helitron	Downstream	DownstreamGene	46.17	divergent
X7861	3	15058173	MuDR27	MuDR	Upstream	WithinGene	36.86	divergent
X8445	3	21829833	hAT19	hAT	Downstream	UpstreamGene	39.48	divergent
X8539	3	22324109	TIR_MITE91	TIR_MITE	Downstream	UpstreamGene	100.13	divergent
X8673	3	23369563	MuDR31	MuDR	Upstream	UpstreamGene	85.37	divergent
X12086	4	17410649	Helitron16	Helitron	Downstream	DownstreamGene	41.23	divergent
X13012	4	21561651	TRIM_LAR6	TRIM_LAR	Upstream	DownstreamGene	82.98	divergent
X13335	4	23019357	Helitron121	Helitron	Upstream	UpstreamGene	44.43	divergent
X14386	5	13785960	MuDR62	MuDR	Downstream	DownstreamGene	55.7	divergent
X14601	5	15133445	TRIM_LAR2	TRIM_LAR	Downstream	UpstreamGene	49.42	divergent
X15837	5	20120950	Copia50	Copia	Upstream	WithinGene	5.39	divergent
X18161	6	23978478	LINE57	LINE	Downstream	DownstreamGene	84.78	divergent
X18545	6	3015193	Mariner6	Mariner	Upstream	UpstreamGene	68.23	divergent
X18750	6	3719077	Helitron109	Helitron	Upstream	WithinGene	3	divergent
X18916	6	4331625	hAT65	hAT	Downstream	WithinGene	32.09	divergent
X20796	7	1180442	Helitron86	Helitron	Downstream	DownstreamGene	59.62	divergent
X22156	7	272594	SINE17	SINE	Downstream	UpstreamGene	83.03	divergent
X23344	7	7090099	Harbinger8	Harbinger	Downstream	DownstreamGene	60.98	divergent
X23783	7	9115549	Helitron27	Helitron	Upstream	UpstreamGene	86.76	divergent
X24449	8	14468180	NA11	TE_NA	Upstream	UpstreamGene	68.49	divergent
X24642	8	15727297	CACTA36	CACTA	Downstream	WithinGene	9.8	divergent
X26172	8	22786133	Copia92	Copia	Downstream	WithinGene	50.3	divergent
X2182	1	26895093	NA4	TE_NA	Upstream	UpstreamGene	97.52	divergent
X2489	1	2891664	LINE12	LINE	Upstream	DownstreamGene	99.49	divergent
X3413	1	4757368	TIR_MITE35	TIR_MITE	Downstream	UpstreamGene	79.17	divergent
X4288	1	7807190	Helitron38	Helitron	Upstream	UpstreamGene	80.57	divergent
X4296	1	7818839	LINE9	LINE	Upstream	WithinGene	41.35	divergent
X986	1	1511425	Helitron164	Helitron	Downstream	UpstreamGene	44.2	divergent
X5506	2	15314326	MuDR46	MuDR	Upstream	DownstreamGene	74.53	divergent
X6081	2	17610727	Helitron33	Helitron	Upstream	UpstreamGene	52.67	divergent
X6094	2	17651558	Helitron78	Helitron	Downstream	UpstreamGene	58.15	divergent
X7851	3	1497389	Copia13	Copia	Upstream	UpstreamGene	93.15	divergent
X8803	3	24109749	hAT11	hAT	Downstream	DownstreamGene	33.94	divergent
X10999	4	10791051	LINE58	LINE	Upstream	WithinGene	49.35	divergent
X13552	4	320543	Helitron57	Helitron	Upstream	UpstreamGene	71.16	divergent
X14093	5	11929166	MuDR106	MuDR	Upstream	UpstreamGene	50.65	divergent
X14868	5	16328521	TIR_MITE34	TIR_MITE	Upstream	UpstreamGene	64.16	divergent
X16203	5	3054864	Helitron50	Helitron	Upstream	DownstreamGene	73.39	divergent
X16205	5	3056919	Helitron50	Helitron	Upstream	DownstreamGene	57.65	divergent
X17712	6	21551900	Harbinger4	Harbinger	Upstream	DownstreamGene	46.05	divergent
X23237	7	6613278	Copia42	Copia	Downstream	UpstreamGene	61.94	divergent
X23716	7	8589444	hAT28	hAT	Downstream	DownstreamGene	32.12	divergent
X25279	8	19129950	LINE14	LINE	Downstream	UpstreamGene	34.86	divergent
X25439	8	19847169	TIR_MITE31	TIR_MITE	Downstream	DownstreamGene	70.71	divergent
X25780	8	21091015	Gypsy5	Gypsy	Upstream	WithinGene	38.56	divergent
X3118	1	3748449	NA11	TE_NA	Downstream	UpstreamGene	23.19	divergent
X3163	1	3911470	MuDR40	MuDR	Upstream	DownstreamGene	77.14	divergent
X3205	1	4032282	TIR_MITE63	TIR_MITE	Upstream	DownstreamGene	47.69	divergent
X665	1	1304965	Helitron136	Helitron	Upstream	WithinGene	35.87	divergent
X5078	2	12678624	Copia106	Copia	Upstream	WithinGene	29.17	divergent
X5897	2	16893083	MuDR107	MuDR	Upstream	DownstreamGene	49.7	divergent
X6009	2	17349293	MuDR75	MuDR	Upstream	UpstreamGene	38.92	divergent
X6160	2	17864615	hAT34	hAT	Upstream	DownstreamGene	64.27	divergent
X6461	2	18975954	Mariner3	Mariner	Upstream	DownstreamGene	76.23	divergent
X8310	3	20815764	TIR_MITE25	TIR_MITE	Upstream	DownstreamGene	22.07	divergent
X9321	3	4063456	Harbinger44	Harbinger	Downstream	WithinGene	38.61	divergent
X9419	3	4330507	Helitron206	Helitron	Downstream	DownstreamGene	18.19	divergent
X9876	3	5839879	MuDR39	MuDR	Downstream	UpstreamGene	95.01	divergent
X14051	5	11481565	NA24	TE_NA	Upstream	DownstreamGene	60.74	divergent
X16197	5	3047522	Helitron141	Helitron	Upstream	UpstreamGene	33.82	divergent
X16288	5	3963672	Helitron158	Helitron	TE	DownstreamGene	0	divergent
X19415	6	5920290	NA25	TE_NA	Downstream	DownstreamGene	69.94	divergent
X21562	7	19681820	Copia13	Copia	TE	WithinGene	0	divergent
X21708	7	21093864	hAT76	hAT	Downstream	UpstreamGene	58.9	divergent
X22012	7	23578714	Gypsy23	Gypsy	Upstream	WithinGene	62.5	divergent
X23348	7	7096466	Harbinger8	Harbinger	Downstream	UpstreamGene	100.23	divergent
X24424	8	14410296	MuDR115	MuDR	Downstream	UpstreamGene	52.17	divergent
X25847	8	21282440	CACTA62	CACTA	Upstream	WithinGene	17.32	divergent
X25867	8	21356265	SINE2	SINE	Upstream	UpstreamGene	59.51	divergent
X1148	1	16175299	LINE105	LINE	Downstream	UpstreamGene	42.28	divergent
X1541	1	22335508	CACTA44	CACTA	Downstream	UpstreamGene	40.12	divergent
X1545	1	22433520	Helitron47	Helitron	Downstream	UpstreamGene	42.52	divergent
X3673	1	6005834	CACTA19	CACTA	Upstream	DownstreamGene	58.69	divergent
X3836	1	6508752	Gypsy14	Gypsy	Upstream	DownstreamGene	69.15	divergent
X3859	1	6573883	MuDR198	MuDR	Upstream	DownstreamGene	20.02	divergent
X5235	2	13638573	CACTA1	CACTA	Downstream	DownstreamGene	56.78	divergent
X7174	2	845495	MuDR69	MuDR	Upstream	UpstreamGene	64.04	divergent
X8949	3	2954085	TIR_MITE55	TIR_MITE	Downstream	DownstreamGene	27.35	divergent
X9119	3	3434559	MuDR6	MuDR	Downstream	WithinGene	40.5	divergent
X13903	4	999027	hAT63	hAT	Upstream	WithinGene	32.97	divergent
X14878	5	16353132	Helitron60	Helitron	Upstream	DownstreamGene	45.41	divergent
X16167	5	2800839	Copia82	Copia	Downstream	DownstreamGene	42.08	divergent
X18985	6	4663563	LINE16	LINE	Upstream	DownstreamGene	41.32	divergent
X19429	6	5950760	NA32	TE_NA	Upstream	UpstreamGene	66.43	divergent
X21665	7	2076049	Helitron142	Helitron	Upstream	WithinGene	33.47	divergent
X23537	7	7721508	LINE3	LINE	Downstream	UpstreamGene	51.74	divergent
X181	1	11056944	CACTA11	CACTA	Upstream	UpstreamGene	67.05	divergent
X2625	1	29549141	MuDR132	MuDR	Downstream	WithinGene	32.25	divergent
X3462	1	4970703	Helitron54	Helitron	Upstream	UpstreamGene	72.33	divergent
X4253	1	7709300	TIR_MITE31	TIR_MITE	Downstream	UpstreamGene	49.36	divergent
X4254	1	7709257	TIR_MITE31	TIR_MITE	Downstream	UpstreamGene	49.33	divergent
X4813	1	9831475	TIR_MITE19	TIR_MITE	Downstream	DownstreamGene	86.43	divergent
X6294	2	18468682	NA16	TE_NA	Upstream	DownstreamGene	48.77	divergent
X7376	3	1081088	Copia13	Copia	Downstream	UpstreamGene	63.06	divergent
X9446	3	4484533	LINE56	LINE	Upstream	UpstreamGene	55.17	divergent
X11484	4	14971482	MuDR4	MuDR	Upstream	UpstreamGene	72.39	divergent
X13135	4	22142834	NA71	TE_NA	Upstream	UpstreamGene	30.58	divergent
X14356	5	13615724	Tase2	Tase	Downstream	WithinGene	54.71	divergent
X14580	5	15086912	SINE5	SINE	Upstream	WithinGene	21.21	divergent
X14664	5	15494954	Helitron22	Helitron	Downstream	UpstreamGene	47.89	divergent
X14861	5	1627895	LINE9	LINE	Upstream	WithinGene	42.64	divergent
X16171	5	2815579	hAT3	hAT	Downstream	DownstreamGene	65.8	divergent
X20280	6	9217485	SINE7	SINE	Downstream	UpstreamGene	43.45	divergent
X21046	7	13450842	MuDR203	MuDR	Downstream	DownstreamGene	68.53	divergent
X22219	7	297434	NA42	TE_NA	Upstream	UpstreamGene	57.74	divergent
X23782	7	9115610	Helitron27	Helitron	Upstream	UpstreamGene	86.75	divergent
X26437	8	531851	LINE69	LINE	Downstream	UpstreamGene	47.59	divergent
X26452	8	5801306	MuDR157	MuDR	Downstream	UpstreamGene	19.44	divergent
X2981	1	3324566	hAT24	hAT	Downstream	UpstreamGene	60.47	divergent
X5943	2	17109841	Mariner14	Mariner	Downstream	UpstreamGene	31.4	divergent
X6158	2	17861261	hAT18	hAT	Upstream	UpstreamGene	81.23	divergent
X6168	2	17885828	CACTA40	CACTA	Downstream	DownstreamGene	20.07	divergent
X9492	3	4719149	Gypsy66	Gypsy	Downstream	UpstreamGene	38.34	divergent
X11391	4	14564385	SINE11	SINE	Downstream	DownstreamGene	52.29	divergent
X14132	5	12263787	MuDR146	MuDR	Downstream	UpstreamGene	66.1	divergent
X14279	5	13249634	NA53	TE_NA	Downstream	DownstreamGene	33.73	divergent
X14312	5	13439758	Copia107	Copia	Upstream	WithinGene	27.55	divergent
X14407	5	13827408	SINE6	SINE	Downstream	UpstreamGene	67.5	divergent
X14470	5	14370423	NA53	TE_NA	Downstream	UpstreamGene	25.53	divergent
X14589	5	15099214	LINE91	LINE	Downstream	UpstreamGene	66.19	divergent
X15183	5	17448742	Gypsy5	Gypsy	Upstream	WithinGene	24.08	divergent
X15370	5	18189283	Copia44	Copia	Downstream	UpstreamGene	91.13	divergent
X15887	5	20330173	Gypsy20	Gypsy	Upstream	DownstreamGene	44.88	divergent
X15998	5	20935820	Gypsy10	Gypsy	Upstream	UpstreamGene	78.49	divergent
X17579	6	20548101	Harbinger26	Harbinger	Upstream	UpstreamGene	33.65	divergent
X19223	6	5469132	Harbinger60	Harbinger	Upstream	DownstreamGene	20.12	divergent
X20484	7	10189741	MuDR76	MuDR	Downstream	WithinGene	50.21	divergent
X20565	7	10701064	LINE59	LINE	Downstream	DownstreamGene	45.3	divergent
X21987	7	23329701	NA57	TE_NA	Upstream	UpstreamGene	31.69	divergent
X22867	7	5171224	NA55	TE_NA	Downstream	UpstreamGene	53.2	divergent
X24836	8	16975377	MuDR62	MuDR	Downstream	UpstreamGene	62.95	divergent
X26520	8	6592057	CACTA28	CACTA	Downstream	WithinGene	74.21	divergent
X2542	1	29231641	MuDR10	MuDR	Upstream	DownstreamGene	88.4	divergent
X4162	1	7407076	Helitron29	Helitron	Downstream	UpstreamGene	49.56	divergent
X4897	2	10908808	NA41	TE_NA	Upstream	UpstreamGene	53.01	divergent
X7615	3	1280016	MuDR206	MuDR	Downstream	DownstreamGene	74.07	divergent
X8000	3	17929342	Helitron72	Helitron	Downstream	UpstreamGene	44.79	divergent
X8064	3	18437727	Copia17	Copia	Upstream	UpstreamGene	85.28	divergent
X9560	3	4963869	TIR_MITE9	TIR_MITE	Upstream	WithinGene	28.51	divergent
X9867	3	583209	Helitron2	Helitron	Upstream	UpstreamGene	46.95	divergent
X11618	4	15473114	Helitron52	Helitron	Downstream	UpstreamGene	36.32	divergent
X13977	5	10370766	MuDR16	MuDR	Downstream	DownstreamGene	31.18	divergent
X15135	5	17254110	hAT59	hAT	Upstream	WithinGene	37.87	divergent
X16801	6	11158331	SINE5	SINE	Upstream	UpstreamGene	69.99	divergent
X18827	6	4008456	hAT12	hAT	Upstream	UpstreamGene	30.4	divergent
X20955	7	1267738	Helitron43	Helitron	Downstream	WithinGene	35.13	divergent
X21335	7	17815877	NA16	TE_NA	Downstream	DownstreamGene	25.2	divergent
X26211	8	22915345	Helitron22	Helitron	Upstream	DownstreamGene	64.09	divergent
X338	1	11855712	CACTA16	CACTA	Downstream	WithinGene	62.59	divergent
X4040	1	7095616	SINE2	SINE	Downstream	DownstreamGene	66.08	divergent
X4129	1	7333532	Mariner3	Mariner	Upstream	DownstreamGene	84.95	divergent
X4241	1	7638789	NA25	TE_NA	Upstream	UpstreamGene	71.06	divergent
X5214	2	13468644	Harbinger51	Harbinger	Downstream	UpstreamGene	44.27	divergent
X5663	2	15928004	TIR_MITE41	TIR_MITE	Upstream	DownstreamGene	59.57	divergent
X5988	2	17295579	SINE14	SINE	Upstream	WithinGene	44.75	divergent
X10513	3	8221257	Helitron168	Helitron	Upstream	WithinGene	25.3	divergent
X8795	3	24059645	Mariner2	Mariner	Downstream	DownstreamGene	52.48	divergent
X8990	3	3037608	SINE3	SINE	Downstream	DownstreamGene	64.46	divergent
X9151	3	3492647	Gypsy31	Gypsy	Downstream	UpstreamGene	93.06	divergent
X11346	4	14325648	LINE99	LINE	Downstream	DownstreamGene	21.98	divergent
X11531	4	15106237	MuDR34	MuDR	Downstream	UpstreamGene	45.61	divergent
X12223	4	18235190	MuDR128	MuDR	Downstream	UpstreamGene	84.71	divergent
X12366	4	18969985	NA2	TE_NA	Upstream	UpstreamGene	115.38	divergent
X14777	5	15929408	Mariner14	Mariner	Downstream	UpstreamGene	92.11	divergent
X15096	5	17059282	LINE104	LINE	Downstream	UpstreamGene	67.19	divergent
X15387	5	18315151	LINE59	LINE	Downstream	UpstreamGene	61.58	divergent
X15537	5	18934864	SINE5	SINE	Downstream	WithinGene	23.11	divergent
X16042	5	21131220	Mariner2	Mariner	Upstream	UpstreamGene	44.49	divergent
X16452	5	614149	Copia2	Copia	Upstream	DownstreamGene	54.42	divergent
X21283	7	1611240	MuDR17	MuDR	Downstream	UpstreamGene	88.42	divergent
X21292	7	1635779	Helitron42	Helitron	Upstream	WithinGene	31.94	divergent
X22679	7	4459300	MuDR42	MuDR	Upstream	DownstreamGene	75.71	divergent
X24521	8	15011983	LINE44	LINE	Upstream	UpstreamGene	51.88	divergent
X25723	8	20885217	Tase1	Tase	Downstream	UpstreamGene	61.5	divergent
X25909	8	21523934	LINE9	LINE	Downstream	UpstreamGene	63.16	divergent
X2040	1	26030456	Copia70	Copia	Downstream	UpstreamGene	66.57	divergent
X2629	1	29556385	MuDR75	MuDR	Upstream	DownstreamGene	20	divergent
X3242	1	4133646	Copia23	Copia	Downstream	WithinGene	11.36	divergent
X4468	1	8483790	MuDR14	MuDR	Upstream	UpstreamGene	95.58	divergent
X10896	3	9872640	Helitron20	Helitron	Downstream	UpstreamGene	41.23	divergent
X9109	3	3419522	hAT46	hAT	Downstream	UpstreamGene	64.02	divergent
X9859	3	579428	Helitron2	Helitron	Upstream	DownstreamGene	77.19	divergent
X11870	4	16507898	Gypsy8	Gypsy	Upstream	DownstreamGene	82.63	divergent
X13792	4	635541	SINE10	SINE	Upstream	UpstreamGene	64.75	divergent
X14063	5	11552446	MuDR130	MuDR	Upstream	WithinGene	42.9	divergent
X14707	5	15638972	TIR_MITE30	TIR_MITE	Downstream	UpstreamGene	32.16	divergent
X17549	6	2039691	MuDR20	MuDR	Downstream	DownstreamGene	69.98	divergent
X18104	6	23759865	Mariner3	Mariner	Upstream	UpstreamGene	46.32	divergent
X19534	6	6333310	Helitron137	Helitron	Downstream	DownstreamGene	78.81	divergent
X1826	1	24621187	MuDR137	MuDR	Upstream	WithinGene	40.06	divergent
X3567	1	5451145	Helitron118	Helitron	Upstream	DownstreamGene	46.18	divergent
X10719	3	9071062	Harbinger14	Harbinger	Upstream	DownstreamGene	85.2	divergent
X13374	4	2317671	hAT24	hAT	Downstream	DownstreamGene	46.94	divergent
X14990	5	16734430	TRIM_LAR14	TRIM_LAR	Downstream	UpstreamGene	68.51	divergent
X15540	5	18938015	MuDR31	MuDR	Downstream	UpstreamGene	38.24	divergent
X16692	6	10593775	Mariner14	Mariner	Downstream	DownstreamGene	58.69	divergent
X16764	6	10880385	SINE8	SINE	Upstream	WithinGene	30.45	divergent
X19257	6	55312	LINE4	LINE	Downstream	UpstreamGene	50.58	divergent
X21060	7	13489824	NA46	TE_NA	Upstream	UpstreamGene	49.6	divergent
X23558	7	7828443	Helitron154	Helitron	Downstream	UpstreamGene	37.82	divergent
X25846	8	21282527	CACTA62	CACTA	Upstream	WithinGene	17.41	divergent
X3302	1	432790	SINE6	SINE	Upstream	DownstreamGene	70.73	divergent
X4196	1	7509763	Helitron3	Helitron	Upstream	UpstreamGene	48.51	divergent
X6114	2	17697551	LINE8	LINE	Upstream	UpstreamGene	62.27	divergent
X8473	3	2199588	Copia2	Copia	Downstream	UpstreamGene	73.06	divergent
X10968	4	10384416	Gypsy100	Gypsy	Upstream	DownstreamGene	21.63	divergent
X13362	4	23124493	TIR_MITE66	TIR_MITE	Upstream	DownstreamGene	46.41	divergent
X14504	5	14576885	Harbinger14	Harbinger	Downstream	UpstreamGene	79.7	divergent
X21340	7	17862208	TRIM_LAR17	TRIM_LAR	Downstream	UpstreamGene	34.83	divergent
X24528	8	15050470	TRIM_LAR7	TRIM_LAR	Downstream	UpstreamGene	67.22	divergent
X3241	1	4133790	Copia23	Copia	Downstream	WithinGene	11.49	divergent
X4633	1	8991595	Helitron186	Helitron	Downstream	UpstreamGene	31.02	divergent
X6460	2	18975854	Mariner3	Mariner	Upstream	DownstreamGene	76.19	divergent
X12482	4	19391780	Harbinger12	Harbinger	Downstream	UpstreamGene	75.33	divergent
X25552	8	20247961	hAT38	hAT	Upstream	UpstreamGene	60.26	divergent
X26084	8	22324235	Harbinger41	Harbinger	Downstream	DownstreamGene	53.74	divergent
X5852	2	16610799	LINE23	LINE	Upstream	DownstreamGene	23.6	divergent
X12986	4	21462856	MuDR20	MuDR	Upstream	UpstreamGene	90.8	divergent
X20316	6	9432668	Helitron162	Helitron	Downstream	WithinGene	46.26	divergent
X25996	8	21842550	NA11	TE_NA	Downstream	DownstreamGene	48.03	divergent
X122	1	10665626	Copia28	Copia	Downstream	DownstreamGene	57.09	Neutral
X1787	1	2449837	Harbinger45	Harbinger	Downstream	DownstreamGene	22.47	Neutral
X1812	1	24577436	NA59	TE_NA	Downstream	WithinGene	33.99	Neutral
X2021	1	25972673	SINE3	SINE	Downstream	UpstreamGene	29.21	Neutral
X224	1	1135040	hAT81	hAT	Downstream	UpstreamGene	81.44	Neutral
X2484	1	28878715	TIR_MITE5	TIR_MITE	Upstream	DownstreamGene	53.57	Neutral
X2631	1	2955731	Copia40	Copia	Downstream	DownstreamGene	90.66	Neutral
X285	1	11580741	SINE3	SINE	Upstream	DownstreamGene	32.45	Neutral
X2878	1	32130136	hAT31	hAT	Upstream	DownstreamGene	67.51	Neutral
X3221	1	40798	MuDR91	MuDR	Downstream	DownstreamGene	70.39	Neutral
X3371	1	4561979	Gypsy5	Gypsy	Upstream	WithinGene	38.39	Neutral
X3486	1	5061616	Harbinger39	Harbinger	Downstream	DownstreamGene	103.58	Neutral
X3555	1	5355447	Mariner6	Mariner	Downstream	UpstreamGene	74.89	Neutral
X3736	1	6217757	hAT39	hAT	Downstream	DownstreamGene	25.04	Neutral
X3854	1	655415	Gypsy6	Gypsy	Downstream	DownstreamGene	75.74	Neutral
X4284	1	779071	Harbinger21	Harbinger	Upstream	DownstreamGene	37.63	Neutral
X437	1	12064662	CACTA65	CACTA	Downstream	WithinGene	24.19	Neutral
X4467	1	8483640	MuDR14	MuDR	Upstream	UpstreamGene	95.83	Neutral
X4511	1	8619512	Copia21	Copia	Upstream	DownstreamGene	78.94	Neutral
X4654	1	9120107	MuDR87	MuDR	Downstream	UpstreamGene	24.78	Neutral
X590	1	12693602	Helitron23	Helitron	Downstream	UpstreamGene	54.76	Neutral
X789	1	13574724	Copia2	Copia	Upstream	UpstreamGene	44.81	Neutral
X5028	2	12427387	MuDR18	MuDR	Upstream	UpstreamGene	92.09	Neutral
X5069	2	12659281	TIR_MITE95	TIR_MITE	Downstream	UpstreamGene	30.1	Neutral
X5155	2	13086525	SINE2	SINE	Downstream	UpstreamGene	46.03	Neutral
X5215	2	13468499	Harbinger51	Harbinger	Downstream	UpstreamGene	44.31	Neutral
X5714	2	161305	Gypsy107	Gypsy	Downstream	UpstreamGene	24.9	Neutral
X5755	2	162906	Helitron160	Helitron	Downstream	UpstreamGene	42.68	Neutral
X5830	2	16551567	hAT11	hAT	Downstream	WithinGene	28.34	Neutral
X5831	2	16555678	Copia31	Copia	Upstream	DownstreamGene	16.73	Neutral
X6010	2	17353881	NA18	TE_NA	Upstream	UpstreamGene	48.51	Neutral
X6169	2	1789064	TRIM_LAR7	TRIM_LAR	Upstream	DownstreamGene	47.19	Neutral
X6198	2	18182585	Copia25	Copia	Downstream	DownstreamGene	61.45	Neutral
X6316	2	1851939	LINE79	LINE	Upstream	UpstreamGene	38.48	Neutral
X6437	2	18920122	Helitron154	Helitron	Downstream	WithinGene	42.63	Neutral
X6861	2	3705986	hAT29	hAT	Upstream	DownstreamGene	57.72	Neutral
X7175	2	845408	MuDR69	MuDR	Upstream	UpstreamGene	64.02	Neutral
X7188	2	8725298	TIR_MITE26	TIR_MITE	Downstream	WithinGene	26.32	Neutral
X10575	3	8491716	MuDR10	MuDR	Upstream	DownstreamGene	81.36	Neutral
X10593	3	8550077	Helitron106	Helitron	Downstream	DownstreamGene	127.86	Neutral
X10652	3	8799827	NA27	TE_NA	Downstream	DownstreamGene	85.28	Neutral
X10762	3	929571	MuDR223	MuDR	Upstream	WithinGene	20.76	Neutral
X7399	3	108722	TRIM_LAR7	TRIM_LAR	Upstream	DownstreamGene	73.26	Neutral
X7911	3	1576026	hAT17	hAT	Upstream	WithinGene	35.45	Neutral
X7930	3	1625373	LINE60	LINE	Downstream	DownstreamGene	83.55	Neutral
X8699	3	2350561	Harbinger4	Harbinger	Upstream	DownstreamGene	52.2	Neutral
X8703	3	23518690	LINE31	LINE	Upstream	UpstreamGene	17.92	Neutral
X8851	3	2565640	Helitron43	Helitron	Downstream	DownstreamGene	83.01	Neutral
X8863	3	2664988	Copia23	Copia	Upstream	WithinGene	17.15	Neutral
X8873	3	2718507	Copia69	Copia	Downstream	UpstreamGene	102.52	Neutral
X11031	4	110950	Helitron81	Helitron	Upstream	UpstreamGene	61.94	Neutral
X11176	4	12807651	Helitron111	Helitron	Upstream	DownstreamGene	48.41	Neutral
X11183	4	12843977	LINE72	LINE	Upstream	UpstreamGene	44.84	Neutral
X11372	4	14470245	CACTA35	CACTA	Upstream	WithinGene	40.76	Neutral
X11489	4	15008412	LINE46	LINE	Upstream	DownstreamGene	40.25	Neutral
X11600	4	15385098	NA20	TE_NA	Upstream	DownstreamGene	39.05	Neutral
X11697	4	15751671	Helitron8	Helitron	Downstream	UpstreamGene	108.72	Neutral
X11716	4	15855965	Helitron93	Helitron	Upstream	UpstreamGene	57.11	Neutral
X12150	4	17733798	NA60	TE_NA	Downstream	UpstreamGene	93.97	Neutral
X12388	4	19046183	Helitron96	Helitron	Downstream	UpstreamGene	47.87	Neutral
X12411	4	19121076	Helitron204	Helitron	Downstream	WithinGene	14	Neutral
X12499	4	19423148	hAT58	hAT	Upstream	UpstreamGene	38.09	Neutral
X12617	4	19963492	TRIM_LAR3	TRIM_LAR	Upstream	UpstreamGene	50.01	Neutral
X12833	4	20850228	SINE3	SINE	Upstream	DownstreamGene	51.62	Neutral
X12884	4	21060594	Harbinger13	Harbinger	Upstream	UpstreamGene	62.13	Neutral
X12902	4	21136037	TIR_MITE4	TIR_MITE	Upstream	DownstreamGene	75.3	Neutral
X12903	4	21137106	TIR_MITE4	TIR_MITE	Upstream	DownstreamGene	68.32	Neutral
X13025	4	21657452	SINE6	SINE	Downstream	WithinGene	26.46	Neutral
X13037	4	21724736	NA37	TE_NA	Upstream	UpstreamGene	31.84	Neutral
X13584	4	363762	LINE53	LINE	Upstream	UpstreamGene	57.41	Neutral
X13620	4	4036162	hAT71	hAT	Downstream	DownstreamGene	36.01	Neutral
X13779	4	6258094	TIR_MITE28	TIR_MITE	Upstream	WithinGene	23.41	Neutral
X14291	5	13324013	hAT24	hAT	Upstream	DownstreamGene	38.31	Neutral
X14307	5	13406785	MuDR46	MuDR	Upstream	UpstreamGene	35.16	Neutral
X14464	5	14316437	Copia108	Copia	Downstream	WithinGene	24	Neutral
X14561	5	14984541	Copia32	Copia	Downstream	UpstreamGene	49.49	Neutral
X14702	5	15616412	Helitron23	Helitron	Downstream	DownstreamGene	73	Neutral
X14732	5	15695445	Helitron187	Helitron	Downstream	DownstreamGene	67.62	Neutral
X14783	5	15951417	TIR_MITE69	TIR_MITE	Downstream	WithinGene	11.66	Neutral
X14926	5	16561533	Helitron122	Helitron	Downstream	UpstreamGene	38.54	Neutral
X15042	5	16920772	Gypsy7	Gypsy	Upstream	UpstreamGene	83.3	Neutral
X15287	5	17853622	NA24	TE_NA	Downstream	UpstreamGene	45.14	Neutral
X15299	5	17911872	NA61	TE_NA	Downstream	WithinGene	38.21	Neutral
X15407	5	18380794	MuDR57	MuDR	Upstream	WithinGene	44.56	Neutral
X16249	5	3615957	Harbinger27	Harbinger	Downstream	UpstreamGene	62.06	Neutral
X16382	5	4910211	MuDR39	MuDR	Downstream	WithinGene	48.96	Neutral
X16586	6	10068405	Tase1	Tase	Upstream	UpstreamGene	89.38	Neutral
X17086	6	13340254	CACTA47	CACTA	Downstream	WithinGene	50.64	Neutral
X17605	6	2067	MuDR142	MuDR	Upstream	WithinGene	36.76	Neutral
X17902	6	22823484	NA31	TE_NA	Upstream	DownstreamGene	67.71	Neutral
X18048	6	23586753	CACTA16	CACTA	Downstream	DownstreamGene	96.83	Neutral
X18305	6	24707763	Helitron165	Helitron	Downstream	UpstreamGene	102.51	Neutral
X18724	6	3638664	NA5	TE_NA	Upstream	DownstreamGene	94.74	Neutral
X18734	6	3651915	hAT50	hAT	Upstream	UpstreamGene	47.31	Neutral
X18898	6	4270263	LINE34	LINE	Downstream	UpstreamGene	130.93	Neutral
X18925	6	4434268	Helitron46	Helitron	Upstream	DownstreamGene	25.63	Neutral
X19019	6	4833252	LINE8	LINE	Upstream	UpstreamGene	22.45	Neutral
X19298	6	5641950	MuDR57	MuDR	Upstream	WithinGene	67.8	Neutral
X19340	6	5717316	TIR_MITE54	TIR_MITE	Downstream	UpstreamGene	48.33	Neutral
X19400	6	5893925	NA45	TE_NA	Upstream	DownstreamGene	49.93	Neutral
X19619	6	6621603	Mariner3	Mariner	Upstream	DownstreamGene	118.25	Neutral
X19624	6	6642649	LINE15	LINE	Upstream	DownstreamGene	93.63	Neutral
X19630	6	6651043	LINE15	LINE	Upstream	WithinGene	20.17	Neutral
X20243	6	9033298	TIR_MITE59	TIR_MITE	Downstream	UpstreamGene	41.62	Neutral
X20268	6	9156441	Helitron30	Helitron	Downstream	DownstreamGene	87.82	Neutral
X20329	6	9485757	LINE70	LINE	Upstream	DownstreamGene	45.62	Neutral
X20413	6	9869709	NA65	TE_NA	Downstream	DownstreamGene	48.81	Neutral
X20889	7	12349143	MuDR27	MuDR	Downstream	WithinGene	35.57	Neutral
X21279	7	159859	Helitron60	Helitron	Upstream	UpstreamGene	48.53	Neutral
X21336	7	17816131	MuDR150	MuDR	Upstream	DownstreamGene	26.21	Neutral
X21361	7	1795724	Helitron10	Helitron	Upstream	UpstreamGene	100.71	Neutral
X21735	7	21183993	LINE24	LINE	Upstream	UpstreamGene	48.83	Neutral
X21805	7	21680690	Harbinger58	Harbinger	Upstream	DownstreamGene	24.08	Neutral
X22615	7	4258712	LINE31	LINE	TE	DownstreamGene	0	Neutral
X22648	7	4337492	MuDR103	MuDR	Upstream	UpstreamGene	27.69	Neutral
X22654	7	438871	TRIM_LAR1	TRIM_LAR	Downstream	DownstreamGene	90.38	Neutral
X23102	7	6071703	Helitron108	Helitron	Downstream	UpstreamGene	30.77	Neutral
X23152	7	6331687	hAT10	hAT	Upstream	UpstreamGene	48.5	Neutral
X23335	7	707314	LINE9	LINE	Downstream	DownstreamGene	88.05	Neutral
X23473	7	7542956	Copia13	Copia	Downstream	WithinGene	25.04	Neutral
X23750	7	8847955	TIR_MITE45	TIR_MITE	Upstream	WithinGene	57.97	Neutral
X24336	8	13831919	MuDR88	MuDR	Upstream	DownstreamGene	56.37	Neutral
X24372	8	14095871	MuDR103	MuDR	Upstream	DownstreamGene	40.76	Neutral
X24621	8	15602251	MuDR95	MuDR	Upstream	WithinGene	30.41	Neutral
X25148	8	18424280	MuDR1	MuDR	Downstream	WithinGene	44.19	Neutral
X25322	8	19368837	Helitron42	Helitron	Downstream	UpstreamGene	120.02	Neutral
X26281	8	3017760	TIR_MITE25	TIR_MITE	Downstream	DownstreamGene	52.12	Neutral
X26460	8	5894336	hAT64	hAT	Downstream	DownstreamGene	31.87	Neutral
X1032	1	1536014	LINE56	LINE	Downstream	WithinGene	49.3	Neutral
X1072	1	15602890	NA2	TE_NA	Upstream	UpstreamGene	86.89	Neutral
X1127	1	16120531	hAT24	hAT	Upstream	UpstreamGene	61.47	Neutral
X1131	1	16135570	NA43	TE_NA	Downstream	WithinGene	35.52	Neutral
X1171	1	16397406	TIR_MITE50	TIR_MITE	Downstream	UpstreamGene	42.97	Neutral
X1244	1	1703744	hAT12	hAT	Downstream	UpstreamGene	56.43	Neutral
X1250	1	17054	hAT7	hAT	Upstream	UpstreamGene	65.64	Neutral
X1254	1	1712874	CACTA46	CACTA	Downstream	UpstreamGene	41.95	Neutral
X1338	1	1807065	hAT23	hAT	Upstream	DownstreamGene	75.23	Neutral
X1343	1	1812988	hAT29	hAT	Upstream	WithinGene	58.63	Neutral
X1362	1	1897301	TIR_MITE31	TIR_MITE	Upstream	UpstreamGene	66.51	Neutral
X1367	1	1908111	TIR_MITE33	TIR_MITE	Upstream	UpstreamGene	52.29	Neutral
X1449	1	2126426	Gypsy13	Gypsy	Downstream	DownstreamGene	38.05	Neutral
X1473	1	2155096	Harbinger59	Harbinger	Downstream	UpstreamGene	53.99	Neutral
X1479	1	21612554	MuDR103	MuDR	Downstream	WithinGene	32.12	Neutral
X1496	1	2172989	TRIM_LAR11	TRIM_LAR	Downstream	UpstreamGene	94.18	Neutral
X155	1	10901017	Helitron18	Helitron	Downstream	WithinGene	47.71	Neutral
X1559	1	2264195	hAT38	hAT	Upstream	DownstreamGene	47.75	Neutral
X1608	1	2307688	Helitron60	Helitron	Downstream	DownstreamGene	52.49	Neutral
X1642	1	2327326	Helitron4	Helitron	Upstream	UpstreamGene	116.59	Neutral
X1700	1	238507	TIR_MITE5	TIR_MITE	Upstream	DownstreamGene	95.23	Neutral
X1758	1	24386367	Gypsy95	Gypsy	Downstream	UpstreamGene	109.64	Neutral
X1780	1	24447197	Helitron147	Helitron	Downstream	DownstreamGene	32.86	Neutral
X19	1	10066130	MuDR67	MuDR	Downstream	UpstreamGene	104.75	Neutral
X1919	1	2521021	Mariner2	Mariner	Upstream	DownstreamGene	55.1	Neutral
X2091	1	26276888	LINE28	LINE	Downstream	DownstreamGene	62	Neutral
X212	1	11316824	SINE2	SINE	Upstream	UpstreamGene	85.66	Neutral
X2166	1	26658904	Helitron174	Helitron	Downstream	UpstreamGene	50.39	Neutral
X217	1	11322467	LINE23	LINE	Upstream	UpstreamGene	84.58	Neutral
X223	1	1134798	hAT81	hAT	Downstream	UpstreamGene	80.24	Neutral
X2247	1	27212346	hAT62	hAT	Upstream	WithinGene	34.28	Neutral
X2264	1	27307295	hAT29	hAT	Downstream	DownstreamGene	41.07	Neutral
X2272	1	27386202	Copia87	Copia	Downstream	UpstreamGene	46.21	Neutral
X2297	1	2760972	Mariner15	Mariner	Upstream	DownstreamGene	34.99	Neutral
X2298	1	2760921	Mariner15	Mariner	Upstream	DownstreamGene	35.03	Neutral
X2321	1	27952562	SINE17	SINE	Downstream	WithinGene	42.66	Neutral
X2348	1	28028899	Harbinger19	Harbinger	Upstream	DownstreamGene	37.84	Neutral
X2376	1	28114301	hAT60	hAT	Upstream	UpstreamGene	37.58	Neutral
X2403	1	28404517	Copia23	Copia	Upstream	UpstreamGene	47.63	Neutral
X2421	1	28464463	TIR_MITE48	TIR_MITE	Downstream	WithinGene	32.4	Neutral
X2432	1	28501007	hAT2	hAT	Upstream	DownstreamGene	55.52	Neutral
X2490	1	2891552	LINE12	LINE	Upstream	DownstreamGene	99.47	Neutral
X2505	1	29070923	MuDR39	MuDR	Downstream	WithinGene	54.9	Neutral
X2550	1	29252891	MuDR22	MuDR	Upstream	DownstreamGene	88.85	Neutral
X2582	1	29412223	Gypsy5	Gypsy	Upstream	WithinGene	20.35	Neutral
X2611	1	29536931	Helitron147	Helitron	Downstream	WithinGene	68.65	Neutral
X2738	1	30093408	NA26	TE_NA	Upstream	UpstreamGene	70.21	Neutral
X2905	1	3239230	Gypsy21	Gypsy	Downstream	WithinGene	5.39	Neutral
X294	1	11620875	LINE43	LINE	Downstream	UpstreamGene	53.97	Neutral
X2996	1	3384434	hAT37	hAT	Downstream	UpstreamGene	61.61	Neutral
X3009	1	3430023	NA24	TE_NA	Downstream	UpstreamGene	41.06	Neutral
X3057	1	3641008	LINE46	LINE	Upstream	UpstreamGene	60.18	Neutral
X3067	1	3658345	MuDR152	MuDR	Downstream	UpstreamGene	40.11	Neutral
X3105	1	3718013	Helitron28	Helitron	Downstream	UpstreamGene	58.16	Neutral
X3124	1	3763910	Helitron26	Helitron	Upstream	UpstreamGene	87.25	Neutral
X3142	1	3851810	Gypsy15	Gypsy	Downstream	DownstreamGene	64.88	Neutral
X3189	1	3984394	TIR_MITE18	TIR_MITE	Downstream	DownstreamGene	66.02	Neutral
X3190	1	3988629	Helitron113	Helitron	Upstream	WithinGene	48.2	Neutral
X3268	1	4247380	TIR_MITE37	TIR_MITE	Upstream	DownstreamGene	21.89	Neutral
X3289	1	4299795	MuDR1	MuDR	Upstream	UpstreamGene	41.9	Neutral
X3361	1	4548810	Gypsy31	Gypsy	Upstream	WithinGene	25.46	Neutral
X342	1	11859481	CACTA16	CACTA	Downstream	WithinGene	17.72	Neutral
X3438	1	4916770	Mariner1	Mariner	Upstream	UpstreamGene	37.85	Neutral
X3562	1	5391942	Helitron147	Helitron	Upstream	WithinGene	1	Neutral
X3590	1	5548309	SINE6	SINE	Upstream	DownstreamGene	38.77	Neutral
X3601	1	5621867	LINE52	LINE	Downstream	DownstreamGene	24.9	Neutral
X3631	1	5823618	Helitron21	Helitron	Downstream	UpstreamGene	35.41	Neutral
X3639	1	5845107	MuDR16	MuDR	Downstream	UpstreamGene	50.83	Neutral
X3649	1	5872919	Mariner14	Mariner	Downstream	DownstreamGene	59.76	Neutral
X3659	1	5964557	Helitron42	Helitron	Downstream	DownstreamGene	73.61	Neutral
X3687	1	6055717	CACTA52	CACTA	Downstream	UpstreamGene	54.2	Neutral
X3740	1	6227732	Helitron6	Helitron	Upstream	UpstreamGene	63.67	Neutral
X3804	1	6433441	Tase2	Tase	Downstream	DownstreamGene	42.71	Neutral
X3921	1	6769240	Copia2	Copia	Upstream	WithinGene	21.68	Neutral
X403	1	11967682	Copia9	Copia	Downstream	DownstreamGene	59.97	Neutral
X4045	1	7112355	Helitron207	Helitron	Downstream	WithinGene	19.03	Neutral
X4065	1	7172685	Gypsy2	Gypsy	Upstream	UpstreamGene	97.97	Neutral
X4087	1	7217272	Helitron85	Helitron	Upstream	WithinGene	35.86	Neutral
X4101	1	7243969	SINE5	SINE	Downstream	UpstreamGene	62.71	Neutral
X4115	1	7274871	Helitron4	Helitron	Downstream	UpstreamGene	70.53	Neutral
X4123	1	7320916	Copia6	Copia	Upstream	DownstreamGene	81.28	Neutral
X4124	1	7325460	Copia6	Copia	Upstream	DownstreamGene	105.14	Neutral
X4127	1	7329854	Mariner3	Mariner	Upstream	DownstreamGene	104.42	Neutral
X4174	1	7440005	TRIM_LAR13	TRIM_LAR	Upstream	UpstreamGene	57.25	Neutral
X4195	1	7509904	Helitron3	Helitron	Upstream	UpstreamGene	48.54	Neutral
X4200	1	7529001	MuDR190	MuDR	Downstream	UpstreamGene	64.3	Neutral
X4230	1	7619032	hAT56	hAT	Upstream	DownstreamGene	26.59	Neutral
X4266	1	7747132	Mariner4	Mariner	Upstream	DownstreamGene	38.48	Neutral
X427	1	12023831	Helitron131	Helitron	Upstream	WithinGene	38.26	Neutral
X4287	1	7807321	Helitron38	Helitron	Upstream	UpstreamGene	80.55	Neutral
X4316	1	7849945	NA76	TE_NA	Downstream	WithinGene	54.09	Neutral
X4367	1	8068644	Helitron29	Helitron	Upstream	DownstreamGene	61.13	Neutral
X4402	1	8278477	NA24	TE_NA	Upstream	DownstreamGene	73.25	Neutral
X4445	1	8378843	MuDR21	MuDR	Upstream	UpstreamGene	61.97	Neutral
X4455	1	8433061	LINE38	LINE	Downstream	DownstreamGene	28.77	Neutral
X4578	1	8869577	hAT19	hAT	Downstream	UpstreamGene	83.22	Neutral
X4608	1	8942955	Copia31	Copia	Upstream	WithinGene	23.37	Neutral
X4640	1	9074609	Copia77	Copia	Downstream	DownstreamGene	36.99	Neutral
X4642	1	9079117	NA42	TE_NA	Upstream	DownstreamGene	42.23	Neutral
X4649	1	9114518	TIR_MITE80	TIR_MITE	Downstream	DownstreamGene	32.79	Neutral
X4714	1	9345569	LINE19	LINE	Upstream	UpstreamGene	88.87	Neutral
X4763	1	9645138	Mariner3	Mariner	Downstream	UpstreamGene	55.68	Neutral
X4831	1	9932677	CACTA48	CACTA	Downstream	UpstreamGene	48.81	Neutral
X492	1	1225533	TIR_MITE23	TIR_MITE	Downstream	UpstreamGene	61.77	Neutral
X581	1	12646581	hAT91	hAT	Downstream	UpstreamGene	80.25	Neutral
X631	1	12863440	CACTA47	CACTA	Downstream	WithinGene	24.98	Neutral
X639	1	1289726	MuDR75	MuDR	Downstream	DownstreamGene	67.95	Neutral
X647	1	1296823	MuDR75	MuDR	Upstream	DownstreamGene	50.19	Neutral
X650	1	1298346	MuDR75	MuDR	Upstream	DownstreamGene	62.86	Neutral
X667	1	13057989	Helitron137	Helitron	Downstream	UpstreamGene	49.48	Neutral
X68	1	10318907	Gypsy79	Gypsy	Downstream	DownstreamGene	81.58	Neutral
X705	1	13183536	Mariner17	Mariner	Downstream	UpstreamGene	74.7	Neutral
X711	1	13188701	hAT56	hAT	Downstream	UpstreamGene	88.46	Neutral
X72	1	10327178	SINE2	SINE	Upstream	WithinGene	22.63	Neutral
X762	1	13471318	Copia118	Copia	Downstream	DownstreamGene	29.43	Neutral
X793	1	13588353	TRIM_LAR15	TRIM_LAR	Upstream	UpstreamGene	53.89	Neutral
X827	1	13758063	Helitron212	Helitron	Downstream	WithinGene	27.89	Neutral
X837	1	13822303	hAT6	hAT	Downstream	UpstreamGene	86.63	Neutral
X972	1	14925724	Mariner3	Mariner	Downstream	DownstreamGene	32.54	Neutral
X992	1	15150430	Helitron84	Helitron	Upstream	UpstreamGene	60.3	Neutral
X4973	2	12069954	NA41	TE_NA	Downstream	UpstreamGene	63.75	Neutral
X4974	2	12069885	NA41	TE_NA	Downstream	UpstreamGene	63.73	Neutral
X4988	2	12170337	hAT3	hAT	Upstream	UpstreamGene	120.54	Neutral
X4993	2	12174965	TIR_MITE29	TIR_MITE	Downstream	UpstreamGene	117.69	Neutral
X4998	2	12184485	TIR_MITE29	TIR_MITE	Downstream	UpstreamGene	64.88	Neutral
X5011	2	12300992	LINE83	LINE	Upstream	DownstreamGene	37.64	Neutral
X5033	2	12434780	MuDR18	MuDR	Upstream	DownstreamGene	33.05	Neutral
X5083	2	12718659	LINE9	LINE	Upstream	DownstreamGene	32.73	Neutral
X5084	2	12725902	MuDR232	MuDR	Downstream	WithinGene	27.68	Neutral
X5203	2	13433253	LINE32	LINE	Downstream	UpstreamGene	54.7	Neutral
X5211	2	13456510	hAT10	hAT	Upstream	UpstreamGene	68.28	Neutral
X5226	2	13557957	Harbinger25	Harbinger	Upstream	UpstreamGene	66.93	Neutral
X5303	2	14009102	hAT30	hAT	Upstream	UpstreamGene	35.51	Neutral
X5397	2	14774866	hAT9	hAT	Downstream	DownstreamGene	65.37	Neutral
X5433	2	14932521	Gypsy21	Gypsy	Downstream	DownstreamGene	65.92	Neutral
X5460	2	15036273	MuDR60	MuDR	Downstream	WithinGene	29.05	Neutral
X5507	2	15314209	MuDR46	MuDR	Upstream	DownstreamGene	74.51	Neutral
X5516	2	15373804	MuDR24	MuDR	Upstream	DownstreamGene	42.93	Neutral
X5563	2	15535534	MuDR3	MuDR	Upstream	UpstreamGene	118.39	Neutral
X5573	2	15573801	Gypsy5	Gypsy	Upstream	UpstreamGene	67.54	Neutral
X5588	2	15659601	NA53	TE_NA	Downstream	UpstreamGene	62.51	Neutral
X5636	2	1578570	Helitron205	Helitron	Downstream	WithinGene	5.2	Neutral
X5672	2	15985333	Helitron42	Helitron	Downstream	UpstreamGene	48.25	Neutral
X5809	2	16464592	MuDR17	MuDR	Upstream	DownstreamGene	40.16	Neutral
X5860	2	16637912	MuDR20	MuDR	Upstream	WithinGene	21.05	Neutral
X5870	2	16688888	Harbinger20	Harbinger	Upstream	DownstreamGene	67.56	Neutral
X5900	2	16909139	hAT37	hAT	Downstream	UpstreamGene	86.33	Neutral
X5910	2	16961959	MuDR94	MuDR	Upstream	DownstreamGene	22.8	Neutral
X5957	2	17179785	Helitron76	Helitron	Upstream	WithinGene	21.4	Neutral
X5973	2	17271439	MuDR19	MuDR	Upstream	UpstreamGene	77.97	Neutral
X6025	2	17414667	Copia2	Copia	Upstream	UpstreamGene	46.25	Neutral
X6048	2	17513879	Helitron46	Helitron	Downstream	DownstreamGene	34.64	Neutral
X6058	2	17546015	MuDR50	MuDR	Upstream	UpstreamGene	71.46	Neutral
X6111	2	17679635	MuDR146	MuDR	Downstream	DownstreamGene	16.88	Neutral
X6121	2	17709051	LINE8	LINE	Downstream	UpstreamGene	86.47	Neutral
X6178	2	18047561	NA53	TE_NA	Downstream	DownstreamGene	15.13	Neutral
X6247	2	18358337	Gypsy17	Gypsy	Upstream	UpstreamGene	36.5	Neutral
X6303	2	18488116	LINE46	LINE	Downstream	UpstreamGene	93.22	Neutral
X6305	2	18500320	LINE46	LINE	Upstream	DownstreamGene	32.26	Neutral
X6310	2	18508981	LINE32	LINE	Upstream	UpstreamGene	65.81	Neutral
X6342	2	18622069	TRIM_LAR4	TRIM_LAR	Downstream	UpstreamGene	72.94	Neutral
X6450	2	18940855	Harbinger15	Harbinger	Downstream	UpstreamGene	112.98	Neutral
X6477	2	19049667	NA11	TE_NA	Downstream	UpstreamGene	74.09	Neutral
X6501	2	19118849	NA5	TE_NA	Downstream	WithinGene	35.14	Neutral
X6502	2	19125668	MuDR40	MuDR	Upstream	UpstreamGene	33.51	Neutral
X6505	2	19135984	Mariner2	Mariner	Downstream	UpstreamGene	67.19	Neutral
X6513	2	19172327	Mariner1	Mariner	Upstream	UpstreamGene	72.08	Neutral
X6523	2	19176815	Helitron15	Helitron	Upstream	UpstreamGene	95.46	Neutral
X6611	2	1966096	Copia10	Copia	Downstream	DownstreamGene	61.68	Neutral
X6658	2	2358989	MuDR90	MuDR	Upstream	DownstreamGene	43.43	Neutral
X6680	2	2501440	Gypsy5	Gypsy	Upstream	WithinGene	22.58	Neutral
X6698	2	2600973	LINE31	LINE	Downstream	DownstreamGene	46.93	Neutral
X6711	2	2654610	NA22	TE_NA	Upstream	UpstreamGene	73.97	Neutral
X6719	2	2759476	SINE1	SINE	Upstream	UpstreamGene	49.13	Neutral
X6746	2	2863420	MuDR180	MuDR	Downstream	UpstreamGene	50.23	Neutral
X6882	2	3953661	MuDR159	MuDR	Downstream	UpstreamGene	39.17	Neutral
X7028	2	631908	Helitron49	Helitron	Downstream	DownstreamGene	36.65	Neutral
X7065	2	7414625	CACTA53	CACTA	Downstream	DownstreamGene	91.44	Neutral
X10009	3	6258909	Mariner3	Mariner	Downstream	DownstreamGene	50.07	Neutral
X10119	3	6640576	Gypsy80	Gypsy	Downstream	DownstreamGene	49.25	Neutral
X10130	3	6681813	Mariner1	Mariner	Downstream	DownstreamGene	67.38	Neutral
X10179	3	6868178	SINE6	SINE	Downstream	DownstreamGene	58.01	Neutral
X10232	3	7125921	hAT86	hAT	Downstream	DownstreamGene	58.88	Neutral
X10247	3	719089	TIR_MITE2	TIR_MITE	Upstream	UpstreamGene	148.43	Neutral
X10279	3	729297	Gypsy31	Gypsy	Downstream	UpstreamGene	131.55	Neutral
X10462	3	8009069	hAT35	hAT	Upstream	WithinGene	44.63	Neutral
X10521	3	8251823	Copia2	Copia	Downstream	DownstreamGene	48.81	Neutral
X10524	3	8259037	Copia2	Copia	Downstream	UpstreamGene	98.64	Neutral
X10543	3	8314318	LINE29	LINE	Upstream	WithinGene	47.44	Neutral
X10550	3	8340585	Helitron17	Helitron	Upstream	WithinGene	41.33	Neutral
X10557	3	8396029	Mariner2	Mariner	Upstream	DownstreamGene	33.84	Neutral
X10558	3	8418118	Harbinger2	Harbinger	Upstream	DownstreamGene	118.51	Neutral
X10559	3	8417960	Harbinger2	Harbinger	Upstream	DownstreamGene	118.5	Neutral
X10565	3	8445053	MuDR10	MuDR	Upstream	UpstreamGene	40.51	Neutral
X10630	3	8716029	Copia20	Copia	Upstream	DownstreamGene	80.54	Neutral
X10646	3	8769199	Helitron34	Helitron	Upstream	DownstreamGene	82.78	Neutral
X10659	3	8827091	TIR_MITE78	TIR_MITE	Downstream	UpstreamGene	58.83	Neutral
X10665	3	8838336	Copia10	Copia	Downstream	UpstreamGene	110.14	Neutral
X10723	3	9097303	LINE43	LINE	Upstream	DownstreamGene	61.21	Neutral
X10740	3	9165426	NA63	TE_NA	Downstream	UpstreamGene	38.76	Neutral
X10801	3	9400028	TIR_MITE6	TIR_MITE	Downstream	UpstreamGene	91.1	Neutral
X10816	3	9453020	Copia2	Copia	Downstream	UpstreamGene	73.87	Neutral
X10827	3	9500858	MuDR33	MuDR	Upstream	DownstreamGene	83.85	Neutral
X7263	3	1002841	SINE7	SINE	Downstream	DownstreamGene	52.23	Neutral
X7298	3	1016300	Copia13	Copia	Upstream	DownstreamGene	61.78	Neutral
X7324	3	10327793	TIR_MITE3	TIR_MITE	Downstream	WithinGene	43.59	Neutral
X7342	3	1043589	Copia10	Copia	Downstream	UpstreamGene	73.91	Neutral
X7495	3	11469038	Copia30	Copia	Upstream	DownstreamGene	69.63	Neutral
X7694	3	1355238	Copia39	Copia	Upstream	DownstreamGene	57.66	Neutral
X7840	3	1484765	SINE17	SINE	Downstream	DownstreamGene	40.41	Neutral
X7893	3	15208087	LINE43	LINE	Upstream	WithinGene	33.56	Neutral
X7948	3	1650287	LINE51	LINE	Upstream	UpstreamGene	44.55	Neutral
X8044	3	18321409	NA21	TE_NA	Upstream	DownstreamGene	64.29	Neutral
X8084	3	18537839	LINE48	LINE	Downstream	DownstreamGene	47.44	Neutral
X8101	3	18686710	MuDR19	MuDR	Downstream	UpstreamGene	67.13	Neutral
X8102	3	18689842	LINE82	LINE	Downstream	UpstreamGene	43.21	Neutral
X8120	3	18968464	Helitron118	Helitron	Downstream	UpstreamGene	44.44	Neutral
X8134	3	19148992	NA41	TE_NA	Upstream	WithinGene	17.38	Neutral
X8162	3	19466820	hAT80	hAT	Downstream	DownstreamGene	44.51	Neutral
X8277	3	20670609	MuDR103	MuDR	Downstream	UpstreamGene	35.87	Neutral
X8507	3	2217817	NA68	TE_NA	Downstream	WithinGene	48.04	Neutral
X8517	3	2226460	Helitron143	Helitron	TE	WithinGene	0	Neutral
X8545	3	22378706	TRIM_LAR7	TRIM_LAR	Upstream	DownstreamGene	36.69	Neutral
X8591	3	22675710	hAT73	hAT	Downstream	UpstreamGene	45.86	Neutral
X8625	3	23004872	MuDR144	MuDR	Upstream	UpstreamGene	35.99	Neutral
X8630	3	2307727	Copia91	Copia	TE	WithinGene	0	Neutral
X8711	3	23574865	Helitron85	Helitron	Upstream	WithinGene	30.46	Neutral
X8734	3	23718552	CACTA55	CACTA	Downstream	DownstreamGene	70.16	Neutral
X8756	3	23880283	Gypsy60	Gypsy	Downstream	WithinGene	15.59	Neutral
X8767	3	23960200	Gypsy42	Gypsy	Upstream	DownstreamGene	46.22	Neutral
X8769	3	23962768	Gypsy26	Gypsy	Downstream	DownstreamGene	12.81	Neutral
X8802	3	24109874	hAT11	hAT	Downstream	DownstreamGene	33.9	Neutral
X8853	3	2568047	Helitron43	Helitron	Downstream	DownstreamGene	67.62	Neutral
X8914	3	2806074	TIR_MITE73	TIR_MITE	Downstream	DownstreamGene	47.55	Neutral
X8920	3	2816209	Helitron44	Helitron	Downstream	WithinGene	42.91	Neutral
X8954	3	2962899	LINE9	LINE	Downstream	DownstreamGene	71.17	Neutral
X9031	3	3186264	Mariner13	Mariner	Upstream	WithinGene	30.1	Neutral
X9039	3	3218947	Helitron110	Helitron	Upstream	UpstreamGene	48.91	Neutral
X9044	3	3238591	MuDR39	MuDR	Downstream	UpstreamGene	78.05	Neutral
X9226	3	3786960	Helitron90	Helitron	Upstream	WithinGene	37	Neutral
X9332	3	4082252	LINE92	LINE	Downstream	UpstreamGene	105.84	Neutral
X9429	3	4402998	TIR_MITE35	TIR_MITE	Upstream	DownstreamGene	63.44	Neutral
X9450	3	4499952	Harbinger52	Harbinger	Downstream	DownstreamGene	46.35	Neutral
X9470	3	4605383	SINE3	SINE	Downstream	UpstreamGene	60.03	Neutral
X9474	3	4625376	LINE29	LINE	Upstream	UpstreamGene	64.97	Neutral
X9542	3	4914777	TIR_MITE85	TIR_MITE	Downstream	DownstreamGene	41.16	Neutral
X9552	3	4945051	Gypsy96	Gypsy	Downstream	UpstreamGene	117.04	Neutral
X9565	3	4977265	Copia19	Copia	Upstream	UpstreamGene	81.68	Neutral
X9571	3	500592	MuDR77	MuDR	Downstream	UpstreamGene	76.35	Neutral
X9666	3	5214001	SINE6	SINE	Upstream	DownstreamGene	41	Neutral
X9761	3	5445013	Mariner3	Mariner	Downstream	DownstreamGene	38.87	Neutral
X9772	3	5474297	Harbinger11	Harbinger	Upstream	UpstreamGene	90.95	Neutral
X9798	3	5542901	LINE2	LINE	Upstream	UpstreamGene	30.46	Neutral
X9995	3	6219400	Gypsy5	Gypsy	Downstream	UpstreamGene	129.33	Neutral
X11017	4	11015339	hAT9	hAT	Downstream	UpstreamGene	48.21	Neutral
X11277	4	13883643	Mariner2	Mariner	Upstream	DownstreamGene	46.63	Neutral
X11289	4	13956699	LINE122	LINE	Upstream	UpstreamGene	29.29	Neutral
X11296	4	13973195	MuDR65	MuDR	Upstream	UpstreamGene	65.25	Neutral
X11457	4	14926190	NA17	TE_NA	Upstream	UpstreamGene	41.18	Neutral
X11460	4	14934454	TIR_MITE6	TIR_MITE	Upstream	UpstreamGene	69.85	Neutral
X11462	4	14935903	TIR_MITE6	TIR_MITE	Upstream	UpstreamGene	59.77	Neutral
X11537	4	15120460	NA11	TE_NA	Downstream	UpstreamGene	60.96	Neutral
X11542	4	15129537	TIR_MITE23	TIR_MITE	Downstream	DownstreamGene	51.05	Neutral
X11667	4	15652215	Helitron122	Helitron	Upstream	WithinGene	29.24	Neutral
X11709	4	15808328	TIR_MITE16	TIR_MITE	Upstream	UpstreamGene	80.77	Neutral
X11712	4	15809616	TIR_MITE16	TIR_MITE	Upstream	UpstreamGene	72.66	Neutral
X11759	4	16032562	LINE24	LINE	Upstream	DownstreamGene	75.69	Neutral
X11890	4	16607608	hAT66	hAT	Downstream	UpstreamGene	71.83	Neutral
X11907	4	16632706	CACTA6	CACTA	Upstream	UpstreamGene	81.72	Neutral
X11914	4	16647818	Harbinger2	Harbinger	Upstream	UpstreamGene	54.18	Neutral
X11994	4	16998311	NA48	TE_NA	Upstream	DownstreamGene	47.93	Neutral
X12069	4	17364924	NA78	TE_NA	Downstream	UpstreamGene	58.85	Neutral
X12076	4	17391136	Copia114	Copia	Downstream	WithinGene	16.58	Neutral
X12135	4	17644025	hAT4	hAT	Upstream	DownstreamGene	56.25	Neutral
X12147	4	17731767	NA60	TE_NA	Downstream	UpstreamGene	83.26	Neutral
X12302	4	18627514	Copia32	Copia	Downstream	DownstreamGene	58.33	Neutral
X12394	4	19059888	TIR_MITE59	TIR_MITE	Downstream	UpstreamGene	41.7	Neutral
X12590	4	19862406	SINE3	SINE	Upstream	DownstreamGene	52.81	Neutral
X12627	4	20019800	Helitron102	Helitron	Upstream	UpstreamGene	53.53	Neutral
X12640	4	20073686	CACTA16	CACTA	Downstream	UpstreamGene	37.18	Neutral
X12660	4	20210866	NA14	TE_NA	Upstream	DownstreamGene	82.65	Neutral
X12672	4	20241265	MuDR10	MuDR	Downstream	UpstreamGene	80.73	Neutral
X12676	4	20247259	hAT39	hAT	Upstream	DownstreamGene	59.74	Neutral
X12822	4	20826041	Copia17	Copia	Upstream	UpstreamGene	33.57	Neutral
X12831	4	208412	TIR_MITE9	TIR_MITE	Upstream	WithinGene	21.59	Neutral
X12841	4	20872019	NA38	TE_NA	Downstream	DownstreamGene	35.27	Neutral
X12896	4	21086256	LINE16	LINE	Downstream	DownstreamGene	50.86	Neutral
X12932	4	21267128	CACTA29	CACTA	Upstream	DownstreamGene	52.83	Neutral
X12964	4	21390084	NA39	TE_NA	Downstream	DownstreamGene	37.39	Neutral
X12997	4	21502520	Helitron150	Helitron	Downstream	DownstreamGene	63.81	Neutral
X13006	4	21527008	MuDR7	MuDR	Upstream	UpstreamGene	102.26	Neutral
X13022	4	21645172	Copia44	Copia	Downstream	DownstreamGene	61.2	Neutral
X13058	4	21783052	Harbinger27	Harbinger	Downstream	UpstreamGene	65.46	Neutral
X13092	4	21925234	LINE20	LINE	Upstream	DownstreamGene	86.82	Neutral
X13215	4	22427001	NA82	TE_NA	Upstream	UpstreamGene	31.32	Neutral
X13239	4	22544579	LINE13	LINE	Upstream	UpstreamGene	97.72	Neutral
X13279	4	22794190	Copia2	Copia	Upstream	DownstreamGene	58.6	Neutral
X13305	4	22905673	Gypsy31	Gypsy	Downstream	DownstreamGene	61.64	Neutral
X13337	4	23022377	Helitron202	Helitron	Downstream	UpstreamGene	16.76	Neutral
X13393	4	23227376	LINE39	LINE	Upstream	DownstreamGene	15	Neutral
X13518	4	3021672	Copia9	Copia	Downstream	UpstreamGene	49.3	Neutral
X13536	4	3146007	LINE31	LINE	TE	WithinGene	0	Neutral
X13560	4	340090	Helitron110	Helitron	Downstream	UpstreamGene	61.9	Neutral
X13634	4	4284782	NA50	TE_NA	Upstream	UpstreamGene	44.08	Neutral
X13652	4	4599645	LINE81	LINE	Upstream	UpstreamGene	38.01	Neutral
X13709	4	5405769	Helitron35	Helitron	Upstream	UpstreamGene	24.08	Neutral
X13838	4	7141412	LINE66	LINE	Upstream	DownstreamGene	46.8	Neutral
X13912	5	10021915	NA77	TE_NA	Downstream	UpstreamGene	70.68	Neutral
X14308	5	13417924	TIR_MITE42	TIR_MITE	Upstream	UpstreamGene	54.48	Neutral
X14412	5	13885736	MuDR62	MuDR	Downstream	WithinGene	24.52	Neutral
X14556	5	14921341	Helitron46	Helitron	Upstream	DownstreamGene	42.46	Neutral
X14690	5	15574884	Tase2	Tase	Downstream	WithinGene	15.81	Neutral
X14781	5	15947751	TRIM_LAR7	TRIM_LAR	Upstream	DownstreamGene	34.21	Neutral
X14796	5	15968581	Harbinger3	Harbinger	Downstream	DownstreamGene	119.72	Neutral
X14844	5	16151934	LINE99	LINE	Downstream	DownstreamGene	15.39	Neutral
X14900	5	16436271	LINE9	LINE	Upstream	DownstreamGene	84.18	Neutral
X14960	5	16647511	Gypsy17	Gypsy	Downstream	WithinGene	20.66	Neutral
X15020	5	16833405	Copia49	Copia	Upstream	DownstreamGene	47.69	Neutral
X15024	5	16839484	Copia50	Copia	Upstream	DownstreamGene	29.87	Neutral
X15113	5	17135670	Helitron83	Helitron	Downstream	UpstreamGene	54.3	Neutral
X15125	5	17213602	Helitron122	Helitron	Downstream	UpstreamGene	49.6	Neutral
X15143	5	17288437	Copia39	Copia	Downstream	UpstreamGene	56.3	Neutral
X15148	5	17301686	Mariner2	Mariner	Upstream	UpstreamGene	45.87	Neutral
X15152	5	17340416	Tase7	Tase	Downstream	DownstreamGene	47.85	Neutral
X15158	5	17347864	NA11	TE_NA	Downstream	UpstreamGene	69.23	Neutral
X15170	5	17387726	NA1	TE_NA	Upstream	UpstreamGene	141.6	Neutral
X15400	5	18349991	TIR_MITE11	TIR_MITE	Downstream	DownstreamGene	85.94	Neutral
X15406	5	18380858	MuDR57	MuDR	Upstream	WithinGene	44.6	Neutral
X15437	5	18549002	TIR_MITE23	TIR_MITE	Upstream	UpstreamGene	39.99	Neutral
X15467	5	18694697	LINE29	LINE	Upstream	DownstreamGene	78.91	Neutral
X15471	5	18723014	Helitron7	Helitron	Upstream	DownstreamGene	78.59	Neutral
X15485	5	18738320	Harbinger40	Harbinger	Upstream	DownstreamGene	43.55	Neutral
X15531	5	18921785	MuDR11	MuDR	Downstream	DownstreamGene	60.45	Neutral
X15621	5	19246098	SINE6	SINE	Upstream	WithinGene	12	Neutral
X15643	5	19343464	Gypsy5	Gypsy	Downstream	WithinGene	42.71	Neutral
X15647	5	19373950	Harbinger54	Harbinger	Downstream	UpstreamGene	87.3	Neutral
X15723	5	19658207	NA41	TE_NA	Upstream	DownstreamGene	43.19	Neutral
X15735	5	19706565	Copia40	Copia	Upstream	DownstreamGene	57.6	Neutral
X15806	5	20030160	Helitron11	Helitron	Upstream	UpstreamGene	98.01	Neutral
X15824	5	20088088	Mariner6	Mariner	Downstream	UpstreamGene	112.61	Neutral
X15831	5	20096338	Mariner6	Mariner	Downstream	UpstreamGene	67.33	Neutral
X15832	5	20096227	Mariner6	Mariner	Downstream	UpstreamGene	67.31	Neutral
X15846	5	20136302	TIR_MITE58	TIR_MITE	Downstream	DownstreamGene	66.23	Neutral
X15855	5	20182123	LINE55	LINE	Upstream	UpstreamGene	55.94	Neutral
X15871	5	20269389	Mariner2	Mariner	Downstream	DownstreamGene	9.11	Neutral
X15891	5	20332538	Gypsy20	Gypsy	Upstream	DownstreamGene	65.15	Neutral
X15966	5	20796661	MuDR83	MuDR	Downstream	DownstreamGene	46.45	Neutral
X16002	5	20941442	CACTA9	CACTA	Downstream	UpstreamGene	69.66	Neutral
X16092	5	21214994	Copia31	Copia	Upstream	UpstreamGene	39.18	Neutral
X16181	5	2946301	NA41	TE_NA	Upstream	WithinGene	9.85	Neutral
X16259	5	3650140	Harbinger56	Harbinger	Downstream	WithinGene	50.11	Neutral
X16517	5	9455926	hAT70	hAT	Downstream	WithinGene	12.25	Neutral
X16587	6	10072268	Tase1	Tase	Upstream	UpstreamGene	108.93	Neutral
X16667	6	10482708	Copia43	Copia	Upstream	UpstreamGene	51.75	Neutral
X16706	6	10627421	Gypsy79	Gypsy	Downstream	WithinGene	29.33	Neutral
X16708	6	10647948	CACTA6	CACTA	Upstream	WithinGene	44.12	Neutral
X16719	6	10681902	hAT54	hAT	Upstream	WithinGene	43.69	Neutral
X16731	6	10809042	Harbinger15	Harbinger	Upstream	UpstreamGene	40.01	Neutral
X16746	6	10840459	LINE40	LINE	Upstream	DownstreamGene	65.81	Neutral
X16775	6	1095481	Copia53	Copia	Downstream	DownstreamGene	49.89	Neutral
X16818	6	11448235	TIR_MITE65	TIR_MITE	Upstream	DownstreamGene	46.72	Neutral
X17096	6	13348563	MuDR54	MuDR	Upstream	WithinGene	70.43	Neutral
X17126	6	1364104	LINE9	LINE	Upstream	UpstreamGene	43.71	Neutral
X17313	6	177228	MuDR115	MuDR	Upstream	DownstreamGene	48.15	Neutral
X17318	6	17759488	Mariner12	Mariner	Upstream	UpstreamGene	52.56	Neutral
X17514	6	20031103	Helitron177	Helitron	Downstream	UpstreamGene	54.41	Neutral
X17556	6	2042419	MuDR20	MuDR	Downstream	DownstreamGene	45.5	Neutral
X17603	6	2073132	Copia13	Copia	Upstream	DownstreamGene	30.46	Neutral
X17615	6	20870265	hAT55	hAT	Upstream	DownstreamGene	43.41	Neutral
X17630	6	2104626	TIR_MITE16	TIR_MITE	Upstream	WithinGene	23.85	Neutral
X17658	6	2120721	TRIM_LAR10	TRIM_LAR	Upstream	UpstreamGene	51.94	Neutral
X17780	6	22083472	CACTA33	CACTA	Upstream	WithinGene	44.05	Neutral
X17856	6	22593166	Gypsy31	Gypsy	Downstream	UpstreamGene	64.82	Neutral
X17898	6	2277084	MuDR138	MuDR	Downstream	UpstreamGene	82.64	Neutral
X17906	6	22843836	NA18	TE_NA	Downstream	WithinGene	22.83	Neutral
X17966	6	2322589	MuDR93	MuDR	Upstream	DownstreamGene	54.85	Neutral
X18100	6	23694672	CACTA4	CACTA	Upstream	UpstreamGene	88.8	Neutral
X18140	6	2391552	Helitron61	Helitron	Downstream	DownstreamGene	77	Neutral
X18203	6	24104187	Gypsy12	Gypsy	Upstream	DownstreamGene	75.51	Neutral
X18234	6	24416696	NA38	TE_NA	Downstream	DownstreamGene	79.99	Neutral
X18283	6	24657368	Helitron102	Helitron	Upstream	WithinGene	43.55	Neutral
X18307	6	24714420	Helitron165	Helitron	Downstream	UpstreamGene	61.98	Neutral
X18314	6	24735873	CACTA7	CACTA	Downstream	WithinGene	35.51	Neutral
X18316	6	24743229	NA19	TE_NA	Upstream	DownstreamGene	30.46	Neutral
X18324	6	2476739	SINE6	SINE	Downstream	WithinGene	34.76	Neutral
X18346	6	24823767	Gypsy32	Gypsy	Upstream	WithinGene	35.86	Neutral
X18384	6	25026081	NA57	TE_NA	Downstream	DownstreamGene	35.97	Neutral
X18387	6	25043417	SINE6	SINE	Downstream	DownstreamGene	38.77	Neutral
X18390	6	2504786	MuDR68	MuDR	Downstream	UpstreamGene	72.06	Neutral
X18391	6	2504693	MuDR68	MuDR	Downstream	UpstreamGene	72.08	Neutral
X18410	6	25093465	Harbinger39	Harbinger	Downstream	DownstreamGene	69.69	Neutral
X18490	6	2854667	Copia13	Copia	Downstream	DownstreamGene	55.44	Neutral
X18600	6	316079	LINE62	LINE	Upstream	DownstreamGene	43.1	Neutral
X18632	6	3289241	Harbinger13	Harbinger	Upstream	UpstreamGene	52.27	Neutral
X18780	6	3811179	NA10	TE_NA	Upstream	UpstreamGene	44.11	Neutral
X18788	6	3835472	Copia5	Copia	Upstream	UpstreamGene	55.61	Neutral
X18826	6	4008503	hAT12	hAT	Upstream	UpstreamGene	30.35	Neutral
X18919	6	4347592	hAT15	hAT	Downstream	DownstreamGene	55.79	Neutral
X18928	6	4453667	SINE1	SINE	Upstream	WithinGene	36.07	Neutral
X18932	6	4474353	SINE6	SINE	Upstream	DownstreamGene	51.9	Neutral
X18950	6	4500750	Helitron182	Helitron	Downstream	WithinGene	25.67	Neutral
X18956	6	4519531	LINE103	LINE	Downstream	UpstreamGene	25.26	Neutral
X19031	6	4884904	TIR_MITE5	TIR_MITE	Downstream	DownstreamGene	40.42	Neutral
X19100	6	5126496	TIR_MITE38	TIR_MITE	Upstream	UpstreamGene	60.83	Neutral
X19161	6	529056	Helitron92	Helitron	Upstream	DownstreamGene	25.16	Neutral
X19179	6	5361019	Helitron88	Helitron	Downstream	UpstreamGene	116.85	Neutral
X19269	6	5559777	CACTA43	CACTA	Downstream	WithinGene	41.88	Neutral
X19324	6	5682296	Helitron49	Helitron	Upstream	WithinGene	6.16	Neutral
X19493	6	6212877	SINE18	SINE	Downstream	WithinGene	18.57	Neutral
X19533	6	6333438	Helitron137	Helitron	Downstream	DownstreamGene	78.79	Neutral
X19554	6	6403997	Copia70	Copia	Downstream	DownstreamGene	32.43	Neutral
X19736	6	7104592	hAT43	hAT	Upstream	UpstreamGene	56.6	Neutral
X19763	6	7211580	Tase1	Tase	Upstream	UpstreamGene	64.3	Neutral
X19772	6	7249980	LINE46	LINE	Downstream	DownstreamGene	44.14	Neutral
X19983	6	8070771	LINE22	LINE	Upstream	DownstreamGene	42.43	Neutral
X19990	6	8110449	Helitron4	Helitron	Downstream	DownstreamGene	74.47	Neutral
X19997	6	8138047	hAT8	hAT	Upstream	UpstreamGene	48.2	Neutral
X20042	6	8292588	TIR_MITE103	TIR_MITE	Downstream	WithinGene	30.53	Neutral
X20046	6	8307223	hAT23	hAT	Downstream	UpstreamGene	78.14	Neutral
X20057	6	8339850	LINE34	LINE	Downstream	UpstreamGene	97.47	Neutral
X20088	6	8412896	Copia2	Copia	Upstream	DownstreamGene	54.19	Neutral
X20140	6	8601912	Helitron172	Helitron	Downstream	WithinGene	49.49	Neutral
X20254	6	9124622	CACTA50	CACTA	Upstream	WithinGene	28.57	Neutral
X20408	6	9853548	Helitron37	Helitron	Downstream	UpstreamGene	63.07	Neutral
X20409	6	9864347	Helitron37	Helitron	Upstream	DownstreamGene	81.84	Neutral
X20414	6	9889437	Copia99	Copia	Downstream	UpstreamGene	76.16	Neutral
X20458	7	1012887	MuDR11	MuDR	Upstream	DownstreamGene	85.02	Neutral
X20460	7	10134435	SINE2	SINE	Downstream	DownstreamGene	38.52	Neutral
X20553	7	1056881	Helitron21	Helitron	Downstream	WithinGene	33.54	Neutral
X20753	7	11642737	TIR_MITE93	TIR_MITE	Downstream	UpstreamGene	67.28	Neutral
X20903	7	12409378	LINE51	LINE	Upstream	UpstreamGene	58.28	Neutral
X20910	7	12454736	MuDR75	MuDR	Downstream	UpstreamGene	57.24	Neutral
X20981	7	12849734	Copia46	Copia	Upstream	UpstreamGene	48.35	Neutral
X20996	7	13016683	LINE65	LINE	Downstream	DownstreamGene	55.25	Neutral
X21072	7	13597309	Harbinger15	Harbinger	Downstream	UpstreamGene	25.73	Neutral
X21154	7	14271906	TIR_MITE73	TIR_MITE	Downstream	DownstreamGene	37.62	Neutral
X21173	7	14329397	Helitron69	Helitron	Upstream	WithinGene	66.03	Neutral
X21225	7	1483990	LINE2	LINE	Upstream	UpstreamGene	59.05	Neutral
X21457	7	18641363	TIR_MITE55	TIR_MITE	Upstream	UpstreamGene	39.14	Neutral
X21507	7	1909821	Gypsy7	Gypsy	Upstream	UpstreamGene	38.16	Neutral
X21677	7	20839264	LINE64	LINE	Upstream	UpstreamGene	48	Neutral
X21716	7	21113124	MuDR147	MuDR	Upstream	DownstreamGene	31.92	Neutral
X21831	7	21805993	MuDR25	MuDR	Downstream	WithinGene	27.55	Neutral
X21850	7	21887241	Helitron46	Helitron	Downstream	UpstreamGene	75.27	Neutral
X21886	7	22161269	SINE9	SINE	Upstream	DownstreamGene	67.79	Neutral
X21953	7	22918010	Harbinger31	Harbinger	Upstream	DownstreamGene	49.24	Neutral
X22076	7	24313219	Helitron9	Helitron	Downstream	WithinGene	18.57	Neutral
X22124	7	2549047	Helitron60	Helitron	Downstream	WithinGene	14.56	Neutral
X22292	7	3237141	SINE3	SINE	Downstream	DownstreamGene	112.91	Neutral
X22377	7	3514407	LINE31	LINE	Downstream	WithinGene	50.46	Neutral
X22399	7	3592174	NA1	TE_NA	Downstream	UpstreamGene	43.37	Neutral
X22432	7	3681969	Helitron96	Helitron	Downstream	WithinGene	47.37	Neutral
X22528	7	3999429	Helitron190	Helitron	Downstream	DownstreamGene	86.64	Neutral
X22531	7	4025800	hAT57	hAT	Downstream	UpstreamGene	48.31	Neutral
X22583	7	4151117	Helitron24	Helitron	Downstream	DownstreamGene	45.69	Neutral
X22586	7	4168859	TRIM_LAR4	TRIM_LAR	Downstream	WithinGene	35.1	Neutral
X22639	7	4303844	MuDR148	MuDR	TE	WithinGene	0	Neutral
X22659	7	4413760	Mariner3	Mariner	Upstream	DownstreamGene	59.23	Neutral
X22661	7	4418967	TIR_MITE54	TIR_MITE	Upstream	UpstreamGene	40.24	Neutral
X22767	7	4776712	NA68	TE_NA	Downstream	DownstreamGene	29.68	Neutral
X22892	7	5327495	TIR_MITE44	TIR_MITE	Upstream	DownstreamGene	57.97	Neutral
X22919	7	5493601	CACTA60	CACTA	Downstream	DownstreamGene	86.34	Neutral
X22962	7	560260	NA11	TE_NA	Upstream	UpstreamGene	64.19	Neutral
X22994	7	5673559	Gypsy15	Gypsy	Downstream	WithinGene	16.12	Neutral
X23007	7	572575	MuDR39	MuDR	Downstream	UpstreamGene	65.84	Neutral
X23267	7	6711711	LINE44	LINE	Upstream	DownstreamGene	60.65	Neutral
X23307	7	6880540	Helitron120	Helitron	Downstream	DownstreamGene	52.9	Neutral
X23349	7	7096406	Harbinger8	Harbinger	Downstream	UpstreamGene	100.24	Neutral
X23368	7	7140566	Helitron34	Helitron	Downstream	UpstreamGene	100.79	Neutral
X23416	7	7356428	CACTA9	CACTA	Upstream	UpstreamGene	71.34	Neutral
X23464	7	7529354	Mariner14	Mariner	Upstream	UpstreamGene	45.03	Neutral
X23501	7	7604750	MuDR146	MuDR	Upstream	DownstreamGene	32.88	Neutral
X23529	7	7705637	Copia42	Copia	Downstream	DownstreamGene	51.22	Neutral
X23541	7	7744655	Harbinger6	Harbinger	Upstream	WithinGene	49.53	Neutral
X23571	7	7880769	Harbinger3	Harbinger	Downstream	UpstreamGene	113.86	Neutral
X23685	7	8377241	MuDR39	MuDR	Upstream	WithinGene	77.6	Neutral
X23840	7	9279607	MuDR82	MuDR	Upstream	UpstreamGene	60.12	Neutral
X23899	7	9496089	LINE115	LINE	Downstream	UpstreamGene	65.96	Neutral
X23942	7	9656637	Mariner10	Mariner	Upstream	UpstreamGene	78.02	Neutral
X23944	7	9661124	hAT10	hAT	Upstream	DownstreamGene	87.14	Neutral
X23951	7	9690379	MuDR98	MuDR	Downstream	UpstreamGene	59.72	Neutral
X23965	7	9761670	Gypsy15	Gypsy	Upstream	WithinGene	5.48	Neutral
X24116	8	12033776	NA18	TE_NA	Downstream	DownstreamGene	23.98	Neutral
X24234	8	13265149	SINE3	SINE	Upstream	DownstreamGene	37.88	Neutral
X24259	8	13432702	hAT77	hAT	Downstream	DownstreamGene	42.58	Neutral
X24294	8	13546216	LINE52	LINE	Downstream	DownstreamGene	69.76	Neutral
X24351	8	13967196	LINE28	LINE	Upstream	UpstreamGene	79.24	Neutral
X24373	8	14095759	MuDR103	MuDR	Upstream	DownstreamGene	40.72	Neutral
X24447	8	14465184	NA11	TE_NA	Upstream	UpstreamGene	41.42	Neutral
X24612	8	15523634	Gypsy39	Gypsy	Downstream	WithinGene	47.94	Neutral
X24616	8	15581543	NA15	TE_NA	Downstream	DownstreamGene	30.08	Neutral
X24620	8	15597329	LINE60	LINE	Upstream	UpstreamGene	38.01	Neutral
X24626	8	1562697	Copia93	Copia	Downstream	DownstreamGene	52.52	Neutral
X24630	8	1566753	TIR_MITE61	TIR_MITE	Upstream	DownstreamGene	47.2	Neutral
X24758	8	16439908	Helitron31	Helitron	Downstream	UpstreamGene	60.42	Neutral
X24820	8	16870917	Mariner2	Mariner	Upstream	UpstreamGene	68.05	Neutral
X24866	8	17083639	MuDR89	MuDR	Upstream	UpstreamGene	41.05	Neutral
X24891	8	17133126	hAT20	hAT	Upstream	UpstreamGene	80.02	Neutral
X24949	8	17401432	Helitron82	Helitron	Downstream	UpstreamGene	41.04	Neutral
X25008	8	17684877	Helitron152	Helitron	Downstream	DownstreamGene	73.22	Neutral
X25090	8	18107745	hAT17	hAT	Upstream	DownstreamGene	79.57	Neutral
X25116	8	18322095	Gypsy40	Gypsy	Upstream	DownstreamGene	49.91	Neutral
X25121	8	18358750	Harbinger22	Harbinger	Downstream	UpstreamGene	116.42	Neutral
X25146	8	18417207	MuDR57	MuDR	Downstream	WithinGene	33.48	Neutral
X25371	8	19489791	Gypsy73	Gypsy	Downstream	DownstreamGene	43.6	Neutral
X25393	8	19567147	LINE75	LINE	Downstream	UpstreamGene	45.21	Neutral
X25536	8	20198889	hAT8	hAT	Upstream	UpstreamGene	94.59	Neutral
X25547	8	20236939	NA11	TE_NA	Upstream	DownstreamGene	42.68	Neutral
X25629	8	20549781	Gypsy13	Gypsy	Downstream	UpstreamGene	86.66	Neutral
X25729	8	20911327	Tase3	Tase	Upstream	WithinGene	53.53	Neutral
X25881	8	21440367	Helitron53	Helitron	Downstream	WithinGene	25.79	Neutral
X25953	8	21692516	MuDR20	MuDR	Downstream	UpstreamGene	97.3	Neutral
X25995	8	21842587	NA11	TE_NA	Downstream	DownstreamGene	48.06	Neutral
X26023	8	21955922	Copia13	Copia	Downstream	DownstreamGene	67.48	Neutral
X26029	8	21998154	Helitron24	Helitron	Upstream	UpstreamGene	55.03	Neutral
X26034	8	22021137	Gypsy39	Gypsy	Downstream	WithinGene	24.54	Neutral
X26062	8	22206177	SINE3	SINE	Downstream	UpstreamGene	84.49	Neutral
X26063	8	22206072	SINE3	SINE	Downstream	UpstreamGene	84.5	Neutral
X26073	8	22241332	MuDR96	MuDR	Upstream	DownstreamGene	54.3	Neutral
X26076	8	22248796	MuDR96	MuDR	Downstream	DownstreamGene	65.41	Neutral
X26176	8	22803680	Helitron4	Helitron	Upstream	UpstreamGene	46.38	Neutral
X26295	8	3255544	TIR_MITE50	TIR_MITE	Upstream	DownstreamGene	33.79	Neutral
X26336	8	3711886	TIR_MITE18	TIR_MITE	Upstream	WithinGene	12.08	Neutral
X26404	8	4604191	MuDR39	MuDR	Downstream	DownstreamGene	41.16	Neutral
X26514	8	6552523	MuDR170	MuDR	Downstream	DownstreamGene	44.83	Neutral
X26515	8	6553551	Copia85	Copia	Downstream	DownstreamGene	43.86	Neutral
X26572	8	763389	Helitron106	Helitron	Downstream	DownstreamGene	58.92	Neutral
X26587	8	83220	Helitron101	Helitron	Upstream	DownstreamGene	54.53	Neutral
X26598	8	90505	MuDR58	MuDR	Upstream	DownstreamGene	67.78	Neutral
X1018	1	15258460	Copia11	Copia	Upstream	DownstreamGene	94.41	Neutral
X1153	1	1619986	LINE7	LINE	Upstream	UpstreamGene	55.54	Neutral
X1159	1	16308535	MuDR58	MuDR	Downstream	WithinGene	26.1	Neutral
X1202	1	16567504	MuDR211	MuDR	Upstream	WithinGene	19.75	Neutral
X1472	1	2155191	Harbinger59	Harbinger	Downstream	UpstreamGene	54.02	Neutral
X1481	1	21614003	MuDR103	MuDR	Downstream	WithinGene	48.4	Neutral
X1685	1	23723135	Harbinger71	Harbinger	Downstream	WithinGene	8.06	Neutral
X1738	1	2427780	Helitron14	Helitron	Downstream	WithinGene	34.22	Neutral
X1823	1	2461991	MuDR59	MuDR	Upstream	UpstreamGene	67.44	Neutral
X1830	1	24634824	CACTA7	CACTA	Downstream	WithinGene	30.08	Neutral
X1871	1	24800369	Copia75	Copia	Downstream	DownstreamGene	35.26	Neutral
X1880	1	24856535	NA67	TE_NA	Downstream	UpstreamGene	41.11	Neutral
X2071	1	26182994	Copia18	Copia	Upstream	UpstreamGene	83.35	Neutral
X2241	1	27204476	Helitron25	Helitron	Downstream	WithinGene	38.11	Neutral
X2249	1	27216453	hAT62	hAT	Downstream	UpstreamGene	49.51	Neutral
X2311	1	27902114	CACTA46	CACTA	Downstream	UpstreamGene	62.04	Neutral
X2313	1	27907719	Copia19	Copia	Downstream	DownstreamGene	69.14	Neutral
X2319	1	27947535	Gypsy54	Gypsy	Upstream	WithinGene	31.89	Neutral
X2339	1	27988448	MuDR57	MuDR	Upstream	UpstreamGene	34.64	Neutral
X2509	1	29082909	LINE49	LINE	Upstream	DownstreamGene	58.99	Neutral
X2630	1	29556210	MuDR75	MuDR	Upstream	DownstreamGene	19.92	Neutral
X2660	1	29653734	hAT29	hAT	Downstream	DownstreamGene	3.46	Neutral
X2707	1	29797279	Tase2	Tase	Upstream	UpstreamGene	62.02	Neutral
X2716	1	298623	TIR_MITE54	TIR_MITE	Downstream	UpstreamGene	79.42	Neutral
X2778	1	30747787	NA11	TE_NA	Upstream	DownstreamGene	58.18	Neutral
X2818	1	3127582	MuDR45	MuDR	Upstream	UpstreamGene	75.35	Neutral
X2890	1	3227245	SINE6	SINE	Downstream	WithinGene	21.31	Neutral
X292	1	11613236	MuDR17	MuDR	Upstream	DownstreamGene	50.85	Neutral
X2990	1	3359389	hAT25	hAT	Downstream	UpstreamGene	30.27	Neutral
X3044	1	3599543	Gypsy5	Gypsy	Downstream	DownstreamGene	62.98	Neutral
X3236	1	4126153	MuDR19	MuDR	Downstream	UpstreamGene	46.88	Neutral
X3249	1	4175493	hAT20	hAT	Downstream	WithinGene	26.89	Neutral
X3448	1	4925984	Helitron40	Helitron	Upstream	UpstreamGene	62.39	Neutral
X3454	1	4952471	Helitron205	Helitron	TE	WithinGene	0	Neutral
X407	1	11990863	Copia37	Copia	Upstream	DownstreamGene	59.7	Neutral
X41	1	10151146	Gypsy75	Gypsy	Downstream	WithinGene	45.1	Neutral
X4105	1	7255055	hAT24	hAT	Upstream	DownstreamGene	63.79	Neutral
X4133	1	7345838	Helitron23	Helitron	Downstream	DownstreamGene	56.11	Neutral
X4155	1	7384971	Helitron12	Helitron	Upstream	UpstreamGene	55.43	Neutral
X4275	1	7768705	Tase2	Tase	Upstream	DownstreamGene	34.63	Neutral
X4358	1	8020371	SINE2	SINE	Downstream	UpstreamGene	72.03	Neutral
X4403	1	8278418	NA24	TE_NA	Upstream	DownstreamGene	73.23	Neutral
X4501	1	8590447	TRIM_LAR7	TRIM_LAR	Downstream	UpstreamGene	48.21	Neutral
X4546	1	8765850	TRIM_LAR4	TRIM_LAR	Downstream	DownstreamGene	30.32	Neutral
X4612	1	8955265	MuDR95	MuDR	Upstream	DownstreamGene	11.22	Neutral
X4809	1	9798387	hAT82	hAT	Downstream	UpstreamGene	110.22	Neutral
X508	1	12342594	LINE46	LINE	Downstream	DownstreamGene	42.56	Neutral
X537	1	1243226	MuDR143	MuDR	Upstream	DownstreamGene	36.61	Neutral
X629	1	12822057	MuDR27	MuDR	Downstream	WithinGene	49.12	Neutral
X661	1	13030392	TRIM_LAR7	TRIM_LAR	Upstream	DownstreamGene	37.68	Neutral
X890	1	14365476	hAT36	hAT	Upstream	UpstreamGene	62.65	Neutral
X4909	2	11182373	MuDR10	MuDR	Downstream	WithinGene	17.03	Neutral
X5099	2	12769957	Gypsy106	Gypsy	Downstream	DownstreamGene	20.95	Neutral
X5123	2	12898613	LINE16	LINE	Upstream	UpstreamGene	76.42	Neutral
X5351	2	14430717	Copia70	Copia	Downstream	UpstreamGene	57.48	Neutral
X5528	2	15429687	SINE17	SINE	Upstream	DownstreamGene	22.52	Neutral
X5770	2	16340206	MuDR63	MuDR	Downstream	UpstreamGene	69.65	Neutral
X5917	2	16983876	NA19	TE_NA	Upstream	UpstreamGene	78.51	Neutral
X5958	2	17179672	Helitron76	Helitron	Upstream	WithinGene	21.33	Neutral
X6123	2	17713485	TRIM_LAR8	TRIM_LAR	Upstream	UpstreamGene	65.68	Neutral
X6428	2	18878312	Helitron152	Helitron	Downstream	DownstreamGene	90.04	Neutral
X6457	2	18967738	Mariner3	Mariner	Downstream	DownstreamGene	45.68	Neutral
X6571	2	19249830	MuDR13	MuDR	Upstream	DownstreamGene	96.25	Neutral
X6732	2	2789510	MuDR103	MuDR	Downstream	DownstreamGene	67.25	Neutral
X6927	2	428904	TIR_MITE83	TIR_MITE	Downstream	UpstreamGene	36.37	Neutral
X6948	2	4394876	MuDR162	MuDR	Downstream	UpstreamGene	40.79	Neutral
X10042	3	6372609	TIR_MITE70	TIR_MITE	Upstream	WithinGene	45.02	Neutral
X10109	3	6591878	CACTA47	CACTA	Downstream	WithinGene	42.2	Neutral
X10413	3	7817240	hAT14	hAT	Upstream	DownstreamGene	85.84	Neutral
X10427	3	7891902	SINE3	SINE	Upstream	DownstreamGene	80.43	Neutral
X10526	3	8261968	LINE8	LINE	Upstream	UpstreamGene	109.98	Neutral
X10724	3	9097206	LINE43	LINE	Upstream	DownstreamGene	61.24	Neutral
X10753	3	9242536	Gypsy19	Gypsy	Upstream	DownstreamGene	65.67	Neutral
X10831	3	9502937	LINE21	LINE	Upstream	DownstreamGene	86.34	Neutral
X10913	3	9945535	Harbinger14	Harbinger	Upstream	UpstreamGene	47.64	Neutral
X7384	3	10830755	SINE6	SINE	Upstream	WithinGene	11.92	Neutral
X7605	3	1254353	Copia13	Copia	Downstream	UpstreamGene	66.59	Neutral
X7641	3	13182932	Helitron42	Helitron	Downstream	WithinGene	20.59	Neutral
X7879	3	1514979	Copia13	Copia	Downstream	DownstreamGene	79.56	Neutral
X7907	3	1565573	Helitron141	Helitron	Downstream	DownstreamGene	59.19	Neutral
X8313	3	2084097	Helitron122	Helitron	Downstream	WithinGene	20.71	Neutral
X8335	3	20999048	LINE20	LINE	Downstream	UpstreamGene	63.25	Neutral
X8405	3	21532240	TIR_MITE5	TIR_MITE	Downstream	WithinGene	12.81	Neutral
X8417	3	21625425	LINE31	LINE	Upstream	DownstreamGene	73.99	Neutral
X8540	3	22326070	TIR_MITE91	TIR_MITE	Downstream	UpstreamGene	109.57	Neutral
X8639	3	2316813	MuDR19	MuDR	Downstream	WithinGene	27.89	Neutral
X8641	3	23190421	Harbinger44	Harbinger	Downstream	DownstreamGene	32.76	Neutral
X8833	3	2487211	MuDR32	MuDR	TE	WithinGene	0	Neutral
X8847	3	2553078	Harbinger24	Harbinger	Downstream	DownstreamGene	43.06	Neutral
X8855	3	2571553	Helitron43	Helitron	Downstream	WithinGene	32.54	Neutral
X8864	3	2664902	Copia23	Copia	Upstream	WithinGene	17.23	Neutral
X8926	3	2845651	hAT84	hAT	Downstream	DownstreamGene	54.98	Neutral
X9038	3	3219012	Helitron110	Helitron	Upstream	UpstreamGene	48.88	Neutral
X9204	3	3727126	Gypsy82	Gypsy	Downstream	WithinGene	50.69	Neutral
X9340	3	4094900	CACTA3	CACTA	Downstream	WithinGene	21.82	Neutral
X9457	3	4520819	MuDR161	MuDR	Downstream	UpstreamGene	40.77	Neutral
X9531	3	4875264	Helitron29	Helitron	Upstream	DownstreamGene	86.46	Neutral
X9794	3	5518366	Harbinger8	Harbinger	Upstream	WithinGene	16.12	Neutral
X9828	3	5687958	Copia10	Copia	Upstream	DownstreamGene	27.04	Neutral
X9844	3	5725996	TIR_MITE40	TIR_MITE	Upstream	DownstreamGene	27.39	Neutral
X11023	4	1102968	Harbinger64	Harbinger	Downstream	UpstreamGene	63.5	Neutral
X11210	4	13316136	Helitron111	Helitron	Downstream	WithinGene	35.67	Neutral
X11359	4	14421561	MuDR194	MuDR	Downstream	DownstreamGene	57.99	Neutral
X11507	4	15050427	Harbinger27	Harbinger	Downstream	DownstreamGene	57.04	Neutral
X11545	4	15159209	Copia4	Copia	Upstream	DownstreamGene	19.16	Neutral
X11573	4	15308969	MuDR195	MuDR	Downstream	DownstreamGene	58.1	Neutral
X11577	4	15321416	MuDR43	MuDR	Downstream	WithinGene	47.92	Neutral
X11752	4	16003472	Mariner3	Mariner	Upstream	DownstreamGene	57.71	Neutral
X11761	4	16048397	Helitron73	Helitron	Upstream	WithinGene	47.62	Neutral
X11790	4	16136002	Harbinger26	Harbinger	Downstream	DownstreamGene	96.4	Neutral
X11862	4	16456480	Mariner8	Mariner	Upstream	DownstreamGene	88.64	Neutral
X11932	4	16707001	CACTA58	CACTA	Downstream	UpstreamGene	68.45	Neutral
X11963	4	16867021	NA6	TE_NA	Upstream	DownstreamGene	51.48	Neutral
X12068	4	17356610	TRIM_LAR12	TRIM_LAR	Downstream	WithinGene	33.21	Neutral
X12133	4	17643327	hAT4	hAT	Upstream	DownstreamGene	61.34	Neutral
X12157	4	17772607	TIR_MITE5	TIR_MITE	Downstream	DownstreamGene	53.76	Neutral
X12322	4	18698480	Copia53	Copia	Downstream	DownstreamGene	86.91	Neutral
X12468	4	19337319	Helitron107	Helitron	Upstream	WithinGene	52.15	Neutral
X12500	4	19423101	hAT58	hAT	Upstream	UpstreamGene	38.05	Neutral
X12514	4	19504453	MuDR164	MuDR	Downstream	UpstreamGene	41.35	Neutral
X12780	4	20644742	Helitron168	Helitron	Downstream	UpstreamGene	46.84	Neutral
X12935	4	21270226	Mariner9	Mariner	Upstream	DownstreamGene	39.03	Neutral
X13241	4	22575280	Copia78	Copia	Upstream	UpstreamGene	29.82	Neutral
X13251	4	22597765	Helitron6	Helitron	Upstream	DownstreamGene	30.43	Neutral
X13268	4	22711625	LINE22	LINE	Upstream	DownstreamGene	45.66	Neutral
X13444	4	2374814	Helitron20	Helitron	Downstream	DownstreamGene	43.77	Neutral
X13473	4	2709469	MuDR42	MuDR	Downstream	UpstreamGene	50.26	Neutral
X13599	4	3823895	MuDR194	MuDR	Downstream	WithinGene	78.62	Neutral
X13858	4	870365	Copia26	Copia	Upstream	UpstreamGene	74.9	Neutral
X13923	5	10060260	Helitron72	Helitron	Downstream	UpstreamGene	44.98	Neutral
X13988	5	10531066	MuDR24	MuDR	Upstream	UpstreamGene	52.43	Neutral
X14047	5	11434022	Gypsy4	Gypsy	TE	WithinGene	0	Neutral
X14229	5	12863117	Helitron49	Helitron	Upstream	WithinGene	19.57	Neutral
X14363	5	13653451	LINE5	LINE	Upstream	UpstreamGene	47.51	Neutral
X14383	5	13761207	Copia58	Copia	Upstream	WithinGene	31.05	Neutral
X14570	5	15021506	LINE104	LINE	Downstream	DownstreamGene	41.27	Neutral
X14765	5	15884154	LINE52	LINE	Upstream	DownstreamGene	41.86	Neutral
X14829	5	1605314	TIR_MITE25	TIR_MITE	Downstream	WithinGene	34.63	Neutral
X14930	5	16584946	MuDR57	MuDR	Downstream	DownstreamGene	39.52	Neutral
X15035	5	16881743	LINE72	LINE	Downstream	UpstreamGene	49.76	Neutral
X15214	5	17563527	Gypsy15	Gypsy	Downstream	UpstreamGene	39.34	Neutral
X15267	5	17771057	LINE31	LINE	Upstream	DownstreamGene	77.81	Neutral
X15284	5	17833888	TIR_MITE26	TIR_MITE	Upstream	UpstreamGene	60.37	Neutral
X15365	5	18175151	Copia61	Copia	Upstream	WithinGene	41.75	Neutral
X15529	5	18912787	MuDR11	MuDR	Upstream	UpstreamGene	72.31	Neutral
X15548	5	18974075	SINE6	SINE	Downstream	UpstreamGene	63.07	Neutral
X15553	5	18980459	Helitron143	Helitron	Upstream	WithinGene	32.88	Neutral
X15581	5	19099400	SINE6	SINE	Downstream	WithinGene	27.42	Neutral
X15757	5	19781721	MuDR12	MuDR	Upstream	DownstreamGene	43.57	Neutral
X15981	5	20849947	TIR_MITE69	TIR_MITE	Downstream	WithinGene	27.44	Neutral
X16020	5	21034771	hAT39	hAT	Downstream	UpstreamGene	55.23	Neutral
X16227	5	3261392	Helitron155	Helitron	Downstream	DownstreamGene	39.1	Neutral
X16313	5	410724	Helitron33	Helitron	Upstream	WithinGene	11.53	Neutral
X16388	5	4991857	Helitron198	Helitron	Upstream	DownstreamGene	31.38	Neutral
X16849	6	1162607	TIR_MITE49	TIR_MITE	Upstream	UpstreamGene	56.8	Neutral
X17046	6	1287430	MuDR17	MuDR	Upstream	DownstreamGene	64.74	Neutral
X17233	6	1536765	CACTA14	CACTA	Downstream	WithinGene	22.25	Neutral
X17490	6	19949781	Copia68	Copia	Upstream	WithinGene	34.21	Neutral
X17668	6	21275715	Copia72	Copia	Downstream	WithinGene	33.24	Neutral
X17803	6	22338945	MuDR17	MuDR	Upstream	DownstreamGene	48.94	Neutral
X17991	6	23294335	MuDR80	MuDR	Downstream	UpstreamGene	69.99	Neutral
X18114	6	23844858	MuDR16	MuDR	Downstream	UpstreamGene	132.39	Neutral
X18379	6	24978790	SINE3	SINE	Downstream	DownstreamGene	31.34	Neutral
X18433	6	260674	Harbinger7	Harbinger	Upstream	UpstreamGene	69.23	Neutral
X18463	6	2724446	Helitron109	Helitron	Upstream	UpstreamGene	50.37	Neutral
X18479	6	2813807	Gypsy17	Gypsy	Downstream	WithinGene	40.32	Neutral
X18716	6	3604413	Gypsy4	Gypsy	Downstream	WithinGene	70.99	Neutral
X18914	6	4320760	hAT16	hAT	Upstream	UpstreamGene	82.33	Neutral
X19156	6	5263600	Helitron38	Helitron	Downstream	DownstreamGene	92.49	Neutral
X19318	6	5662905	TIR_MITE23	TIR_MITE	Upstream	DownstreamGene	62.51	Neutral
X19356	6	5773633	MuDR27	MuDR	Upstream	DownstreamGene	74.18	Neutral
X19688	6	6911690	Helitron97	Helitron	Upstream	WithinGene	29.85	Neutral
X19766	6	7221375	Harbinger2	Harbinger	Downstream	DownstreamGene	109.66	Neutral
X20006	6	8158930	Helitron102	Helitron	Downstream	DownstreamGene	51.04	Neutral
X20029	6	8239770	hAT13	hAT	Upstream	UpstreamGene	86.18	Neutral
X20032	6	8244607	hAT13	hAT	Upstream	DownstreamGene	52.39	Neutral
X20043	6	8297747	Gypsy67	Gypsy	Downstream	DownstreamGene	38.96	Neutral
X20099	6	842722	CACTA5	CACTA	Upstream	UpstreamGene	67.87	Neutral
X20148	6	8637709	Mariner9	Mariner	Downstream	UpstreamGene	52.29	Neutral
X20165	6	8729097	NA52	TE_NA	Upstream	WithinGene	40.53	Neutral
X20166	6	8728956	NA52	TE_NA	Upstream	WithinGene	40.5	Neutral
X20177	6	8781502	LINE37	LINE	Upstream	UpstreamGene	68.49	Neutral
X20206	6	8888314	MuDR82	MuDR	Upstream	UpstreamGene	50.61	Neutral
X20237	6	9013786	Harbinger72	Harbinger	Downstream	WithinGene	28.9	Neutral
X20347	6	955248	hAT7	hAT	Downstream	UpstreamGene	62.52	Neutral
X20452	7	10108224	TIR_MITE11	TIR_MITE	Upstream	UpstreamGene	41.57	Neutral
X20564	7	10700599	LINE59	LINE	Downstream	DownstreamGene	40.48	Neutral
X20655	7	11197972	Helitron39	Helitron	Upstream	UpstreamGene	53.98	Neutral
X20730	7	11556867	Helitron47	Helitron	Upstream	UpstreamGene	74.3	Neutral
X20777	7	11706689	Helitron78	Helitron	Upstream	WithinGene	18.08	Neutral
X20788	7	11743111	Helitron12	Helitron	Upstream	UpstreamGene	81.18	Neutral
X20980	7	128414	MuDR192	MuDR	Downstream	UpstreamGene	56.71	Neutral
X21380	7	18108872	Helitron51	Helitron	Downstream	UpstreamGene	55.05	Neutral
X21402	7	18236415	MuDR55	MuDR	Downstream	WithinGene	44.77	Neutral
X21419	7	1837097	hAT20	hAT	Upstream	DownstreamGene	51.13	Neutral
X21446	7	18586033	LINE80	LINE	Upstream	DownstreamGene	38.04	Neutral
X21806	7	21685025	Harbinger58	Harbinger	Downstream	UpstreamGene	52.72	Neutral
X21962	7	23036203	Helitron49	Helitron	Downstream	WithinGene	10.3	Neutral
X21999	7	2350375	Copia66	Copia	Upstream	UpstreamGene	37.22	Neutral
X22112	7	2482794	Helitron65	Helitron	Upstream	DownstreamGene	61.73	Neutral
X22192	7	2934727	TIR_MITE8	TIR_MITE	Upstream	DownstreamGene	97.02	Neutral
X22272	7	3192075	hAT13	hAT	Downstream	WithinGene	46.03	Neutral
X22314	7	3311210	LINE22	LINE	Upstream	DownstreamGene	78.36	Neutral
X22372	7	3497987	Helitron194	Helitron	Downstream	DownstreamGene	17.97	Neutral
X22637	7	4301229	MuDR148	MuDR	TE	WithinGene	0	Neutral
X22697	7	4488188	CACTA2	CACTA	Upstream	DownstreamGene	80.39	Neutral
X22699	7	4495526	CACTA2	CACTA	Upstream	UpstreamGene	117.88	Neutral
X22785	7	4862542	TIR_MITE30	TIR_MITE	Downstream	WithinGene	21.7	Neutral
X22839	7	5097430	TIR_MITE23	TIR_MITE	Downstream	UpstreamGene	73.57	Neutral
X22846	7	5123571	Tase2	Tase	Downstream	UpstreamGene	105.87	Neutral
X22882	7	530710	LINE108	LINE	Downstream	UpstreamGene	48.7	Neutral
X22917	7	5525	Harbinger1	Harbinger	Downstream	DownstreamGene	68.63	Neutral
X23104	7	6081075	NA21	TE_NA	Upstream	UpstreamGene	43.77	Neutral
X23538	7	7725549	LINE115	LINE	Downstream	DownstreamGene	14.39	Neutral
X23680	7	8354527	TRIM_LAR9	TRIM_LAR	Downstream	UpstreamGene	57.5	Neutral
X23950	7	9690468	MuDR98	MuDR	Downstream	UpstreamGene	59.75	Neutral
X24017	8	106519	Helitron13	Helitron	Upstream	UpstreamGene	96.1	Neutral
X24182	8	12893591	MuDR27	MuDR	Downstream	UpstreamGene	45.4	Neutral
X24240	8	13320778	LINE46	LINE	Upstream	DownstreamGene	32.85	Neutral
X24395	8	14337439	Helitron110	Helitron	Downstream	UpstreamGene	37.92	Neutral
X24402	8	14369194	Helitron188	Helitron	Downstream	DownstreamGene	68.23	Neutral
X24560	8	15241608	Copia42	Copia	Upstream	DownstreamGene	55.86	Neutral
X24625	8	1562766	Copia93	Copia	Downstream	DownstreamGene	52.49	Neutral
X24808	8	16833454	hAT30	hAT	Downstream	DownstreamGene	65.7	Neutral
X24824	8	16901518	hAT56	hAT	Downstream	DownstreamGene	35.99	Neutral
X24851	8	17049717	Copia79	Copia	Downstream	DownstreamGene	37.59	Neutral
X24939	8	17371797	CACTA59	CACTA	Downstream	DownstreamGene	78.55	Neutral
X24941	8	17376987	CACTA59	CACTA	Downstream	DownstreamGene	31.5	Neutral
X24968	8	17554109	hAT10	hAT	Upstream	UpstreamGene	54.77	Neutral
X25045	8	17895854	hAT57	hAT	Upstream	UpstreamGene	40.1	Neutral
X25134	8	18383884	TIR_MITE13	TIR_MITE	Downstream	DownstreamGene	40.16	Neutral
X25206	8	18687897	MuDR129	MuDR	Upstream	DownstreamGene	43.06	Neutral
X25217	8	18723449	hAT13	hAT	Upstream	DownstreamGene	39.24	Neutral
X25264	8	19066520	LINE1	LINE	Upstream	UpstreamGene	97.96	Neutral
X25285	8	19172702	MuDR98	MuDR	Downstream	DownstreamGene	37.34	Neutral
X25312	8	19317073	Helitron129	Helitron	Upstream	UpstreamGene	39.47	Neutral
X25383	8	19541081	hAT29	hAT	Downstream	WithinGene	30.87	Neutral
X25396	8	19572500	LINE75	LINE	Upstream	UpstreamGene	38.04	Neutral
X25576	8	20310205	MuDR187	MuDR	Downstream	DownstreamGene	86.12	Neutral
X25758	8	21008260	Copia23	Copia	Downstream	WithinGene	12.49	Neutral
X26030	8	21998136	Helitron24	Helitron	Upstream	UpstreamGene	55.05	Neutral
X26232	8	2459768	MuDR64	MuDR	Upstream	UpstreamGene	36.43	Neutral
X26495	8	6364874	MuDR218	MuDR	Upstream	UpstreamGene	26.96	Neutral
X1401	1	2017272	MuDR32	MuDR	Upstream	UpstreamGene	84.36	Neutral
X1560	1	2265460	Tase2	Tase	Upstream	DownstreamGene	39.86	Neutral
X1715	1	2406937	Copia7	Copia	Upstream	DownstreamGene	81.28	Neutral
X2267	1	27324443	Harbinger27	Harbinger	Upstream	UpstreamGene	22.07	Neutral
X2363	1	2807745	Gypsy5	Gypsy	Downstream	DownstreamGene	16.46	Neutral
X2402	1	28404349	Copia23	Copia	Upstream	UpstreamGene	48.22	Neutral
X2592	1	29435561	LINE39	LINE	Downstream	DownstreamGene	68.52	Neutral
X2760	1	30578456	LINE18	LINE	Upstream	WithinGene	32.73	Neutral
X3893	1	6714846	Helitron172	Helitron	Downstream	UpstreamGene	53.5	Neutral
X3906	1	6753784	hAT7	hAT	Downstream	DownstreamGene	65.06	Neutral
X4059	1	7159082	Gypsy58	Gypsy	Downstream	DownstreamGene	34.35	Neutral
X4259	1	7730491	SINE3	SINE	Downstream	DownstreamGene	54.79	Neutral
X4347	1	7993439	MuDR105	MuDR	Upstream	DownstreamGene	38.69	Neutral
X4484	1	8523643	MuDR27	MuDR	Downstream	UpstreamGene	57.43	Neutral
X4774	1	9674542	MuDR105	MuDR	Upstream	WithinGene	39.51	Neutral
X4776	1	9676633	hAT79	hAT	Downstream	WithinGene	43.41	Neutral
X927	1	14562654	Copia17	Copia	Downstream	DownstreamGene	34.21	Neutral
X5062	2	12604211	Copia94	Copia	Downstream	DownstreamGene	53.67	Neutral
X5208	2	1345251	Helitron50	Helitron	Upstream	UpstreamGene	39.91	Neutral
X5578	2	156274	Copia2	Copia	TE	WithinGene	0	Neutral
X6235	2	18321417	TIR_MITE39	TIR_MITE	Upstream	DownstreamGene	60.47	Neutral
X6750	2	2884101	hAT53	hAT	Upstream	DownstreamGene	37.83	Neutral
X6989	2	4782850	MuDR77	MuDR	Upstream	WithinGene	61.27	Neutral
X10268	3	7251690	NA35	TE_NA	Downstream	UpstreamGene	72.85	Neutral
X10469	3	805032	NA20	TE_NA	Upstream	WithinGene	30.71	Neutral
X10620	3	865753	SINE6	SINE	Upstream	UpstreamGene	67.57	Neutral
X10656	3	8812330	Gypsy65	Gypsy	Downstream	UpstreamGene	38.24	Neutral
X7418	3	11050773	Copia2	Copia	Downstream	DownstreamGene	16.34	Neutral
X7766	3	1420487	LINE46	LINE	Downstream	DownstreamGene	65.72	Neutral
X7996	3	1783708	Helitron52	Helitron	Upstream	DownstreamGene	73.16	Neutral
X8315	3	20853921	Harbinger46	Harbinger	Downstream	DownstreamGene	38.14	Neutral
X8338	3	21001026	LINE20	LINE	Downstream	UpstreamGene	46.74	Neutral
X8465	3	21922388	Helitron163	Helitron	Downstream	UpstreamGene	57.7	Neutral
X8551	3	2238412	Harbinger8	Harbinger	Downstream	WithinGene	26.4	Neutral
X8624	3	23004987	MuDR144	MuDR	Upstream	UpstreamGene	36.03	Neutral
X8771	3	23970641	Copia89	Copia	Downstream	UpstreamGene	48.12	Neutral
X8772	3	23970543	Copia89	Copia	Downstream	UpstreamGene	48.09	Neutral
X8793	3	24050551	Helitron77	Helitron	Upstream	UpstreamGene	63.16	Neutral
X9248	3	3842377	Helitron36	Helitron	Upstream	DownstreamGene	57.63	Neutral
X9514	3	4822775	Mariner3	Mariner	Upstream	UpstreamGene	70.14	Neutral
X9663	3	5208887	SINE6	SINE	Upstream	DownstreamGene	82.76	Neutral
X9860	3	579386	Helitron2	Helitron	Upstream	DownstreamGene	77.17	Neutral
X9987	3	620486	TIR_MITE51	TIR_MITE	Downstream	DownstreamGene	75.78	Neutral
X11294	4	13971157	MuDR65	MuDR	Upstream	UpstreamGene	47.61	Neutral
X11571	4	15286940	NA11	TE_NA	Upstream	DownstreamGene	17.94	Neutral
X11623	4	15476630	TIR_MITE30	TIR_MITE	Upstream	UpstreamGene	67.4	Neutral
X11633	4	15535300	Helitron60	Helitron	Downstream	WithinGene	61.02	Neutral
X11702	4	1577054	Helitron39	Helitron	Upstream	UpstreamGene	53.24	Neutral
X11748	4	15999607	TIR_MITE4	TIR_MITE	Upstream	DownstreamGene	51.53	Neutral
X11904	4	16629809	LINE42	LINE	Downstream	UpstreamGene	67.5	Neutral
X12547	4	19738821	Helitron203	Helitron	Upstream	WithinGene	14.21	Neutral
X12575	4	19835706	TIR_MITE11	TIR_MITE	Downstream	DownstreamGene	38.37	Neutral
X12801	4	20748559	Helitron28	Helitron	Downstream	WithinGene	8.89	Neutral
X12858	4	20962117	NA8	TE_NA	Downstream	DownstreamGene	53.69	Neutral
X12918	4	21196420	MuDR55	MuDR	Upstream	DownstreamGene	69.69	Neutral
X13097	4	21945470	LINE38	LINE	Upstream	DownstreamGene	67.23	Neutral
X13160	4	22217724	LINE46	LINE	Downstream	WithinGene	38.7	Neutral
X13299	4	22878747	Harbinger55	Harbinger	Downstream	UpstreamGene	50.08	Neutral
X13408	4	23249319	TIR_MITE80	TIR_MITE	Downstream	UpstreamGene	20.05	Neutral
X13567	4	3479382	Harbinger13	Harbinger	Upstream	UpstreamGene	35.81	Neutral
X13852	4	814108	Harbinger25	Harbinger	Upstream	DownstreamGene	29.1	Neutral
X13987	5	10527104	Mariner14	Mariner	Downstream	UpstreamGene	61.45	Neutral
X14585	5	15094104	SINE5	SINE	Downstream	UpstreamGene	82.75	Neutral
X14905	5	16452927	Copia63	Copia	Upstream	DownstreamGene	33.88	Neutral
X15438	5	18548927	TIR_MITE23	TIR_MITE	Upstream	UpstreamGene	39.95	Neutral
X16006	5	20953332	Copia24	Copia	Upstream	UpstreamGene	76.96	Neutral
X16713	6	1065242	SINE17	SINE	Downstream	UpstreamGene	69.4	Neutral
X16747	6	10843650	LINE40	LINE	Upstream	DownstreamGene	33.91	Neutral
X16751	6	10856321	TIR_MITE37	TIR_MITE	Downstream	DownstreamGene	53.96	Neutral
X16832	6	11506528	TIR_MITE15	TIR_MITE	Upstream	DownstreamGene	32.23	Neutral
X16892	6	12015342	SINE2	SINE	Downstream	DownstreamGene	26	Neutral
X17519	6	20109190	hAT79	hAT	Downstream	WithinGene	13.75	Neutral
X18809	6	3926094	SINE2	SINE	Downstream	UpstreamGene	68.07	Neutral
X19286	6	5613827	Copia64	Copia	Upstream	UpstreamGene	41.05	Neutral
X19491	6	6207236	TRIM_LAR7	TRIM_LAR	Upstream	DownstreamGene	31.45	Neutral
X19758	6	7196543	CACTA16	CACTA	Downstream	WithinGene	52.13	Neutral
X20642	7	11096195	Helitron7	Helitron	Upstream	UpstreamGene	60.21	Neutral
X20722	7	11544574	hAT70	hAT	Downstream	DownstreamGene	61.05	Neutral
X20997	7	13016635	LINE65	LINE	Downstream	DownstreamGene	55.23	Neutral
X21059	7	13487211	NA28	TE_NA	Upstream	WithinGene	55.56	Neutral
X21081	7	13741165	LINE8	LINE	Downstream	UpstreamGene	49.88	Neutral
X21329	7	1771459	Helitron1	Helitron	Downstream	UpstreamGene	41.15	Neutral
X21366	7	1802252	hAT5	hAT	Upstream	DownstreamGene	118.87	Neutral
X21431	7	1842701	Helitron86	Helitron	Upstream	WithinGene	20.1	Neutral
X21820	7	2177605	CACTA49	CACTA	Downstream	DownstreamGene	78.99	Neutral
X21900	7	22405067	Copia33	Copia	Upstream	DownstreamGene	44.58	Neutral
X21906	7	22483521	Copia95	Copia	Downstream	UpstreamGene	53.7	Neutral
X22008	7	23571969	hAT47	hAT	Downstream	DownstreamGene	26.46	Neutral
X22032	7	23760065	LINE42	LINE	Downstream	UpstreamGene	50.64	Neutral
X22390	7	3560789	Mariner1	Mariner	Downstream	UpstreamGene	57.36	Neutral
X22419	7	3652354	hAT28	hAT	Downstream	UpstreamGene	32.26	Neutral
X22501	7	381153	TRIM_LAR4	TRIM_LAR	Downstream	UpstreamGene	58.86	Neutral
X22635	7	4284846	MuDR16	MuDR	Upstream	DownstreamGene	94.23	Neutral
X22657	7	4390491	Helitron60	Helitron	Downstream	WithinGene	61.91	Neutral
X22739	7	460148	CACTA30	CACTA	Upstream	UpstreamGene	48.25	Neutral
X22847	7	5123450	Tase2	Tase	Downstream	UpstreamGene	105.89	Neutral
X23134	7	6211482	NA40	TE_NA	Upstream	DownstreamGene	60.02	Neutral
X23514	7	7666042	MuDR6	MuDR	Upstream	WithinGene	29.07	Neutral
X23524	7	7694180	CACTA21	CACTA	Upstream	WithinGene	13.82	Neutral
X23747	7	8809480	SINE2	SINE	Downstream	DownstreamGene	29.33	Neutral
X23817	7	9219836	NA8	TE_NA	Downstream	UpstreamGene	50.26	Neutral
X24115	8	12033896	NA18	TE_NA	Downstream	DownstreamGene	24.04	Neutral
X24629	8	1566609	TIR_MITE61	TIR_MITE	Upstream	DownstreamGene	48.16	Neutral
X24769	8	16478838	Mariner3	Mariner	Upstream	UpstreamGene	54.3	Neutral
X25017	8	17710521	MuDR152	MuDR	Upstream	DownstreamGene	27.78	Neutral
X25021	8	17756603	LINE50	LINE	Downstream	UpstreamGene	56.17	Neutral
X25166	8	18510333	MuDR1	MuDR	Upstream	UpstreamGene	128.13	Neutral
X25311	8	19317151	Helitron129	Helitron	Upstream	UpstreamGene	39.43	Neutral
X25543	8	20227426	Mariner1	Mariner	Downstream	DownstreamGene	82.81	Neutral
X25693	8	20798163	Helitron67	Helitron	Upstream	UpstreamGene	67.31	Neutral
X25698	8	20812834	TIR_MITE51	TIR_MITE	Upstream	UpstreamGene	26	Neutral
X25879	8	21432117	MuDR121	MuDR	Downstream	DownstreamGene	56.18	Neutral
X25950	8	21689149	Helitron5	Helitron	Upstream	DownstreamGene	81.67	Neutral
X26296	8	3269924	Helitron36	Helitron	Upstream	DownstreamGene	25.34	Neutral
X26331	8	3700624	Helitron59	Helitron	Upstream	DownstreamGene	25.38	Neutral
X26355	8	3868889	SINE6	SINE	Downstream	DownstreamGene	81.95	Neutral
X1007	1	15230469	Helitron125	Helitron	Upstream	DownstreamGene	43.46	Neutral
X1111	1	1602383	TIR_MITE4	TIR_MITE	Upstream	UpstreamGene	132.33	Neutral
X1888	1	24944724	SINE1	SINE	Downstream	DownstreamGene	41.32	Neutral
X1890	1	24948288	Harbinger70	Harbinger	Upstream	WithinGene	27.33	Neutral
X2196	1	270368	MuDR17	MuDR	Upstream	DownstreamGene	94.03	Neutral
X2618	1	2954233	Copia40	Copia	Downstream	UpstreamGene	82.66	Neutral
X291	1	11612391	MuDR17	MuDR	Upstream	DownstreamGene	42.9	Neutral
X3015	1	3491028	LINE16	LINE	Upstream	DownstreamGene	90.87	Neutral
X3256	1	4188900	TIR_MITE94	TIR_MITE	Downstream	UpstreamGene	73.05	Neutral
X3342	1	4454480	hAT23	hAT	Upstream	DownstreamGene	49.46	Neutral
X3692	1	6063256	CACTA21	CACTA	Upstream	UpstreamGene	58.01	Neutral
X4016	1	7012271	Gypsy5	Gypsy	Downstream	UpstreamGene	165.15	Neutral
X4302	1	7832686	Copia2	Copia	Upstream	UpstreamGene	64.73	Neutral
X4355	1	8016426	SINE2	SINE	Downstream	UpstreamGene	33.57	Neutral
X4424	1	8317530	MuDR75	MuDR	Upstream	WithinGene	42.45	Neutral
X4481	1	8512770	MuDR27	MuDR	Upstream	DownstreamGene	87.23	Neutral
X4482	1	8512598	MuDR27	MuDR	Upstream	DownstreamGene	87.21	Neutral
X4523	1	8657224	NA19	TE_NA	Upstream	WithinGene	21.7	Neutral
X4529	1	8676235	Gypsy71	Gypsy	Downstream	UpstreamGene	41.99	Neutral
X4686	1	9228897	CACTA51	CACTA	Downstream	UpstreamGene	51.28	Neutral
X4759	1	958685	Harbinger8	Harbinger	Upstream	UpstreamGene	95.05	Neutral
X536	1	1243325	MuDR143	MuDR	Upstream	DownstreamGene	36.57	Neutral
X800	1	13676967	TIR_MITE86	TIR_MITE	Downstream	UpstreamGene	49.7	Neutral
X916	1	14494679	Helitron48	Helitron	Upstream	UpstreamGene	37.27	Neutral
X4951	2	1179358	Helitron106	Helitron	Upstream	DownstreamGene	40.51	Neutral
X5306	2	14033173	LINE12	LINE	Upstream	UpstreamGene	41.41	Neutral
X5577	2	156400	Copia2	Copia	TE	WithinGene	0	Neutral
X5620	2	15726116	TIR_MITE23	TIR_MITE	Downstream	DownstreamGene	35.03	Neutral
X6222	2	18272205	MuDR6	MuDR	Downstream	WithinGene	63.91	Neutral
X6255	2	18402071	SINE3	SINE	Downstream	DownstreamGene	139.71	Neutral
X6324	2	18541437	Helitron94	Helitron	Downstream	WithinGene	39.76	Neutral
X6359	2	18692898	LINE64	LINE	Downstream	WithinGene	38.29	Neutral
X6365	2	18715861	Helitron14	Helitron	TE	WithinGene	0	Neutral
X10409	3	7804298	MuDR49	MuDR	Upstream	UpstreamGene	71.8	Neutral
X7819	3	1466180	TIR_MITE32	TIR_MITE	Upstream	WithinGene	65.48	Neutral
X8068	3	18444701	TIR_MITE17	TIR_MITE	Upstream	UpstreamGene	48.12	Neutral
X8342	3	21010312	CACTA58	CACTA	Downstream	WithinGene	8.54	Neutral
X8444	3	2176950	MuDR28	MuDR	Upstream	UpstreamGene	85.73	Neutral
X8526	3	22295101	LINE24	LINE	Upstream	DownstreamGene	38.37	Neutral
X8692	3	23474967	Helitron163	Helitron	Downstream	UpstreamGene	70.76	Neutral
X8953	3	2960225	LINE9	LINE	Downstream	DownstreamGene	49.94	Neutral
X9087	3	3337809	Harbinger27	Harbinger	Downstream	DownstreamGene	146.83	Neutral
X9274	3	3907820	TIR_MITE78	TIR_MITE	Downstream	DownstreamGene	67.96	Neutral
X9625	3	5111670	Helitron9	Helitron	Downstream	DownstreamGene	82.7	Neutral
X11066	4	11584953	CACTA27	CACTA	Upstream	UpstreamGene	53.82	Neutral
X11447	4	14888272	Gypsy44	Gypsy	Upstream	DownstreamGene	43.93	Neutral
X11491	4	15012622	LINE46	LINE	Downstream	UpstreamGene	49.2	Neutral
X11860	4	16453798	Mariner8	Mariner	Upstream	DownstreamGene	71.53	Neutral
X11945	4	16792755	Copia29	Copia	Upstream	UpstreamGene	42.02	Neutral
X12287	4	18491820	MuDR100	MuDR	Upstream	DownstreamGene	52.74	Neutral
X12301	4	18627575	Copia32	Copia	Downstream	DownstreamGene	58.3	Neutral
X12355	4	18865870	CACTA10	CACTA	Upstream	UpstreamGene	67.04	Neutral
X12480	4	19387305	Harbinger12	Harbinger	Downstream	UpstreamGene	34.42	Neutral
X12521	4	19569587	MuDR227	MuDR	Downstream	WithinGene	7.55	Neutral
X12954	4	21354445	Helitron134	Helitron	Upstream	DownstreamGene	35.26	Neutral
X13512	4	2944337	Helitron85	Helitron	Downstream	WithinGene	47.33	Neutral
X13741	4	5804651	CACTA55	CACTA	Upstream	WithinGene	24.39	Neutral
X14137	5	12272976	NA45	TE_NA	Downstream	DownstreamGene	38.21	Neutral
X14309	5	13420583	Helitron83	Helitron	Downstream	UpstreamGene	40.98	Neutral
X15418	5	18478473	TIR_MITE9	TIR_MITE	Upstream	UpstreamGene	89.33	Neutral
X16008	5	20956179	Copia24	Copia	Upstream	UpstreamGene	55.03	Neutral
X16222	5	3224569	Copia30	Copia	Downstream	DownstreamGene	45.64	Neutral
X16230	5	3330295	Helitron99	Helitron	Upstream	UpstreamGene	55.26	Neutral
X16235	5	3417142	Mariner5	Mariner	Upstream	WithinGene	53.43	Neutral
X16798	6	11109025	Tase9	Tase	Downstream	DownstreamGene	88.41	Neutral
X16839	6	11592984	MuDR226	MuDR	Upstream	WithinGene	5.29	Neutral
X17249	6	1612906	MuDR154	MuDR	Downstream	WithinGene	20.3	Neutral
X17255	6	163754	Harbinger41	Harbinger	Upstream	WithinGene	34.7	Neutral
X17328	6	18071887	Gypsy56	Gypsy	Downstream	DownstreamGene	32.6	Neutral
X17404	6	18925589	LINE43	LINE	Upstream	UpstreamGene	51.41	Neutral
X17707	6	2151096	TIR_MITE34	TIR_MITE	Upstream	DownstreamGene	15.39	Neutral
X17919	6	22931913	CACTA10	CACTA	Downstream	WithinGene	56.54	Neutral
X18465	6	2740432	Copia13	Copia	Upstream	UpstreamGene	61.71	Neutral
X18656	6	3338442	SINE3	SINE	Downstream	UpstreamGene	61.41	Neutral
X19038	6	4927426	MuDR139	MuDR	Downstream	DownstreamGene	33.93	Neutral
X19784	6	730741	Helitron45	Helitron	Upstream	DownstreamGene	76.8	Neutral
X19837	6	7542251	Helitron173	Helitron	Downstream	UpstreamGene	125.18	Neutral
X20241	6	9021514	CACTA42	CACTA	Downstream	WithinGene	38.94	Neutral
X20377	6	9782843	TRIM_LAR17	TRIM_LAR	Upstream	WithinGene	38.25	Neutral
X20666	7	11305115	Helitron112	Helitron	Upstream	UpstreamGene	48.28	Neutral
X21247	7	1501294	SINE17	SINE	Downstream	WithinGene	33.09	Neutral
X21369	7	180383	TIR_MITE11	TIR_MITE	Downstream	DownstreamGene	74.83	Neutral
X21666	7	2075895	Helitron142	Helitron	Upstream	WithinGene	33.42	Neutral
X21922	7	2261368	Gypsy17	Gypsy	Upstream	WithinGene	25.71	Neutral
X22030	7	237211	TIR_MITE29	TIR_MITE	Downstream	UpstreamGene	81.82	Neutral
X22468	7	3731083	Harbinger9	Harbinger	Upstream	UpstreamGene	91.9	Neutral
X22582	7	4151190	Helitron24	Helitron	Downstream	DownstreamGene	45.73	Neutral
X22668	7	4441343	Harbinger6	Harbinger	Upstream	UpstreamGene	86.53	Neutral
X23128	7	6199011	Mariner2	Mariner	Downstream	UpstreamGene	42.85	Neutral
X23556	7	7826228	Copia84	Copia	Downstream	UpstreamGene	43.42	Neutral
X23875	7	9430117	LINE69	LINE	Downstream	DownstreamGene	41.89	Neutral
X24257	8	13430617	LINE24	LINE	Upstream	DownstreamGene	30.23	Neutral
X25067	8	17998211	MuDR95	MuDR	Upstream	UpstreamGene	54.64	Neutral
X25489	8	20042100	NA2	TE_NA	Upstream	UpstreamGene	60.8	Neutral
X26413	8	4797220	hAT9	hAT	Upstream	UpstreamGene	64.95	Neutral
X1245	1	1704345	hAT12	hAT	Downstream	UpstreamGene	60.8	Neutral
X1306	1	1773367	TIR_MITE7	TIR_MITE	Upstream	DownstreamGene	54.3	Neutral
X2661	1	29653621	hAT29	hAT	Downstream	DownstreamGene	3	Neutral
X301	1	11636754	NA12	TE_NA	Upstream	UpstreamGene	60.02	Neutral
X3564	1	5399065	Helitron49	Helitron	Upstream	UpstreamGene	64	Neutral
X3671	1	6003768	CACTA19	CACTA	Upstream	UpstreamGene	37.38	Neutral
X3898	1	6736931	Helitron180	Helitron	Downstream	DownstreamGene	86.49	Neutral
X4134	1	7347094	Helitron23	Helitron	Downstream	DownstreamGene	44.33	Neutral
X4549	1	8776494	MuDR181	MuDR	Downstream	UpstreamGene	50.89	Neutral
X4609	1	8943954	Copia31	Copia	Upstream	WithinGene	37.31	Neutral
X625	1	12806732	Mariner16	Mariner	Downstream	UpstreamGene	44.46	Neutral
X662	1	13050111	MuDR67	MuDR	Upstream	DownstreamGene	34.29	Neutral
X732	1	13344149	Gypsy4	Gypsy	Upstream	UpstreamGene	53.06	Neutral
X991	1	15143911	Mariner6	Mariner	Upstream	UpstreamGene	43.81	Neutral
X4857	2	10209212	Copia96	Copia	Downstream	DownstreamGene	55.24	Neutral
X5100	2	1278398	TRIM_LAR3	TRIM_LAR	Upstream	WithinGene	63.54	Neutral
X5253	2	13660489	LINE90	LINE	Downstream	DownstreamGene	31.89	Neutral
X6079	2	17597551	Mariner3	Mariner	Upstream	DownstreamGene	79.77	Neutral
X6525	2	19179543	Helitron15	Helitron	Upstream	UpstreamGene	79.25	Neutral
X6629	2	2076395	Gypsy61	Gypsy	Downstream	WithinGene	37.16	Neutral
X10058	3	6426752	MuDR7	MuDR	Downstream	UpstreamGene	38.92	Neutral
X10205	3	7005049	Helitron40	Helitron	Upstream	DownstreamGene	43.09	Neutral
X10617	3	8645178	Copia10	Copia	Upstream	DownstreamGene	52.5	Neutral
X10836	3	95203	TRIM_LAR7	TRIM_LAR	Downstream	DownstreamGene	89.71	Neutral
X7770	3	14256084	CACTA27	CACTA	Downstream	DownstreamGene	41.11	Neutral
X8156	3	1942930	hAT43	hAT	Downstream	WithinGene	58.16	Neutral
X8594	3	2269335	MuDR135	MuDR	Upstream	WithinGene	14.39	Neutral
X9007	3	3083418	Helitron49	Helitron	Upstream	DownstreamGene	73.57	Neutral
X9015	3	3131735	NA63	TE_NA	Downstream	DownstreamGene	75.73	Neutral
X9501	3	4784403	Helitron75	Helitron	Upstream	DownstreamGene	63.35	Neutral
X9805	3	5571129	SINE5	SINE	Upstream	UpstreamGene	55.13	Neutral
X11088	4	11837245	TIR_MITE52	TIR_MITE	Downstream	UpstreamGene	55.46	Neutral
X11714	4	15826065	Copia39	Copia	Downstream	UpstreamGene	51.95	Neutral
X13010	4	21557839	TIR_MITE21	TIR_MITE	Upstream	UpstreamGene	77.41	Neutral
X13366	4	23132556	CACTA9	CACTA	Downstream	UpstreamGene	54.73	Neutral
X13814	4	697664	Helitron181	Helitron	Downstream	UpstreamGene	58.25	Neutral
X14058	5	11509210	MuDR214	MuDR	Upstream	WithinGene	31.05	Neutral
X14394	5	13804539	MuDR23	MuDR	Upstream	UpstreamGene	88.7	Neutral
X14830	5	1605252	TIR_MITE25	TIR_MITE	Downstream	WithinGene	34.67	Neutral
X14855	5	16198541	LINE55	LINE	Downstream	UpstreamGene	19.87	Neutral
X14928	5	16581848	MuDR57	MuDR	Upstream	UpstreamGene	37.55	Neutral
X15708	5	19538180	TIR_MITE64	TIR_MITE	Upstream	DownstreamGene	46.77	Neutral
X16383	5	4910076	MuDR39	MuDR	Downstream	WithinGene	48.99	Neutral
X16669	6	10496231	Helitron200	Helitron	Upstream	UpstreamGene	25.36	Neutral
X18277	6	24638086	Copia2	Copia	Downstream	UpstreamGene	26.93	Neutral
X18372	6	2493944	Gypsy4	Gypsy	Downstream	WithinGene	47.81	Neutral
X18797	6	3895102	Helitron37	Helitron	Downstream	UpstreamGene	84.67	Neutral
X18814	6	3965010	TIR_MITE28	TIR_MITE	Downstream	WithinGene	33.7	Neutral
X18821	6	3976898	SINE3	SINE	Downstream	UpstreamGene	53.45	Neutral
X19326	6	5689720	MuDR130	MuDR	Upstream	UpstreamGene	42.58	Neutral
X19355	6	5766532	MuDR8	MuDR	Upstream	UpstreamGene	108.33	Neutral
X19418	6	592438	MuDR122	MuDR	Upstream	UpstreamGene	46.15	Neutral
X19907	6	775267	Helitron49	Helitron	Downstream	WithinGene	24.08	Neutral
X20026	6	8228044	TIR_MITE74	TIR_MITE	Upstream	UpstreamGene	41.46	Neutral
X20059	6	8346837	LINE99	LINE	Downstream	DownstreamGene	103.08	Neutral
X20641	7	11082417	Copia51	Copia	Upstream	DownstreamGene	46.5	Neutral
X21323	7	1757425	Mariner3	Mariner	Upstream	DownstreamGene	58.13	Neutral
X21776	7	21433529	SINE2	SINE	Downstream	UpstreamGene	72.88	Neutral
X21785	7	21483283	CACTA50	CACTA	Downstream	DownstreamGene	49.55	Neutral
X21903	7	22452016	Copia2	Copia	Downstream	UpstreamGene	35.43	Neutral
X22121	7	2545555	Harbinger27	Harbinger	Upstream	WithinGene	25.26	Neutral
X23205	7	6512704	Gypsy60	Gypsy	Downstream	UpstreamGene	36.62	Neutral
X23250	7	6642705	SINE2	SINE	Downstream	DownstreamGene	41.83	Neutral
X23309	7	6892477	Gypsy36	Gypsy	Upstream	DownstreamGene	53.81	Neutral
X24442	8	14456320	LINE64	LINE	Upstream	WithinGene	23.92	Neutral
X25075	8	18040022	MuDR38	MuDR	Downstream	DownstreamGene	48.43	Neutral
X25532	8	20190470	Mariner2	Mariner	Upstream	DownstreamGene	83.14	Neutral
X25744	8	20975818	Harbinger21	Harbinger	Downstream	WithinGene	32.45	Neutral
X25760	8	21011593	MuDR133	MuDR	Downstream	UpstreamGene	40.06	Neutral
X26103	8	22409563	NA11	TE_NA	Upstream	UpstreamGene	51.31	Neutral
X26385	8	4199672	TIR_MITE23	TIR_MITE	Downstream	DownstreamGene	33.44	Neutral
X1397	1	2012630	MuDR32	MuDR	Upstream	UpstreamGene	49.3	Neutral
X1854	1	24726795	Harbinger2	Harbinger	Upstream	UpstreamGene	78.79	Neutral
X2465	1	28758203	Copia2	Copia	Upstream	UpstreamGene	30.97	Neutral
X2510	1	29088299	LINE101	LINE	Downstream	DownstreamGene	39.92	Neutral
X2721	1	2989253	MuDR55	MuDR	Upstream	WithinGene	16.03	Neutral
X3344	1	4460479	hAT1	hAT	Upstream	UpstreamGene	54.15	Neutral
X3535	1	5280239	TIR_MITE9	TIR_MITE	Downstream	DownstreamGene	72.97	Neutral
X429	1	12030409	Copia10	Copia	Upstream	DownstreamGene	46.44	Neutral
X4395	1	8192243	NA11	TE_NA	Downstream	DownstreamGene	72.99	Neutral
X4532	1	868478	TIR_MITE1	TIR_MITE	Upstream	UpstreamGene	137.05	Neutral
X4533	1	870587	TIR_MITE1	TIR_MITE	Upstream	UpstreamGene	129.65	Neutral
X4636	1	9029877	MuDR89	MuDR	Upstream	WithinGene	56.36	Neutral
X4638	1	9042722	TIR_MITE11	TIR_MITE	Downstream	DownstreamGene	46.65	Neutral
X864	1	14103014	Helitron20	Helitron	Downstream	UpstreamGene	40.19	Neutral
X4991	2	12174216	TIR_MITE29	TIR_MITE	Downstream	UpstreamGene	120.4	Neutral
X5010	2	12297662	LINE83	LINE	Downstream	DownstreamGene	32.22	Neutral
X5106	2	12804847	NA23	TE_NA	Upstream	WithinGene	54.27	Neutral
X5251	2	13659552	LINE90	LINE	Downstream	DownstreamGene	42.66	Neutral
X5679	2	16026535	Harbinger15	Harbinger	Downstream	UpstreamGene	79.34	Neutral
X6390	2	18765099	Gypsy17	Gypsy	Upstream	UpstreamGene	63.06	Neutral
X6581	2	19261251	MuDR13	MuDR	Downstream	DownstreamGene	44	Neutral
X6775	2	3035148	NA29	TE_NA	Upstream	UpstreamGene	43.82	Neutral
X7063	2	7412848	CACTA53	CACTA	Downstream	DownstreamGene	100.73	Neutral
X7243	2	9734685	TIR_MITE67	TIR_MITE	Upstream	UpstreamGene	32.19	Neutral
X7654	3	13299874	SINE6	SINE	Downstream	DownstreamGene	31.21	Neutral
X7899	3	1522460	Mariner2	Mariner	Upstream	DownstreamGene	69.46	Neutral
X7927	3	1617455	Helitron23	Helitron	Downstream	DownstreamGene	85.56	Neutral
X11406	4	14698573	MuDR117	MuDR	Upstream	DownstreamGene	47.47	Neutral
X11488	4	15008496	LINE46	LINE	Upstream	DownstreamGene	40.29	Neutral
X11981	4	16934057	SINE3	SINE	Upstream	UpstreamGene	37.71	Neutral
X12306	4	18652897	Gypsy4	Gypsy	Upstream	DownstreamGene	29.33	Neutral
X12727	4	20437944	MuDR41	MuDR	Upstream	UpstreamGene	77.85	Neutral
X12909	4	21146496	TIR_MITE4	TIR_MITE	Downstream	DownstreamGene	64.04	Neutral
X13901	4	9918153	MuDR89	MuDR	Upstream	WithinGene	19.97	Neutral
X14482	5	14462975	hAT56	hAT	Downstream	DownstreamGene	55.61	Neutral
X16589	6	10087015	TIR_MITE73	TIR_MITE	Upstream	UpstreamGene	41.57	Neutral
X17711	6	21551967	Harbinger4	Harbinger	Upstream	DownstreamGene	46.09	Neutral
X18260	6	24505472	hAT20	hAT	Upstream	DownstreamGene	58.4	Neutral
X18539	6	29893	Gypsy17	Gypsy	Downstream	WithinGene	27.46	Neutral
X18705	6	3588311	MuDR76	MuDR	Downstream	DownstreamGene	62.21	Neutral
X18889	6	4243725	Helitron85	Helitron	Upstream	DownstreamGene	59.3	Neutral
X19069	6	5009307	hAT3	hAT	Upstream	DownstreamGene	42.37	Neutral
X19331	6	569560	Gypsy4	Gypsy	Upstream	DownstreamGene	38.87	Neutral
X19334	6	5699923	Helitron157	Helitron	Downstream	UpstreamGene	55.62	Neutral
X19438	6	6001973	Helitron24	Helitron	Downstream	WithinGene	49.96	Neutral
X19821	6	749648	Gypsy31	Gypsy	Downstream	DownstreamGene	58.58	Neutral
X20240	6	9021103	CACTA42	CACTA	Downstream	WithinGene	34.66	Neutral
X20542	7	10471065	CACTA4	CACTA	Downstream	WithinGene	26.78	Neutral
X20718	7	11531626	Tase4	Tase	Downstream	DownstreamGene	54.18	Neutral
X21224	7	1484154	LINE2	LINE	Upstream	UpstreamGene	59.08	Neutral
X22988	7	5663944	Gypsy17	Gypsy	Downstream	WithinGene	30.71	Neutral
X23153	7	6347697	MuDR102	MuDR	Upstream	WithinGene	52.5	Neutral
X23385	7	7241550	LINE46	LINE	Downstream	UpstreamGene	114.33	Neutral
X23583	7	7951560	LINE10	LINE	Downstream	UpstreamGene	41.07	Neutral
X24249	8	13363883	Gypsy34	Gypsy	Downstream	DownstreamGene	68.08	Neutral
X24281	8	13518585	hAT24	hAT	Upstream	DownstreamGene	48.46	Neutral
X24773	8	16543666	MuDR158	MuDR	Upstream	UpstreamGene	17.03	Neutral
X25102	8	18238310	NA8	TE_NA	Downstream	UpstreamGene	53.48	Neutral
X1381	1	1961822	MuDR128	MuDR	Upstream	UpstreamGene	43.24	Neutral
X1706	1	23939914	Helitron157	Helitron	Downstream	DownstreamGene	41.51	Neutral
X2158	1	26577338	NA79	TE_NA	Upstream	DownstreamGene	27.59	Neutral
X4251	1	7685777	Copia66	Copia	Downstream	DownstreamGene	57.11	Neutral
X4637	1	9031128	MuDR89	MuDR	Upstream	WithinGene	45	Neutral
X4721	1	9381020	Copia44	Copia	Downstream	UpstreamGene	54.66	Neutral
X968	1	14892832	Helitron92	Helitron	Upstream	WithinGene	57.12	Neutral
X4986	2	12165081	hAT3	hAT	Upstream	UpstreamGene	95.82	Neutral
X5493	2	1520980	Helitron53	Helitron	Downstream	WithinGene	19.05	Neutral
X5741	2	16243945	Copia86	Copia	Downstream	UpstreamGene	45.63	Neutral
X5878	2	16780517	Helitron77	Helitron	Downstream	UpstreamGene	68.34	Neutral
X6172	2	17922699	Harbinger66	Harbinger	Downstream	UpstreamGene	72.6	Neutral
X6250	2	18377748	hAT23	hAT	Downstream	UpstreamGene	27.55	Neutral
X6778	2	3059745	Harbinger23	Harbinger	Downstream	UpstreamGene	40.83	Neutral
X8373	3	2126005	Gypsy21	Gypsy	Downstream	UpstreamGene	125.68	Neutral
X9120	3	3434501	MuDR6	MuDR	Downstream	WithinGene	40.53	Neutral
X9899	3	5916	LINE53	LINE	Downstream	DownstreamGene	74.31	Neutral
X11864	4	16459744	LINE9	LINE	Upstream	DownstreamGene	75.54	Neutral
X12094	4	17452440	Mariner2	Mariner	Downstream	DownstreamGene	105.34	Neutral
X12214	4	1821284	SINE6	SINE	Downstream	DownstreamGene	70.07	Neutral
X12642	4	20081435	CACTA55	CACTA	Downstream	WithinGene	78.81	Neutral
X12675	4	20247335	hAT39	hAT	Upstream	DownstreamGene	59.77	Neutral
X13261	4	22624393	Mariner2	Mariner	Downstream	DownstreamGene	43.67	Neutral
X13388	4	23216823	CACTA23	CACTA	Downstream	UpstreamGene	39.69	Neutral
X13859	4	870295	Copia26	Copia	Upstream	UpstreamGene	74.92	Neutral
X15196	5	17496368	Gypsy17	Gypsy	Downstream	DownstreamGene	54.04	Neutral
X15404	5	18376771	Helitron46	Helitron	Upstream	WithinGene	54.73	Neutral
X15559	5	19009368	TIR_MITE20	TIR_MITE	Upstream	UpstreamGene	75.28	Neutral
X15884	5	20325177	MuDR97	MuDR	Upstream	UpstreamGene	54.01	Neutral
X18407	6	25071409	MuDR78	MuDR	Upstream	DownstreamGene	62.16	Neutral
X19285	6	5605649	Gypsy3	Gypsy	Downstream	DownstreamGene	27.84	Neutral
X21849	7	21883411	LINE89	LINE	Downstream	UpstreamGene	75.67	Neutral
X21904	7	22451898	Copia2	Copia	Downstream	UpstreamGene	35.47	Neutral
X22179	7	2861470	Copia19	Copia	Downstream	UpstreamGene	44.24	Neutral
X22282	7	3221699	hAT50	hAT	Upstream	WithinGene	41.04	Neutral
X22908	7	543603	Gypsy5	Gypsy	TE	WithinGene	0	Neutral
X23534	7	7715656	SINE5	SINE	Upstream	DownstreamGene	55.02	Neutral
X23626	7	8110363	TIR_MITE5	TIR_MITE	Downstream	WithinGene	11.4	Neutral
X24492	8	14683372	Harbinger50	Harbinger	Downstream	DownstreamGene	57.04	Neutral
X24522	8	15012608	LINE44	LINE	Upstream	UpstreamGene	46.73	Neutral
X25059	8	17949486	hAT10	hAT	Upstream	DownstreamGene	78.84	Neutral
X25441	8	19852987	TIR_MITE31	TIR_MITE	Downstream	DownstreamGene	104.28	Neutral
X25538	8	20212055	hAT17	hAT	Downstream	DownstreamGene	35.81	Neutral
X25713	8	20846155	Helitron64	Helitron	Upstream	DownstreamGene	69.11	Neutral
X26109	8	22462233	Helitron183	Helitron	Downstream	WithinGene	60.34	Neutral
X26111	8	22470182	Gypsy79	Gypsy	Downstream	WithinGene	49.19	Neutral
X26119	8	22515719	TRIM_LAR7	TRIM_LAR	Upstream	DownstreamGene	75.76	Neutral
X109	1	10535661	MuDR75	MuDR	Upstream	DownstreamGene	50.3	Neutral
X1497	1	2172850	TRIM_LAR11	TRIM_LAR	Downstream	UpstreamGene	94.16	Neutral
X2336	1	27981478	Harbinger23	Harbinger	Upstream	DownstreamGene	70.6	Neutral
X2360	1	28072823	MuDR41	MuDR	Downstream	UpstreamGene	42.36	Neutral
X2544	1	29235574	MuDR10	MuDR	Upstream	DownstreamGene	61.47	Neutral
X2999	1	3410899	Copia53	Copia	Downstream	DownstreamGene	55.57	Neutral
X38	1	10130232	MuDR34	MuDR	Upstream	UpstreamGene	28.43	Neutral
X4192	1	7486386	MuDR66	MuDR	Upstream	UpstreamGene	65.06	Neutral
X431	1	12038995	SINE3	SINE	Upstream	UpstreamGene	52.09	Neutral
X5363	2	14514771	LINE27	LINE	Upstream	DownstreamGene	34.97	Neutral
X6243	2	18348137	TIR_MITE5	TIR_MITE	Downstream	DownstreamGene	56.73	Neutral
X6344	2	18625084	TRIM_LAR4	TRIM_LAR	Downstream	UpstreamGene	91.66	Neutral
X7092	2	753171	TIR_MITE48	TIR_MITE	Upstream	UpstreamGene	56.8	Neutral
X7125	2	7980969	Gypsy98	Gypsy	Upstream	WithinGene	30.51	Neutral
X10867	3	9676437	Helitron113	Helitron	Downstream	DownstreamGene	52.22	Neutral
X7470	3	11329201	LINE88	LINE	Upstream	UpstreamGene	33.94	Neutral
X8524	3	22293373	Copia10	Copia	Downstream	DownstreamGene	30.07	Neutral
X8985	3	3027326	Gypsy23	Gypsy	Upstream	DownstreamGene	56.13	Neutral
X9105	3	3410222	hAT46	hAT	Upstream	DownstreamGene	54.36	Neutral
X9275	3	3907783	TIR_MITE78	TIR_MITE	Downstream	DownstreamGene	67.93	Neutral
X9434	3	4440004	Helitron162	Helitron	Downstream	UpstreamGene	43.92	Neutral
X9815	3	5626091	MuDR10	MuDR	Upstream	UpstreamGene	51.87	Neutral
X11260	4	13735156	Gypsy68	Gypsy	Downstream	WithinGene	40.98	Neutral
X11297	4	13973092	MuDR65	MuDR	Upstream	UpstreamGene	65.28	Neutral
X11377	4	14489343	Helitron62	Helitron	Downstream	DownstreamGene	46.63	Neutral
X11980	4	16934204	SINE3	SINE	Upstream	UpstreamGene	37.67	Neutral
X12663	4	20214944	NA14	TE_NA	Upstream	DownstreamGene	53.42	Neutral
X12666	4	20228367	CACTA43	CACTA	Downstream	WithinGene	50.55	Neutral
X13193	4	22369032	MuDR183	MuDR	Downstream	DownstreamGene	95.96	Neutral
X13290	4	22849416	Helitron99	Helitron	Upstream	WithinGene	34.16	Neutral
X15140	5	17283738	Copia39	Copia	Downstream	DownstreamGene	89.54	Neutral
X16691	6	10593836	Mariner14	Mariner	Downstream	DownstreamGene	58.72	Neutral
X17380	6	18684474	TIR_MITE66	TIR_MITE	Upstream	DownstreamGene	21.56	Neutral
X18791	6	3880004	MuDR91	MuDR	Downstream	WithinGene	43.27	Neutral
X19134	6	5210088	Harbinger15	Harbinger	Downstream	UpstreamGene	43.03	Neutral
X19492	6	6207144	TRIM_LAR7	TRIM_LAR	Upstream	DownstreamGene	31.5	Neutral
X20096	6	8425961	MuDR6	MuDR	Downstream	DownstreamGene	44.12	Neutral
X20298	6	936110	Helitron127	Helitron	Upstream	UpstreamGene	43.06	Neutral
X20552	7	1057034	Helitron21	Helitron	Downstream	WithinGene	33.59	Neutral
X20698	7	11426527	MuDR56	MuDR	Downstream	WithinGene	20.49	Neutral
X20914	7	12458812	hAT9	hAT	Downstream	UpstreamGene	61.85	Neutral
X21498	7	18917297	Gypsy8	Gypsy	Downstream	DownstreamGene	38.82	Neutral
X22246	7	3111297	Helitron30	Helitron	Upstream	DownstreamGene	84.74	Neutral
X22315	7	3311903	LINE22	LINE	Upstream	DownstreamGene	74.2	Neutral
X22367	7	3489891	Harbinger42	Harbinger	Upstream	DownstreamGene	34.25	Neutral
X23072	7	5932923	Helitron53	Helitron	Upstream	DownstreamGene	56.52	Neutral
X23323	7	7029487	Mariner2	Mariner	Upstream	DownstreamGene	58.12	Neutral
X24327	8	13761129	LINE94	LINE	Downstream	DownstreamGene	34.81	Neutral
X26461	8	5895972	hAT64	hAT	Downstream	DownstreamGene	50.21	Neutral
X26504	8	6419933	MuDR105	MuDR	Upstream	UpstreamGene	50.77	Neutral
X255	1	11465145	Gypsy48	Gypsy	Upstream	WithinGene	39.48	Neutral
X3695	1	6087519	LINE3	LINE	Downstream	DownstreamGene	82.26	Neutral
X3754	1	6268453	TIR_MITE19	TIR_MITE	Upstream	UpstreamGene	78.55	Neutral
X392	1	1192469	hAT23	hAT	Upstream	UpstreamGene	44.74	Neutral
X4614	1	8959720	MuDR27	MuDR	Upstream	WithinGene	49.47	Neutral
X608	1	1271508	Harbinger21	Harbinger	Upstream	UpstreamGene	71.27	Neutral
X780	1	13546273	SINE2	SINE	Upstream	WithinGene	33.24	Neutral
X5293	2	13900519	hAT67	hAT	Downstream	DownstreamGene	32.83	Neutral
X5566	2	15546452	TRIM_LAR1	TRIM_LAR	Upstream	UpstreamGene	109.96	Neutral
X5808	2	16464663	MuDR17	MuDR	Upstream	DownstreamGene	40.2	Neutral
X7069	2	7419797	CACTA53	CACTA	Downstream	DownstreamGene	57.46	Neutral
X7104	2	772148	CACTA2	CACTA	Upstream	WithinGene	44.25	Neutral
X10127	3	6671905	Harbinger17	Harbinger	Upstream	WithinGene	30.48	Neutral
X7504	3	1153770	hAT29	hAT	Downstream	WithinGene	29.65	Neutral
X8148	3	19382635	Mariner3	Mariner	Downstream	WithinGene	42.08	Neutral
X8660	3	23321588	Helitron73	Helitron	Downstream	UpstreamGene	58.41	Neutral
X8866	3	2697214	LINE120	LINE	Downstream	UpstreamGene	122.83	Neutral
X8975	3	3015104	Gypsy23	Gypsy	Downstream	WithinGene	94.16	Neutral
X8979	3	3021573	Gypsy23	Gypsy	Downstream	WithinGene	49.18	Neutral
X9564	3	4971829	TIR_MITE9	TIR_MITE	Downstream	UpstreamGene	83.49	Neutral
X11037	4	11127498	LINE27	LINE	Downstream	UpstreamGene	67.4	Neutral
X11279	4	13897151	MuDR103	MuDR	Downstream	DownstreamGene	36.5	Neutral
X11439	4	14833854	Copia2	Copia	Downstream	DownstreamGene	82.95	Neutral
X12632	4	20046458	hAT4	hAT	Downstream	WithinGene	43.81	Neutral
X12980	4	21448047	MuDR213	MuDR	Upstream	WithinGene	31.18	Neutral
X13046	4	21746844	Helitron5	Helitron	Upstream	WithinGene	29.85	Neutral
X13048	4	21759958	Harbinger69	Harbinger	Downstream	UpstreamGene	80.3	Neutral
X14644	5	1537221	TIR_MITE1	TIR_MITE	Upstream	UpstreamGene	72.03	Neutral
X14782	5	15951505	TIR_MITE69	TIR_MITE	Downstream	WithinGene	11.53	Neutral
X15419	5	18490669	Copia50	Copia	Downstream	UpstreamGene	94.76	Neutral
X16064	5	21156157	MuDR44	MuDR	Upstream	DownstreamGene	75.74	Neutral
X16341	5	456453	NA5	TE_NA	Downstream	UpstreamGene	44.51	Neutral
X16520	5	9457113	hAT70	hAT	Downstream	WithinGene	35.5	Neutral
X18323	6	24763438	Helitron54	Helitron	Upstream	UpstreamGene	43.02	Neutral
X18330	6	24789071	hAT33	hAT	Downstream	DownstreamGene	63.7	Neutral
X19752	6	7191288	CACTA16	CACTA	Downstream	DownstreamGene	88.65	Neutral
X19792	6	7384395	Helitron78	Helitron	Downstream	WithinGene	20.27	Neutral
X19852	6	7609462	LINE20	LINE	Upstream	UpstreamGene	57.76	Neutral
X19874	6	7649432	MuDR10	MuDR	Downstream	UpstreamGene	66.72	Neutral
X19901	6	7740842	MuDR217	MuDR	Upstream	UpstreamGene	26.96	Neutral
X22378	7	3514256	LINE31	LINE	Downstream	WithinGene	50.43	Neutral
X22719	7	4536600	LINE23	LINE	Downstream	DownstreamGene	30.51	Neutral
X22778	7	483707	MuDR123	MuDR	Downstream	DownstreamGene	102.2	Neutral
X23596	7	7974183	Mariner14	Mariner	Downstream	DownstreamGene	95.51	Neutral
X24153	8	12445428	Harbinger6	Harbinger	Upstream	UpstreamGene	76.5	Neutral
X24701	8	15988301	SINE3	SINE	Downstream	DownstreamGene	51.4	Neutral
X24709	8	1606768	NA70	TE_NA	Downstream	DownstreamGene	44.72	Neutral
X25016	8	17703984	Copia45	Copia	Downstream	DownstreamGene	38.28	Neutral
X25452	8	19885020	LINE51	LINE	Upstream	UpstreamGene	43.01	Neutral
X25663	8	20668052	LINE106	LINE	Downstream	DownstreamGene	61.45	Neutral
X26434	8	516841	CACTA28	CACTA	Upstream	DownstreamGene	35.83	Neutral
X1762	1	24390688	hAT89	hAT	Downstream	UpstreamGene	110.68	Neutral
X2093	1	26279423	Helitron72	Helitron	Downstream	DownstreamGene	39.74	Neutral
X3002	1	3420618	LINE42	LINE	Upstream	WithinGene	24.82	Neutral
X3541	1	5297418	Helitron53	Helitron	TE	WithinGene	0	Neutral
X572	1	1263051	Harbinger21	Harbinger	Downstream	WithinGene	57.15	Neutral
X588	1	1267863	Harbinger21	Harbinger	Upstream	UpstreamGene	36.65	Neutral
X67	1	10318998	Gypsy79	Gypsy	Downstream	DownstreamGene	81.56	Neutral
X71	1	10323655	SINE2	SINE	Downstream	DownstreamGene	50.93	Neutral
X5550	2	15500488	Tase6	Tase	Downstream	DownstreamGene	30.3	Neutral
X8865	3	2697328	LINE120	LINE	Downstream	UpstreamGene	122.82	Neutral
X9079	3	3327922	LINE2	LINE	Upstream	DownstreamGene	148.67	Neutral
X9152	3	3492983	Gypsy31	Gypsy	Downstream	UpstreamGene	91.85	Neutral
X9292	3	395667	Copia1	Copia	Upstream	UpstreamGene	83.9	Neutral
X13394	4	23227251	LINE39	LINE	Upstream	DownstreamGene	15.1	Neutral
X14323	5	13478233	TIR_MITE102	TIR_MITE	Downstream	UpstreamGene	30.1	Neutral
X15045	5	16926730	Gypsy7	Gypsy	Upstream	UpstreamGene	31.56	Neutral
X15132	5	17223796	MuDR15	MuDR	Upstream	DownstreamGene	94.24	Neutral
X15334	5	18009546	LINE15	LINE	Downstream	WithinGene	33.54	Neutral
X15377	5	18279068	MuDR91	MuDR	Upstream	UpstreamGene	55.4	Neutral
X15762	5	19790299	Tase2	Tase	Downstream	WithinGene	51.59	Neutral
X18608	6	3218374	NA37	TE_NA	Downstream	UpstreamGene	60.32	Neutral
X18658	6	334257	MuDR221	MuDR	Upstream	WithinGene	24.56	Neutral
X19068	6	5005924	hAT3	hAT	Downstream	DownstreamGene	31.21	Neutral
X19538	6	6339686	Copia25	Copia	Upstream	UpstreamGene	54.02	Neutral
X20044	6	8297657	Gypsy67	Gypsy	Downstream	DownstreamGene	38.92	Neutral
X20618	7	11028928	MuDR51	MuDR	Downstream	DownstreamGene	27.86	Neutral
X20881	7	12257518	SINE3	SINE	Upstream	DownstreamGene	37.36	Neutral
X21379	7	18108919	Helitron51	Helitron	Downstream	UpstreamGene	55.08	Neutral
X21663	7	20739567	MuDR62	MuDR	Upstream	UpstreamGene	56.53	Neutral
X21968	7	2309817	LINE31	LINE	Downstream	WithinGene	23.45	Neutral
X22115	7	2497059	TIR_MITE5	TIR_MITE	Downstream	WithinGene	10.3	Neutral
X22187	7	2907032	LINE121	LINE	Downstream	DownstreamGene	81.25	Neutral
X22381	7	3518959	LINE31	LINE	Upstream	UpstreamGene	41.34	Neutral
X22644	7	4324733	Helitron169	Helitron	Downstream	UpstreamGene	46.87	Neutral
X23017	7	5766685	MuDR38	MuDR	Upstream	DownstreamGene	38.08	Neutral
X23174	7	6436916	SINE1	SINE	Downstream	DownstreamGene	121.41	Neutral
X24345	8	13887464	NA11	TE_NA	Downstream	DownstreamGene	70.96	Neutral
X24439	8	1444578	Mariner3	Mariner	Downstream	WithinGene	30.74	Neutral
X24830	8	16932981	MuDR6	MuDR	Downstream	UpstreamGene	44.99	Neutral
X25622	8	20536023	Gypsy11	Gypsy	Upstream	DownstreamGene	77.45	Neutral
X25878	8	21428779	LINE84	LINE	Downstream	DownstreamGene	46.44	Neutral
X25883	8	21448162	MuDR6	MuDR	Downstream	DownstreamGene	62.71	Neutral
X26469	8	600527	MuDR16	MuDR	Downstream	UpstreamGene	53.84	Neutral
X26595	8	846905	NA64	TE_NA	Downstream	DownstreamGene	48.56	Neutral
X175	1	11015835	TIR_MITE23	TIR_MITE	Downstream	DownstreamGene	43.68	Neutral
X2051	1	2608853	MuDR166	MuDR	Downstream	WithinGene	20.05	Neutral
X2948	1	3287616	hAT90	hAT	Downstream	UpstreamGene	87.92	Neutral
X3018	1	3518282	Copia9	Copia	Upstream	UpstreamGene	97.19	Neutral
X3653	1	5879271	MuDR6	MuDR	Upstream	DownstreamGene	50.11	Neutral
X3772	1	6369000	Copia100	Copia	Downstream	DownstreamGene	76.6	Neutral
X82	1	10394320	Harbinger23	Harbinger	Upstream	DownstreamGene	60.46	Neutral
X6398	2	18774677	Helitron48	Helitron	Upstream	UpstreamGene	43.79	Neutral
X6742	2	2838106	MuDR81	MuDR	Downstream	UpstreamGene	75.91	Neutral
X6910	2	4078139	Helitron72	Helitron	Upstream	DownstreamGene	63.98	Neutral
X6990	2	4783025	MuDR77	MuDR	Upstream	WithinGene	62.24	Neutral
X10313	3	7440689	MuDR103	MuDR	Upstream	UpstreamGene	28.86	Neutral
X7626	3	1299302	SINE6	SINE	Upstream	UpstreamGene	47.55	Neutral
X8453	3	21849718	Helitron153	Helitron	Downstream	UpstreamGene	60.73	Neutral
X11517	4	15087096	Mariner4	Mariner	Downstream	WithinGene	52.75	Neutral
X12138	4	17693224	MuDR80	MuDR	Downstream	DownstreamGene	70.79	Neutral
X12359	4	18893174	MuDR34	MuDR	Downstream	DownstreamGene	24.8	Neutral
X13060	4	21806143	NA68	TE_NA	Downstream	DownstreamGene	41.68	Neutral
X13136	4	22142670	NA71	TE_NA	Upstream	UpstreamGene	30.53	Neutral
X13371	4	23161527	TIR_MITE3	TIR_MITE	Upstream	DownstreamGene	51.06	Neutral
X14657	5	15447143	LINE67	LINE	Downstream	UpstreamGene	34.01	Neutral
X15516	5	18879978	Gypsy4	Gypsy	Upstream	WithinGene	8.37	Neutral
X15526	5	18911746	MuDR11	MuDR	Upstream	DownstreamGene	78.37	Neutral
X19617	6	6614577	Mariner3	Mariner	Upstream	DownstreamGene	82.94	Neutral
X19621	6	663008	Copia48	Copia	Downstream	UpstreamGene	72.01	Neutral
X20024	6	8224078	CACTA66	CACTA	Downstream	WithinGene	29.05	Neutral
X21248	7	1501178	SINE17	SINE	Downstream	WithinGene	33.14	Neutral
X21415	7	1832298	NA68	TE_NA	Downstream	DownstreamGene	28.64	Neutral
X21853	7	21921594	TIR_MITE75	TIR_MITE	Downstream	DownstreamGene	39.32	Neutral
X22231	7	3039327	LINE46	LINE	Downstream	DownstreamGene	52.36	Neutral
X22260	7	3145466	SINE6	SINE	Downstream	DownstreamGene	23.77	Neutral
X24772	8	16543767	MuDR158	MuDR	Upstream	UpstreamGene	17.12	Neutral
X25133	8	18384060	TIR_MITE13	TIR_MITE	Downstream	DownstreamGene	40.2	Neutral
X25697	8	20810782	TIR_MITE51	TIR_MITE	Upstream	UpstreamGene	51.5	Neutral
X25782	8	21111194	TRIM_LAR4	TRIM_LAR	Downstream	DownstreamGene	44.09	Neutral
X26525	8	6599771	hAT41	hAT	Upstream	UpstreamGene	56.82	Neutral
X1768	1	24424686	Helitron189	Helitron	Downstream	DownstreamGene	69.48	Neutral
X3123	1	3757781	Helitron26	Helitron	Upstream	UpstreamGene	39.14	Neutral
X3979	1	6899501	NA36	TE_NA	Upstream	UpstreamGene	63.12	Neutral
X4758	1	957978	Helitron21	Helitron	Upstream	UpstreamGene	91.77	Neutral
X767	1	13490949	Helitron16	Helitron	Downstream	UpstreamGene	50.04	Neutral
X98	1	10469864	Copia24	Copia	Upstream	DownstreamGene	34.63	Neutral
X5368	2	14530716	MuDR92	MuDR	Upstream	DownstreamGene	55.19	Neutral
X10151	3	6732941	Harbinger27	Harbinger	Upstream	DownstreamGene	44.56	Neutral
X8204	3	20045816	LINE10	LINE	Downstream	UpstreamGene	50.57	Neutral
X8883	3	275224	Copia13	Copia	Upstream	DownstreamGene	55.97	Neutral
X9052	3	3252249	hAT23	hAT	Downstream	DownstreamGene	57.03	Neutral
X9177	3	3609679	MuDR52	MuDR	Downstream	UpstreamGene	95.56	Neutral
X16657	6	1041664	TIR_MITE78	TIR_MITE	Downstream	DownstreamGene	56.82	Neutral
X17950	6	2313610	Harbinger15	Harbinger	Upstream	UpstreamGene	83.48	Neutral
X19311	6	5650434	LINE110	LINE	Downstream	UpstreamGene	76.46	Neutral
X19842	6	7555475	Helitron173	Helitron	Downstream	DownstreamGene	50.01	Neutral
X20594	7	10855961	Helitron139	Helitron	Upstream	DownstreamGene	34.83	Neutral
X22951	7	558664	NA11	TE_NA	Upstream	UpstreamGene	51.78	Neutral
X23912	7	9541402	MuDR166	MuDR	Downstream	UpstreamGene	41.41	Neutral
X24399	8	14367248	Harbinger62	Harbinger	Downstream	UpstreamGene	57.37	Neutral
X24826	8	16915381	Gypsy50	Gypsy	Downstream	DownstreamGene	58.13	Neutral
X24867	8	17083614	MuDR89	MuDR	Upstream	UpstreamGene	41.01	Neutral
X26171	8	22777031	LINE8	LINE	Downstream	UpstreamGene	65.86	Neutral
X26518	8	6589627	CACTA28	CACTA	Downstream	WithinGene	55.24	Neutral
X1132	1	16135408	NA43	TE_NA	Downstream	WithinGene	35.48	Neutral
X1990	1	25801122	Helitron141	Helitron	Downstream	WithinGene	9.17	Neutral
X4596	1	8904128	MuDR112	MuDR	Upstream	UpstreamGene	48.75	Neutral
X4765	1	965138	Harbinger8	Harbinger	Upstream	WithinGene	49.6	Neutral
X58	1	10262922	TRIM_LAR11	TRIM_LAR	Downstream	UpstreamGene	91.08	Neutral
X5452	2	14998908	Helitron51	Helitron	Upstream	DownstreamGene	73.27	Neutral
X9312	3	4051251	TIR_MITE46	TIR_MITE	Downstream	UpstreamGene	98.31	Neutral
X11341	4	14304680	MuDR167	MuDR	Downstream	DownstreamGene	41.4	Neutral
X15542	5	18944851	TIR_MITE23	TIR_MITE	Downstream	UpstreamGene	52.68	Neutral
X18397	6	25052414	TIR_MITE5	TIR_MITE	Upstream	UpstreamGene	44.51	Neutral
X19258	6	55277	LINE4	LINE	Downstream	UpstreamGene	50.55	Neutral
X20494	7	10242124	TIR_MITE79	TIR_MITE	Upstream	DownstreamGene	32.05	Neutral
X23178	7	6440130	SINE1	SINE	Downstream	UpstreamGene	107.52	Neutral
X23906	7	9527758	Helitron208	Helitron	Downstream	UpstreamGene	20.07	Neutral
X25256	8	18960923	MuDR144	MuDR	Downstream	UpstreamGene	47.96	Neutral
X25367	8	19485118	hAT22	hAT	Upstream	UpstreamGene	77.09	Neutral
X26381	8	4174461	MuDR189	MuDR	Downstream	UpstreamGene	55.73	Neutral
X145	1	10828898	Mariner13	Mariner	Upstream	UpstreamGene	48.6	Neutral
X10786	3	93691	TRIM_LAR7	TRIM_LAR	Downstream	DownstreamGene	97.16	Neutral
X7375	3	1081195	Copia13	Copia	Downstream	UpstreamGene	63.04	Neutral
X16997	6	1265936	NA6	TE_NA	Upstream	UpstreamGene	92.29	Neutral
X20799	7	11826335	LINE30	LINE	Downstream	WithinGene	44.32	Neutral
X24090	8	11641356	MuDR26	MuDR	Upstream	UpstreamGene	87.56	Neutral
X24666	8	15834260	MuDR43	MuDR	Upstream	WithinGene	38.88	Neutral
X24667	8	15834203	MuDR43	MuDR	Upstream	WithinGene	38.85	Neutral
X26130	8	22565570	MuDR77	MuDR	Downstream	UpstreamGene	23.98	Neutral
X26231	8	2459798	MuDR64	MuDR	Upstream	UpstreamGene	36.47	Neutral
X4461	1	8474324	TRIM_LAR7	TRIM_LAR	Downstream	UpstreamGene	53.28	Neutral
X5380	2	14597024	MuDR26	MuDR	Downstream	DownstreamGene	48.43	Neutral
X8173	3	1957514	Helitron6	Helitron	Downstream	DownstreamGene	72.88	Neutral
X9212	3	37367	Mariner2	Mariner	Downstream	DownstreamGene	41.17	Neutral
X12731	4	20461405	TRIM_LAR7	TRIM_LAR	Upstream	UpstreamGene	82.34	Neutral
X17258	6	1642157	TIR_MITE75	TIR_MITE	Downstream	UpstreamGene	83.93	Neutral
X19961	6	7906303	MuDR235	MuDR	Downstream	WithinGene	30.03	Neutral
X21153	7	14271461	TIR_MITE73	TIR_MITE	Downstream	DownstreamGene	41.11	Neutral
X24069	8	11471609	Helitron34	Helitron	Downstream	DownstreamGene	10.95	Neutral
X26160	8	22749175	TIR_MITE6	TIR_MITE	Upstream	DownstreamGene	106.41	Neutral
X6899	2	4036147	MuDR89	MuDR	Downstream	UpstreamGene	68.25	Neutral
X10449	3	7982597	TIR_MITE22	TIR_MITE	Upstream	UpstreamGene	76.71	Neutral
X20672	7	11328244	Copia53	Copia	Downstream	DownstreamGene	51.64	Neutral
X22398	7	3588488	MuDR6	MuDR	Downstream	WithinGene	31.97	Neutral
X22828	7	5056351	LINE10	LINE	Upstream	DownstreamGene	60.65	Neutral
X2549	1	29248759	Mariner4	Mariner	Upstream	DownstreamGene	94.35	Neutral
X3654	1	5895148	hAT21	hAT	Downstream	UpstreamGene	47.66	Neutral
X10169	3	6784576	NA1	TE_NA	Downstream	UpstreamGene	51.99	Neutral
X12327	4	18731186	Copia10	Copia	Upstream	DownstreamGene	45.77	Neutral
X21901	7	22414338	Copia2	Copia	Downstream	WithinGene	25.57	Neutral
X1841	1	24691172	TIR_MITE69	TIR_MITE	Downstream	WithinGene	20.62	Neutral
X11342	4	14305510	MuDR169	MuDR	Downstream	DownstreamGene	44.25	Neutral
