# Supplementary material for: Transposable elements maintain genome-wide heterozygosity in inbred populations
Source: Nat Commun. 2022 Nov 17;13:7022. doi: 10.1038/s41467-022-34795-4 (PMC9672359; doi:10.1038/s41467-022-34795-4)
Supplement: Supplementary file 14 — Source Data [file 41467_2022_34795_MOESM14_ESM.zip › Source Data Fig4a_SNPs.txt]

Selection	Mahalanobis	SqrtMahalanobis	Chrom	Pos	Order
no	0.468686386	0.684606738	scaffold_1	17054	17054
no	1.555060848	1.247020789	scaffold_1	40798	40798
balancing	25.22124938	5.022076202	scaffold_1	68646	68646
no	0.529439557	0.727625974	scaffold_1	238507	238507
no	2.802639376	1.674108532	scaffold_1	270368	270368
no	1.654696814	1.286350191	scaffold_1	298623	298623
balancing	21.62611437	4.650388625	scaffold_1	334287	334287
divergent	48.04996762	6.931808395	scaffold_1	432790	432790
no	0.868036558	0.931684796	scaffold_1	655415	655415
no	5.745276764	2.396930697	scaffold_1	779071	779071
balancing	20.38039457	4.514465037	scaffold_1	795896	795896
no	3.192789823	1.78683794	scaffold_1	868478	868478
no	15.28312531	3.909363799	scaffold_1	870587	870587
no	9.960637015	3.156047689	scaffold_1	957978	957978
no	18.79957994	4.335848237	scaffold_1	958685	958685
no	5.487214363	2.342480387	scaffold_1	965138	965138
no	0.238224162	0.488082126	scaffold_1	1134798	1134798
no	0.09844122	0.313753438	scaffold_1	1135040	1135040
no	3.730247684	1.931384913	scaffold_1	1192469	1192469
no	3.508247569	1.873031652	scaffold_1	1225533	1225533
no	0.661251157	0.81317351	scaffold_1	1243226	1243226
no	1.901772135	1.379047546	scaffold_1	1243325	1243325
no	5.398273984	2.323418598	scaffold_1	1263051	1263051
no	5.383395129	2.320214458	scaffold_1	1267863	1267863
no	4.895172858	2.212503753	scaffold_1	1271508	1271508
no	0.741750223	0.861249222	scaffold_1	1289726	1289726
no	2.487969322	1.577329808	scaffold_1	1296823	1296823
no	0.342406796	0.58515536	scaffold_1	1298346	1298346
divergent	41.80132547	6.465394456	scaffold_1	1304965	1304965
divergent	279.1937483	16.70909179	scaffold_1	1511425	1511425
no	1.345737334	1.160059194	scaffold_1	1536014	1536014
no	0.341051353	0.583996021	scaffold_1	1602383	1602383
no	0.7401874	0.860341444	scaffold_1	1619986	1619986
no	3.184422938	1.784495149	scaffold_1	1703744	1703744
no	7.268772314	2.696066081	scaffold_1	1704345	1704345
no	0.746360601	0.86392164	scaffold_1	1712874	1712874
no	3.674457826	1.916887536	scaffold_1	1773367	1773367
no	3.930979907	1.982669894	scaffold_1	1807065	1807065
no	2.549842477	1.596822619	scaffold_1	1812988	1812988
no	1.072025386	1.035386588	scaffold_1	1897301	1897301
no	2.549842477	1.596822619	scaffold_1	1908111	1908111
balancing	49.46455162	7.033103982	scaffold_1	1938089	1938089
no	2.698800538	1.642802647	scaffold_1	1961822	1961822
no	7.025000353	2.650471723	scaffold_1	2012630	2012630
no	13.54875861	3.680863841	scaffold_1	2017272	2017272
no	0.216889253	0.465713703	scaffold_1	2126426	2126426
no	0.582969812	0.763524598	scaffold_1	2155096	2155096
no	2.894273632	1.701256486	scaffold_1	2155191	2155191
no	2.734826027	1.653730942	scaffold_1	2172850	2172850
no	0.09844122	0.313753438	scaffold_1	2172989	2172989
no	2.022741134	1.422231041	scaffold_1	2264195	2264195
no	7.754435592	2.784678723	scaffold_1	2265460	2265460
no	0.204814464	0.45256432	scaffold_1	2307688	2307688
no	0.216889253	0.465713703	scaffold_1	2327326	2327326
no	1.473991982	1.214080715	scaffold_1	2406937	2406937
no	0.492845831	0.702029793	scaffold_1	2427780	2427780
no	0.288085439	0.536735912	scaffold_1	2449837	2449837
no	1.47934872	1.216284802	scaffold_1	2461991	2461991
no	0.7707049	0.877898001	scaffold_1	2521021	2521021
balancing	23.16109773	4.812597815	scaffold_1	2585590	2585590
no	2.447116797	1.564326308	scaffold_1	2608853	2608853
no	0.264489696	0.514285618	scaffold_1	2760921	2760921
no	0.204814464	0.45256432	scaffold_1	2760972	2760972
no	5.39578496	2.322882898	scaffold_1	2807745	2807745
no	0.238224162	0.488082126	scaffold_1	2891552	2891552
divergent	21.76163004	4.664936232	scaffold_1	2891664	2891664
no	7.156713396	2.675203431	scaffold_1	2954233	2954233
no	11.76257521	3.429661093	scaffold_1	2955731	2955731
no	7.124810848	2.669234131	scaffold_1	2989253	2989253
no	2.863934031	1.692316174	scaffold_1	3127582	3127582
no	1.119557245	1.058091322	scaffold_1	3227245	3227245
no	1.095407489	1.046617165	scaffold_1	3239230	3239230
no	17.64032318	4.200038473	scaffold_1	3287616	3287616
divergent	45.94234132	6.778077996	scaffold_1	3324566	3324566
no	6.743033117	2.596735088	scaffold_1	3359389	3359389
no	9.374190858	3.061730043	scaffold_1	3384434	3384434
no	3.339451664	1.827416664	scaffold_1	3410899	3410899
no	6.379735174	2.525813765	scaffold_1	3420618	3420618
no	3.067360005	1.751388022	scaffold_1	3430023	3430023
no	1.147935714	1.071417619	scaffold_1	3491028	3491028
no	4.951162393	2.225120759	scaffold_1	3518282	3518282
balancing	57.22911103	7.564992467	scaffold_1	3525976	3525976
no	9.821955476	3.133999916	scaffold_1	3599543	3599543
no	0.09844122	0.313753438	scaffold_1	3641008	3641008
no	0.342406796	0.58515536	scaffold_1	3658345	3658345
balancing	36.19466327	6.016200069	scaffold_1	3679210	3679210
no	0.756435146	0.869732802	scaffold_1	3718013	3718013
divergent	34.80599445	5.899660537	scaffold_1	3748449	3748449
no	3.216150907	1.793363016	scaffold_1	3757781	3757781
no	0.204814464	0.45256432	scaffold_1	3763910	3763910
no	3.034123725	1.741873625	scaffold_1	3851810	3851810
balancing	26.95052568	5.191389571	scaffold_1	3886242	3886242
divergent	47.85776415	6.917930626	scaffold_1	3911470	3911470
no	2.487969322	1.577329808	scaffold_1	3984394	3984394
no	3.26551495	1.807073587	scaffold_1	3988629	3988629
divergent	212.752805	14.5860483	scaffold_1	4032282	4032282
no	0.7401874	0.860341444	scaffold_1	4126153	4126153
divergent	101.4313951	10.07131546	scaffold_1	4133646	4133646
divergent	26.44694402	5.142659236	scaffold_1	4133790	4133790
no	9.63566563	3.104136857	scaffold_1	4175493	4175493
no	15.19370377	3.89791018	scaffold_1	4188900	4188900
no	0.7707049	0.877898001	scaffold_1	4247380	4247380
no	3.034123725	1.741873625	scaffold_1	4299795	4299795
no	4.461796341	2.112296461	scaffold_1	4454480	4454480
no	10.45199475	3.232954493	scaffold_1	4460479	4460479
no	0.216889253	0.465713703	scaffold_1	4548810	4548810
no	0.288085439	0.536735912	scaffold_1	4561979	4561979
balancing	40.38003447	6.354528659	scaffold_1	4724850	4724850
divergent	76.31479546	8.735833988	scaffold_1	4757368	4757368
balancing	21.35960648	4.62164543	scaffold_1	4801545	4801545
no	0.746360601	0.86392164	scaffold_1	4916770	4916770
no	1.996408681	1.412943269	scaffold_1	4925984	4925984
no	2.420235179	1.555710506	scaffold_1	4952471	4952471
divergent	96.50567717	9.823730309	scaffold_1	4970703	4970703
no	3.117313108	1.765591433	scaffold_1	5061616	5061616
balancing	22.46741536	4.739980523	scaffold_1	5078562	5078562
no	1.55367196	1.246463782	scaffold_1	5280239	5280239
no	4.276831066	2.068050064	scaffold_1	5297418	5297418
no	7.771372623	2.787718175	scaffold_1	5355447	5355447
no	2.133883076	1.460781666	scaffold_1	5391942	5391942
no	2.966757129	1.722427685	scaffold_1	5399065	5399065
divergent	33.6003614	5.796581872	scaffold_1	5451145	5451145
no	3.067360005	1.751388022	scaffold_1	5548309	5548309
no	0.204814464	0.45256432	scaffold_1	5621867	5621867
no	1.997339488	1.413272616	scaffold_1	5823618	5823618
no	1.997339488	1.413272616	scaffold_1	5845107	5845107
no	0.741750223	0.861249222	scaffold_1	5872919	5872919
no	3.300534305	1.816737269	scaffold_1	5879271	5879271
no	3.369766606	1.835692405	scaffold_1	5895148	5895148
no	7.251754425	2.692908172	scaffold_1	5964557	5964557
no	12.01273428	3.465939163	scaffold_1	6003768	6003768
divergent	20.26101269	4.501223466	scaffold_1	6005834	6005834
no	0.264489696	0.514285618	scaffold_1	6055717	6055717
no	0.553751604	0.744144881	scaffold_1	6063256	6063256
no	8.755687884	2.959001163	scaffold_1	6087519	6087519
balancing	30.94918949	5.563199573	scaffold_1	6096441	6096441
no	0.216889253	0.465713703	scaffold_1	6217757	6217757
no	0.264489696	0.514285618	scaffold_1	6227732	6227732
no	4.834701387	2.19879544	scaffold_1	6268453	6268453
no	7.154136685	2.674721796	scaffold_1	6369000	6369000
no	0.204814464	0.45256432	scaffold_1	6433441	6433441
divergent	145.3730878	12.05707625	scaffold_1	6508752	6508752
divergent	28.04103031	5.295378203	scaffold_1	6573883	6573883
no	1.092989286	1.045461279	scaffold_1	6714846	6714846
no	17.10444167	4.135751645	scaffold_1	6736931	6736931
balancing	31.26596101	5.591597358	scaffold_1	6741165	6741165
no	11.27129323	3.357274674	scaffold_1	6753784	6753784
no	8.079587259	2.842461479	scaffold_1	6769240	6769240
no	5.632449068	2.373278127	scaffold_1	6899501	6899501
no	16.9718946	4.119695935	scaffold_1	7012271	7012271
divergent	25.8592383	5.085197961	scaffold_1	7095616	7095616
no	8.293027183	2.879761654	scaffold_1	7112355	7112355
no	2.705515399	1.644845099	scaffold_1	7159082	7159082
no	0.342406796	0.58515536	scaffold_1	7172685	7172685
no	0.967233181	0.983480138	scaffold_1	7217272	7217272
no	0.216889253	0.465713703	scaffold_1	7243969	7243969
no	4.143702647	2.035608668	scaffold_1	7255055	7255055
no	4.253276441	2.062347313	scaffold_1	7274871	7274871
no	3.034123725	1.741873625	scaffold_1	7320916	7320916
no	0.288085439	0.536735912	scaffold_1	7325460	7325460
no	3.034123725	1.741873625	scaffold_1	7329854	7329854
divergent	35.69479722	5.9745123	scaffold_1	7333532	7333532
no	9.131839287	3.021893328	scaffold_1	7345838	7345838
no	1.817323708	1.348081492	scaffold_1	7347094	7347094
no	1.312850287	1.145796791	scaffold_1	7384971	7384971
divergent	34.43448454	5.868090365	scaffold_1	7407076	7407076
balancing	37.71134088	6.140956023	scaffold_1	7426464	7426464
no	0.216889253	0.465713703	scaffold_1	7440005	7440005
no	9.778452321	3.127051698	scaffold_1	7486386	7486386
divergent	39.63172335	6.29537317	scaffold_1	7509763	7509763
no	1.893487215	1.376040412	scaffold_1	7509904	7509904
no	0.216889253	0.465713703	scaffold_1	7529001	7529001
no	0.821815873	0.906540607	scaffold_1	7619032	7619032
divergent	32.77159732	5.724648227	scaffold_1	7638789	7638789
no	10.99612341	3.316040321	scaffold_1	7685777	7685777
divergent	26.08846131	5.107686493	scaffold_1	7709257	7709257
divergent	26.08846131	5.107686493	scaffold_1	7709300	7709300
no	1.86320707	1.364993432	scaffold_1	7730491	7730491
no	0.868036558	0.931684796	scaffold_1	7747132	7747132
no	0.733758435	0.856597009	scaffold_1	7768705	7768705
divergent	32.32943035	5.685897497	scaffold_1	7807190	7807190
no	4.182689462	2.045162454	scaffold_1	7807321	7807321
divergent	52.37930721	7.237354987	scaffold_1	7818839	7818839
no	4.923989268	2.21900637	scaffold_1	7832686	7832686
no	0.868036558	0.931684796	scaffold_1	7849945	7849945
no	2.141521821	1.463393939	scaffold_1	7993439	7993439
balancing	30.83381581	5.552820528	scaffold_1	8000896	8000896
no	1.981074656	1.407506539	scaffold_1	8016426	8016426
no	1.515107001	1.230896828	scaffold_1	8020371	8020371
no	0.756435146	0.869732802	scaffold_1	8068644	8068644
no	6.375650379	2.525005026	scaffold_1	8192243	8192243
no	9.131839287	3.021893328	scaffold_1	8278418	8278418
no	3.067360005	1.751388022	scaffold_1	8278477	8278477
no	5.023428561	2.24130064	scaffold_1	8317530	8317530
balancing	38.50956282	6.20560737	scaffold_1	8356951	8356951
no	0.746360601	0.86392164	scaffold_1	8378843	8378843
no	0.342406796	0.58515536	scaffold_1	8433061	8433061
no	14.46088102	3.80274651	scaffold_1	8474324	8474324
no	0.238224162	0.488082126	scaffold_1	8483640	8483640
divergent	54.94339601	7.412381265	scaffold_1	8483790	8483790
no	0.902733414	0.950122841	scaffold_1	8512598	8512598
no	0.902733414	0.950122841	scaffold_1	8512770	8512770
no	5.712214681	2.390023992	scaffold_1	8523643	8523643
balancing	34.12937858	5.842035483	scaffold_1	8581410	8581410
no	4.942403445	2.223151692	scaffold_1	8590447	8590447
no	1.717472171	1.310523625	scaffold_1	8619512	8619512
no	6.028770534	2.45535548	scaffold_1	8657224	8657224
no	1.757947364	1.325876074	scaffold_1	8676235	8676235
no	2.092066281	1.446397691	scaffold_1	8765850	8765850
no	9.190010147	3.031502952	scaffold_1	8776494	8776494
no	4.108010152	2.026822674	scaffold_1	8869577	8869577
no	16.63267948	4.078318217	scaffold_1	8904128	8904128
no	0.741750223	0.861249222	scaffold_1	8942955	8942955
no	5.61794897	2.370221291	scaffold_1	8943954	8943954
no	0.461423394	0.679281528	scaffold_1	8955265	8955265
no	4.548012114	2.132606882	scaffold_1	8959720	8959720
divergent	38.50096487	6.204914574	scaffold_1	8991595	8991595
no	4.37666944	2.092049101	scaffold_1	9029877	9029877
no	6.315666744	2.513099032	scaffold_1	9031128	9031128
no	1.789994174	1.337906639	scaffold_1	9042722	9042722
no	0.468686386	0.684606738	scaffold_1	9074609	9074609
no	0.264489696	0.514285618	scaffold_1	9079117	9079117
no	0.216889253	0.465713703	scaffold_1	9114518	9114518
no	5.56070754	2.358115252	scaffold_1	9120107	9120107
no	12.83534402	3.582644836	scaffold_1	9228897	9228897
no	0.264463412	0.514260063	scaffold_1	9345569	9345569
no	15.34184422	3.916866633	scaffold_1	9381020	9381020
no	3.183440085	1.784219741	scaffold_1	9645138	9645138
no	16.13905969	4.017344856	scaffold_1	9674542	9674542
no	16.13905969	4.017344856	scaffold_1	9676633	9676633
no	3.217940112	1.793861787	scaffold_1	9798387	9798387
divergent	44.33147378	6.658188476	scaffold_1	9831475	9831475
no	0.868036558	0.931684796	scaffold_1	9932677	9932677
balancing	28.99105539	5.384334257	scaffold_1	9968884	9968884
no	3.930979907	1.982669894	scaffold_1	10066130	10066130
no	3.929299628	1.982246107	scaffold_1	10130232	10130232
no	9.29834105	3.049318129	scaffold_1	10151146	10151146
no	10.05279118	3.170613691	scaffold_1	10262922	10262922
no	3.930979907	1.982669894	scaffold_1	10318907	10318907
no	6.324798673	2.514915242	scaffold_1	10318998	10318998
no	6.324798673	2.514915242	scaffold_1	10323655	10323655
no	4.108010152	2.026822674	scaffold_1	10327178	10327178
no	2.462214444	1.569144494	scaffold_1	10394320	10394320
divergent	36.87094196	6.072144758	scaffold_1	10411423	10411423
no	14.10892443	3.756184823	scaffold_1	10469864	10469864
no	7.642876781	2.764575335	scaffold_1	10535661	10535661
no	2.803215729	1.67428066	scaffold_1	10665626	10665626
no	7.606643541	2.75801442	scaffold_1	10828898	10828898
no	2.549842477	1.596822619	scaffold_1	10901017	10901017
no	11.6067907	3.406874037	scaffold_1	11015835	11015835
divergent	53.08014896	7.285612463	scaffold_1	11056944	11056944
no	4.182689462	2.045162454	scaffold_1	11316824	11316824
no	0.238224162	0.488082126	scaffold_1	11322467	11322467
no	1.606890836	1.26763198	scaffold_1	11465145	11465145
no	3.067360005	1.751388022	scaffold_1	11580741	11580741
no	3.110016188	1.763523798	scaffold_1	11612391	11612391
no	0.29191845	0.54029478	scaffold_1	11613236	11613236
no	0.746360601	0.86392164	scaffold_1	11620875	11620875
no	16.85984812	4.10607454	scaffold_1	11636754	11636754
divergent	156.9043467	12.52614652	scaffold_1	11855712	11855712
no	0.204814464	0.45256432	scaffold_1	11859481	11859481
no	0.746360601	0.86392164	scaffold_1	11967682	11967682
no	2.252897941	1.50096567	scaffold_1	11990863	11990863
no	0.868036558	0.931684796	scaffold_1	12023831	12023831
no	4.743859862	2.178040372	scaffold_1	12030409	12030409
no	9.350437011	3.057848428	scaffold_1	12038995	12038995
no	0.874634117	0.935218754	scaffold_1	12064662	12064662
no	2.549235104	1.596632426	scaffold_1	12342594	12342594
no	1.555060848	1.247020789	scaffold_1	12646581	12646581
no	2.803215729	1.67428066	scaffold_1	12693602	12693602
no	4.410753044	2.100179288	scaffold_1	12806732	12806732
no	1.693556094	1.30136701	scaffold_1	12822057	12822057
no	0.468686386	0.684606738	scaffold_1	12863440	12863440
no	2.743518189	1.656356903	scaffold_1	13030392	13030392
no	9.127925539	3.021245693	scaffold_1	13050111	13050111
no	0.09844122	0.313753438	scaffold_1	13057989	13057989
no	0.468686386	0.684606738	scaffold_1	13183536	13183536
no	0.174120801	0.417277846	scaffold_1	13188701	13188701
no	15.90705153	3.988364518	scaffold_1	13344149	13344149
no	0.868036558	0.931684796	scaffold_1	13471318	13471318
no	1.318426737	1.14822765	scaffold_1	13490949	13490949
no	2.678740716	1.636685894	scaffold_1	13546273	13546273
no	0.238224162	0.488082126	scaffold_1	13574724	13574724
no	4.452814346	2.11016927	scaffold_1	13588353	13588353
no	7.63622057	2.763371233	scaffold_1	13676967	13676967
no	0.342406796	0.58515536	scaffold_1	13758063	13758063
no	0.09844122	0.313753438	scaffold_1	13822303	13822303
no	8.915264368	2.985843996	scaffold_1	14103014	14103014
no	0.53386873	0.730663213	scaffold_1	14365476	14365476
no	11.89894788	3.449485161	scaffold_1	14494679	14494679
no	1.548390249	1.2443433	scaffold_1	14562654	14562654
balancing	21.1656968	4.600619176	scaffold_1	14684699	14684699
no	9.076582111	3.012736648	scaffold_1	14892832	14892832
no	3.930979907	1.982669894	scaffold_1	14925724	14925724
no	12.61277407	3.551446758	scaffold_1	15143911	15143911
no	4.452814346	2.11016927	scaffold_1	15150430	15150430
no	5.421842401	2.328485001	scaffold_1	15230469	15230469
no	0.469265885	0.685029842	scaffold_1	15258460	15258460
no	0.216889253	0.465713703	scaffold_1	15602890	15602890
no	0.468686386	0.684606738	scaffold_1	16120531	16120531
no	6.470264113	2.543671385	scaffold_1	16135408	16135408
no	0.264489696	0.514285618	scaffold_1	16135570	16135570
divergent	29.73243491	5.45274563	scaffold_1	16175299	16175299
no	1.311093614	1.145029962	scaffold_1	16308535	16308535
no	0.868036558	0.931684796	scaffold_1	16397406	16397406
no	1.400931675	1.183609596	scaffold_1	16567504	16567504
no	0.264463412	0.514260063	scaffold_1	21612554	21612554
no	2.380881046	1.543010384	scaffold_1	21614003	21614003
balancing	25.92718736	5.091874641	scaffold_1	21673049	21673049
divergent	73.10885336	8.550371533	scaffold_1	22335508	22335508
divergent	42.84004585	6.545230771	scaffold_1	22433520	22433520
no	0.722677545	0.850104432	scaffold_1	23723135	23723135
no	2.680476424	1.637216059	scaffold_1	23939914	23939914
no	4.253276441	2.062347313	scaffold_1	24386367	24386367
no	17.12068305	4.137714714	scaffold_1	24390688	24390688
no	4.590385484	2.142518491	scaffold_1	24424686	24424686
no	0.204814464	0.45256432	scaffold_1	24447197	24447197
no	2.487969322	1.577329808	scaffold_1	24577436	24577436
divergent	28.05565674	5.296759079	scaffold_1	24621187	24621187
no	3.799982308	1.949354331	scaffold_1	24634824	24634824
no	10.57127682	3.25135	scaffold_1	24691172	24691172
no	3.785688699	1.945684635	scaffold_1	24726795	24726795
no	4.925627832	2.21937555	scaffold_1	24800369	24800369
no	0.661251157	0.81317351	scaffold_1	24856535	24856535
no	1.322136	1.149841728	scaffold_1	24944724	24944724
no	5.55532581	2.356973867	scaffold_1	24948288	24948288
balancing	31.34825603	5.598951333	scaffold_1	25078013	25078013
balancing	22.57606113	4.751427273	scaffold_1	25370801	25370801
no	10.15204846	3.186227936	scaffold_1	25801122	25801122
no	0.868036558	0.931684796	scaffold_1	25972673	25972673
balancing	30.61049886	5.532675561	scaffold_1	26023769	26023769
divergent	53.94940965	7.345026184	scaffold_1	26030456	26030456
balancing	26.70959871	5.168133001	scaffold_1	26040661	26040661
no	8.93640003	2.989381212	scaffold_1	26182994	26182994
no	0.756435146	0.869732802	scaffold_1	26276888	26276888
no	7.145626666	2.673130499	scaffold_1	26279423	26279423
no	7.815547278	2.795630032	scaffold_1	26577338	26577338
no	0.216889253	0.465713703	scaffold_1	26658904	26658904
divergent	301.7546166	17.37108565	scaffold_1	26895093	26895093
no	0.647400401	0.804611957	scaffold_1	27204476	27204476
no	0.288085439	0.536735912	scaffold_1	27212346	27212346
no	0.75128799	0.866768706	scaffold_1	27216453	27216453
no	0.204814464	0.45256432	scaffold_1	27307295	27307295
no	2.091723161	1.446279074	scaffold_1	27324443	27324443
no	0.204814464	0.45256432	scaffold_1	27386202	27386202
no	0.647400401	0.804611957	scaffold_1	27902114	27902114
no	0.661251157	0.81317351	scaffold_1	27907719	27907719
no	2.711698884	1.646723682	scaffold_1	27947535	27947535
no	0.746360601	0.86392164	scaffold_1	27952562	27952562
no	15.03043547	3.876910557	scaffold_1	27981478	27981478
no	0.647400401	0.804611957	scaffold_1	27988448	27988448
balancing	35.16427309	5.929947141	scaffold_1	28024760	28024760
balancing	35.16427309	5.929947141	scaffold_1	28024832	28024832
no	0.264463412	0.514260063	scaffold_1	28028899	28028899
balancing	27.02802704	5.198848627	scaffold_1	28053932	28053932
no	1.790222932	1.337992127	scaffold_1	28072823	28072823
no	0.288085439	0.536735912	scaffold_1	28114301	28114301
no	8.751750045	2.958335688	scaffold_1	28404349	28404349
no	0.756435146	0.869732802	scaffold_1	28404517	28404517
no	10.32506971	3.21326465	scaffold_1	28464463	28464463
no	2.487969322	1.577329808	scaffold_1	28501007	28501007
no	4.680339785	2.163409297	scaffold_1	28758203	28758203
no	0.288085439	0.536735912	scaffold_1	28878715	28878715
no	3.875711154	1.968682593	scaffold_1	29070923	29070923
no	0.674919149	0.821534631	scaffold_1	29082909	29082909
no	2.587727722	1.608641577	scaffold_1	29088299	29088299
divergent	42.43703868	6.514371703	scaffold_1	29231641	29231641
no	15.1033666	3.886305006	scaffold_1	29235574	29235574
no	8.949908867	2.991639829	scaffold_1	29248759	29248759
no	3.26551495	1.807073587	scaffold_1	29252891	29252891
no	0.756435146	0.869732802	scaffold_1	29412223	29412223
no	0.426347786	0.652953127	scaffold_1	29435561	29435561
no	0.238224162	0.488082126	scaffold_1	29536931	29536931
divergent	131.7892302	11.47994905	scaffold_1	29549141	29549141
no	1.008295487	1.004139177	scaffold_1	29556210	29556210
divergent	56.51361715	7.517553934	scaffold_1	29556385	29556385
no	11.92994796	3.453975675	scaffold_1	29653621	29653621
no	0.499203141	0.706543092	scaffold_1	29653734	29653734
balancing	24.33656555	4.933210471	scaffold_1	29672084	29672084
balancing	23.50546446	4.848243441	scaffold_1	29672159	29672159
balancing	20.95734411	4.57791919	scaffold_1	29790115	29790115
no	1.554786632	1.246910836	scaffold_1	29797279	29797279
no	0.204814464	0.45256432	scaffold_1	30093408	30093408
divergent	21.93651544	4.683643394	scaffold_1	30537482	30537482
no	2.746962959	1.65739644	scaffold_1	30578456	30578456
no	3.373657447	1.836751874	scaffold_1	30747787	30747787
no	5.745276764	2.396930697	scaffold_1	32130136	32130136
no	3.03177484	1.741199253	scaffold_2	156274	33288813
no	3.686620253	1.920057357	scaffold_2	156400	33288939
no	2.750324928	1.658410362	scaffold_2	161305	33293844
no	5.745276764	2.396930697	scaffold_2	162906	33295445
divergent	383.1701292	19.57473191	scaffold_2	420500	33553039
no	4.769476653	2.183913151	scaffold_2	428904	33561443
balancing	28.44128691	5.333037307	scaffold_2	480314	33612853
no	0.264489696	0.514285618	scaffold_2	631908	33764447
balancing	43.19151008	6.572024808	scaffold_2	746266	33878805
no	16.47749516	4.059248103	scaffold_2	753171	33885710
no	1.899376022	1.378178516	scaffold_2	772148	33904687
no	5.745276764	2.396930697	scaffold_2	845408	33977947
divergent	24.96087745	4.996086213	scaffold_2	845495	33978034
no	1.470298307	1.212558579	scaffold_2	1179358	34311897
no	10.0145699	3.164580525	scaffold_2	1278398	34410937
no	1.505651123	1.227049764	scaffold_2	1345251	34477790
no	1.249423649	1.117776207	scaffold_2	1520980	34653519
no	13.25012516	3.640072136	scaffold_2	1578570	34711109
no	0.868036558	0.931684796	scaffold_2	1789064	34921603
no	2.803215729	1.67428066	scaffold_2	1851939	34984478
no	3.75954767	1.938955304	scaffold_2	1966096	35098635
no	1.251130076	1.11853926	scaffold_2	2076395	35208934
no	0.967233181	0.983480138	scaffold_2	2358989	35491528
no	0.7707049	0.877898001	scaffold_2	2501440	35633979
no	5.122625238	2.263321727	scaffold_2	2600973	35733512
no	0.359204584	0.599336787	scaffold_2	2654610	35787149
no	2.133883076	1.460781666	scaffold_2	2759476	35892015
no	1.04514631	1.022323975	scaffold_2	2789510	35922049
no	14.73438806	3.838539835	scaffold_2	2838106	35970645
no	0.741750223	0.861249222	scaffold_2	2863420	35995959
no	0.330047137	0.574497291	scaffold_2	2884101	36016640
no	5.826777996	2.413871993	scaffold_2	3035148	36167687
no	7.701911018	2.775231705	scaffold_2	3059745	36192284
balancing	20.51783923	4.529662155	scaffold_2	3155571	36288110
no	0.874634117	0.935218754	scaffold_2	3705986	36838525
no	0.238224162	0.488082126	scaffold_2	3953661	37086200
no	5.616334785	2.369880753	scaffold_2	4036147	37168686
no	5.612493828	2.369070246	scaffold_2	4078139	37210678
no	4.658371349	2.158326053	scaffold_2	4394876	37527415
no	7.179528724	2.679464261	scaffold_2	4782850	37915389
no	2.319216241	1.522897318	scaffold_2	4783025	37915564
no	4.962104328	2.227578131	scaffold_2	7412848	40545387
no	0.342406796	0.58515536	scaffold_2	7414625	40547164
no	0.929643496	0.96418022	scaffold_2	7419797	40552336
no	1.599783855	1.264825622	scaffold_2	7980969	41113508
no	3.117313108	1.765591433	scaffold_2	8725298	41857837
no	1.045015622	1.022260056	scaffold_2	9734685	42867224
no	4.819548388	2.195346986	scaffold_2	10209212	43341751
divergent	87.79723243	9.370017739	scaffold_2	10908808	44041347
no	2.649544214	1.62774206	scaffold_2	11182373	44314912
no	0.468686386	0.684606738	scaffold_2	12069885	45202424
no	1.023744198	1.01180245	scaffold_2	12069954	45202493
no	17.8987759	4.230694494	scaffold_2	12165081	45297620
no	0.914812983	0.956458563	scaffold_2	12170337	45302876
no	18.6377967	4.317151457	scaffold_2	12174216	45306755
no	0.914812983	0.956458563	scaffold_2	12174965	45307504
no	0.914812983	0.956458563	scaffold_2	12184485	45317024
no	14.61313148	3.822712582	scaffold_2	12297662	45430201
no	0.756435146	0.869732802	scaffold_2	12300992	45433531
no	5.56070754	2.358115252	scaffold_2	12427387	45559926
no	0.868036558	0.931684796	scaffold_2	12434780	45567319
no	4.677838571	2.162831147	scaffold_2	12604211	45736750
no	0.741750223	0.861249222	scaffold_2	12659281	45791820
divergent	20.98276548	4.580694869	scaffold_2	12678624	45811163
no	1.256129259	1.120771725	scaffold_2	12718659	45851198
no	0.216889253	0.465713703	scaffold_2	12725902	45858441
no	9.988027698	3.160384106	scaffold_2	12769957	45902496
no	10.91343704	3.303549158	scaffold_2	12804847	45937386
no	9.088876523	3.014776364	scaffold_2	12898613	46031152
no	4.108010152	2.026822674	scaffold_2	13086525	46219064
divergent	383.1701292	19.57473191	scaffold_2	13103360	46235899
no	0.609812611	0.780904995	scaffold_2	13433253	46565792
no	0.288085439	0.536735912	scaffold_2	13456510	46589049
no	5.745276764	2.396930697	scaffold_2	13468499	46601038
divergent	144.3874125	12.01613135	scaffold_2	13468644	46601183
no	0.204814464	0.45256432	scaffold_2	13557957	46690496
divergent	47.38578542	6.883733393	scaffold_2	13638573	46771112
no	17.01546249	4.124980301	scaffold_2	13659552	46792091
no	13.61343948	3.689639478	scaffold_2	13660489	46793028
no	14.08660518	3.753212648	scaffold_2	13900519	47033058
no	0.264489696	0.514285618	scaffold_2	14009102	47141641
no	3.113325553	1.764461831	scaffold_2	14033173	47165712
no	0.722677545	0.850104432	scaffold_2	14430717	47563256
no	4.098906027	2.024575518	scaffold_2	14514771	47647310
no	14.72556852	3.837390849	scaffold_2	14530716	47663255
no	11.74948423	3.427752067	scaffold_2	14597024	47729563
no	4.452814346	2.11016927	scaffold_2	14774866	47907405
no	0.264489696	0.514285618	scaffold_2	14932521	48065060
no	16.83996542	4.103652693	scaffold_2	14998908	48131447
no	0.204814464	0.45256432	scaffold_2	15036273	48168812
no	0.238224162	0.488082126	scaffold_2	15314209	48446748
divergent	25.11132488	5.011120122	scaffold_2	15314326	48446865
no	0.741750223	0.861249222	scaffold_2	15373804	48506343
no	9.131839287	3.021893328	scaffold_2	15429687	48562226
no	1.065044445	1.032009905	scaffold_2	15500488	48633027
no	0.756435146	0.869732802	scaffold_2	15535534	48668073
no	18.94387189	4.352455846	scaffold_2	15546452	48678991
no	5.53896521	2.353500629	scaffold_2	15573801	48706340
no	4.977004714	2.23092015	scaffold_2	15659601	48792140
no	3.15201298	1.775390937	scaffold_2	15726116	48858655
divergent	63.28983497	7.955490869	scaffold_2	15928004	49060543
no	0.216889253	0.465713703	scaffold_2	15985333	49117872
no	13.79515273	3.714182646	scaffold_2	16026535	49159074
no	7.804276767	2.793613568	scaffold_2	16243945	49376484
no	6.743033117	2.596735088	scaffold_2	16340206	49472745
no	2.133883076	1.460781666	scaffold_2	16464592	49597131
no	14.59384341	3.820188923	scaffold_2	16464663	49597202
no	2.847509044	1.687456383	scaffold_2	16551567	49684106
no	11.76257521	3.429661093	scaffold_2	16555678	49688217
divergent	39.41233149	6.277924139	scaffold_2	16610799	49743338
no	1.555060848	1.247020789	scaffold_2	16637912	49770451
no	2.549842477	1.596822619	scaffold_2	16688888	49821427
no	4.764210783	2.182707214	scaffold_2	16780517	49913056
divergent	142.0487237	11.91841951	scaffold_2	16893083	50025622
no	2.133883076	1.460781666	scaffold_2	16909139	50041678
no	2.487969322	1.577329808	scaffold_2	16961959	50094498
no	2.333776088	1.52767015	scaffold_2	16983876	50116415
divergent	37.56570903	6.129087128	scaffold_2	17109841	50242380
no	0.922171418	0.960297567	scaffold_2	17179672	50312211
no	0.567601872	0.75339357	scaffold_2	17179785	50312324
no	0.868036558	0.931684796	scaffold_2	17271439	50403978
divergent	46.38136521	6.810386568	scaffold_2	17295579	50428118
divergent	44.30475176	6.65618147	scaffold_2	17349293	50481832
no	3.890719774	1.972490754	scaffold_2	17353881	50486420
no	0.468686386	0.684606738	scaffold_2	17414667	50547206
no	2.487969322	1.577329808	scaffold_2	17513879	50646418
no	2.487969322	1.577329808	scaffold_2	17546015	50678554
no	18.05538934	4.249163369	scaffold_2	17597551	50730090
divergent	243.7621372	15.61288369	scaffold_2	17610727	50743266
divergent	62.3023982	7.893186822	scaffold_2	17651558	50784097
no	0.756435146	0.869732802	scaffold_2	17679635	50812174
divergent	43.20923038	6.573372831	scaffold_2	17697551	50830090
no	0.52783531	0.726522752	scaffold_2	17709051	50841590
no	2.086280004	1.444396069	scaffold_2	17713485	50846024
divergent	93.04599646	9.646035271	scaffold_2	17861261	50993800
divergent	262.7181595	16.2085829	scaffold_2	17864615	50997154
divergent	137.7695496	11.73752741	scaffold_2	17885828	51018367
no	3.731333602	1.931666017	scaffold_2	17922699	51055238
no	0.09844122	0.313753438	scaffold_2	18047561	51180100
no	2.803215729	1.67428066	scaffold_2	18182585	51315124
no	6.814256076	2.610413009	scaffold_2	18272205	51404744
no	9.499971133	3.082202319	scaffold_2	18321417	51453956
no	19.30432874	4.393669166	scaffold_2	18348137	51480676
no	4.108010152	2.026822674	scaffold_2	18358337	51490876
no	7.663255395	2.768258549	scaffold_2	18377748	51510287
no	6.449624057	2.539611005	scaffold_2	18402071	51534610
divergent	28.93111974	5.378765633	scaffold_2	18468682	51601221
no	0.671774829	0.81961871	scaffold_2	18488116	51620655
no	7.970278065	2.82316809	scaffold_2	18500320	51632859
no	0.671774829	0.81961871	scaffold_2	18508981	51641520
no	6.594120979	2.567902058	scaffold_2	18541437	51673976
no	5.293313689	2.300720254	scaffold_2	18622069	51754608
no	4.832130871	2.198210834	scaffold_2	18625084	51757623
no	6.071519842	2.464045422	scaffold_2	18692898	51825437
no	12.89649975	3.591169691	scaffold_2	18715861	51848400
balancing	23.01372892	4.797262649	scaffold_2	18730119	51862658
no	6.611992247	2.571379444	scaffold_2	18765099	51897638
no	18.53903068	4.305697468	scaffold_2	18774677	51907216
no	0.53386873	0.730663213	scaffold_2	18878312	52010851
no	6.419315055	2.533636725	scaffold_2	18920122	52052661
no	0.264463412	0.514260063	scaffold_2	18940855	52073394
no	0.469265885	0.685029842	scaffold_2	18967738	52100277
divergent	24.18262053	4.917582793	scaffold_2	18975854	52108393
divergent	125.6911449	11.21120622	scaffold_2	18975954	52108493
no	3.820684266	1.954657071	scaffold_2	19049667	52182206
no	0.359204584	0.599336787	scaffold_2	19118849	52251388
no	0.204814464	0.45256432	scaffold_2	19125668	52258207
no	0.09844122	0.313753438	scaffold_2	19135984	52268523
balancing	20.50720146	4.528487767	scaffold_2	19136323	52268862
balancing	26.31425794	5.129742483	scaffold_2	19141331	52273870
no	0.741750223	0.861249222	scaffold_2	19172327	52304866
no	0.868036558	0.931684796	scaffold_2	19176815	52309354
no	19.22556282	4.384696434	scaffold_2	19179543	52312082
no	2.894273632	1.701256486	scaffold_2	19249830	52382369
no	16.60255227	4.074622961	scaffold_2	19261251	52393790
balancing	22.2254277	4.714385188	scaffold_2	19274127	52406666
no	13.72102359	3.704190005	scaffold_3	5916	52459319
no	1.934222874	1.390763414	scaffold_3	37367	52490770
no	3.327774133	1.824218773	scaffold_3	93691	52547094
no	14.65389835	3.828041059	scaffold_3	95203	52548606
no	5.742318669	2.396313558	scaffold_3	108722	52562125
balancing	21.16310464	4.600337449	scaffold_3	169263	52622666
no	6.014066488	2.452359372	scaffold_3	275224	52728627
no	7.877190141	2.80663324	scaffold_3	395667	52849070
no	0.359204584	0.599336787	scaffold_3	500592	52953995
no	1.551539646	1.245608143	scaffold_3	579386	53032789
divergent	24.73169098	4.973096719	scaffold_3	579428	53032831
divergent	108.6656618	10.42428231	scaffold_3	583209	53036612
no	1.532062472	1.237765112	scaffold_3	620486	53073889
no	0.756435146	0.869732802	scaffold_3	719089	53172492
no	0.756435146	0.869732802	scaffold_3	729297	53182700
no	1.82393744	1.35053228	scaffold_3	805032	53258435
no	3.313789024	1.82038156	scaffold_3	865753	53319156
no	5.745276764	2.396930697	scaffold_3	929571	53382974
no	1.209288351	1.099676476	scaffold_3	1002841	53456244
no	1.997339488	1.413272616	scaffold_3	1016300	53469703
no	2.487969322	1.577329808	scaffold_3	1043589	53496992
divergent	21.1380985	4.597618786	scaffold_3	1081088	53534491
no	4.131751562	2.032671041	scaffold_3	1081195	53534598
no	9.219679762	3.036392557	scaffold_3	1153770	53607173
divergent	59.6904993	7.725962678	scaffold_3	1246600	53700003
no	0.86914638	0.932280205	scaffold_3	1254353	53707756
divergent	32.6090362	5.710432225	scaffold_3	1280016	53733419
no	12.99475694	3.604824121	scaffold_3	1299302	53752705
no	1.556467835	1.247584801	scaffold_3	1355238	53808641
no	5.404917976	2.324847947	scaffold_3	1420487	53873890
no	1.168293124	1.080876091	scaffold_3	1466180	53919583
no	0.264463412	0.514260063	scaffold_3	1484765	53938168
divergent	95.88785152	9.792234245	scaffold_3	1497389	53950792
no	2.690804578	1.640367208	scaffold_3	1514979	53968382
no	13.1869555	3.631384791	scaffold_3	1522460	53975863
no	0.247898776	0.497894342	scaffold_3	1565573	54018976
no	0.7707049	0.877898001	scaffold_3	1576026	54029429
no	2.116527648	1.454829078	scaffold_3	1617455	54070858
no	0.868036558	0.931684796	scaffold_3	1625373	54078776
no	0.468686386	0.684606738	scaffold_3	1650287	54103690
no	0.998360955	0.999180141	scaffold_3	1783708	54237111
no	16.34989057	4.043499792	scaffold_3	1942930	54396333
no	18.47559124	4.298324236	scaffold_3	1957514	54410917
no	1.023736998	1.011798892	scaffold_3	2084097	54537500
no	19.18262505	4.379797376	scaffold_3	2126005	54579408
no	2.244955264	1.498317478	scaffold_3	2176950	54630353
divergent	50.96584598	7.139036769	scaffold_3	2199588	54652991
no	1.997339488	1.413272616	scaffold_3	2217817	54671220
no	0.216889253	0.465713703	scaffold_3	2226460	54679863
no	2.379203105	1.542466565	scaffold_3	2238412	54691815
no	12.18942739	3.491336047	scaffold_3	2269335	54722738
no	0.204814464	0.45256432	scaffold_3	2307727	54761130
no	0.815564295	0.903085984	scaffold_3	2316813	54770216
no	2.803215729	1.67428066	scaffold_3	2350561	54803964
no	1.002825063	1.001411535	scaffold_3	2487211	54940614
no	2.086280004	1.444396069	scaffold_3	2553078	55006481
no	7.771372623	2.787718175	scaffold_3	2565640	55019043
no	0.7707049	0.877898001	scaffold_3	2568047	55021450
no	2.894273632	1.701256486	scaffold_3	2571553	55024956
no	1.019541185	1.009723321	scaffold_3	2664902	55118305
no	2.803215729	1.67428066	scaffold_3	2664988	55118391
no	15.64188208	3.954981932	scaffold_3	2697214	55150617
no	15.179994	3.896151178	scaffold_3	2697328	55150731
no	5.742318669	2.396313558	scaffold_3	2718507	55171910
no	0.264463412	0.514260063	scaffold_3	2806074	55259477
no	1.555060848	1.247020789	scaffold_3	2816209	55269612
no	1.825403095	1.351074793	scaffold_3	2845651	55299054
balancing	1.446921585	1.202880537	scaffold_3	2915492	55368895
divergent	154.5960806	12.43366722	scaffold_3	2954085	55407488
no	6.419315055	2.533636725	scaffold_3	2960225	55413628
no	0.468686386	0.684606738	scaffold_3	2962899	55416302
no	3.676774482	1.917491716	scaffold_3	3015104	55468507
no	3.676774482	1.917491716	scaffold_3	3021573	55474976
no	14.50062653	3.807968819	scaffold_3	3027326	55480729
divergent	91.16680807	9.54813113	scaffold_3	3037608	55491011
no	5.718113047	2.391257629	scaffold_3	3083418	55536821
no	10.58994194	3.254219098	scaffold_3	3131735	55585138
no	1.997339488	1.413272616	scaffold_3	3186264	55639667
no	0.216889253	0.465713703	scaffold_3	3218947	55672350
no	0.961197923	0.980407019	scaffold_3	3219012	55672415
no	0.468686386	0.684606738	scaffold_3	3238591	55691994
no	9.782232892	3.127656134	scaffold_3	3252249	55705652
no	5.07529625	2.252841816	scaffold_3	3327922	55781325
no	1.757947364	1.325876074	scaffold_3	3337809	55791212
balancing	21.46441396	4.632970317	scaffold_3	3338364	55791767
no	5.45350656	2.335274408	scaffold_3	3410222	55863625
divergent	40.72594604	6.381688338	scaffold_3	3419522	55872925
no	2.458514051	1.567964939	scaffold_3	3434501	55887904
divergent	69.12152535	8.313935611	scaffold_3	3434559	55887962
divergent	133.0035593	11.53271691	scaffold_3	3492647	55946050
no	3.233861209	1.798293972	scaffold_3	3492983	55946386
no	10.27571373	3.205575413	scaffold_3	3609679	56063082
balancing	19.61414681	4.428786155	scaffold_3	3727028	56180431
no	0.733758435	0.856597009	scaffold_3	3727126	56180529
no	0.746360601	0.86392164	scaffold_3	3786960	56240363
no	3.465285757	1.861527802	scaffold_3	3842377	56295780
no	6.473991167	2.544403892	scaffold_3	3907783	56361186
no	10.34949074	3.217062439	scaffold_3	3907820	56361223
no	8.411106918	2.900190842	scaffold_3	4051251	56504654
divergent	33.29846382	5.770482113	scaffold_3	4063456	56516859
no	2.782686879	1.668138747	scaffold_3	4082252	56535655
no	7.654158811	2.766615046	scaffold_3	4094900	56548303
divergent	25.27817373	5.02774042	scaffold_3	4330507	56783910
no	4.108010152	2.026822674	scaffold_3	4402998	56856401
no	15.76071892	3.969977193	scaffold_3	4440004	56893407
divergent	28.31769311	5.321437128	scaffold_3	4484533	56937936
no	3.101591984	1.761133721	scaffold_3	4499952	56953355
no	0.722677545	0.850104432	scaffold_3	4520819	56974222
no	1.345737334	1.160059194	scaffold_3	4605383	57058786
no	0.868036558	0.931684796	scaffold_3	4625376	57078779
balancing	24.60410427	4.96025244	scaffold_3	4636412	57089815
divergent	55.35944847	7.440393032	scaffold_3	4719149	57172552
no	15.32141059	3.914257348	scaffold_3	4784403	57237806
no	17.86319929	4.22648782	scaffold_3	4822775	57276178
no	2.252897941	1.50096567	scaffold_3	4875264	57328667
no	1.555060848	1.247020789	scaffold_3	4914777	57368180
no	0.967233181	0.983480138	scaffold_3	4945051	57398454
divergent	21.04737967	4.587742329	scaffold_3	4963869	57417272
no	3.642447727	1.908519774	scaffold_3	4971829	57425232
no	0.468686386	0.684606738	scaffold_3	4977265	57430668
no	13.99403992	3.740860853	scaffold_3	5111670	57565073
no	1.529852218	1.236871949	scaffold_3	5208887	57662290
no	2.782686879	1.668138747	scaffold_3	5214001	57667404
no	4.182689462	2.045162454	scaffold_3	5445013	57898416
no	3.875711154	1.968682593	scaffold_3	5474297	57927700
no	0.961197923	0.980407019	scaffold_3	5518366	57971769
no	3.067360005	1.751388022	scaffold_3	5542901	57996304
no	3.965943835	1.991467759	scaffold_3	5571129	58024532
no	15.77981345	3.972381333	scaffold_3	5626091	58079494
balancing	32.19953233	5.674463175	scaffold_3	5655843	58109246
no	13.58054061	3.685178504	scaffold_3	5687958	58141361
no	0.53386873	0.730663213	scaffold_3	5725996	58179399
divergent	47.84311298	6.916871618	scaffold_3	5839879	58293282
balancing	30.23730951	5.498846198	scaffold_3	6193952	58647355
no	6.134864923	2.476865948	scaffold_3	6219400	58672803
no	0.264463412	0.514260063	scaffold_3	6258909	58712312
no	7.291302128	2.700241124	scaffold_3	6372609	58826012
no	2.333580877	1.527606257	scaffold_3	6426752	58880155
no	1.016776784	1.008353501	scaffold_3	6591878	59045281
no	1.340903068	1.157973691	scaffold_3	6640576	59093979
no	4.788019106	2.188154269	scaffold_3	6671905	59125308
no	3.696999841	1.922758394	scaffold_3	6681813	59135216
no	5.994771367	2.44842222	scaffold_3	6732941	59186344
no	6.059168256	2.461537783	scaffold_3	6784576	59237979
no	0.264489696	0.514285618	scaffold_3	6868178	59321581
no	16.81005306	4.100006471	scaffold_3	7005049	59458452
no	0.216889253	0.465713703	scaffold_3	7125921	59579324
no	2.970730934	1.723580847	scaffold_3	7251690	59705093
no	1.708044307	1.306921691	scaffold_3	7440689	59894092
no	10.47171778	3.236003365	scaffold_3	7804298	60257701
no	2.022731537	1.422227667	scaffold_3	7817240	60270643
no	1.515107001	1.230896828	scaffold_3	7891902	60345305
no	14.43707055	3.799614527	scaffold_3	7982597	60436000
no	4.767243468	2.183401811	scaffold_3	8009069	60462472
divergent	30.74024392	5.544388507	scaffold_3	8114017	60567420
divergent	57.54939178	7.586131542	scaffold_3	8221257	60674660
no	0.09844122	0.313753438	scaffold_3	8251823	60705226
no	3.875711154	1.968682593	scaffold_3	8259037	60712440
no	1.654696814	1.286350191	scaffold_3	8261968	60715371
no	0.09844122	0.313753438	scaffold_3	8314318	60767721
no	0.216889253	0.465713703	scaffold_3	8340585	60793988
no	0.204814464	0.45256432	scaffold_3	8396029	60849432
no	0.7707049	0.877898001	scaffold_3	8417960	60871363
no	4.767243468	2.183401811	scaffold_3	8418118	60871521
no	0.238224162	0.488082126	scaffold_3	8445053	60898456
no	5.745276764	2.396930697	scaffold_3	8491716	60945119
no	0.238224162	0.488082126	scaffold_3	8550077	61003480
no	12.00294528	3.464526703	scaffold_3	8645178	61098581
no	0.342406796	0.58515536	scaffold_3	8716029	61169432
no	0.674999743	0.82158368	scaffold_3	8769199	61222602
no	2.803215729	1.67428066	scaffold_3	8799827	61253230
no	3.461948853	1.860631305	scaffold_3	8812330	61265733
no	1.345737334	1.160059194	scaffold_3	8827091	61280494
no	1.997339488	1.413272616	scaffold_3	8838336	61291739
divergent	37.61739149	6.133301843	scaffold_3	9071062	61524465
no	1.492862735	1.221827621	scaffold_3	9097206	61550609
no	2.133883076	1.460781666	scaffold_3	9097303	61550706
no	0.582057215	0.762926743	scaffold_3	9165426	61618829
no	0.483228438	0.695146343	scaffold_3	9242536	61695939
no	0.359204584	0.599336787	scaffold_3	9400028	61853431
divergent	40.94359189	6.398717988	scaffold_3	9425077	61878480
no	0.264489696	0.514285618	scaffold_3	9453020	61906423
no	0.264489696	0.514285618	scaffold_3	9500858	61954261
no	9.121203014	3.020132946	scaffold_3	9502937	61956340
no	3.029743143	1.740615737	scaffold_3	9676437	62129840
divergent	28.59430475	5.347364281	scaffold_3	9872640	62326043
no	2.323478005	1.524295905	scaffold_3	9945535	62398938
no	0.756435146	0.869732802	scaffold_3	10327793	62781196
no	4.984406007	2.232578332	scaffold_3	10830755	63284158
balancing	23.0609141	4.802178058	scaffold_3	10849164	63302567
no	8.598568136	2.932331519	scaffold_3	11050773	63504176
no	17.24716827	4.152971018	scaffold_3	11329201	63782604
no	0.582969812	0.763524598	scaffold_3	11469038	63922441
no	12.11146829	3.480153486	scaffold_3	13182932	65636335
no	3.069995295	1.752140204	scaffold_3	13299874	65753277
no	5.426237065	2.329428485	scaffold_3	14256084	66709487
divergent	110.144528	10.49497632	scaffold_3	15058173	67511576
no	0.582969812	0.763524598	scaffold_3	15208087	67661490
divergent	82.01740354	9.056346037	scaffold_3	17929342	70382745
no	0.868036558	0.931684796	scaffold_3	18321409	70774812
divergent	55.10831234	7.423497312	scaffold_3	18437727	70891130
no	1.604001894	1.266491964	scaffold_3	18444701	70898104
no	0.741750223	0.861249222	scaffold_3	18537839	70991242
no	0.868036558	0.931684796	scaffold_3	18686710	71140113
no	0.288085439	0.536735912	scaffold_3	18689842	71143245
no	0.204814464	0.45256432	scaffold_3	18968464	71421867
no	0.342406796	0.58515536	scaffold_3	19148992	71602395
no	4.125120717	2.031039319	scaffold_3	19382635	71836038
no	0.238224162	0.488082126	scaffold_3	19466820	71920223
no	8.239376297	2.870431378	scaffold_3	20045816	72499219
no	0.264463412	0.514260063	scaffold_3	20670609	73124012
divergent	106.3178043	10.31105253	scaffold_3	20815764	73269167
no	1.75138384	1.323398594	scaffold_3	20853921	73307324
no	1.312850287	1.145796791	scaffold_3	20999048	73452451
no	1.946639369	1.395220186	scaffold_3	21001026	73454429
no	6.576558079	2.56448008	scaffold_3	21010312	73463715
no	0.674919149	0.821534631	scaffold_3	21532240	73985643
no	3.126507859	1.768193389	scaffold_3	21625425	74078828
balancing	30.66864362	5.537927737	scaffold_3	21630904	74084307
divergent	135.5342245	11.6419167	scaffold_3	21829833	74283236
no	16.89917051	4.110860069	scaffold_3	21849718	74303121
no	7.873228077	2.805927311	scaffold_3	21922388	74375791
no	3.696906062	1.922734007	scaffold_3	22293373	74746776
no	3.748506373	1.936105982	scaffold_3	22295101	74748504
divergent	383.1701292	19.57473191	scaffold_3	22324109	74777512
no	0.53386873	0.730663213	scaffold_3	22326070	74779473
no	3.943531466	1.985832688	scaffold_3	22378706	74832109
no	0.204814464	0.45256432	scaffold_3	22675710	75129113
no	5.457927234	2.336220716	scaffold_3	23004872	75458275
no	2.133819863	1.460760029	scaffold_3	23004987	75458390
no	13.16647246	3.628563416	scaffold_3	23190421	75643824
no	17.01546922	4.124981118	scaffold_3	23321588	75774991
divergent	59.6904993	7.725962678	scaffold_3	23369563	75822966
no	4.839416818	2.199867455	scaffold_3	23474967	75928370
no	2.803215729	1.67428066	scaffold_3	23518690	75972093
no	1.345737334	1.160059194	scaffold_3	23574865	76028268
no	4.56270686	2.136049358	scaffold_3	23718552	76171955
no	0.288085439	0.536735912	scaffold_3	23880283	76333686
no	3.101591984	1.761133721	scaffold_3	23960200	76413603
no	0.264489696	0.514285618	scaffold_3	23962768	76416171
no	1.473991982	1.214080715	scaffold_3	23970543	76423946
no	1.297487612	1.139073137	scaffold_3	23970641	76424044
no	0.221565722	0.470707682	scaffold_3	24050551	76503954
divergent	28.81987069	5.368414169	scaffold_3	24059645	76513048
divergent	140.4079354	11.84938544	scaffold_3	24109749	76563152
no	0.7707049	0.877898001	scaffold_3	24109874	76563277
no	5.745276764	2.396930697	scaffold_4	110950	77028900
balancing	383.1701292	19.57473191	scaffold_4	119661	77037611
no	1.372026191	1.171335217	scaffold_4	208412	77126362
divergent	44.54016364	6.673841745	scaffold_4	320543	77238493
no	0.216889253	0.465713703	scaffold_4	340090	77258040
no	5.745276764	2.396930697	scaffold_4	363762	77281712
divergent	70.54747681	8.399254539	scaffold_4	635541	77553491
no	11.26632881	3.356535239	scaffold_4	697664	77615614
no	14.10848941	3.756126916	scaffold_4	814108	77732058
no	17.55120749	4.189416127	scaffold_4	870295	77788245
no	3.874072053	1.968266256	scaffold_4	870365	77788315
divergent	182.1176132	13.4950959	scaffold_4	999027	77916977
no	0.64636843	0.803970416	scaffold_4	1102968	78020918
no	3.760477788	1.939195139	scaffold_4	1577054	78495004
no	6.315032442	2.512972829	scaffold_4	1821284	78739234
divergent	95.45644962	9.770181657	scaffold_4	2317671	79235621
no	0.885878942	0.941211423	scaffold_4	2374814	79292764
no	1.984047874	1.408562343	scaffold_4	2709469	79627419
no	6.419315055	2.533636725	scaffold_4	2944337	79862287
no	2.549842477	1.596822619	scaffold_4	3021672	79939622
no	2.487969322	1.577329808	scaffold_4	3146007	80063957
no	4.466946015	2.113515085	scaffold_4	3479382	80397332
no	5.504880501	2.346248175	scaffold_4	3823895	80741845
no	1.717472171	1.310523625	scaffold_4	4036162	80954112
no	0.216889253	0.465713703	scaffold_4	4284782	81202732
no	3.875711154	1.968682593	scaffold_4	4599645	81517595
no	0.216889253	0.465713703	scaffold_4	5405769	82323719
no	1.154222739	1.074347587	scaffold_4	5804651	82722601
no	4.362028427	2.088546966	scaffold_4	6258094	83176044
no	0.216889253	0.465713703	scaffold_4	7141412	84059362
no	2.613596622	1.616662185	scaffold_4	9918153	86836103
divergent	24.22626081	4.922017961	scaffold_4	10384416	87302366
divergent	52.18731149	7.224078591	scaffold_4	10791051	87709001
no	2.133883076	1.460781666	scaffold_4	11015339	87933289
no	2.507154166	1.58339956	scaffold_4	11127498	88045448
no	2.161199667	1.470101924	scaffold_4	11584953	88502903
no	1.284859908	1.133516611	scaffold_4	11837245	88755195
no	5.745276764	2.396930697	scaffold_4	12807651	89725601
no	6.173647701	2.484682616	scaffold_4	12843977	89761927
no	1.825403095	1.351074793	scaffold_4	13316136	90234086
no	10.40232915	3.225264198	scaffold_4	13735156	90653106
no	3.26551495	1.807073587	scaffold_4	13883643	90801593
no	0.81112936	0.900627203	scaffold_4	13897151	90815101
no	0.204814464	0.45256432	scaffold_4	13956699	90874649
no	1.220974166	1.104976998	scaffold_4	13971157	90889107
no	12.35524534	3.515002893	scaffold_4	13973092	90891042
no	1.345737334	1.160059194	scaffold_4	13973195	90891145
no	5.552105323	2.356290585	scaffold_4	14304680	91222630
no	0.737956075	0.859043698	scaffold_4	14305510	91223460
divergent	156.9043467	12.52614652	scaffold_4	14325648	91243598
no	6.536201096	2.556599518	scaffold_4	14421561	91339511
no	0.741750223	0.861249222	scaffold_4	14470245	91388195
no	2.57745576	1.605445658	scaffold_4	14489343	91407293
divergent	53.44830243	7.310834592	scaffold_4	14564385	91482335
no	6.86636218	2.620374435	scaffold_4	14698573	91616523
no	5.364976198	2.316241826	scaffold_4	14833854	91751804
no	2.299530744	1.516420372	scaffold_4	14888272	91806222
no	0.468686386	0.684606738	scaffold_4	14926190	91844140
no	0.468686386	0.684606738	scaffold_4	14934454	91852404
no	0.204814464	0.45256432	scaffold_4	14935903	91853853
divergent	84.60954451	9.198344662	scaffold_4	14971482	91889432
no	5.745276764	2.396930697	scaffold_4	15008412	91926362
no	8.604883392	2.933408153	scaffold_4	15008496	91926446
no	10.41767456	3.227642261	scaffold_4	15012622	91930572
no	13.31176348	3.648528948	scaffold_4	15050427	91968377
no	1.642188863	1.28147917	scaffold_4	15087096	92005046
divergent	32.32539599	5.685542718	scaffold_4	15106237	92024187
no	0.756435146	0.869732802	scaffold_4	15120460	92038410
no	6.655415914	2.579809279	scaffold_4	15129537	92047487
no	4.66724126	2.160379888	scaffold_4	15159209	92077159
no	15.92107397	3.990122049	scaffold_4	15286940	92204890
no	0.378650337	0.615345706	scaffold_4	15308969	92226919
no	0.462315581	0.679937924	scaffold_4	15321416	92239366
no	5.745276764	2.396930697	scaffold_4	15385098	92303048
divergent	26.57791688	5.155377472	scaffold_4	15473114	92391064
no	1.977091676	1.40609092	scaffold_4	15476630	92394580
no	1.408928263	1.18698284	scaffold_4	15535300	92453250
no	0.288085439	0.536735912	scaffold_4	15652215	92570165
no	2.869069303	1.693832726	scaffold_4	15751671	92669621
no	0.746360601	0.86392164	scaffold_4	15808328	92726278
no	3.875711154	1.968682593	scaffold_4	15809616	92727566
no	16.37546199	4.046660597	scaffold_4	15826065	92744015
no	5.745276764	2.396930697	scaffold_4	15855965	92773915
no	1.916639414	1.384427468	scaffold_4	15999607	92917557
no	2.901595021	1.703406887	scaffold_4	16003472	92921422
no	3.034123725	1.741873625	scaffold_4	16032562	92950512
no	3.465576119	1.86160579	scaffold_4	16048397	92966347
balancing	55.78370029	7.468848659	scaffold_4	16130044	93047994
no	0.966029876	0.982868189	scaffold_4	16136002	93053952
no	10.1399044	3.184321655	scaffold_4	16453798	93371748
no	0.722677545	0.850104432	scaffold_4	16456480	93374430
no	5.043010323	2.245664784	scaffold_4	16459744	93377694
divergent	34.14346424	5.843240902	scaffold_4	16507898	93425848
no	2.407500907	1.551612357	scaffold_4	16607608	93525558
no	0.6389844	0.799364998	scaffold_4	16629809	93547759
no	5.400653502	2.323930615	scaffold_4	16632706	93550656
no	0.288085439	0.536735912	scaffold_4	16647818	93565768
no	0.961197923	0.980407019	scaffold_4	16707001	93624951
no	6.658504614	2.580407839	scaffold_4	16792755	93710705
no	2.590274851	1.609433084	scaffold_4	16867021	93784971
no	10.63706636	3.261451573	scaffold_4	16934057	93852007
no	1.646446761	1.283139416	scaffold_4	16934204	93852154
no	3.034123725	1.741873625	scaffold_4	16998311	93916261
balancing	27.80641627	5.273178953	scaffold_4	17348348	94266298
no	3.390987169	1.841463323	scaffold_4	17356610	94274560
no	1.555060848	1.247020789	scaffold_4	17364924	94282874
no	0.216889253	0.465713703	scaffold_4	17391136	94309086
divergent	383.1701292	19.57473191	scaffold_4	17410649	94328599
no	8.590032927	2.930875795	scaffold_4	17452440	94370390
no	2.252897941	1.50096567	scaffold_4	17643327	94561277
no	0.264489696	0.514285618	scaffold_4	17644025	94561975
no	4.911483831	2.216186777	scaffold_4	17693224	94611174
no	1.555060848	1.247020789	scaffold_4	17731767	94649717
no	4.302853989	2.074332179	scaffold_4	17733798	94651748
no	0.647400401	0.804611957	scaffold_4	17772607	94690557
divergent	113.7202575	10.66397006	scaffold_4	18235190	95153140
no	0.808989074	0.899438199	scaffold_4	18491820	95409770
no	0.342406796	0.58515536	scaffold_4	18627514	95545464
no	6.576558079	2.56448008	scaffold_4	18627575	95545525
no	17.80485364	4.219579795	scaffold_4	18652897	95570847
no	1.834891428	1.354581643	scaffold_4	18698480	95616430
no	0.934167865	0.966523598	scaffold_4	18731186	95649136
no	3.591535335	1.895134648	scaffold_4	18865870	95783820
no	1.082792337	1.040573081	scaffold_4	18893174	95811124
divergent	24.20502345	4.919860104	scaffold_4	18969985	95887935
no	0.342406796	0.58515536	scaffold_4	19046183	95964133
no	2.704235649	1.644456034	scaffold_4	19059888	95977838
no	5.745276764	2.396930697	scaffold_4	19121076	96039026
no	1.654696814	1.286350191	scaffold_4	19337319	96255269
no	1.023942461	1.011900421	scaffold_4	19387305	96305255
divergent	73.85758311	8.594043467	scaffold_4	19391780	96309730
no	1.693556094	1.30136701	scaffold_4	19423101	96341051
no	5.745276764	2.396930697	scaffold_4	19423148	96341098
no	7.71332159	2.777286732	scaffold_4	19504453	96422403
no	2.362137948	1.536924835	scaffold_4	19569587	96487537
no	3.663135822	1.913932032	scaffold_4	19738821	96656771
no	3.716105959	1.927720405	scaffold_4	19835706	96753656
no	0.238224162	0.488082126	scaffold_4	19862406	96780356
no	0.582969812	0.763524598	scaffold_4	19963492	96881442
no	1.030564495	1.015167225	scaffold_4	20019800	96937750
no	1.793004993	1.339031364	scaffold_4	20046458	96964408
no	1.997339488	1.413272616	scaffold_4	20073686	96991636
no	3.008146413	1.73440088	scaffold_4	20081435	96999385
no	4.767243468	2.183401811	scaffold_4	20210866	97128816
no	4.447650979	2.108945466	scaffold_4	20214944	97132894
no	4.767664133	2.183498141	scaffold_4	20228367	97146317
no	4.767243468	2.183401811	scaffold_4	20241265	97159215
no	0.264489696	0.514285618	scaffold_4	20247259	97165209
no	8.280693487	2.877619413	scaffold_4	20247335	97165285
no	3.471516214	1.86320053	scaffold_4	20437944	97355894
no	10.05767007	3.17138299	scaffold_4	20461405	97379355
no	1.726419054	1.313932667	scaffold_4	20644742	97562692
no	2.469019138	1.57131128	scaffold_4	20748559	97666509
no	1.997339488	1.413272616	scaffold_4	20826041	97743991
no	1.806183689	1.343943335	scaffold_4	20850228	97768178
no	0.756435146	0.869732802	scaffold_4	20872019	97789969
no	2.880488882	1.697200307	scaffold_4	20962117	97880067
no	4.226990637	2.055964649	scaffold_4	21060594	97978544
no	3.818537689	1.954107901	scaffold_4	21086256	98004206
no	2.803215729	1.67428066	scaffold_4	21136037	98053987
no	2.803215729	1.67428066	scaffold_4	21137106	98055056
no	8.40141995	2.898520304	scaffold_4	21146496	98064446
no	2.01644749	1.420016722	scaffold_4	21196420	98114370
no	1.345737334	1.160059194	scaffold_4	21267128	98185078
no	0.616707876	0.785307504	scaffold_4	21270226	98188176
no	14.34010568	3.7868332	scaffold_4	21354445	98272395
no	4.253276441	2.062347313	scaffold_4	21390084	98308034
no	1.977708352	1.40631019	scaffold_4	21448047	98365997
divergent	46.8211632	6.842599155	scaffold_4	21462856	98380806
no	0.216889253	0.465713703	scaffold_4	21502520	98420470
no	0.868036558	0.931684796	scaffold_4	21527008	98444958
no	17.06064679	4.130453582	scaffold_4	21557839	98475789
divergent	59.6904993	7.725962678	scaffold_4	21561651	98479601
no	0.238224162	0.488082126	scaffold_4	21645172	98563122
no	1.529852218	1.236871949	scaffold_4	21657452	98575402
no	0.238224162	0.488082126	scaffold_4	21724736	98642686
no	10.68832718	3.269300718	scaffold_4	21746844	98664794
no	7.200834659	2.683437098	scaffold_4	21759958	98677908
no	0.264463412	0.514260063	scaffold_4	21783052	98701002
no	2.60721535	1.614687385	scaffold_4	21806143	98724093
no	0.288085439	0.536735912	scaffold_4	21925234	98843184
no	1.435280032	1.198031732	scaffold_4	21945470	98863420
no	7.837521447	2.799557366	scaffold_4	22142670	99060620
divergent	31.71258867	5.631393137	scaffold_4	22142834	99060784
no	1.297487612	1.139073137	scaffold_4	22217724	99135674
no	11.04973925	3.324114807	scaffold_4	22369032	99286982
no	0.238224162	0.488082126	scaffold_4	22427001	99344951
balancing	37.74523098	6.143714754	scaffold_4	22527319	99445269
no	0.868036558	0.931684796	scaffold_4	22544579	99462529
no	6.692590447	2.587004145	scaffold_4	22575280	99493230
no	0.7401874	0.860341444	scaffold_4	22597765	99515715
no	1.625805704	1.275070862	scaffold_4	22624393	99542343
no	0.616707876	0.785307504	scaffold_4	22711625	99629575
no	0.741750223	0.861249222	scaffold_4	22794190	99712140
no	9.082103419	3.013652836	scaffold_4	22849416	99767366
no	6.171941732	2.484339295	scaffold_4	22878747	99796697
no	14.18973135	3.766925981	scaffold_4	22905673	99823623
divergent	23.40753253	4.838133166	scaffold_4	23019357	99937307
no	0.204814464	0.45256432	scaffold_4	23022377	99940327
divergent	77.93492918	8.828076188	scaffold_4	23124493	100042443
no	1.438369339	1.199320365	scaffold_4	23132556	100050506
no	7.469817335	2.733096657	scaffold_4	23161527	100079477
no	7.42224489	2.724379726	scaffold_4	23216823	100134773
no	17.42971707	4.174891264	scaffold_4	23227251	100145201
no	0.868036558	0.931684796	scaffold_4	23227376	100145326
no	2.117126054	1.455034726	scaffold_4	23249319	100167269
no	4.780701949	2.186481637	scaffold_5	410724	100657011
no	16.73469693	4.090806391	scaffold_5	456453	100702740
divergent	43.76234656	6.615311524	scaffold_5	614149	100860436
no	1.544782972	1.242892985	scaffold_5	1537221	101783508
no	1.608316306	1.268194112	scaffold_5	1605252	101851539
no	14.23851907	3.773396225	scaffold_5	1605314	101851601
divergent	33.69271939	5.804542996	scaffold_5	1627895	101874182
divergent	233.3284787	15.27509341	scaffold_5	2800839	103047126
divergent	20.08217343	4.481313806	scaffold_5	2815579	103061866
no	0.204814464	0.45256432	scaffold_5	2946301	103192588
divergent	50.75918272	7.124547896	scaffold_5	3047522	103293809
divergent	65.33625896	8.083084743	scaffold_5	3054864	103301151
divergent	76.33359807	8.736910099	scaffold_5	3056919	103303206
no	0.884331738	0.940389142	scaffold_5	3224569	103470856
no	9.131839287	3.021893328	scaffold_5	3261392	103507679
no	1.738520207	1.318529562	scaffold_5	3330295	103576582
no	4.03306984	2.008250442	scaffold_5	3417142	103663429
no	2.549842477	1.596822619	scaffold_5	3615957	103862244
no	0.288085439	0.536735912	scaffold_5	3650140	103896427
divergent	100.2878657	10.01438294	scaffold_5	3963672	104209959
no	8.023554859	2.832588014	scaffold_5	4910076	105156363
no	4.277421865	2.068192898	scaffold_5	4910211	105156498
no	9.482842609	3.079422447	scaffold_5	4991857	105238144
balancing	40.80279533	6.387706578	scaffold_5	5154964	105401251
balancing	50.57981145	7.111948499	scaffold_5	5155047	105401334
no	0.7707049	0.877898001	scaffold_5	9455926	109702213
no	8.289197349	2.87909662	scaffold_5	9457113	109703400
no	0.09844122	0.313753438	scaffold_5	10021915	110268202
no	0.389805138	0.624343766	scaffold_5	10060260	110306547
balancing	23.5902531	4.856979833	scaffold_5	10162497	110408784
divergent	43.97416744	6.631302092	scaffold_5	10370766	110617053
no	8.232884546	2.869300358	scaffold_5	10527104	110773391
no	0.733758435	0.856597009	scaffold_5	10531066	110777353
no	7.513355497	2.741050072	scaffold_5	11434022	111680309
divergent	48.93325401	6.995230805	scaffold_5	11481565	111727852
no	8.500684792	2.915593386	scaffold_5	11509210	111755497
divergent	31.84263363	5.642927754	scaffold_5	11552446	111798733
divergent	39.34464504	6.272530991	scaffold_5	11929166	112175453
divergent	36.76381824	6.063317429	scaffold_5	12263787	112510074
no	3.909940688	1.977356996	scaffold_5	12272976	112519263
no	2.656605046	1.629909521	scaffold_5	12863117	113109404
divergent	36.76381824	6.063317429	scaffold_5	13249634	113495921
no	5.745276764	2.396930697	scaffold_5	13324013	113570300
no	8.921881888	2.986951939	scaffold_5	13406785	113653072
no	0.582969812	0.763524598	scaffold_5	13417924	113664211
no	15.65710042	3.956905409	scaffold_5	13420583	113666870
divergent	36.76381824	6.063317429	scaffold_5	13439758	113686045
no	8.064752269	2.839850748	scaffold_5	13478233	113724520
divergent	22.07947177	4.698879842	scaffold_5	13615724	113862011
no	2.252897941	1.50096567	scaffold_5	13653451	113899738
no	1.295436398	1.138172394	scaffold_5	13761207	114007494
divergent	59.6904993	7.725962678	scaffold_5	13785960	114032247
no	12.59196	3.548515182	scaffold_5	13804539	114050826
divergent	36.76381824	6.063317429	scaffold_5	13827408	114073695
no	3.101591984	1.761133721	scaffold_5	13885736	114132023
no	7.771372623	2.787718175	scaffold_5	14316437	114562724
balancing	27.29928344	5.22487162	scaffold_5	14338756	114585043
divergent	50.28468254	7.091169335	scaffold_5	14370423	114616710
no	4.837029344	2.199324747	scaffold_5	14462975	114709262
balancing	24.82951598	4.982922433	scaffold_5	14543876	114790163
divergent	21.30775201	4.616032064	scaffold_5	14576885	114823172
no	0.264463412	0.514260063	scaffold_5	14921341	115167628
no	5.745276764	2.396930697	scaffold_5	14984541	115230828
no	0.483228438	0.695146343	scaffold_5	15021506	115267793
divergent	194.7203303	13.95422267	scaffold_5	15086912	115333199
no	4.302853989	2.074332179	scaffold_5	15094104	115340391
divergent	166.659401	12.90966309	scaffold_5	15099214	115345501
divergent	357.1752383	18.89908036	scaffold_5	15133445	115379732
no	13.34928923	3.653667914	scaffold_5	15447143	115693430
divergent	185.0693965	13.60402133	scaffold_5	15494954	115741241
no	9.887005985	3.144360982	scaffold_5	15574884	115821171
no	5.745276764	2.396930697	scaffold_5	15616412	115862699
divergent	45.0663289	6.713145977	scaffold_5	15638972	115885259
no	3.130397205	1.769292854	scaffold_5	15695445	115941732
no	2.252897941	1.50096567	scaffold_5	15884154	116130441
divergent	37.50248072	6.123926903	scaffold_5	15929408	116175695
no	3.101591984	1.761133721	scaffold_5	15947751	116194038
no	0.468686386	0.684606738	scaffold_5	15951417	116197704
no	10.49245626	3.239206115	scaffold_5	15951505	116197792
no	1.706088604	1.306173267	scaffold_5	15968581	116214868
no	1.781735855	1.334816787	scaffold_5	16151934	116398221
no	8.915470632	2.985878536	scaffold_5	16198541	116444828
divergent	300.6101407	17.33811237	scaffold_5	16328521	116574808
divergent	134.6612157	11.60436192	scaffold_5	16353132	116599419
no	3.930979907	1.982669894	scaffold_5	16436271	116682558
no	3.747777844	1.93591783	scaffold_5	16452927	116699214
no	0.342406796	0.58515536	scaffold_5	16561533	116807820
no	7.150510943	2.674043931	scaffold_5	16581848	116828135
no	2.252897941	1.50096567	scaffold_5	16584946	116831233
no	4.253276441	2.062347313	scaffold_5	16647511	116893798
divergent	32.33627311	5.686499196	scaffold_5	16734430	116980717
no	0.359204584	0.599336787	scaffold_5	16833405	117079692
no	0.468686386	0.684606738	scaffold_5	16839484	117085771
no	6.173647701	2.484682616	scaffold_5	16881743	117128030
no	0.238224162	0.488082126	scaffold_5	16920772	117167059
no	8.391371557	2.896786419	scaffold_5	16926730	117173017
divergent	119.6217922	10.93717478	scaffold_5	17059282	117305569
no	0.204814464	0.45256432	scaffold_5	17135670	117381957
no	2.733001447	1.653179194	scaffold_5	17213602	117459889
no	5.824692022	2.413439873	scaffold_5	17223796	117470083
divergent	29.91862061	5.469791642	scaffold_5	17254110	117500397
no	17.16695689	4.143302655	scaffold_5	17283738	117530025
no	2.133883076	1.460781666	scaffold_5	17288437	117534724
no	1.555060848	1.247020789	scaffold_5	17301686	117547973
balancing	23.81998096	4.880571786	scaffold_5	17340320	117586607
no	0.468686386	0.684606738	scaffold_5	17340416	117586703
no	11.54802147	3.398237995	scaffold_5	17347864	117594151
no	0.359204584	0.599336787	scaffold_5	17387726	117634013
divergent	114.2533176	10.68893435	scaffold_5	17448742	117695029
no	16.7644418	4.094440352	scaffold_5	17496368	117742655
balancing	27.36499014	5.231155718	scaffold_5	17508969	117755256
no	3.088952627	1.757541643	scaffold_5	17563527	117809814
balancing	36.19712202	6.01640441	scaffold_5	17688225	117934512
no	0.647400401	0.804611957	scaffold_5	17771057	118017344
no	0.53386873	0.730663213	scaffold_5	17833888	118080175
no	0.59141941	0.769037977	scaffold_5	17853622	118099909
no	3.117313108	1.765591433	scaffold_5	17911872	118158159
no	8.021999919	2.832313528	scaffold_5	18009546	118255833
no	3.874072053	1.968266256	scaffold_5	18175151	118421438
divergent	176.9648932	13.30281524	scaffold_5	18189283	118435570
no	14.60617023	3.821801962	scaffold_5	18279068	118525355
divergent	116.6174682	10.79895681	scaffold_5	18315151	118561438
no	0.468686386	0.684606738	scaffold_5	18349991	118596278
no	8.357936581	2.891009613	scaffold_5	18376771	118623058
no	4.767243468	2.183401811	scaffold_5	18380794	118627081
no	0.216889253	0.465713703	scaffold_5	18380858	118627145
no	2.087083822	1.444674296	scaffold_5	18478473	118724760
no	6.938351481	2.634075071	scaffold_5	18490669	118736956
no	3.098936542	1.760379658	scaffold_5	18548927	118795214
no	4.182689462	2.045162454	scaffold_5	18549002	118795289
no	0.468686386	0.684606738	scaffold_5	18694697	118940984
no	2.487969322	1.577329808	scaffold_5	18723014	118969301
no	1.997339488	1.413272616	scaffold_5	18738320	118984607
no	3.670267606	1.915794249	scaffold_5	18879978	119126265
no	0.577051928	0.759639341	scaffold_5	18911746	119158033
no	2.894273632	1.701256486	scaffold_5	18912787	119159074
no	3.930979907	1.982669894	scaffold_5	18921785	119168072
divergent	136.2180949	11.67125079	scaffold_5	18934864	119181151
divergent	33.0934022	5.75268652	scaffold_5	18938015	119184302
no	9.374112665	3.061717274	scaffold_5	18944851	119191138
no	3.573184482	1.890286878	scaffold_5	18974075	119220362
no	0.616707876	0.785307504	scaffold_5	18980459	119226746
no	11.3310663	3.366164925	scaffold_5	19009368	119255655
no	2.801549529	1.673782999	scaffold_5	19099400	119345687
no	0.756435146	0.869732802	scaffold_5	19246098	119492385
balancing	36.2979067	6.024774411	scaffold_5	19304443	119550730
no	0.342406796	0.58515536	scaffold_5	19343464	119589751
no	2.782686879	1.668138747	scaffold_5	19373950	119620237
no	7.457155237	2.730779236	scaffold_5	19538180	119784467
no	0.216889253	0.465713703	scaffold_5	19658207	119904494
no	0.238224162	0.488082126	scaffold_5	19706565	119952852
no	0.661251157	0.81317351	scaffold_5	19781721	120028008
no	7.805127398	2.793765809	scaffold_5	19790299	120036586
no	0.238224162	0.488082126	scaffold_5	20030160	120276447
no	0.756435146	0.869732802	scaffold_5	20088088	120334375
no	4.137905262	2.034184176	scaffold_5	20096227	120342514
no	4.137905262	2.034184176	scaffold_5	20096338	120342625
divergent	383.1701292	19.57473191	scaffold_5	20120950	120367237
no	3.868873632	1.966945254	scaffold_5	20136302	120382589
no	0.09844122	0.313753438	scaffold_5	20182123	120428410
no	0.868036558	0.931684796	scaffold_5	20269389	120515676
no	5.545445277	2.354876913	scaffold_5	20325177	120571464
divergent	57.0705037	7.554502214	scaffold_5	20330173	120576460
no	0.09844122	0.313753438	scaffold_5	20332538	120578825
no	0.216889253	0.465713703	scaffold_5	20796661	121042948
no	1.95886693	1.399595274	scaffold_5	20849947	121096234
divergent	95.54183363	9.774550303	scaffold_5	20935820	121182107
no	3.101591984	1.761133721	scaffold_5	20941442	121187729
no	1.064316515	1.031657169	scaffold_5	20953332	121199619
no	2.593636772	1.610477188	scaffold_5	20956179	121202466
no	7.367951903	2.714397153	scaffold_5	21034771	121281058
balancing	49.43763404	7.031190087	scaffold_5	21061266	121307553
divergent	124.1445784	11.1420186	scaffold_5	21131220	121377507
no	12.08828999	3.476821823	scaffold_5	21156157	121402444
balancing	29.37972017	5.42030628	scaffold_5	21177731	121424018
no	3.034123725	1.741873625	scaffold_5	21214994	121461281
no	4.362028427	2.088546966	scaffold_6	2067	121470300
no	15.592587	3.948744991	scaffold_6	29893	121498126
no	9.392083517	3.064650635	scaffold_6	55277	121523510
divergent	91.34500585	9.557458127	scaffold_6	55312	121523545
no	0.718252185	0.847497602	scaffold_6	163754	121631987
no	1.555060848	1.247020789	scaffold_6	177228	121645461
no	0.722677545	0.850104432	scaffold_6	260674	121728907
no	0.468686386	0.684606738	scaffold_6	316079	121784312
no	3.290661051	1.81401793	scaffold_6	334257	121802490
no	0.09844122	0.313753438	scaffold_6	529056	121997289
no	6.636209404	2.576084122	scaffold_6	569560	122037793
no	1.32018749	1.148994121	scaffold_6	592438	122060671
no	4.803209361	2.191622541	scaffold_6	663008	122131241
no	5.620746139	2.370811283	scaffold_6	730741	122198974
no	4.80201014	2.191348932	scaffold_6	749648	122217881
no	10.61844015	3.258594812	scaffold_6	775267	122243500
no	1.003375721	1.001686438	scaffold_6	842722	122310955
no	3.104511276	1.761962337	scaffold_6	936110	122404343
no	2.621649085	1.61915073	scaffold_6	955248	122423481
no	13.57429242	3.684330662	scaffold_6	1041664	122509897
no	5.289902767	2.299978862	scaffold_6	1065242	122533475
no	3.930979907	1.982669894	scaffold_6	1095481	122563714
no	1.32042713	1.149098399	scaffold_6	1162607	122630840
no	17.02381699	4.125992849	scaffold_6	1265936	122734169
no	0.75128799	0.866768706	scaffold_6	1287430	122755663
no	0.741750223	0.861249222	scaffold_6	1364104	122832337
balancing	33.35851436	5.775683021	scaffold_6	1376280	122844513
no	4.854105302	2.203203418	scaffold_6	1536765	123004998
no	3.821268958	1.954806629	scaffold_6	1612906	123081139
no	11.09105387	3.330323388	scaffold_6	1642157	123110390
divergent	21.56298006	4.643595596	scaffold_6	2039691	123507924
no	0.238224162	0.488082126	scaffold_6	2042419	123510652
no	0.09844122	0.313753438	scaffold_6	2073132	123541365
no	1.997339488	1.413272616	scaffold_6	2104626	123572859
no	3.677031354	1.917558696	scaffold_6	2120721	123588954
no	5.078665545	2.25358948	scaffold_6	2151096	123619329
no	2.528435661	1.59010555	scaffold_6	2277084	123745317
no	2.487179819	1.577079522	scaffold_6	2313610	123781843
no	0.342406796	0.58515536	scaffold_6	2322589	123790822
no	0.342406796	0.58515536	scaffold_6	2391552	123859785
no	0.264463412	0.514260063	scaffold_6	2476739	123944972
no	0.039622383	0.199053718	scaffold_6	2493944	123962177
no	0.468686386	0.684606738	scaffold_6	2504693	123972926
no	0.204814464	0.45256432	scaffold_6	2504786	123973019
no	14.98270896	3.870750439	scaffold_6	2724446	124192679
no	2.958253179	1.719957319	scaffold_6	2740432	124208665
no	1.925094103	1.387477605	scaffold_6	2813807	124282040
no	1.967405745	1.402642415	scaffold_6	2854667	124322900
divergent	125.9306234	11.22188145	scaffold_6	3015193	124483426
balancing	33.25073077	5.766344663	scaffold_6	3135817	124604050
no	4.310045569	2.076064924	scaffold_6	3218374	124686607
no	0.342406796	0.58515536	scaffold_6	3289241	124757474
no	0.694214933	0.833195615	scaffold_6	3338442	124806675
no	15.1686475	3.894694789	scaffold_6	3588311	125056544
no	1.876659731	1.369912308	scaffold_6	3604413	125072646
no	11.76257521	3.429661093	scaffold_6	3638664	125106897
no	0.674919149	0.821534631	scaffold_6	3651915	125120148
divergent	30.30124112	5.504656313	scaffold_6	3719077	125187310
no	0.612654189	0.782722294	scaffold_6	3811179	125279412
no	0.264489696	0.514285618	scaffold_6	3835472	125303705
no	8.027678276	2.833315774	scaffold_6	3880004	125348237
no	3.056613547	1.748317347	scaffold_6	3895102	125363335
no	2.712742283	1.647040462	scaffold_6	3926094	125394327
no	4.095544571	2.023745184	scaffold_6	3965010	125433243
no	19.35425924	4.399347593	scaffold_6	3976898	125445131
divergent	27.23998515	5.219193918	scaffold_6	4008456	125476689
no	0.264489696	0.514285618	scaffold_6	4008503	125476736
no	5.491930913	2.343486913	scaffold_6	4243725	125711958
no	15.32725169	3.915003409	scaffold_6	4270263	125738496
no	6.279362553	2.505865629	scaffold_6	4320760	125788993
divergent	59.6904993	7.725962678	scaffold_6	4331625	125799858
no	2.549842477	1.596822619	scaffold_6	4347592	125815825
no	8.724764513	2.953771236	scaffold_6	4434268	125902501
no	0.741750223	0.861249222	scaffold_6	4453667	125921900
no	3.930979907	1.982669894	scaffold_6	4474353	125942586
no	8.025635601	2.832955277	scaffold_6	4500750	125968983
no	2.489717194	1.577883771	scaffold_6	4519531	125987764
divergent	43.29099451	6.579589236	scaffold_6	4663563	126131796
balancing	31.58030877	5.619636	scaffold_6	4723217	126191450
no	4.182689462	2.045162454	scaffold_6	4833252	126301485
no	0.741750223	0.861249222	scaffold_6	4884904	126353137
no	2.786211133	1.669194756	scaffold_6	4927426	126395659
no	4.774744241	2.185118816	scaffold_6	5005924	126474157
no	18.97851496	4.356433743	scaffold_6	5009307	126477540
no	4.182689462	2.045162454	scaffold_6	5126496	126594729
no	9.80620015	3.131485295	scaffold_6	5210088	126678321
no	2.894273632	1.701256486	scaffold_6	5263600	126731833
no	8.025635601	2.832955277	scaffold_6	5361019	126829252
divergent	84.473853	9.190965836	scaffold_6	5469132	126937365
no	3.875711154	1.968682593	scaffold_6	5559777	127028010
no	12.58454047	3.547469587	scaffold_6	5605649	127073882
no	5.444723099	2.333393044	scaffold_6	5613827	127082060
no	15.32725169	3.915003409	scaffold_6	5641950	127110183
no	13.07415025	3.615819444	scaffold_6	5650434	127118667
no	6.173647701	2.484682616	scaffold_6	5662905	127131138
no	0.359204584	0.599336787	scaffold_6	5682296	127150529
no	5.936715426	2.43653759	scaffold_6	5689720	127157953
no	3.712751187	1.926850069	scaffold_6	5699923	127168156
no	5.745276764	2.396930697	scaffold_6	5717316	127185549
no	6.359558256	2.52181646	scaffold_6	5766532	127234765
no	8.518088409	2.918576435	scaffold_6	5773633	127241866
balancing	33.27043128	5.768052642	scaffold_6	5883998	127352231
balancing	33.27043128	5.768052642	scaffold_6	5884093	127352326
no	0.868036558	0.931684796	scaffold_6	5893925	127362158
divergent	37.84482428	6.151814714	scaffold_6	5920290	127388523
divergent	87.74919047	9.367453788	scaffold_6	5950760	127418993
no	15.26473918	3.907011541	scaffold_6	6001973	127470206
no	8.147234274	2.854336048	scaffold_6	6207144	127675377
no	4.466946015	2.113515085	scaffold_6	6207236	127675469
no	2.549842477	1.596822619	scaffold_6	6212877	127681110
divergent	24.91117408	4.991109504	scaffold_6	6333310	127801543
no	6.390482035	2.527940275	scaffold_6	6333438	127801671
no	12.52296737	3.538780492	scaffold_6	6339686	127807919
balancing	27.52756097	5.246671418	scaffold_6	6376935	127845168
no	0.7707049	0.877898001	scaffold_6	6403997	127872230
balancing	39.01857249	6.246484811	scaffold_6	6408905	127877138
no	6.459259965	2.54150742	scaffold_6	6614577	128082810
no	4.226990637	2.055964649	scaffold_6	6621603	128089836
no	15.32725169	3.915003409	scaffold_6	6642649	128110882
no	2.093718972	1.446968891	scaffold_6	6651043	128119276
no	16.9286767	4.114447315	scaffold_6	6911690	128379923
no	0.204814464	0.45256432	scaffold_6	7104592	128572825
no	11.61511685	3.408095781	scaffold_6	7191288	128659521
no	2.472051921	1.572276032	scaffold_6	7196543	128664776
no	4.767243468	2.183401811	scaffold_6	7211580	128679813
no	5.504880501	2.346248175	scaffold_6	7221375	128689608
no	0.09844122	0.313753438	scaffold_6	7249980	128718213
no	2.012308104	1.41855846	scaffold_6	7384395	128852628
no	6.929698242	2.632432001	scaffold_6	7542251	129010484
no	4.217917451	2.053756911	scaffold_6	7555475	129023708
no	5.033029246	2.243441385	scaffold_6	7609462	129077695
no	12.14247385	3.484605264	scaffold_6	7649432	129117665
no	4.657275491	2.15807217	scaffold_6	7740842	129209075
no	7.354508208	2.711919654	scaffold_6	7906303	129374536
no	5.727743058	2.393270369	scaffold_6	8070771	129539004
no	1.555060848	1.247020789	scaffold_6	8110449	129578682
no	1.555060848	1.247020789	scaffold_6	8138047	129606280
no	3.614498615	1.901183478	scaffold_6	8158930	129627163
balancing	22.69675598	4.764111247	scaffold_6	8182200	129650433
no	17.19031499	4.146120475	scaffold_6	8224078	129692311
no	12.19984361	3.492827451	scaffold_6	8228044	129696277
no	13.55623333	3.681879048	scaffold_6	8239770	129708003
no	7.382948504	2.717158167	scaffold_6	8244607	129712840
no	4.239572204	2.059022147	scaffold_6	8292588	129760821
no	9.370974344	3.061204721	scaffold_6	8297657	129765890
no	15.21246431	3.900315924	scaffold_6	8297747	129765980
no	9.803549368	3.131062019	scaffold_6	8307223	129775456
no	1.345737334	1.160059194	scaffold_6	8339850	129808083
no	13.41895666	3.663189411	scaffold_6	8346837	129815070
no	0.612654189	0.782722294	scaffold_6	8412896	129881129
no	4.30615601	2.07512795	scaffold_6	8425961	129894194
no	2.666861498	1.633052815	scaffold_6	8601912	130070145
no	2.238096485	1.4960269	scaffold_6	8637709	130105942
no	6.157050447	2.481340454	scaffold_6	8728956	130197189
no	2.980193585	1.72632372	scaffold_6	8729097	130197330
no	0.733758435	0.856597009	scaffold_6	8781502	130249735
no	0.733758435	0.856597009	scaffold_6	8888314	130356547
no	0.483228438	0.695146343	scaffold_6	9013786	130482019
no	6.750691493	2.598209286	scaffold_6	9021103	130489336
no	9.879228542	3.14312401	scaffold_6	9021514	130489747
no	2.407500907	1.551612357	scaffold_6	9033298	130501531
balancing	22.88953008	4.784300376	scaffold_6	9037384	130505617
balancing	22.88953008	4.784300376	scaffold_6	9037462	130505695
no	1.345737334	1.160059194	scaffold_6	9124622	130592855
no	5.184960908	2.277050924	scaffold_6	9156441	130624674
divergent	23.99013307	4.897972343	scaffold_6	9217485	130685718
divergent	32.97393543	5.742293568	scaffold_6	9432668	130900901
no	2.803215729	1.67428066	scaffold_6	9485757	130953990
no	2.049288333	1.43153356	scaffold_6	9782843	131251076
no	0.468686386	0.684606738	scaffold_6	9853548	131321781
no	4.767243468	2.183401811	scaffold_6	9864347	131332580
no	2.750324928	1.658410362	scaffold_6	9869709	131337942
no	0.967233181	0.983480138	scaffold_6	9889437	131357670
no	11.76257521	3.429661093	scaffold_6	10068405	131536638
no	0.288085439	0.536735912	scaffold_6	10072268	131540501
no	2.487015633	1.577027467	scaffold_6	10087015	131555248
no	0.238224162	0.488082126	scaffold_6	10482708	131950941
no	1.674590172	1.294059571	scaffold_6	10496231	131964464
divergent	29.4835758	5.429878065	scaffold_6	10593775	132062008
no	5.673659637	2.381944508	scaffold_6	10593836	132062069
no	1.555060848	1.247020789	scaffold_6	10627421	132095654
no	0.264463412	0.514260063	scaffold_6	10647948	132116181
no	6.388321025	2.527512814	scaffold_6	10681902	132150135
no	16.58758893	4.072786384	scaffold_6	10809042	132277275
no	0.204814464	0.45256432	scaffold_6	10840459	132308692
no	2.137216445	1.461922175	scaffold_6	10843650	132311883
no	1.220974166	1.104976998	scaffold_6	10856321	132324554
divergent	26.11888841	5.110664185	scaffold_6	10880385	132348618
no	2.042793901	1.429263412	scaffold_6	11109025	132577258
divergent	39.91209576	6.317602058	scaffold_6	11158331	132626564
no	0.746360601	0.86392164	scaffold_6	11448235	132916468
no	1.717486574	1.31052912	scaffold_6	11506528	132974761
no	2.635013229	1.623272383	scaffold_6	11592984	133061217
no	10.98780887	3.314786399	scaffold_6	12015342	133483575
no	5.745276764	2.396930697	scaffold_6	13340254	134808487
no	4.767243468	2.183401811	scaffold_6	13348563	134816796
balancing	76.45693056	8.74396538	scaffold_6	17380238	138848471
balancing	76.87443273	8.767806609	scaffold_6	17380361	138848594
no	2.133883076	1.460781666	scaffold_6	17759488	139227721
no	4.007705257	2.001925387	scaffold_6	18071887	139540120
no	2.453637934	1.566409248	scaffold_6	18684474	140152707
no	4.877729437	2.208558226	scaffold_6	18925589	140393822
no	0.990676184	0.995327174	scaffold_6	19949781	141418014
no	0.500555848	0.707499716	scaffold_6	20031103	141499336
no	6.808406025	2.609292246	scaffold_6	20109190	141577423
divergent	57.71712688	7.597178877	scaffold_6	20548101	142016334
no	3.034123725	1.741873625	scaffold_6	20870265	142338498
no	0.961197923	0.980407019	scaffold_6	21275715	142743948
divergent	27.80277022	5.272833225	scaffold_6	21551900	143020133
no	1.62574927	1.275048733	scaffold_6	21551967	143020200
no	6.428241985	2.535397796	scaffold_6	22083472	143551705
no	9.570868886	3.093682092	scaffold_6	22338945	143807178
balancing	23.16461716	4.812963449	scaffold_6	22534002	144002235
no	0.288085439	0.536735912	scaffold_6	22593166	144061399
no	2.407500907	1.551612357	scaffold_6	22823484	144291717
no	0.582969812	0.763524598	scaffold_6	22843836	144312069
no	6.576558079	2.56448008	scaffold_6	22931913	144400146
no	2.293057387	1.514284447	scaffold_6	23294335	144762568
no	5.745276764	2.396930697	scaffold_6	23586753	145054986
no	0.741750223	0.861249222	scaffold_6	23694672	145162905
divergent	19.6847701	4.436752202	scaffold_6	23759865	145228098
no	1.825403095	1.351074793	scaffold_6	23844858	145313091
divergent	30.78983217	5.548858637	scaffold_6	23978478	145446711
no	0.09844122	0.313753438	scaffold_6	24104187	145572420
no	4.767243468	2.183401811	scaffold_6	24416696	145884929
no	6.313384319	2.512644885	scaffold_6	24505472	145973705
no	2.948845423	1.71722026	scaffold_6	24638086	146106319
no	0.288085439	0.536735912	scaffold_6	24657368	146125601
no	0.264463412	0.514260063	scaffold_6	24707763	146175996
no	4.201235794	2.049691634	scaffold_6	24714420	146182653
no	0.216889253	0.465713703	scaffold_6	24735873	146204106
no	4.767243468	2.183401811	scaffold_6	24743229	146211462
no	4.984486008	2.232596248	scaffold_6	24763438	146231671
no	8.634845518	2.938510765	scaffold_6	24789071	146257304
no	3.820684266	1.954657071	scaffold_6	24823767	146292000
no	7.23362385	2.68953971	scaffold_6	24978790	146447023
no	1.555060848	1.247020789	scaffold_6	25026081	146494314
no	0.204814464	0.45256432	scaffold_6	25043417	146511650
no	3.307300461	1.818598488	scaffold_6	25052414	146520647
no	4.285134485	2.070056638	scaffold_6	25071409	146539642
no	4.108010152	2.026822674	scaffold_6	25093465	146561698
no	0.988575161	0.994271171	scaffold_7	5525	146587346
no	1.703378907	1.30513559	scaffold_7	128414	146710235
no	0.59141941	0.769037977	scaffold_7	159859	146741680
no	4.85399047	2.203177358	scaffold_7	180383	146762204
no	13.23971953	3.63864254	scaffold_7	237211	146819032
divergent	59.6904993	7.725962678	scaffold_7	272594	146854415
divergent	25.1985333	5.01981407	scaffold_7	297434	146879255
no	2.52715313	1.589702214	scaffold_7	381153	146962974
no	2.847509044	1.687456383	scaffold_7	438871	147020692
no	4.466946015	2.113515085	scaffold_7	460148	147041969
no	6.718134888	2.591936513	scaffold_7	483707	147065528
no	0.75128799	0.866768706	scaffold_7	530710	147112531
no	4.300998432	2.073884865	scaffold_7	543603	147125424
no	17.7771628	4.216297286	scaffold_7	558664	147140485
no	0.884247595	0.940344402	scaffold_7	560260	147142081
no	1.618641211	1.272258312	scaffold_7	572575	147154396
no	5.745276764	2.396930697	scaffold_7	707314	147289135
no	0.204814464	0.45256432	scaffold_7	1012887	147594708
no	0.204814464	0.45256432	scaffold_7	1056881	147638702
no	0.66655202	0.816426372	scaffold_7	1057034	147638855
divergent	59.6904993	7.725962678	scaffold_7	1180442	147762263
divergent	70.5090733	8.396968101	scaffold_7	1267738	147849559
no	1.189500128	1.090642071	scaffold_7	1483990	148065811
no	2.17841769	1.475946371	scaffold_7	1484154	148065975
no	4.020478349	2.005113051	scaffold_7	1501178	148082999
no	7.804162948	2.793593197	scaffold_7	1501294	148083115
divergent	76.9627394	8.772841011	scaffold_7	1611240	148193061
divergent	110.7674824	10.52461317	scaffold_7	1635779	148217600
no	2.254742286	1.50157993	scaffold_7	1757425	148339246
no	1.220974166	1.104976998	scaffold_7	1771459	148353280
no	2.803215729	1.67428066	scaffold_7	1795724	148377545
no	6.953471809	2.636943649	scaffold_7	1802252	148384073
no	0.907247829	0.95249558	scaffold_7	1832298	148414119
no	9.121203014	3.020132946	scaffold_7	1837097	148418918
no	1.080659841	1.039547902	scaffold_7	1842701	148424522
no	2.549842477	1.596822619	scaffold_7	1909821	148491642
no	12.50724621	3.536558526	scaffold_7	2075895	148657716
divergent	21.02966673	4.585811459	scaffold_7	2076049	148657870
no	6.091170033	2.468029585	scaffold_7	2177605	148759426
no	1.674341745	1.293963579	scaffold_7	2261368	148843189
balancing	19.61832631	4.429257987	scaffold_7	2262718	148844539
no	3.598147696	1.896878408	scaffold_7	2309817	148891638
no	1.068869059	1.033861238	scaffold_7	2350375	148932196
balancing	20.22267483	4.496962846	scaffold_7	2410299	148992120
no	4.079848993	2.019863607	scaffold_7	2482794	149064615
no	7.079738136	2.660777731	scaffold_7	2497059	149078880
no	2.366555747	1.538361384	scaffold_7	2545555	149127376
no	0.7707049	0.877898001	scaffold_7	2549047	149130868
no	3.979244716	1.994804431	scaffold_7	2861470	149443291
no	7.010301642	2.647697423	scaffold_7	2907032	149488853
no	2.894273632	1.701256486	scaffold_7	2934727	149516548
no	0.114236437	0.337988813	scaffold_7	3039327	149621148
no	12.88350005	3.589359282	scaffold_7	3111297	149693118
no	19.08961933	4.369166892	scaffold_7	3145466	149727287
no	0.7401874	0.860341444	scaffold_7	3192075	149773896
no	5.91354471	2.431778096	scaffold_7	3221699	149803520
no	0.216889253	0.465713703	scaffold_7	3237141	149818962
no	0.632126479	0.795063821	scaffold_7	3311210	149893031
no	11.9735276	3.460278543	scaffold_7	3311903	149893724
no	4.790342942	2.188685209	scaffold_7	3489891	150071712
no	13.03752213	3.610750909	scaffold_7	3497987	150079808
no	4.733515642	2.175664414	scaffold_7	3514256	150096077
no	5.03290448	2.243413578	scaffold_7	3514407	150096228
no	4.55678167	2.134661957	scaffold_7	3518959	150100780
no	0.547967858	0.740248511	scaffold_7	3560789	150142610
no	0.705714281	0.840068022	scaffold_7	3588488	150170309
no	0.359204584	0.599336787	scaffold_7	3592174	150173995
no	1.666618375	1.290975745	scaffold_7	3652354	150234175
no	0.741750223	0.861249222	scaffold_7	3681969	150263790
no	1.596049449	1.263348507	scaffold_7	3731083	150312904
no	0.238224162	0.488082126	scaffold_7	3999429	150581250
no	0.238224162	0.488082126	scaffold_7	4025800	150607621
no	0.741750223	0.861249222	scaffold_7	4151117	150732938
no	1.244561993	1.115599387	scaffold_7	4151190	150733011
no	4.253276441	2.062347313	scaffold_7	4168859	150750680
no	2.869069303	1.693832726	scaffold_7	4258712	150840533
balancing	28.64060362	5.35169166	scaffold_7	4276532	150858353
no	6.167680772	2.483481583	scaffold_7	4284846	150866667
no	1.876894283	1.369997914	scaffold_7	4301229	150883050
no	0.09844122	0.313753438	scaffold_7	4303844	150885665
no	6.942539698	2.634869959	scaffold_7	4324733	150906554
no	1.423752747	1.193211107	scaffold_7	4337492	150919313
no	5.126983444	2.264284312	scaffold_7	4390491	150972312
no	4.201235794	2.049691634	scaffold_7	4413760	150995581
no	1.690297404	1.300114381	scaffold_7	4418967	151000788
no	3.80016207	1.949400438	scaffold_7	4441343	151023164
divergent	46.90989018	6.849079513	scaffold_7	4459300	151041121
no	0.878057288	0.937047111	scaffold_7	4488188	151070009
no	9.588366987	3.096508839	scaffold_7	4495526	151077347
no	4.973539434	2.230143366	scaffold_7	4536600	151118421
no	0.288085439	0.536735912	scaffold_7	4776712	151358533
no	19.2246818	4.384595967	scaffold_7	4862542	151444363
balancing	31.16553793	5.582610315	scaffold_7	4956935	151538756
no	2.723789141	1.650390602	scaffold_7	5056351	151638172
no	2.569746224	1.603042802	scaffold_7	5097430	151679251
no	13.80903922	3.716051563	scaffold_7	5123450	151705271
no	2.252897941	1.50096567	scaffold_7	5123571	151705392
divergent	41.96716908	6.478207243	scaffold_7	5171224	151753045
no	2.733001447	1.653179194	scaffold_7	5327495	151909316
no	3.26551495	1.807073587	scaffold_7	5493601	152075422
no	9.647436361	3.106032254	scaffold_7	5663944	152245765
no	0.09844122	0.313753438	scaffold_7	5673559	152255380
no	13.37754871	3.657533146	scaffold_7	5766685	152348506
no	9.384486394	3.063410908	scaffold_7	5932923	152514744
no	5.745276764	2.396930697	scaffold_7	6071703	152653524
no	5.617840694	2.37019845	scaffold_7	6081075	152662896
balancing	22.68994437	4.763396306	scaffold_7	6087161	152668982
no	3.596695932	1.896495698	scaffold_7	6199011	152780832
no	2.93707586	1.713789911	scaffold_7	6211482	152793303
no	5.745276764	2.396930697	scaffold_7	6331687	152913508
no	9.232784823	3.038549789	scaffold_7	6347697	152929518
no	2.989822712	1.729110382	scaffold_7	6436916	153018737
no	2.314999282	1.521512169	scaffold_7	6440130	153021951
no	7.081557067	2.661119514	scaffold_7	6512704	153094525
divergent	52.18731149	7.224078591	scaffold_7	6613278	153195099
balancing	21.82533314	4.671759106	scaffold_7	6634185	153216006
no	4.921839669	2.218521956	scaffold_7	6642705	153224526
no	0.216889253	0.465713703	scaffold_7	6711711	153293532
no	0.342406796	0.58515536	scaffold_7	6880540	153462361
no	4.443031296	2.107849923	scaffold_7	6892477	153474298
no	17.24760324	4.153023385	scaffold_7	7029487	153611308
divergent	36.87094196	6.072144758	scaffold_7	7090099	153671920
no	0.264463412	0.514260063	scaffold_7	7096406	153678227
divergent	74.01188668	8.603016139	scaffold_7	7096466	153678287
no	0.204814464	0.45256432	scaffold_7	7140566	153722387
no	3.560522481	1.886934678	scaffold_7	7241550	153823371
no	1.997339488	1.413272616	scaffold_7	7356428	153938249
no	0.591718762	0.76923258	scaffold_7	7529354	154111175
no	6.424737931	2.534706676	scaffold_7	7542956	154124777
balancing	20.9313009	4.575073869	scaffold_7	7593743	154175564
no	0.238224162	0.488082126	scaffold_7	7604750	154186571
no	4.874532171	2.207834272	scaffold_7	7666042	154247863
no	4.231819882	2.057138761	scaffold_7	7694180	154276001
no	0.359204584	0.599336787	scaffold_7	7705637	154287458
no	3.501889775	1.871333689	scaffold_7	7715656	154297477
divergent	76.43283853	8.742587633	scaffold_7	7721508	154303329
no	3.492242057	1.868754146	scaffold_7	7725549	154307370
no	0.09844122	0.313753438	scaffold_7	7744655	154326476
no	9.657426088	3.107639955	scaffold_7	7826228	154408049
divergent	34.71249411	5.891730994	scaffold_7	7828443	154410264
no	2.549842477	1.596822619	scaffold_7	7880769	154462590
no	3.380007094	1.83847956	scaffold_7	7951560	154533381
no	7.245410074	2.691729941	scaffold_7	7974183	154556004
no	4.021263812	2.005308907	scaffold_7	8110363	154692184
no	2.283566942	1.511147558	scaffold_7	8354527	154936348
no	4.767243468	2.183401811	scaffold_7	8377241	154959062
divergent	159.3602064	12.62379524	scaffold_7	8589444	155171265
no	3.524000283	1.87723208	scaffold_7	8809480	155391301
no	0.288085439	0.536735912	scaffold_7	8847955	155429776
divergent	38.51452996	6.20600757	scaffold_7	9115549	155697370
divergent	25.98223342	5.097277059	scaffold_7	9115610	155697431
no	1.424504083	1.193525904	scaffold_7	9219836	155801657
no	3.818537689	1.954107901	scaffold_7	9279607	155861428
no	11.85501251	3.443110876	scaffold_7	9430117	156011938
no	0.582969812	0.763524598	scaffold_7	9496089	156077910
no	9.099747096	3.016578707	scaffold_7	9527758	156109579
balancing	37.7262793	6.142172197	scaffold_7	9535463	156117284
no	5.049671379	2.247147387	scaffold_7	9541402	156123223
no	0.09844122	0.313753438	scaffold_7	9656637	156238458
no	0.359204584	0.599336787	scaffold_7	9661124	156242945
no	0.868036558	0.931684796	scaffold_7	9690379	156272200
no	0.95206393	0.975737634	scaffold_7	9690468	156272289
no	0.342406796	0.58515536	scaffold_7	9761670	156343491
balancing	31.31914424	5.596350975	scaffold_7	9768686	156350507
no	8.866277104	2.977629444	scaffold_7	10108224	156690045
no	0.216889253	0.465713703	scaffold_7	10134435	156716256
divergent	66.16387973	8.134118252	scaffold_7	10189741	156771562
no	2.557790511	1.599309386	scaffold_7	10242124	156823945
no	5.949808844	2.439223	scaffold_7	10471065	157052886
no	2.252897941	1.50096567	scaffold_7	10700599	157282420
divergent	108.9260754	10.43676556	scaffold_7	10701064	157282885
no	3.659262865	1.912919984	scaffold_7	10855961	157437782
no	15.51326549	3.938688296	scaffold_7	11028928	157610749
no	4.253012291	2.062283271	scaffold_7	11082417	157664238
no	2.066598033	1.437566706	scaffold_7	11096195	157678016
no	1.598537425	1.264332799	scaffold_7	11197972	157779793
no	2.488929732	1.57763422	scaffold_7	11305115	157886936
no	7.302655035	2.702342509	scaffold_7	11328244	157910065
no	4.920516395	2.218223703	scaffold_7	11426527	158008348
balancing	24.79094126	4.979050236	scaffold_7	11531544	158113365
no	15.16707037	3.894492313	scaffold_7	11531626	158113447
no	1.324817434	1.151007139	scaffold_7	11544574	158126395
no	2.863934031	1.692316174	scaffold_7	11556867	158138688
no	0.756435146	0.869732802	scaffold_7	11642737	158224558
no	2.894273632	1.701256486	scaffold_7	11706689	158288510
no	1.418754518	1.191114822	scaffold_7	11743111	158324932
no	9.813313305	3.132620836	scaffold_7	11826335	158408156
balancing	11.35814984	3.370185432	scaffold_7	11935175	158516996
no	2.157363977	1.468796779	scaffold_7	12257518	158839339
no	5.745276764	2.396930697	scaffold_7	12349143	158930964
no	0.238224162	0.488082126	scaffold_7	12409378	158991199
no	0.238224162	0.488082126	scaffold_7	12454736	159036557
no	5.175447097	2.2749609	scaffold_7	12458812	159040633
no	0.468686386	0.684606738	scaffold_7	12849734	159431555
no	3.431744777	1.852496903	scaffold_7	13016635	159598456
no	0.656430963	0.810204272	scaffold_7	13016683	159598504
divergent	29.95344673	5.472974212	scaffold_7	13450842	160032663
no	1.324817434	1.151007139	scaffold_7	13487211	160069032
divergent	44.12789215	6.642882819	scaffold_7	13489824	160071645
no	0.144776023	0.380494445	scaffold_7	13597309	160179130
no	1.764557188	1.328366361	scaffold_7	13741165	160322986
no	10.44646268	3.232098804	scaffold_7	14271461	160853282
no	0.359204584	0.599336787	scaffold_7	14271906	160853727
no	0.264463412	0.514260063	scaffold_7	14329397	160911218
divergent	19.51483394	4.417559727	scaffold_7	17815877	164397698
no	5.745276764	2.396930697	scaffold_7	17816131	164397952
divergent	20.85806003	4.567062517	scaffold_7	17862208	164444029
no	6.948752136	2.636048584	scaffold_7	18108872	164690693
no	2.250565221	1.500188395	scaffold_7	18108919	164690740
no	4.908870555	2.21559711	scaffold_7	18236415	164818236
no	2.333776088	1.52767015	scaffold_7	18586033	165167854
no	0.204814464	0.45256432	scaffold_7	18641363	165223184
no	12.52297933	3.538782182	scaffold_7	18917297	165499118
divergent	225.1741887	15.00580517	scaffold_7	19681820	166263641
no	10.19242907	3.19255839	scaffold_7	20739567	167321388
no	0.288085439	0.536735912	scaffold_7	20839264	167421085
divergent	257.0752338	16.03356585	scaffold_7	21093864	167675685
no	0.868036558	0.931684796	scaffold_7	21113124	167694945
no	5.745276764	2.396930697	scaffold_7	21183993	167765814
no	1.240078116	1.113587947	scaffold_7	21433529	168015350
no	3.926055992	1.981427766	scaffold_7	21483283	168065104
no	5.184960908	2.277050924	scaffold_7	21680690	168262511
no	1.839841643	1.356407624	scaffold_7	21685025	168266846
no	0.567601872	0.75339357	scaffold_7	21805993	168387814
no	2.752749	1.659141043	scaffold_7	21883411	168465232
no	4.182689462	2.045162454	scaffold_7	21887241	168469062
no	13.65426772	3.695168159	scaffold_7	21921594	168503415
balancing	8.185648799	2.861057287	scaffold_7	21983373	168565194
no	3.818537689	1.954107901	scaffold_7	22161269	168743090
no	1.007364672	1.003675581	scaffold_7	22405067	168986888
no	17.17152628	4.143854037	scaffold_7	22414338	168996159
no	9.108667635	3.01805693	scaffold_7	22451898	169033719
no	3.464063874	1.861199579	scaffold_7	22452016	169033837
no	6.28218817	2.506429367	scaffold_7	22483521	169065342
no	3.930979907	1.982669894	scaffold_7	22918010	169499831
no	2.894273632	1.701256486	scaffold_7	23036203	169618024
divergent	31.81407783	5.640396956	scaffold_7	23329701	169911522
no	2.678014	1.636463871	scaffold_7	23571969	170153790
divergent	29.29514469	5.412498932	scaffold_7	23578714	170160535
no	9.461682859	3.07598486	scaffold_7	23760065	170341886
no	1.555060848	1.247020789	scaffold_7	24313219	170895040
no	4.767243468	2.183401811	scaffold_8	83220	171314238
no	0.468686386	0.684606738	scaffold_8	90505	171321523
no	2.283566942	1.511147558	scaffold_8	106519	171337537
no	3.477143123	1.86470993	scaffold_8	516841	171747859
divergent	103.7235505	10.18447596	scaffold_8	531851	171762869
no	3.970719073	1.992666323	scaffold_8	600527	171831545
no	0.238224162	0.488082126	scaffold_8	763389	171994407
no	5.299658087	2.302098627	scaffold_8	846905	172077923
no	10.70068117	3.271189566	scaffold_8	1444578	172675596
no	3.875711154	1.968682593	scaffold_8	1562697	172793715
no	2.453344607	1.566315615	scaffold_8	1562766	172793784
no	1.791735849	1.338557376	scaffold_8	1566609	172797627
no	0.204814464	0.45256432	scaffold_8	1566753	172797771
no	2.144476407	1.464403089	scaffold_8	1606768	172837786
no	6.866231104	2.620349424	scaffold_8	2459768	173690786
no	12.89601956	3.591102833	scaffold_8	2459798	173690816
no	5.289210331	2.299828326	scaffold_8	3017760	174248778
no	4.253276441	2.062347313	scaffold_8	3255544	174486562
no	3.177706208	1.782612187	scaffold_8	3269924	174500942
no	1.884617105	1.372813572	scaffold_8	3700624	174931642
no	0.288085439	0.536735912	scaffold_8	3711886	174942904
no	3.651489184	1.910887015	scaffold_8	3868889	175099907
no	5.821079064	2.412691249	scaffold_8	4174461	175405479
no	1.536050964	1.239375231	scaffold_8	4199672	175430690
no	2.17419138	1.474513947	scaffold_8	4604191	175835209
no	6.854789484	2.61816529	scaffold_8	4797220	176028238
divergent	36.1014918	6.008451697	scaffold_8	5801306	177032324
no	3.818537689	1.954107901	scaffold_8	5894336	177125354
no	13.94546506	3.734362738	scaffold_8	5895972	177126990
no	1.418754518	1.191114822	scaffold_8	6364874	177595892
no	5.715684367	2.39074975	scaffold_8	6419933	177650951
no	0.868036558	0.931684796	scaffold_8	6552523	177783541
no	8.780828023	2.963246197	scaffold_8	6553551	177784569
no	10.82520146	3.290167391	scaffold_8	6589627	177820645
divergent	47.55028969	6.895671808	scaffold_8	6592057	177823075
no	6.451478031	2.53997599	scaffold_8	6599771	177830789
no	7.957182939	2.820847911	scaffold_8	11471609	182702627
no	1.349031341	1.161478085	scaffold_8	11641356	182872374
no	1.345737334	1.160059194	scaffold_8	12033776	183264794
no	10.92315101	3.305019063	scaffold_8	12033896	183264914
balancing	26.36532422	5.13471754	scaffold_8	12336097	183567115
no	1.838181314	1.355795454	scaffold_8	12445428	183676446
no	0.53386873	0.730663213	scaffold_8	12893591	184124609
no	0.204814464	0.45256432	scaffold_8	13265149	184496167
no	0.961197923	0.980407019	scaffold_8	13320778	184551796
no	7.145757662	2.673155002	scaffold_8	13363883	184594901
no	2.103312806	1.450280251	scaffold_8	13430617	184661635
no	4.253276441	2.062347313	scaffold_8	13432702	184663720
no	5.227191895	2.286305293	scaffold_8	13518585	184749603
no	5.587417383	2.363771855	scaffold_8	13546216	184777234
no	4.839582478	2.199905107	scaffold_8	13761129	184992147
no	9.620537002	3.101699051	scaffold_8	13831919	185062937
no	1.950440928	1.396581873	scaffold_8	13887464	185118482
no	0.238224162	0.488082126	scaffold_8	13967196	185198214
no	0.468686386	0.684606738	scaffold_8	14095759	185326777
no	7.998970721	2.828245166	scaffold_8	14095871	185326889
no	4.076910998	2.019136201	scaffold_8	14337439	185568457
no	6.317927814	2.513548849	scaffold_8	14367248	185598266
no	1.288572939	1.135153267	scaffold_8	14369194	185600212
divergent	31.61805332	5.62299327	scaffold_8	14410296	185641314
no	10.18055258	3.190697821	scaffold_8	14456320	185687338
no	0.264463412	0.514260063	scaffold_8	14465184	185696202
divergent	28.94468992	5.380026944	scaffold_8	14468180	185699198
no	5.822698415	2.413026816	scaffold_8	14683372	185914390
divergent	20.72715672	4.552708724	scaffold_8	15011983	186243001
no	9.790316698	3.128948178	scaffold_8	15012608	186243626
divergent	50.44683109	7.102593265	scaffold_8	15050470	186281488
no	0.483228438	0.695146343	scaffold_8	15241608	186472626
no	1.209288351	1.099676476	scaffold_8	15523634	186754652
no	0.204814464	0.45256432	scaffold_8	15581543	186812561
no	0.868036558	0.931684796	scaffold_8	15597329	186828347
no	2.750324928	1.658410362	scaffold_8	15602251	186833269
divergent	70.01650927	8.367586825	scaffold_8	15727297	186958315
no	12.25423443	3.500604866	scaffold_8	15834203	187065221
no	16.61834874	4.076560896	scaffold_8	15834260	187065278
no	12.56316291	3.544455235	scaffold_8	15988301	187219319
no	0.342406796	0.58515536	scaffold_8	16439908	187670926
no	17.6294041	4.198738394	scaffold_8	16478838	187709856
balancing	29.18271808	5.402103116	scaffold_8	16538447	187769465
no	5.392222242	2.322115898	scaffold_8	16543666	187774684
no	13.12696817	3.623115809	scaffold_8	16543767	187774785
no	9.131839287	3.021893328	scaffold_8	16833454	188064472
no	0.264463412	0.514260063	scaffold_8	16870917	188101935
no	1.511862917	1.229578349	scaffold_8	16901518	188132536
no	6.888087629	2.624516647	scaffold_8	16915381	188146399
no	17.15830628	4.142258597	scaffold_8	16932981	188163999
divergent	54.85312787	7.406289751	scaffold_8	16975377	188206395
no	8.058318549	2.838717765	scaffold_8	17049717	188280735
no	12.88127487	3.589049299	scaffold_8	17083614	188314632
no	0.09844122	0.313753438	scaffold_8	17083639	188314657
no	0.238224162	0.488082126	scaffold_8	17133126	188364144
no	2.634551975	1.623130301	scaffold_8	17371797	188602815
no	0.445939644	0.667787124	scaffold_8	17376987	188608005
no	0.09844122	0.313753438	scaffold_8	17401432	188632450
no	4.769476653	2.183913151	scaffold_8	17554109	188785127
no	4.13041142	2.032341364	scaffold_8	17684877	188915895
no	6.430126344	2.535769379	scaffold_8	17703984	188935002
no	0.513144761	0.716341232	scaffold_8	17710521	188941539
no	2.66548279	1.632630635	scaffold_8	17756603	188987621
no	0.53386873	0.730663213	scaffold_8	17895854	189126872
no	5.555804868	2.357075491	scaffold_8	17949486	189180504
no	10.00742701	3.163451755	scaffold_8	17998211	189229229
no	2.640082295	1.624833005	scaffold_8	18040022	189271040
no	0.7707049	0.877898001	scaffold_8	18107745	189338763
no	6.045551897	2.458770404	scaffold_8	18238310	189469328
no	0.468686386	0.684606738	scaffold_8	18322095	189553113
no	0.741750223	0.861249222	scaffold_8	18358750	189589768
no	2.894273632	1.701256486	scaffold_8	18383884	189614902
no	4.809403887	2.193035314	scaffold_8	18384060	189615078
no	0.09844122	0.313753438	scaffold_8	18417207	189648225
no	3.067360005	1.751388022	scaffold_8	18424280	189655298
no	1.920344054	1.38576479	scaffold_8	18510333	189741351
balancing	45.92018146	6.776443127	scaffold_8	18519484	189750502
no	9.121203014	3.020132946	scaffold_8	18687897	189918915
balancing	45.10849733	6.716285977	scaffold_8	18719424	189950442
no	2.252897941	1.50096567	scaffold_8	18723449	189954467
no	9.289274316	3.047831084	scaffold_8	18960923	190191941
no	1.654696814	1.286350191	scaffold_8	19066520	190297538
divergent	42.54612257	6.522738886	scaffold_8	19129950	190360968
no	4.88176225	2.209471034	scaffold_8	19172702	190403720
no	1.687295692	1.298959465	scaffold_8	19317073	190548091
no	4.052677459	2.01312629	scaffold_8	19317151	190548169
no	0.288085439	0.536735912	scaffold_8	19368837	190599855
no	3.061421443	1.749691814	scaffold_8	19485118	190716136
no	5.708125843	2.389168442	scaffold_8	19489791	190720809
no	2.315347749	1.521626679	scaffold_8	19541081	190772099
no	3.875711154	1.968682593	scaffold_8	19567147	190798165
no	0.75128799	0.866768706	scaffold_8	19572500	190803518
divergent	31.19649131	5.58538193	scaffold_8	19847169	191078187
no	7.772633542	2.787944322	scaffold_8	19852987	191084005
no	10.58222618	3.253033381	scaffold_8	19885020	191116038
no	1.999533818	1.414048732	scaffold_8	20042100	191273118
no	11.29908727	3.3614115	scaffold_8	20190470	191421488
no	3.930979907	1.982669894	scaffold_8	20198889	191429907
no	9.582535641	3.095567095	scaffold_8	20212055	191443073
no	4.420684246	2.102542329	scaffold_8	20227426	191458444
no	0.671774829	0.81961871	scaffold_8	20236939	191467957
divergent	20.6567935	4.544974532	scaffold_8	20247961	191478979
no	1.706230715	1.306227666	scaffold_8	20310205	191541223
no	11.7662598	3.430198216	scaffold_8	20536023	191767041
no	0.238224162	0.488082126	scaffold_8	20549781	191780799
no	12.63882818	3.555112963	scaffold_8	20668052	191899070
no	0.790607947	0.889161373	scaffold_8	20798163	192029181
no	4.967750483	2.228845101	scaffold_8	20810782	192041800
no	0.741085282	0.860863103	scaffold_8	20812834	192043852
no	9.707862637	3.115744315	scaffold_8	20846155	192077173
divergent	27.97985279	5.289598548	scaffold_8	20885217	192116235
no	0.238224162	0.488082126	scaffold_8	20911327	192142345
no	0.43971361	0.663109049	scaffold_8	20975818	192206836
no	1.435057503	1.197938856	scaffold_8	21008260	192239278
no	1.846503732	1.358861189	scaffold_8	21011593	192242611
divergent	25.97735753	5.096798754	scaffold_8	21091015	192322033
no	8.43093988	2.90360808	scaffold_8	21111194	192342212
divergent	23.22007445	4.818721247	scaffold_8	21282440	192513458
divergent	62.19026133	7.886080226	scaffold_8	21282527	192513545
divergent	23.22007445	4.818721247	scaffold_8	21356265	192587283
no	11.16471226	3.341363833	scaffold_8	21428779	192659797
no	8.336083137	2.887227587	scaffold_8	21432117	192663135
no	0.868036558	0.931684796	scaffold_8	21440367	192671385
no	9.539760711	3.088650306	scaffold_8	21448162	192679180
divergent	53.60070199	7.321250029	scaffold_8	21523934	192754952
no	2.450509476	1.565410322	scaffold_8	21689149	192920167
no	4.253276441	2.062347313	scaffold_8	21692516	192923534
divergent	62.10471741	7.880654631	scaffold_8	21842550	193073568
no	0.671774829	0.81961871	scaffold_8	21842587	193073605
no	0.238224162	0.488082126	scaffold_8	21955922	193186940
no	0.7401874	0.860341444	scaffold_8	21998136	193229154
no	0.238224162	0.488082126	scaffold_8	21998154	193229172
no	0.09844122	0.313753438	scaffold_8	22021137	193252155
no	2.133883076	1.460781666	scaffold_8	22206072	193437090
no	1.555060848	1.247020789	scaffold_8	22206177	193437195
no	0.468686386	0.684606738	scaffold_8	22241332	193472350
no	3.818537689	1.954107901	scaffold_8	22248796	193479814
divergent	71.58470481	8.460774481	scaffold_8	22324235	193555253
no	9.286640169	3.047398919	scaffold_8	22409563	193640581
no	8.553886644	2.92470283	scaffold_8	22462233	193693251
no	6.350867317	2.52009272	scaffold_8	22470182	193701200
no	6.189334594	2.487837333	scaffold_8	22515719	193746737
no	6.484905432	2.546547748	scaffold_8	22565570	193796588
no	9.628143595	3.102925006	scaffold_8	22749175	193980193
no	7.493300747	2.737389404	scaffold_8	22777031	194008049
divergent	25.75235717	5.074678037	scaffold_8	22786133	194017151
no	0.288085439	0.536735912	scaffold_8	22803680	194034698
divergent	107.865133	10.38581402	scaffold_8	22915345	194146363
no	0.733758435	0.856597009	scaffold_8	22936703	194167721
