# Supplementary material for: Transposable elements maintain genome-wide heterozygosity in inbred populations
Source: Nat Commun. 2022 Nov 17;13:7022. doi: 10.1038/s41467-022-34795-4 (PMC9672359; doi:10.1038/s41467-022-34795-4)
Supplement: Supplementary file 14 — Source Data [file 41467_2022_34795_MOESM14_ESM.zip › Source Data Fig4a_TEs.txt]

Superfamily	Colour	TE	Chr	TE_Pos	TE_Start_Order	TE_End_Order	Chr_Pos	Chr_Start	Chr_End
0hAT	0TE	1	scaffold_1	21601	21377	21825	16566270	1	33132539
MuDR	0TE	2	scaffold_1	35824.5	35735	35914	16566270	1	33132539
0hAT	0TE	3	scaffold_1	75064	75038	75090	16566270	1	33132539
TIR_MITE	0TE	4	scaffold_1	247764	247557	247971	16566270	1	33132539
MuDR	0TE	5	scaffold_1	261286	261040	261532	16566270	1	33132539
TIR_MITE	0TE	6	scaffold_1	304957	304843	305071	16566270	1	33132539
MuDR	0TE	7	scaffold_1	335125.5	335023	335228	16566270	1	33132539
SINE	0TE	8	scaffold_1	427715	427630	427800	16566270	1	33132539
Gypsy	0TE	9	scaffold_1	661212.5	661179	661246	16566270	1	33132539
Harbinger	Harbinger	10	scaffold_1	780472	780411	780533	16566270	1	33132539
TE_NA	0TE	11	scaffold_1	797903	797867	797939	16566270	1	33132539
TIR_MITE	0TE	12	scaffold_1	887974	887327	888621	16566270	1	33132539
Helitron	0TE	13	scaffold_1	949337	949097	949577	16566270	1	33132539
Harbinger	Harbinger	14	scaffold_1	967944.5	967657	968232	16566270	1	33132539
0hAT	0TE	15	scaffold_1	1128306	1128230	1128382	16566270	1	33132539
0hAT	0TE	16	scaffold_1	1194542.5	1194523	1194562	16566270	1	33132539
TIR_MITE	0TE	17	scaffold_1	1221548	1221456	1221640	16566270	1	33132539
MuDR	0TE	18	scaffold_1	1241562.5	1241212	1241913	16566270	1	33132539
Harbinger	Harbinger	19	scaffold_1	1266370.5	1266303	1266438	16566270	1	33132539
MuDR	0TE	20	scaffold_1	1294291	1294262	1294320	16566270	1	33132539
Helitron	0TE	21	scaffold_1	1306318.5	1306301	1306336	16566270	1	33132539
Helitron	0TE	22	scaffold_1	1513534.5	1513457	1513612	16566270	1	33132539
LINE	0TE	23	scaffold_1	1538518	1538353	1538683	16566270	1	33132539
TIR_MITE	0TE	24	scaffold_1	1584520.5	1584175	1584866	16566270	1	33132539
LINE	0TE	25	scaffold_1	1624375.5	1623103	1625648	16566270	1	33132539
0hAT	0TE	26	scaffold_1	1700557	1700501	1700613	16566270	1	33132539
CACTA	0TE	27	scaffold_1	1711077	1710995	1711159	16566270	1	33132539
TIR_MITE	0TE	28	scaffold_1	1770392.5	1770357	1770428	16566270	1	33132539
0hAT	0TE	29	scaffold_1	1801212.5	1800933	1801492	16566270	1	33132539
0hAT	0TE	30	scaffold_1	1816438.5	1816355	1816522	16566270	1	33132539
TIR_MITE	0TE	31	scaffold_1	1901755	1901679	1901831	16566270	1	33132539
TIR_MITE	0TE	32	scaffold_1	1911052.5	1910915	1911190	16566270	1	33132539
TE_NA	0TE	33	scaffold_1	1940132.5	1940096	1940169	16566270	1	33132539
MuDR	0TE	34	scaffold_1	1964129.5	1963762	1964497	16566270	1	33132539
MuDR	0TE	35	scaffold_1	2010092	2010075	2010109	16566270	1	33132539
Gypsy	0TE	36	scaffold_1	2127934.5	2127881	2127988	16566270	1	33132539
Harbinger	Harbinger	37	scaffold_1	2158240	2158095	2158385	16566270	1	33132539
TRIM_LAR	0TE	38	scaffold_1	2181856	2181786	2181926	16566270	1	33132539
0hAT	0TE	39	scaffold_1	2261984.5	2261969	2262000	16566270	1	33132539
Tase	0TE	40	scaffold_1	2267152.5	2267009	2267296	16566270	1	33132539
Helitron	0TE	41	scaffold_1	2304799.5	2304751	2304848	16566270	1	33132539
Helitron	0TE	42	scaffold_1	2341131	2340994	2341268	16566270	1	33132539
Copia	Copia	43	scaffold_1	2399955	2399656	2400254	16566270	1	33132539
Helitron	0TE	44	scaffold_1	2429090.5	2428998	2429183	16566270	1	33132539
Harbinger	Harbinger	45	scaffold_1	2449107	2448971	2449243	16566270	1	33132539
MuDR	0TE	46	scaffold_1	2466648	2466458	2466838	16566270	1	33132539
Mariner	0TE	47	scaffold_1	2524236.5	2524095	2524378	16566270	1	33132539
Tase	0TE	48	scaffold_1	2583830.5	2583798	2583863	16566270	1	33132539
MuDR	0TE	49	scaffold_1	2609318.5	2609300	2609337	16566270	1	33132539
Mariner	0TE	50	scaffold_1	2759717.5	2759694	2759741	16566270	1	33132539
Gypsy	0TE	51	scaffold_1	2809556.5	2808079	2811034	16566270	1	33132539
LINE	0TE	52	scaffold_1	2902008	2901534	2902482	16566270	1	33132539
Copia	Copia	53	scaffold_1	2947395	2947336	2947454	16566270	1	33132539
MuDR	0TE	54	scaffold_1	2989643.5	2989570	2989717	16566270	1	33132539
MuDR	0TE	55	scaffold_1	3121213	3120587	3121839	16566270	1	33132539
SINE	0TE	56	scaffold_1	3226699.5	3226615	3226784	16566270	1	33132539
Gypsy	0TE	57	scaffold_1	3239158	3239081	3239235	16566270	1	33132539
0hAT	0TE	58	scaffold_1	3295933	3295421	3296445	16566270	1	33132539
0hAT	0TE	59	scaffold_1	3320565.5	3320297	3320834	16566270	1	33132539
0hAT	0TE	60	scaffold_1	3360304	3360277	3360331	16566270	1	33132539
0hAT	0TE	61	scaffold_1	3380399	3380126	3380672	16566270	1	33132539
Copia	Copia	62	scaffold_1	3413971	3413919	3414023	16566270	1	33132539
LINE	0TE	63	scaffold_1	3421317	3421265	3421369	16566270	1	33132539
TE_NA	0TE	64	scaffold_1	3428358.5	3428308	3428409	16566270	1	33132539
LINE	0TE	65	scaffold_1	3499373	3499219	3499527	16566270	1	33132539
Copia	Copia	66	scaffold_1	3508733.5	3508658	3508809	16566270	1	33132539
0hAT	0TE	67	scaffold_1	3529616.5	3529386	3529847	16566270	1	33132539
Gypsy	0TE	68	scaffold_1	3603609	3603452	3603766	16566270	1	33132539
LINE	0TE	69	scaffold_1	3644775	3644678	3644872	16566270	1	33132539
MuDR	0TE	70	scaffold_1	3656754.5	3656699	3656810	16566270	1	33132539
Copia	Copia	71	scaffold_1	3678136.5	3678055	3678218	16566270	1	33132539
Helitron	0TE	72	scaffold_1	3721349	3721321	3721377	16566270	1	33132539
TE_NA	0TE	73	scaffold_1	3749210.5	3748967	3749454	16566270	1	33132539
Helitron	0TE	74	scaffold_1	3756011.5	3755707	3756316	16566270	1	33132539
Gypsy	0TE	75	scaffold_1	3847433.5	3847250	3847617	16566270	1	33132539
Harbinger	Harbinger	76	scaffold_1	3895572.5	3895472	3895673	16566270	1	33132539
MuDR	0TE	77	scaffold_1	3917946	3917345	3918547	16566270	1	33132539
TIR_MITE	0TE	78	scaffold_1	3979905.5	3979845	3979966	16566270	1	33132539
Helitron	0TE	79	scaffold_1	3991130	3990866	3991394	16566270	1	33132539
TIR_MITE	0TE	80	scaffold_1	4029873.5	4029768	4029979	16566270	1	33132539
MuDR	0TE	81	scaffold_1	4123638	4123285	4123991	16566270	1	33132539
Copia	Copia	82	scaffold_1	4133898	4133850	4133946	16566270	1	33132539
0hAT	0TE	83	scaffold_1	4176285.5	4176176	4176395	16566270	1	33132539
TIR_MITE	0TE	84	scaffold_1	4183324	4183170	4183478	16566270	1	33132539
TIR_MITE	0TE	85	scaffold_1	4246839.5	4246806	4246873	16566270	1	33132539
MuDR	0TE	86	scaffold_1	4301617.5	4301572	4301663	16566270	1	33132539
0hAT	0TE	87	scaffold_1	4457231.5	4456940	4457523	16566270	1	33132539
0hAT	0TE	88	scaffold_1	4457562	4457524	4457600	16566270	1	33132539
Gypsy	0TE	89	scaffold_1	4549957.5	4549393	4550522	16566270	1	33132539
Gypsy	0TE	90	scaffold_1	4560441	4560429	4560453	16566270	1	33132539
Copia	Copia	91	scaffold_1	4721022.5	4720860	4721185	16566270	1	33132539
TIR_MITE	0TE	92	scaffold_1	4751018	4750927	4751109	16566270	1	33132539
MuDR	0TE	93	scaffold_1	4796093.5	4796059	4796128	16566270	1	33132539
Mariner	0TE	94	scaffold_1	4918428.5	4918254	4918603	16566270	1	33132539
Helitron	0TE	95	scaffold_1	4930429	4929865	4930993	16566270	1	33132539
Helitron	0TE	96	scaffold_1	4951727	4950520	4952934	16566270	1	33132539
Helitron	0TE	97	scaffold_1	4976045.5	4976026	4976065	16566270	1	33132539
Harbinger	Harbinger	98	scaffold_1	5050714	5050620	5050808	16566270	1	33132539
Harbinger	Harbinger	99	scaffold_1	5074840.5	5074811	5074870	16566270	1	33132539
TIR_MITE	0TE	100	scaffold_1	5285718	5285636	5285800	16566270	1	33132539
Helitron	0TE	101	scaffold_1	5296493.5	5295577	5297410	16566270	1	33132539
Mariner	0TE	102	scaffold_1	5361112	5361097	5361127	16566270	1	33132539
Helitron	0TE	103	scaffold_1	5391972	5391935	5392009	16566270	1	33132539
Helitron	0TE	104	scaffold_1	5403165	5403091	5403239	16566270	1	33132539
Helitron	0TE	105	scaffold_1	5448673.5	5448328	5449019	16566270	1	33132539
SINE	0TE	106	scaffold_1	5546786.5	5546681	5546892	16566270	1	33132539
LINE	0TE	107	scaffold_1	5622933.5	5622541	5623326	16566270	1	33132539
Helitron	0TE	108	scaffold_1	5825091.5	5824890	5825293	16566270	1	33132539
MuDR	0TE	109	scaffold_1	5847729.5	5847684	5847775	16566270	1	33132539
Mariner	0TE	110	scaffold_1	5869357	5869332	5869382	16566270	1	33132539
MuDR	0TE	111	scaffold_1	5876726	5876681	5876771	16566270	1	33132539
0hAT	0TE	112	scaffold_1	5897524	5897387	5897661	16566270	1	33132539
Helitron	0TE	113	scaffold_1	5959194.5	5959173	5959216	16566270	1	33132539
CACTA	0TE	114	scaffold_1	6002374	6002324	6002424	16566270	1	33132539
CACTA	0TE	115	scaffold_1	6058779	6058714	6058844	16566270	1	33132539
CACTA	0TE	116	scaffold_1	6059738.5	6059582	6059895	16566270	1	33132539
LINE	0TE	117	scaffold_1	6080152.5	6079601	6080704	16566270	1	33132539
Copia	Copia	118	scaffold_1	6095246.5	6095232	6095261	16566270	1	33132539
0hAT	0TE	119	scaffold_1	6217092.5	6217043	6217142	16566270	1	33132539
Helitron	0TE	120	scaffold_1	6231952.5	6231758	6232147	16566270	1	33132539
TIR_MITE	0TE	121	scaffold_1	6274635.5	6274587	6274684	16566270	1	33132539
Copia	Copia	122	scaffold_1	6363006	6362931	6363081	16566270	1	33132539
Tase	0TE	123	scaffold_1	6431442	6431314	6431570	16566270	1	33132539
Gypsy	0TE	124	scaffold_1	6503971	6503937	6504005	16566270	1	33132539
MuDR	0TE	125	scaffold_1	6574425.5	6574295	6574556	16566270	1	33132539
Helitron	0TE	126	scaffold_1	6711977	6711943	6712011	16566270	1	33132539
Helitron	0TE	127	scaffold_1	6728190	6726963	6729417	16566270	1	33132539
Helitron	0TE	128	scaffold_1	6744664	6744614	6744714	16566270	1	33132539
0hAT	0TE	129	scaffold_1	6749379.5	6749157	6749602	16566270	1	33132539
Copia	Copia	130	scaffold_1	6768717	6768641	6768793	16566270	1	33132539
TE_NA	0TE	131	scaffold_1	6895526	6895457	6895595	16566270	1	33132539
Gypsy	0TE	132	scaffold_1	6984542	6984096	6984988	16566270	1	33132539
SINE	0TE	133	scaffold_1	7091019.5	7090840	7091199	16566270	1	33132539
Helitron	0TE	134	scaffold_1	7113300	7112807	7113793	16566270	1	33132539
Gypsy	0TE	135	scaffold_1	7161637.5	7160245	7163030	16566270	1	33132539
Gypsy	0TE	136	scaffold_1	7163043	7163031	7163055	16566270	1	33132539
Helitron	0TE	137	scaffold_1	7218715.5	7218597	7218834	16566270	1	33132539
SINE	0TE	138	scaffold_1	7248042.5	7247984	7248101	16566270	1	33132539
0hAT	0TE	139	scaffold_1	7259404.5	7259140	7259669	16566270	1	33132539
Helitron	0TE	140	scaffold_1	7269853	7269791	7269915	16566270	1	33132539
Copia	Copia	141	scaffold_1	7314135.5	7313906	7314365	16566270	1	33132539
Mariner	0TE	142	scaffold_1	7340979	7340809	7341149	16566270	1	33132539
Helitron	0TE	143	scaffold_1	7349033	7349022	7349044	16566270	1	33132539
Helitron	0TE	144	scaffold_1	7388105.5	7388036	7388175	16566270	1	33132539
Helitron	0TE	145	scaffold_1	7409830.5	7409594	7410067	16566270	1	33132539
SINE	0TE	146	scaffold_1	7425178.5	7425149	7425208	16566270	1	33132539
TRIM_LAR	0TE	147	scaffold_1	7445963.5	7443237	7448690	16566270	1	33132539
MuDR	0TE	148	scaffold_1	7490849.5	7490629	7491070	16566270	1	33132539
Helitron	0TE	149	scaffold_1	7512225	7512186	7512264	16566270	1	33132539
MuDR	0TE	150	scaffold_1	7533265.5	7533147	7533384	16566270	1	33132539
0hAT	0TE	151	scaffold_1	7618028	7617657	7618399	16566270	1	33132539
TE_NA	0TE	152	scaffold_1	7644015	7643805	7644225	16566270	1	33132539
Copia	Copia	153	scaffold_1	7690673	7689114	7692232	16566270	1	33132539
TIR_MITE	0TE	154	scaffold_1	7711830	7711702	7711958	16566270	1	33132539
SINE	0TE	155	scaffold_1	7727367	7727251	7727483	16566270	1	33132539
Mariner	0TE	156	scaffold_1	7748782.5	7748605	7748960	16566270	1	33132539
Tase	0TE	157	scaffold_1	7769982	7769867	7770097	16566270	1	33132539
Helitron	0TE	158	scaffold_1	7800243.5	7799711	7800776	16566270	1	33132539
LINE	0TE	159	scaffold_1	7820517	7820484	7820550	16566270	1	33132539
Copia	Copia	160	scaffold_1	7828512	7828498	7828526	16566270	1	33132539
TE_NA	0TE	161	scaffold_1	7852985	7852944	7853026	16566270	1	33132539
MuDR	0TE	162	scaffold_1	7991694.5	7991392	7991997	16566270	1	33132539
TIR_MITE	0TE	163	scaffold_1	8003785.5	8003471	8004100	16566270	1	33132539
SINE	0TE	164	scaffold_1	8015170	8015089	8015251	16566270	1	33132539
Helitron	0TE	165	scaffold_1	8064296.5	8063608	8064985	16566270	1	33132539
TE_NA	0TE	166	scaffold_1	8197818.5	8197588	8198049	16566270	1	33132539
TE_NA	0TE	167	scaffold_1	8283863.5	8283816	8283911	16566270	1	33132539
MuDR	0TE	168	scaffold_1	8315732	8315667	8315797	16566270	1	33132539
TRIM_LAR	0TE	169	scaffold_1	8350452	8350262	8350642	16566270	1	33132539
MuDR	0TE	170	scaffold_1	8382976.5	8382639	8383314	16566270	1	33132539
LINE	0TE	171	scaffold_1	8434382	8433906	8434858	16566270	1	33132539
TRIM_LAR	0TE	172	scaffold_1	8471406	8471244	8471568	16566270	1	33132539
MuDR	0TE	173	scaffold_1	8492955	8492912	8492998	16566270	1	33132539
MuDR	0TE	174	scaffold_1	8520351.5	8520293	8520410	16566270	1	33132539
Copia	Copia	175	scaffold_1	8583695.5	8583637	8583754	16566270	1	33132539
TRIM_LAR	0TE	176	scaffold_1	8588067	8587962	8588172	16566270	1	33132539
Copia	Copia	177	scaffold_1	8625835.5	8625792	8625879	16566270	1	33132539
TE_NA	0TE	178	scaffold_1	8657728.5	8657658	8657799	16566270	1	33132539
Gypsy	0TE	179	scaffold_1	8678035	8678006	8678064	16566270	1	33132539
TRIM_LAR	0TE	180	scaffold_1	8762223.5	8759560	8764887	16566270	1	33132539
MuDR	0TE	181	scaffold_1	8773874	8773807	8773941	16566270	1	33132539
0hAT	0TE	182	scaffold_1	8876934.5	8876591	8877278	16566270	1	33132539
MuDR	0TE	183	scaffold_1	8901690	8901580	8901800	16566270	1	33132539
Copia	Copia	184	scaffold_1	8942416	8942362	8942470	16566270	1	33132539
MuDR	0TE	185	scaffold_1	8955480.5	8955437	8955524	16566270	1	33132539
MuDR	0TE	186	scaffold_1	8962299	8962255	8962343	16566270	1	33132539
Helitron	0TE	187	scaffold_1	8992926	8992482	8993370	16566270	1	33132539
MuDR	0TE	188	scaffold_1	9033169	9033068	9033270	16566270	1	33132539
TIR_MITE	0TE	189	scaffold_1	9044935	9044828	9045042	16566270	1	33132539
Copia	Copia	190	scaffold_1	9073130	9073067	9073193	16566270	1	33132539
TE_NA	0TE	191	scaffold_1	9077033	9076768	9077298	16566270	1	33132539
TIR_MITE	0TE	192	scaffold_1	9113409.5	9113349	9113470	16566270	1	33132539
MuDR	0TE	193	scaffold_1	9121304	9120645	9121963	16566270	1	33132539
CACTA	0TE	194	scaffold_1	9226155	9226011	9226299	16566270	1	33132539
LINE	0TE	195	scaffold_1	9356373.5	9353472	9359275	16566270	1	33132539
Copia	Copia	196	scaffold_1	9384609.5	9383999	9385220	16566270	1	33132539
Mariner	0TE	197	scaffold_1	9648435	9648165	9648705	16566270	1	33132539
MuDR	0TE	198	scaffold_1	9672875.5	9672842	9672909	16566270	1	33132539
0hAT	0TE	199	scaffold_1	9678492	9678458	9678526	16566270	1	33132539
0hAT	0TE	200	scaffold_1	9786228.5	9786168	9786289	16566270	1	33132539
TIR_MITE	0TE	201	scaffold_1	9823922.5	9823882	9823963	16566270	1	33132539
CACTA	0TE	202	scaffold_1	9930305	9930234	9930376	16566270	1	33132539
TIR_MITE	0TE	203	scaffold_1	9975612.5	9975495	9975730	16566270	1	33132539
MuDR	0TE	204	scaffold_1	10077784.5	10077087	10078482	16566270	1	33132539
MuDR	0TE	205	scaffold_1	10131693.5	10131126	10132261	16566270	1	33132539
Gypsy	0TE	206	scaffold_1	10148998.5	10148970	10149027	16566270	1	33132539
TRIM_LAR	0TE	207	scaffold_1	10254365	10254143	10254587	16566270	1	33132539
Gypsy	0TE	208	scaffold_1	10312142.5	10312019	10312266	16566270	1	33132539
SINE	0TE	209	scaffold_1	10326426.5	10326220	10326633	16566270	1	33132539
Harbinger	Harbinger	210	scaffold_1	10390564.5	10390522	10390607	16566270	1	33132539
0hAT	0TE	211	scaffold_1	10407389	10407314	10407464	16566270	1	33132539
Copia	Copia	212	scaffold_1	10468540	10468474	10468606	16566270	1	33132539
MuDR	0TE	213	scaffold_1	10538289	10538210	10538368	16566270	1	33132539
Copia	Copia	214	scaffold_1	10662114	10661945	10662283	16566270	1	33132539
Mariner	0TE	215	scaffold_1	10826403.5	10826328	10826479	16566270	1	33132539
Helitron	0TE	216	scaffold_1	10903367.5	10903269	10903466	16566270	1	33132539
TIR_MITE	0TE	217	scaffold_1	11013784.5	11013714	11013855	16566270	1	33132539
CACTA	0TE	218	scaffold_1	11061762	11061398	11062126	16566270	1	33132539
SINE	0TE	219	scaffold_1	11309386.5	11309357	11309416	16566270	1	33132539
LINE	0TE	220	scaffold_1	11329663.5	11329538	11329789	16566270	1	33132539
Gypsy	0TE	221	scaffold_1	11466689	11466670	11466708	16566270	1	33132539
SINE	0TE	222	scaffold_1	11581977.5	11581808	11582147	16566270	1	33132539
MuDR	0TE	223	scaffold_1	11610481.5	11610378	11610585	16566270	1	33132539
LINE	0TE	224	scaffold_1	11617911.5	11617798	11618025	16566270	1	33132539
TE_NA	0TE	225	scaffold_1	11633130.5	11633125	11633136	16566270	1	33132539
CACTA	0TE	226	scaffold_1	11859848.5	11859720	11859977	16566270	1	33132539
Copia	Copia	227	scaffold_1	11971357.5	11971325	11971390	16566270	1	33132539
Copia	Copia	228	scaffold_1	11987325.5	11987299	11987352	16566270	1	33132539
Helitron	0TE	229	scaffold_1	12025393	12025366	12025420	16566270	1	33132539
Copia	Copia	230	scaffold_1	12028093.5	12027993	12028194	16566270	1	33132539
SINE	0TE	231	scaffold_1	12036156.5	12035988	12036325	16566270	1	33132539
CACTA	0TE	232	scaffold_1	12064016.5	12063991	12064042	16566270	1	33132539
LINE	0TE	233	scaffold_1	12344540.5	12344412	12344669	16566270	1	33132539
0hAT	0TE	234	scaffold_1	12654630.5	12653110	12656151	16566270	1	33132539
Helitron	0TE	235	scaffold_1	12690062	12689577	12690547	16566270	1	33132539
Mariner	0TE	236	scaffold_1	12808720	12808663	12808777	16566270	1	33132539
MuDR	0TE	237	scaffold_1	12824505.5	12824462	12824549	16566270	1	33132539
CACTA	0TE	238	scaffold_1	12862786.5	12862737	12862836	16566270	1	33132539
TRIM_LAR	0TE	239	scaffold_1	13031884.5	13031802	13031967	16566270	1	33132539
MuDR	0TE	240	scaffold_1	13051906.5	13051216	13052597	16566270	1	33132539
Helitron	0TE	241	scaffold_1	13054096.5	13052608	13055585	16566270	1	33132539
Mariner	0TE	242	scaffold_1	13177539	13177196	13177882	16566270	1	33132539
0hAT	0TE	243	scaffold_1	13196512.5	13196442	13196583	16566270	1	33132539
Gypsy	0TE	244	scaffold_1	13341173	13340963	13341383	16566270	1	33132539
Copia	Copia	245	scaffold_1	13472377	13472222	13472532	16566270	1	33132539
Helitron	0TE	246	scaffold_1	13493459.5	13493387	13493532	16566270	1	33132539
SINE	0TE	247	scaffold_1	13547435	13547301	13547569	16566270	1	33132539
Copia	Copia	248	scaffold_1	13572577	13572361	13572793	16566270	1	33132539
TRIM_LAR	0TE	249	scaffold_1	13585323	13585190	13585456	16566270	1	33132539
TIR_MITE	0TE	250	scaffold_1	13679738.5	13679410	13680067	16566270	1	33132539
Helitron	0TE	251	scaffold_1	13758937.5	13758899	13758976	16566270	1	33132539
0hAT	0TE	252	scaffold_1	13814727	13814666	13814788	16566270	1	33132539
Helitron	0TE	253	scaffold_1	14105307.5	14104562	14106053	16566270	1	33132539
0hAT	0TE	254	scaffold_1	14361384	14361289	14361479	16566270	1	33132539
Helitron	0TE	255	scaffold_1	14492586.5	14491966	14493207	16566270	1	33132539
Copia	Copia	256	scaffold_1	14561496	14561441	14561551	16566270	1	33132539
Copia	Copia	257	scaffold_1	14685067	14685030	14685104	16566270	1	33132539
Helitron	0TE	258	scaffold_1	14896141	14896125	14896157	16566270	1	33132539
Mariner	0TE	259	scaffold_1	14924645.5	14924614	14924677	16566270	1	33132539
Mariner	0TE	260	scaffold_1	15142009.5	15141946	15142073	16566270	1	33132539
Helitron	0TE	261	scaffold_1	15146610	15146435	15146785	16566270	1	33132539
Helitron	0TE	262	scaffold_1	15232385.5	15232347	15232424	16566270	1	33132539
Copia	Copia	263	scaffold_1	15248127	15246758	15249496	16566270	1	33132539
TE_NA	0TE	264	scaffold_1	15610629.5	15610392	15610867	16566270	1	33132539
0hAT	0TE	265	scaffold_1	16124260.5	16124240	16124281	16566270	1	33132539
TE_NA	0TE	266	scaffold_1	16136943	16136757	16137129	16566270	1	33132539
LINE	0TE	267	scaffold_1	16173376	16173295	16173457	16566270	1	33132539
MuDR	0TE	268	scaffold_1	16307848.5	16307808	16307889	16566270	1	33132539
TIR_MITE	0TE	269	scaffold_1	16399376	16399226	16399526	16566270	1	33132539
MuDR	0TE	270	scaffold_1	16566755.5	16566366	16567145	16566270	1	33132539
MuDR	0TE	271	scaffold_1	21611363.5	21611118	21611609	16566270	1	33132539
Gypsy	0TE	272	scaffold_1	21670783	21670766	21670800	16566270	1	33132539
CACTA	0TE	273	scaffold_1	22337240.5	22337184	22337297	16566270	1	33132539
Helitron	0TE	274	scaffold_1	22435452.5	22435322	22435583	16566270	1	33132539
Harbinger	Harbinger	275	scaffold_1	23723167.5	23723132	23723203	16566270	1	33132539
Helitron	0TE	276	scaffold_1	23937838.5	23937440	23938237	16566270	1	33132539
Gypsy	0TE	277	scaffold_1	24374325	24374224	24374426	16566270	1	33132539
0hAT	0TE	278	scaffold_1	24403059	24402957	24403161	16566270	1	33132539
Helitron	0TE	279	scaffold_1	24419885.5	24419866	24419905	16566270	1	33132539
Helitron	0TE	280	scaffold_1	24445936.5	24445790	24446083	16566270	1	33132539
TE_NA	0TE	281	scaffold_1	24578518	24578503	24578533	16566270	1	33132539
MuDR	0TE	282	scaffold_1	24619294	24618941	24619647	16566270	1	33132539
CACTA	0TE	283	scaffold_1	24633899.5	24633830	24633969	16566270	1	33132539
TIR_MITE	0TE	284	scaffold_1	24690657.5	24690601	24690714	16566270	1	33132539
Harbinger	Harbinger	285	scaffold_1	24733025.5	24732994	24733057	16566270	1	33132539
Copia	Copia	286	scaffold_1	24801641	24801622	24801660	16566270	1	33132539
TE_NA	0TE	287	scaffold_1	24858544	24858242	24858846	16566270	1	33132539
SINE	0TE	288	scaffold_1	24946445	24946391	24946499	16566270	1	33132539
Harbinger	Harbinger	289	scaffold_1	24948976.5	24948964	24948989	16566270	1	33132539
Copia	Copia	290	scaffold_1	25076063	25075934	25076192	16566270	1	33132539
SINE	0TE	291	scaffold_1	25370044	25370000	25370088	16566270	1	33132539
Helitron	0TE	292	scaffold_1	25800885	25800820	25800950	16566270	1	33132539
SINE	0TE	293	scaffold_1	25971668.5	25971509	25971828	16566270	1	33132539
Copia	Copia	294	scaffold_1	26035011.5	26034956	26035067	16566270	1	33132539
TIR_MITE	0TE	295	scaffold_1	26038490.5	26038116	26038865	16566270	1	33132539
Copia	Copia	296	scaffold_1	26190178	26189921	26190435	16566270	1	33132539
LINE	0TE	297	scaffold_1	26272683.5	26272300	26273067	16566270	1	33132539
Helitron	0TE	298	scaffold_1	26281553.5	26281073	26282034	16566270	1	33132539
TE_NA	0TE	299	scaffold_1	26578330.5	26578082	26578579	16566270	1	33132539
Helitron	0TE	300	scaffold_1	26656038	26655645	26656431	16566270	1	33132539
TE_NA	0TE	301	scaffold_1	26885480.5	26885445	26885516	16566270	1	33132539
Helitron	0TE	302	scaffold_1	27203052	27203042	27203062	16566270	1	33132539
0hAT	0TE	303	scaffold_1	27213713	27213443	27213983	16566270	1	33132539
0hAT	0TE	304	scaffold_1	27309054	27308995	27309113	16566270	1	33132539
Harbinger	Harbinger	305	scaffold_1	27323828	27323726	27323930	16566270	1	33132539
Copia	Copia	306	scaffold_1	27383717.5	27383347	27384088	16566270	1	33132539
CACTA	0TE	307	scaffold_1	27897552.5	27896932	27898173	16566270	1	33132539
Copia	Copia	308	scaffold_1	27913357	27912473	27914241	16566270	1	33132539
Gypsy	0TE	309	scaffold_1	27946412	27946346	27946478	16566270	1	33132539
SINE	0TE	310	scaffold_1	27950606	27950424	27950788	16566270	1	33132539
Harbinger	Harbinger	311	scaffold_1	27986673	27986407	27986939	16566270	1	33132539
MuDR	0TE	312	scaffold_1	27989752	27989691	27989813	16566270	1	33132539
TIR_MITE	0TE	313	scaffold_1	28022329.5	28022262	28022397	16566270	1	33132539
Harbinger	Harbinger	314	scaffold_1	28030398	28030281	28030515	16566270	1	33132539
LINE	0TE	315	scaffold_1	28054564	28054473	28054655	16566270	1	33132539
MuDR	0TE	316	scaffold_1	28074814	28074584	28075044	16566270	1	33132539
0hAT	0TE	317	scaffold_1	28112476.5	28112043	28112910	16566270	1	33132539
Copia	Copia	318	scaffold_1	28406814.5	28406732	28406897	16566270	1	33132539
TIR_MITE	0TE	319	scaffold_1	28465645.5	28465593	28465698	16566270	1	33132539
0hAT	0TE	320	scaffold_1	28497708	28497454	28497962	16566270	1	33132539
Copia	Copia	321	scaffold_1	28757101.5	28756975	28757228	16566270	1	33132539
TIR_MITE	0TE	322	scaffold_1	28875665.5	28875564	28875767	16566270	1	33132539
MuDR	0TE	323	scaffold_1	29074088.5	29074027	29074150	16566270	1	33132539
LINE	0TE	324	scaffold_1	29079329	29079195	29079463	16566270	1	33132539
LINE	0TE	325	scaffold_1	29090394.5	29089870	29090919	16566270	1	33132539
MuDR	0TE	326	scaffold_1	29239538	29239391	29239685	16566270	1	33132539
Mariner	0TE	327	scaffold_1	29239796.5	29239686	29239907	16566270	1	33132539
MuDR	0TE	328	scaffold_1	29261509.5	29260777	29262242	16566270	1	33132539
Gypsy	0TE	329	scaffold_1	29411752	29411675	29411829	16566270	1	33132539
LINE	0TE	330	scaffold_1	29430788	29430752	29430824	16566270	1	33132539
Helitron	0TE	331	scaffold_1	29532241.5	29532189	29532294	16566270	1	33132539
MuDR	0TE	332	scaffold_1	29550165.5	29550115	29550216	16566270	1	33132539
MuDR	0TE	333	scaffold_1	29556769.5	29556696	29556843	16566270	1	33132539
0hAT	0TE	334	scaffold_1	29653767	29653716	29653818	16566270	1	33132539
0hAT	0TE	335	scaffold_1	29675180.5	29674905	29675456	16566270	1	33132539
MuDR	0TE	336	scaffold_1	29789130.5	29789098	29789163	16566270	1	33132539
Tase	0TE	337	scaffold_1	29801303	29801193	29801413	16566270	1	33132539
TE_NA	0TE	338	scaffold_1	30088014	30087631	30088397	16566270	1	33132539
MuDR	0TE	339	scaffold_1	30535447.5	30535366	30535529	16566270	1	33132539
LINE	0TE	340	scaffold_1	30577265	30577070	30577460	16566270	1	33132539
TE_NA	0TE	341	scaffold_1	30751556	30751191	30751921	16566270	1	33132539
0hAT	0TE	342	scaffold_1	32125155.5	32124809	32125502	16566270	1	33132539
Copia	Copia	343	scaffold_2	33289067	33288816	33289318	42792981	33132549	52453413
Gypsy	0TE	344	scaffold_2	33293250.5	33293198	33293303	42792981	33132549	52453413
Helitron	0TE	345	scaffold_2	33297822.5	33297251	33298394	42792981	33132549	52453413
SINE	0TE	346	scaffold_2	33554256.5	33554224	33554289	42792981	33132549	52453413
TIR_MITE	0TE	347	scaffold_2	33562907	33562757	33563057	42792981	33132549	52453413
TIR_MITE	0TE	348	scaffold_2	33610302	33610054	33610550	42792981	33132549	52453413
Helitron	0TE	349	scaffold_2	33762119.5	33761216	33763023	42792981	33132549	52453413
TIR_MITE	0TE	350	scaffold_2	33875832.5	33875771	33875894	42792981	33132549	52453413
TIR_MITE	0TE	351	scaffold_2	33888937	33888875	33888999	42792981	33132549	52453413
CACTA	0TE	352	scaffold_2	33902694	33902627	33902761	42792981	33132549	52453413
MuDR	0TE	353	scaffold_2	33982200.5	33982117	33982284	42792981	33132549	52453413
Helitron	0TE	354	scaffold_2	34310210	34310135	34310285	42792981	33132549	52453413
TRIM_LAR	0TE	355	scaffold_2	34414978.5	34414903	34415054	42792981	33132549	52453413
Helitron	0TE	356	scaffold_2	34479372.5	34479337	34479408	42792981	33132549	52453413
Helitron	0TE	357	scaffold_2	34654278.5	34653792	34654765	42792981	33132549	52453413
Helitron	0TE	358	scaffold_2	34711458	34711077	34711839	42792981	33132549	52453413
TRIM_LAR	0TE	359	scaffold_2	34919182.5	34919055	34919310	42792981	33132549	52453413
LINE	0TE	360	scaffold_2	34982869.5	34982732	34983007	42792981	33132549	52453413
Copia	Copia	361	scaffold_2	35102558.5	35102367	35102750	42792981	33132549	52453413
Gypsy	0TE	362	scaffold_2	35210308.5	35210268	35210349	42792981	33132549	52453413
MuDR	0TE	363	scaffold_2	35493485.5	35493437	35493534	42792981	33132549	52453413
Gypsy	0TE	364	scaffold_2	35634426.5	35634414	35634439	42792981	33132549	52453413
LINE	0TE	365	scaffold_2	35731202.5	35731177	35731228	42792981	33132549	52453413
TE_NA	0TE	366	scaffold_2	35781461.5	35781333	35781590	42792981	33132549	52453413
SINE	0TE	367	scaffold_2	35894949.5	35894512	35895387	42792981	33132549	52453413
MuDR	0TE	368	scaffold_2	35926704	35926657	35926751	42792981	33132549	52453413
MuDR	0TE	369	scaffold_2	35964750	35964689	35964811	42792981	33132549	52453413
MuDR	0TE	370	scaffold_2	35998509	35998469	35998549	42792981	33132549	52453413
0hAT	0TE	371	scaffold_2	36018226.5	36017989	36018464	42792981	33132549	52453413
TE_NA	0TE	372	scaffold_2	36169785.5	36169573	36169998	42792981	33132549	52453413
Harbinger	Harbinger	373	scaffold_2	36194183	36193926	36194440	42792981	33132549	52453413
MuDR	0TE	374	scaffold_2	36292688.5	36292571	36292806	42792981	33132549	52453413
0hAT	0TE	375	scaffold_2	36841986	36841796	36842176	42792981	33132549	52453413
MuDR	0TE	376	scaffold_2	37084599	37084541	37084657	42792981	33132549	52453413
MuDR	0TE	377	scaffold_2	37173483.5	37173395	37173572	42792981	33132549	52453413
Helitron	0TE	378	scaffold_2	37214853	37214822	37214884	42792981	33132549	52453413
MuDR	0TE	379	scaffold_2	37529610.5	37529034	37530187	42792981	33132549	52453413
MuDR	0TE	380	scaffold_2	37911569.5	37911487	37911652	42792981	33132549	52453413
CACTA	0TE	381	scaffold_2	40555706.5	40555565	40555848	42792981	33132549	52453413
Gypsy	0TE	382	scaffold_2	41114486	41114458	41114514	42792981	33132549	52453413
TIR_MITE	0TE	383	scaffold_2	41857125.5	41857031	41857220	42792981	33132549	52453413
TIR_MITE	0TE	384	scaffold_2	42868253.5	42868192	42868315	42792981	33132549	52453413
Copia	Copia	385	scaffold_2	43338570.5	43338509	43338632	42792981	33132549	52453413
TE_NA	0TE	386	scaffold_2	44044231	44044199	44044263	42792981	33132549	52453413
MuDR	0TE	387	scaffold_2	44314457.5	44314308	44314607	42792981	33132549	52453413
TE_NA	0TE	388	scaffold_2	45206642	45206503	45206781	42792981	33132549	52453413
0hAT	0TE	389	scaffold_2	45288346.5	45288282	45288411	42792981	33132549	52453413
TIR_MITE	0TE	390	scaffold_2	45321352.5	45321323	45321382	42792981	33132549	52453413
LINE	0TE	391	scaffold_2	45431684	45431320	45432048	42792981	33132549	52453413
MuDR	0TE	392	scaffold_2	45568694	45568441	45568947	42792981	33132549	52453413
Copia	Copia	393	scaffold_2	45733880.5	45733827	45733934	42792981	33132549	52453413
TIR_MITE	0TE	394	scaffold_2	45790913.5	45790867	45790960	42792981	33132549	52453413
Copia	Copia	395	scaffold_2	45810330.5	45810291	45810370	42792981	33132549	52453413
LINE	0TE	396	scaffold_2	45852379	45852334	45852424	42792981	33132549	52453413
MuDR	0TE	397	scaffold_2	45857488.5	45857371	45857606	42792981	33132549	52453413
Gypsy	0TE	398	scaffold_2	45903558	45902959	45904157	42792981	33132549	52453413
TE_NA	0TE	399	scaffold_2	45934328.5	45934279	45934378	42792981	33132549	52453413
LINE	0TE	400	scaffold_2	46037088	46037052	46037124	42792981	33132549	52453413
SINE	0TE	401	scaffold_2	46221230	46221195	46221265	42792981	33132549	52453413
LINE	0TE	402	scaffold_2	46237535	46237402	46237668	42792981	33132549	52453413
LINE	0TE	403	scaffold_2	46562755.5	46562677	46562834	42792981	33132549	52453413
0hAT	0TE	404	scaffold_2	46593940	46593783	46594097	42792981	33132549	52453413
Harbinger	Harbinger	405	scaffold_2	46599087	46599014	46599160	42792981	33132549	52453413
Harbinger	Harbinger	406	scaffold_2	46695863.5	46694999	46696728	42792981	33132549	52453413
CACTA	0TE	407	scaffold_2	46774357.5	46774306	46774409	42792981	33132549	52453413
LINE	0TE	408	scaffold_2	46794019	46793995	46794043	42792981	33132549	52453413
0hAT	0TE	409	scaffold_2	47034280	47034206	47034354	42792981	33132549	52453413
0hAT	0TE	410	scaffold_2	47143155.5	47142880	47143431	42792981	33132549	52453413
LINE	0TE	411	scaffold_2	47163970	47163876	47164064	42792981	33132549	52453413
Copia	Copia	412	scaffold_2	47559394	47558780	47560008	42792981	33132549	52453413
LINE	0TE	413	scaffold_2	47648674.5	47648570	47648779	42792981	33132549	52453413
MuDR	0TE	414	scaffold_2	47666461	47666232	47666690	42792981	33132549	52453413
MuDR	0TE	415	scaffold_2	47732486.5	47731932	47733041	42792981	33132549	52453413
0hAT	0TE	416	scaffold_2	47903067.5	47902995	47903140	42792981	33132549	52453413
Gypsy	0TE	417	scaffold_2	48060130.5	48059483	48060778	42792981	33132549	52453413
Helitron	0TE	418	scaffold_2	48136906.5	48136874	48136939	42792981	33132549	52453413
MuDR	0TE	419	scaffold_2	48167963.5	48167912	48168015	42792981	33132549	52453413
MuDR	0TE	420	scaffold_2	48452410.5	48452389	48452432	42792981	33132549	52453413
MuDR	0TE	421	scaffold_2	48508291	48508255	48508327	42792981	33132549	52453413
SINE	0TE	422	scaffold_2	48561687.5	48561608	48561767	42792981	33132549	52453413
Tase	0TE	423	scaffold_2	48631988	48631958	48632018	42792981	33132549	52453413
MuDR	0TE	424	scaffold_2	48653965.5	48653913	48654018	42792981	33132549	52453413
TRIM_LAR	0TE	425	scaffold_2	48691108	48691056	48691160	42792981	33132549	52453413
Gypsy	0TE	426	scaffold_2	48701681	48701605	48701757	42792981	33132549	52453413
TE_NA	0TE	427	scaffold_2	48796302.5	48796122	48796483	42792981	33132549	52453413
TIR_MITE	0TE	428	scaffold_2	48859897.5	48859844	48859951	42792981	33132549	52453413
TIR_MITE	0TE	429	scaffold_2	49056851.5	49056783	49056920	42792981	33132549	52453413
Helitron	0TE	430	scaffold_2	49115036	49114604	49115468	42792981	33132549	52453413
Harbinger	Harbinger	431	scaffold_2	49165448.5	49165387	49165510	42792981	33132549	52453413
Copia	Copia	432	scaffold_2	49378714.5	49378649	49378780	42792981	33132549	52453413
MuDR	0TE	433	scaffold_2	49467878	49467856	49467900	42792981	33132549	52453413
MuDR	0TE	434	scaffold_2	49598949.5	49598762	49599137	42792981	33132549	52453413
0hAT	0TE	435	scaffold_2	49683290	49683219	49683361	42792981	33132549	52453413
Copia	Copia	436	scaffold_2	49687758	49687669	49687847	42792981	33132549	52453413
LINE	0TE	437	scaffold_2	49743984.5	49743970	49743999	42792981	33132549	52453413
MuDR	0TE	438	scaffold_2	49770937.5	49770873	49771002	42792981	33132549	52453413
Harbinger	Harbinger	439	scaffold_2	49826170.5	49825914	49826427	42792981	33132549	52453413
Helitron	0TE	440	scaffold_2	49908356	49908306	49908406	42792981	33132549	52453413
MuDR	0TE	441	scaffold_2	50028265.5	50028042	50028489	42792981	33132549	52453413
0hAT	0TE	442	scaffold_2	50034271	50034259	50034283	42792981	33132549	52453413
MuDR	0TE	443	scaffold_2	50093569	50093186	50093952	42792981	33132549	52453413
TE_NA	0TE	444	scaffold_2	50122675	50122598	50122752	42792981	33132549	52453413
Mariner	0TE	445	scaffold_2	50241279	50241117	50241441	42792981	33132549	52453413
Helitron	0TE	446	scaffold_2	50312780.5	50312716	50312845	42792981	33132549	52453413
MuDR	0TE	447	scaffold_2	50397715	50397469	50397961	42792981	33132549	52453413
SINE	0TE	448	scaffold_2	50430242	50430171	50430313	42792981	33132549	52453413
MuDR	0TE	449	scaffold_2	50480237.5	50480223	50480252	42792981	33132549	52453413
TE_NA	0TE	450	scaffold_2	50489089.5	50488745	50489434	42792981	33132549	52453413
Copia	Copia	451	scaffold_2	50545014.5	50544880	50545149	42792981	33132549	52453413
Helitron	0TE	452	scaffold_2	50647764.5	50647613	50647916	42792981	33132549	52453413
MuDR	0TE	453	scaffold_2	50683618	50683588	50683648	42792981	33132549	52453413
Mariner	0TE	454	scaffold_2	50736602.5	50736425	50736780	42792981	33132549	52453413
Helitron	0TE	455	scaffold_2	50740352.5	50740255	50740450	42792981	33132549	52453413
Helitron	0TE	456	scaffold_2	50780722.5	50780656	50780789	42792981	33132549	52453413
MuDR	0TE	457	scaffold_2	50811194	50810438	50811950	42792981	33132549	52453413
LINE	0TE	458	scaffold_2	50833978.5	50833906	50834051	42792981	33132549	52453413
TRIM_LAR	0TE	459	scaffold_2	50850451	50850394	50850508	42792981	33132549	52453413
0hAT	0TE	460	scaffold_2	50987060.5	50986934	50987187	42792981	33132549	52453413
0hAT	0TE	461	scaffold_2	51001459.5	51001207	51001712	42792981	33132549	52453413
CACTA	0TE	462	scaffold_2	51017778	51017554	51018002	42792981	33132549	52453413
Harbinger	Harbinger	463	scaffold_2	51060517.5	51060418	51060617	42792981	33132549	52453413
TE_NA	0TE	464	scaffold_2	51179614.5	51179444	51179785	42792981	33132549	52453413
Copia	Copia	465	scaffold_2	51319109	51318828	51319390	42792981	33132549	52453413
MuDR	0TE	466	scaffold_2	51408800	51408737	51408863	42792981	33132549	52453413
TIR_MITE	0TE	467	scaffold_2	51457840	51457626	51458054	42792981	33132549	52453413
TIR_MITE	0TE	468	scaffold_2	51477499.5	51477462	51477537	42792981	33132549	52453413
Gypsy	0TE	469	scaffold_2	51492329.5	51492266	51492393	42792981	33132549	52453413
0hAT	0TE	470	scaffold_2	51509503.5	51509489	51509518	42792981	33132549	52453413
SINE	0TE	471	scaffold_2	51554205	51554148	51554262	42792981	33132549	52453413
TE_NA	0TE	472	scaffold_2	51598835.5	51598812	51598859	42792981	33132549	52453413
LINE	0TE	473	scaffold_2	51629399.5	51629315	51629484	42792981	33132549	52453413
LINE	0TE	474	scaffold_2	51631721	51631640	51631802	42792981	33132549	52453413
LINE	0TE	475	scaffold_2	51646052	51645824	51646280	42792981	33132549	52453413
Helitron	0TE	476	scaffold_2	51672230.5	51672142	51672319	42792981	33132549	52453413
TRIM_LAR	0TE	477	scaffold_2	51749099.5	51748889	51749310	42792981	33132549	52453413
LINE	0TE	478	scaffold_2	51824007	51823985	51824029	42792981	33132549	52453413
Helitron	0TE	479	scaffold_2	51848407.5	51848336	51848479	42792981	33132549	52453413
LINE	0TE	480	scaffold_2	51866702.5	51866352	51867053	42792981	33132549	52453413
Gypsy	0TE	481	scaffold_2	51901755.5	51901688	51901823	42792981	33132549	52453413
Helitron	0TE	482	scaffold_2	51909797.5	51909191	51910404	42792981	33132549	52453413
Helitron	0TE	483	scaffold_2	52002362	52002043	52002681	42792981	33132549	52453413
Helitron	0TE	484	scaffold_2	52050410.5	52049921	52050900	42792981	33132549	52453413
Harbinger	Harbinger	485	scaffold_2	52059889	52059217	52060561	42792981	33132549	52453413
Mariner	0TE	486	scaffold_2	52102469.5	52102294	52102645	42792981	33132549	52453413
TE_NA	0TE	487	scaffold_2	52176520.5	52176308	52176733	42792981	33132549	52453413
TE_NA	0TE	488	scaffold_2	52252717	52252679	52252755	42792981	33132549	52453413
MuDR	0TE	489	scaffold_2	52256846.5	52256594	52257099	42792981	33132549	52453413
Mariner	0TE	490	scaffold_2	52263950.5	52263828	52264073	42792981	33132549	52453413
Helitron	0TE	491	scaffold_2	52281695	52280889	52282501	42792981	33132549	52453413
Mariner	0TE	492	scaffold_2	52299554.5	52299404	52299705	42792981	33132549	52453413
Helitron	0TE	493	scaffold_2	52318485	52318429	52318541	42792981	33132549	52453413
MuDR	0TE	494	scaffold_2	52391804	52391697	52391911	42792981	33132549	52453413
Mariner	0TE	495	scaffold_2	52398473.5	52398444	52398503	42792981	33132549	52453413
LINE	0TE	496	scaffold_3	52453709.5	52453655	52453764	64685687.5	52453414	76917961
Mariner	0TE	497	scaffold_3	52488990	52488839	52489141	64685687.5	52453414	76917961
TRIM_LAR	0TE	498	scaffold_3	52556704	52556568	52556840	64685687.5	52453414	76917961
MuDR	0TE	499	scaffold_3	52624118	52624085	52624151	64685687.5	52453414	76917961
Copia	Copia	500	scaffold_3	52731899.5	52731717	52732082	64685687.5	52453414	76917961
Copia	Copia	501	scaffold_3	52841815	52841546	52842084	64685687.5	52453414	76917961
MuDR	0TE	502	scaffold_3	52948075.5	52948014	52948137	64685687.5	52453414	76917961
Helitron	0TE	503	scaffold_3	53039213	53038778	53039648	64685687.5	52453414	76917961
TIR_MITE	0TE	504	scaffold_3	53080022.5	53079722	53080323	64685687.5	52453414	76917961
TIR_MITE	0TE	505	scaffold_3	53150459	53150419	53150499	64685687.5	52453414	76917961
Gypsy	0TE	506	scaffold_3	53200075	53200031	53200119	64685687.5	52453414	76917961
TE_NA	0TE	507	scaffold_3	53259861.5	53259404	53260319	64685687.5	52453414	76917961
SINE	0TE	508	scaffold_3	53314451	53314378	53314524	64685687.5	52453414	76917961
MuDR	0TE	509	scaffold_3	53383503.5	53383425	53383582	64685687.5	52453414	76917961
SINE	0TE	510	scaffold_3	53453295	53453049	53453541	64685687.5	52453414	76917961
Copia	Copia	511	scaffold_3	53473661.5	53473482	53473841	64685687.5	52453414	76917961
Copia	Copia	512	scaffold_3	53502610.5	53502375	53502846	64685687.5	52453414	76917961
Copia	Copia	513	scaffold_3	53530448.5	53530357	53530540	64685687.5	52453414	76917961
0hAT	0TE	514	scaffold_3	53606338.5	53606294	53606383	64685687.5	52453414	76917961
Helitron	0TE	515	scaffold_3	53702176.5	53702088	53702265	64685687.5	52453414	76917961
Copia	Copia	516	scaffold_3	53703293	53703273	53703313	64685687.5	52453414	76917961
MuDR	0TE	517	scaffold_3	53727830.5	53727799	53727862	64685687.5	52453414	76917961
SINE	0TE	518	scaffold_3	53754987	53754977	53754997	64685687.5	52453414	76917961
Copia	Copia	519	scaffold_3	53805201.5	53805026	53805377	64685687.5	52453414	76917961
LINE	0TE	520	scaffold_3	53878340.5	53878255	53878426	64685687.5	52453414	76917961
TIR_MITE	0TE	521	scaffold_3	53923983.5	53923934	53924033	64685687.5	52453414	76917961
SINE	0TE	522	scaffold_3	53936361	53936176	53936546	64685687.5	52453414	76917961
Copia	Copia	523	scaffold_3	53959473.5	53959396	53959551	64685687.5	52453414	76917961
Copia	Copia	524	scaffold_3	53962085.5	53962031	53962140	64685687.5	52453414	76917961
Mariner	0TE	525	scaffold_3	53980758	53980617	53980899	64685687.5	52453414	76917961
Helitron	0TE	526	scaffold_3	54015441.5	54015425	54015458	64685687.5	52453414	76917961
0hAT	0TE	527	scaffold_3	54030978	54030717	54031239	64685687.5	52453414	76917961
Helitron	0TE	528	scaffold_3	54062996.5	54062502	54063491	64685687.5	52453414	76917961
LINE	0TE	529	scaffold_3	54085885.5	54085842	54085929	64685687.5	52453414	76917961
LINE	0TE	530	scaffold_3	54105708.5	54105668	54105749	64685687.5	52453414	76917961
Helitron	0TE	531	scaffold_3	54242450.5	54242404	54242497	64685687.5	52453414	76917961
0hAT	0TE	532	scaffold_3	54399681	54399648	54399714	64685687.5	52453414	76917961
Helitron	0TE	533	scaffold_3	54416241.5	54416201	54416282	64685687.5	52453414	76917961
Helitron	0TE	534	scaffold_3	54537949	54537884	54538014	64685687.5	52453414	76917961
Gypsy	0TE	535	scaffold_3	54595642	54595258	54596026	64685687.5	52453414	76917961
MuDR	0TE	536	scaffold_3	54638046.5	54637726	54638367	64685687.5	52453414	76917961
Copia	Copia	537	scaffold_3	54647556.5	54647413	54647700	64685687.5	52453414	76917961
TE_NA	0TE	538	scaffold_3	54673597.5	54673439	54673756	64685687.5	52453414	76917961
Helitron	0TE	539	scaffold_3	54679963.5	54679688	54680239	64685687.5	52453414	76917961
Harbinger	Harbinger	540	scaffold_3	54692684.5	54692603	54692766	64685687.5	52453414	76917961
MuDR	0TE	541	scaffold_3	54723019.5	54722959	54723080	64685687.5	52453414	76917961
Copia	Copia	542	scaffold_3	54761393.5	54761139	54761648	64685687.5	52453414	76917961
MuDR	0TE	543	scaffold_3	54769364	54769353	54769375	64685687.5	52453414	76917961
Harbinger	Harbinger	544	scaffold_3	54806726	54806606	54806846	64685687.5	52453414	76917961
MuDR	0TE	545	scaffold_3	54940455.5	54940325	54940586	64685687.5	52453414	76917961
Harbinger	Harbinger	546	scaffold_3	55004677	55004642	55004712	64685687.5	52453414	76917961
Helitron	0TE	547	scaffold_3	55026080.5	55026007	55026154	64685687.5	52453414	76917961
Copia	Copia	548	scaffold_3	55117888	55117763	55118013	64685687.5	52453414	76917961
LINE	0TE	549	scaffold_3	55135542	55135471	55135613	64685687.5	52453414	76917961
Copia	Copia	550	scaffold_3	55182566.5	55182478	55182655	64685687.5	52453414	76917961
TIR_MITE	0TE	551	scaffold_3	55256813.5	55256420	55257207	64685687.5	52453414	76917961
Helitron	0TE	552	scaffold_3	55271440.5	55271392	55271489	64685687.5	52453414	76917961
0hAT	0TE	553	scaffold_3	55302239	55302091	55302387	64685687.5	52453414	76917961
TIR_MITE	0TE	554	scaffold_3	55374065.5	55374030	55374101	64685687.5	52453414	76917961
TIR_MITE	0TE	555	scaffold_3	55406739.5	55406693	55406786	64685687.5	52453414	76917961
LINE	0TE	556	scaffold_3	55411112	55411074	55411150	64685687.5	52453414	76917961
Gypsy	0TE	557	scaffold_3	55477494.5	55477437	55477552	64685687.5	52453414	76917961
SINE	0TE	558	scaffold_3	55486762.5	55486587	55486938	64685687.5	52453414	76917961
Helitron	0TE	559	scaffold_3	55531313.5	55531288	55531339	64685687.5	52453414	76917961
TE_NA	0TE	560	scaffold_3	55590859.5	55590796	55590923	64685687.5	52453414	76917961
Mariner	0TE	561	scaffold_3	55638835.5	55638821	55638850	64685687.5	52453414	76917961
Helitron	0TE	562	scaffold_3	55669963	55669952	55669974	64685687.5	52453414	76917961
MuDR	0TE	563	scaffold_3	55698061.5	55698036	55698087	64685687.5	52453414	76917961
0hAT	0TE	564	scaffold_3	55708874	55708835	55708913	64685687.5	52453414	76917961
LINE	0TE	565	scaffold_3	55758874	55758499	55759249	64685687.5	52453414	76917961
Harbinger	Harbinger	566	scaffold_3	55812890.5	55812810	55812971	64685687.5	52453414	76917961
0hAT	0TE	567	scaffold_3	55867151	55866587	55867715	64685687.5	52453414	76917961
0hAT	0TE	568	scaffold_3	55868268.5	55867705	55868832	64685687.5	52453414	76917961
MuDR	0TE	569	scaffold_3	55886244	55886182	55886306	64685687.5	52453414	76917961
Gypsy	0TE	570	scaffold_3	55954898.5	55954801	55954996	64685687.5	52453414	76917961
MuDR	0TE	571	scaffold_3	56072348	56072291	56072405	64685687.5	52453414	76917961
Gypsy	0TE	572	scaffold_3	56177810.5	56177730	56177891	64685687.5	52453414	76917961
Helitron	0TE	573	scaffold_3	56238990.5	56238901	56239080	64685687.5	52453414	76917961
Helitron	0TE	574	scaffold_3	56292279.5	56292055	56292504	64685687.5	52453414	76917961
TIR_MITE	0TE	575	scaffold_3	56365847	56365807	56365887	64685687.5	52453414	76917961
TIR_MITE	0TE	576	scaffold_3	56494948	56494916	56494980	64685687.5	52453414	76917961
Harbinger	Harbinger	577	scaffold_3	56515268.5	56515195	56515342	64685687.5	52453414	76917961
LINE	0TE	578	scaffold_3	56547055	56546774	56547336	64685687.5	52453414	76917961
CACTA	0TE	579	scaffold_3	56548977	56548809	56549145	64685687.5	52453414	76917961
Helitron	0TE	580	scaffold_3	56783535.5	56783512	56783559	64685687.5	52453414	76917961
TIR_MITE	0TE	581	scaffold_3	56852394.5	56852342	56852447	64685687.5	52453414	76917961
Helitron	0TE	582	scaffold_3	56891397	56891343	56891451	64685687.5	52453414	76917961
LINE	0TE	583	scaffold_3	56934818.5	56934807	56934830	64685687.5	52453414	76917961
Harbinger	Harbinger	584	scaffold_3	56951183	56951138	56951228	64685687.5	52453414	76917961
MuDR	0TE	585	scaffold_3	56975996.5	56975904	56976089	64685687.5	52453414	76917961
SINE	0TE	586	scaffold_3	57055058.5	57054905	57055212	64685687.5	52453414	76917961
LINE	0TE	587	scaffold_3	57074542	57074517	57074567	64685687.5	52453414	76917961
Helitron	0TE	588	scaffold_3	57085996	57085805	57086187	64685687.5	52453414	76917961
Gypsy	0TE	589	scaffold_3	57171011.5	57170957	57171066	64685687.5	52453414	76917961
Helitron	0TE	590	scaffold_3	57233842	57233830	57233854	64685687.5	52453414	76917961
Mariner	0TE	591	scaffold_3	57271051.5	57270918	57271185	64685687.5	52453414	76917961
Helitron	0TE	592	scaffold_3	57320855	57320459	57321251	64685687.5	52453414	76917961
TIR_MITE	0TE	593	scaffold_3	57366059	57365694	57366424	64685687.5	52453414	76917961
Gypsy	0TE	594	scaffold_3	57412131.5	57412094	57412169	64685687.5	52453414	76917961
TIR_MITE	0TE	595	scaffold_3	57418114	57418018	57418210	64685687.5	52453414	76917961
Copia	Copia	596	scaffold_3	57437419.5	57437273	57437566	64685687.5	52453414	76917961
Helitron	0TE	597	scaffold_3	57558074	57557981	57558167	64685687.5	52453414	76917961
SINE	0TE	598	scaffold_3	57669438.5	57669156	57669721	64685687.5	52453414	76917961
Mariner	0TE	599	scaffold_3	57896706	57896502	57896910	64685687.5	52453414	76917961
Harbinger	Harbinger	600	scaffold_3	57919269.5	57919198	57919341	64685687.5	52453414	76917961
Harbinger	Harbinger	601	scaffold_3	57971299	57971181	57971417	64685687.5	52453414	76917961
LINE	0TE	602	scaffold_3	57997483	57997198	57997768	64685687.5	52453414	76917961
SINE	0TE	603	scaffold_3	58021332	58021149	58021515	64685687.5	52453414	76917961
MuDR	0TE	604	scaffold_3	58076625.5	58076485	58076766	64685687.5	52453414	76917961
Copia	Copia	605	scaffold_3	58114043	58113982	58114104	64685687.5	52453414	76917961
Copia	Copia	606	scaffold_3	58142277.5	58142137	58142418	64685687.5	52453414	76917961
TIR_MITE	0TE	607	scaffold_3	58180408.5	58180118	58180699	64685687.5	52453414	76917961
MuDR	0TE	608	scaffold_3	58284084	58283998	58284170	64685687.5	52453414	76917961
Helitron	0TE	609	scaffold_3	58648143	58647968	58648318	64685687.5	52453414	76917961
Gypsy	0TE	610	scaffold_3	58655405	58654785	58656025	64685687.5	52453414	76917961
Mariner	0TE	611	scaffold_3	58709702.5	58709534	58709871	64685687.5	52453414	76917961
TIR_MITE	0TE	612	scaffold_3	58828076	58827991	58828161	64685687.5	52453414	76917961
MuDR	0TE	613	scaffold_3	58881778.5	58881745	58881812	64685687.5	52453414	76917961
CACTA	0TE	614	scaffold_3	59043419.5	59043379	59043460	64685687.5	52453414	76917961
Gypsy	0TE	615	scaffold_3	59096404	59096356	59096452	64685687.5	52453414	76917961
Harbinger	Harbinger	616	scaffold_3	59124245.5	59124164	59124327	64685687.5	52453414	76917961
Mariner	0TE	617	scaffold_3	59130551.5	59130419	59130684	64685687.5	52453414	76917961
Harbinger	Harbinger	618	scaffold_3	59188316.5	59188244	59188389	64685687.5	52453414	76917961
TE_NA	0TE	619	scaffold_3	59240877.5	59240698	59241057	64685687.5	52453414	76917961
SINE	0TE	620	scaffold_3	59318193	59318107	59318279	64685687.5	52453414	76917961
Helitron	0TE	621	scaffold_3	59456537.5	59456439	59456636	64685687.5	52453414	76917961
0hAT	0TE	622	scaffold_3	59582839.5	59582700	59582979	64685687.5	52453414	76917961
TE_NA	0TE	623	scaffold_3	59699719	59699644	59699794	64685687.5	52453414	76917961
MuDR	0TE	624	scaffold_3	59895014	59894877	59895151	64685687.5	52453414	76917961
MuDR	0TE	625	scaffold_3	60251990.5	60251470	60252511	64685687.5	52453414	76917961
0hAT	0TE	626	scaffold_3	60278215.5	60278072	60278359	64685687.5	52453414	76917961
SINE	0TE	627	scaffold_3	60351911	60351801	60352021	64685687.5	52453414	76917961
TIR_MITE	0TE	628	scaffold_3	60430064.5	60429951	60430178	64685687.5	52453414	76917961
0hAT	0TE	629	scaffold_3	60464438.5	60464401	60464476	64685687.5	52453414	76917961
Helitron	0TE	630	scaffold_3	60561274	60561013	60561535	64685687.5	52453414	76917961
Helitron	0TE	631	scaffold_3	60673939	60673893	60673985	64685687.5	52453414	76917961
Copia	Copia	632	scaffold_3	60702646.5	60702508	60702785	64685687.5	52453414	76917961
LINE	0TE	633	scaffold_3	60727764.5	60727376	60728153	64685687.5	52453414	76917961
LINE	0TE	634	scaffold_3	60765365.5	60765184	60765547	64685687.5	52453414	76917961
Helitron	0TE	635	scaffold_3	60791987	60791781	60792193	64685687.5	52453414	76917961
Mariner	0TE	636	scaffold_3	60848122.5	60847969	60848276	64685687.5	52453414	76917961
Harbinger	Harbinger	637	scaffold_3	60885608	60885491	60885725	64685687.5	52453414	76917961
MuDR	0TE	638	scaffold_3	60896727	60896552	60896902	64685687.5	52453414	76917961
MuDR	0TE	639	scaffold_3	60938323	60938221	60938425	64685687.5	52453414	76917961
Helitron	0TE	640	scaffold_3	60987038	60987009	60987067	64685687.5	52453414	76917961
Copia	Copia	641	scaffold_3	61095779.5	61095696	61095863	64685687.5	52453414	76917961
Copia	Copia	642	scaffold_3	61175990.5	61175979	61176002	64685687.5	52453414	76917961
Helitron	0TE	643	scaffold_3	61230126.5	61229412	61230841	64685687.5	52453414	76917961
TE_NA	0TE	644	scaffold_3	61260735	61260461	61261009	64685687.5	52453414	76917961
Gypsy	0TE	645	scaffold_3	61264154.5	61264104	61264205	64685687.5	52453414	76917961
TIR_MITE	0TE	646	scaffold_3	61276997.5	61276954	61277041	64685687.5	52453414	76917961
Copia	Copia	647	scaffold_3	61304009	61303783	61304235	64685687.5	52453414	76917961
Harbinger	Harbinger	648	scaffold_3	61516962.5	61516804	61517121	64685687.5	52453414	76917961
LINE	0TE	649	scaffold_3	61546846	61546780	61546912	64685687.5	52453414	76917961
TE_NA	0TE	650	scaffold_3	61620791	61620270	61621312	64685687.5	52453414	76917961
Gypsy	0TE	651	scaffold_3	61700369	61700186	61700552	64685687.5	52453414	76917961
TIR_MITE	0TE	652	scaffold_3	61861699	61861674	61861724	64685687.5	52453414	76917961
MuDR	0TE	653	scaffold_3	61871091	61870563	61871619	64685687.5	52453414	76917961
Copia	Copia	654	scaffold_3	61901000.5	61900976	61901025	64685687.5	52453414	76917961
MuDR	0TE	655	scaffold_3	61947287.5	61947276	61947299	64685687.5	52453414	76917961
LINE	0TE	656	scaffold_3	61964502.5	61963730	61965275	64685687.5	52453414	76917961
Helitron	0TE	657	scaffold_3	62133239.5	62132602	62133877	64685687.5	52453414	76917961
Helitron	0TE	658	scaffold_3	62328186	62327770	62328602	64685687.5	52453414	76917961
Harbinger	Harbinger	659	scaffold_3	62396360	62396138	62396582	64685687.5	52453414	76917961
TIR_MITE	0TE	660	scaffold_3	62779167.5	62779108	62779227	64685687.5	52453414	76917961
SINE	0TE	661	scaffold_3	63284416	63284340	63284492	64685687.5	52453414	76917961
CACTA	0TE	662	scaffold_3	63304324	63304165	63304483	64685687.5	52453414	76917961
Copia	Copia	663	scaffold_3	63503653.5	63503447	63503860	64685687.5	52453414	76917961
LINE	0TE	664	scaffold_3	63779111	63776844	63781378	64685687.5	52453414	76917961
Copia	Copia	665	scaffold_3	63917431	63917312	63917550	64685687.5	52453414	76917961
Helitron	0TE	666	scaffold_3	65636821	65636774	65636868	64685687.5	52453414	76917961
SINE	0TE	667	scaffold_3	65754461	65754333	65754589	64685687.5	52453414	76917961
CACTA	0TE	668	scaffold_3	66711171.5	66711127	66711216	64685687.5	52453414	76917961
MuDR	0TE	669	scaffold_3	67513042	67512998	67513086	64685687.5	52453414	76917961
LINE	0TE	670	scaffold_3	67660250.5	67660168	67660333	64685687.5	52453414	76917961
Helitron	0TE	671	scaffold_3	70384894	70384672	70385116	64685687.5	52453414	76917961
TE_NA	0TE	672	scaffold_3	70770266	70769829	70770703	64685687.5	52453414	76917961
Copia	Copia	673	scaffold_3	70883903	70883873	70883933	64685687.5	52453414	76917961
TIR_MITE	0TE	674	scaffold_3	70900516.5	70900381	70900652	64685687.5	52453414	76917961
LINE	0TE	675	scaffold_3	70988404.5	70987841	70988968	64685687.5	52453414	76917961
MuDR	0TE	676	scaffold_3	71135636	71135626	71135646	64685687.5	52453414	76917961
LINE	0TE	677	scaffold_3	71145492.5	71145063	71145922	64685687.5	52453414	76917961
Helitron	0TE	678	scaffold_3	71424368	71423816	71424920	64685687.5	52453414	76917961
TE_NA	0TE	679	scaffold_3	71601827.5	71601642	71602013	64685687.5	52453414	76917961
Mariner	0TE	680	scaffold_3	71837919	71837768	71838070	64685687.5	52453414	76917961
0hAT	0TE	681	scaffold_3	71922523.5	71922231	71922816	64685687.5	52453414	76917961
LINE	0TE	682	scaffold_3	72496619.5	72496593	72496646	64685687.5	52453414	76917961
MuDR	0TE	683	scaffold_3	73125264	73125246	73125282	64685687.5	52453414	76917961
TIR_MITE	0TE	684	scaffold_3	73270175	73269680	73270670	64685687.5	52453414	76917961
Harbinger	Harbinger	685	scaffold_3	73303804.5	73301709	73305900	64685687.5	52453414	76917961
LINE	0TE	686	scaffold_3	73456921.5	73456530	73457313	64685687.5	52453414	76917961
CACTA	0TE	687	scaffold_3	73463844	73463816	73463872	64685687.5	52453414	76917961
TIR_MITE	0TE	688	scaffold_3	73985325.5	73985250	73985401	64685687.5	52453414	76917961
LINE	0TE	689	scaffold_3	74073234.5	74073152	74073317	64685687.5	52453414	76917961
Helitron	0TE	690	scaffold_3	74089193.5	74088522	74089865	64685687.5	52453414	76917961
0hAT	0TE	691	scaffold_3	74284887	74284825	74284949	64685687.5	52453414	76917961
Helitron	0TE	692	scaffold_3	74299391	74299298	74299484	64685687.5	52453414	76917961
Helitron	0TE	693	scaffold_3	74372436	74372422	74372450	64685687.5	52453414	76917961
Copia	Copia	694	scaffold_3	74745578	74745360	74745796	64685687.5	52453414	76917961
LINE	0TE	695	scaffold_3	74749989.5	74749898	74750081	64685687.5	52453414	76917961
TIR_MITE	0TE	696	scaffold_3	74767412	74767363	74767461	64685687.5	52453414	76917961
TRIM_LAR	0TE	697	scaffold_3	74830620.5	74830485	74830756	64685687.5	52453414	76917961
0hAT	0TE	698	scaffold_3	75126726.5	75126411	75127042	64685687.5	52453414	76917961
MuDR	0TE	699	scaffold_3	75460223.5	75459658	75460789	64685687.5	52453414	76917961
Harbinger	Harbinger	700	scaffold_3	75642665.5	75642568	75642763	64685687.5	52453414	76917961
Helitron	0TE	701	scaffold_3	75771596.5	75771547	75771646	64685687.5	52453414	76917961
MuDR	0TE	702	scaffold_3	75830400	75830300	75830500	64685687.5	52453414	76917961
Helitron	0TE	703	scaffold_3	75923080.5	75922815	75923346	64685687.5	52453414	76917961
LINE	0TE	704	scaffold_3	75972383	75972369	75972397	64685687.5	52453414	76917961
Helitron	0TE	705	scaffold_3	76027127.5	76027000	76027255	64685687.5	52453414	76917961
CACTA	0TE	706	scaffold_3	76166512	76166060	76166964	64685687.5	52453414	76917961
Gypsy	0TE	707	scaffold_3	76333977	76333940	76334014	64685687.5	52453414	76917961
Gypsy	0TE	708	scaffold_3	76415720	76415672	76415768	64685687.5	52453414	76917961
Gypsy	0TE	709	scaffold_3	76415879.5	76415812	76415947	64685687.5	52453414	76917961
Copia	Copia	710	scaffold_3	76426808	76426278	76427338	64685687.5	52453414	76917961
Helitron	0TE	711	scaffold_3	76499631	76499326	76499936	64685687.5	52453414	76917961
Mariner	0TE	712	scaffold_3	76515834.5	76515717	76515952	64685687.5	52453414	76917961
0hAT	0TE	713	scaffold_3	76561989.5	76561943	76562036	64685687.5	52453414	76917961
Helitron	0TE	714	scaffold_4	77024999	77024977	77025021	88582130.5	76917962	100246299
LINE	0TE	715	scaffold_4	77034996.5	77034829	77035164	88582130.5	76917962	100246299
TIR_MITE	0TE	716	scaffold_4	77126902.5	77126880	77126925	88582130.5	76917962	100246299
Helitron	0TE	717	scaffold_4	77244027.5	77243623	77244432	88582130.5	76917962	100246299
Helitron	0TE	718	scaffold_4	77261889.5	77261833	77261946	88582130.5	76917962	100246299
LINE	0TE	719	scaffold_4	77285104.5	77285050	77285159	88582130.5	76917962	100246299
SINE	0TE	720	scaffold_4	77549112.5	77548911	77549314	88582130.5	76917962	100246299
Helitron	0TE	721	scaffold_4	77612186.5	77612063	77612310	88582130.5	76917962	100246299
Harbinger	Harbinger	722	scaffold_4	77733824	77732960	77734688	88582130.5	76917962	100246299
Copia	Copia	723	scaffold_4	77779625	77776576	77782674	88582130.5	76917962	100246299
0hAT	0TE	724	scaffold_4	77915534	77915203	77915865	88582130.5	76917962	100246299
Harbinger	Harbinger	725	scaffold_4	78016639	78016328	78016950	88582130.5	76917962	100246299
Helitron	0TE	726	scaffold_4	78497992	78497791	78498193	88582130.5	76917962	100246299
SINE	0TE	727	scaffold_4	78744139.5	78744055	78744224	88582130.5	76917962	100246299
0hAT	0TE	728	scaffold_4	79233207.5	79232928	79233487	88582130.5	76917962	100246299
Helitron	0TE	729	scaffold_4	79295176.5	79294632	79295721	88582130.5	76917962	100246299
MuDR	0TE	730	scaffold_4	79624490.5	79624116	79624865	88582130.5	76917962	100246299
Helitron	0TE	731	scaffold_4	79859901.5	79859847	79859956	88582130.5	76917962	100246299
Copia	Copia	732	scaffold_4	79937070	79937019	79937121	88582130.5	76917962	100246299
LINE	0TE	733	scaffold_4	80063765	80063641	80063889	88582130.5	76917962	100246299
Harbinger	Harbinger	734	scaffold_4	80394538	80393010	80396066	88582130.5	76917962	100246299
MuDR	0TE	735	scaffold_4	80735650	80735589	80735711	88582130.5	76917962	100246299
0hAT	0TE	736	scaffold_4	80952800	80952756	80952844	88582130.5	76917962	100246299
TE_NA	0TE	737	scaffold_4	81200727.5	81200693	81200762	88582130.5	76917962	100246299
LINE	0TE	738	scaffold_4	81516099	81516068	81516130	88582130.5	76917962	100246299
Helitron	0TE	739	scaffold_4	82324405.5	82324354	82324457	88582130.5	76917962	100246299
CACTA	0TE	740	scaffold_4	82723193	82723140	82723246	88582130.5	76917962	100246299
TIR_MITE	0TE	741	scaffold_4	83175361	83175307	83175415	88582130.5	76917962	100246299
LINE	0TE	742	scaffold_4	84061782	84061506	84062058	88582130.5	76917962	100246299
MuDR	0TE	743	scaffold_4	86836534.5	86836466	86836603	88582130.5	76917962	100246299
Gypsy	0TE	744	scaffold_4	87301916	87301904	87301928	88582130.5	76917962	100246299
LINE	0TE	745	scaffold_4	87711449.5	87711425	87711474	88582130.5	76917962	100246299
0hAT	0TE	746	scaffold_4	87930973.5	87930948	87930999	88582130.5	76917962	100246299
LINE	0TE	747	scaffold_4	88050199	88050044	88050354	88582130.5	76917962	100246299
CACTA	0TE	748	scaffold_4	88499774.5	88499631	88499918	88582130.5	76917962	100246299
TIR_MITE	0TE	749	scaffold_4	88752121	88752033	88752209	88582130.5	76917962	100246299
Helitron	0TE	750	scaffold_4	89728275	89727874	89728676	88582130.5	76917962	100246299
LINE	0TE	751	scaffold_4	89764144	89763889	89764399	88582130.5	76917962	100246299
Helitron	0TE	752	scaffold_4	90232446.5	90232161	90232732	88582130.5	76917962	100246299
Gypsy	0TE	753	scaffold_4	90651413	90651392	90651434	88582130.5	76917962	100246299
Mariner	0TE	754	scaffold_4	90803880	90803719	90804041	88582130.5	76917962	100246299
MuDR	0TE	755	scaffold_4	90813675.5	90813615	90813736	88582130.5	76917962	100246299
LINE	0TE	756	scaffold_4	90876753	90875472	90878034	88582130.5	76917962	100246299
MuDR	0TE	757	scaffold_4	90886712	90886614	90886810	88582130.5	76917962	100246299
MuDR	0TE	758	scaffold_4	91220962	91220939	91220985	88582130.5	76917962	100246299
MuDR	0TE	759	scaffold_4	91225447	91225379	91225515	88582130.5	76917962	100246299
LINE	0TE	760	scaffold_4	91243012.5	91242961	91243064	88582130.5	76917962	100246299
MuDR	0TE	761	scaffold_4	91336147.5	91336069	91336226	88582130.5	76917962	100246299
CACTA	0TE	762	scaffold_4	91386577.5	91386544	91386611	88582130.5	76917962	100246299
Helitron	0TE	763	scaffold_4	91409530	91409395	91409665	88582130.5	76917962	100246299
SINE	0TE	764	scaffold_4	91479398	91479220	91479576	88582130.5	76917962	100246299
MuDR	0TE	765	scaffold_4	91614157	91614115	91614199	88582130.5	76917962	100246299
Copia	Copia	766	scaffold_4	91758858	91758737	91758979	88582130.5	76917962	100246299
Gypsy	0TE	767	scaffold_4	91804153	91804104	91804202	88582130.5	76917962	100246299
TE_NA	0TE	768	scaffold_4	91842385.5	91842323	91842448	88582130.5	76917962	100246299
TIR_MITE	0TE	769	scaffold_4	91857388	91857363	91857413	88582130.5	76917962	100246299
MuDR	0TE	770	scaffold_4	91894880.5	91894705	91895056	88582130.5	76917962	100246299
LINE	0TE	771	scaffold_4	91928100	91927999	91928201	88582130.5	76917962	100246299
Harbinger	Harbinger	772	scaffold_4	91965053	91964930	91965176	88582130.5	76917962	100246299
Mariner	0TE	773	scaffold_4	92002225.5	92002160	92002291	88582130.5	76917962	100246299
MuDR	0TE	774	scaffold_4	92026358.5	92026238	92026479	88582130.5	76917962	100246299
TE_NA	0TE	775	scaffold_4	92042312	92042079	92042545	88582130.5	76917962	100246299
TIR_MITE	0TE	776	scaffold_4	92050145	92050069	92050221	88582130.5	76917962	100246299
Copia	Copia	777	scaffold_4	92074765.5	92072805	92076726	88582130.5	76917962	100246299
TE_NA	0TE	778	scaffold_4	92204136.5	92203773	92204500	88582130.5	76917962	100246299
MuDR	0TE	779	scaffold_4	92223433.5	92223402	92223465	88582130.5	76917962	100246299
MuDR	0TE	780	scaffold_4	92241751.5	92241730	92241773	88582130.5	76917962	100246299
TE_NA	0TE	781	scaffold_4	92300979.5	92300512	92301447	88582130.5	76917962	100246299
Helitron	0TE	782	scaffold_4	92389703.5	92389636	92389771	88582130.5	76917962	100246299
TIR_MITE	0TE	783	scaffold_4	92399099	92399072	92399126	88582130.5	76917962	100246299
Helitron	0TE	784	scaffold_4	92449404.5	92449327	92449482	88582130.5	76917962	100246299
Helitron	0TE	785	scaffold_4	92570978.5	92570933	92571024	88582130.5	76917962	100246299
Helitron	0TE	786	scaffold_4	92681512	92681500	92681524	88582130.5	76917962	100246299
TIR_MITE	0TE	787	scaffold_4	92732988.5	92732817	92733160	88582130.5	76917962	100246299
Copia	Copia	788	scaffold_4	92741340.5	92741276	92741405	88582130.5	76917962	100246299
Helitron	0TE	789	scaffold_4	92770465.5	92770353	92770578	88582130.5	76917962	100246299
TIR_MITE	0TE	790	scaffold_4	92914640.5	92914297	92914984	88582130.5	76917962	100246299
Mariner	0TE	791	scaffold_4	92924908	92924726	92925090	88582130.5	76917962	100246299
LINE	0TE	792	scaffold_4	92956342	92956176	92956508	88582130.5	76917962	100246299
Helitron	0TE	793	scaffold_4	92968737	92968663	92968811	88582130.5	76917962	100246299
Harbinger	Harbinger	794	scaffold_4	93044583.5	93044419	93044748	88582130.5	76917962	100246299
Mariner	0TE	795	scaffold_4	93366111.5	93365615	93366608	88582130.5	76917962	100246299
LINE	0TE	796	scaffold_4	93383494.5	93383455	93383534	88582130.5	76917962	100246299
Gypsy	0TE	797	scaffold_4	93418889	93418725	93419053	88582130.5	76917962	100246299
0hAT	0TE	798	scaffold_4	93520312	93520195	93520429	88582130.5	76917962	100246299
LINE	0TE	799	scaffold_4	93543207	93543183	93543231	88582130.5	76917962	100246299
CACTA	0TE	800	scaffold_4	93557378.5	93557316	93557441	88582130.5	76917962	100246299
Harbinger	Harbinger	801	scaffold_4	93569212.5	93568740	93569685	88582130.5	76917962	100246299
CACTA	0TE	802	scaffold_4	93620213.5	93620195	93620232	88582130.5	76917962	100246299
Copia	Copia	803	scaffold_4	93708858.5	93708745	93708972	88582130.5	76917962	100246299
TE_NA	0TE	804	scaffold_4	93782244.5	93782158	93782331	88582130.5	76917962	100246299
SINE	0TE	805	scaffold_4	93850608	93850545	93850671	88582130.5	76917962	100246299
TE_NA	0TE	806	scaffold_4	93913638.5	93913287	93913990	88582130.5	76917962	100246299
TRIM_LAR	0TE	807	scaffold_4	94267454.5	94267400	94267509	88582130.5	76917962	100246299
TRIM_LAR	0TE	808	scaffold_4	94275757.5	94275702	94275813	88582130.5	76917962	100246299
TE_NA	0TE	809	scaffold_4	94278426	94277356	94279496	88582130.5	76917962	100246299
Copia	Copia	810	scaffold_4	94308720.5	94308640	94308801	88582130.5	76917962	100246299
Helitron	0TE	811	scaffold_4	94326789	94326760	94326818	88582130.5	76917962	100246299
Mariner	0TE	812	scaffold_4	94359184.5	94359035	94359334	88582130.5	76917962	100246299
0hAT	0TE	813	scaffold_4	94565174.5	94565112	94565237	88582130.5	76917962	100246299
MuDR	0TE	814	scaffold_4	94606150.5	94606091	94606210	88582130.5	76917962	100246299
TE_NA	0TE	815	scaffold_4	94642758.5	94642656	94642861	88582130.5	76917962	100246299
TIR_MITE	0TE	816	scaffold_4	94693584	94693371	94693797	88582130.5	76917962	100246299
MuDR	0TE	817	scaffold_4	95145769	95145534	95146004	88582130.5	76917962	100246299
MuDR	0TE	818	scaffold_4	95406660.5	95406318	95407003	88582130.5	76917962	100246299
Copia	Copia	819	scaffold_4	95541832.5	95541548	95542117	88582130.5	76917962	100246299
Gypsy	0TE	820	scaffold_4	95570032.5	95570013	95570052	88582130.5	76917962	100246299
Copia	Copia	821	scaffold_4	95623993.5	95623976	95624011	88582130.5	76917962	100246299
Copia	Copia	822	scaffold_4	95651312	95651219	95651405	88582130.5	76917962	100246299
CACTA	0TE	823	scaffold_4	95788384	95788360	95788408	88582130.5	76917962	100246299
MuDR	0TE	824	scaffold_4	95812372	95811793	95812951	88582130.5	76917962	100246299
TE_NA	0TE	825	scaffold_4	95901525.5	95901278	95901773	88582130.5	76917962	100246299
Helitron	0TE	826	scaffold_4	95966517.5	95966407	95966628	88582130.5	76917962	100246299
TIR_MITE	0TE	827	scaffold_4	95979660.5	95979615	95979706	88582130.5	76917962	100246299
Helitron	0TE	828	scaffold_4	96039336	96039303	96039369	88582130.5	76917962	100246299
Helitron	0TE	829	scaffold_4	96252533.5	96252474	96252593	88582130.5	76917962	100246299
Harbinger	Harbinger	830	scaffold_4	96304041	96303982	96304100	88582130.5	76917962	100246299
0hAT	0TE	831	scaffold_4	96342868	96342518	96343218	88582130.5	76917962	100246299
MuDR	0TE	832	scaffold_4	96424118.5	96424038	96424199	88582130.5	76917962	100246299
MuDR	0TE	833	scaffold_4	96487494	96487467	96487521	88582130.5	76917962	100246299
Helitron	0TE	834	scaffold_4	96657166.5	96657008	96657325	88582130.5	76917962	100246299
TIR_MITE	0TE	835	scaffold_4	96751876	96751610	96752142	88582130.5	76917962	100246299
SINE	0TE	836	scaffold_4	96783226.5	96783194	96783259	88582130.5	76917962	100246299
TRIM_LAR	0TE	837	scaffold_4	96878901	96878777	96879025	88582130.5	76917962	100246299
Helitron	0TE	838	scaffold_4	96940633.5	96940579	96940688	88582130.5	76917962	100246299
0hAT	0TE	839	scaffold_4	96966484	96966346	96966622	88582130.5	76917962	100246299
CACTA	0TE	840	scaffold_4	96990264	96990246	96990282	88582130.5	76917962	100246299
CACTA	0TE	841	scaffold_4	97005690.5	97005631	97005750	88582130.5	76917962	100246299
TE_NA	0TE	842	scaffold_4	97135817	97135699	97135935	88582130.5	76917962	100246299
CACTA	0TE	843	scaffold_4	97148903	97148815	97148991	88582130.5	76917962	100246299
MuDR	0TE	844	scaffold_4	97152481.5	97152340	97152623	88582130.5	76917962	100246299
0hAT	0TE	845	scaffold_4	97169343.5	97168803	97169884	88582130.5	76917962	100246299
MuDR	0TE	846	scaffold_4	97362223	97361988	97362458	88582130.5	76917962	100246299
TRIM_LAR	0TE	847	scaffold_4	97372611	97372594	97372628	88582130.5	76917962	100246299
Helitron	0TE	848	scaffold_4	97560555	97560524	97560586	88582130.5	76917962	100246299
Helitron	0TE	849	scaffold_4	97666630.5	97666611	97666650	88582130.5	76917962	100246299
Copia	Copia	850	scaffold_4	97742895	97742884	97742906	88582130.5	76917962	100246299
SINE	0TE	851	scaffold_4	97765373	97765218	97765528	88582130.5	76917962	100246299
TE_NA	0TE	852	scaffold_4	97788588.5	97788503	97788674	88582130.5	76917962	100246299
TE_NA	0TE	853	scaffold_4	97876948	97876794	97877102	88582130.5	76917962	100246299
Harbinger	Harbinger	854	scaffold_4	97974455.5	97974248	97974663	88582130.5	76917962	100246299
LINE	0TE	855	scaffold_4	98006813.5	98006776	98006851	88582130.5	76917962	100246299
TIR_MITE	0TE	856	scaffold_4	98060033.5	98059686	98060381	88582130.5	76917962	100246299
MuDR	0TE	857	scaffold_4	98109419.5	98109373	98109466	88582130.5	76917962	100246299
CACTA	0TE	858	scaffold_4	98182244.5	98182187	98182302	88582130.5	76917962	100246299
Mariner	0TE	859	scaffold_4	98189731	98189654	98189808	88582130.5	76917962	100246299
Helitron	0TE	860	scaffold_4	98273724	98273701	98273747	88582130.5	76917962	100246299
TE_NA	0TE	861	scaffold_4	98309466	98309398	98309534	88582130.5	76917962	100246299
MuDR	0TE	862	scaffold_4	98367106.5	98367054	98367159	88582130.5	76917962	100246299
MuDR	0TE	863	scaffold_4	98372557.5	98372523	98372592	88582130.5	76917962	100246299
Helitron	0TE	864	scaffold_4	98424872.5	98424626	98425119	88582130.5	76917962	100246299
MuDR	0TE	865	scaffold_4	98456019.5	98455423	98456616	88582130.5	76917962	100246299
TIR_MITE	0TE	866	scaffold_4	98469629.5	98469501	98469758	88582130.5	76917962	100246299
TRIM_LAR	0TE	867	scaffold_4	98486629	98486443	98486815	88582130.5	76917962	100246299
Copia	Copia	868	scaffold_4	98567492	98566944	98568040	88582130.5	76917962	100246299
SINE	0TE	869	scaffold_4	98574560	98574449	98574671	88582130.5	76917962	100246299
TE_NA	0TE	870	scaffold_4	98643884.5	98643733	98644036	88582130.5	76917962	100246299
Helitron	0TE	871	scaffold_4	98663889.5	98663832	98663947	88582130.5	76917962	100246299
Harbinger	Harbinger	872	scaffold_4	98671335.5	98671144	98671527	88582130.5	76917962	100246299
Harbinger	Harbinger	873	scaffold_4	98696624	98696588	98696660	88582130.5	76917962	100246299
TE_NA	0TE	874	scaffold_4	98722246.5	98722060	98722433	88582130.5	76917962	100246299
LINE	0TE	875	scaffold_4	98835537	98835394	98835680	88582130.5	76917962	100246299
LINE	0TE	876	scaffold_4	98868041.5	98867895	98868188	88582130.5	76917962	100246299
TE_NA	0TE	877	scaffold_4	99061634	99061629	99061639	88582130.5	76917962	100246299
LINE	0TE	878	scaffold_4	99137160.5	99137129	99137192	88582130.5	76917962	100246299
MuDR	0TE	879	scaffold_4	99277737	99277617	99277857	88582130.5	76917962	100246299
TE_NA	0TE	880	scaffold_4	99346098.5	99345848	99346349	88582130.5	76917962	100246299
LINE	0TE	881	scaffold_4	99441276.5	99441100	99441453	88582130.5	76917962	100246299
LINE	0TE	882	scaffold_4	99452840	99452780	99452900	88582130.5	76917962	100246299
Copia	Copia	883	scaffold_4	99492161.5	99491958	99492365	88582130.5	76917962	100246299
Helitron	0TE	884	scaffold_4	99516735.5	99516680	99516791	88582130.5	76917962	100246299
Mariner	0TE	885	scaffold_4	99544373.5	99544260	99544487	88582130.5	76917962	100246299
LINE	0TE	886	scaffold_4	99631891	99631739	99632043	88582130.5	76917962	100246299
Copia	Copia	887	scaffold_4	99715698.5	99715564	99715833	88582130.5	76917962	100246299
Helitron	0TE	888	scaffold_4	99768528.5	99768476	99768581	88582130.5	76917962	100246299
Harbinger	Harbinger	889	scaffold_4	99799443	99799252	99799634	88582130.5	76917962	100246299
Gypsy	0TE	890	scaffold_4	99819279	99818718	99819840	88582130.5	76917962	100246299
Helitron	0TE	891	scaffold_4	99939369.5	99939333	99939406	88582130.5	76917962	100246299
Helitron	0TE	892	scaffold_4	99939711.5	99939407	99940016	88582130.5	76917962	100246299
TIR_MITE	0TE	893	scaffold_4	100040192.5	100040145	100040240	88582130.5	76917962	100246299
CACTA	0TE	894	scaffold_4	100047420	100047366	100047474	88582130.5	76917962	100246299
TIR_MITE	0TE	895	scaffold_4	100082122	100082043	100082201	88582130.5	76917962	100246299
CACTA	0TE	896	scaffold_4	100136460.5	100136304	100136617	88582130.5	76917962	100246299
LINE	0TE	897	scaffold_4	100144974.5	100144890	100145059	88582130.5	76917962	100246299
TIR_MITE	0TE	898	scaffold_4	100166655.5	100166496	100166815	88582130.5	76917962	100246299
Helitron	0TE	899	scaffold_5	100656870	100656796	100656944	110857273	100246300	121468246
TE_NA	0TE	900	scaffold_5	100700632.5	100700551	100700714	110857273	100246300	121468246
Copia	Copia	901	scaffold_5	100857259	100857134	100857384	110857273	100246300	121468246
TIR_MITE	0TE	902	scaffold_5	101778304	101778256	101778352	110857273	100246300	121468246
TIR_MITE	0TE	903	scaffold_5	101850356	101850318	101850394	110857273	100246300	121468246
LINE	0TE	904	scaffold_5	101876237	101876056	101876418	110857273	100246300	121468246
Copia	Copia	905	scaffold_5	103048858.5	103048826	103048891	110857273	100246300	121468246
0hAT	0TE	906	scaffold_5	103057554.5	103057493	103057616	110857273	100246300	121468246
TE_NA	0TE	907	scaffold_5	103192485	103192460	103192510	110857273	100246300	121468246
Helitron	0TE	908	scaffold_5	103292635.5	103292538	103292733	110857273	100246300	121468246
Helitron	0TE	909	scaffold_5	103306551	103306512	103306590	110857273	100246300	121468246
Copia	Copia	910	scaffold_5	103468659.5	103468525	103468794	110857273	100246300	121468246
Helitron	0TE	911	scaffold_5	103509673.5	103509175	103510172	110857273	100246300	121468246
Helitron	0TE	912	scaffold_5	103572802	103572063	103573541	110857273	100246300	121468246
Mariner	0TE	913	scaffold_5	103660625	103660599	103660651	110857273	100246300	121468246
Harbinger	Harbinger	914	scaffold_5	103866136	103866023	103866249	110857273	100246300	121468246
Harbinger	Harbinger	915	scaffold_5	103893691.5	103893432	103893951	110857273	100246300	121468246
Helitron	0TE	916	scaffold_5	104209812.5	104209577	104210048	110857273	100246300	121468246
MuDR	0TE	917	scaffold_5	105153985	105153945	105154025	110857273	100246300	121468246
Helitron	0TE	918	scaffold_5	105239224	105239156	105239292	110857273	100246300	121468246
Mariner	0TE	919	scaffold_5	105402605	105402467	105402743	110857273	100246300	121468246
0hAT	0TE	920	scaffold_5	109702006.5	109701941	109702072	110857273	100246300	121468246
TE_NA	0TE	921	scaffold_5	110263101	110263012	110263190	110857273	100246300	121468246
Helitron	0TE	922	scaffold_5	110304263.5	110304060	110304467	110857273	100246300	121468246
Gypsy	0TE	923	scaffold_5	110410510	110410298	110410722	110857273	100246300	121468246
MuDR	0TE	924	scaffold_5	110618117.5	110618039	110618196	110857273	100246300	121468246
Mariner	0TE	925	scaffold_5	110769605	110769517	110769693	110857273	100246300	121468246
MuDR	0TE	926	scaffold_5	110781040	110780095	110781985	110857273	100246300	121468246
Gypsy	0TE	927	scaffold_5	111680368.5	111680110	111680627	110857273	100246300	121468246
TE_NA	0TE	928	scaffold_5	111723825	111723544	111724106	110857273	100246300	121468246
MuDR	0TE	929	scaffold_5	111756490.5	111756420	111756561	110857273	100246300	121468246
MuDR	0TE	930	scaffold_5	111800638	111800600	111800676	110857273	100246300	121468246
MuDR	0TE	931	scaffold_5	112178030	112177952	112178108	110857273	100246300	121468246
MuDR	0TE	932	scaffold_5	112505675	112505599	112505751	110857273	100246300	121468246
TE_NA	0TE	933	scaffold_5	112517664	112517496	112517832	110857273	100246300	121468246
Helitron	0TE	934	scaffold_5	113109921.5	113109852	113109991	110857273	100246300	121468246
TE_NA	0TE	935	scaffold_5	113497277	113497092	113497462	110857273	100246300	121468246
0hAT	0TE	936	scaffold_5	113571841	113571824	113571858	110857273	100246300	121468246
MuDR	0TE	937	scaffold_5	113654567.5	113654223	113654912	110857273	100246300	121468246
TIR_MITE	0TE	938	scaffold_5	113661005.5	113660760	113661251	110857273	100246300	121468246
Helitron	0TE	939	scaffold_5	113668617	113668600	113668634	110857273	100246300	121468246
Copia	Copia	940	scaffold_5	113683452.5	113681604	113685301	110857273	100246300	121468246
TIR_MITE	0TE	941	scaffold_5	113725542.5	113725489	113725596	110857273	100246300	121468246
Tase	0TE	942	scaffold_5	113858922	113858818	113859026	110857273	100246300	121468246
LINE	0TE	943	scaffold_5	113897355	113897296	113897414	110857273	100246300	121468246
Copia	Copia	944	scaffold_5	114009050.5	114008380	114009721	110857273	100246300	121468246
MuDR	0TE	945	scaffold_5	114035655	114035311	114035999	110857273	100246300	121468246
MuDR	0TE	946	scaffold_5	114042836.5	114042801	114042872	110857273	100246300	121468246
SINE	0TE	947	scaffold_5	114068983	114068881	114069085	110857273	100246300	121468246
MuDR	0TE	948	scaffold_5	114130949	114130517	114131381	110857273	100246300	121468246
Copia	Copia	949	scaffold_5	114561531	114560934	114562128	110857273	100246300	121468246
CACTA	0TE	950	scaffold_5	114580965.5	114580947	114580984	110857273	100246300	121468246
TE_NA	0TE	951	scaffold_5	114615964	114615914	114616014	110857273	100246300	121468246
0hAT	0TE	952	scaffold_5	114705755.5	114705367	114706144	110857273	100246300	121468246
Copia	Copia	953	scaffold_5	114788019.5	114787851	114788188	110857273	100246300	121468246
Harbinger	Harbinger	954	scaffold_5	114829560.5	114829537	114829584	110857273	100246300	121468246
Helitron	0TE	955	scaffold_5	115165753.5	115165612	115165895	110857273	100246300	121468246
Copia	Copia	956	scaffold_5	115233339	115233327	115233351	110857273	100246300	121468246
LINE	0TE	957	scaffold_5	115269692	115269444	115269940	110857273	100246300	121468246
SINE	0TE	958	scaffold_5	115333600	115333568	115333632	110857273	100246300	121468246
LINE	0TE	959	scaffold_5	115350321.5	115349798	115350845	110857273	100246300	121468246
TRIM_LAR	0TE	960	scaffold_5	115382173	115382116	115382230	110857273	100246300	121468246
LINE	0TE	961	scaffold_5	115691931.5	115691521	115692342	110857273	100246300	121468246
Helitron	0TE	962	scaffold_5	115738969.5	115738926	115739013	110857273	100246300	121468246
Tase	0TE	963	scaffold_5	115820851	115820749	115820953	110857273	100246300	121468246
Helitron	0TE	964	scaffold_5	115868315.5	115868094	115868537	110857273	100246300	121468246
TIR_MITE	0TE	965	scaffold_5	115884246.5	115884223	115884270	110857273	100246300	121468246
Helitron	0TE	966	scaffold_5	115946298.5	115946234	115946363	110857273	100246300	121468246
LINE	0TE	967	scaffold_5	116128716	116128671	116128761	110857273	100246300	121468246
Mariner	0TE	968	scaffold_5	116167188	116167172	116167204	110857273	100246300	121468246
TRIM_LAR	0TE	969	scaffold_5	116192757.5	116192597	116192918	110857273	100246300	121468246
TIR_MITE	0TE	970	scaffold_5	116197510.5	116197448	116197573	110857273	100246300	121468246
Harbinger	Harbinger	971	scaffold_5	116229171	116229113	116229229	110857273	100246300	121468246
LINE	0TE	972	scaffold_5	116397890.5	116397837	116397944	110857273	100246300	121468246
LINE	0TE	973	scaffold_5	116445213	116445184	116445242	110857273	100246300	121468246
TIR_MITE	0TE	974	scaffold_5	116578963.5	116578836	116579091	110857273	100246300	121468246
Helitron	0TE	975	scaffold_5	116601467	116601439	116601495	110857273	100246300	121468246
LINE	0TE	976	scaffold_5	116675361	116675279	116675443	110857273	100246300	121468246
Copia	Copia	977	scaffold_5	116698072.5	116698017	116698128	110857273	100246300	121468246
Helitron	0TE	978	scaffold_5	116810727.5	116809356	116812099	110857273	100246300	121468246
MuDR	0TE	979	scaffold_5	116829636	116829554	116829718	110857273	100246300	121468246
Gypsy	0TE	980	scaffold_5	116893375.5	116893316	116893435	110857273	100246300	121468246
TRIM_LAR	0TE	981	scaffold_5	116985612	116985423	116985801	110857273	100246300	121468246
Copia	Copia	982	scaffold_5	117082140	117082027	117082253	110857273	100246300	121468246
Copia	Copia	983	scaffold_5	117086745.5	117086593	117086898	110857273	100246300	121468246
LINE	0TE	984	scaffold_5	117130526.5	117130428	117130625	110857273	100246300	121468246
Gypsy	0TE	985	scaffold_5	117174903	117174033	117175773	110857273	100246300	121468246
LINE	0TE	986	scaffold_5	117310012.5	117309998	117310027	110857273	100246300	121468246
Helitron	0TE	987	scaffold_5	117378760	117378447	117379073	110857273	100246300	121468246
Helitron	0TE	988	scaffold_5	117454391	117451320	117457462	110857273	100246300	121468246
MuDR	0TE	989	scaffold_5	117479290.5	117479036	117479545	110857273	100246300	121468246
0hAT	0TE	990	scaffold_5	117501828	117501809	117501847	110857273	100246300	121468246
Copia	Copia	991	scaffold_5	117538019	117537952	117538086	110857273	100246300	121468246
Mariner	0TE	992	scaffold_5	117550282.5	117550154	117550411	110857273	100246300	121468246
Tase	0TE	993	scaffold_5	117584096.5	117583833	117584360	110857273	100246300	121468246
TE_NA	0TE	994	scaffold_5	117599006.5	117598981	117599032	110857273	100246300	121468246
TE_NA	0TE	995	scaffold_5	117613814	117613629	117613999	110857273	100246300	121468246
Gypsy	0TE	996	scaffold_5	117697188	117695563	117698813	110857273	100246300	121468246
Gypsy	0TE	997	scaffold_5	117745623	117745582	117745664	110857273	100246300	121468246
MuDR	0TE	998	scaffold_5	117752133.5	117752091	117752176	110857273	100246300	121468246
Gypsy	0TE	999	scaffold_5	117811448	117811354	117811542	110857273	100246300	121468246
LINE	0TE	1000	scaffold_5	117938654.5	117938614	117938695	110857273	100246300	121468246
LINE	0TE	1001	scaffold_5	118011297	118011225	118011369	110857273	100246300	121468246
TIR_MITE	0TE	1002	scaffold_5	118084244.5	118083769	118084720	110857273	100246300	121468246
TE_NA	0TE	1003	scaffold_5	118102151.5	118102005	118102298	110857273	100246300	121468246
TE_NA	0TE	1004	scaffold_5	118159907	118159705	118160109	110857273	100246300	121468246
LINE	0TE	1005	scaffold_5	118254616.5	118254577	118254656	110857273	100246300	121468246
Copia	Copia	1006	scaffold_5	118423218.5	118423132	118423305	110857273	100246300	121468246
Copia	Copia	1007	scaffold_5	118426429.5	118425549	118427310	110857273	100246300	121468246
MuDR	0TE	1008	scaffold_5	118528555	118528387	118528723	110857273	100246300	121468246
LINE	0TE	1009	scaffold_5	118556244.5	118554828	118557661	110857273	100246300	121468246
TIR_MITE	0TE	1010	scaffold_5	118603648	118603588	118603708	110857273	100246300	121468246
Helitron	0TE	1011	scaffold_5	118619934.5	118619893	118619976	110857273	100246300	121468246
MuDR	0TE	1012	scaffold_5	118629185.5	118629129	118629242	110857273	100246300	121468246
TIR_MITE	0TE	1013	scaffold_5	118716774	118716741	118716807	110857273	100246300	121468246
Copia	Copia	1014	scaffold_5	118745968	118745899	118746037	110857273	100246300	121468246
TIR_MITE	0TE	1015	scaffold_5	118796962.5	118796873	118797052	110857273	100246300	121468246
LINE	0TE	1016	scaffold_5	118934668	118934605	118934731	110857273	100246300	121468246
Helitron	0TE	1017	scaffold_5	118963123	118963090	118963156	110857273	100246300	121468246
Harbinger	Harbinger	1018	scaffold_5	118982624	118982573	118982675	110857273	100246300	121468246
Gypsy	0TE	1019	scaffold_5	119126123.5	119126014	119126233	110857273	100246300	121468246
MuDR	0TE	1020	scaffold_5	119164311.5	119164234	119164389	110857273	100246300	121468246
SINE	0TE	1021	scaffold_5	119181718	119181594	119181842	110857273	100246300	121468246
MuDR	0TE	1022	scaffold_5	119185863	119185794	119185932	110857273	100246300	121468246
TIR_MITE	0TE	1023	scaffold_5	119188369.5	119188317	119188422	110857273	100246300	121468246
SINE	0TE	1024	scaffold_5	119224404	119224306	119224502	110857273	100246300	121468246
Helitron	0TE	1025	scaffold_5	119225428.5	119225269	119225588	110857273	100246300	121468246
TIR_MITE	0TE	1026	scaffold_5	119261490.5	119261392	119261589	110857273	100246300	121468246
SINE	0TE	1027	scaffold_5	119344845	119344701	119344989	110857273	100246300	121468246
SINE	0TE	1028	scaffold_5	119492239.5	119492170	119492309	110857273	100246300	121468246
Gypsy	0TE	1029	scaffold_5	119548418.5	119548356	119548481	110857273	100246300	121468246
Gypsy	0TE	1030	scaffold_5	119591593	119591524	119591662	110857273	100246300	121468246
Harbinger	Harbinger	1031	scaffold_5	119612332	119612056	119612608	110857273	100246300	121468246
TIR_MITE	0TE	1032	scaffold_5	119781814	119781423	119782205	110857273	100246300	121468246
TE_NA	0TE	1033	scaffold_5	119902652	119902617	119902687	110857273	100246300	121468246
Copia	Copia	1034	scaffold_5	119958626.5	119956152	119961101	110857273	100246300	121468246
MuDR	0TE	1035	scaffold_5	120029907	120029866	120029948	110857273	100246300	121468246
Tase	0TE	1036	scaffold_5	120039299.5	120039193	120039406	110857273	100246300	121468246
Helitron	0TE	1037	scaffold_5	120286265.5	120286128	120286403	110857273	100246300	121468246
Mariner	0TE	1038	scaffold_5	120347391.5	120347084	120347699	110857273	100246300	121468246
Copia	Copia	1039	scaffold_5	120367174	120367151	120367197	110857273	100246300	121468246
TIR_MITE	0TE	1040	scaffold_5	120387000	120386952	120387048	110857273	100246300	121468246
LINE	0TE	1041	scaffold_5	120424711.5	120424215	120425208	110857273	100246300	121468246
Mariner	0TE	1042	scaffold_5	120515366	120515208	120515524	110857273	100246300	121468246
MuDR	0TE	1043	scaffold_5	120568479	120568406	120568552	110857273	100246300	121468246
Gypsy	0TE	1044	scaffold_5	120574501	120574471	120574531	110857273	100246300	121468246
MuDR	0TE	1045	scaffold_5	121045807	121045080	121046534	110857273	100246300	121468246
TIR_MITE	0TE	1046	scaffold_5	121096935	121096901	121096969	110857273	100246300	121468246
Gypsy	0TE	1047	scaffold_5	121175862.5	121175839	121175886	110857273	100246300	121468246
CACTA	0TE	1048	scaffold_5	121192556.5	121192499	121192614	110857273	100246300	121468246
Copia	Copia	1049	scaffold_5	121205611.5	121205488	121205735	110857273	100246300	121468246
0hAT	0TE	1050	scaffold_5	121277868.5	121277684	121278053	110857273	100246300	121468246
MuDR	0TE	1051	scaffold_5	121305448	121305366	121305530	110857273	100246300	121468246
Mariner	0TE	1052	scaffold_5	121375482	121375356	121375608	110857273	100246300	121468246
MuDR	0TE	1053	scaffold_5	121408187.5	121408131	121408244	110857273	100246300	121468246
TE_NA	0TE	1054	scaffold_5	121427821	121427769	121427873	110857273	100246300	121468246
Copia	Copia	1055	scaffold_5	121459625.5	121459566	121459685	110857273	100246300	121468246
MuDR	0TE	1056	scaffold_6	121471670	121471658	121471682	134025041	121468247	146581835
Gypsy	0TE	1057	scaffold_6	121498913.5	121498854	121498973	134025041	121468247	146581835
LINE	0TE	1058	scaffold_6	121526165.5	121526073	121526258	134025041	121468247	146581835
Harbinger	Harbinger	1059	scaffold_6	121630705.5	121630690	121630721	134025041	121468247	146581835
MuDR	0TE	1060	scaffold_6	121649926.5	121647826	121652027	134025041	121468247	146581835
Harbinger	Harbinger	1061	scaffold_6	121724112	121724052	121724172	134025041	121468247	146581835
LINE	0TE	1062	scaffold_6	121786174	121786157	121786191	134025041	121468247	146581835
MuDR	0TE	1063	scaffold_6	121801905	121801862	121801948	134025041	121468247	146581835
Helitron	0TE	1064	scaffold_6	121996555	121996538	121996572	134025041	121468247	146581835
Gypsy	0TE	1065	scaffold_6	122036289	122036235	122036343	134025041	121468247	146581835
MuDR	0TE	1066	scaffold_6	122058447.5	122058323	122058572	134025041	121468247	146581835
Copia	Copia	1067	scaffold_6	122126027	122125929	122126125	134025041	121468247	146581835
Helitron	0TE	1068	scaffold_6	122193035	122192972	122193098	134025041	121468247	146581835
Gypsy	0TE	1069	scaffold_6	122221293.5	122221229	122221358	134025041	121468247	146581835
Helitron	0TE	1070	scaffold_6	122242928	122242853	122243003	134025041	121468247	146581835
CACTA	0TE	1071	scaffold_6	122315658	122315525	122315791	134025041	121468247	146581835
Helitron	0TE	1072	scaffold_6	122406186	122406157	122406215	134025041	121468247	146581835
0hAT	0TE	1073	scaffold_6	122419275.5	122419042	122419509	134025041	121468247	146581835
TIR_MITE	0TE	1074	scaffold_6	122513225	122513180	122513270	134025041	121468247	146581835
SINE	0TE	1075	scaffold_6	122538524.5	122538366	122538683	134025041	121468247	146581835
Copia	Copia	1076	scaffold_6	122566164.5	122566113	122566216	134025041	121468247	146581835
TIR_MITE	0TE	1077	scaffold_6	122627498.5	122627458	122627539	134025041	121468247	146581835
TE_NA	0TE	1078	scaffold_6	122742848.5	122742638	122743059	134025041	121468247	146581835
MuDR	0TE	1079	scaffold_6	122760217	122759942	122760492	134025041	121468247	146581835
LINE	0TE	1080	scaffold_6	122830354	122830272	122830436	134025041	121468247	146581835
MuDR	0TE	1081	scaffold_6	122840525.5	122840277	122840774	134025041	121468247	146581835
CACTA	0TE	1082	scaffold_6	123005612	123005571	123005653	134025041	121468247	146581835
MuDR	0TE	1083	scaffold_6	123080743	123080719	123080767	134025041	121468247	146581835
TIR_MITE	0TE	1084	scaffold_6	123103166.5	123102934	123103399	134025041	121468247	146581835
MuDR	0TE	1085	scaffold_6	123512803	123512746	123512860	134025041	121468247	146581835
Copia	Copia	1086	scaffold_6	123542377	123542220	123542534	134025041	121468247	146581835
TIR_MITE	0TE	1087	scaffold_6	123572182.5	123572011	123572354	134025041	121468247	146581835
TRIM_LAR	0TE	1088	scaffold_6	123591764.5	123591725	123591804	134025041	121468247	146581835
TIR_MITE	0TE	1089	scaffold_6	123619590.5	123619576	123619605	134025041	121468247	146581835
MuDR	0TE	1090	scaffold_6	123752128	123752058	123752198	134025041	121468247	146581835
Harbinger	Harbinger	1091	scaffold_6	123774706.5	123774583	123774830	134025041	121468247	146581835
MuDR	0TE	1092	scaffold_6	123793905.5	123793894	123793917	134025041	121468247	146581835
Helitron	0TE	1093	scaffold_6	123865764.5	123865676	123865853	134025041	121468247	146581835
SINE	0TE	1094	scaffold_6	123946194.5	123946114	123946275	134025041	121468247	146581835
Gypsy	0TE	1095	scaffold_6	123964509	123964374	123964644	134025041	121468247	146581835
MuDR	0TE	1096	scaffold_6	123967685	123967618	123967752	134025041	121468247	146581835
Helitron	0TE	1097	scaffold_6	124190103.5	124189995	124190212	134025041	121468247	146581835
Copia	Copia	1098	scaffold_6	124204644	124204482	124204806	134025041	121468247	146581835
Gypsy	0TE	1099	scaffold_6	124283712.5	124283624	124283801	134025041	121468247	146581835
Copia	Copia	1100	scaffold_6	124326170	124326002	124326338	134025041	121468247	146581835
Mariner	0TE	1101	scaffold_6	124478725	124478593	124478857	134025041	121468247	146581835
CACTA	0TE	1102	scaffold_6	124601706.5	124601640	124601773	134025041	121468247	146581835
TE_NA	0TE	1103	scaffold_6	124690415	124690228	124690602	134025041	121468247	146581835
Harbinger	Harbinger	1104	scaffold_6	124760367.5	124760289	124760446	134025041	121468247	146581835
SINE	0TE	1105	scaffold_6	124802665.5	124802508	124802823	134025041	121468247	146581835
MuDR	0TE	1106	scaffold_6	125060531	125060477	125060585	134025041	121468247	146581835
Gypsy	0TE	1107	scaffold_6	125067482.5	125067420	125067545	134025041	121468247	146581835
TE_NA	0TE	1108	scaffold_6	125116483.5	125115914	125117053	134025041	121468247	146581835
0hAT	0TE	1109	scaffold_6	125117730	125117603	125117857	134025041	121468247	146581835
Helitron	0TE	1110	scaffold_6	125187356	125187274	125187438	134025041	121468247	146581835
TE_NA	0TE	1111	scaffold_6	125281445.5	125281337	125281554	134025041	121468247	146581835
Copia	Copia	1112	scaffold_6	125300646.5	125300626	125300667	134025041	121468247	146581835
MuDR	0TE	1113	scaffold_6	125346304	125346218	125346390	134025041	121468247	146581835
Helitron	0TE	1114	scaffold_6	125356083.5	125356067	125356100	134025041	121468247	146581835
SINE	0TE	1115	scaffold_6	125399103	125398902	125399304	134025041	121468247	146581835
TIR_MITE	0TE	1116	scaffold_6	125434489	125434439	125434539	134025041	121468247	146581835
SINE	0TE	1117	scaffold_6	125442123.5	125442064	125442183	134025041	121468247	146581835
0hAT	0TE	1118	scaffold_6	125475744.5	125475684	125475805	134025041	121468247	146581835
Helitron	0TE	1119	scaffold_6	125708330.5	125708239	125708422	134025041	121468247	146581835
LINE	0TE	1120	scaffold_6	125721232	125721200	125721264	134025041	121468247	146581835
0hAT	0TE	1121	scaffold_6	125795928	125795841	125796015	134025041	121468247	146581835
0hAT	0TE	1122	scaffold_6	125798766.5	125798676	125798857	134025041	121468247	146581835
0hAT	0TE	1123	scaffold_6	125812622	125812588	125812656	134025041	121468247	146581835
Helitron	0TE	1124	scaffold_6	125901844	125901829	125901859	134025041	121468247	146581835
SINE	0TE	1125	scaffold_6	125923177.5	125923162	125923193	134025041	121468247	146581835
SINE	0TE	1126	scaffold_6	125939735.5	125939634	125939837	134025041	121468247	146581835
Helitron	0TE	1127	scaffold_6	125970132	125969680	125970584	134025041	121468247	146581835
LINE	0TE	1128	scaffold_6	125986795.5	125986428	125987163	134025041	121468247	146581835
LINE	0TE	1129	scaffold_6	126133572.5	126133557	126133588	134025041	121468247	146581835
Harbinger	Harbinger	1130	scaffold_6	126190272.5	126190088	126190457	134025041	121468247	146581835
LINE	0TE	1131	scaffold_6	126300862	126300799	126300925	134025041	121468247	146581835
TIR_MITE	0TE	1132	scaffold_6	126351380	126351296	126351464	134025041	121468247	146581835
MuDR	0TE	1133	scaffold_6	126394470.5	126394404	126394537	134025041	121468247	146581835
0hAT	0TE	1134	scaffold_6	126475396.5	126475139	126475654	134025041	121468247	146581835
TIR_MITE	0TE	1135	scaffold_6	126591022.5	126590997	126591048	134025041	121468247	146581835
Harbinger	Harbinger	1136	scaffold_6	126676498.5	126676484	126676513	134025041	121468247	146581835
Helitron	0TE	1137	scaffold_6	126723171	126723122	126723220	134025041	121468247	146581835
Helitron	0TE	1138	scaffold_6	126815219	126814882	126815556	134025041	121468247	146581835
Harbinger	Harbinger	1139	scaffold_6	126936742	126936513	126936971	134025041	121468247	146581835
CACTA	0TE	1140	scaffold_6	127026186	127026150	127026222	134025041	121468247	146581835
Gypsy	0TE	1141	scaffold_6	127075075	127074610	127075540	134025041	121468247	146581835
Copia	Copia	1142	scaffold_6	127083690.5	127083664	127083717	134025041	121468247	146581835
MuDR	0TE	1143	scaffold_6	127105476.5	127105411	127105542	134025041	121468247	146581835
LINE	0TE	1144	scaffold_6	127124549.5	127124487	127124612	134025041	121468247	146581835
TIR_MITE	0TE	1145	scaffold_6	127135045.5	127134955	127135136	134025041	121468247	146581835
Helitron	0TE	1146	scaffold_6	127150467	127150375	127150559	134025041	121468247	146581835
MuDR	0TE	1147	scaffold_6	127159861.5	127159794	127159929	134025041	121468247	146581835
Helitron	0TE	1148	scaffold_6	127164871	127164693	127165049	134025041	121468247	146581835
TIR_MITE	0TE	1149	scaffold_6	127182967	127182786	127183148	134025041	121468247	146581835
MuDR	0TE	1150	scaffold_6	127223042.5	127223026	127223059	134025041	121468247	146581835
MuDR	0TE	1151	scaffold_6	127247386	127247278	127247494	134025041	121468247	146581835
Tase	0TE	1152	scaffold_6	127350669.5	127350568	127350771	134025041	121468247	146581835
TE_NA	0TE	1153	scaffold_6	127364767	127364672	127364862	134025041	121468247	146581835
TE_NA	0TE	1154	scaffold_6	127393709.5	127393493	127393926	134025041	121468247	146581835
TE_NA	0TE	1155	scaffold_6	127414096.5	127413696	127414497	134025041	121468247	146581835
Helitron	0TE	1156	scaffold_6	127472774.5	127472696	127472853	134025041	121468247	146581835
TRIM_LAR	0TE	1157	scaffold_6	127674337.5	127674202	127674473	134025041	121468247	146581835
SINE	0TE	1158	scaffold_6	127681583.5	127681420	127681747	134025041	121468247	146581835
Helitron	0TE	1159	scaffold_6	127795300	127795220	127795380	134025041	121468247	146581835
Copia	Copia	1160	scaffold_6	127810970.5	127810864	127811077	134025041	121468247	146581835
LINE	0TE	1161	scaffold_6	127849981	127849958	127850004	134025041	121468247	146581835
Copia	Copia	1162	scaffold_6	127871110	127871035	127871185	134025041	121468247	146581835
Mariner	0TE	1163	scaffold_6	128075753	128075587	128075919	134025041	121468247	146581835
LINE	0TE	1164	scaffold_6	128119743.5	128119712	128119775	134025041	121468247	146581835
Helitron	0TE	1165	scaffold_6	128379029.5	128378940	128379119	134025041	121468247	146581835
0hAT	0TE	1166	scaffold_6	128569497	128569423	128569571	134025041	121468247	146581835
CACTA	0TE	1167	scaffold_6	128667468	128667451	128667485	134025041	121468247	146581835
Tase	0TE	1168	scaffold_6	128675682.5	128675607	128675758	134025041	121468247	146581835
Harbinger	Harbinger	1169	scaffold_6	128701721.5	128701668	128701775	134025041	121468247	146581835
LINE	0TE	1170	scaffold_6	128720346	128720221	128720471	134025041	121468247	146581835
Helitron	0TE	1171	scaffold_6	128853093	128853017	128853169	134025041	121468247	146581835
Helitron	0TE	1172	scaffold_6	129026458	129026137	129026779	134025041	121468247	146581835
LINE	0TE	1173	scaffold_6	129074119	129073892	129074346	134025041	121468247	146581835
MuDR	0TE	1174	scaffold_6	129122336.5	129122178	129122495	134025041	121468247	146581835
MuDR	0TE	1175	scaffold_6	129208322	129208252	129208392	134025041	121468247	146581835
MuDR	0TE	1176	scaffold_6	129375593	129375486	129375700	134025041	121468247	146581835
LINE	0TE	1177	scaffold_6	129540763.5	129540713	129540814	134025041	121468247	146581835
Helitron	0TE	1178	scaffold_6	129584219.5	129584197	129584242	134025041	121468247	146581835
0hAT	0TE	1179	scaffold_6	129609040.5	129608528	129609553	134025041	121468247	146581835
Helitron	0TE	1180	scaffold_6	129629761.5	129629709	129629814	134025041	121468247	146581835
0hAT	0TE	1181	scaffold_6	129648681	129648579	129648783	134025041	121468247	146581835
CACTA	0TE	1182	scaffold_6	129693111.5	129693064	129693159	134025041	121468247	146581835
TIR_MITE	0TE	1183	scaffold_6	129694522	129694422	129694622	134025041	121468247	146581835
0hAT	0TE	1184	scaffold_6	129715553.5	129715517	129715590	134025041	121468247	146581835
TIR_MITE	0TE	1185	scaffold_6	129761822.5	129761767	129761878	134025041	121468247	146581835
Gypsy	0TE	1186	scaffold_6	129767478	129767462	129767494	134025041	121468247	146581835
0hAT	0TE	1187	scaffold_6	129769074	129768721	129769427	134025041	121468247	146581835
LINE	0TE	1188	scaffold_6	129798369.5	129798213	129798526	134025041	121468247	146581835
LINE	0TE	1189	scaffold_6	129825870.5	129825770	129825971	134025041	121468247	146581835
Copia	Copia	1190	scaffold_6	129878027.5	129877882	129878173	134025041	121468247	146581835
MuDR	0TE	1191	scaffold_6	129892251	129892197	129892305	134025041	121468247	146581835
Helitron	0TE	1192	scaffold_6	130072867	130072654	130073080	134025041	121468247	146581835
Mariner	0TE	1193	scaffold_6	130108674	130108592	130108756	134025041	121468247	146581835
TE_NA	0TE	1194	scaffold_6	130199282.5	130198887	130199678	134025041	121468247	146581835
LINE	0TE	1195	scaffold_6	130244039.5	130243069	130245010	134025041	121468247	146581835
MuDR	0TE	1196	scaffold_6	130359442.5	130359029	130359856	134025041	121468247	146581835
Harbinger	Harbinger	1197	scaffold_6	130482860	130482824	130482896	134025041	121468247	146581835
CACTA	0TE	1198	scaffold_6	130488074.5	130487958	130488191	134025041	121468247	146581835
TIR_MITE	0TE	1199	scaffold_6	130503260	130503221	130503299	134025041	121468247	146581835
CACTA	0TE	1200	scaffold_6	130591913.5	130591880	130591947	134025041	121468247	146581835
Helitron	0TE	1201	scaffold_6	130633308.5	130632404	130634213	134025041	121468247	146581835
SINE	0TE	1202	scaffold_6	130683660.5	130683530	130683791	134025041	121468247	146581835
Helitron	0TE	1203	scaffold_6	130906471.5	130903113	130909830	134025041	121468247	146581835
LINE	0TE	1204	scaffold_6	130956047	130956006	130956088	134025041	121468247	146581835
TRIM_LAR	0TE	1205	scaffold_6	131249426.5	131249222	131249631	134025041	121468247	146581835
Helitron	0TE	1206	scaffold_6	131325756.5	131325716	131325797	134025041	121468247	146581835
TE_NA	0TE	1207	scaffold_6	131340342.5	131340253	131340432	134025041	121468247	146581835
Copia	Copia	1208	scaffold_6	131351784.5	131351694	131351875	134025041	121468247	146581835
Tase	0TE	1209	scaffold_6	131528462.5	131528264	131528661	134025041	121468247	146581835
TIR_MITE	0TE	1210	scaffold_6	131556965.5	131556937	131556994	134025041	121468247	146581835
Copia	Copia	1211	scaffold_6	131956681.5	131953666	131959697	134025041	121468247	146581835
Helitron	0TE	1212	scaffold_6	131965187.5	131965146	131965229	134025041	121468247	146581835
Mariner	0TE	1213	scaffold_6	132065538.5	132065483	132065594	134025041	121468247	146581835
Gypsy	0TE	1214	scaffold_6	132096458.5	132096433	132096484	134025041	121468247	146581835
CACTA	0TE	1215	scaffold_6	132118195.5	132118086	132118305	134025041	121468247	146581835
0hAT	0TE	1216	scaffold_6	132152059	132152011	132152107	134025041	121468247	146581835
Harbinger	Harbinger	1217	scaffold_6	132279023.5	132278817	132279230	134025041	121468247	146581835
LINE	0TE	1218	scaffold_6	132313177.5	132313003	132313352	134025041	121468247	146581835
TIR_MITE	0TE	1219	scaffold_6	132321553	132321529	132321577	134025041	121468247	146581835
SINE	0TE	1220	scaffold_6	132347513	132347271	132347755	134025041	121468247	146581835
Tase	0TE	1221	scaffold_6	132569258.5	132569154	132569363	134025041	121468247	146581835
SINE	0TE	1222	scaffold_6	132631472.5	132631420	132631525	134025041	121468247	146581835
TIR_MITE	0TE	1223	scaffold_6	132913778.5	132913311	132914246	134025041	121468247	146581835
TIR_MITE	0TE	1224	scaffold_6	132975824.5	132975740	132975909	134025041	121468247	146581835
MuDR	0TE	1225	scaffold_6	133061054	133060992	133061116	134025041	121468247	146581835
SINE	0TE	1226	scaffold_6	133482794	133482629	133482959	134025041	121468247	146581835
CACTA	0TE	1227	scaffold_6	134805819	134805783	134805855	134025041	121468247	146581835
MuDR	0TE	1228	scaffold_6	134821694	134821667	134821721	134025041	121468247	146581835
MuDR	0TE	1229	scaffold_6	138847324.5	138847234	138847415	134025041	121468247	146581835
Mariner	0TE	1230	scaffold_6	139230488.5	139230411	139230566	134025041	121468247	146581835
Gypsy	0TE	1231	scaffold_6	139537341	139535543	139539139	134025041	121468247	146581835
TIR_MITE	0TE	1232	scaffold_6	140153396	140153230	140153562	134025041	121468247	146581835
LINE	0TE	1233	scaffold_6	140390722.5	140390212	140391233	134025041	121468247	146581835
Copia	Copia	1234	scaffold_6	141416764.5	141416649	141416880	134025041	121468247	146581835
Helitron	0TE	1235	scaffold_6	141502658.5	141502230	141503087	134025041	121468247	146581835
0hAT	0TE	1236	scaffold_6	141577131.5	141577064	141577199	134025041	121468247	146581835
Harbinger	Harbinger	1237	scaffold_6	142014914.5	142014541	142015288	134025041	121468247	146581835
0hAT	0TE	1238	scaffold_6	142336138.5	142335615	142336662	134025041	121468247	146581835
Copia	Copia	1239	scaffold_6	142745298.5	142745116	142745481	134025041	121468247	146581835
Harbinger	Harbinger	1240	scaffold_6	143022284	143022272	143022296	134025041	121468247	146581835
CACTA	0TE	1241	scaffold_6	143553873.5	143553564	143554183	134025041	121468247	146581835
MuDR	0TE	1242	scaffold_6	143809961	143809642	143810280	134025041	121468247	146581835
SINE	0TE	1243	scaffold_6	144010734	144010675	144010793	134025041	121468247	146581835
Gypsy	0TE	1244	scaffold_6	144056568	144055985	144057151	134025041	121468247	146581835
TE_NA	0TE	1245	scaffold_6	144287186	144287158	144287214	134025041	121468247	146581835
TE_NA	0TE	1246	scaffold_6	144311471.5	144311386	144311557	134025041	121468247	146581835
CACTA	0TE	1247	scaffold_6	144403474	144403413	144403535	134025041	121468247	146581835
MuDR	0TE	1248	scaffold_6	144757510	144757393	144757627	134025041	121468247	146581835
CACTA	0TE	1249	scaffold_6	145064468	145064374	145064562	134025041	121468247	146581835
CACTA	0TE	1250	scaffold_6	145155030	145154962	145155098	134025041	121468247	146581835
Mariner	0TE	1251	scaffold_6	145230499	145230323	145230675	134025041	121468247	146581835
MuDR	0TE	1252	scaffold_6	145295434	145295293	145295575	134025041	121468247	146581835
LINE	0TE	1253	scaffold_6	145454582	145453980	145455184	134025041	121468247	146581835
Gypsy	0TE	1254	scaffold_6	145578260.5	145578207	145578314	134025041	121468247	146581835
TE_NA	0TE	1255	scaffold_6	145891375	145891305	145891445	134025041	121468247	146581835
0hAT	0TE	1256	scaffold_6	145977104.5	145977045	145977164	134025041	121468247	146581835
Copia	Copia	1257	scaffold_6	146107245.5	146107134	146107357	134025041	121468247	146581835
Helitron	0TE	1258	scaffold_6	146123579	146123527	146123631	134025041	121468247	146581835
Helitron	0TE	1259	scaffold_6	146186483	146186433	146186533	134025041	121468247	146581835
CACTA	0TE	1260	scaffold_6	146202734.5	146202670	146202799	134025041	121468247	146581835
TE_NA	0TE	1261	scaffold_6	146213105.5	146212445	146213766	134025041	121468247	146581835
Helitron	0TE	1262	scaffold_6	146228851	146227962	146229740	134025041	121468247	146581835
0hAT	0TE	1263	scaffold_6	146253021	146252761	146253281	134025041	121468247	146581835
Gypsy	0TE	1264	scaffold_6	146293260	146293232	146293288	134025041	121468247	146581835
SINE	0TE	1265	scaffold_6	146446047	146446013	146446081	134025041	121468247	146581835
TE_NA	0TE	1266	scaffold_6	146495643	146495576	146495710	134025041	121468247	146581835
SINE	0TE	1267	scaffold_6	146510125	146510058	146510192	134025041	121468247	146581835
TIR_MITE	0TE	1268	scaffold_6	146522714	146522653	146522775	134025041	121468247	146581835
MuDR	0TE	1269	scaffold_6	146535355	146535022	146535688	134025041	121468247	146581835
Harbinger	Harbinger	1270	scaffold_6	146556280.5	146555667	146556894	134025041	121468247	146581835
Harbinger	Harbinger	1271	scaffold_7	146582569.5	146582549	146582590	158906434.5	146581836	171231033
MuDR	0TE	1272	scaffold_7	146713506	146713468	146713544	158906434.5	146581836	171231033
Helitron	0TE	1273	scaffold_7	146739272.5	146739187	146739358	158906434.5	146581836	171231033
TIR_MITE	0TE	1274	scaffold_7	146756482	146756446	146756518	158906434.5	146581836	171231033
TIR_MITE	0TE	1275	scaffold_7	146826099.5	146825778	146826421	158906434.5	146581836	171231033
SINE	0TE	1276	scaffold_7	146861481	146861398	146861564	158906434.5	146581836	171231033
TE_NA	0TE	1277	scaffold_7	146868845.5	146861717	146875974	158906434.5	146581836	171231033
TRIM_LAR	0TE	1278	scaffold_7	146956826.5	146954162	146959491	158906434.5	146581836	171231033
TRIM_LAR	0TE	1279	scaffold_7	147028912	147028830	147028994	158906434.5	146581836	171231033
CACTA	0TE	1280	scaffold_7	147044417	147044385	147044449	158906434.5	146581836	171231033
MuDR	0TE	1281	scaffold_7	147052633.5	147050100	147055167	158906434.5	146581836	171231033
LINE	0TE	1282	scaffold_7	147110088	147110055	147110121	158906434.5	146581836	171231033
Gypsy	0TE	1283	scaffold_7	147125378.5	147125267	147125490	158906434.5	146581836	171231033
TE_NA	0TE	1284	scaffold_7	147137653	147137434	147137872	158906434.5	146581836	171231033
MuDR	0TE	1285	scaffold_7	147158718	147158669	147158767	158906434.5	146581836	171231033
LINE	0TE	1286	scaffold_7	147296934	147296875	147296993	158906434.5	146581836	171231033
MuDR	0TE	1287	scaffold_7	147601956	147601866	147602046	158906434.5	146581836	171231033
Helitron	0TE	1288	scaffold_7	147640144	147639903	147640385	158906434.5	146581836	171231033
Helitron	0TE	1289	scaffold_7	147758586.5	147758475	147758698	158906434.5	146581836	171231033
Helitron	0TE	1290	scaffold_7	147848218.5	147848192	147848245	158906434.5	146581836	171231033
LINE	0TE	1291	scaffold_7	148069561	148069380	148069742	158906434.5	146581836	171231033
SINE	0TE	1292	scaffold_7	148081753.5	148081575	148081932	158906434.5	146581836	171231033
MuDR	0TE	1293	scaffold_7	148184911	148184607	148185215	158906434.5	146581836	171231033
Helitron	0TE	1294	scaffold_7	148218762.5	148218701	148218824	158906434.5	146581836	171231033
Mariner	0TE	1295	scaffold_7	148342738.5	148342584	148342893	158906434.5	146581836	171231033
Helitron	0TE	1296	scaffold_7	148355397.5	148354897	148355898	158906434.5	146581836	171231033
Helitron	0TE	1297	scaffold_7	148367280.5	148367184	148367377	158906434.5	146581836	171231033
0hAT	0TE	1298	scaffold_7	148398483.5	148398267	148398700	158906434.5	146581836	171231033
TE_NA	0TE	1299	scaffold_7	148415001.5	148414945	148415058	158906434.5	146581836	171231033
0hAT	0TE	1300	scaffold_7	148421577	148421488	148421666	158906434.5	146581836	171231033
Helitron	0TE	1301	scaffold_7	148424083.5	148423997	148424170	158906434.5	146581836	171231033
Gypsy	0TE	1302	scaffold_7	148493348.5	148493041	148493656	158906434.5	146581836	171231033
Helitron	0TE	1303	scaffold_7	148659311	148658903	148659719	158906434.5	146581836	171231033
CACTA	0TE	1304	scaffold_7	148765697.5	148765646	148765749	158906434.5	146581836	171231033
Gypsy	0TE	1305	scaffold_7	148844007.5	148843930	148844085	158906434.5	146581836	171231033
LINE	0TE	1306	scaffold_7	148890777.5	148890452	148891103	158906434.5	146581836	171231033
Copia	Copia	1307	scaffold_7	148933845.5	148933634	148934057	158906434.5	146581836	171231033
SINE	0TE	1308	scaffold_7	148988078	148987804	148988352	158906434.5	146581836	171231033
Helitron	0TE	1309	scaffold_7	149068376.5	149068349	149068404	158906434.5	146581836	171231033
TIR_MITE	0TE	1310	scaffold_7	149079163.5	149079071	149079256	158906434.5	146581836	171231033
Harbinger	Harbinger	1311	scaffold_7	149126634.5	149126598	149126671	158906434.5	146581836	171231033
Helitron	0TE	1312	scaffold_7	149131733	149131165	149132301	158906434.5	146581836	171231033
Copia	Copia	1313	scaffold_7	149445355	149445299	149445411	158906434.5	146581836	171231033
LINE	0TE	1314	scaffold_7	149495729.5	149495536	149495923	158906434.5	146581836	171231033
TIR_MITE	0TE	1315	scaffold_7	149507022.5	149506970	149507075	158906434.5	146581836	171231033
LINE	0TE	1316	scaffold_7	149618223.5	149618129	149618318	158906434.5	146581836	171231033
Helitron	0TE	1317	scaffold_7	149701234	149700322	149702146	158906434.5	146581836	171231033
SINE	0TE	1318	scaffold_7	149726611.5	149726527	149726696	158906434.5	146581836	171231033
0hAT	0TE	1319	scaffold_7	149771650	149771592	149771708	158906434.5	146581836	171231033
0hAT	0TE	1320	scaffold_7	149801673.5	149801603	149801744	158906434.5	146581836	171231033
SINE	0TE	1321	scaffold_7	149831685.5	149831638	149831733	158906434.5	146581836	171231033
LINE	0TE	1322	scaffold_7	149899705.5	149899183	149900228	158906434.5	146581836	171231033
Harbinger	Harbinger	1323	scaffold_7	150070578.5	150070550	150070607	158906434.5	146581836	171231033
Helitron	0TE	1324	scaffold_7	150081261	150080045	150082477	158906434.5	146581836	171231033
LINE	0TE	1325	scaffold_7	150098809.5	150098702	150098917	158906434.5	146581836	171231033
LINE	0TE	1326	scaffold_7	150098961	150098918	150099004	158906434.5	146581836	171231033
Mariner	0TE	1327	scaffold_7	150145971.5	150145823	150146120	158906434.5	146581836	171231033
MuDR	0TE	1328	scaffold_7	150171425.5	150171343	150171508	158906434.5	146581836	171231033
TE_NA	0TE	1329	scaffold_7	150171973	150171794	150172152	158906434.5	146581836	171231033
0hAT	0TE	1330	scaffold_7	150235377	150235238	150235516	158906434.5	146581836	171231033
Helitron	0TE	1331	scaffold_7	150266077.5	150266043	150266112	158906434.5	146581836	171231033
Harbinger	Harbinger	1332	scaffold_7	150321324.5	150321263	150321386	158906434.5	146581836	171231033
Helitron	0TE	1333	scaffold_7	150588880	150588751	150589009	158906434.5	146581836	171231033
0hAT	0TE	1334	scaffold_7	150605200.5	150605187	150605214	158906434.5	146581836	171231033
Helitron	0TE	1335	scaffold_7	150735217	150735058	150735376	158906434.5	146581836	171231033
TRIM_LAR	0TE	1336	scaffold_7	150751899.5	150751880	150751919	158906434.5	146581836	171231033
LINE	0TE	1337	scaffold_7	150840547.5	150840115	150840980	158906434.5	146581836	171231033
MuDR	0TE	1338	scaffold_7	150855690	150855628	150855752	158906434.5	146581836	171231033
MuDR	0TE	1339	scaffold_7	150875592	150875534	150875650	158906434.5	146581836	171231033
MuDR	0TE	1340	scaffold_7	150885533	150882822	150888244	158906434.5	146581836	171231033
Helitron	0TE	1341	scaffold_7	150908852	150908778	150908926	158906434.5	146581836	171231033
MuDR	0TE	1342	scaffold_7	150920209	150920137	150920281	158906434.5	146581836	171231033
Helitron	0TE	1343	scaffold_7	150967685.5	150966875	150968496	158906434.5	146581836	171231033
Mariner	0TE	1344	scaffold_7	150991964.5	150991814	150992115	158906434.5	146581836	171231033
TIR_MITE	0TE	1345	scaffold_7	151002677.5	151002481	151002874	158906434.5	146581836	171231033
Harbinger	Harbinger	1346	scaffold_7	151030944.5	151030656	151031233	158906434.5	146581836	171231033
MuDR	0TE	1347	scaffold_7	151035396.5	151035324	151035469	158906434.5	146581836	171231033
CACTA	0TE	1348	scaffold_7	151063465	151063443	151063487	158906434.5	146581836	171231033
LINE	0TE	1349	scaffold_7	151119408	151119347	151119469	158906434.5	146581836	171231033
TE_NA	0TE	1350	scaffold_7	151359608	151359493	151359723	158906434.5	146581836	171231033
TIR_MITE	0TE	1351	scaffold_7	151443682	151443549	151443815	158906434.5	146581836	171231033
Harbinger	Harbinger	1352	scaffold_7	151549528.5	151549050	151550007	158906434.5	146581836	171231033
LINE	0TE	1353	scaffold_7	151641892	151641882	151641902	158906434.5	146581836	171231033
TIR_MITE	0TE	1354	scaffold_7	151673684	151673594	151673774	158906434.5	146581836	171231033
Tase	0TE	1355	scaffold_7	151694003	151693899	151694107	158906434.5	146581836	171231033
TE_NA	0TE	1356	scaffold_7	151750223.5	151750184	151750263	158906434.5	146581836	171231033
TIR_MITE	0TE	1357	scaffold_7	151905465.5	151905045	151905886	158906434.5	146581836	171231033
CACTA	0TE	1358	scaffold_7	152082976.5	152082935	152083018	158906434.5	146581836	171231033
Gypsy	0TE	1359	scaffold_7	152244712.5	152244529	152244896	158906434.5	146581836	171231033
Gypsy	0TE	1360	scaffold_7	152254940.5	152254830	152255051	158906434.5	146581836	171231033
MuDR	0TE	1361	scaffold_7	152350112	152349983	152350241	158906434.5	146581836	171231033
Helitron	0TE	1362	scaffold_7	152511413.5	152511265	152511562	158906434.5	146581836	171231033
Helitron	0TE	1363	scaffold_7	152655008	152654533	152655483	158906434.5	146581836	171231033
TE_NA	0TE	1364	scaffold_7	152665291	152664849	152665733	158906434.5	146581836	171231033
Mariner	0TE	1365	scaffold_7	152778990	152778934	152779046	158906434.5	146581836	171231033
TE_NA	0TE	1366	scaffold_7	152789622	152789471	152789773	158906434.5	146581836	171231033
0hAT	0TE	1367	scaffold_7	152916049.5	152915946	152916153	158906434.5	146581836	171231033
MuDR	0TE	1368	scaffold_7	152933607.5	152932352	152934863	158906434.5	146581836	171231033
SINE	0TE	1369	scaffold_7	153033578.5	153033532	153033625	158906434.5	146581836	171231033
Gypsy	0TE	1370	scaffold_7	153093205.5	153093159	153093252	158906434.5	146581836	171231033
Copia	Copia	1371	scaffold_7	153190149	153189109	153191189	158906434.5	146581836	171231033
TE_NA	0TE	1372	scaffold_7	153221024	153220948	153221100	158906434.5	146581836	171231033
SINE	0TE	1373	scaffold_7	153222463.5	153222243	153222684	158906434.5	146581836	171231033
LINE	0TE	1374	scaffold_7	153297208.5	153297145	153297272	158906434.5	146581836	171231033
Helitron	0TE	1375	scaffold_7	153459573	153459537	153459609	158906434.5	146581836	171231033
Gypsy	0TE	1376	scaffold_7	153480274.5	153477143	153483406	158906434.5	146581836	171231033
Mariner	0TE	1377	scaffold_7	153614729.5	153614599	153614860	158906434.5	146581836	171231033
Harbinger	Harbinger	1378	scaffold_7	153668037	153667887	153668187	158906434.5	146581836	171231033
Helitron	0TE	1379	scaffold_7	153711966.5	153711719	153712214	158906434.5	146581836	171231033
LINE	0TE	1380	scaffold_7	153836451	153836387	153836515	158906434.5	146581836	171231033
CACTA	0TE	1381	scaffold_7	153943425	153943394	153943456	158906434.5	146581836	171231033
Mariner	0TE	1382	scaffold_7	154108983.5	154108865	154109102	158906434.5	146581836	171231033
Copia	Copia	1383	scaffold_7	154123962.5	154123849	154124076	158906434.5	146581836	171231033
LINE	0TE	1384	scaffold_7	154183074	154183015	154183133	158906434.5	146581836	171231033
MuDR	0TE	1385	scaffold_7	154184399	154183334	154185464	158906434.5	146581836	171231033
MuDR	0TE	1386	scaffold_7	154248682.5	154248625	154248740	158906434.5	146581836	171231033
CACTA	0TE	1387	scaffold_7	154276375.5	154276109	154276642	158906434.5	146581836	171231033
Copia	Copia	1388	scaffold_7	154290124.5	154290073	154290176	158906434.5	146581836	171231033
SINE	0TE	1389	scaffold_7	154294188	154293920	154294456	158906434.5	146581836	171231033
LINE	0TE	1390	scaffold_7	154306542.5	154305994	154307091	158906434.5	146581836	171231033
LINE	0TE	1391	scaffold_7	154307104	154307092	154307116	158906434.5	146581836	171231033
Harbinger	Harbinger	1392	scaffold_7	154323855.5	154323770	154323941	158906434.5	146581836	171231033
Copia	Copia	1393	scaffold_7	154406143	154406089	154406197	158906434.5	146581836	171231033
Helitron	0TE	1394	scaffold_7	154412432.5	154411709	154413156	158906434.5	146581836	171231033
Harbinger	Harbinger	1395	scaffold_7	154449441	154449223	154449659	158906434.5	146581836	171231033
LINE	0TE	1396	scaffold_7	154531538.5	154531447	154531630	158906434.5	146581836	171231033
Mariner	0TE	1397	scaffold_7	154546774	154546752	154546796	158906434.5	146581836	171231033
TIR_MITE	0TE	1398	scaffold_7	154692585	154692369	154692801	158906434.5	146581836	171231033
TRIM_LAR	0TE	1399	scaffold_7	154939643	154939594	154939692	158906434.5	146581836	171231033
MuDR	0TE	1400	scaffold_7	154965201	154965126	154965276	158906434.5	146581836	171231033
0hAT	0TE	1401	scaffold_7	155172452	155172238	155172666	158906434.5	146581836	171231033
SINE	0TE	1402	scaffold_7	155392336.5	155392135	155392538	158906434.5	146581836	171231033
TIR_MITE	0TE	1403	scaffold_7	155425996.5	155425524	155426469	158906434.5	146581836	171231033
Helitron	0TE	1404	scaffold_7	155689824.5	155689790	155689859	158906434.5	146581836	171231033
TE_NA	0TE	1405	scaffold_7	155799145.5	155799092	155799199	158906434.5	146581836	171231033
MuDR	0TE	1406	scaffold_7	155865058.5	155865012	155865105	158906434.5	146581836	171231033
LINE	0TE	1407	scaffold_7	156010140.5	156010039	156010242	158906434.5	146581836	171231033
LINE	0TE	1408	scaffold_7	156082487.5	156082352	156082623	158906434.5	146581836	171231033
Helitron	0TE	1409	scaffold_7	156109991	156109953	156110029	158906434.5	146581836	171231033
Helitron	0TE	1410	scaffold_7	156121167.5	156121151	156121184	158906434.5	146581836	171231033
MuDR	0TE	1411	scaffold_7	156121405	156121261	156121549	158906434.5	146581836	171231033
Mariner	0TE	1412	scaffold_7	156232023.5	156231752	156232295	158906434.5	146581836	171231033
0hAT	0TE	1413	scaffold_7	156250785.5	156250478	156251093	158906434.5	146581836	171231033
MuDR	0TE	1414	scaffold_7	156276274.5	156275805	156276744	158906434.5	146581836	171231033
Gypsy	0TE	1415	scaffold_7	156343308	156343066	156343550	158906434.5	146581836	171231033
LINE	0TE	1416	scaffold_7	156347292	156347188	156347396	158906434.5	146581836	171231033
TIR_MITE	0TE	1417	scaffold_7	156691811.5	156691749	156691874	158906434.5	146581836	171231033
SINE	0TE	1418	scaffold_7	156714637	156714428	156714846	158906434.5	146581836	171231033
MuDR	0TE	1419	scaffold_7	156768911	156768708	156769114	158906434.5	146581836	171231033
TIR_MITE	0TE	1420	scaffold_7	156825080.5	156824887	156825274	158906434.5	146581836	171231033
CACTA	0TE	1421	scaffold_7	157053796	157053634	157053958	158906434.5	146581836	171231033
LINE	0TE	1422	scaffold_7	157280278	157279768	157280788	158906434.5	146581836	171231033
Helitron	0TE	1423	scaffold_7	157439114.5	157439048	157439181	158906434.5	146581836	171231033
MuDR	0TE	1424	scaffold_7	157609652.5	157609311	157609994	158906434.5	146581836	171231033
Copia	Copia	1425	scaffold_7	157666333.5	157666313	157666354	158906434.5	146581836	171231033
Helitron	0TE	1426	scaffold_7	157674296.5	157674280	157674313	158906434.5	146581836	171231033
Helitron	0TE	1427	scaffold_7	157782762.5	157782658	157782867	158906434.5	146581836	171231033
Helitron	0TE	1428	scaffold_7	157889371.5	157889316	157889427	158906434.5	146581836	171231033
Copia	Copia	1429	scaffold_7	157912817.5	157912759	157912876	158906434.5	146581836	171231033
MuDR	0TE	1430	scaffold_7	158007829	158007761	158007897	158906434.5	146581836	171231033
Tase	0TE	1431	scaffold_7	158110470	158110437	158110503	158906434.5	146581836	171231033
0hAT	0TE	1432	scaffold_7	158122671.5	158122647	158122696	158906434.5	146581836	171231033
Helitron	0TE	1433	scaffold_7	158133175.5	158133099	158133252	158906434.5	146581836	171231033
TIR_MITE	0TE	1434	scaffold_7	158220010	158219931	158220089	158906434.5	146581836	171231033
Helitron	0TE	1435	scaffold_7	158288133.5	158288123	158288144	158906434.5	146581836	171231033
Helitron	0TE	1436	scaffold_7	158318070	158317750	158318390	158906434.5	146581836	171231033
LINE	0TE	1437	scaffold_7	158410357.5	158410168	158410547	158906434.5	146581836	171231033
Helitron	0TE	1438	scaffold_7	158515152	158515136	158515168	158906434.5	146581836	171231033
SINE	0TE	1439	scaffold_7	158840886.5	158840726	158841047	158906434.5	146581836	171231033
MuDR	0TE	1440	scaffold_7	158929606.5	158929563	158929650	158906434.5	146581836	171231033
LINE	0TE	1441	scaffold_7	158995340	158994657	158996023	158906434.5	146581836	171231033
MuDR	0TE	1442	scaffold_7	159033236	159033175	159033297	158906434.5	146581836	171231033
0hAT	0TE	1443	scaffold_7	159045589	159044370	159046808	158906434.5	146581836	171231033
Copia	Copia	1444	scaffold_7	159427996.5	159426823	159429170	158906434.5	146581836	171231033
LINE	0TE	1445	scaffold_7	159601652.5	159601528	159601777	158906434.5	146581836	171231033
MuDR	0TE	1446	scaffold_7	160025922	160023950	160027894	158906434.5	146581836	171231033
TE_NA	0TE	1447	scaffold_7	160065873	160065735	160066011	158906434.5	146581836	171231033
TE_NA	0TE	1448	scaffold_7	160074153	160074115	160074191	158906434.5	146581836	171231033
Harbinger	Harbinger	1449	scaffold_7	160178449.5	160178439	160178460	158906434.5	146581836	171231033
LINE	0TE	1450	scaffold_7	160320397	160320338	160320456	158906434.5	146581836	171231033
TIR_MITE	0TE	1451	scaffold_7	160855447.5	160855062	160855833	158906434.5	146581836	171231033
Helitron	0TE	1452	scaffold_7	160915652	160915628	160915676	158906434.5	146581836	171231033
TE_NA	0TE	1453	scaffold_7	164397014.5	164396953	164397076	158906434.5	146581836	171231033
MuDR	0TE	1454	scaffold_7	164398791	164398623	164398959	158906434.5	146581836	171231033
TRIM_LAR	0TE	1455	scaffold_7	164442638	164442414	164442862	158906434.5	146581836	171231033
Helitron	0TE	1456	scaffold_7	164693894	164693751	164694037	158906434.5	146581836	171231033
MuDR	0TE	1457	scaffold_7	164814822	164813354	164816290	158906434.5	146581836	171231033
LINE	0TE	1458	scaffold_7	165166479.5	165166469	165166490	158906434.5	146581836	171231033
TIR_MITE	0TE	1459	scaffold_7	165224661.5	165224639	165224684	158906434.5	146581836	171231033
Gypsy	0TE	1460	scaffold_7	165500882.5	165500699	165501066	158906434.5	146581836	171231033
Copia	Copia	1461	scaffold_7	166263662.5	166263417	166263908	158906434.5	146581836	171231033
MuDR	0TE	1462	scaffold_7	167324978	167324547	167325409	158906434.5	146581836	171231033
LINE	0TE	1463	scaffold_7	167423408.5	167423354	167423463	158906434.5	146581836	171231033
0hAT	0TE	1464	scaffold_7	167679117.5	167679087	167679148	158906434.5	146581836	171231033
MuDR	0TE	1465	scaffold_7	167696359.5	167696013	167696706	158906434.5	146581836	171231033
LINE	0TE	1466	scaffold_7	167768320.5	167768273	167768368	158906434.5	146581836	171231033
SINE	0TE	1467	scaffold_7	168020802	168020592	168021012	158906434.5	146581836	171231033
CACTA	0TE	1468	scaffold_7	168067515	168067501	168067529	158906434.5	146581836	171231033
Harbinger	Harbinger	1469	scaffold_7	168263595.5	168263164	168264027	158906434.5	146581836	171231033
MuDR	0TE	1470	scaffold_7	168388602.5	168388545	168388660	158906434.5	146581836	171231033
LINE	0TE	1471	scaffold_7	168458704.5	168457981	168459428	158906434.5	146581836	171231033
Helitron	0TE	1472	scaffold_7	168474848.5	168474791	168474906	158906434.5	146581836	171231033
TIR_MITE	0TE	1473	scaffold_7	168504961.5	168504881	168505042	158906434.5	146581836	171231033
Copia	Copia	1474	scaffold_7	168563301.5	168563118	168563485	158906434.5	146581836	171231033
SINE	0TE	1475	scaffold_7	168747692	168747661	168747723	158906434.5	146581836	171231033
Copia	Copia	1476	scaffold_7	168984880.5	168984796	168984965	158906434.5	146581836	171231033
Copia	Copia	1477	scaffold_7	168995440	168995430	168995450	158906434.5	146581836	171231033
Copia	Copia	1478	scaffold_7	169032409	169032274	169032544	158906434.5	146581836	171231033
Copia	Copia	1479	scaffold_7	169068297	169068196	169068398	158906434.5	146581836	171231033
Harbinger	Harbinger	1480	scaffold_7	169497316.5	169497262	169497371	158906434.5	146581836	171231033
Helitron	0TE	1481	scaffold_7	169618286	169618096	169618476	158906434.5	146581836	171231033
TE_NA	0TE	1482	scaffold_7	169910228.5	169909909	169910548	158906434.5	146581836	171231033
0hAT	0TE	1483	scaffold_7	170152984	170152919	170153049	158906434.5	146581836	171231033
Gypsy	0TE	1484	scaffold_7	170156524.5	170156486	170156563	158906434.5	146581836	171231033
LINE	0TE	1485	scaffold_7	170338675.5	170338008	170339343	158906434.5	146581836	171231033
Helitron	0TE	1486	scaffold_7	170895379	170895324	170895434	158906434.5	146581836	171231033
Helitron	0TE	1487	scaffold_8	171311141.5	171311102	171311181	182706680.5	171231034	194182327
MuDR	0TE	1488	scaffold_8	171326184.5	171326126	171326243	182706680.5	171231034	194182327
Helitron	0TE	1489	scaffold_8	171327806.5	171327307	171328306	182706680.5	171231034	194182327
CACTA	0TE	1490	scaffold_8	171749157.5	171749100	171749215	182706680.5	171231034	194182327
LINE	0TE	1491	scaffold_8	171760522	171760451	171760593	182706680.5	171231034	194182327
MuDR	0TE	1492	scaffold_8	171834404	171834369	171834439	182706680.5	171231034	194182327
Helitron	0TE	1493	scaffold_8	171990830.5	171990767	171990894	182706680.5	171231034	194182327
TE_NA	0TE	1494	scaffold_8	172080320	172080233	172080407	182706680.5	171231034	194182327
Mariner	0TE	1495	scaffold_8	172674716	172674706	172674726	182706680.5	171231034	194182327
Copia	Copia	1496	scaffold_8	172790998.5	172790986	172791011	182706680.5	171231034	194182327
TIR_MITE	0TE	1497	scaffold_8	172800020	172799964	172800076	182706680.5	171231034	194182327
TE_NA	0TE	1498	scaffold_8	172835728	172835616	172835840	182706680.5	171231034	194182327
MuDR	0TE	1499	scaffold_8	173692382.5	173692136	173692629	182706680.5	171231034	194182327
TIR_MITE	0TE	1500	scaffold_8	174251914.5	174251435	174252394	182706680.5	171231034	194182327
TIR_MITE	0TE	1501	scaffold_8	174485173	174484856	174485490	182706680.5	171231034	194182327
Helitron	0TE	1502	scaffold_8	174502863	174501496	174504230	182706680.5	171231034	194182327
Helitron	0TE	1503	scaffold_8	174932400.5	174932310	174932491	182706680.5	171231034	194182327
TIR_MITE	0TE	1504	scaffold_8	174942577.5	174942447	174942708	182706680.5	171231034	194182327
SINE	0TE	1505	scaffold_8	175093168.5	175093152	175093185	182706680.5	171231034	194182327
MuDR	0TE	1506	scaffold_8	175408567.5	175408505	175408630	182706680.5	171231034	194182327
TIR_MITE	0TE	1507	scaffold_8	175429536.5	175429439	175429634	182706680.5	171231034	194182327
MuDR	0TE	1508	scaffold_8	175833423.5	175833373	175833474	182706680.5	171231034	194182327
0hAT	0TE	1509	scaffold_8	176023750	176023566	176023934	182706680.5	171231034	194182327
MuDR	0TE	1510	scaffold_8	177031933.5	177031850	177032017	182706680.5	171231034	194182327
0hAT	0TE	1511	scaffold_8	177124249	177124114	177124384	182706680.5	171231034	194182327
MuDR	0TE	1512	scaffold_8	177595208.5	177595172	177595245	182706680.5	171231034	194182327
MuDR	0TE	1513	scaffold_8	177653559	177653454	177653664	182706680.5	171231034	194182327
MuDR	0TE	1514	scaffold_8	177781545.5	177781491	177781600	182706680.5	171231034	194182327
Copia	Copia	1515	scaffold_8	177786645	177786420	177786870	182706680.5	171231034	194182327
CACTA	0TE	1516	scaffold_8	177817600.5	177817544	177817657	182706680.5	171231034	194182327
0hAT	0TE	1517	scaffold_8	177834051	177833958	177834144	182706680.5	171231034	194182327
Helitron	0TE	1518	scaffold_8	182702228.5	182702005	182702452	182706680.5	171231034	194182327
MuDR	0TE	1519	scaffold_8	182864580.5	182864493	182864668	182706680.5	171231034	194182327
TE_NA	0TE	1520	scaffold_8	183265651.5	183265414	183265889	182706680.5	171231034	194182327
Gypsy	0TE	1521	scaffold_8	183568884.5	183568845	183568924	182706680.5	171231034	194182327
Harbinger	Harbinger	1522	scaffold_8	183670555	183670535	183670575	182706680.5	171231034	194182327
MuDR	0TE	1523	scaffold_8	184126760	184126688	184126832	182706680.5	171231034	194182327
SINE	0TE	1524	scaffold_8	184494596	184494433	184494759	182706680.5	171231034	194182327
LINE	0TE	1525	scaffold_8	184550543.5	184550410	184550677	182706680.5	171231034	194182327
Gypsy	0TE	1526	scaffold_8	184601297	184599591	184603003	182706680.5	171231034	194182327
LINE	0TE	1527	scaffold_8	184660725.5	184660673	184660778	182706680.5	171231034	194182327
0hAT	0TE	1528	scaffold_8	184665691	184665587	184665795	182706680.5	171231034	194182327
0hAT	0TE	1529	scaffold_8	184747205.5	184747103	184747308	182706680.5	171231034	194182327
LINE	0TE	1530	scaffold_8	184772374.5	184772347	184772402	182706680.5	171231034	194182327
LINE	0TE	1531	scaffold_8	184993551.5	184993344	184993759	182706680.5	171231034	194182327
MuDR	0TE	1532	scaffold_8	185066207	185066072	185066342	182706680.5	171231034	194182327
TE_NA	0TE	1533	scaffold_8	185123892	185123555	185124229	182706680.5	171231034	194182327
LINE	0TE	1534	scaffold_8	185204600	185204429	185204771	182706680.5	171231034	194182327
MuDR	0TE	1535	scaffold_8	185328547	185328475	185328619	182706680.5	171231034	194182327
Helitron	0TE	1536	scaffold_8	185569877	185569856	185569898	182706680.5	171231034	194182327
Harbinger	Harbinger	1537	scaffold_8	185594882	185594852	185594912	182706680.5	171231034	194182327
Helitron	0TE	1538	scaffold_8	185605036.5	185604921	185605152	182706680.5	171231034	194182327
MuDR	0TE	1539	scaffold_8	185644094.5	185644021	185644168	182706680.5	171231034	194182327
LINE	0TE	1540	scaffold_8	185686670	185686590	185686750	182706680.5	171231034	194182327
TE_NA	0TE	1541	scaffold_8	185694474.5	185694420	185694529	182706680.5	171231034	194182327
Harbinger	Harbinger	1542	scaffold_8	185917829.5	185917703	185917956	182706680.5	171231034	194182327
LINE	0TE	1543	scaffold_8	186245913.5	186245736	186246091	182706680.5	171231034	194182327
TRIM_LAR	0TE	1544	scaffold_8	186286048	186285922	186286174	182706680.5	171231034	194182327
Copia	Copia	1545	scaffold_8	186468739	186467960	186469518	182706680.5	171231034	194182327
Gypsy	0TE	1546	scaffold_8	186752284	186752232	186752336	182706680.5	171231034	194182327
TE_NA	0TE	1547	scaffold_8	186813602	186813376	186813828	182706680.5	171231034	194182327
LINE	0TE	1548	scaffold_8	186830054.5	186829726	186830383	182706680.5	171231034	194182327
MuDR	0TE	1549	scaffold_8	186832235.5	186832186	186832285	182706680.5	171231034	194182327
CACTA	0TE	1550	scaffold_8	186958168	186958059	186958277	182706680.5	171231034	194182327
MuDR	0TE	1551	scaffold_8	187066764.5	187066750	187066779	182706680.5	171231034	194182327
SINE	0TE	1552	scaffold_8	187222198.5	187222031	187222366	182706680.5	171231034	194182327
Helitron	0TE	1553	scaffold_8	187674738.5	187674604	187674873	182706680.5	171231034	194182327
Mariner	0TE	1554	scaffold_8	187713095	187712893	187713297	182706680.5	171231034	194182327
Harbinger	Harbinger	1555	scaffold_8	187764205	187764131	187764279	182706680.5	171231034	194182327
MuDR	0TE	1556	scaffold_8	187775111.5	187775011	187775212	182706680.5	171231034	194182327
0hAT	0TE	1557	scaffold_8	188069081	188068857	188069305	182706680.5	171231034	194182327
Mariner	0TE	1558	scaffold_8	188106751	188106623	188106879	182706680.5	171231034	194182327
0hAT	0TE	1559	scaffold_8	188130847.5	188130481	188131214	182706680.5	171231034	194182327
Gypsy	0TE	1560	scaffold_8	188142991.5	188142924	188143059	182706680.5	171231034	194182327
MuDR	0TE	1561	scaffold_8	188165995.5	188165947	188166044	182706680.5	171231034	194182327
MuDR	0TE	1562	scaffold_8	188210862	188210424	188211300	182706680.5	171231034	194182327
Copia	Copia	1563	scaffold_8	188279271.5	188279237	188279306	182706680.5	171231034	194182327
MuDR	0TE	1564	scaffold_8	188316546	188316324	188316768	182706680.5	171231034	194182327
0hAT	0TE	1565	scaffold_8	188357622.5	188357535	188357710	182706680.5	171231034	194182327
CACTA	0TE	1566	scaffold_8	188609187.5	188609015	188609360	182706680.5	171231034	194182327
Helitron	0TE	1567	scaffold_8	188634144.5	188634057	188634232	182706680.5	171231034	194182327
0hAT	0TE	1568	scaffold_8	188788178.5	188788100	188788257	182706680.5	171231034	194182327
Helitron	0TE	1569	scaffold_8	188921274.5	188921225	188921324	182706680.5	171231034	194182327
Copia	Copia	1570	scaffold_8	188936561	188936436	188936686	182706680.5	171231034	194182327
MuDR	0TE	1571	scaffold_8	188942504.5	188942266	188942743	182706680.5	171231034	194182327
LINE	0TE	1572	scaffold_8	188984515.5	188984475	188984556	182706680.5	171231034	194182327
0hAT	0TE	1573	scaffold_8	189128585.5	189128517	189128654	182706680.5	171231034	194182327
0hAT	0TE	1574	scaffold_8	189174237.5	189174225	189174250	182706680.5	171231034	194182327
MuDR	0TE	1575	scaffold_8	189226172.5	189226129	189226216	182706680.5	171231034	194182327
MuDR	0TE	1576	scaffold_8	189273483.5	189273456	189273511	182706680.5	171231034	194182327
0hAT	0TE	1577	scaffold_8	189345293	189345047	189345539	182706680.5	171231034	194182327
TE_NA	0TE	1578	scaffold_8	189466475.5	189466438	189466513	182706680.5	171231034	194182327
Gypsy	0TE	1579	scaffold_8	189550472	189550315	189550629	182706680.5	171231034	194182327
Harbinger	Harbinger	1580	scaffold_8	189605170	189603389	189606951	182706680.5	171231034	194182327
TIR_MITE	0TE	1581	scaffold_8	189616818.5	189616603	189617034	182706680.5	171231034	194182327
MuDR	0TE	1582	scaffold_8	189649318.5	189649260	189649377	182706680.5	171231034	194182327
MuDR	0TE	1583	scaffold_8	189653294.5	189653257	189653332	182706680.5	171231034	194182327
MuDR	0TE	1584	scaffold_8	189724931	189724885	189724977	182706680.5	171231034	194182327
TIR_MITE	0TE	1585	scaffold_8	189771255.5	189771160	189771351	182706680.5	171231034	194182327
MuDR	0TE	1586	scaffold_8	189916540.5	189915966	189917115	182706680.5	171231034	194182327
Helitron	0TE	1587	scaffold_8	189951200.5	189951187	189951214	182706680.5	171231034	194182327
0hAT	0TE	1588	scaffold_8	189952934.5	189952873	189952996	182706680.5	171231034	194182327
MuDR	0TE	1589	scaffold_8	190194792	190194234	190195350	182706680.5	171231034	194182327
LINE	0TE	1590	scaffold_8	190307348	190307109	190307587	182706680.5	171231034	194182327
LINE	0TE	1591	scaffold_8	190359625.5	190359561	190359690	182706680.5	171231034	194182327
MuDR	0TE	1592	scaffold_8	190401784	190401326	190402242	182706680.5	171231034	194182327
Helitron	0TE	1593	scaffold_8	190546512.5	190546466	190546559	182706680.5	171231034	194182327
Helitron	0TE	1594	scaffold_8	190584715.5	190583977	190585454	182706680.5	171231034	194182327
0hAT	0TE	1595	scaffold_8	190709840	190709535	190710145	182706680.5	171231034	194182327
Gypsy	0TE	1596	scaffold_8	190722639.5	190722624	190722655	182706680.5	171231034	194182327
0hAT	0TE	1597	scaffold_8	190771050.5	190770961	190771140	182706680.5	171231034	194182327
LINE	0TE	1598	scaffold_8	190801102	190800118	190802086	182706680.5	171231034	194182327
TIR_MITE	0TE	1599	scaffold_8	191073081	191073058	191073104	182706680.5	171231034	194182327
LINE	0TE	1600	scaffold_8	191113615.5	191113035	191114196	182706680.5	171231034	194182327
TE_NA	0TE	1601	scaffold_8	191276772.5	191276737	191276808	182706680.5	171231034	194182327
Mariner	0TE	1602	scaffold_8	191414376.5	191414208	191414545	182706680.5	171231034	194182327
0hAT	0TE	1603	scaffold_8	191438971	191438914	191439028	182706680.5	171231034	194182327
0hAT	0TE	1604	scaffold_8	191441553.5	191441310	191441797	182706680.5	171231034	194182327
Mariner	0TE	1605	scaffold_8	191451433	191451313	191451553	182706680.5	171231034	194182327
TE_NA	0TE	1606	scaffold_8	191469843.5	191469742	191469945	182706680.5	171231034	194182327
0hAT	0TE	1607	scaffold_8	191482909.5	191482565	191483254	182706680.5	171231034	194182327
MuDR	0TE	1608	scaffold_8	191548724	191548613	191548835	182706680.5	171231034	194182327
Gypsy	0TE	1609	scaffold_8	191773036	191773020	191773052	182706680.5	171231034	194182327
Gypsy	0TE	1610	scaffold_8	191773215.5	191773053	191773378	182706680.5	171231034	194182327
LINE	0TE	1611	scaffold_8	191895210.5	191895177	191895244	182706680.5	171231034	194182327
Helitron	0TE	1612	scaffold_8	192033808	192033738	192033878	182706680.5	171231034	194182327
TIR_MITE	0TE	1613	scaffold_8	192044547	192044508	192044586	182706680.5	171231034	194182327
Helitron	0TE	1614	scaffold_8	192072402.5	192072333	192072472	182706680.5	171231034	194182327
Tase	0TE	1615	scaffold_8	192120011	192120004	192120018	182706680.5	171231034	194182327
Tase	0TE	1616	scaffold_8	192139444.5	192139361	192139528	182706680.5	171231034	194182327
Harbinger	Harbinger	1617	scaffold_8	192205739	192205665	192205813	182706680.5	171231034	194182327
Copia	Copia	1618	scaffold_8	192239153.5	192239131	192239176	182706680.5	171231034	194182327
MuDR	0TE	1619	scaffold_8	192240994.5	192240962	192241027	182706680.5	171231034	194182327
Gypsy	0TE	1620	scaffold_8	192323543.5	192323460	192323627	182706680.5	171231034	194182327
TRIM_LAR	0TE	1621	scaffold_8	192340003	192339775	192340231	182706680.5	171231034	194182327
CACTA	0TE	1622	scaffold_8	192513822.5	192513796	192513849	182706680.5	171231034	194182327
SINE	0TE	1623	scaffold_8	192590884.5	192590798	192590971	182706680.5	171231034	194182327
LINE	0TE	1624	scaffold_8	192657613	192657524	192657702	182706680.5	171231034	194182327
MuDR	0TE	1625	scaffold_8	192666332.5	192666277	192666388	182706680.5	171231034	194182327
Helitron	0TE	1626	scaffold_8	192672218	192672098	192672338	182706680.5	171231034	194182327
MuDR	0TE	1627	scaffold_8	192675266	192675211	192675321	182706680.5	171231034	194182327
LINE	0TE	1628	scaffold_8	192750955.5	192750919	192750992	182706680.5	171231034	194182327
Helitron	0TE	1629	scaffold_8	192913550.5	192913535	192913566	182706680.5	171231034	194182327
MuDR	0TE	1630	scaffold_8	192933107.5	192933056	192933159	182706680.5	171231034	194182327
TE_NA	0TE	1631	scaffold_8	193075919	193075897	193075941	182706680.5	171231034	194182327
Copia	Copia	1632	scaffold_8	193182170.5	193181979	193182362	182706680.5	171231034	194182327
Helitron	0TE	1633	scaffold_8	193226004.5	193225873	193226136	182706680.5	171231034	194182327
Gypsy	0TE	1634	scaffold_8	193252886.5	193252834	193252939	182706680.5	171231034	194182327
SINE	0TE	1635	scaffold_8	193429850	193429698	193430002	182706680.5	171231034	194182327
MuDR	0TE	1636	scaffold_8	193475439.5	193475373	193475506	182706680.5	171231034	194182327
Harbinger	Harbinger	1637	scaffold_8	193558146	193558089	193558203	182706680.5	171231034	194182327
TE_NA	0TE	1638	scaffold_8	193637973	193637940	193638006	182706680.5	171231034	194182327
Helitron	0TE	1639	scaffold_8	193696936	193696912	193696960	182706680.5	171231034	194182327
Gypsy	0TE	1640	scaffold_8	193698783.5	193698772	193698795	182706680.5	171231034	194182327
TRIM_LAR	0TE	1641	scaffold_8	193740880.5	193740739	193741022	182706680.5	171231034	194182327
MuDR	0TE	1642	scaffold_8	193795860.5	193795772	193795949	182706680.5	171231034	194182327
TIR_MITE	0TE	1643	scaffold_8	193991527	193991480	193991574	182706680.5	171231034	194182327
LINE	0TE	1644	scaffold_8	194012431.5	194012338	194012525	182706680.5	171231034	194182327
Copia	Copia	1645	scaffold_8	194014537.5	194014491	194014584	182706680.5	171231034	194182327
Helitron	0TE	1646	scaffold_8	194036827.5	194036788	194036867	182706680.5	171231034	194182327
Helitron	0TE	1647	scaffold_8	194150588	194150555	194150621	182706680.5	171231034	194182327
