# Supplementary material for: Transposable elements maintain genome-wide heterozygosity in inbred populations
Source: Nat Commun. 2022 Nov 17;13:7022. doi: 10.1038/s41467-022-34795-4 (PMC9672359; doi:10.1038/s41467-022-34795-4)
Supplement: Supplementary file 14 — Source Data [file 41467_2022_34795_MOESM14_ESM.zip › Source Data Fig4bc.txt]

Superfamily	Upstream	Downstream	Selection
CA	15.385	12.245	Divergent
Co	9.333	10.465	Divergent
Gy	19.048	3.175	Divergent
Ha	8.696	13.208	Divergent
hAT	10.145	12.329	Divergent
He	16.418	12.245	Divergent
LI	10	13.187	Divergent
Ma	15	11.429	Divergent
Mu	11.515	13.386	Divergent
SI	20	14.815	Divergent
Ta	0	14.286	Divergent
MI	7.692	9.639	Divergent
LA	5.556	18.182	Divergent
CA	7.692	2.041	Balancing
Co	5.333	8.14	Balancing
Gy	4.762	6.349	Balancing
Ha	4.348	9.434	Balancing
hAT	4.348	2.74	Balancing
He	2.985	2.721	Balancing
LI	4	4.396	Balancing
Ma	2.5	8.571	Balancing
Mu	3.03	4.724	Balancing
SI	5.714	3.704	Balancing
Ta	22.222	21.429	Balancing
MI	8.974	4.819	Balancing
LA	0	9.091	Balancing
