# Supplementary material for: Transposable elements maintain genome-wide heterozygosity in inbred populations
Source: Nat Commun. 2022 Nov 17;13:7022. doi: 10.1038/s41467-022-34795-4 (PMC9672359; doi:10.1038/s41467-022-34795-4)
Supplement: Supplementary file 14 — Source Data [file 41467_2022_34795_MOESM14_ESM.zip › Source Data Fig4f.txt]

GO	Count	Sense
abiotic_stimulus	14	Upstream
abiotic_stimulus	3	Downstream
bio-regulation	42	Upstream
bio-regulation	22	Downstream
biotic_stimulus	9	Upstream
biotic_stimulus	2	Downstream
cell-regulation	31	Upstream
cell-regulation	16	Downstream
chromosome_organization	9	Upstream
chromosome_organization	2	Downstream
faty_acids	0	Upstream
faty_acids	5	Downstream
light	5	Upstream
light	0	Downstream
lipid_biosynthesis	1	Upstream
lipid_biosynthesis	7	Downstream
monocarboxylic_acids	0	Upstream
monocarboxylic_acids	6	Downstream
osmotic	7	Upstream
osmotic	0	Downstream
radiation	5	Upstream
radiation	0	Downstream
salt	6	Upstream
salt	0	Downstream
stress	5	Upstream
stress	0	Downstream
temperature	6	Upstream
temperature	0	Downstream
