# Supplementary material for: Transposable elements maintain genome-wide heterozygosity in inbred populations
Source: Nat Commun. 2022 Nov 17;13:7022. doi: 10.1038/s41467-022-34795-4 (PMC9672359; doi:10.1038/s41467-022-34795-4)
Supplement: Supplementary file 14 — Source Data [file 41467_2022_34795_MOESM14_ESM.zip › Source Data Fig5.txt]

SF	Superfamily	Outliers_Am	Outliers_Eur	Selection	Sense
CA	CACTA	15.385	12.849	Divergent	Upstream
Co	Copia	9.333	16.667	Divergent	Upstream
Gy	Gypsy	19.048	19.173	Divergent	Upstream
Ha	Harbinger	8.696	15.2	Divergent	Upstream
hAT	hAT	10.145	16.716	Divergent	Upstream
He	Helitron	16.418	15.842	Divergent	Upstream
LI	LINE	10	16.592	Divergent	Upstream
Ma	Mariner	15	18.182	Divergent	Upstream
Mu	MuDR	11.515	15.364	Divergent	Upstream
SI	SINE	20	17.588	Divergent	Upstream
Ta	Tase	0	15.789	Divergent	Upstream
TE_Na	TE_NA	19.672	17.736	Divergent	Upstream
MI	TIR_MITE	7.692	19.293	Divergent	Upstream
LA	TRIM_LAR	5.556	15.306	Divergent	Upstream
CA	CACTA	7.692	13.966	Balancing	Upstream
Co	Copia	5.333	12.356	Balancing	Upstream
Gy	Gypsy	4.762	11.278	Balancing	Upstream
Ha	Harbinger	4.348	12.4	Balancing	Upstream
hAT	hAT	4.348	12.317	Balancing	Upstream
He	Helitron	2.985	10.75	Balancing	Upstream
LI	LINE	4	11.659	Balancing	Upstream
Ma	Mariner	2.5	11.818	Balancing	Upstream
Mu	MuDR	3.03	12.071	Balancing	Upstream
SI	SINE	5.714	12.06	Balancing	Upstream
Ta	Tase	22.222	13.158	Balancing	Upstream
TE_Na	TE_NA	0	10.566	Balancing	Upstream
MI	TIR_MITE	8.974	11.576	Balancing	Upstream
LA	TRIM_LAR	0	7.143	Balancing	Upstream
CA	CACTA	12.245	16.049	Divergent	Downstream
Co	Copia	10.465	19.892	Divergent	Downstream
Gy	Gypsy	3.175	20.741	Divergent	Downstream
Ha	Harbinger	13.208	15.702	Divergent	Downstream
hAT	hAT	12.329	16.667	Divergent	Downstream
He	Helitron	12.245	15.847	Divergent	Downstream
LI	LINE	13.187	14.53	Divergent	Downstream
Ma	Mariner	11.429	20.192	Divergent	Downstream
Mu	MuDR	13.386	14.321	Divergent	Downstream
SI	SINE	14.815	15.517	Divergent	Downstream
Ta	Tase	14.286	14.286	Divergent	Downstream
TE_Na	TE_NA	11.29	18.699	Divergent	Downstream
MI	TIR_MITE	9.639	18.045	Divergent	Downstream
LA	TRIM_LAR	18.182	18.182	Divergent	Downstream
CA	CACTA	2.041	16.049	Balancing	Downstream
Co	Copia	8.14	13.441	Balancing	Downstream
Gy	Gypsy	6.349	9.63	Balancing	Downstream
Ha	Harbinger	9.434	14.05	Balancing	Downstream
hAT	hAT	2.74	13.889	Balancing	Downstream
He	Helitron	2.721	11.475	Balancing	Downstream
LI	LINE	4.396	13.248	Balancing	Downstream
Ma	Mariner	8.571	9.615	Balancing	Downstream
Mu	MuDR	4.724	11.605	Balancing	Downstream
SI	SINE	3.704	10.345	Balancing	Downstream
Ta	Tase	21.429	7.143	Balancing	Downstream
TE_Na	TE_NA	8.065	11.382	Balancing	Downstream
MI	TIR_MITE	4.819	9.774	Balancing	Downstream
LA	TRIM_LAR	9.091	2.273	Balancing	Downstream
