# Supplementary material for: Transposable elements maintain genome-wide heterozygosity in inbred populations
Source: Nat Commun. 2022 Nov 17;13:7022. doi: 10.1038/s41467-022-34795-4 (PMC9672359; doi:10.1038/s41467-022-34795-4)
Supplement: Supplementary file 14 — Source Data [file 41467_2022_34795_MOESM14_ESM.zip › Sourse Data Fig3a.txt]

"Sample" "SNP" "Outlier" "Sense" "Family" "Superfamily" "SqrtDist" "Hprop_O" "Hprop_S" "TE_Effect" "H" "ID" "Pop" "Cluster" "Country" "Mating" "Fis" "heterozygosity"
"1" "ind3" "X8630" "0Neutral" "upstream" "Copia91" "Copia" 0 3.13 0 "CopiaHarbinger" 0 45 "IND" "group3" "Michigan_USA" "O" 0.359643374 0.101345211592273
"2" "ind3" "X5577" "0Neutral" "upstream" "Copia2" "Copia" 0 12.5 0 "CopiaHarbinger" 0 45 "IND" "group3" "Michigan_USA" "O" 0.359643374 0.101345211592273
"3" "ind3" "X5578" "0Neutral" "upstream" "Copia2" "Copia" 0 9.38 0 "CopiaHarbinger" 0 45 "IND" "group3" "Michigan_USA" "O" 0.359643374 0.101345211592273
"4" "ind3" "X21562" "divergent" "upstream" "Copia13" "Copia" 0 6.25 0 "CopiaHarbinger" 0 45 "IND" "group3" "Michigan_USA" "O" 0.359643374 0.101345211592273
"5" "ind3" "X8864" "0Neutral" "upstream" "Copia23" "Copia" 17.23 6.25 0 "CopiaHarbinger" 0 45 "IND" "group3" "Michigan_USA" "O" 0.359643374 0.101345211592273
"6" "ind3" "X8863" "0Neutral" "upstream" "Copia23" "Copia" 17.15 0 0 "CopiaHarbinger" 0 45 "IND" "group3" "Michigan_USA" "O" 0.359643374 0.101345211592273
"7" "ind3" "X3921" "0Neutral" "upstream" "Copia2" "Copia" 21.68 3.13 0 "CopiaHarbinger" 0 45 "IND" "group3" "Michigan_USA" "O" 0.359643374 0.101345211592273
"8" "ind3" "X14383" "0Neutral" "upstream" "Copia58" "Copia" 31.05 6.25 0 "CopiaHarbinger" 0 45 "IND" "group3" "Michigan_USA" "O" 0.359643374 0.101345211592273
"9" "ind3" "X4609" "0Neutral" "upstream" "Copia31" "Copia" 37.31 15.63 0 "CopiaHarbinger" 100 45 "IND" "group3" "Michigan_USA" "O" 0.359643374 0.101345211592273
"10" "ind3" "X15365" "0Neutral" "upstream" "Copia61" "Copia" 41.75 6.25 0 "CopiaHarbinger" 0 45 "IND" "group3" "Michigan_USA" "O" 0.359643374 0.101345211592273
"11" "ind3" "X17490" "0Neutral" "upstream" "Copia68" "Copia" 34.21 6.25 0 "CopiaHarbinger" 0 45 "IND" "group3" "Michigan_USA" "O" 0.359643374 0.101345211592273
"12" "ind3" "X4608" "0Neutral" "upstream" "Copia31" "Copia" 23.37 3.13 0 "CopiaHarbinger" 100 45 "IND" "group3" "Michigan_USA" "O" 0.359643374 0.101345211592273
"13" "ind3" "X946" "balancing" "upstream" "Copia28" "Copia" 17.8 46.88 0 "CopiaHarbinger" 0 45 "IND" "group3" "Michigan_USA" "O" 0.359643374 0.101345211592273
"14" "ind3" "X14312" "divergent" "upstream" "Copia107" "Copia" 27.55 15.63 0 "CopiaHarbinger" 0 45 "IND" "group3" "Michigan_USA" "O" 0.359643374 0.101345211592273
"15" "ind3" "X15837" "divergent" "upstream" "Copia50" "Copia" 5.39 0 0 "CopiaHarbinger" 0 45 "IND" "group3" "Michigan_USA" "O" 0.359643374 0.101345211592273
"16" "ind3" "X5078" "divergent" "upstream" "Copia106" "Copia" 29.17 0 12.5 "CopiaHarbinger" 0 45 "IND" "group3" "Michigan_USA" "O" 0.359643374 0.101345211592273
"17" "ind3" "X21858" "balancing" "downstream" "Copia2" "Copia" 40.67 81.25 93.75 "CopiaHarbinger" 100 45 "IND" "group3" "Michigan_USA" "O" 0.359643374 0.125144434271935
"18" "ind3" "X122" "0Neutral" "downstream" "Copia28" "Copia" 57.09 0 0 "CopiaHarbinger" 0 45 "IND" "group3" "Michigan_USA" "O" 0.359643374 0.125144434271935
"19" "ind3" "X403" "0Neutral" "downstream" "Copia9" "Copia" 59.97 3.13 0 "CopiaHarbinger" 0 45 "IND" "group3" "Michigan_USA" "O" 0.359643374 0.125144434271935
"20" "ind3" "X11439" "0Neutral" "downstream" "Copia2" "Copia" 82.95 28.13 0 "CopiaHarbinger" 0 45 "IND" "group3" "Michigan_USA" "O" 0.359643374 0.125144434271935
"21" "ind3" "X24625" "0Neutral" "downstream" "Copia93" "Copia" 52.49 6.25 0 "CopiaHarbinger" 0 45 "IND" "group3" "Michigan_USA" "O" 0.359643374 0.125144434271935
"22" "ind3" "X24851" "0Neutral" "downstream" "Copia79" "Copia" 37.59 3.13 6.25 "CopiaHarbinger" 0 45 "IND" "group3" "Michigan_USA" "O" 0.359643374 0.125144434271935
"23" "ind3" "X4640" "0Neutral" "downstream" "Copia77" "Copia" 36.99 3.13 0 "CopiaHarbinger" 0 45 "IND" "group3" "Michigan_USA" "O" 0.359643374 0.125144434271935
"24" "ind3" "X25016" "0Neutral" "downstream" "Copia45" "Copia" 38.28 25 6.25 "CopiaHarbinger" 0 45 "IND" "group3" "Michigan_USA" "O" 0.359643374 0.125144434271935
"25" "ind3" "X12301" "0Neutral" "downstream" "Copia32" "Copia" 58.3 12.5 0 "CopiaHarbinger" 0 45 "IND" "group3" "Michigan_USA" "O" 0.359643374 0.125144434271935
"26" "ind3" "X4857" "0Neutral" "downstream" "Copia96" "Copia" 55.24 15.63 0 "CopiaHarbinger" 0 45 "IND" "group3" "Michigan_USA" "O" 0.359643374 0.125144434271935
"27" "ind3" "X1871" "0Neutral" "downstream" "Copia75" "Copia" 35.26 6.25 0 "CopiaHarbinger" 0 45 "IND" "group3" "Michigan_USA" "O" 0.359643374 0.125144434271935
"28" "ind3" "X24626" "0Neutral" "downstream" "Copia93" "Copia" 52.52 3.13 0 "CopiaHarbinger" 0 45 "IND" "group3" "Michigan_USA" "O" 0.359643374 0.125144434271935
"29" "ind3" "X8524" "0Neutral" "downstream" "Copia10" "Copia" 30.07 25 0 "CopiaHarbinger" 0 45 "IND" "group3" "Michigan_USA" "O" 0.359643374 0.125144434271935
"30" "ind3" "X15140" "0Neutral" "downstream" "Copia39" "Copia" 89.54 15.63 18.75 "CopiaHarbinger" 0 45 "IND" "group3" "Michigan_USA" "O" 0.359643374 0.125144434271935
"31" "ind3" "X20672" "0Neutral" "downstream" "Copia53" "Copia" 51.64 50 0 "CopiaHarbinger" 100 45 "IND" "group3" "Michigan_USA" "O" 0.359643374 0.125144434271935
"32" "ind3" "X12322" "0Neutral" "downstream" "Copia53" "Copia" 86.91 6.25 0 "CopiaHarbinger" 0 45 "IND" "group3" "Michigan_USA" "O" 0.359643374 0.125144434271935
"33" "ind3" "X23529" "0Neutral" "downstream" "Copia42" "Copia" 51.22 3.13 0 "CopiaHarbinger" 0 45 "IND" "group3" "Michigan_USA" "O" 0.359643374 0.125144434271935
"34" "ind3" "X26515" "0Neutral" "downstream" "Copia85" "Copia" 43.86 0 6.25 "CopiaHarbinger" 0 45 "IND" "group3" "Michigan_USA" "O" 0.359643374 0.125144434271935
"35" "ind3" "X3772" "0Neutral" "downstream" "Copia100" "Copia" 76.6 34.38 0 "CopiaHarbinger" 0 45 "IND" "group3" "Michigan_USA" "O" 0.359643374 0.125144434271935
"36" "ind3" "X2999" "0Neutral" "downstream" "Copia53" "Copia" 55.57 25 0 "CopiaHarbinger" 100 45 "IND" "group3" "Michigan_USA" "O" 0.359643374 0.125144434271935
"37" "ind3" "X5062" "0Neutral" "downstream" "Copia94" "Copia" 53.67 9.38 0 "CopiaHarbinger" 0 45 "IND" "group3" "Michigan_USA" "O" 0.359643374 0.125144434271935
"38" "ind3" "X7879" "0Neutral" "downstream" "Copia13" "Copia" 79.56 6.25 0 "CopiaHarbinger" 0 45 "IND" "group3" "Michigan_USA" "O" 0.359643374 0.125144434271935
"39" "ind3" "X2313" "0Neutral" "downstream" "Copia19" "Copia" 69.14 6.25 0 "CopiaHarbinger" 0 45 "IND" "group3" "Michigan_USA" "O" 0.359643374 0.125144434271935
"40" "ind3" "X6611" "0Neutral" "downstream" "Copia10" "Copia" 61.68 3.13 0 "CopiaHarbinger" 0 45 "IND" "group3" "Michigan_USA" "O" 0.359643374 0.125144434271935
"41" "ind3" "X18490" "0Neutral" "downstream" "Copia13" "Copia" 55.44 3.13 0 "CopiaHarbinger" 100 45 "IND" "group3" "Michigan_USA" "O" 0.359643374 0.125144434271935
"42" "ind3" "X26023" "0Neutral" "downstream" "Copia13" "Copia" 67.48 3.13 0 "CopiaHarbinger" 0 45 "IND" "group3" "Michigan_USA" "O" 0.359643374 0.125144434271935
"43" "ind3" "X12302" "0Neutral" "downstream" "Copia32" "Copia" 58.33 3.13 0 "CopiaHarbinger" 0 45 "IND" "group3" "Michigan_USA" "O" 0.359643374 0.125144434271935
"44" "ind3" "X13022" "0Neutral" "downstream" "Copia44" "Copia" 61.2 3.13 0 "CopiaHarbinger" 0 45 "IND" "group3" "Michigan_USA" "O" 0.359643374 0.125144434271935
"45" "ind3" "X6198" "0Neutral" "downstream" "Copia25" "Copia" 61.45 0 0 "CopiaHarbinger" 0 45 "IND" "group3" "Michigan_USA" "O" 0.359643374 0.125144434271935
"46" "ind3" "X2631" "0Neutral" "downstream" "Copia40" "Copia" 90.66 0 0 "CopiaHarbinger" 0 45 "IND" "group3" "Michigan_USA" "O" 0.359643374 0.125144434271935
"47" "ind3" "X16222" "0Neutral" "downstream" "Copia30" "Copia" 45.64 12.5 0 "CopiaHarbinger" 0 45 "IND" "group3" "Michigan_USA" "O" 0.359643374 0.125144434271935
"48" "ind3" "X927" "0Neutral" "downstream" "Copia17" "Copia" 34.21 9.38 0 "CopiaHarbinger" 0 45 "IND" "group3" "Michigan_USA" "O" 0.359643374 0.125144434271935
"49" "ind3" "X7418" "0Neutral" "downstream" "Copia2" "Copia" 16.34 9.38 0 "CopiaHarbinger" 0 45 "IND" "group3" "Michigan_USA" "O" 0.359643374 0.125144434271935
"50" "ind3" "X762" "0Neutral" "downstream" "Copia118" "Copia" 29.43 3.13 0 "CopiaHarbinger" 0 45 "IND" "group3" "Michigan_USA" "O" 0.359643374 0.125144434271935
"51" "ind3" "X10521" "0Neutral" "downstream" "Copia2" "Copia" 48.81 3.13 0 "CopiaHarbinger" 0 45 "IND" "group3" "Michigan_USA" "O" 0.359643374 0.125144434271935
"52" "ind3" "X16775" "0Neutral" "downstream" "Copia53" "Copia" 49.89 3.13 0 "CopiaHarbinger" 0 45 "IND" "group3" "Michigan_USA" "O" 0.359643374 0.125144434271935
"53" "ind3" "X19554" "0Neutral" "downstream" "Copia70" "Copia" 32.43 3.13 0 "CopiaHarbinger" 0 45 "IND" "group3" "Michigan_USA" "O" 0.359643374 0.125144434271935
"54" "ind3" "X4251" "0Neutral" "downstream" "Copia66" "Copia" 57.11 18.75 6.25 "CopiaHarbinger" 0 45 "IND" "group3" "Michigan_USA" "O" 0.359643374 0.125144434271935
"55" "ind3" "X3407" "balancing" "downstream" "Copia2" "Copia" 60.41 0 12.5 "CopiaHarbinger" 0 45 "IND" "group3" "Michigan_USA" "O" 0.359643374 0.125144434271935
"56" "ind3" "X3076" "balancing" "downstream" "Copia71" "Copia" 32.62 3.13 18.75 "CopiaHarbinger" 0 45 "IND" "group3" "Michigan_USA" "O" 0.359643374 0.125144434271935
"57" "ind3" "X19559" "balancing" "downstream" "Copia70" "Copia" 76.58 28.13 0 "CopiaHarbinger" 0 45 "IND" "group3" "Michigan_USA" "O" 0.359643374 0.125144434271935
"58" "ind3" "X16167" "divergent" "downstream" "Copia82" "Copia" 42.08 9.38 0 "CopiaHarbinger" 0 45 "IND" "group3" "Michigan_USA" "O" 0.359643374 0.125144434271935
"59" "ind3" "X23556" "0Neutral" "downstream" "Copia84" "Copia" 43.42 12.5 0 "CopiaHarbinger" 100 45 "IND" "group3" "Michigan_USA" "O" 0.359643374 0.125144434271935
"60" "ind3" "X8873" "0Neutral" "downstream" "Copia69" "Copia" 102.52 0 0 "CopiaHarbinger" 0 45 "IND" "group3" "Michigan_USA" "O" 0.359643374 0.125144434271935
"61" "ind3" "X22179" "0Neutral" "downstream" "Copia19" "Copia" 44.24 21.88 0 "CopiaHarbinger" 100 45 "IND" "group3" "Michigan_USA" "O" 0.359643374 0.125144434271935
"62" "ind3" "X2272" "0Neutral" "downstream" "Copia87" "Copia" 46.21 3.13 0 "CopiaHarbinger" 0 45 "IND" "group3" "Michigan_USA" "O" 0.359643374 0.125144434271935
"63" "ind3" "X4721" "0Neutral" "downstream" "Copia44" "Copia" 54.66 15.63 12.5 "CopiaHarbinger" 0 45 "IND" "group3" "Michigan_USA" "O" 0.359643374 0.125144434271935
"64" "ind3" "X5351" "0Neutral" "downstream" "Copia70" "Copia" 57.48 6.25 0 "CopiaHarbinger" 0 45 "IND" "group3" "Michigan_USA" "O" 0.359643374 0.125144434271935
"65" "ind3" "X19621" "0Neutral" "downstream" "Copia48" "Copia" 72.01 34.38 0 "CopiaHarbinger" 100 45 "IND" "group3" "Michigan_USA" "O" 0.359643374 0.125144434271935
"66" "ind3" "X21903" "0Neutral" "downstream" "Copia2" "Copia" 35.43 15.63 0 "CopiaHarbinger" 0 45 "IND" "group3" "Michigan_USA" "O" 0.359643374 0.125144434271935
"67" "ind3" "X10816" "0Neutral" "downstream" "Copia2" "Copia" 73.87 3.13 0 "CopiaHarbinger" 0 45 "IND" "group3" "Michigan_USA" "O" 0.359643374 0.125144434271935
"68" "ind3" "X8772" "0Neutral" "downstream" "Copia89" "Copia" 48.09 9.38 0 "CopiaHarbinger" 0 45 "IND" "group3" "Michigan_USA" "O" 0.359643374 0.125144434271935
"69" "ind3" "X20414" "0Neutral" "downstream" "Copia99" "Copia" 76.16 3.13 0 "CopiaHarbinger" 0 45 "IND" "group3" "Michigan_USA" "O" 0.359643374 0.125144434271935
"70" "ind3" "X11714" "0Neutral" "downstream" "Copia39" "Copia" 51.95 15.63 0 "CopiaHarbinger" 0 45 "IND" "group3" "Michigan_USA" "O" 0.359643374 0.125144434271935
"71" "ind3" "X15419" "0Neutral" "downstream" "Copia50" "Copia" 94.76 25 6.25 "CopiaHarbinger" 0 45 "IND" "group3" "Michigan_USA" "O" 0.359643374 0.125144434271935
"72" "ind3" "X7375" "0Neutral" "downstream" "Copia13" "Copia" 63.04 43.75 0 "CopiaHarbinger" 100 45 "IND" "group3" "Michigan_USA" "O" 0.359643374 0.125144434271935
"73" "ind3" "X2618" "0Neutral" "downstream" "Copia40" "Copia" 82.66 12.5 0 "CopiaHarbinger" 100 45 "IND" "group3" "Michigan_USA" "O" 0.359643374 0.125144434271935
"74" "ind3" "X21906" "0Neutral" "downstream" "Copia95" "Copia" 53.7 9.38 0 "CopiaHarbinger" 0 45 "IND" "group3" "Michigan_USA" "O" 0.359643374 0.125144434271935
"75" "ind3" "X7605" "0Neutral" "downstream" "Copia13" "Copia" 66.59 6.25 0 "CopiaHarbinger" 0 45 "IND" "group3" "Michigan_USA" "O" 0.359643374 0.125144434271935
"76" "ind3" "X7342" "0Neutral" "downstream" "Copia10" "Copia" 73.91 3.13 0 "CopiaHarbinger" 0 45 "IND" "group3" "Michigan_USA" "O" 0.359643374 0.125144434271935
"77" "ind3" "X10665" "0Neutral" "downstream" "Copia10" "Copia" 110.14 3.13 0 "CopiaHarbinger" 0 45 "IND" "group3" "Michigan_USA" "O" 0.359643374 0.125144434271935
"78" "ind3" "X10524" "0Neutral" "downstream" "Copia2" "Copia" 98.64 3.13 0 "CopiaHarbinger" 0 45 "IND" "group3" "Michigan_USA" "O" 0.359643374 0.125144434271935
"79" "ind3" "X15143" "0Neutral" "downstream" "Copia39" "Copia" 56.3 3.13 0 "CopiaHarbinger" 0 45 "IND" "group3" "Michigan_USA" "O" 0.359643374 0.125144434271935
"80" "ind3" "X21904" "0Neutral" "downstream" "Copia2" "Copia" 35.47 21.88 0 "CopiaHarbinger" 0 45 "IND" "group3" "Michigan_USA" "O" 0.359643374 0.125144434271935
"81" "ind3" "X5741" "0Neutral" "downstream" "Copia86" "Copia" 45.63 21.88 0 "CopiaHarbinger" 100 45 "IND" "group3" "Michigan_USA" "O" 0.359643374 0.125144434271935
"82" "ind3" "X18277" "0Neutral" "downstream" "Copia2" "Copia" 26.93 15.63 0 "CopiaHarbinger" 0 45 "IND" "group3" "Michigan_USA" "O" 0.359643374 0.125144434271935
"83" "ind3" "X8771" "0Neutral" "downstream" "Copia89" "Copia" 48.12 9.38 0 "CopiaHarbinger" 0 45 "IND" "group3" "Michigan_USA" "O" 0.359643374 0.125144434271935
"84" "ind3" "X13518" "0Neutral" "downstream" "Copia9" "Copia" 49.3 3.13 0 "CopiaHarbinger" 0 45 "IND" "group3" "Michigan_USA" "O" 0.359643374 0.125144434271935
"85" "ind3" "X14561" "0Neutral" "downstream" "Copia32" "Copia" 49.49 0 0 "CopiaHarbinger" 0 45 "IND" "group3" "Michigan_USA" "O" 0.359643374 0.125144434271935
"86" "ind3" "X1913" "balancing" "downstream" "Copia2" "Copia" 43.03 28.13 25 "CopiaHarbinger" 0 45 "IND" "group3" "Michigan_USA" "O" 0.359643374 0.125144434271935
"87" "ind3" "X14498" "balancing" "downstream" "Copia10" "Copia" 43.53 18.75 0 "CopiaHarbinger" 0 45 "IND" "group3" "Michigan_USA" "O" 0.359643374 0.125144434271935
"88" "ind3" "X2038" "balancing" "downstream" "Copia70" "Copia" 106.16 6.25 18.75 "CopiaHarbinger" 0 45 "IND" "group3" "Michigan_USA" "O" 0.359643374 0.125144434271935
"89" "ind3" "X23237" "divergent" "downstream" "Copia42" "Copia" 61.94 3.13 0 "CopiaHarbinger" 0 45 "IND" "group3" "Michigan_USA" "O" 0.359643374 0.125144434271935
"90" "ind3" "X8473" "divergent" "downstream" "Copia2" "Copia" 73.06 31.25 0 "CopiaHarbinger" 0 45 "IND" "group3" "Michigan_USA" "O" 0.359643374 0.125144434271935
"91" "ind3" "X7376" "divergent" "downstream" "Copia13" "Copia" 63.06 0 25 "CopiaHarbinger" 0 45 "IND" "group3" "Michigan_USA" "O" 0.359643374 0.125144434271935
"92" "ind3" "X2040" "divergent" "downstream" "Copia70" "Copia" 66.57 25 0 "CopiaHarbinger" 0 45 "IND" "group3" "Michigan_USA" "O" 0.359643374 0.125144434271935
"93" "ind3" "X15370" "divergent" "downstream" "Copia44" "Copia" 91.13 15.63 0 "CopiaHarbinger" 0 45 "IND" "group3" "Michigan_USA" "O" 0.359643374 0.125144434271935
"94" "ind3" "X23473" "0Neutral" "downstream" "Copia13" "Copia" 25.04 0 0 "CopiaHarbinger" 0 45 "IND" "group3" "Michigan_USA" "O" 0.359643374 0.125144434271935
"95" "ind3" "X21901" "0Neutral" "downstream" "Copia2" "Copia" 25.57 46.88 12.5 "CopiaHarbinger" 0 45 "IND" "group3" "Michigan_USA" "O" 0.359643374 0.125144434271935
"96" "ind3" "X25758" "0Neutral" "downstream" "Copia23" "Copia" 12.49 6.25 0 "CopiaHarbinger" 0 45 "IND" "group3" "Michigan_USA" "O" 0.359643374 0.125144434271935
"97" "ind3" "X17668" "0Neutral" "downstream" "Copia72" "Copia" 33.24 6.25 0 "CopiaHarbinger" 0 45 "IND" "group3" "Michigan_USA" "O" 0.359643374 0.125144434271935
"98" "ind3" "X12076" "0Neutral" "downstream" "Copia114" "Copia" 16.58 3.13 0 "CopiaHarbinger" 0 45 "IND" "group3" "Michigan_USA" "O" 0.359643374 0.125144434271935
"99" "ind3" "X14464" "0Neutral" "downstream" "Copia108" "Copia" 24 0 0 "CopiaHarbinger" 0 45 "IND" "group3" "Michigan_USA" "O" 0.359643374 0.125144434271935
"100" "ind3" "X3241" "divergent" "downstream" "Copia23" "Copia" 11.49 28.13 12.5 "CopiaHarbinger" 0 45 "IND" "group3" "Michigan_USA" "O" 0.359643374 0.125144434271935
"101" "ind3" "X3242" "divergent" "downstream" "Copia23" "Copia" 11.36 25 0 "CopiaHarbinger" 0 45 "IND" "group3" "Michigan_USA" "O" 0.359643374 0.125144434271935
"102" "ind3" "X26172" "divergent" "downstream" "Copia92" "Copia" 50.3 0 0 "CopiaHarbinger" 0 45 "IND" "group3" "Michigan_USA" "O" 0.359643374 0.125144434271935
"103" "ind3" "X4123" "0Neutral" "upstream" "Copia6" "Copia" 81.28 3.13 0 "CopiaHarbinger" 0 45 "IND" "group3" "Michigan_USA" "O" 0.359643374 0.101345211592273
"104" "ind3" "X407" "0Neutral" "upstream" "Copia37" "Copia" 59.7 6.25 0 "CopiaHarbinger" 100 45 "IND" "group3" "Michigan_USA" "O" 0.359643374 0.101345211592273
"105" "ind3" "X20088" "0Neutral" "upstream" "Copia2" "Copia" 54.19 0 6.25 "CopiaHarbinger" 0 45 "IND" "group3" "Michigan_USA" "O" 0.359643374 0.101345211592273
"106" "ind3" "X15735" "0Neutral" "upstream" "Copia40" "Copia" 57.6 3.13 0 "CopiaHarbinger" 0 45 "IND" "group3" "Michigan_USA" "O" 0.359643374 0.101345211592273
"107" "ind3" "X15024" "0Neutral" "upstream" "Copia50" "Copia" 29.87 3.13 0 "CopiaHarbinger" 0 45 "IND" "group3" "Michigan_USA" "O" 0.359643374 0.101345211592273
"108" "ind3" "X11545" "0Neutral" "upstream" "Copia4" "Copia" 19.16 6.25 0 "CopiaHarbinger" 0 45 "IND" "group3" "Michigan_USA" "O" 0.359643374 0.101345211592273
"109" "ind3" "X98" "0Neutral" "upstream" "Copia24" "Copia" 34.63 37.5 0 "CopiaHarbinger" 0 45 "IND" "group3" "Michigan_USA" "O" 0.359643374 0.101345211592273
"110" "ind3" "X21900" "0Neutral" "upstream" "Copia33" "Copia" 44.58 9.38 0 "CopiaHarbinger" 0 45 "IND" "group3" "Michigan_USA" "O" 0.359643374 0.101345211592273
"111" "ind3" "X1018" "0Neutral" "upstream" "Copia11" "Copia" 94.41 6.25 0 "CopiaHarbinger" 0 45 "IND" "group3" "Michigan_USA" "O" 0.359643374 0.101345211592273
"112" "ind3" "X10617" "0Neutral" "upstream" "Copia10" "Copia" 52.5 15.63 0 "CopiaHarbinger" 0 45 "IND" "group3" "Michigan_USA" "O" 0.359643374 0.101345211592273
"113" "ind3" "X20641" "0Neutral" "upstream" "Copia51" "Copia" 46.5 15.63 0 "CopiaHarbinger" 100 45 "IND" "group3" "Michigan_USA" "O" 0.359643374 0.101345211592273
"114" "ind3" "X14905" "0Neutral" "upstream" "Copia63" "Copia" 33.88 9.38 0 "CopiaHarbinger" 100 45 "IND" "group3" "Michigan_USA" "O" 0.359643374 0.101345211592273
"115" "ind3" "X24560" "0Neutral" "upstream" "Copia42" "Copia" 55.86 6.25 0 "CopiaHarbinger" 0 45 "IND" "group3" "Michigan_USA" "O" 0.359643374 0.101345211592273
"116" "ind3" "X12327" "0Neutral" "upstream" "Copia10" "Copia" 45.77 46.88 12.5 "CopiaHarbinger" 0 45 "IND" "group3" "Michigan_USA" "O" 0.359643374 0.101345211592273
"117" "ind3" "X9828" "0Neutral" "upstream" "Copia10" "Copia" 27.04 0 12.5 "CopiaHarbinger" 0 45 "IND" "group3" "Michigan_USA" "O" 0.359643374 0.101345211592273
"118" "ind3" "X8883" "0Neutral" "upstream" "Copia13" "Copia" 55.97 37.5 0 "CopiaHarbinger" 0 45 "IND" "group3" "Michigan_USA" "O" 0.359643374 0.101345211592273
"119" "ind3" "X1715" "0Neutral" "upstream" "Copia7" "Copia" 81.28 9.38 0 "CopiaHarbinger" 0 45 "IND" "group3" "Michigan_USA" "O" 0.359643374 0.101345211592273
"120" "ind3" "X7298" "0Neutral" "upstream" "Copia13" "Copia" 61.78 3.13 0 "CopiaHarbinger" 0 45 "IND" "group3" "Michigan_USA" "O" 0.359643374 0.101345211592273
"121" "ind3" "X13279" "0Neutral" "upstream" "Copia2" "Copia" 58.6 3.13 0 "CopiaHarbinger" 100 45 "IND" "group3" "Michigan_USA" "O" 0.359643374 0.101345211592273
"122" "ind3" "X10630" "0Neutral" "upstream" "Copia20" "Copia" 80.54 3.13 0 "CopiaHarbinger" 0 45 "IND" "group3" "Michigan_USA" "O" 0.359643374 0.101345211592273
"123" "ind3" "X7694" "0Neutral" "upstream" "Copia39" "Copia" 57.66 3.13 0 "CopiaHarbinger" 0 45 "IND" "group3" "Michigan_USA" "O" 0.359643374 0.101345211592273
"124" "ind3" "X4124" "0Neutral" "upstream" "Copia6" "Copia" 105.14 3.13 0 "CopiaHarbinger" 0 45 "IND" "group3" "Michigan_USA" "O" 0.359643374 0.101345211592273
"125" "ind3" "X4511" "0Neutral" "upstream" "Copia21" "Copia" 78.94 0 0 "CopiaHarbinger" 0 45 "IND" "group3" "Michigan_USA" "O" 0.359643374 0.101345211592273
"126" "ind3" "X17603" "0Neutral" "upstream" "Copia13" "Copia" 30.46 3.13 0 "CopiaHarbinger" 0 45 "IND" "group3" "Michigan_USA" "O" 0.359643374 0.101345211592273
"127" "ind3" "X15020" "0Neutral" "upstream" "Copia49" "Copia" 47.69 3.13 0 "CopiaHarbinger" 0 45 "IND" "group3" "Michigan_USA" "O" 0.359643374 0.101345211592273
"128" "ind3" "X5831" "0Neutral" "upstream" "Copia31" "Copia" 16.73 0 0 "CopiaHarbinger" 0 45 "IND" "group3" "Michigan_USA" "O" 0.359643374 0.101345211592273
"129" "ind3" "X7495" "0Neutral" "upstream" "Copia30" "Copia" 69.63 3.13 0 "CopiaHarbinger" 0 45 "IND" "group3" "Michigan_USA" "O" 0.359643374 0.101345211592273
"130" "ind3" "X429" "0Neutral" "upstream" "Copia10" "Copia" 46.44 18.75 0 "CopiaHarbinger" 100 45 "IND" "group3" "Michigan_USA" "O" 0.359643374 0.101345211592273
"131" "ind3" "X3698" "balancing" "upstream" "Copia66" "Copia" 35.58 6.25 6.25 "CopiaHarbinger" 0 45 "IND" "group3" "Michigan_USA" "O" 0.359643374 0.101345211592273
"132" "ind3" "X9821" "balancing" "upstream" "Copia32" "Copia" 68.29 28.13 18.75 "CopiaHarbinger" 0 45 "IND" "group3" "Michigan_USA" "O" 0.359643374 0.101345211592273
"133" "ind3" "X16452" "divergent" "upstream" "Copia2" "Copia" 54.42 21.88 0 "CopiaHarbinger" 0 45 "IND" "group3" "Michigan_USA" "O" 0.359643374 0.101345211592273
"134" "ind3" "X21999" "0Neutral" "upstream" "Copia66" "Copia" 37.22 3.13 6.25 "CopiaHarbinger" 0 45 "IND" "group3" "Michigan_USA" "O" 0.359643374 0.101345211592273
"135" "ind3" "X13858" "0Neutral" "upstream" "Copia26" "Copia" 74.9 6.25 0 "CopiaHarbinger" 0 45 "IND" "group3" "Michigan_USA" "O" 0.359643374 0.101345211592273
"136" "ind3" "X9565" "0Neutral" "upstream" "Copia19" "Copia" 81.68 3.13 0 "CopiaHarbinger" 0 45 "IND" "group3" "Michigan_USA" "O" 0.359643374 0.101345211592273
"137" "ind3" "X2465" "0Neutral" "upstream" "Copia2" "Copia" 30.97 15.63 6.25 "CopiaHarbinger" 0 45 "IND" "group3" "Michigan_USA" "O" 0.359643374 0.101345211592273
"138" "ind3" "X16092" "0Neutral" "upstream" "Copia31" "Copia" 39.18 3.13 0 "CopiaHarbinger" 0 45 "IND" "group3" "Michigan_USA" "O" 0.359643374 0.101345211592273
"139" "ind3" "X2403" "0Neutral" "upstream" "Copia23" "Copia" 47.63 3.13 0 "CopiaHarbinger" 0 45 "IND" "group3" "Michigan_USA" "O" 0.359643374 0.101345211592273
"140" "ind3" "X19538" "0Neutral" "upstream" "Copia25" "Copia" 54.02 28.13 6.25 "CopiaHarbinger" 100 45 "IND" "group3" "Michigan_USA" "O" 0.359643374 0.101345211592273
"141" "ind3" "X13241" "0Neutral" "upstream" "Copia78" "Copia" 29.82 6.25 0 "CopiaHarbinger" 0 45 "IND" "group3" "Michigan_USA" "O" 0.359643374 0.101345211592273
"142" "ind3" "X13859" "0Neutral" "upstream" "Copia26" "Copia" 74.92 12.5 18.75 "CopiaHarbinger" 0 45 "IND" "group3" "Michigan_USA" "O" 0.359643374 0.101345211592273
"143" "ind3" "X3018" "0Neutral" "upstream" "Copia9" "Copia" 97.19 34.38 0 "CopiaHarbinger" 0 45 "IND" "group3" "Michigan_USA" "O" 0.359643374 0.101345211592273
"144" "ind3" "X18465" "0Neutral" "upstream" "Copia13" "Copia" 61.71 12.5 0 "CopiaHarbinger" 0 45 "IND" "group3" "Michigan_USA" "O" 0.359643374 0.101345211592273
"145" "ind3" "X4302" "0Neutral" "upstream" "Copia2" "Copia" 64.73 12.5 0 "CopiaHarbinger" 0 45 "IND" "group3" "Michigan_USA" "O" 0.359643374 0.101345211592273
"146" "ind3" "X16008" "0Neutral" "upstream" "Copia24" "Copia" 55.03 12.5 0 "CopiaHarbinger" 0 45 "IND" "group3" "Michigan_USA" "O" 0.359643374 0.101345211592273
"147" "ind3" "X16006" "0Neutral" "upstream" "Copia24" "Copia" 76.96 9.38 0 "CopiaHarbinger" 0 45 "IND" "group3" "Michigan_USA" "O" 0.359643374 0.101345211592273
"148" "ind3" "X2071" "0Neutral" "upstream" "Copia18" "Copia" 83.35 6.25 0 "CopiaHarbinger" 0 45 "IND" "group3" "Michigan_USA" "O" 0.359643374 0.101345211592273
"149" "ind3" "X16667" "0Neutral" "upstream" "Copia43" "Copia" 51.75 3.13 0 "CopiaHarbinger" 0 45 "IND" "group3" "Michigan_USA" "O" 0.359643374 0.101345211592273
"150" "ind3" "X18788" "0Neutral" "upstream" "Copia5" "Copia" 55.61 3.13 0 "CopiaHarbinger" 0 45 "IND" "group3" "Michigan_USA" "O" 0.359643374 0.101345211592273
"151" "ind3" "X11945" "0Neutral" "upstream" "Copia29" "Copia" 42.02 12.5 0 "CopiaHarbinger" 0 45 "IND" "group3" "Michigan_USA" "O" 0.359643374 0.101345211592273
"152" "ind3" "X2402" "0Neutral" "upstream" "Copia23" "Copia" 48.22 9.38 0 "CopiaHarbinger" 0 45 "IND" "group3" "Michigan_USA" "O" 0.359643374 0.101345211592273
"153" "ind3" "X12822" "0Neutral" "upstream" "Copia17" "Copia" 33.57 3.13 0 "CopiaHarbinger" 0 45 "IND" "group3" "Michigan_USA" "O" 0.359643374 0.101345211592273
"154" "ind3" "X6025" "0Neutral" "upstream" "Copia2" "Copia" 46.25 3.13 0 "CopiaHarbinger" 0 45 "IND" "group3" "Michigan_USA" "O" 0.359643374 0.101345211592273
"155" "ind3" "X20981" "0Neutral" "upstream" "Copia46" "Copia" 48.35 3.13 0 "CopiaHarbinger" 0 45 "IND" "group3" "Michigan_USA" "O" 0.359643374 0.101345211592273
"156" "ind3" "X789" "0Neutral" "upstream" "Copia2" "Copia" 44.81 0 0 "CopiaHarbinger" 0 45 "IND" "group3" "Michigan_USA" "O" 0.359643374 0.101345211592273
"157" "ind3" "X9292" "0Neutral" "upstream" "Copia1" "Copia" 83.9 31.25 0 "CopiaHarbinger" 0 45 "IND" "group3" "Michigan_USA" "O" 0.359643374 0.101345211592273
"158" "ind3" "X19286" "0Neutral" "upstream" "Copia64" "Copia" 41.05 9.38 0 "CopiaHarbinger" 100 45 "IND" "group3" "Michigan_USA" "O" 0.359643374 0.101345211592273
"159" "ind3" "X4497" "balancing" "upstream" "Copia47" "Copia" 47.74 25 0 "CopiaHarbinger" 0 45 "IND" "group3" "Michigan_USA" "O" 0.359643374 0.101345211592273
"160" "ind3" "X8064" "divergent" "upstream" "Copia17" "Copia" 85.28 12.5 12.5 "CopiaHarbinger" 0 45 "IND" "group3" "Michigan_USA" "O" 0.359643374 0.101345211592273
"161" "ind3" "X7851" "divergent" "upstream" "Copia13" "Copia" 93.15 3.13 0 "CopiaHarbinger" 0 45 "IND" "group3" "Michigan_USA" "O" 0.359643374 0.101345211592273
"162" "ind3" "X22121" "0Neutral" "upstream" "Harbinger27" "Harbinger" 25.26 15.63 0 "CopiaHarbinger" 0 45 "IND" "group3" "Michigan_USA" "O" 0.359643374 0.118696451367933
"163" "ind3" "X17255" "0Neutral" "upstream" "Harbinger41" "Harbinger" 34.7 12.5 0 "CopiaHarbinger" 0 45 "IND" "group3" "Michigan_USA" "O" 0.359643374 0.118696451367933
"164" "ind3" "X23541" "0Neutral" "upstream" "Harbinger6" "Harbinger" 49.53 3.13 0 "CopiaHarbinger" 0 45 "IND" "group3" "Michigan_USA" "O" 0.359643374 0.118696451367933
"165" "ind3" "X1890" "0Neutral" "upstream" "Harbinger70" "Harbinger" 27.33 12.5 0 "CopiaHarbinger" 100 45 "IND" "group3" "Michigan_USA" "O" 0.359643374 0.118696451367933
"166" "ind3" "X4765" "0Neutral" "upstream" "Harbinger8" "Harbinger" 49.6 40.63 0 "CopiaHarbinger" 100 45 "IND" "group3" "Michigan_USA" "O" 0.359643374 0.118696451367933
"167" "ind3" "X10127" "0Neutral" "upstream" "Harbinger17" "Harbinger" 30.48 28.13 0 "CopiaHarbinger" 0 45 "IND" "group3" "Michigan_USA" "O" 0.359643374 0.118696451367933
"168" "ind3" "X9794" "0Neutral" "upstream" "Harbinger8" "Harbinger" 16.12 6.25 0 "CopiaHarbinger" 0 45 "IND" "group3" "Michigan_USA" "O" 0.359643374 0.118696451367933
"169" "ind3" "X18990" "balancing" "upstream" "Harbinger43" "Harbinger" 31.64 15.63 6.25 "CopiaHarbinger" 0 45 "IND" "group3" "Michigan_USA" "O" 0.359643374 0.118696451367933
"170" "ind3" "X3155" "balancing" "downstream" "Harbinger58" "Harbinger" 96.15 46.88 93.75 "CopiaHarbinger" 0 45 "IND" "group3" "Michigan_USA" "O" 0.359643374 0.12599149850561
"171" "ind3" "X8847" "0Neutral" "downstream" "Harbinger24" "Harbinger" 43.06 6.25 0 "CopiaHarbinger" 100 45 "IND" "group3" "Michigan_USA" "O" 0.359643374 0.12599149850561
"172" "ind3" "X24492" "0Neutral" "downstream" "Harbinger50" "Harbinger" 57.04 21.88 0 "CopiaHarbinger" 0 45 "IND" "group3" "Michigan_USA" "O" 0.359643374 0.12599149850561
"173" "ind3" "X9087" "0Neutral" "downstream" "Harbinger27" "Harbinger" 146.83 12.5 0 "CopiaHarbinger" 0 45 "IND" "group3" "Michigan_USA" "O" 0.359643374 0.12599149850561
"174" "ind3" "X11507" "0Neutral" "downstream" "Harbinger27" "Harbinger" 57.04 0 12.5 "CopiaHarbinger" 0 45 "IND" "group3" "Michigan_USA" "O" 0.359643374 0.12599149850561
"175" "ind3" "X14796" "0Neutral" "downstream" "Harbinger3" "Harbinger" 119.72 0 6.25 "CopiaHarbinger" 0 45 "IND" "group3" "Michigan_USA" "O" 0.359643374 0.12599149850561
"176" "ind3" "X9450" "0Neutral" "downstream" "Harbinger52" "Harbinger" 46.35 0 6.25 "CopiaHarbinger" 0 45 "IND" "group3" "Michigan_USA" "O" 0.359643374 0.12599149850561
"177" "ind3" "X19766" "0Neutral" "downstream" "Harbinger2" "Harbinger" 109.66 6.25 0 "CopiaHarbinger" 0 45 "IND" "group3" "Michigan_USA" "O" 0.359643374 0.12599149850561
"178" "ind3" "X18410" "0Neutral" "downstream" "Harbinger39" "Harbinger" 69.69 3.13 0 "CopiaHarbinger" 0 45 "IND" "group3" "Michigan_USA" "O" 0.359643374 0.12599149850561
"179" "ind3" "X3486" "0Neutral" "downstream" "Harbinger39" "Harbinger" 103.58 0 0 "CopiaHarbinger" 0 45 "IND" "group3" "Michigan_USA" "O" 0.359643374 0.12599149850561
"180" "ind3" "X8315" "0Neutral" "downstream" "Harbinger46" "Harbinger" 38.14 9.38 0 "CopiaHarbinger" 0 45 "IND" "group3" "Michigan_USA" "O" 0.359643374 0.12599149850561
"181" "ind3" "X22917" "0Neutral" "downstream" "Harbinger1" "Harbinger" 68.63 6.25 0 "CopiaHarbinger" 0 45 "IND" "group3" "Michigan_USA" "O" 0.359643374 0.12599149850561
"182" "ind3" "X11790" "0Neutral" "downstream" "Harbinger26" "Harbinger" 96.4 6.25 0 "CopiaHarbinger" 100 45 "IND" "group3" "Michigan_USA" "O" 0.359643374 0.12599149850561
"183" "ind3" "X8641" "0Neutral" "downstream" "Harbinger44" "Harbinger" 32.76 6.25 0 "CopiaHarbinger" 0 45 "IND" "group3" "Michigan_USA" "O" 0.359643374 0.12599149850561
"184" "ind3" "X1787" "0Neutral" "downstream" "Harbinger45" "Harbinger" 22.47 0 0 "CopiaHarbinger" 0 45 "IND" "group3" "Michigan_USA" "O" 0.359643374 0.12599149850561
"185" "ind3" "X9088" "balancing" "downstream" "Harbinger27" "Harbinger" 145.13 34.38 0 "CopiaHarbinger" 0 45 "IND" "group3" "Michigan_USA" "O" 0.359643374 0.12599149850561
"186" "ind3" "X11787" "balancing" "downstream" "Harbinger26" "Harbinger" 57.16 34.38 6.25 "CopiaHarbinger" 100 45 "IND" "group3" "Michigan_USA" "O" 0.359643374 0.12599149850561
"187" "ind3" "X26084" "divergent" "downstream" "Harbinger41" "Harbinger" 53.74 34.38 0 "CopiaHarbinger" 0 45 "IND" "group3" "Michigan_USA" "O" 0.359643374 0.12599149850561
"188" "ind3" "X23344" "divergent" "downstream" "Harbinger8" "Harbinger" 60.98 0 0 "CopiaHarbinger" 0 45 "IND" "group3" "Michigan_USA" "O" 0.359643374 0.12599149850561
"189" "ind3" "X23571" "0Neutral" "downstream" "Harbinger3" "Harbinger" 113.86 3.13 0 "CopiaHarbinger" 0 45 "IND" "group3" "Michigan_USA" "O" 0.359643374 0.12599149850561
"190" "ind3" "X25121" "0Neutral" "downstream" "Harbinger22" "Harbinger" 116.42 3.13 0 "CopiaHarbinger" 100 45 "IND" "group3" "Michigan_USA" "O" 0.359643374 0.12599149850561
"191" "ind3" "X16249" "0Neutral" "downstream" "Harbinger27" "Harbinger" 62.06 0 0 "CopiaHarbinger" 0 45 "IND" "group3" "Michigan_USA" "O" 0.359643374 0.12599149850561
"192" "ind3" "X5679" "0Neutral" "downstream" "Harbinger15" "Harbinger" 79.34 18.75 0 "CopiaHarbinger" 0 45 "IND" "group3" "Michigan_USA" "O" 0.359643374 0.12599149850561
"193" "ind3" "X11023" "0Neutral" "downstream" "Harbinger64" "Harbinger" 63.5 6.25 0 "CopiaHarbinger" 0 45 "IND" "group3" "Michigan_USA" "O" 0.359643374 0.12599149850561
"194" "ind3" "X21072" "0Neutral" "downstream" "Harbinger15" "Harbinger" 25.73 3.13 0 "CopiaHarbinger" 0 45 "IND" "group3" "Michigan_USA" "O" 0.359643374 0.12599149850561
"195" "ind3" "X5215" "0Neutral" "downstream" "Harbinger51" "Harbinger" 44.31 0 0 "CopiaHarbinger" 0 45 "IND" "group3" "Michigan_USA" "O" 0.359643374 0.12599149850561
"196" "ind3" "X1472" "0Neutral" "downstream" "Harbinger59" "Harbinger" 54.02 6.25 0 "CopiaHarbinger" 0 45 "IND" "group3" "Michigan_USA" "O" 0.359643374 0.12599149850561
"197" "ind3" "X19134" "0Neutral" "downstream" "Harbinger15" "Harbinger" 43.03 25 0 "CopiaHarbinger" 0 45 "IND" "group3" "Michigan_USA" "O" 0.359643374 0.12599149850561
"198" "ind3" "X13048" "0Neutral" "downstream" "Harbinger69" "Harbinger" 80.3 21.88 12.5 "CopiaHarbinger" 0 45 "IND" "group3" "Michigan_USA" "O" 0.359643374 0.12599149850561
"199" "ind3" "X21806" "0Neutral" "downstream" "Harbinger58" "Harbinger" 52.72 6.25 0 "CopiaHarbinger" 0 45 "IND" "group3" "Michigan_USA" "O" 0.359643374 0.12599149850561
"200" "ind3" "X6778" "0Neutral" "downstream" "Harbinger23" "Harbinger" 40.83 21.88 0 "CopiaHarbinger" 0 45 "IND" "group3" "Michigan_USA" "O" 0.359643374 0.12599149850561
"201" "ind3" "X24399" "0Neutral" "downstream" "Harbinger62" "Harbinger" 57.37 34.38 6.25 "CopiaHarbinger" 0 45 "IND" "group3" "Michigan_USA" "O" 0.359643374 0.12599149850561
"202" "ind3" "X12480" "0Neutral" "downstream" "Harbinger12" "Harbinger" 34.42 12.5 0 "CopiaHarbinger" 100 45 "IND" "group3" "Michigan_USA" "O" 0.359643374 0.12599149850561
"203" "ind3" "X13299" "0Neutral" "downstream" "Harbinger55" "Harbinger" 50.08 3.13 12.5 "CopiaHarbinger" 0 45 "IND" "group3" "Michigan_USA" "O" 0.359643374 0.12599149850561
"204" "ind3" "X6172" "0Neutral" "downstream" "Harbinger66" "Harbinger" 72.6 18.75 6.25 "CopiaHarbinger" 0 45 "IND" "group3" "Michigan_USA" "O" 0.359643374 0.12599149850561
"205" "ind3" "X15647" "0Neutral" "downstream" "Harbinger54" "Harbinger" 87.3 0 6.25 "CopiaHarbinger" 0 45 "IND" "group3" "Michigan_USA" "O" 0.359643374 0.12599149850561
"206" "ind3" "X6450" "0Neutral" "downstream" "Harbinger15" "Harbinger" 112.98 3.13 0 "CopiaHarbinger" 0 45 "IND" "group3" "Michigan_USA" "O" 0.359643374 0.12599149850561
"207" "ind3" "X1473" "0Neutral" "downstream" "Harbinger59" "Harbinger" 53.99 3.13 0 "CopiaHarbinger" 0 45 "IND" "group3" "Michigan_USA" "O" 0.359643374 0.12599149850561
"208" "ind3" "X23349" "0Neutral" "downstream" "Harbinger8" "Harbinger" 100.24 3.13 0 "CopiaHarbinger" 0 45 "IND" "group3" "Michigan_USA" "O" 0.359643374 0.12599149850561
"209" "ind3" "X13058" "0Neutral" "downstream" "Harbinger27" "Harbinger" 65.46 3.13 0 "CopiaHarbinger" 0 45 "IND" "group3" "Michigan_USA" "O" 0.359643374 0.12599149850561
"210" "ind3" "X3494" "balancing" "downstream" "Harbinger25" "Harbinger" 61.17 15.63 0 "CopiaHarbinger" 0 45 "IND" "group3" "Michigan_USA" "O" 0.359643374 0.12599149850561
"211" "ind3" "X24771" "balancing" "downstream" "Harbinger65" "Harbinger" 71.8 56.25 0 "CopiaHarbinger" 0 45 "IND" "group3" "Michigan_USA" "O" 0.359643374 0.12599149850561
"212" "ind3" "X23348" "divergent" "downstream" "Harbinger8" "Harbinger" 100.23 0 12.5 "CopiaHarbinger" 0 45 "IND" "group3" "Michigan_USA" "O" 0.359643374 0.12599149850561
"213" "ind3" "X5214" "divergent" "downstream" "Harbinger51" "Harbinger" 44.27 21.88 0 "CopiaHarbinger" 0 45 "IND" "group3" "Michigan_USA" "O" 0.359643374 0.12599149850561
"214" "ind3" "X12482" "divergent" "downstream" "Harbinger12" "Harbinger" 75.33 34.38 0 "CopiaHarbinger" 0 45 "IND" "group3" "Michigan_USA" "O" 0.359643374 0.12599149850561
"215" "ind3" "X14504" "divergent" "downstream" "Harbinger14" "Harbinger" 79.7 31.25 0 "CopiaHarbinger" 0 45 "IND" "group3" "Michigan_USA" "O" 0.359643374 0.12599149850561
"216" "ind3" "X1685" "0Neutral" "downstream" "Harbinger71" "Harbinger" 8.06 6.25 0 "CopiaHarbinger" 0 45 "IND" "group3" "Michigan_USA" "O" 0.359643374 0.12599149850561
"217" "ind3" "X16259" "0Neutral" "downstream" "Harbinger56" "Harbinger" 50.11 3.13 0 "CopiaHarbinger" 0 45 "IND" "group3" "Michigan_USA" "O" 0.359643374 0.12599149850561
"218" "ind3" "X8551" "0Neutral" "downstream" "Harbinger8" "Harbinger" 26.4 9.38 0 "CopiaHarbinger" 0 45 "IND" "group3" "Michigan_USA" "O" 0.359643374 0.12599149850561
"219" "ind3" "X25744" "0Neutral" "downstream" "Harbinger21" "Harbinger" 32.45 12.5 6.25 "CopiaHarbinger" 100 45 "IND" "group3" "Michigan_USA" "O" 0.359643374 0.12599149850561
"220" "ind3" "X572" "0Neutral" "downstream" "Harbinger21" "Harbinger" 57.15 31.25 0 "CopiaHarbinger" 0 45 "IND" "group3" "Michigan_USA" "O" 0.359643374 0.12599149850561
"221" "ind3" "X20237" "0Neutral" "downstream" "Harbinger72" "Harbinger" 28.9 6.25 0 "CopiaHarbinger" 0 45 "IND" "group3" "Michigan_USA" "O" 0.359643374 0.12599149850561
"222" "ind3" "X9321" "divergent" "downstream" "Harbinger44" "Harbinger" 38.61 0 12.5 "CopiaHarbinger" 0 45 "IND" "group3" "Michigan_USA" "O" 0.359643374 0.12599149850561
"223" "ind3" "X2336" "0Neutral" "upstream" "Harbinger23" "Harbinger" 70.6 3.13 43.75 "CopiaHarbinger" 0 45 "IND" "group3" "Michigan_USA" "O" 0.359643374 0.118696451367933
"224" "ind3" "X10558" "0Neutral" "upstream" "Harbinger2" "Harbinger" 118.51 3.13 0 "CopiaHarbinger" 0 45 "IND" "group3" "Michigan_USA" "O" 0.359643374 0.118696451367933
"225" "ind3" "X21805" "0Neutral" "upstream" "Harbinger58" "Harbinger" 24.08 0 0 "CopiaHarbinger" 0 45 "IND" "group3" "Michigan_USA" "O" 0.359643374 0.118696451367933
"226" "ind3" "X8699" "0Neutral" "upstream" "Harbinger4" "Harbinger" 52.2 0 0 "CopiaHarbinger" 0 45 "IND" "group3" "Michigan_USA" "O" 0.359643374 0.118696451367933
"227" "ind3" "X15485" "0Neutral" "upstream" "Harbinger40" "Harbinger" 43.55 3.13 0 "CopiaHarbinger" 0 45 "IND" "group3" "Michigan_USA" "O" 0.359643374 0.118696451367933
"228" "ind3" "X10559" "0Neutral" "upstream" "Harbinger2" "Harbinger" 118.5 3.13 0 "CopiaHarbinger" 0 45 "IND" "group3" "Michigan_USA" "O" 0.359643374 0.118696451367933
"229" "ind3" "X10151" "0Neutral" "upstream" "Harbinger27" "Harbinger" 44.56 28.13 18.75 "CopiaHarbinger" 100 45 "IND" "group3" "Michigan_USA" "O" 0.359643374 0.118696451367933
"230" "ind3" "X2348" "0Neutral" "upstream" "Harbinger19" "Harbinger" 37.84 3.13 0 "CopiaHarbinger" 0 45 "IND" "group3" "Michigan_USA" "O" 0.359643374 0.118696451367933
"231" "ind3" "X5870" "0Neutral" "upstream" "Harbinger20" "Harbinger" 67.56 3.13 0 "CopiaHarbinger" 0 45 "IND" "group3" "Michigan_USA" "O" 0.359643374 0.118696451367933
"232" "ind3" "X13852" "0Neutral" "upstream" "Harbinger25" "Harbinger" 29.1 0 18.75 "CopiaHarbinger" 0 45 "IND" "group3" "Michigan_USA" "O" 0.359643374 0.118696451367933
"233" "ind3" "X82" "0Neutral" "upstream" "Harbinger23" "Harbinger" 60.46 34.38 0 "CopiaHarbinger" 0 45 "IND" "group3" "Michigan_USA" "O" 0.359643374 0.118696451367933
"234" "ind3" "X17711" "0Neutral" "upstream" "Harbinger4" "Harbinger" 46.09 18.75 0 "CopiaHarbinger" 0 45 "IND" "group3" "Michigan_USA" "O" 0.359643374 0.118696451367933
"235" "ind3" "X22367" "0Neutral" "upstream" "Harbinger42" "Harbinger" 34.25 25 0 "CopiaHarbinger" 100 45 "IND" "group3" "Michigan_USA" "O" 0.359643374 0.118696451367933
"236" "ind3" "X21953" "0Neutral" "upstream" "Harbinger31" "Harbinger" 49.24 3.13 0 "CopiaHarbinger" 0 45 "IND" "group3" "Michigan_USA" "O" 0.359643374 0.118696451367933
"237" "ind3" "X4284" "0Neutral" "upstream" "Harbinger21" "Harbinger" 37.63 0 0 "CopiaHarbinger" 0 45 "IND" "group3" "Michigan_USA" "O" 0.359643374 0.118696451367933
"238" "ind3" "X10719" "divergent" "upstream" "Harbinger14" "Harbinger" 85.2 28.13 0 "CopiaHarbinger" 0 45 "IND" "group3" "Michigan_USA" "O" 0.359643374 0.118696451367933
"239" "ind3" "X19223" "divergent" "upstream" "Harbinger60" "Harbinger" 20.12 15.63 0 "CopiaHarbinger" 0 45 "IND" "group3" "Michigan_USA" "O" 0.359643374 0.118696451367933
"240" "ind3" "X17712" "divergent" "upstream" "Harbinger4" "Harbinger" 46.05 3.13 0 "CopiaHarbinger" 0 45 "IND" "group3" "Michigan_USA" "O" 0.359643374 0.118696451367933
"241" "ind3" "X588" "0Neutral" "upstream" "Harbinger21" "Harbinger" 36.65 31.25 0 "CopiaHarbinger" 0 45 "IND" "group3" "Michigan_USA" "O" 0.359643374 0.118696451367933
"242" "ind3" "X1854" "0Neutral" "upstream" "Harbinger2" "Harbinger" 78.79 18.75 0 "CopiaHarbinger" 0 45 "IND" "group3" "Michigan_USA" "O" 0.359643374 0.118696451367933
"243" "ind3" "X10913" "0Neutral" "upstream" "Harbinger14" "Harbinger" 47.64 6.25 0 "CopiaHarbinger" 0 45 "IND" "group3" "Michigan_USA" "O" 0.359643374 0.118696451367933
"244" "ind3" "X11914" "0Neutral" "upstream" "Harbinger2" "Harbinger" 54.18 3.13 0 "CopiaHarbinger" 0 45 "IND" "group3" "Michigan_USA" "O" 0.359643374 0.118696451367933
"245" "ind3" "X5226" "0Neutral" "upstream" "Harbinger25" "Harbinger" 66.93 3.13 0 "CopiaHarbinger" 0 45 "IND" "group3" "Michigan_USA" "O" 0.359643374 0.118696451367933
"246" "ind3" "X24153" "0Neutral" "upstream" "Harbinger6" "Harbinger" 76.5 21.88 12.5 "CopiaHarbinger" 0 45 "IND" "group3" "Michigan_USA" "O" 0.359643374 0.118696451367933
"247" "ind3" "X2267" "0Neutral" "upstream" "Harbinger27" "Harbinger" 22.07 9.38 0 "CopiaHarbinger" 100 45 "IND" "group3" "Michigan_USA" "O" 0.359643374 0.118696451367933
"248" "ind3" "X13567" "0Neutral" "upstream" "Harbinger13" "Harbinger" 35.81 9.38 0 "CopiaHarbinger" 0 45 "IND" "group3" "Michigan_USA" "O" 0.359643374 0.118696451367933
"249" "ind3" "X9772" "0Neutral" "upstream" "Harbinger11" "Harbinger" 90.95 3.13 0 "CopiaHarbinger" 0 45 "IND" "group3" "Michigan_USA" "O" 0.359643374 0.118696451367933
"250" "ind3" "X12884" "0Neutral" "upstream" "Harbinger13" "Harbinger" 62.13 0 0 "CopiaHarbinger" 0 45 "IND" "group3" "Michigan_USA" "O" 0.359643374 0.118696451367933
"251" "ind3" "X22668" "0Neutral" "upstream" "Harbinger6" "Harbinger" 86.53 9.38 6.25 "CopiaHarbinger" 0 45 "IND" "group3" "Michigan_USA" "O" 0.359643374 0.118696451367933
"252" "ind3" "X4759" "0Neutral" "upstream" "Harbinger8" "Harbinger" 95.05 0 25 "CopiaHarbinger" 0 45 "IND" "group3" "Michigan_USA" "O" 0.359643374 0.118696451367933
"253" "ind3" "X16731" "0Neutral" "upstream" "Harbinger15" "Harbinger" 40.01 0 6.25 "CopiaHarbinger" 0 45 "IND" "group3" "Michigan_USA" "O" 0.359643374 0.118696451367933
"254" "ind3" "X608" "0Neutral" "upstream" "Harbinger21" "Harbinger" 71.27 28.13 0 "CopiaHarbinger" 0 45 "IND" "group3" "Michigan_USA" "O" 0.359643374 0.118696451367933
"255" "ind3" "X22468" "0Neutral" "upstream" "Harbinger9" "Harbinger" 91.9 12.5 0 "CopiaHarbinger" 0 45 "IND" "group3" "Michigan_USA" "O" 0.359643374 0.118696451367933
"256" "ind3" "X18433" "0Neutral" "upstream" "Harbinger7" "Harbinger" 69.23 6.25 0 "CopiaHarbinger" 0 45 "IND" "group3" "Michigan_USA" "O" 0.359643374 0.118696451367933
"257" "ind3" "X18632" "0Neutral" "upstream" "Harbinger13" "Harbinger" 52.27 3.13 0 "CopiaHarbinger" 0 45 "IND" "group3" "Michigan_USA" "O" 0.359643374 0.118696451367933
"258" "ind3" "X17950" "0Neutral" "upstream" "Harbinger15" "Harbinger" 83.48 31.25 12.5 "CopiaHarbinger" 100 45 "IND" "group3" "Michigan_USA" "O" 0.359643374 0.118696451367933
"259" "ind3" "X22800" "balancing" "upstream" "Harbinger2" "Harbinger" 101.67 12.5 0 "CopiaHarbinger" 0 45 "IND" "group3" "Michigan_USA" "O" 0.359643374 0.118696451367933
"260" "ind3" "X17579" "divergent" "upstream" "Harbinger26" "Harbinger" 33.65 15.63 0 "CopiaHarbinger" 0 45 "IND" "group3" "Michigan_USA" "O" 0.359643374 0.118696451367933
"261" "ind3" "X13536" "0Neutral" "upstream" "LINE31" "LINE" 0 3.13 0 "Background" 0 45 "IND" "group3" "Michigan_USA" "O" 0.359643374 0.0913381505329627
"262" "ind3" "X10543" "0Neutral" "upstream" "LINE29" "LINE" 47.44 3.13 0 "Background" 0 45 "IND" "group3" "Michigan_USA" "O" 0.359643374 0.0913381505329627
"263" "ind3" "X19630" "0Neutral" "upstream" "LINE15" "LINE" 20.17 0 0 "Background" 0 45 "IND" "group3" "Michigan_USA" "O" 0.359643374 0.0913381505329627
"264" "ind3" "X24442" "0Neutral" "upstream" "LINE64" "LINE" 23.92 15.63 0 "Background" 0 45 "IND" "group3" "Michigan_USA" "O" 0.359643374 0.0913381505329627
"265" "ind3" "X7893" "0Neutral" "upstream" "LINE43" "LINE" 33.56 3.13 0 "Background" 0 45 "IND" "group3" "Michigan_USA" "O" 0.359643374 0.0913381505329627
"266" "ind3" "X3002" "0Neutral" "upstream" "LINE42" "LINE" 24.82 31.25 0 "Background" 0 45 "IND" "group3" "Michigan_USA" "O" 0.359643374 0.0913381505329627
"267" "ind3" "X2760" "0Neutral" "upstream" "LINE18" "LINE" 32.73 9.38 0 "Background" 100 45 "IND" "group3" "Michigan_USA" "O" 0.359643374 0.0913381505329627
"268" "ind3" "X4296" "divergent" "upstream" "LINE9" "LINE" 41.35 0 6.25 "Background" 0 45 "IND" "group3" "Michigan_USA" "O" 0.359643374 0.0913381505329627
"269" "ind3" "X14861" "divergent" "upstream" "LINE9" "LINE" 42.64 12.5 0 "Background" 0 45 "IND" "group3" "Michigan_USA" "O" 0.359643374 0.0913381505329627
"270" "ind3" "X10999" "divergent" "upstream" "LINE58" "LINE" 49.35 3.13 0 "Background" 0 45 "IND" "group3" "Michigan_USA" "O" 0.359643374 0.0913381505329627
"271" "ind3" "X11104" "balancing" "downstream" "LINE89" "LINE" 49.26 0 75 "Background" 0 45 "IND" "group3" "Michigan_USA" "O" 0.359643374 0.134301792925183
"272" "ind3" "X13235" "balancing" "downstream" "LINE81" "LINE" 61.07 3.13 25 "Background" 0 45 "IND" "group3" "Michigan_USA" "O" 0.359643374 0.134301792925183
"273" "ind3" "X7930" "0Neutral" "downstream" "LINE60" "LINE" 83.55 0 0 "Background" 0 45 "IND" "group3" "Michigan_USA" "O" 0.359643374 0.134301792925183
"274" "ind3" "X8954" "0Neutral" "downstream" "LINE9" "LINE" 71.17 3.13 0 "Background" 0 45 "IND" "group3" "Michigan_USA" "O" 0.359643374 0.134301792925183
"275" "ind3" "X23875" "0Neutral" "downstream" "LINE69" "LINE" 41.89 9.38 6.25 "Background" 0 45 "IND" "group3" "Michigan_USA" "O" 0.359643374 0.134301792925183
"276" "ind3" "X12896" "0Neutral" "downstream" "LINE16" "LINE" 50.86 0 6.25 "Background" 0 45 "IND" "group3" "Michigan_USA" "O" 0.359643374 0.134301792925183
"277" "ind3" "X3695" "0Neutral" "downstream" "LINE3" "LINE" 82.26 28.13 0 "Background" 0 45 "IND" "group3" "Michigan_USA" "O" 0.359643374 0.134301792925183
"278" "ind3" "X8953" "0Neutral" "downstream" "LINE9" "LINE" 49.94 12.5 0 "Background" 100 45 "IND" "group3" "Michigan_USA" "O" 0.359643374 0.134301792925183
"279" "ind3" "X23538" "0Neutral" "downstream" "LINE115" "LINE" 14.39 6.25 0 "Background" 0 45 "IND" "group3" "Michigan_USA" "O" 0.359643374 0.134301792925183
"280" "ind3" "X5010" "0Neutral" "downstream" "LINE83" "LINE" 32.22 15.63 6.25 "Background" 0 45 "IND" "group3" "Michigan_USA" "O" 0.359643374 0.134301792925183
"281" "ind3" "X2510" "0Neutral" "downstream" "LINE101" "LINE" 39.92 18.75 0 "Background" 100 45 "IND" "group3" "Michigan_USA" "O" 0.359643374 0.134301792925183
"282" "ind3" "X24327" "0Neutral" "downstream" "LINE94" "LINE" 34.81 25 0 "Background" 100 45 "IND" "group3" "Michigan_USA" "O" 0.359643374 0.134301792925183
"283" "ind3" "X7766" "0Neutral" "downstream" "LINE46" "LINE" 65.72 9.38 0 "Background" 100 45 "IND" "group3" "Michigan_USA" "O" 0.359643374 0.134301792925183
"284" "ind3" "X2091" "0Neutral" "downstream" "LINE28" "LINE" 62 3.13 0 "Background" 0 45 "IND" "group3" "Michigan_USA" "O" 0.359643374 0.134301792925183
"285" "ind3" "X22187" "0Neutral" "downstream" "LINE121" "LINE" 81.25 31.25 0 "Background" 0 45 "IND" "group3" "Michigan_USA" "O" 0.359643374 0.134301792925183
"286" "ind3" "X20997" "0Neutral" "downstream" "LINE65" "LINE" 55.23 6.25 6.25 "Background" 0 45 "IND" "group3" "Michigan_USA" "O" 0.359643374 0.134301792925183
"287" "ind3" "X25663" "0Neutral" "downstream" "LINE106" "LINE" 61.45 28.13 0 "Background" 0 45 "IND" "group3" "Michigan_USA" "O" 0.359643374 0.134301792925183
"288" "ind3" "X20996" "0Neutral" "downstream" "LINE65" "LINE" 55.25 3.13 0 "Background" 0 45 "IND" "group3" "Michigan_USA" "O" 0.359643374 0.134301792925183
"289" "ind3" "X20059" "0Neutral" "downstream" "LINE99" "LINE" 103.08 15.63 0 "Background" 0 45 "IND" "group3" "Michigan_USA" "O" 0.359643374 0.134301792925183
"290" "ind3" "X20564" "0Neutral" "downstream" "LINE59" "LINE" 40.48 6.25 0 "Background" 100 45 "IND" "group3" "Michigan_USA" "O" 0.359643374 0.134301792925183
"291" "ind3" "X24294" "0Neutral" "downstream" "LINE52" "LINE" 69.76 0 6.25 "Background" 0 45 "IND" "group3" "Michigan_USA" "O" 0.359643374 0.134301792925183
"292" "ind3" "X22231" "0Neutral" "downstream" "LINE46" "LINE" 52.36 34.38 0 "Background" 0 45 "IND" "group3" "Michigan_USA" "O" 0.359643374 0.134301792925183
"293" "ind3" "X2592" "0Neutral" "downstream" "LINE39" "LINE" 68.52 9.38 0 "Background" 0 45 "IND" "group3" "Michigan_USA" "O" 0.359643374 0.134301792925183
"294" "ind3" "X22719" "0Neutral" "downstream" "LINE23" "LINE" 30.51 28.13 0 "Background" 0 45 "IND" "group3" "Michigan_USA" "O" 0.359643374 0.134301792925183
"295" "ind3" "X5251" "0Neutral" "downstream" "LINE90" "LINE" 42.66 18.75 0 "Background" 0 45 "IND" "group3" "Michigan_USA" "O" 0.359643374 0.134301792925183
"296" "ind3" "X5253" "0Neutral" "downstream" "LINE90" "LINE" 31.89 15.63 0 "Background" 100 45 "IND" "group3" "Michigan_USA" "O" 0.359643374 0.134301792925183
"297" "ind3" "X14570" "0Neutral" "downstream" "LINE104" "LINE" 41.27 6.25 0 "Background" 0 45 "IND" "group3" "Michigan_USA" "O" 0.359643374 0.134301792925183
"298" "ind3" "X508" "0Neutral" "downstream" "LINE46" "LINE" 42.56 6.25 0 "Background" 0 45 "IND" "group3" "Michigan_USA" "O" 0.359643374 0.134301792925183
"299" "ind3" "X6698" "0Neutral" "downstream" "LINE31" "LINE" 46.93 3.13 0 "Background" 0 45 "IND" "group3" "Michigan_USA" "O" 0.359643374 0.134301792925183
"300" "ind3" "X4455" "0Neutral" "downstream" "LINE38" "LINE" 28.77 3.13 0 "Background" 0 45 "IND" "group3" "Michigan_USA" "O" 0.359643374 0.134301792925183
"301" "ind3" "X19772" "0Neutral" "downstream" "LINE46" "LINE" 44.14 3.13 0 "Background" 0 45 "IND" "group3" "Michigan_USA" "O" 0.359643374 0.134301792925183
"302" "ind3" "X8084" "0Neutral" "downstream" "LINE48" "LINE" 47.44 3.13 0 "Background" 100 45 "IND" "group3" "Michigan_USA" "O" 0.359643374 0.134301792925183
"303" "ind3" "X3601" "0Neutral" "downstream" "LINE52" "LINE" 24.9 3.13 0 "Background" 0 45 "IND" "group3" "Michigan_USA" "O" 0.359643374 0.134301792925183
"304" "ind3" "X14844" "0Neutral" "downstream" "LINE99" "LINE" 15.39 3.13 0 "Background" 100 45 "IND" "group3" "Michigan_USA" "O" 0.359643374 0.134301792925183
"305" "ind3" "X9899" "0Neutral" "downstream" "LINE53" "LINE" 74.31 15.63 12.5 "Background" 0 45 "IND" "group3" "Michigan_USA" "O" 0.359643374 0.134301792925183
"306" "ind3" "X25878" "0Neutral" "downstream" "LINE84" "LINE" 46.44 28.13 6.25 "Background" 100 45 "IND" "group3" "Michigan_USA" "O" 0.359643374 0.134301792925183
"307" "ind3" "X23335" "0Neutral" "downstream" "LINE9" "LINE" 88.05 0 0 "Background" 0 45 "IND" "group3" "Michigan_USA" "O" 0.359643374 0.134301792925183
"308" "ind3" "X23966" "balancing" "downstream" "LINE39" "LINE" 56.12 34.38 0 "Background" 100 45 "IND" "group3" "Michigan_USA" "O" 0.359643374 0.134301792925183
"309" "ind3" "X23496" "balancing" "downstream" "LINE84" "LINE" 86.74 9.38 12.5 "Background" 100 45 "IND" "group3" "Michigan_USA" "O" 0.359643374 0.134301792925183
"310" "ind3" "X11346" "divergent" "downstream" "LINE99" "LINE" 21.98 21.88 0 "Background" 0 45 "IND" "group3" "Michigan_USA" "O" 0.359643374 0.134301792925183
"311" "ind3" "X18161" "divergent" "downstream" "LINE57" "LINE" 84.78 0 0 "Background" 0 45 "IND" "group3" "Michigan_USA" "O" 0.359643374 0.134301792925183
"312" "ind3" "X20565" "divergent" "downstream" "LINE59" "LINE" 45.3 15.63 0 "Background" 100 45 "IND" "group3" "Michigan_USA" "O" 0.359643374 0.134301792925183
"313" "ind3" "X8866" "0Neutral" "downstream" "LINE120" "LINE" 122.83 21.88 12.5 "Background" 0 45 "IND" "group3" "Michigan_USA" "O" 0.359643374 0.134301792925183
"314" "ind3" "X6121" "0Neutral" "downstream" "LINE8" "LINE" 86.47 3.13 0 "Background" 0 45 "IND" "group3" "Michigan_USA" "O" 0.359643374 0.134301792925183
"315" "ind3" "X18898" "0Neutral" "downstream" "LINE34" "LINE" 130.93 0 0 "Background" 0 45 "IND" "group3" "Michigan_USA" "O" 0.359643374 0.134301792925183
"316" "ind3" "X8102" "0Neutral" "downstream" "LINE82" "LINE" 43.21 3.13 0 "Background" 0 45 "IND" "group3" "Michigan_USA" "O" 0.359643374 0.134301792925183
"317" "ind3" "X19311" "0Neutral" "downstream" "LINE110" "LINE" 76.46 37.5 0 "Background" 0 45 "IND" "group3" "Michigan_USA" "O" 0.359643374 0.134301792925183
"318" "ind3" "X20057" "0Neutral" "downstream" "LINE34" "LINE" 97.47 3.13 0 "Background" 0 45 "IND" "group3" "Michigan_USA" "O" 0.359643374 0.134301792925183
"319" "ind3" "X21081" "0Neutral" "downstream" "LINE8" "LINE" 49.88 9.38 0 "Background" 0 45 "IND" "group3" "Michigan_USA" "O" 0.359643374 0.134301792925183
"320" "ind3" "X5203" "0Neutral" "downstream" "LINE32" "LINE" 54.7 3.13 0 "Background" 0 45 "IND" "group3" "Michigan_USA" "O" 0.359643374 0.134301792925183
"321" "ind3" "X21849" "0Neutral" "downstream" "LINE89" "LINE" 75.67 21.88 0 "Background" 0 45 "IND" "group3" "Michigan_USA" "O" 0.359643374 0.134301792925183
"322" "ind3" "X8865" "0Neutral" "downstream" "LINE120" "LINE" 122.82 25 12.5 "Background" 0 45 "IND" "group3" "Michigan_USA" "O" 0.359643374 0.134301792925183
"323" "ind3" "X294" "0Neutral" "downstream" "LINE43" "LINE" 53.97 3.13 0 "Background" 0 45 "IND" "group3" "Michigan_USA" "O" 0.359643374 0.134301792925183
"324" "ind3" "X15035" "0Neutral" "downstream" "LINE72" "LINE" 49.76 0 12.5 "Background" 0 45 "IND" "group3" "Michigan_USA" "O" 0.359643374 0.134301792925183
"325" "ind3" "X25021" "0Neutral" "downstream" "LINE50" "LINE" 56.17 9.38 0 "Background" 100 45 "IND" "group3" "Michigan_USA" "O" 0.359643374 0.134301792925183
"326" "ind3" "X25393" "0Neutral" "downstream" "LINE75" "LINE" 45.21 3.13 0 "Background" 0 45 "IND" "group3" "Michigan_USA" "O" 0.359643374 0.134301792925183
"327" "ind3" "X11037" "0Neutral" "downstream" "LINE27" "LINE" 67.4 28.13 0 "Background" 100 45 "IND" "group3" "Michigan_USA" "O" 0.359643374 0.134301792925183
"328" "ind3" "X22882" "0Neutral" "downstream" "LINE108" "LINE" 48.7 6.25 0 "Background" 0 45 "IND" "group3" "Michigan_USA" "O" 0.359643374 0.134301792925183
"329" "ind3" "X22032" "0Neutral" "downstream" "LINE42" "LINE" 50.64 3.13 12.5 "Background" 0 45 "IND" "group3" "Michigan_USA" "O" 0.359643374 0.134301792925183
"330" "ind3" "X14855" "0Neutral" "downstream" "LINE55" "LINE" 19.87 6.25 18.75 "Background" 0 45 "IND" "group3" "Michigan_USA" "O" 0.359643374 0.134301792925183
"331" "ind3" "X11491" "0Neutral" "downstream" "LINE46" "LINE" 49.2 6.25 12.5 "Background" 0 45 "IND" "group3" "Michigan_USA" "O" 0.359643374 0.134301792925183
"332" "ind3" "X9332" "0Neutral" "downstream" "LINE92" "LINE" 105.84 0 6.25 "Background" 0 45 "IND" "group3" "Michigan_USA" "O" 0.359643374 0.134301792925183
"333" "ind3" "X14657" "0Neutral" "downstream" "LINE67" "LINE" 34.01 31.25 6.25 "Background" 100 45 "IND" "group3" "Michigan_USA" "O" 0.359643374 0.134301792925183
"334" "ind3" "X26171" "0Neutral" "downstream" "LINE8" "LINE" 65.86 37.5 0 "Background" 0 45 "IND" "group3" "Michigan_USA" "O" 0.359643374 0.134301792925183
"335" "ind3" "X23385" "0Neutral" "downstream" "LINE46" "LINE" 114.33 18.75 0 "Background" 0 45 "IND" "group3" "Michigan_USA" "O" 0.359643374 0.134301792925183
"336" "ind3" "X11904" "0Neutral" "downstream" "LINE42" "LINE" 67.5 9.38 0 "Background" 0 45 "IND" "group3" "Michigan_USA" "O" 0.359643374 0.134301792925183
"337" "ind3" "X8335" "0Neutral" "downstream" "LINE20" "LINE" 63.25 6.25 0 "Background" 0 45 "IND" "group3" "Michigan_USA" "O" 0.359643374 0.134301792925183
"338" "ind3" "X23899" "0Neutral" "downstream" "LINE115" "LINE" 65.96 3.13 0 "Background" 0 45 "IND" "group3" "Michigan_USA" "O" 0.359643374 0.134301792925183
"339" "ind3" "X6303" "0Neutral" "downstream" "LINE46" "LINE" 93.22 3.13 0 "Background" 0 45 "IND" "group3" "Michigan_USA" "O" 0.359643374 0.134301792925183
"340" "ind3" "X23583" "0Neutral" "downstream" "LINE10" "LINE" 41.07 18.75 0 "Background" 0 45 "IND" "group3" "Michigan_USA" "O" 0.359643374 0.134301792925183
"341" "ind3" "X18956" "0Neutral" "downstream" "LINE103" "LINE" 25.26 3.13 0 "Background" 0 45 "IND" "group3" "Michigan_USA" "O" 0.359643374 0.134301792925183
"342" "ind3" "X8204" "0Neutral" "downstream" "LINE10" "LINE" 50.57 37.5 0 "Background" 0 45 "IND" "group3" "Michigan_USA" "O" 0.359643374 0.134301792925183
"343" "ind3" "X8338" "0Neutral" "downstream" "LINE20" "LINE" 46.74 9.38 0 "Background" 0 45 "IND" "group3" "Michigan_USA" "O" 0.359643374 0.134301792925183
"344" "ind3" "X19258" "0Neutral" "downstream" "LINE4" "LINE" 50.55 37.5 6.25 "Background" 100 45 "IND" "group3" "Michigan_USA" "O" 0.359643374 0.134301792925183
"345" "ind3" "X26437" "divergent" "downstream" "LINE69" "LINE" 47.59 12.5 0 "Background" 0 45 "IND" "group3" "Michigan_USA" "O" 0.359643374 0.134301792925183
"346" "ind3" "X25279" "divergent" "downstream" "LINE14" "LINE" 34.86 3.13 0 "Background" 0 45 "IND" "group3" "Michigan_USA" "O" 0.359643374 0.134301792925183
"347" "ind3" "X23537" "divergent" "downstream" "LINE3" "LINE" 51.74 6.25 6.25 "Background" 100 45 "IND" "group3" "Michigan_USA" "O" 0.359643374 0.134301792925183
"348" "ind3" "X19257" "divergent" "downstream" "LINE4" "LINE" 50.58 28.13 0 "Background" 0 45 "IND" "group3" "Michigan_USA" "O" 0.359643374 0.134301792925183
"349" "ind3" "X15096" "divergent" "downstream" "LINE104" "LINE" 67.19 21.88 0 "Background" 0 45 "IND" "group3" "Michigan_USA" "O" 0.359643374 0.134301792925183
"350" "ind3" "X15387" "divergent" "downstream" "LINE59" "LINE" 61.58 21.88 0 "Background" 0 45 "IND" "group3" "Michigan_USA" "O" 0.359643374 0.134301792925183
"351" "ind3" "X25909" "divergent" "downstream" "LINE9" "LINE" 63.16 21.88 0 "Background" 0 45 "IND" "group3" "Michigan_USA" "O" 0.359643374 0.134301792925183
"352" "ind3" "X14589" "divergent" "downstream" "LINE91" "LINE" 66.19 15.63 0 "Background" 100 45 "IND" "group3" "Michigan_USA" "O" 0.359643374 0.134301792925183
"353" "ind3" "X1148" "divergent" "downstream" "LINE105" "LINE" 42.28 9.38 0 "Background" 0 45 "IND" "group3" "Michigan_USA" "O" 0.359643374 0.134301792925183
"354" "ind3" "X22377" "0Neutral" "downstream" "LINE31" "LINE" 50.46 3.13 0 "Background" 0 45 "IND" "group3" "Michigan_USA" "O" 0.359643374 0.134301792925183
"355" "ind3" "X15334" "0Neutral" "downstream" "LINE15" "LINE" 33.54 28.13 6.25 "Background" 0 45 "IND" "group3" "Michigan_USA" "O" 0.359643374 0.134301792925183
"356" "ind3" "X22378" "0Neutral" "downstream" "LINE31" "LINE" 50.43 28.13 0 "Background" 100 45 "IND" "group3" "Michigan_USA" "O" 0.359643374 0.134301792925183
"357" "ind3" "X21968" "0Neutral" "downstream" "LINE31" "LINE" 23.45 31.25 0 "Background" 100 45 "IND" "group3" "Michigan_USA" "O" 0.359643374 0.134301792925183
"358" "ind3" "X6359" "0Neutral" "downstream" "LINE64" "LINE" 38.29 12.5 0 "Background" 100 45 "IND" "group3" "Michigan_USA" "O" 0.359643374 0.134301792925183
"359" "ind3" "X13160" "0Neutral" "downstream" "LINE46" "LINE" 38.7 9.38 0 "Background" 0 45 "IND" "group3" "Michigan_USA" "O" 0.359643374 0.134301792925183
"360" "ind3" "X20799" "0Neutral" "downstream" "LINE30" "LINE" 44.32 43.75 0 "Background" 0 45 "IND" "group3" "Michigan_USA" "O" 0.359643374 0.134301792925183
"361" "ind3" "X1032" "0Neutral" "downstream" "LINE56" "LINE" 49.3 3.13 0 "Background" 0 45 "IND" "group3" "Michigan_USA" "O" 0.359643374 0.134301792925183
"362" "ind3" "X22615" "0Neutral" "upstream" "LINE31" "LINE" 0 0 0 "Background" 0 45 "IND" "group3" "Michigan_USA" "O" 0.359643374 0.0913381505329627
"363" "ind3" "X22315" "0Neutral" "upstream" "LINE22" "LINE" 74.2 25 0 "Background" 0 45 "IND" "group3" "Michigan_USA" "O" 0.359643374 0.0913381505329627
"364" "ind3" "X2509" "0Neutral" "upstream" "LINE49" "LINE" 58.99 6.25 0 "Background" 0 45 "IND" "group3" "Michigan_USA" "O" 0.359643374 0.0913381505329627
"365" "ind3" "X14900" "0Neutral" "upstream" "LINE9" "LINE" 84.18 3.13 0 "Background" 0 45 "IND" "group3" "Michigan_USA" "O" 0.359643374 0.0913381505329627
"366" "ind3" "X15467" "0Neutral" "upstream" "LINE29" "LINE" 78.91 3.13 0 "Background" 0 45 "IND" "group3" "Michigan_USA" "O" 0.359643374 0.0913381505329627
"367" "ind3" "X11488" "0Neutral" "upstream" "LINE46" "LINE" 40.29 18.75 0 "Background" 0 45 "IND" "group3" "Michigan_USA" "O" 0.359643374 0.0913381505329627
"368" "ind3" "X23267" "0Neutral" "upstream" "LINE44" "LINE" 60.65 3.13 0 "Background" 0 45 "IND" "group3" "Michigan_USA" "O" 0.359643374 0.0913381505329627
"369" "ind3" "X5011" "0Neutral" "upstream" "LINE83" "LINE" 37.64 3.13 0 "Background" 0 45 "IND" "group3" "Michigan_USA" "O" 0.359643374 0.0913381505329627
"370" "ind3" "X24240" "0Neutral" "upstream" "LINE46" "LINE" 32.85 6.25 0 "Background" 0 45 "IND" "group3" "Michigan_USA" "O" 0.359643374 0.0913381505329627
"371" "ind3" "X19983" "0Neutral" "upstream" "LINE22" "LINE" 42.43 3.13 0 "Background" 0 45 "IND" "group3" "Michigan_USA" "O" 0.359643374 0.0913381505329627
"372" "ind3" "X8417" "0Neutral" "upstream" "LINE31" "LINE" 73.99 6.25 0 "Background" 0 45 "IND" "group3" "Michigan_USA" "O" 0.359643374 0.0913381505329627
"373" "ind3" "X10831" "0Neutral" "upstream" "LINE21" "LINE" 86.34 6.25 0 "Background" 0 45 "IND" "group3" "Michigan_USA" "O" 0.359643374 0.0913381505329627
"374" "ind3" "X8526" "0Neutral" "upstream" "LINE24" "LINE" 38.37 9.38 6.25 "Background" 0 45 "IND" "group3" "Michigan_USA" "O" 0.359643374 0.0913381505329627
"375" "ind3" "X18600" "0Neutral" "upstream" "LINE62" "LINE" 43.1 3.13 0 "Background" 0 45 "IND" "group3" "Michigan_USA" "O" 0.359643374 0.0913381505329627
"376" "ind3" "X22828" "0Neutral" "upstream" "LINE10" "LINE" 60.65 46.88 6.25 "Background" 0 45 "IND" "group3" "Michigan_USA" "O" 0.359643374 0.0913381505329627
"377" "ind3" "X9079" "0Neutral" "upstream" "LINE2" "LINE" 148.67 28.13 6.25 "Background" 0 45 "IND" "group3" "Michigan_USA" "O" 0.359643374 0.0913381505329627
"378" "ind3" "X11864" "0Neutral" "upstream" "LINE9" "LINE" 75.54 21.88 0 "Background" 100 45 "IND" "group3" "Michigan_USA" "O" 0.359643374 0.0913381505329627
"379" "ind3" "X3015" "0Neutral" "upstream" "LINE16" "LINE" 90.87 12.5 0 "Background" 0 45 "IND" "group3" "Michigan_USA" "O" 0.359643374 0.0913381505329627
"380" "ind3" "X13097" "0Neutral" "upstream" "LINE38" "LINE" 67.23 9.38 0 "Background" 0 45 "IND" "group3" "Michigan_USA" "O" 0.359643374 0.0913381505329627
"381" "ind3" "X10724" "0Neutral" "upstream" "LINE43" "LINE" 61.24 6.25 0 "Background" 0 45 "IND" "group3" "Michigan_USA" "O" 0.359643374 0.0913381505329627
"382" "ind3" "X2490" "0Neutral" "upstream" "LINE12" "LINE" 99.47 3.13 0 "Background" 0 45 "IND" "group3" "Michigan_USA" "O" 0.359643374 0.0913381505329627
"383" "ind3" "X13092" "0Neutral" "upstream" "LINE20" "LINE" 86.82 3.13 0 "Background" 0 45 "IND" "group3" "Michigan_USA" "O" 0.359643374 0.0913381505329627
"384" "ind3" "X11759" "0Neutral" "upstream" "LINE24" "LINE" 75.69 3.13 0 "Background" 0 45 "IND" "group3" "Michigan_USA" "O" 0.359643374 0.0913381505329627
"385" "ind3" "X16746" "0Neutral" "upstream" "LINE40" "LINE" 65.81 3.13 0 "Background" 0 45 "IND" "group3" "Michigan_USA" "O" 0.359643374 0.0913381505329627
"386" "ind3" "X10723" "0Neutral" "upstream" "LINE43" "LINE" 61.21 3.13 0 "Background" 0 45 "IND" "group3" "Michigan_USA" "O" 0.359643374 0.0913381505329627
"387" "ind3" "X13394" "0Neutral" "upstream" "LINE39" "LINE" 15.1 31.25 0 "Background" 0 45 "IND" "group3" "Michigan_USA" "O" 0.359643374 0.0913381505329627
"388" "ind3" "X5363" "0Neutral" "upstream" "LINE27" "LINE" 34.97 25 0 "Background" 0 45 "IND" "group3" "Michigan_USA" "O" 0.359643374 0.0913381505329627
"389" "ind3" "X16747" "0Neutral" "upstream" "LINE40" "LINE" 33.91 9.38 0 "Background" 0 45 "IND" "group3" "Michigan_USA" "O" 0.359643374 0.0913381505329627
"390" "ind3" "X21446" "0Neutral" "upstream" "LINE80" "LINE" 38.04 6.25 0 "Background" 0 45 "IND" "group3" "Michigan_USA" "O" 0.359643374 0.0913381505329627
"391" "ind3" "X13393" "0Neutral" "upstream" "LINE39" "LINE" 15 3.13 0 "Background" 0 45 "IND" "group3" "Michigan_USA" "O" 0.359643374 0.0913381505329627
"392" "ind3" "X6305" "0Neutral" "upstream" "LINE46" "LINE" 32.26 3.13 0 "Background" 0 45 "IND" "group3" "Michigan_USA" "O" 0.359643374 0.0913381505329627
"393" "ind3" "X5083" "0Neutral" "upstream" "LINE9" "LINE" 32.73 3.13 0 "Background" 0 45 "IND" "group3" "Michigan_USA" "O" 0.359643374 0.0913381505329627
"394" "ind3" "X11489" "0Neutral" "upstream" "LINE46" "LINE" 40.25 0 0 "Background" 0 45 "IND" "group3" "Michigan_USA" "O" 0.359643374 0.0913381505329627
"395" "ind3" "X20329" "0Neutral" "upstream" "LINE70" "LINE" 45.62 0 0 "Background" 0 45 "IND" "group3" "Michigan_USA" "O" 0.359643374 0.0913381505329627
"396" "ind3" "X15267" "0Neutral" "upstream" "LINE31" "LINE" 77.81 6.25 0 "Background" 0 45 "IND" "group3" "Michigan_USA" "O" 0.359643374 0.0913381505329627
"397" "ind3" "X19624" "0Neutral" "upstream" "LINE15" "LINE" 93.63 0 0 "Background" 0 45 "IND" "group3" "Michigan_USA" "O" 0.359643374 0.0913381505329627
"398" "ind3" "X24257" "0Neutral" "upstream" "LINE24" "LINE" 30.23 12.5 0 "Background" 0 45 "IND" "group3" "Michigan_USA" "O" 0.359643374 0.0913381505329627
"399" "ind3" "X13268" "0Neutral" "upstream" "LINE22" "LINE" 45.66 6.25 0 "Background" 0 45 "IND" "group3" "Michigan_USA" "O" 0.359643374 0.0913381505329627
"400" "ind3" "X13838" "0Neutral" "upstream" "LINE66" "LINE" 46.8 3.13 0 "Background" 0 45 "IND" "group3" "Michigan_USA" "O" 0.359643374 0.0913381505329627
"401" "ind3" "X22314" "0Neutral" "upstream" "LINE22" "LINE" 78.36 6.25 0 "Background" 0 45 "IND" "group3" "Michigan_USA" "O" 0.359643374 0.0913381505329627
"402" "ind3" "X14765" "0Neutral" "upstream" "LINE52" "LINE" 41.86 6.25 0 "Background" 100 45 "IND" "group3" "Michigan_USA" "O" 0.359643374 0.0913381505329627
"403" "ind3" "X19545" "balancing" "upstream" "LINE16" "LINE" 69.75 25 0 "Background" 100 45 "IND" "group3" "Michigan_USA" "O" 0.359643374 0.0913381505329627
"404" "ind3" "X2358" "balancing" "upstream" "LINE99" "LINE" 24.45 37.5 6.25 "Background" 0 45 "IND" "group3" "Michigan_USA" "O" 0.359643374 0.0913381505329627
"405" "ind3" "X15250" "balancing" "upstream" "LINE27" "LINE" 63.63 0 12.5 "Background" 0 45 "IND" "group3" "Michigan_USA" "O" 0.359643374 0.0913381505329627
"406" "ind3" "X18985" "divergent" "upstream" "LINE16" "LINE" 41.32 0 18.75 "Background" 0 45 "IND" "group3" "Michigan_USA" "O" 0.359643374 0.0913381505329627
"407" "ind3" "X2489" "divergent" "upstream" "LINE12" "LINE" 99.49 3.13 0 "Background" 0 45 "IND" "group3" "Michigan_USA" "O" 0.359643374 0.0913381505329627
"408" "ind3" "X5852" "divergent" "upstream" "LINE23" "LINE" 23.6 37.5 0 "Background" 0 45 "IND" "group3" "Michigan_USA" "O" 0.359643374 0.0913381505329627
"409" "ind3" "X5160" "divergent" "upstream" "LINE74" "LINE" 38.17 0 0 "Background" 0 45 "IND" "group3" "Michigan_USA" "O" 0.359643374 0.0913381505329627
"410" "ind3" "X21677" "0Neutral" "upstream" "LINE64" "LINE" 48 3.13 0 "Background" 0 45 "IND" "group3" "Michigan_USA" "O" 0.359643374 0.0913381505329627
"411" "ind3" "X1153" "0Neutral" "upstream" "LINE7" "LINE" 55.54 6.25 0 "Background" 0 45 "IND" "group3" "Michigan_USA" "O" 0.359643374 0.0913381505329627
"412" "ind3" "X6310" "0Neutral" "upstream" "LINE32" "LINE" 65.81 3.13 0 "Background" 0 45 "IND" "group3" "Michigan_USA" "O" 0.359643374 0.0913381505329627
"413" "ind3" "X5123" "0Neutral" "upstream" "LINE16" "LINE" 76.42 6.25 0 "Background" 0 45 "IND" "group3" "Michigan_USA" "O" 0.359643374 0.0913381505329627
"414" "ind3" "X5306" "0Neutral" "upstream" "LINE12" "LINE" 41.41 12.5 0 "Background" 0 45 "IND" "group3" "Michigan_USA" "O" 0.359643374 0.0913381505329627
"415" "ind3" "X15855" "0Neutral" "upstream" "LINE55" "LINE" 55.94 3.13 0 "Background" 0 45 "IND" "group3" "Michigan_USA" "O" 0.359643374 0.0913381505329627
"416" "ind3" "X4714" "0Neutral" "upstream" "LINE19" "LINE" 88.87 3.13 0 "Background" 0 45 "IND" "group3" "Michigan_USA" "O" 0.359643374 0.0913381505329627
"417" "ind3" "X9474" "0Neutral" "upstream" "LINE29" "LINE" 64.97 3.13 0 "Background" 0 45 "IND" "group3" "Michigan_USA" "O" 0.359643374 0.0913381505329627
"418" "ind3" "X13239" "0Neutral" "upstream" "LINE13" "LINE" 97.72 3.13 0 "Background" 0 45 "IND" "group3" "Michigan_USA" "O" 0.359643374 0.0913381505329627
"419" "ind3" "X13652" "0Neutral" "upstream" "LINE81" "LINE" 38.01 3.13 0 "Background" 0 45 "IND" "group3" "Michigan_USA" "O" 0.359643374 0.0913381505329627
"420" "ind3" "X22381" "0Neutral" "upstream" "LINE31" "LINE" 41.34 31.25 0 "Background" 0 45 "IND" "group3" "Michigan_USA" "O" 0.359643374 0.0913381505329627
"421" "ind3" "X24351" "0Neutral" "upstream" "LINE28" "LINE" 79.24 3.13 0 "Background" 0 45 "IND" "group3" "Michigan_USA" "O" 0.359643374 0.0913381505329627
"422" "ind3" "X7948" "0Neutral" "upstream" "LINE51" "LINE" 44.55 3.13 0 "Background" 0 45 "IND" "group3" "Michigan_USA" "O" 0.359643374 0.0913381505329627
"423" "ind3" "X19019" "0Neutral" "upstream" "LINE8" "LINE" 22.45 0 0 "Background" 0 45 "IND" "group3" "Michigan_USA" "O" 0.359643374 0.0913381505329627
"424" "ind3" "X21225" "0Neutral" "upstream" "LINE2" "LINE" 59.05 0 6.25 "Background" 0 45 "IND" "group3" "Michigan_USA" "O" 0.359643374 0.0913381505329627
"425" "ind3" "X217" "0Neutral" "upstream" "LINE23" "LINE" 84.58 3.13 0 "Background" 0 45 "IND" "group3" "Michigan_USA" "O" 0.359643374 0.0913381505329627
"426" "ind3" "X24620" "0Neutral" "upstream" "LINE60" "LINE" 38.01 3.13 0 "Background" 0 45 "IND" "group3" "Michigan_USA" "O" 0.359643374 0.0913381505329627
"427" "ind3" "X11289" "0Neutral" "upstream" "LINE122" "LINE" 29.29 3.13 0 "Background" 0 45 "IND" "group3" "Michigan_USA" "O" 0.359643374 0.0913381505329627
"428" "ind3" "X14363" "0Neutral" "upstream" "LINE5" "LINE" 47.51 6.25 0 "Background" 100 45 "IND" "group3" "Michigan_USA" "O" 0.359643374 0.0913381505329627
"429" "ind3" "X25396" "0Neutral" "upstream" "LINE75" "LINE" 38.04 6.25 0 "Background" 0 45 "IND" "group3" "Michigan_USA" "O" 0.359643374 0.0913381505329627
"430" "ind3" "X9798" "0Neutral" "upstream" "LINE2" "LINE" 30.46 0 6.25 "Background" 0 45 "IND" "group3" "Michigan_USA" "O" 0.359643374 0.0913381505329627
"431" "ind3" "X19852" "0Neutral" "upstream" "LINE20" "LINE" 57.76 28.13 0 "Background" 0 45 "IND" "group3" "Michigan_USA" "O" 0.359643374 0.0913381505329627
"432" "ind3" "X21224" "0Neutral" "upstream" "LINE2" "LINE" 59.08 18.75 0 "Background" 0 45 "IND" "group3" "Michigan_USA" "O" 0.359643374 0.0913381505329627
"433" "ind3" "X17404" "0Neutral" "upstream" "LINE43" "LINE" 51.41 12.5 0 "Background" 0 45 "IND" "group3" "Michigan_USA" "O" 0.359643374 0.0913381505329627
"434" "ind3" "X25264" "0Neutral" "upstream" "LINE1" "LINE" 97.96 6.25 0 "Background" 100 45 "IND" "group3" "Michigan_USA" "O" 0.359643374 0.0913381505329627
"435" "ind3" "X20177" "0Neutral" "upstream" "LINE37" "LINE" 68.49 6.25 0 "Background" 0 45 "IND" "group3" "Michigan_USA" "O" 0.359643374 0.0913381505329627
"436" "ind3" "X10526" "0Neutral" "upstream" "LINE8" "LINE" 109.98 6.25 0 "Background" 100 45 "IND" "group3" "Michigan_USA" "O" 0.359643374 0.0913381505329627
"437" "ind3" "X3057" "0Neutral" "upstream" "LINE46" "LINE" 60.18 3.13 0 "Background" 0 45 "IND" "group3" "Michigan_USA" "O" 0.359643374 0.0913381505329627
"438" "ind3" "X20903" "0Neutral" "upstream" "LINE51" "LINE" 58.28 3.13 0 "Background" 0 45 "IND" "group3" "Michigan_USA" "O" 0.359643374 0.0913381505329627
"439" "ind3" "X13584" "0Neutral" "upstream" "LINE53" "LINE" 57.41 0 0 "Background" 0 45 "IND" "group3" "Michigan_USA" "O" 0.359643374 0.0913381505329627
"440" "ind3" "X25452" "0Neutral" "upstream" "LINE51" "LINE" 43.01 28.13 0 "Background" 0 45 "IND" "group3" "Michigan_USA" "O" 0.359643374 0.0913381505329627
"441" "ind3" "X7470" "0Neutral" "upstream" "LINE88" "LINE" 33.94 25 0 "Background" 100 45 "IND" "group3" "Michigan_USA" "O" 0.359643374 0.0913381505329627
"442" "ind3" "X24522" "0Neutral" "upstream" "LINE44" "LINE" 46.73 21.88 0 "Background" 0 45 "IND" "group3" "Michigan_USA" "O" 0.359643374 0.0913381505329627
"443" "ind3" "X17126" "0Neutral" "upstream" "LINE9" "LINE" 43.71 3.13 0 "Background" 100 45 "IND" "group3" "Michigan_USA" "O" 0.359643374 0.0913381505329627
"444" "ind3" "X8703" "0Neutral" "upstream" "LINE31" "LINE" 17.92 0 0 "Background" 0 45 "IND" "group3" "Michigan_USA" "O" 0.359643374 0.0913381505329627
"445" "ind3" "X11183" "0Neutral" "upstream" "LINE72" "LINE" 44.84 0 0 "Background" 0 45 "IND" "group3" "Michigan_USA" "O" 0.359643374 0.0913381505329627
"446" "ind3" "X21735" "0Neutral" "upstream" "LINE24" "LINE" 48.83 0 0 "Background" 0 45 "IND" "group3" "Michigan_USA" "O" 0.359643374 0.0913381505329627
"447" "ind3" "X6316" "0Neutral" "upstream" "LINE79" "LINE" 38.48 0 0 "Background" 0 45 "IND" "group3" "Michigan_USA" "O" 0.359643374 0.0913381505329627
"448" "ind3" "X6378" "balancing" "upstream" "LINE47" "LINE" 60.04 21.88 0 "Background" 0 45 "IND" "group3" "Michigan_USA" "O" 0.359643374 0.0913381505329627
"449" "ind3" "X9446" "divergent" "upstream" "LINE56" "LINE" 55.17 6.25 12.5 "Background" 0 45 "IND" "group3" "Michigan_USA" "O" 0.359643374 0.0913381505329627
"450" "ind3" "X24521" "divergent" "upstream" "LINE44" "LINE" 51.88 21.88 0 "Background" 0 45 "IND" "group3" "Michigan_USA" "O" 0.359643374 0.0913381505329627
"451" "ind3" "X6114" "divergent" "upstream" "LINE8" "LINE" 62.27 31.25 0 "Background" 100 45 "IND" "group3" "Michigan_USA" "O" 0.359643374 0.0913381505329627
"452" "ind3" "X23524" "0Neutral" "upstream" "CACTA21" "CACTA" 13.82 9.38 0 "Background" 100 45 "IND" "group3" "Michigan_USA" "O" 0.359643374 0.0982144817719774
"453" "ind3" "X11372" "0Neutral" "upstream" "CACTA35" "CACTA" 40.76 0 0 "Background" 0 45 "IND" "group3" "Michigan_USA" "O" 0.359643374 0.0982144817719774
"454" "ind3" "X13741" "0Neutral" "upstream" "CACTA55" "CACTA" 24.39 12.5 0 "Background" 0 45 "IND" "group3" "Michigan_USA" "O" 0.359643374 0.0982144817719774
"455" "ind3" "X20254" "0Neutral" "upstream" "CACTA50" "CACTA" 28.57 3.13 0 "Background" 0 45 "IND" "group3" "Michigan_USA" "O" 0.359643374 0.0982144817719774
"456" "ind3" "X7104" "0Neutral" "upstream" "CACTA2" "CACTA" 44.25 25 6.25 "Background" 100 45 "IND" "group3" "Michigan_USA" "O" 0.359643374 0.0982144817719774
"457" "ind3" "X17780" "0Neutral" "upstream" "CACTA33" "CACTA" 44.05 3.13 0 "Background" 0 45 "IND" "group3" "Michigan_USA" "O" 0.359643374 0.0982144817719774
"458" "ind3" "X16708" "0Neutral" "upstream" "CACTA6" "CACTA" 44.12 3.13 0 "Background" 0 45 "IND" "group3" "Michigan_USA" "O" 0.359643374 0.0982144817719774
"459" "ind3" "X25846" "divergent" "upstream" "CACTA62" "CACTA" 17.41 25 6.25 "Background" 0 45 "IND" "group3" "Michigan_USA" "O" 0.359643374 0.0982144817719774
"460" "ind3" "X25847" "divergent" "upstream" "CACTA62" "CACTA" 17.32 0 12.5 "Background" 0 45 "IND" "group3" "Michigan_USA" "O" 0.359643374 0.0982144817719774
"461" "ind3" "X20241" "0Neutral" "downstream" "CACTA42" "CACTA" 38.94 0 25 "Background" 0 45 "IND" "group3" "Michigan_USA" "O" 0.359643374 0.112665423899484
"462" "ind3" "X18048" "0Neutral" "downstream" "CACTA16" "CACTA" 96.83 0 0 "Background" 0 45 "IND" "group3" "Michigan_USA" "O" 0.359643374 0.112665423899484
"463" "ind3" "X21785" "0Neutral" "downstream" "CACTA50" "CACTA" 49.55 15.63 0 "Background" 100 45 "IND" "group3" "Michigan_USA" "O" 0.359643374 0.112665423899484
"464" "ind3" "X24941" "0Neutral" "downstream" "CACTA59" "CACTA" 31.5 6.25 0 "Background" 0 45 "IND" "group3" "Michigan_USA" "O" 0.359643374 0.112665423899484
"465" "ind3" "X8734" "0Neutral" "downstream" "CACTA55" "CACTA" 70.16 3.13 0 "Background" 0 45 "IND" "group3" "Michigan_USA" "O" 0.359643374 0.112665423899484
"466" "ind3" "X22919" "0Neutral" "downstream" "CACTA60" "CACTA" 86.34 0 6.25 "Background" 0 45 "IND" "group3" "Michigan_USA" "O" 0.359643374 0.112665423899484
"467" "ind3" "X19752" "0Neutral" "downstream" "CACTA16" "CACTA" 88.65 28.13 0 "Background" 0 45 "IND" "group3" "Michigan_USA" "O" 0.359643374 0.112665423899484
"468" "ind3" "X7069" "0Neutral" "downstream" "CACTA53" "CACTA" 57.46 28.13 0 "Background" 0 45 "IND" "group3" "Michigan_USA" "O" 0.359643374 0.112665423899484
"469" "ind3" "X7063" "0Neutral" "downstream" "CACTA53" "CACTA" 100.73 18.75 0 "Background" 0 45 "IND" "group3" "Michigan_USA" "O" 0.359643374 0.112665423899484
"470" "ind3" "X7065" "0Neutral" "downstream" "CACTA53" "CACTA" 91.44 3.13 0 "Background" 0 45 "IND" "group3" "Michigan_USA" "O" 0.359643374 0.112665423899484
"471" "ind3" "X7770" "0Neutral" "downstream" "CACTA27" "CACTA" 41.11 15.63 0 "Background" 0 45 "IND" "group3" "Michigan_USA" "O" 0.359643374 0.112665423899484
"472" "ind3" "X21820" "0Neutral" "downstream" "CACTA49" "CACTA" 78.99 9.38 0 "Background" 0 45 "IND" "group3" "Michigan_USA" "O" 0.359643374 0.112665423899484
"473" "ind3" "X24939" "0Neutral" "downstream" "CACTA59" "CACTA" 78.55 6.25 0 "Background" 100 45 "IND" "group3" "Michigan_USA" "O" 0.359643374 0.112665423899484
"474" "ind3" "X18589" "balancing" "downstream" "CACTA36" "CACTA" 47.48 43.75 0 "Background" 100 45 "IND" "group3" "Michigan_USA" "O" 0.359643374 0.112665423899484
"475" "ind3" "X5235" "divergent" "downstream" "CACTA1" "CACTA" 56.78 9.38 0 "Background" 0 45 "IND" "group3" "Michigan_USA" "O" 0.359643374 0.112665423899484
"476" "ind3" "X6168" "divergent" "downstream" "CACTA40" "CACTA" 20.07 15.63 0 "Background" 0 45 "IND" "group3" "Michigan_USA" "O" 0.359643374 0.112665423899484
"477" "ind3" "X3687" "0Neutral" "downstream" "CACTA52" "CACTA" 54.2 3.13 0 "Background" 0 45 "IND" "group3" "Michigan_USA" "O" 0.359643374 0.112665423899484
"478" "ind3" "X16002" "0Neutral" "downstream" "CACTA9" "CACTA" 69.66 0 6.25 "Background" 0 45 "IND" "group3" "Michigan_USA" "O" 0.359643374 0.112665423899484
"479" "ind3" "X12640" "0Neutral" "downstream" "CACTA16" "CACTA" 37.18 3.13 0 "Background" 0 45 "IND" "group3" "Michigan_USA" "O" 0.359643374 0.112665423899484
"480" "ind3" "X4686" "0Neutral" "downstream" "CACTA51" "CACTA" 51.28 12.5 0 "Background" 0 45 "IND" "group3" "Michigan_USA" "O" 0.359643374 0.112665423899484
"481" "ind3" "X13366" "0Neutral" "downstream" "CACTA9" "CACTA" 54.73 15.63 0 "Background" 0 45 "IND" "group3" "Michigan_USA" "O" 0.359643374 0.112665423899484
"482" "ind3" "X11932" "0Neutral" "downstream" "CACTA58" "CACTA" 68.45 6.25 0 "Background" 0 45 "IND" "group3" "Michigan_USA" "O" 0.359643374 0.112665423899484
"483" "ind3" "X13388" "0Neutral" "downstream" "CACTA23" "CACTA" 39.69 21.88 0 "Background" 0 45 "IND" "group3" "Michigan_USA" "O" 0.359643374 0.112665423899484
"484" "ind3" "X4831" "0Neutral" "downstream" "CACTA48" "CACTA" 48.81 3.13 0 "Background" 0 45 "IND" "group3" "Michigan_USA" "O" 0.359643374 0.112665423899484
"485" "ind3" "X2311" "0Neutral" "downstream" "CACTA46" "CACTA" 62.04 6.25 0 "Background" 0 45 "IND" "group3" "Michigan_USA" "O" 0.359643374 0.112665423899484
"486" "ind3" "X1254" "0Neutral" "downstream" "CACTA46" "CACTA" 41.95 3.13 0 "Background" 0 45 "IND" "group3" "Michigan_USA" "O" 0.359643374 0.112665423899484
"487" "ind3" "X1541" "divergent" "downstream" "CACTA44" "CACTA" 40.12 9.38 0 "Background" 0 45 "IND" "group3" "Michigan_USA" "O" 0.359643374 0.112665423899484
"488" "ind3" "X20024" "0Neutral" "downstream" "CACTA66" "CACTA" 29.05 34.38 0 "Background" 100 45 "IND" "group3" "Michigan_USA" "O" 0.359643374 0.112665423899484
"489" "ind3" "X19758" "0Neutral" "downstream" "CACTA16" "CACTA" 52.13 9.38 0 "Background" 0 45 "IND" "group3" "Michigan_USA" "O" 0.359643374 0.112665423899484
"490" "ind3" "X12642" "0Neutral" "downstream" "CACTA55" "CACTA" 78.81 21.88 0 "Background" 0 45 "IND" "group3" "Michigan_USA" "O" 0.359643374 0.112665423899484
"491" "ind3" "X342" "0Neutral" "downstream" "CACTA16" "CACTA" 17.72 3.13 0 "Background" 0 45 "IND" "group3" "Michigan_USA" "O" 0.359643374 0.112665423899484
"492" "ind3" "X12666" "0Neutral" "downstream" "CACTA43" "CACTA" 50.55 25 0 "Background" 0 45 "IND" "group3" "Michigan_USA" "O" 0.359643374 0.112665423899484
"493" "ind3" "X10109" "0Neutral" "downstream" "CACTA47" "CACTA" 42.2 6.25 0 "Background" 0 45 "IND" "group3" "Michigan_USA" "O" 0.359643374 0.112665423899484
"494" "ind3" "X1830" "0Neutral" "downstream" "CACTA7" "CACTA" 30.08 0 12.5 "Background" 0 45 "IND" "group3" "Michigan_USA" "O" 0.359643374 0.112665423899484
"495" "ind3" "X20542" "0Neutral" "downstream" "CACTA4" "CACTA" 26.78 18.75 0 "Background" 0 45 "IND" "group3" "Michigan_USA" "O" 0.359643374 0.112665423899484
"496" "ind3" "X20240" "0Neutral" "downstream" "CACTA42" "CACTA" 34.66 12.5 12.5 "Background" 0 45 "IND" "group3" "Michigan_USA" "O" 0.359643374 0.112665423899484
"497" "ind3" "X26518" "0Neutral" "downstream" "CACTA28" "CACTA" 55.24 37.5 0 "Background" 0 45 "IND" "group3" "Michigan_USA" "O" 0.359643374 0.112665423899484
"498" "ind3" "X17919" "0Neutral" "downstream" "CACTA10" "CACTA" 56.54 12.5 0 "Background" 0 45 "IND" "group3" "Michigan_USA" "O" 0.359643374 0.112665423899484
"499" "ind3" "X17086" "0Neutral" "downstream" "CACTA47" "CACTA" 50.64 0 0 "Background" 0 45 "IND" "group3" "Michigan_USA" "O" 0.359643374 0.112665423899484
"500" "ind3" "X8342" "0Neutral" "downstream" "CACTA58" "CACTA" 8.54 12.5 0 "Background" 0 45 "IND" "group3" "Michigan_USA" "O" 0.359643374 0.112665423899484
"501" "ind3" "X17233" "0Neutral" "downstream" "CACTA14" "CACTA" 22.25 6.25 0 "Background" 0 45 "IND" "group3" "Michigan_USA" "O" 0.359643374 0.112665423899484
"502" "ind3" "X9340" "0Neutral" "downstream" "CACTA3" "CACTA" 21.82 6.25 0 "Background" 0 45 "IND" "group3" "Michigan_USA" "O" 0.359643374 0.112665423899484
"503" "ind3" "X631" "0Neutral" "downstream" "CACTA47" "CACTA" 24.98 3.13 0 "Background" 0 45 "IND" "group3" "Michigan_USA" "O" 0.359643374 0.112665423899484
"504" "ind3" "X18314" "0Neutral" "downstream" "CACTA7" "CACTA" 35.51 3.13 0 "Background" 0 45 "IND" "group3" "Michigan_USA" "O" 0.359643374 0.112665423899484
"505" "ind3" "X437" "0Neutral" "downstream" "CACTA65" "CACTA" 24.19 0 0 "Background" 0 45 "IND" "group3" "Michigan_USA" "O" 0.359643374 0.112665423899484
"506" "ind3" "X19269" "0Neutral" "downstream" "CACTA43" "CACTA" 41.88 3.13 0 "Background" 0 45 "IND" "group3" "Michigan_USA" "O" 0.359643374 0.112665423899484
"507" "ind3" "X338" "divergent" "downstream" "CACTA16" "CACTA" 62.59 21.88 0 "Background" 0 45 "IND" "group3" "Michigan_USA" "O" 0.359643374 0.112665423899484
"508" "ind3" "X24642" "divergent" "downstream" "CACTA36" "CACTA" 9.8 0 0 "Background" 0 45 "IND" "group3" "Michigan_USA" "O" 0.359643374 0.112665423899484
"509" "ind3" "X26520" "divergent" "downstream" "CACTA28" "CACTA" 74.21 15.63 0 "Background" 0 45 "IND" "group3" "Michigan_USA" "O" 0.359643374 0.112665423899484
"510" "ind3" "X26434" "0Neutral" "upstream" "CACTA28" "CACTA" 35.83 12.5 31.25 "Background" 0 45 "IND" "group3" "Michigan_USA" "O" 0.359643374 0.0982144817719774
"511" "ind3" "X22697" "0Neutral" "upstream" "CACTA2" "CACTA" 80.39 6.25 0 "Background" 0 45 "IND" "group3" "Michigan_USA" "O" 0.359643374 0.0982144817719774
"512" "ind3" "X12932" "0Neutral" "upstream" "CACTA29" "CACTA" 52.83 3.13 0 "Background" 0 45 "IND" "group3" "Michigan_USA" "O" 0.359643374 0.0982144817719774
"513" "ind3" "X3673" "divergent" "upstream" "CACTA19" "CACTA" 58.69 9.38 0 "Background" 0 45 "IND" "group3" "Michigan_USA" "O" 0.359643374 0.0982144817719774
"514" "ind3" "X3671" "0Neutral" "upstream" "CACTA19" "CACTA" 37.38 15.63 0 "Background" 0 45 "IND" "group3" "Michigan_USA" "O" 0.359643374 0.0982144817719774
"515" "ind3" "X3692" "0Neutral" "upstream" "CACTA21" "CACTA" 58.01 12.5 0 "Background" 0 45 "IND" "group3" "Michigan_USA" "O" 0.359643374 0.0982144817719774
"516" "ind3" "X22739" "0Neutral" "upstream" "CACTA30" "CACTA" 48.25 9.38 0 "Background" 0 45 "IND" "group3" "Michigan_USA" "O" 0.359643374 0.0982144817719774
"517" "ind3" "X11907" "0Neutral" "upstream" "CACTA6" "CACTA" 81.72 0 6.25 "Background" 0 45 "IND" "group3" "Michigan_USA" "O" 0.359643374 0.0982144817719774
"518" "ind3" "X23416" "0Neutral" "upstream" "CACTA9" "CACTA" 71.34 3.13 0 "Background" 0 45 "IND" "group3" "Michigan_USA" "O" 0.359643374 0.0982144817719774
"519" "ind3" "X11066" "0Neutral" "upstream" "CACTA27" "CACTA" 53.82 12.5 0 "Background" 0 45 "IND" "group3" "Michigan_USA" "O" 0.359643374 0.0982144817719774
"520" "ind3" "X12355" "0Neutral" "upstream" "CACTA10" "CACTA" 67.04 12.5 0 "Background" 0 45 "IND" "group3" "Michigan_USA" "O" 0.359643374 0.0982144817719774
"521" "ind3" "X22699" "0Neutral" "upstream" "CACTA2" "CACTA" 117.88 6.25 0 "Background" 0 45 "IND" "group3" "Michigan_USA" "O" 0.359643374 0.0982144817719774
"522" "ind3" "X20099" "0Neutral" "upstream" "CACTA5" "CACTA" 67.87 6.25 0 "Background" 0 45 "IND" "group3" "Michigan_USA" "O" 0.359643374 0.0982144817719774
"523" "ind3" "X18100" "0Neutral" "upstream" "CACTA4" "CACTA" 88.8 3.13 0 "Background" 100 45 "IND" "group3" "Michigan_USA" "O" 0.359643374 0.0982144817719774
"524" "ind3" "X14469" "balancing" "upstream" "CACTA15" "CACTA" 63.06 18.75 0 "Background" 0 45 "IND" "group3" "Michigan_USA" "O" 0.359643374 0.0982144817719774
"525" "ind3" "X7390" "balancing" "upstream" "CACTA37" "CACTA" 39.71 25 0 "Background" 0 45 "IND" "group3" "Michigan_USA" "O" 0.359643374 0.0982144817719774
"526" "ind3" "X181" "divergent" "upstream" "CACTA11" "CACTA" 67.05 12.5 0 "Background" 0 45 "IND" "group3" "Michigan_USA" "O" 0.359643374 0.0982144817719774
"527" "ind3" "X14047" "0Neutral" "upstream" "Gypsy4" "Gypsy" 0 6.25 0 "Background" 0 45 "IND" "group3" "Michigan_USA" "O" 0.359643374 0.121560647286422
"528" "ind3" "X22908" "0Neutral" "upstream" "Gypsy5" "Gypsy" 0 21.88 0 "Background" 100 45 "IND" "group3" "Michigan_USA" "O" 0.359643374 0.121560647286422
"529" "ind3" "X21922" "0Neutral" "upstream" "Gypsy17" "Gypsy" 25.71 12.5 0 "Background" 0 45 "IND" "group3" "Michigan_USA" "O" 0.359643374 0.121560647286422
"530" "ind3" "X3361" "0Neutral" "upstream" "Gypsy31" "Gypsy" 25.46 3.13 0 "Background" 0 45 "IND" "group3" "Michigan_USA" "O" 0.359643374 0.121560647286422
"531" "ind3" "X3371" "0Neutral" "upstream" "Gypsy5" "Gypsy" 38.39 0 0 "Background" 0 45 "IND" "group3" "Michigan_USA" "O" 0.359643374 0.121560647286422
"532" "ind3" "X23965" "0Neutral" "upstream" "Gypsy15" "Gypsy" 5.48 3.13 0 "Background" 0 45 "IND" "group3" "Michigan_USA" "O" 0.359643374 0.121560647286422
"533" "ind3" "X15516" "0Neutral" "upstream" "Gypsy4" "Gypsy" 8.37 31.25 6.25 "Background" 0 45 "IND" "group3" "Michigan_USA" "O" 0.359643374 0.121560647286422
"534" "ind3" "X7125" "0Neutral" "upstream" "Gypsy98" "Gypsy" 30.51 25 0 "Background" 100 45 "IND" "group3" "Michigan_USA" "O" 0.359643374 0.121560647286422
"535" "ind3" "X2319" "0Neutral" "upstream" "Gypsy54" "Gypsy" 31.89 6.25 0 "Background" 0 45 "IND" "group3" "Michigan_USA" "O" 0.359643374 0.121560647286422
"536" "ind3" "X18346" "0Neutral" "upstream" "Gypsy32" "Gypsy" 35.86 3.13 0 "Background" 100 45 "IND" "group3" "Michigan_USA" "O" 0.359643374 0.121560647286422
"537" "ind3" "X6680" "0Neutral" "upstream" "Gypsy5" "Gypsy" 22.58 3.13 0 "Background" 0 45 "IND" "group3" "Michigan_USA" "O" 0.359643374 0.121560647286422
"538" "ind3" "X255" "0Neutral" "upstream" "Gypsy48" "Gypsy" 39.48 28.13 0 "Background" 0 45 "IND" "group3" "Michigan_USA" "O" 0.359643374 0.121560647286422
"539" "ind3" "X2582" "0Neutral" "upstream" "Gypsy5" "Gypsy" 20.35 3.13 0 "Background" 0 45 "IND" "group3" "Michigan_USA" "O" 0.359643374 0.121560647286422
"540" "ind3" "X24143" "balancing" "upstream" "Gypsy15" "Gypsy" 41.11 18.75 0 "Background" 0 45 "IND" "group3" "Michigan_USA" "O" 0.359643374 0.121560647286422
"541" "ind3" "X1493" "balancing" "upstream" "Gypsy5" "Gypsy" 46.99 31.25 0 "Background" 0 45 "IND" "group3" "Michigan_USA" "O" 0.359643374 0.121560647286422
"542" "ind3" "X22012" "divergent" "upstream" "Gypsy23" "Gypsy" 62.5 0 12.5 "Background" 0 45 "IND" "group3" "Michigan_USA" "O" 0.359643374 0.121560647286422
"543" "ind3" "X25780" "divergent" "upstream" "Gypsy5" "Gypsy" 38.56 0 6.25 "Background" 0 45 "IND" "group3" "Michigan_USA" "O" 0.359643374 0.121560647286422
"544" "ind3" "X15183" "divergent" "upstream" "Gypsy5" "Gypsy" 24.08 15.63 0 "Background" 0 45 "IND" "group3" "Michigan_USA" "O" 0.359643374 0.121560647286422
"545" "ind3" "X10119" "0Neutral" "downstream" "Gypsy80" "Gypsy" 49.25 3.13 0 "Background" 0 45 "IND" "group3" "Michigan_USA" "O" 0.359643374 0.118616251241034
"546" "ind3" "X4059" "0Neutral" "downstream" "Gypsy58" "Gypsy" 34.35 9.38 0 "Background" 0 45 "IND" "group3" "Michigan_USA" "O" 0.359643374 0.118616251241034
"547" "ind3" "X3142" "0Neutral" "downstream" "Gypsy15" "Gypsy" 64.88 3.13 0 "Background" 0 45 "IND" "group3" "Michigan_USA" "O" 0.359643374 0.118616251241034
"548" "ind3" "X67" "0Neutral" "downstream" "Gypsy79" "Gypsy" 81.56 31.25 0 "Background" 0 45 "IND" "group3" "Michigan_USA" "O" 0.359643374 0.118616251241034
"549" "ind3" "X5433" "0Neutral" "downstream" "Gypsy21" "Gypsy" 65.92 3.13 0 "Background" 0 45 "IND" "group3" "Michigan_USA" "O" 0.359643374 0.118616251241034
"550" "ind3" "X21498" "0Neutral" "downstream" "Gypsy8" "Gypsy" 38.82 25 0 "Background" 0 45 "IND" "group3" "Michigan_USA" "O" 0.359643374 0.118616251241034
"551" "ind3" "X20043" "0Neutral" "downstream" "Gypsy67" "Gypsy" 38.96 3.13 6.25 "Background" 0 45 "IND" "group3" "Michigan_USA" "O" 0.359643374 0.118616251241034
"552" "ind3" "X5099" "0Neutral" "downstream" "Gypsy106" "Gypsy" 20.95 6.25 0 "Background" 0 45 "IND" "group3" "Michigan_USA" "O" 0.359643374 0.118616251241034
"553" "ind3" "X24826" "0Neutral" "downstream" "Gypsy50" "Gypsy" 58.13 37.5 0 "Background" 0 45 "IND" "group3" "Michigan_USA" "O" 0.359643374 0.118616251241034
"554" "ind3" "X1449" "0Neutral" "downstream" "Gypsy13" "Gypsy" 38.05 3.13 0 "Background" 0 45 "IND" "group3" "Michigan_USA" "O" 0.359643374 0.118616251241034
"555" "ind3" "X15196" "0Neutral" "downstream" "Gypsy17" "Gypsy" 54.04 18.75 6.25 "Background" 0 45 "IND" "group3" "Michigan_USA" "O" 0.359643374 0.118616251241034
"556" "ind3" "X13305" "0Neutral" "downstream" "Gypsy31" "Gypsy" 61.64 0 6.25 "Background" 0 45 "IND" "group3" "Michigan_USA" "O" 0.359643374 0.118616251241034
"557" "ind3" "X25371" "0Neutral" "downstream" "Gypsy73" "Gypsy" 43.6 0 6.25 "Background" 0 45 "IND" "group3" "Michigan_USA" "O" 0.359643374 0.118616251241034
"558" "ind3" "X19821" "0Neutral" "downstream" "Gypsy31" "Gypsy" 58.58 18.75 0 "Background" 0 45 "IND" "group3" "Michigan_USA" "O" 0.359643374 0.118616251241034
"559" "ind3" "X24249" "0Neutral" "downstream" "Gypsy34" "Gypsy" 68.08 18.75 0 "Background" 0 45 "IND" "group3" "Michigan_USA" "O" 0.359643374 0.118616251241034
"560" "ind3" "X3044" "0Neutral" "downstream" "Gypsy5" "Gypsy" 62.98 6.25 0 "Background" 0 45 "IND" "group3" "Michigan_USA" "O" 0.359643374 0.118616251241034
"561" "ind3" "X3854" "0Neutral" "downstream" "Gypsy6" "Gypsy" 75.74 0 0 "Background" 0 45 "IND" "group3" "Michigan_USA" "O" 0.359643374 0.118616251241034
"562" "ind3" "X20044" "0Neutral" "downstream" "Gypsy67" "Gypsy" 38.92 31.25 0 "Background" 100 45 "IND" "group3" "Michigan_USA" "O" 0.359643374 0.118616251241034
"563" "ind3" "X19285" "0Neutral" "downstream" "Gypsy3" "Gypsy" 27.84 21.88 0 "Background" 100 45 "IND" "group3" "Michigan_USA" "O" 0.359643374 0.118616251241034
"564" "ind3" "X17328" "0Neutral" "downstream" "Gypsy56" "Gypsy" 32.6 12.5 0 "Background" 100 45 "IND" "group3" "Michigan_USA" "O" 0.359643374 0.118616251241034
"565" "ind3" "X2363" "0Neutral" "downstream" "Gypsy5" "Gypsy" 16.46 9.38 0 "Background" 0 45 "IND" "group3" "Michigan_USA" "O" 0.359643374 0.118616251241034
"566" "ind3" "X8769" "0Neutral" "downstream" "Gypsy26" "Gypsy" 12.81 3.13 0 "Background" 0 45 "IND" "group3" "Michigan_USA" "O" 0.359643374 0.118616251241034
"567" "ind3" "X68" "0Neutral" "downstream" "Gypsy79" "Gypsy" 81.58 3.13 0 "Background" 0 45 "IND" "group3" "Michigan_USA" "O" 0.359643374 0.118616251241034
"568" "ind3" "X13939" "balancing" "downstream" "Gypsy68" "Gypsy" 39.59 21.88 0 "Background" 0 45 "IND" "group3" "Michigan_USA" "O" 0.359643374 0.118616251241034
"569" "ind3" "X10279" "0Neutral" "downstream" "Gypsy31" "Gypsy" 131.55 3.13 0 "Background" 0 45 "IND" "group3" "Michigan_USA" "O" 0.359643374 0.118616251241034
"570" "ind3" "X4016" "0Neutral" "downstream" "Gypsy5" "Gypsy" 165.15 12.5 0 "Background" 0 45 "IND" "group3" "Michigan_USA" "O" 0.359643374 0.118616251241034
"571" "ind3" "X8373" "0Neutral" "downstream" "Gypsy21" "Gypsy" 125.68 18.75 6.25 "Background" 0 45 "IND" "group3" "Michigan_USA" "O" 0.359643374 0.118616251241034
"572" "ind3" "X25629" "0Neutral" "downstream" "Gypsy13" "Gypsy" 86.66 3.13 0 "Background" 0 45 "IND" "group3" "Michigan_USA" "O" 0.359643374 0.118616251241034
"573" "ind3" "X4529" "0Neutral" "downstream" "Gypsy71" "Gypsy" 41.99 12.5 0 "Background" 0 45 "IND" "group3" "Michigan_USA" "O" 0.359643374 0.118616251241034
"574" "ind3" "X1758" "0Neutral" "downstream" "Gypsy95" "Gypsy" 109.64 3.13 0 "Background" 0 45 "IND" "group3" "Michigan_USA" "O" 0.359643374 0.118616251241034
"575" "ind3" "X15214" "0Neutral" "downstream" "Gypsy15" "Gypsy" 39.34 3.13 6.25 "Background" 0 45 "IND" "group3" "Michigan_USA" "O" 0.359643374 0.118616251241034
"576" "ind3" "X9152" "0Neutral" "downstream" "Gypsy31" "Gypsy" 91.85 31.25 0 "Background" 100 45 "IND" "group3" "Michigan_USA" "O" 0.359643374 0.118616251241034
"577" "ind3" "X17856" "0Neutral" "downstream" "Gypsy31" "Gypsy" 64.82 3.13 0 "Background" 0 45 "IND" "group3" "Michigan_USA" "O" 0.359643374 0.118616251241034
"578" "ind3" "X9995" "0Neutral" "downstream" "Gypsy5" "Gypsy" 129.33 3.13 0 "Background" 0 45 "IND" "group3" "Michigan_USA" "O" 0.359643374 0.118616251241034
"579" "ind3" "X9552" "0Neutral" "downstream" "Gypsy96" "Gypsy" 117.04 3.13 0 "Background" 0 45 "IND" "group3" "Michigan_USA" "O" 0.359643374 0.118616251241034
"580" "ind3" "X10656" "0Neutral" "downstream" "Gypsy65" "Gypsy" 38.24 9.38 0 "Background" 0 45 "IND" "group3" "Michigan_USA" "O" 0.359643374 0.118616251241034
"581" "ind3" "X5714" "0Neutral" "downstream" "Gypsy107" "Gypsy" 24.9 0 0 "Background" 0 45 "IND" "group3" "Michigan_USA" "O" 0.359643374 0.118616251241034
"582" "ind3" "X23205" "0Neutral" "downstream" "Gypsy60" "Gypsy" 36.62 15.63 0 "Background" 100 45 "IND" "group3" "Michigan_USA" "O" 0.359643374 0.118616251241034
"583" "ind3" "X15629" "balancing" "downstream" "Gypsy5" "Gypsy" 46.73 25 0 "Background" 0 45 "IND" "group3" "Michigan_USA" "O" 0.359643374 0.118616251241034
"584" "ind3" "X9151" "divergent" "downstream" "Gypsy31" "Gypsy" 93.06 21.88 0 "Background" 0 45 "IND" "group3" "Michigan_USA" "O" 0.359643374 0.118616251241034
"585" "ind3" "X9492" "divergent" "downstream" "Gypsy66" "Gypsy" 38.34 15.63 0 "Background" 0 45 "IND" "group3" "Michigan_USA" "O" 0.359643374 0.118616251241034
"586" "ind3" "X8975" "0Neutral" "downstream" "Gypsy23" "Gypsy" 94.16 28.13 0 "Background" 100 45 "IND" "group3" "Michigan_USA" "O" 0.359643374 0.118616251241034
"587" "ind3" "X41" "0Neutral" "downstream" "Gypsy75" "Gypsy" 45.1 0 12.5 "Background" 0 45 "IND" "group3" "Michigan_USA" "O" 0.359643374 0.118616251241034
"588" "ind3" "X22994" "0Neutral" "downstream" "Gypsy15" "Gypsy" 16.12 3.13 0 "Background" 0 45 "IND" "group3" "Michigan_USA" "O" 0.359643374 0.118616251241034
"589" "ind3" "X24612" "0Neutral" "downstream" "Gypsy39" "Gypsy" 47.94 3.13 0 "Background" 0 45 "IND" "group3" "Michigan_USA" "O" 0.359643374 0.118616251241034
"590" "ind3" "X9204" "0Neutral" "downstream" "Gypsy82" "Gypsy" 50.69 6.25 0 "Background" 0 45 "IND" "group3" "Michigan_USA" "O" 0.359643374 0.118616251241034
"591" "ind3" "X11260" "0Neutral" "downstream" "Gypsy68" "Gypsy" 40.98 25 0 "Background" 0 45 "IND" "group3" "Michigan_USA" "O" 0.359643374 0.118616251241034
"592" "ind3" "X2905" "0Neutral" "downstream" "Gypsy21" "Gypsy" 5.39 3.13 0 "Background" 0 45 "IND" "group3" "Michigan_USA" "O" 0.359643374 0.118616251241034
"593" "ind3" "X26111" "0Neutral" "downstream" "Gypsy79" "Gypsy" 49.19 21.88 0 "Background" 0 45 "IND" "group3" "Michigan_USA" "O" 0.359643374 0.118616251241034
"594" "ind3" "X18539" "0Neutral" "downstream" "Gypsy17" "Gypsy" 27.46 15.63 6.25 "Background" 0 45 "IND" "group3" "Michigan_USA" "O" 0.359643374 0.118616251241034
"595" "ind3" "X18716" "0Neutral" "downstream" "Gypsy4" "Gypsy" 70.99 6.25 0 "Background" 0 45 "IND" "group3" "Michigan_USA" "O" 0.359643374 0.118616251241034
"596" "ind3" "X18372" "0Neutral" "downstream" "Gypsy4" "Gypsy" 47.81 15.63 0 "Background" 0 45 "IND" "group3" "Michigan_USA" "O" 0.359643374 0.118616251241034
"597" "ind3" "X6629" "0Neutral" "downstream" "Gypsy61" "Gypsy" 37.16 15.63 0 "Background" 0 45 "IND" "group3" "Michigan_USA" "O" 0.359643374 0.118616251241034
"598" "ind3" "X18479" "0Neutral" "downstream" "Gypsy17" "Gypsy" 40.32 6.25 0 "Background" 0 45 "IND" "group3" "Michigan_USA" "O" 0.359643374 0.118616251241034
"599" "ind3" "X14960" "0Neutral" "downstream" "Gypsy17" "Gypsy" 20.66 3.13 0 "Background" 0 45 "IND" "group3" "Michigan_USA" "O" 0.359643374 0.118616251241034
"600" "ind3" "X26034" "0Neutral" "downstream" "Gypsy39" "Gypsy" 24.54 3.13 0 "Background" 0 45 "IND" "group3" "Michigan_USA" "O" 0.359643374 0.118616251241034
"601" "ind3" "X8756" "0Neutral" "downstream" "Gypsy60" "Gypsy" 15.59 3.13 0 "Background" 0 45 "IND" "group3" "Michigan_USA" "O" 0.359643374 0.118616251241034
"602" "ind3" "X16706" "0Neutral" "downstream" "Gypsy79" "Gypsy" 29.33 3.13 0 "Background" 0 45 "IND" "group3" "Michigan_USA" "O" 0.359643374 0.118616251241034
"603" "ind3" "X22988" "0Neutral" "downstream" "Gypsy17" "Gypsy" 30.71 12.5 12.5 "Background" 0 45 "IND" "group3" "Michigan_USA" "O" 0.359643374 0.118616251241034
"604" "ind3" "X8979" "0Neutral" "downstream" "Gypsy23" "Gypsy" 49.18 28.13 0 "Background" 100 45 "IND" "group3" "Michigan_USA" "O" 0.359643374 0.118616251241034
"605" "ind3" "X15643" "0Neutral" "downstream" "Gypsy5" "Gypsy" 42.71 3.13 0 "Background" 0 45 "IND" "group3" "Michigan_USA" "O" 0.359643374 0.118616251241034
"606" "ind3" "X9205" "balancing" "downstream" "Gypsy82" "Gypsy" 50.71 34.38 6.25 "Background" 0 45 "IND" "group3" "Michigan_USA" "O" 0.359643374 0.118616251241034
"607" "ind3" "X21923" "balancing" "downstream" "Gypsy17" "Gypsy" 20.52 15.63 0 "Background" 0 45 "IND" "group3" "Michigan_USA" "O" 0.359643374 0.118616251241034
"608" "ind3" "X11447" "0Neutral" "upstream" "Gypsy44" "Gypsy" 43.93 6.25 12.5 "Background" 0 45 "IND" "group3" "Michigan_USA" "O" 0.359643374 0.121560647286422
"609" "ind3" "X12306" "0Neutral" "upstream" "Gypsy4" "Gypsy" 29.33 12.5 12.5 "Background" 0 45 "IND" "group3" "Michigan_USA" "O" 0.359643374 0.121560647286422
"610" "ind3" "X10753" "0Neutral" "upstream" "Gypsy19" "Gypsy" 65.67 6.25 0 "Background" 0 45 "IND" "group3" "Michigan_USA" "O" 0.359643374 0.121560647286422
"611" "ind3" "X15891" "0Neutral" "upstream" "Gypsy20" "Gypsy" 65.15 3.13 0 "Background" 0 45 "IND" "group3" "Michigan_USA" "O" 0.359643374 0.121560647286422
"612" "ind3" "X19331" "0Neutral" "upstream" "Gypsy4" "Gypsy" 38.87 18.75 0 "Background" 0 45 "IND" "group3" "Michigan_USA" "O" 0.359643374 0.121560647286422
"613" "ind3" "X18203" "0Neutral" "upstream" "Gypsy12" "Gypsy" 75.51 3.13 0 "Background" 0 45 "IND" "group3" "Michigan_USA" "O" 0.359643374 0.121560647286422
"614" "ind3" "X25622" "0Neutral" "upstream" "Gypsy11" "Gypsy" 77.45 28.13 6.25 "Background" 0 45 "IND" "group3" "Michigan_USA" "O" 0.359643374 0.121560647286422
"615" "ind3" "X8985" "0Neutral" "upstream" "Gypsy23" "Gypsy" 56.13 25 0 "Background" 0 45 "IND" "group3" "Michigan_USA" "O" 0.359643374 0.121560647286422
"616" "ind3" "X25116" "0Neutral" "upstream" "Gypsy40" "Gypsy" 49.91 3.13 0 "Background" 0 45 "IND" "group3" "Michigan_USA" "O" 0.359643374 0.121560647286422
"617" "ind3" "X23309" "0Neutral" "upstream" "Gypsy36" "Gypsy" 53.81 12.5 6.25 "Background" 0 45 "IND" "group3" "Michigan_USA" "O" 0.359643374 0.121560647286422
"618" "ind3" "X8767" "0Neutral" "upstream" "Gypsy42" "Gypsy" 46.22 0 6.25 "Background" 0 45 "IND" "group3" "Michigan_USA" "O" 0.359643374 0.121560647286422
"619" "ind3" "X10968" "divergent" "upstream" "Gypsy100" "Gypsy" 21.63 31.25 0 "Background" 0 45 "IND" "group3" "Michigan_USA" "O" 0.359643374 0.121560647286422
"620" "ind3" "X11870" "divergent" "upstream" "Gypsy8" "Gypsy" 82.63 25 0 "Background" 100 45 "IND" "group3" "Michigan_USA" "O" 0.359643374 0.121560647286422
"621" "ind3" "X3836" "divergent" "upstream" "Gypsy14" "Gypsy" 69.15 9.38 0 "Background" 0 45 "IND" "group3" "Michigan_USA" "O" 0.359643374 0.121560647286422
"622" "ind3" "X15887" "divergent" "upstream" "Gypsy20" "Gypsy" 44.88 15.63 0 "Background" 0 45 "IND" "group3" "Michigan_USA" "O" 0.359643374 0.121560647286422
"623" "ind3" "X15042" "0Neutral" "upstream" "Gypsy7" "Gypsy" 83.3 0 0 "Background" 0 45 "IND" "group3" "Michigan_USA" "O" 0.359643374 0.121560647286422
"624" "ind3" "X15045" "0Neutral" "upstream" "Gypsy7" "Gypsy" 31.56 25 12.5 "Background" 0 45 "IND" "group3" "Michigan_USA" "O" 0.359643374 0.121560647286422
"625" "ind3" "X6390" "0Neutral" "upstream" "Gypsy17" "Gypsy" 63.06 18.75 0 "Background" 0 45 "IND" "group3" "Michigan_USA" "O" 0.359643374 0.121560647286422
"626" "ind3" "X732" "0Neutral" "upstream" "Gypsy4" "Gypsy" 53.06 15.63 0 "Background" 0 45 "IND" "group3" "Michigan_USA" "O" 0.359643374 0.121560647286422
"627" "ind3" "X4065" "0Neutral" "upstream" "Gypsy2" "Gypsy" 97.97 3.13 0 "Background" 0 45 "IND" "group3" "Michigan_USA" "O" 0.359643374 0.121560647286422
"628" "ind3" "X5573" "0Neutral" "upstream" "Gypsy5" "Gypsy" 67.54 3.13 0 "Background" 0 45 "IND" "group3" "Michigan_USA" "O" 0.359643374 0.121560647286422
"629" "ind3" "X6247" "0Neutral" "upstream" "Gypsy17" "Gypsy" 36.5 3.13 0 "Background" 0 45 "IND" "group3" "Michigan_USA" "O" 0.359643374 0.121560647286422
"630" "ind3" "X21507" "0Neutral" "upstream" "Gypsy7" "Gypsy" 38.16 3.13 0 "Background" 0 45 "IND" "group3" "Michigan_USA" "O" 0.359643374 0.121560647286422
"631" "ind3" "X15998" "divergent" "upstream" "Gypsy10" "Gypsy" 78.49 15.63 0 "Background" 0 45 "IND" "group3" "Michigan_USA" "O" 0.359643374 0.121560647286422
"632" "ind3" "X7911" "0Neutral" "upstream" "hAT17" "hAT" 35.45 0 0 "Background" 0 45 "IND" "group3" "Michigan_USA" "O" 0.359643374 0.0990086034790905
"633" "ind3" "X1343" "0Neutral" "upstream" "hAT29" "hAT" 58.63 3.13 0 "Background" 0 45 "IND" "group3" "Michigan_USA" "O" 0.359643374 0.0990086034790905
"634" "ind3" "X22282" "0Neutral" "upstream" "hAT50" "hAT" 41.04 21.88 0 "Background" 0 45 "IND" "group3" "Michigan_USA" "O" 0.359643374 0.0990086034790905
"635" "ind3" "X10462" "0Neutral" "upstream" "hAT35" "hAT" 44.63 3.13 0 "Background" 0 45 "IND" "group3" "Michigan_USA" "O" 0.359643374 0.0990086034790905
"636" "ind3" "X16719" "0Neutral" "upstream" "hAT54" "hAT" 43.69 3.13 0 "Background" 0 45 "IND" "group3" "Michigan_USA" "O" 0.359643374 0.0990086034790905
"637" "ind3" "X2247" "0Neutral" "upstream" "hAT62" "hAT" 34.28 3.13 0 "Background" 0 45 "IND" "group3" "Michigan_USA" "O" 0.359643374 0.0990086034790905
"638" "ind3" "X15135" "divergent" "upstream" "hAT59" "hAT" 37.87 18.75 0 "Background" 0 45 "IND" "group3" "Michigan_USA" "O" 0.359643374 0.0990086034790905
"639" "ind3" "X13903" "divergent" "upstream" "hAT63" "hAT" 32.97 9.38 0 "Background" 100 45 "IND" "group3" "Michigan_USA" "O" 0.359643374 0.0990086034790905
"640" "ind3" "X24824" "0Neutral" "downstream" "hAT56" "hAT" 35.99 6.25 0 "Background" 0 45 "IND" "group3" "Michigan_USA" "O" 0.359643374 0.105830598267275
"641" "ind3" "X13620" "0Neutral" "downstream" "hAT71" "hAT" 36.01 0 0 "Background" 0 45 "IND" "group3" "Michigan_USA" "O" 0.359643374 0.105830598267275
"642" "ind3" "X5397" "0Neutral" "downstream" "hAT9" "hAT" 65.37 3.13 0 "Background" 0 45 "IND" "group3" "Michigan_USA" "O" 0.359643374 0.105830598267275
"643" "ind3" "X22008" "0Neutral" "downstream" "hAT47" "hAT" 26.46 9.38 0 "Background" 0 45 "IND" "group3" "Michigan_USA" "O" 0.359643374 0.105830598267275
"644" "ind3" "X20722" "0Neutral" "downstream" "hAT70" "hAT" 61.05 9.38 0 "Background" 0 45 "IND" "group3" "Michigan_USA" "O" 0.359643374 0.105830598267275
"645" "ind3" "X9052" "0Neutral" "downstream" "hAT23" "hAT" 57.03 31.25 12.5 "Background" 0 45 "IND" "group3" "Michigan_USA" "O" 0.359643374 0.105830598267275
"646" "ind3" "X19068" "0Neutral" "downstream" "hAT3" "hAT" 31.21 25 12.5 "Background" 100 45 "IND" "group3" "Michigan_USA" "O" 0.359643374 0.105830598267275
"647" "ind3" "X26461" "0Neutral" "downstream" "hAT64" "hAT" 50.21 21.88 6.25 "Background" 0 45 "IND" "group3" "Michigan_USA" "O" 0.359643374 0.105830598267275
"648" "ind3" "X2661" "0Neutral" "downstream" "hAT29" "hAT" 3 12.5 6.25 "Background" 0 45 "IND" "group3" "Michigan_USA" "O" 0.359643374 0.105830598267275
"649" "ind3" "X18330" "0Neutral" "downstream" "hAT33" "hAT" 63.7 28.13 0 "Background" 0 45 "IND" "group3" "Michigan_USA" "O" 0.359643374 0.105830598267275
"650" "ind3" "X14482" "0Neutral" "downstream" "hAT56" "hAT" 55.61 18.75 0 "Background" 0 45 "IND" "group3" "Michigan_USA" "O" 0.359643374 0.105830598267275
"651" "ind3" "X24808" "0Neutral" "downstream" "hAT30" "hAT" 65.7 6.25 0 "Background" 0 45 "IND" "group3" "Michigan_USA" "O" 0.359643374 0.105830598267275
"652" "ind3" "X8926" "0Neutral" "downstream" "hAT84" "hAT" 54.98 6.25 0 "Background" 0 45 "IND" "group3" "Michigan_USA" "O" 0.359643374 0.105830598267275
"653" "ind3" "X10232" "0Neutral" "downstream" "hAT86" "hAT" 58.88 3.13 0 "Background" 0 45 "IND" "group3" "Michigan_USA" "O" 0.359643374 0.105830598267275
"654" "ind3" "X5293" "0Neutral" "downstream" "hAT67" "hAT" 32.83 28.13 0 "Background" 0 45 "IND" "group3" "Michigan_USA" "O" 0.359643374 0.105830598267275
"655" "ind3" "X25538" "0Neutral" "downstream" "hAT17" "hAT" 35.81 21.88 0 "Background" 0 45 "IND" "group3" "Michigan_USA" "O" 0.359643374 0.105830598267275
"656" "ind3" "X2660" "0Neutral" "downstream" "hAT29" "hAT" 3.46 6.25 0 "Background" 0 45 "IND" "group3" "Michigan_USA" "O" 0.359643374 0.105830598267275
"657" "ind3" "X8802" "0Neutral" "downstream" "hAT11" "hAT" 33.9 3.13 0 "Background" 0 45 "IND" "group3" "Michigan_USA" "O" 0.359643374 0.105830598267275
"658" "ind3" "X2264" "0Neutral" "downstream" "hAT29" "hAT" 41.07 3.13 0 "Background" 0 45 "IND" "group3" "Michigan_USA" "O" 0.359643374 0.105830598267275
"659" "ind3" "X8162" "0Neutral" "downstream" "hAT80" "hAT" 44.51 3.13 0 "Background" 0 45 "IND" "group3" "Michigan_USA" "O" 0.359643374 0.105830598267275
"660" "ind3" "X26460" "0Neutral" "downstream" "hAT64" "hAT" 31.87 0 0 "Background" 0 45 "IND" "group3" "Michigan_USA" "O" 0.359643374 0.105830598267275
"661" "ind3" "X3906" "0Neutral" "downstream" "hAT7" "hAT" 65.06 9.38 0 "Background" 0 45 "IND" "group3" "Michigan_USA" "O" 0.359643374 0.105830598267275
"662" "ind3" "X24259" "0Neutral" "downstream" "hAT77" "hAT" 42.58 3.13 0 "Background" 0 45 "IND" "group3" "Michigan_USA" "O" 0.359643374 0.105830598267275
"663" "ind3" "X3736" "0Neutral" "downstream" "hAT39" "hAT" 25.04 0 0 "Background" 0 45 "IND" "group3" "Michigan_USA" "O" 0.359643374 0.105830598267275
"664" "ind3" "X18919" "0Neutral" "downstream" "hAT15" "hAT" 55.79 3.13 0 "Background" 0 45 "IND" "group3" "Michigan_USA" "O" 0.359643374 0.105830598267275
"665" "ind3" "X13374" "divergent" "downstream" "hAT24" "hAT" 46.94 28.13 0 "Background" 0 45 "IND" "group3" "Michigan_USA" "O" 0.359643374 0.105830598267275
"666" "ind3" "X23716" "divergent" "downstream" "hAT28" "hAT" 32.12 0 6.25 "Background" 0 45 "IND" "group3" "Michigan_USA" "O" 0.359643374 0.105830598267275
"667" "ind3" "X16171" "divergent" "downstream" "hAT3" "hAT" 65.8 12.5 0 "Background" 0 45 "IND" "group3" "Michigan_USA" "O" 0.359643374 0.105830598267275
"668" "ind3" "X8803" "divergent" "downstream" "hAT11" "hAT" 33.94 3.13 0 "Background" 0 45 "IND" "group3" "Michigan_USA" "O" 0.359643374 0.105830598267275
"669" "ind3" "X20347" "0Neutral" "downstream" "hAT7" "hAT" 62.52 6.25 0 "Background" 0 45 "IND" "group3" "Michigan_USA" "O" 0.359643374 0.105830598267275
"670" "ind3" "X20046" "0Neutral" "downstream" "hAT23" "hAT" 78.14 0 6.25 "Background" 0 45 "IND" "group3" "Michigan_USA" "O" 0.359643374 0.105830598267275
"671" "ind3" "X224" "0Neutral" "downstream" "hAT81" "hAT" 81.44 0 0 "Background" 0 45 "IND" "group3" "Michigan_USA" "O" 0.359643374 0.105830598267275
"672" "ind3" "X6250" "0Neutral" "downstream" "hAT23" "hAT" 27.55 21.88 0 "Background" 0 45 "IND" "group3" "Michigan_USA" "O" 0.359643374 0.105830598267275
"673" "ind3" "X1762" "0Neutral" "downstream" "hAT89" "hAT" 110.68 28.13 6.25 "Background" 100 45 "IND" "group3" "Michigan_USA" "O" 0.359643374 0.105830598267275
"674" "ind3" "X4809" "0Neutral" "downstream" "hAT82" "hAT" 110.22 6.25 0 "Background" 100 45 "IND" "group3" "Michigan_USA" "O" 0.359643374 0.105830598267275
"675" "ind3" "X1244" "0Neutral" "downstream" "hAT12" "hAT" 56.43 3.13 0 "Background" 0 45 "IND" "group3" "Michigan_USA" "O" 0.359643374 0.105830598267275
"676" "ind3" "X8591" "0Neutral" "downstream" "hAT73" "hAT" 45.86 3.13 0 "Background" 0 45 "IND" "group3" "Michigan_USA" "O" 0.359643374 0.105830598267275
"677" "ind3" "X837" "0Neutral" "downstream" "hAT6" "hAT" 86.63 3.13 0 "Background" 0 45 "IND" "group3" "Michigan_USA" "O" 0.359643374 0.105830598267275
"678" "ind3" "X1245" "0Neutral" "downstream" "hAT12" "hAT" 60.8 15.63 0 "Background" 0 45 "IND" "group3" "Michigan_USA" "O" 0.359643374 0.105830598267275
"679" "ind3" "X711" "0Neutral" "downstream" "hAT56" "hAT" 88.46 3.13 0 "Background" 0 45 "IND" "group3" "Michigan_USA" "O" 0.359643374 0.105830598267275
"680" "ind3" "X223" "0Neutral" "downstream" "hAT81" "hAT" 80.24 3.13 0 "Background" 0 45 "IND" "group3" "Michigan_USA" "O" 0.359643374 0.105830598267275
"681" "ind3" "X22531" "0Neutral" "downstream" "hAT57" "hAT" 48.31 3.13 0 "Background" 0 45 "IND" "group3" "Michigan_USA" "O" 0.359643374 0.105830598267275
"682" "ind3" "X3654" "0Neutral" "downstream" "hAT21" "hAT" 47.66 46.88 12.5 "Background" 0 45 "IND" "group3" "Michigan_USA" "O" 0.359643374 0.105830598267275
"683" "ind3" "X2990" "0Neutral" "downstream" "hAT25" "hAT" 30.27 0 12.5 "Background" 0 45 "IND" "group3" "Michigan_USA" "O" 0.359643374 0.105830598267275
"684" "ind3" "X2996" "0Neutral" "downstream" "hAT37" "hAT" 61.61 0 6.25 "Background" 0 45 "IND" "group3" "Michigan_USA" "O" 0.359643374 0.105830598267275
"685" "ind3" "X2948" "0Neutral" "downstream" "hAT90" "hAT" 87.92 34.38 0 "Background" 100 45 "IND" "group3" "Michigan_USA" "O" 0.359643374 0.105830598267275
"686" "ind3" "X20914" "0Neutral" "downstream" "hAT9" "hAT" 61.85 25 0 "Background" 0 45 "IND" "group3" "Michigan_USA" "O" 0.359643374 0.105830598267275
"687" "ind3" "X16020" "0Neutral" "downstream" "hAT39" "hAT" 55.23 6.25 0 "Background" 0 45 "IND" "group3" "Michigan_USA" "O" 0.359643374 0.105830598267275
"688" "ind3" "X5900" "0Neutral" "downstream" "hAT37" "hAT" 86.33 3.13 0 "Background" 0 45 "IND" "group3" "Michigan_USA" "O" 0.359643374 0.105830598267275
"689" "ind3" "X22419" "0Neutral" "downstream" "hAT28" "hAT" 32.26 9.38 0 "Background" 0 45 "IND" "group3" "Michigan_USA" "O" 0.359643374 0.105830598267275
"690" "ind3" "X2249" "0Neutral" "downstream" "hAT62" "hAT" 49.51 6.25 0 "Background" 0 45 "IND" "group3" "Michigan_USA" "O" 0.359643374 0.105830598267275
"691" "ind3" "X11017" "0Neutral" "downstream" "hAT9" "hAT" 48.21 3.13 0 "Background" 0 45 "IND" "group3" "Michigan_USA" "O" 0.359643374 0.105830598267275
"692" "ind3" "X11890" "0Neutral" "downstream" "hAT66" "hAT" 71.83 0 6.25 "Background" 0 45 "IND" "group3" "Michigan_USA" "O" 0.359643374 0.105830598267275
"693" "ind3" "X4578" "0Neutral" "downstream" "hAT19" "hAT" 83.22 3.13 0 "Background" 0 45 "IND" "group3" "Michigan_USA" "O" 0.359643374 0.105830598267275
"694" "ind3" "X581" "0Neutral" "downstream" "hAT91" "hAT" 80.25 3.13 0 "Background" 0 45 "IND" "group3" "Michigan_USA" "O" 0.359643374 0.105830598267275
"695" "ind3" "X20011" "balancing" "downstream" "hAT9" "hAT" 39.61 9.38 0 "Background" 0 45 "IND" "group3" "Michigan_USA" "O" 0.359643374 0.105830598267275
"696" "ind3" "X21708" "divergent" "downstream" "hAT76" "hAT" 58.9 6.25 0 "Background" 0 45 "IND" "group3" "Michigan_USA" "O" 0.359643374 0.105830598267275
"697" "ind3" "X9109" "divergent" "downstream" "hAT46" "hAT" 64.02 25 0 "Background" 0 45 "IND" "group3" "Michigan_USA" "O" 0.359643374 0.105830598267275
"698" "ind3" "X2981" "divergent" "downstream" "hAT24" "hAT" 60.47 15.63 0 "Background" 100 45 "IND" "group3" "Michigan_USA" "O" 0.359643374 0.105830598267275
"699" "ind3" "X8445" "divergent" "downstream" "hAT19" "hAT" 39.48 0 0 "Background" 0 45 "IND" "group3" "Michigan_USA" "O" 0.359643374 0.105830598267275
"700" "ind3" "X8156" "0Neutral" "downstream" "hAT43" "hAT" 58.16 15.63 0 "Background" 0 45 "IND" "group3" "Michigan_USA" "O" 0.359643374 0.105830598267275
"701" "ind3" "X4776" "0Neutral" "downstream" "hAT79" "hAT" 43.41 6.25 6.25 "Background" 0 45 "IND" "group3" "Michigan_USA" "O" 0.359643374 0.105830598267275
"702" "ind3" "X12632" "0Neutral" "downstream" "hAT4" "hAT" 43.81 28.13 0 "Background" 0 45 "IND" "group3" "Michigan_USA" "O" 0.359643374 0.105830598267275
"703" "ind3" "X16520" "0Neutral" "downstream" "hAT70" "hAT" 35.5 28.13 0 "Background" 100 45 "IND" "group3" "Michigan_USA" "O" 0.359643374 0.105830598267275
"704" "ind3" "X17519" "0Neutral" "downstream" "hAT79" "hAT" 13.75 9.38 0 "Background" 0 45 "IND" "group3" "Michigan_USA" "O" 0.359643374 0.105830598267275
"705" "ind3" "X3249" "0Neutral" "downstream" "hAT20" "hAT" 26.89 6.25 0 "Background" 0 45 "IND" "group3" "Michigan_USA" "O" 0.359643374 0.105830598267275
"706" "ind3" "X25383" "0Neutral" "downstream" "hAT29" "hAT" 30.87 6.25 0 "Background" 0 45 "IND" "group3" "Michigan_USA" "O" 0.359643374 0.105830598267275
"707" "ind3" "X16517" "0Neutral" "downstream" "hAT70" "hAT" 12.25 3.13 0 "Background" 0 45 "IND" "group3" "Michigan_USA" "O" 0.359643374 0.105830598267275
"708" "ind3" "X5830" "0Neutral" "downstream" "hAT11" "hAT" 28.34 0 0 "Background" 0 45 "IND" "group3" "Michigan_USA" "O" 0.359643374 0.105830598267275
"709" "ind3" "X22272" "0Neutral" "downstream" "hAT13" "hAT" 46.03 6.25 0 "Background" 0 45 "IND" "group3" "Michigan_USA" "O" 0.359643374 0.105830598267275
"710" "ind3" "X7504" "0Neutral" "downstream" "hAT29" "hAT" 29.65 28.13 0 "Background" 100 45 "IND" "group3" "Michigan_USA" "O" 0.359643374 0.105830598267275
"711" "ind3" "X3966" "balancing" "downstream" "hAT92" "hAT" 80.52 18.75 6.25 "Background" 0 45 "IND" "group3" "Michigan_USA" "O" 0.359643374 0.105830598267275
"712" "ind3" "X18916" "divergent" "downstream" "hAT65" "hAT" 32.09 0 0 "Background" 0 45 "IND" "group3" "Michigan_USA" "O" 0.359643374 0.105830598267275
"713" "ind3" "X1559" "0Neutral" "upstream" "hAT38" "hAT" 47.75 3.13 0 "Background" 0 45 "IND" "group3" "Michigan_USA" "O" 0.359643374 0.0990086034790905
"714" "ind3" "X24281" "0Neutral" "upstream" "hAT24" "hAT" 48.46 18.75 0 "Background" 0 45 "IND" "group3" "Michigan_USA" "O" 0.359643374 0.0990086034790905
"715" "ind3" "X4230" "0Neutral" "upstream" "hAT56" "hAT" 26.59 3.13 0 "Background" 0 45 "IND" "group3" "Michigan_USA" "O" 0.359643374 0.0990086034790905
"716" "ind3" "X3342" "0Neutral" "upstream" "hAT23" "hAT" 49.46 12.5 0 "Background" 0 45 "IND" "group3" "Michigan_USA" "O" 0.359643374 0.0990086034790905
"717" "ind3" "X4105" "0Neutral" "upstream" "hAT24" "hAT" 63.79 6.25 0 "Background" 0 45 "IND" "group3" "Michigan_USA" "O" 0.359643374 0.0990086034790905
"718" "ind3" "X25090" "0Neutral" "upstream" "hAT17" "hAT" 79.57 3.13 0 "Background" 0 45 "IND" "group3" "Michigan_USA" "O" 0.359643374 0.0990086034790905
"719" "ind3" "X23944" "0Neutral" "upstream" "hAT10" "hAT" 87.14 3.13 0 "Background" 0 45 "IND" "group3" "Michigan_USA" "O" 0.359643374 0.0990086034790905
"720" "ind3" "X18260" "0Neutral" "upstream" "hAT20" "hAT" 58.4 18.75 0 "Background" 0 45 "IND" "group3" "Michigan_USA" "O" 0.359643374 0.0990086034790905
"721" "ind3" "X12675" "0Neutral" "upstream" "hAT39" "hAT" 59.77 21.88 0 "Background" 0 45 "IND" "group3" "Michigan_USA" "O" 0.359643374 0.0990086034790905
"722" "ind3" "X2878" "0Neutral" "upstream" "hAT31" "hAT" 67.51 0 0 "Background" 0 45 "IND" "group3" "Michigan_USA" "O" 0.359643374 0.0990086034790905
"723" "ind3" "X9105" "0Neutral" "upstream" "hAT46" "hAT" 54.36 25 0 "Background" 0 45 "IND" "group3" "Michigan_USA" "O" 0.359643374 0.0990086034790905
"724" "ind3" "X25059" "0Neutral" "upstream" "hAT10" "hAT" 78.84 21.88 0 "Background" 0 45 "IND" "group3" "Michigan_USA" "O" 0.359643374 0.0990086034790905
"725" "ind3" "X21366" "0Neutral" "upstream" "hAT5" "hAT" 118.87 9.38 0 "Background" 0 45 "IND" "group3" "Michigan_USA" "O" 0.359643374 0.0990086034790905
"726" "ind3" "X20032" "0Neutral" "upstream" "hAT13" "hAT" 52.39 6.25 0 "Background" 100 45 "IND" "group3" "Michigan_USA" "O" 0.359643374 0.0990086034790905
"727" "ind3" "X10413" "0Neutral" "upstream" "hAT14" "hAT" 85.84 6.25 0 "Background" 0 45 "IND" "group3" "Michigan_USA" "O" 0.359643374 0.0990086034790905
"728" "ind3" "X21419" "0Neutral" "upstream" "hAT20" "hAT" 51.13 6.25 0 "Background" 0 45 "IND" "group3" "Michigan_USA" "O" 0.359643374 0.0990086034790905
"729" "ind3" "X12133" "0Neutral" "upstream" "hAT4" "hAT" 61.34 6.25 0 "Background" 100 45 "IND" "group3" "Michigan_USA" "O" 0.359643374 0.0990086034790905
"730" "ind3" "X2432" "0Neutral" "upstream" "hAT2" "hAT" 55.52 3.13 0 "Background" 0 45 "IND" "group3" "Michigan_USA" "O" 0.359643374 0.0990086034790905
"731" "ind3" "X1338" "0Neutral" "upstream" "hAT23" "hAT" 75.23 3.13 0 "Background" 0 45 "IND" "group3" "Michigan_USA" "O" 0.359643374 0.0990086034790905
"732" "ind3" "X6861" "0Neutral" "upstream" "hAT29" "hAT" 57.72 0 0 "Background" 0 45 "IND" "group3" "Michigan_USA" "O" 0.359643374 0.0990086034790905
"733" "ind3" "X19069" "0Neutral" "upstream" "hAT3" "hAT" 42.37 18.75 0 "Background" 100 45 "IND" "group3" "Michigan_USA" "O" 0.359643374 0.0990086034790905
"734" "ind3" "X6750" "0Neutral" "upstream" "hAT53" "hAT" 37.83 9.38 0 "Background" 100 45 "IND" "group3" "Michigan_USA" "O" 0.359643374 0.0990086034790905
"735" "ind3" "X25217" "0Neutral" "upstream" "hAT13" "hAT" 39.24 6.25 0 "Background" 100 45 "IND" "group3" "Michigan_USA" "O" 0.359643374 0.0990086034790905
"736" "ind3" "X17615" "0Neutral" "upstream" "hAT55" "hAT" 43.41 3.13 0 "Background" 0 45 "IND" "group3" "Michigan_USA" "O" 0.359643374 0.0990086034790905
"737" "ind3" "X14291" "0Neutral" "upstream" "hAT24" "hAT" 38.31 0 0 "Background" 0 45 "IND" "group3" "Michigan_USA" "O" 0.359643374 0.0990086034790905
"738" "ind3" "X12676" "0Neutral" "upstream" "hAT39" "hAT" 59.74 3.13 0 "Background" 0 45 "IND" "group3" "Michigan_USA" "O" 0.359643374 0.0990086034790905
"739" "ind3" "X12135" "0Neutral" "upstream" "hAT4" "hAT" 56.25 3.13 0 "Background" 0 45 "IND" "group3" "Michigan_USA" "O" 0.359643374 0.0990086034790905
"740" "ind3" "X3021" "balancing" "upstream" "hAT28" "hAT" 58.66 37.5 0 "Background" 0 45 "IND" "group3" "Michigan_USA" "O" 0.359643374 0.0990086034790905
"741" "ind3" "X89" "divergent" "upstream" "hAT13" "hAT" 62.43 0 0 "Background" 0 45 "IND" "group3" "Michigan_USA" "O" 0.359643374 0.0990086034790905
"742" "ind3" "X6160" "divergent" "upstream" "hAT34" "hAT" 64.27 6.25 0 "Background" 0 45 "IND" "group3" "Michigan_USA" "O" 0.359643374 0.0990086034790905
"743" "ind3" "X890" "0Neutral" "upstream" "hAT36" "hAT" 62.65 6.25 0 "Background" 0 45 "IND" "group3" "Michigan_USA" "O" 0.359643374 0.0990086034790905
"744" "ind3" "X1127" "0Neutral" "upstream" "hAT24" "hAT" 61.47 3.13 0 "Background" 0 45 "IND" "group3" "Michigan_USA" "O" 0.359643374 0.0990086034790905
"745" "ind3" "X25045" "0Neutral" "upstream" "hAT57" "hAT" 40.1 6.25 0 "Background" 0 45 "IND" "group3" "Michigan_USA" "O" 0.359643374 0.0990086034790905
"746" "ind3" "X12499" "0Neutral" "upstream" "hAT58" "hAT" 38.09 0 0 "Background" 0 45 "IND" "group3" "Michigan_USA" "O" 0.359643374 0.0990086034790905
"747" "ind3" "X23152" "0Neutral" "upstream" "hAT10" "hAT" 48.5 0 0 "Background" 0 45 "IND" "group3" "Michigan_USA" "O" 0.359643374 0.0990086034790905
"748" "ind3" "X2376" "0Neutral" "upstream" "hAT60" "hAT" 37.58 3.13 0 "Background" 0 45 "IND" "group3" "Michigan_USA" "O" 0.359643374 0.0990086034790905
"749" "ind3" "X4986" "0Neutral" "upstream" "hAT3" "hAT" 95.82 21.88 0 "Background" 0 45 "IND" "group3" "Michigan_USA" "O" 0.359643374 0.0990086034790905
"750" "ind3" "X4988" "0Neutral" "upstream" "hAT3" "hAT" 120.54 3.13 0 "Background" 0 45 "IND" "group3" "Michigan_USA" "O" 0.359643374 0.0990086034790905
"751" "ind3" "X20029" "0Neutral" "upstream" "hAT13" "hAT" 86.18 6.25 0 "Background" 0 45 "IND" "group3" "Michigan_USA" "O" 0.359643374 0.0990086034790905
"752" "ind3" "X24968" "0Neutral" "upstream" "hAT10" "hAT" 54.77 6.25 0 "Background" 0 45 "IND" "group3" "Michigan_USA" "O" 0.359643374 0.0990086034790905
"753" "ind3" "X25367" "0Neutral" "upstream" "hAT22" "hAT" 77.09 34.38 12.5 "Background" 0 45 "IND" "group3" "Michigan_USA" "O" 0.359643374 0.0990086034790905
"754" "ind3" "X5303" "0Neutral" "upstream" "hAT30" "hAT" 35.51 3.13 0 "Background" 0 45 "IND" "group3" "Michigan_USA" "O" 0.359643374 0.0990086034790905
"755" "ind3" "X19997" "0Neutral" "upstream" "hAT8" "hAT" 48.2 3.13 0 "Background" 0 45 "IND" "group3" "Michigan_USA" "O" 0.359643374 0.0990086034790905
"756" "ind3" "X25536" "0Neutral" "upstream" "hAT8" "hAT" 94.59 3.13 0 "Background" 0 45 "IND" "group3" "Michigan_USA" "O" 0.359643374 0.0990086034790905
"757" "ind3" "X392" "0Neutral" "upstream" "hAT23" "hAT" 44.74 21.88 12.5 "Background" 0 45 "IND" "group3" "Michigan_USA" "O" 0.359643374 0.0990086034790905
"758" "ind3" "X26525" "0Neutral" "upstream" "hAT41" "hAT" 56.82 31.25 6.25 "Background" 0 45 "IND" "group3" "Michigan_USA" "O" 0.359643374 0.0990086034790905
"759" "ind3" "X26413" "0Neutral" "upstream" "hAT9" "hAT" 64.95 9.38 6.25 "Background" 0 45 "IND" "group3" "Michigan_USA" "O" 0.359643374 0.0990086034790905
"760" "ind3" "X3344" "0Neutral" "upstream" "hAT1" "hAT" 54.15 18.75 0 "Background" 100 45 "IND" "group3" "Michigan_USA" "O" 0.359643374 0.0990086034790905
"761" "ind3" "X5211" "0Neutral" "upstream" "hAT10" "hAT" 68.28 3.13 0 "Background" 0 45 "IND" "group3" "Michigan_USA" "O" 0.359643374 0.0990086034790905
"762" "ind3" "X24891" "0Neutral" "upstream" "hAT20" "hAT" 80.02 3.13 0 "Background" 0 45 "IND" "group3" "Michigan_USA" "O" 0.359643374 0.0990086034790905
"763" "ind3" "X19736" "0Neutral" "upstream" "hAT43" "hAT" 56.6 3.13 0 "Background" 0 45 "IND" "group3" "Michigan_USA" "O" 0.359643374 0.0990086034790905
"764" "ind3" "X1250" "0Neutral" "upstream" "hAT7" "hAT" 65.64 3.13 0 "Background" 0 45 "IND" "group3" "Michigan_USA" "O" 0.359643374 0.0990086034790905
"765" "ind3" "X12500" "0Neutral" "upstream" "hAT58" "hAT" 38.05 6.25 0 "Background" 0 45 "IND" "group3" "Michigan_USA" "O" 0.359643374 0.0990086034790905
"766" "ind3" "X18826" "0Neutral" "upstream" "hAT12" "hAT" 30.35 3.13 0 "Background" 0 45 "IND" "group3" "Michigan_USA" "O" 0.359643374 0.0990086034790905
"767" "ind3" "X18734" "0Neutral" "upstream" "hAT50" "hAT" 47.31 0 0 "Background" 0 45 "IND" "group3" "Michigan_USA" "O" 0.359643374 0.0990086034790905
"768" "ind3" "X18914" "0Neutral" "upstream" "hAT16" "hAT" 82.33 6.25 0 "Background" 0 45 "IND" "group3" "Michigan_USA" "O" 0.359643374 0.0990086034790905
"769" "ind3" "X2665" "balancing" "upstream" "hAT10" "hAT" 52.65 31.25 6.25 "Background" 100 45 "IND" "group3" "Michigan_USA" "O" 0.359643374 0.0990086034790905
"770" "ind3" "X2664" "balancing" "upstream" "hAT10" "hAT" 52.68 31.25 6.25 "Background" 0 45 "IND" "group3" "Michigan_USA" "O" 0.359643374 0.0990086034790905
"771" "ind3" "X6158" "divergent" "upstream" "hAT18" "hAT" 81.23 15.63 0 "Background" 0 45 "IND" "group3" "Michigan_USA" "O" 0.359643374 0.0990086034790905
"772" "ind3" "X25552" "divergent" "upstream" "hAT38" "hAT" 60.26 34.38 0 "Background" 0 45 "IND" "group3" "Michigan_USA" "O" 0.359643374 0.0990086034790905
"773" "ind3" "X18827" "divergent" "upstream" "hAT12" "hAT" 30.4 18.75 0 "Background" 0 45 "IND" "group3" "Michigan_USA" "O" 0.359643374 0.0990086034790905
"774" "ind3" "X3454" "0Neutral" "upstream" "Helitron205" "Helitron" 0 3.13 6.25 "Background" 0 45 "IND" "group3" "Michigan_USA" "O" 0.359643374 0.10199916404785
"775" "ind3" "X3541" "0Neutral" "upstream" "Helitron53" "Helitron" 0 31.25 0 "Background" 0 45 "IND" "group3" "Michigan_USA" "O" 0.359643374 0.10199916404785
"776" "ind3" "X8517" "0Neutral" "upstream" "Helitron143" "Helitron" 0 3.13 0 "Background" 0 45 "IND" "group3" "Michigan_USA" "O" 0.359643374 0.10199916404785
"777" "ind3" "X6365" "0Neutral" "upstream" "Helitron14" "Helitron" 0 12.5 0 "Background" 0 45 "IND" "group3" "Michigan_USA" "O" 0.359643374 0.10199916404785
"778" "ind3" "X13290" "0Neutral" "upstream" "Helitron99" "Helitron" 34.16 25 0 "Background" 0 45 "IND" "group3" "Michigan_USA" "O" 0.359643374 0.10199916404785
"779" "ind3" "X12468" "0Neutral" "upstream" "Helitron107" "Helitron" 52.15 6.25 0 "Background" 100 45 "IND" "group3" "Michigan_USA" "O" 0.359643374 0.10199916404785
"780" "ind3" "X13046" "0Neutral" "upstream" "Helitron5" "Helitron" 29.85 28.13 0 "Background" 0 45 "IND" "group3" "Michigan_USA" "O" 0.359643374 0.10199916404785
"781" "ind3" "X20777" "0Neutral" "upstream" "Helitron78" "Helitron" 18.08 6.25 0 "Background" 0 45 "IND" "group3" "Michigan_USA" "O" 0.359643374 0.10199916404785
"782" "ind3" "X19688" "0Neutral" "upstream" "Helitron97" "Helitron" 29.85 3.13 6.25 "Background" 0 45 "IND" "group3" "Michigan_USA" "O" 0.359643374 0.10199916404785
"783" "ind3" "X3562" "0Neutral" "upstream" "Helitron147" "Helitron" 1 3.13 0 "Background" 0 45 "IND" "group3" "Michigan_USA" "O" 0.359643374 0.10199916404785
"784" "ind3" "X14229" "0Neutral" "upstream" "Helitron49" "Helitron" 19.57 6.25 0 "Background" 0 45 "IND" "group3" "Michigan_USA" "O" 0.359643374 0.10199916404785
"785" "ind3" "X8711" "0Neutral" "upstream" "Helitron85" "Helitron" 30.46 3.13 0 "Background" 0 45 "IND" "group3" "Michigan_USA" "O" 0.359643374 0.10199916404785
"786" "ind3" "X4087" "0Neutral" "upstream" "Helitron85" "Helitron" 35.86 3.13 0 "Background" 0 45 "IND" "group3" "Michigan_USA" "O" 0.359643374 0.10199916404785
"787" "ind3" "X9226" "0Neutral" "upstream" "Helitron90" "Helitron" 37 3.13 0 "Background" 0 45 "IND" "group3" "Michigan_USA" "O" 0.359643374 0.10199916404785
"788" "ind3" "X11667" "0Neutral" "upstream" "Helitron122" "Helitron" 29.24 3.13 0 "Background" 0 45 "IND" "group3" "Michigan_USA" "O" 0.359643374 0.10199916404785
"789" "ind3" "X19324" "0Neutral" "upstream" "Helitron49" "Helitron" 6.16 3.13 0 "Background" 0 45 "IND" "group3" "Michigan_USA" "O" 0.359643374 0.10199916404785
"790" "ind3" "X12547" "0Neutral" "upstream" "Helitron203" "Helitron" 14.21 9.38 0 "Background" 100 45 "IND" "group3" "Michigan_USA" "O" 0.359643374 0.10199916404785
"791" "ind3" "X11761" "0Neutral" "upstream" "Helitron73" "Helitron" 47.62 3.13 6.25 "Background" 0 45 "IND" "group3" "Michigan_USA" "O" 0.359643374 0.10199916404785
"792" "ind3" "X15404" "0Neutral" "upstream" "Helitron46" "Helitron" 54.73 18.75 6.25 "Background" 0 45 "IND" "group3" "Michigan_USA" "O" 0.359643374 0.10199916404785
"793" "ind3" "X3190" "0Neutral" "upstream" "Helitron113" "Helitron" 48.2 0 6.25 "Background" 0 45 "IND" "group3" "Michigan_USA" "O" 0.359643374 0.10199916404785
"794" "ind3" "X21173" "0Neutral" "upstream" "Helitron69" "Helitron" 66.03 3.13 0 "Background" 0 45 "IND" "group3" "Michigan_USA" "O" 0.359643374 0.10199916404785
"795" "ind3" "X21666" "0Neutral" "upstream" "Helitron142" "Helitron" 33.42 12.5 0 "Background" 0 45 "IND" "group3" "Michigan_USA" "O" 0.359643374 0.10199916404785
"796" "ind3" "X21431" "0Neutral" "upstream" "Helitron86" "Helitron" 20.1 9.38 0 "Background" 0 45 "IND" "group3" "Michigan_USA" "O" 0.359643374 0.10199916404785
"797" "ind3" "X15553" "0Neutral" "upstream" "Helitron143" "Helitron" 32.88 6.25 0 "Background" 0 45 "IND" "group3" "Michigan_USA" "O" 0.359643374 0.10199916404785
"798" "ind3" "X16313" "0Neutral" "upstream" "Helitron33" "Helitron" 11.53 6.25 0 "Background" 0 45 "IND" "group3" "Michigan_USA" "O" 0.359643374 0.10199916404785
"799" "ind3" "X5958" "0Neutral" "upstream" "Helitron76" "Helitron" 21.33 6.25 0 "Background" 0 45 "IND" "group3" "Michigan_USA" "O" 0.359643374 0.10199916404785
"800" "ind3" "X18283" "0Neutral" "upstream" "Helitron102" "Helitron" 43.55 3.13 0 "Background" 0 45 "IND" "group3" "Michigan_USA" "O" 0.359643374 0.10199916404785
"801" "ind3" "X427" "0Neutral" "upstream" "Helitron131" "Helitron" 38.26 3.13 0 "Background" 0 45 "IND" "group3" "Michigan_USA" "O" 0.359643374 0.10199916404785
"802" "ind3" "X10550" "0Neutral" "upstream" "Helitron17" "Helitron" 41.33 3.13 0 "Background" 0 45 "IND" "group3" "Michigan_USA" "O" 0.359643374 0.10199916404785
"803" "ind3" "X5957" "0Neutral" "upstream" "Helitron76" "Helitron" 21.4 3.13 0 "Background" 0 45 "IND" "group3" "Michigan_USA" "O" 0.359643374 0.10199916404785
"804" "ind3" "X968" "0Neutral" "upstream" "Helitron92" "Helitron" 57.12 21.88 0 "Background" 100 45 "IND" "group3" "Michigan_USA" "O" 0.359643374 0.10199916404785
"805" "ind3" "X9479" "balancing" "upstream" "Helitron6" "Helitron" 59.97 0 6.25 "Background" 0 45 "IND" "group3" "Michigan_USA" "O" 0.359643374 0.10199916404785
"806" "ind3" "X21292" "divergent" "upstream" "Helitron42" "Helitron" 31.94 21.88 0 "Background" 0 45 "IND" "group3" "Michigan_USA" "O" 0.359643374 0.10199916404785
"807" "ind3" "X10513" "divergent" "upstream" "Helitron168" "Helitron" 25.3 21.88 0 "Background" 100 45 "IND" "group3" "Michigan_USA" "O" 0.359643374 0.10199916404785
"808" "ind3" "X21665" "divergent" "upstream" "Helitron142" "Helitron" 33.47 9.38 0 "Background" 0 45 "IND" "group3" "Michigan_USA" "O" 0.359643374 0.10199916404785
"809" "ind3" "X665" "divergent" "upstream" "Helitron136" "Helitron" 35.87 6.25 0 "Background" 0 45 "IND" "group3" "Michigan_USA" "O" 0.359643374 0.10199916404785
"810" "ind3" "X18750" "divergent" "upstream" "Helitron109" "Helitron" 3 0 0 "Background" 0 45 "IND" "group3" "Michigan_USA" "O" 0.359643374 0.10199916404785
"811" "ind3" "X20811" "balancing" "downstream" "Helitron140" "Helitron" 43.22 78.13 43.75 "Background" 0 45 "IND" "group3" "Michigan_USA" "O" 0.359643374 0.109072299911201
"812" "ind3" "X24402" "0Neutral" "downstream" "Helitron188" "Helitron" 68.23 6.25 0 "Background" 0 45 "IND" "group3" "Michigan_USA" "O" 0.359643374 0.109072299911201
"813" "ind3" "X19533" "0Neutral" "downstream" "Helitron137" "Helitron" 78.79 0 6.25 "Background" 0 45 "IND" "group3" "Michigan_USA" "O" 0.359643374 0.109072299911201
"814" "ind3" "X3659" "0Neutral" "downstream" "Helitron42" "Helitron" 73.61 3.13 0 "Background" 0 45 "IND" "group3" "Michigan_USA" "O" 0.359643374 0.109072299911201
"815" "ind3" "X19990" "0Neutral" "downstream" "Helitron4" "Helitron" 74.47 3.13 0 "Background" 0 45 "IND" "group3" "Michigan_USA" "O" 0.359643374 0.109072299911201
"816" "ind3" "X1768" "0Neutral" "downstream" "Helitron189" "Helitron" 69.48 34.38 6.25 "Background" 100 45 "IND" "group3" "Michigan_USA" "O" 0.359643374 0.109072299911201
"817" "ind3" "X16227" "0Neutral" "downstream" "Helitron155" "Helitron" 39.1 6.25 0 "Background" 0 45 "IND" "group3" "Michigan_USA" "O" 0.359643374 0.109072299911201
"818" "ind3" "X10593" "0Neutral" "downstream" "Helitron106" "Helitron" 127.86 0 0 "Background" 0 45 "IND" "group3" "Michigan_USA" "O" 0.359643374 0.109072299911201
"819" "ind3" "X7907" "0Neutral" "downstream" "Helitron141" "Helitron" 59.19 6.25 0 "Background" 0 45 "IND" "group3" "Michigan_USA" "O" 0.359643374 0.109072299911201
"820" "ind3" "X4134" "0Neutral" "downstream" "Helitron23" "Helitron" 44.33 15.63 0 "Background" 0 45 "IND" "group3" "Michigan_USA" "O" 0.359643374 0.109072299911201
"821" "ind3" "X8173" "0Neutral" "downstream" "Helitron6" "Helitron" 72.88 46.88 0 "Background" 100 45 "IND" "group3" "Michigan_USA" "O" 0.359643374 0.109072299911201
"822" "ind3" "X9625" "0Neutral" "downstream" "Helitron9" "Helitron" 82.7 3.13 18.75 "Background" 0 45 "IND" "group3" "Michigan_USA" "O" 0.359643374 0.109072299911201
"823" "ind3" "X20006" "0Neutral" "downstream" "Helitron102" "Helitron" 51.04 6.25 0 "Background" 100 45 "IND" "group3" "Michigan_USA" "O" 0.359643374 0.109072299911201
"824" "ind3" "X7927" "0Neutral" "downstream" "Helitron23" "Helitron" 85.56 18.75 0 "Background" 0 45 "IND" "group3" "Michigan_USA" "O" 0.359643374 0.109072299911201
"825" "ind3" "X1706" "0Neutral" "downstream" "Helitron157" "Helitron" 41.51 21.88 0 "Background" 0 45 "IND" "group3" "Michigan_USA" "O" 0.359643374 0.109072299911201
"826" "ind3" "X2093" "0Neutral" "downstream" "Helitron72" "Helitron" 39.74 21.88 18.75 "Background" 0 45 "IND" "group3" "Michigan_USA" "O" 0.359643374 0.109072299911201
"827" "ind3" "X24069" "0Neutral" "downstream" "Helitron34" "Helitron" 10.95 43.75 6.25 "Background" 0 45 "IND" "group3" "Michigan_USA" "O" 0.359643374 0.109072299911201
"828" "ind3" "X19842" "0Neutral" "downstream" "Helitron173" "Helitron" 50.01 37.5 0 "Background" 0 45 "IND" "group3" "Michigan_USA" "O" 0.359643374 0.109072299911201
"829" "ind3" "X10867" "0Neutral" "downstream" "Helitron113" "Helitron" 52.22 25 0 "Background" 0 45 "IND" "group3" "Michigan_USA" "O" 0.359643374 0.109072299911201
"830" "ind3" "X3898" "0Neutral" "downstream" "Helitron180" "Helitron" 86.49 15.63 0 "Background" 0 45 "IND" "group3" "Michigan_USA" "O" 0.359643374 0.109072299911201
"831" "ind3" "X6428" "0Neutral" "downstream" "Helitron152" "Helitron" 90.04 6.25 0 "Background" 0 45 "IND" "group3" "Michigan_USA" "O" 0.359643374 0.109072299911201
"832" "ind3" "X4133" "0Neutral" "downstream" "Helitron23" "Helitron" 56.11 6.25 0 "Background" 0 45 "IND" "group3" "Michigan_USA" "O" 0.359643374 0.109072299911201
"833" "ind3" "X19156" "0Neutral" "downstream" "Helitron38" "Helitron" 92.49 6.25 0 "Background" 0 45 "IND" "group3" "Michigan_USA" "O" 0.359643374 0.109072299911201
"834" "ind3" "X26572" "0Neutral" "downstream" "Helitron106" "Helitron" 58.92 3.13 0 "Background" 0 45 "IND" "group3" "Michigan_USA" "O" 0.359643374 0.109072299911201
"835" "ind3" "X12997" "0Neutral" "downstream" "Helitron150" "Helitron" 63.81 3.13 0 "Background" 0 45 "IND" "group3" "Michigan_USA" "O" 0.359643374 0.109072299911201
"836" "ind3" "X25008" "0Neutral" "downstream" "Helitron152" "Helitron" 73.22 3.13 0 "Background" 0 45 "IND" "group3" "Michigan_USA" "O" 0.359643374 0.109072299911201
"837" "ind3" "X22528" "0Neutral" "downstream" "Helitron190" "Helitron" 86.64 3.13 0 "Background" 0 45 "IND" "group3" "Michigan_USA" "O" 0.359643374 0.109072299911201
"838" "ind3" "X8853" "0Neutral" "downstream" "Helitron43" "Helitron" 67.62 3.13 0 "Background" 0 45 "IND" "group3" "Michigan_USA" "O" 0.359643374 0.109072299911201
"839" "ind3" "X1608" "0Neutral" "downstream" "Helitron60" "Helitron" 52.49 3.13 0 "Background" 0 45 "IND" "group3" "Michigan_USA" "O" 0.359643374 0.109072299911201
"840" "ind3" "X18140" "0Neutral" "downstream" "Helitron61" "Helitron" 77 3.13 0 "Background" 0 45 "IND" "group3" "Michigan_USA" "O" 0.359643374 0.109072299911201
"841" "ind3" "X14732" "0Neutral" "downstream" "Helitron187" "Helitron" 67.62 0 0 "Background" 0 45 "IND" "group3" "Michigan_USA" "O" 0.359643374 0.109072299911201
"842" "ind3" "X14702" "0Neutral" "downstream" "Helitron23" "Helitron" 73 0 0 "Background" 0 45 "IND" "group3" "Michigan_USA" "O" 0.359643374 0.109072299911201
"843" "ind3" "X8851" "0Neutral" "downstream" "Helitron43" "Helitron" 83.01 0 0 "Background" 0 45 "IND" "group3" "Michigan_USA" "O" 0.359643374 0.109072299911201
"844" "ind3" "X11377" "0Neutral" "downstream" "Helitron62" "Helitron" 46.63 25 0 "Background" 0 45 "IND" "group3" "Michigan_USA" "O" 0.359643374 0.109072299911201
"845" "ind3" "X22582" "0Neutral" "downstream" "Helitron24" "Helitron" 45.73 12.5 0 "Background" 0 45 "IND" "group3" "Michigan_USA" "O" 0.359643374 0.109072299911201
"846" "ind3" "X22372" "0Neutral" "downstream" "Helitron194" "Helitron" 17.97 6.25 0 "Background" 0 45 "IND" "group3" "Michigan_USA" "O" 0.359643374 0.109072299911201
"847" "ind3" "X13444" "0Neutral" "downstream" "Helitron20" "Helitron" 43.77 6.25 0 "Background" 0 45 "IND" "group3" "Michigan_USA" "O" 0.359643374 0.109072299911201
"848" "ind3" "X1780" "0Neutral" "downstream" "Helitron147" "Helitron" 32.86 3.13 0 "Background" 0 45 "IND" "group3" "Michigan_USA" "O" 0.359643374 0.109072299911201
"849" "ind3" "X22583" "0Neutral" "downstream" "Helitron24" "Helitron" 45.69 3.13 0 "Background" 100 45 "IND" "group3" "Michigan_USA" "O" 0.359643374 0.109072299911201
"850" "ind3" "X6048" "0Neutral" "downstream" "Helitron46" "Helitron" 34.64 3.13 0 "Background" 0 45 "IND" "group3" "Michigan_USA" "O" 0.359643374 0.109072299911201
"851" "ind3" "X7028" "0Neutral" "downstream" "Helitron49" "Helitron" 36.65 3.13 0 "Background" 0 45 "IND" "group3" "Michigan_USA" "O" 0.359643374 0.109072299911201
"852" "ind3" "X23307" "0Neutral" "downstream" "Helitron120" "Helitron" 52.9 3.13 0 "Background" 0 45 "IND" "group3" "Michigan_USA" "O" 0.359643374 0.109072299911201
"853" "ind3" "X20268" "0Neutral" "downstream" "Helitron30" "Helitron" 87.82 0 0 "Background" 0 45 "IND" "group3" "Michigan_USA" "O" 0.359643374 0.109072299911201
"854" "ind3" "X3901" "balancing" "downstream" "Helitron152" "Helitron" 58.67 43.75 0 "Background" 0 45 "IND" "group3" "Michigan_USA" "O" 0.359643374 0.109072299911201
"855" "ind3" "X7598" "divergent" "downstream" "Helitron167" "Helitron" 46.17 0 0 "Background" 0 45 "IND" "group3" "Michigan_USA" "O" 0.359643374 0.109072299911201
"856" "ind3" "X20796" "divergent" "downstream" "Helitron86" "Helitron" 59.62 0 0 "Background" 0 45 "IND" "group3" "Michigan_USA" "O" 0.359643374 0.109072299911201
"857" "ind3" "X9419" "divergent" "downstream" "Helitron206" "Helitron" 18.19 0 12.5 "Background" 0 45 "IND" "group3" "Michigan_USA" "O" 0.359643374 0.109072299911201
"858" "ind3" "X12086" "divergent" "downstream" "Helitron16" "Helitron" 41.23 0 0 "Background" 0 45 "IND" "group3" "Michigan_USA" "O" 0.359643374 0.109072299911201
"859" "ind3" "X19534" "divergent" "downstream" "Helitron137" "Helitron" 78.81 25 0 "Background" 100 45 "IND" "group3" "Michigan_USA" "O" 0.359643374 0.109072299911201
"860" "ind3" "X14309" "0Neutral" "downstream" "Helitron83" "Helitron" 40.98 12.5 0 "Background" 0 45 "IND" "group3" "Michigan_USA" "O" 0.359643374 0.109072299911201
"861" "ind3" "X19837" "0Neutral" "downstream" "Helitron173" "Helitron" 125.18 12.5 0 "Background" 0 45 "IND" "group3" "Michigan_USA" "O" 0.359643374 0.109072299911201
"862" "ind3" "X22644" "0Neutral" "downstream" "Helitron169" "Helitron" 46.87 31.25 0 "Background" 0 45 "IND" "group3" "Michigan_USA" "O" 0.359643374 0.109072299911201
"863" "ind3" "X9434" "0Neutral" "downstream" "Helitron162" "Helitron" 43.92 21.88 6.25 "Background" 0 45 "IND" "group3" "Michigan_USA" "O" 0.359643374 0.109072299911201
"864" "ind3" "X23906" "0Neutral" "downstream" "Helitron208" "Helitron" 20.07 37.5 6.25 "Background" 0 45 "IND" "group3" "Michigan_USA" "O" 0.359643374 0.109072299911201
"865" "ind3" "X8660" "0Neutral" "downstream" "Helitron73" "Helitron" 58.41 28.13 0 "Background" 0 45 "IND" "group3" "Michigan_USA" "O" 0.359643374 0.109072299911201
"866" "ind3" "X767" "0Neutral" "downstream" "Helitron16" "Helitron" 50.04 37.5 0 "Background" 100 45 "IND" "group3" "Michigan_USA" "O" 0.359643374 0.109072299911201
"867" "ind3" "X3893" "0Neutral" "downstream" "Helitron172" "Helitron" 53.5 9.38 0 "Background" 0 45 "IND" "group3" "Michigan_USA" "O" 0.359643374 0.109072299911201
"868" "ind3" "X21329" "0Neutral" "downstream" "Helitron1" "Helitron" 41.15 9.38 0 "Background" 0 45 "IND" "group3" "Michigan_USA" "O" 0.359643374 0.109072299911201
"869" "ind3" "X3105" "0Neutral" "downstream" "Helitron28" "Helitron" 58.16 3.13 0 "Background" 0 45 "IND" "group3" "Michigan_USA" "O" 0.359643374 0.109072299911201
"870" "ind3" "X24758" "0Neutral" "downstream" "Helitron31" "Helitron" 60.42 3.13 0 "Background" 0 45 "IND" "group3" "Michigan_USA" "O" 0.359643374 0.109072299911201
"871" "ind3" "X25322" "0Neutral" "downstream" "Helitron42" "Helitron" 120.02 0 0 "Background" 0 45 "IND" "group3" "Michigan_USA" "O" 0.359643374 0.109072299911201
"872" "ind3" "X24395" "0Neutral" "downstream" "Helitron110" "Helitron" 37.92 6.25 0 "Background" 0 45 "IND" "group3" "Michigan_USA" "O" 0.359643374 0.109072299911201
"873" "ind3" "X8692" "0Neutral" "downstream" "Helitron163" "Helitron" 70.76 12.5 0 "Background" 0 45 "IND" "group3" "Michigan_USA" "O" 0.359643374 0.109072299911201
"874" "ind3" "X13560" "0Neutral" "downstream" "Helitron110" "Helitron" 61.9 3.13 0 "Background" 0 45 "IND" "group3" "Michigan_USA" "O" 0.359643374 0.109072299911201
"875" "ind3" "X19334" "0Neutral" "downstream" "Helitron157" "Helitron" 55.62 18.75 0 "Background" 100 45 "IND" "group3" "Michigan_USA" "O" 0.359643374 0.109072299911201
"876" "ind3" "X4115" "0Neutral" "downstream" "Helitron4" "Helitron" 70.53 3.13 0 "Background" 0 45 "IND" "group3" "Michigan_USA" "O" 0.359643374 0.109072299911201
"877" "ind3" "X13923" "0Neutral" "downstream" "Helitron72" "Helitron" 44.98 6.25 0 "Background" 0 45 "IND" "group3" "Michigan_USA" "O" 0.359643374 0.109072299911201
"878" "ind3" "X590" "0Neutral" "downstream" "Helitron23" "Helitron" 54.76 0 0 "Background" 0 45 "IND" "group3" "Michigan_USA" "O" 0.359643374 0.109072299911201
"879" "ind3" "X18797" "0Neutral" "downstream" "Helitron37" "Helitron" 84.67 9.38 12.5 "Background" 0 45 "IND" "group3" "Michigan_USA" "O" 0.359643374 0.109072299911201
"880" "ind3" "X21380" "0Neutral" "downstream" "Helitron51" "Helitron" 55.05 0 12.5 "Background" 0 45 "IND" "group3" "Michigan_USA" "O" 0.359643374 0.109072299911201
"881" "ind3" "X19179" "0Neutral" "downstream" "Helitron88" "Helitron" 116.85 0 6.25 "Background" 0 45 "IND" "group3" "Michigan_USA" "O" 0.359643374 0.109072299911201
"882" "ind3" "X15125" "0Neutral" "downstream" "Helitron122" "Helitron" 49.6 0 6.25 "Background" 0 45 "IND" "group3" "Michigan_USA" "O" 0.359643374 0.109072299911201
"883" "ind3" "X21379" "0Neutral" "downstream" "Helitron51" "Helitron" 55.08 31.25 0 "Background" 0 45 "IND" "group3" "Michigan_USA" "O" 0.359643374 0.109072299911201
"884" "ind3" "X5878" "0Neutral" "downstream" "Helitron77" "Helitron" 68.34 21.88 0 "Background" 100 45 "IND" "group3" "Michigan_USA" "O" 0.359643374 0.109072299911201
"885" "ind3" "X13814" "0Neutral" "downstream" "Helitron181" "Helitron" 58.25 15.63 0 "Background" 100 45 "IND" "group3" "Michigan_USA" "O" 0.359643374 0.109072299911201
"886" "ind3" "X18307" "0Neutral" "downstream" "Helitron165" "Helitron" 61.98 3.13 0 "Background" 0 45 "IND" "group3" "Michigan_USA" "O" 0.359643374 0.109072299911201
"887" "ind3" "X2166" "0Neutral" "downstream" "Helitron174" "Helitron" 50.39 3.13 0 "Background" 0 45 "IND" "group3" "Michigan_USA" "O" 0.359643374 0.109072299911201
"888" "ind3" "X17514" "0Neutral" "downstream" "Helitron177" "Helitron" 54.41 3.13 0 "Background" 0 45 "IND" "group3" "Michigan_USA" "O" 0.359643374 0.109072299911201
"889" "ind3" "X23368" "0Neutral" "downstream" "Helitron34" "Helitron" 100.79 3.13 0 "Background" 0 45 "IND" "group3" "Michigan_USA" "O" 0.359643374 0.109072299911201
"890" "ind3" "X15113" "0Neutral" "downstream" "Helitron83" "Helitron" 54.3 3.13 0 "Background" 0 45 "IND" "group3" "Michigan_USA" "O" 0.359643374 0.109072299911201
"891" "ind3" "X18305" "0Neutral" "downstream" "Helitron165" "Helitron" 102.51 0 0 "Background" 0 45 "IND" "group3" "Michigan_USA" "O" 0.359643374 0.109072299911201
"892" "ind3" "X11697" "0Neutral" "downstream" "Helitron8" "Helitron" 108.72 0 0 "Background" 0 45 "IND" "group3" "Michigan_USA" "O" 0.359643374 0.109072299911201
"893" "ind3" "X864" "0Neutral" "downstream" "Helitron20" "Helitron" 40.19 18.75 0 "Background" 0 45 "IND" "group3" "Michigan_USA" "O" 0.359643374 0.109072299911201
"894" "ind3" "X12780" "0Neutral" "downstream" "Helitron168" "Helitron" 46.84 6.25 0 "Background" 0 45 "IND" "group3" "Michigan_USA" "O" 0.359643374 0.109072299911201
"895" "ind3" "X8120" "0Neutral" "downstream" "Helitron118" "Helitron" 44.44 3.13 0 "Background" 0 45 "IND" "group3" "Michigan_USA" "O" 0.359643374 0.109072299911201
"896" "ind3" "X13337" "0Neutral" "downstream" "Helitron202" "Helitron" 16.76 3.13 0 "Background" 0 45 "IND" "group3" "Michigan_USA" "O" 0.359643374 0.109072299911201
"897" "ind3" "X3631" "0Neutral" "downstream" "Helitron21" "Helitron" 35.41 3.13 0 "Background" 0 45 "IND" "group3" "Michigan_USA" "O" 0.359643374 0.109072299911201
"898" "ind3" "X5672" "0Neutral" "downstream" "Helitron42" "Helitron" 48.25 3.13 0 "Background" 0 45 "IND" "group3" "Michigan_USA" "O" 0.359643374 0.109072299911201
"899" "ind3" "X24949" "0Neutral" "downstream" "Helitron82" "Helitron" 41.04 3.13 0 "Background" 0 45 "IND" "group3" "Michigan_USA" "O" 0.359643374 0.109072299911201
"900" "ind3" "X23102" "0Neutral" "downstream" "Helitron108" "Helitron" 30.77 0 0 "Background" 0 45 "IND" "group3" "Michigan_USA" "O" 0.359643374 0.109072299911201
"901" "ind3" "X14926" "0Neutral" "downstream" "Helitron122" "Helitron" 38.54 0 0 "Background" 0 45 "IND" "group3" "Michigan_USA" "O" 0.359643374 0.109072299911201
"902" "ind3" "X5755" "0Neutral" "downstream" "Helitron160" "Helitron" 42.68 0 0 "Background" 0 45 "IND" "group3" "Michigan_USA" "O" 0.359643374 0.109072299911201
"903" "ind3" "X12388" "0Neutral" "downstream" "Helitron96" "Helitron" 47.87 0 0 "Background" 0 45 "IND" "group3" "Michigan_USA" "O" 0.359643374 0.109072299911201
"904" "ind3" "X8453" "0Neutral" "downstream" "Helitron153" "Helitron" 60.73 34.38 0 "Background" 0 45 "IND" "group3" "Michigan_USA" "O" 0.359643374 0.109072299911201
"905" "ind3" "X8465" "0Neutral" "downstream" "Helitron163" "Helitron" 57.7 9.38 0 "Background" 0 45 "IND" "group3" "Michigan_USA" "O" 0.359643374 0.109072299911201
"906" "ind3" "X20408" "0Neutral" "downstream" "Helitron37" "Helitron" 63.07 3.13 0 "Background" 0 45 "IND" "group3" "Michigan_USA" "O" 0.359643374 0.109072299911201
"907" "ind3" "X667" "0Neutral" "downstream" "Helitron137" "Helitron" 49.48 3.13 0 "Background" 0 45 "IND" "group3" "Michigan_USA" "O" 0.359643374 0.109072299911201
"908" "ind3" "X21850" "0Neutral" "downstream" "Helitron46" "Helitron" 75.27 3.13 0 "Background" 0 45 "IND" "group3" "Michigan_USA" "O" 0.359643374 0.109072299911201
"909" "ind3" "X8420" "balancing" "downstream" "Helitron171" "Helitron" 64.58 31.25 0 "Background" 0 45 "IND" "group3" "Michigan_USA" "O" 0.359643374 0.109072299911201
"910" "ind3" "X6094" "divergent" "downstream" "Helitron78" "Helitron" 58.15 3.13 0 "Background" 0 45 "IND" "group3" "Michigan_USA" "O" 0.359643374 0.109072299911201
"911" "ind3" "X4633" "divergent" "downstream" "Helitron186" "Helitron" 31.02 34.38 0 "Background" 100 45 "IND" "group3" "Michigan_USA" "O" 0.359643374 0.109072299911201
"912" "ind3" "X986" "divergent" "downstream" "Helitron164" "Helitron" 44.2 3.13 0 "Background" 0 45 "IND" "group3" "Michigan_USA" "O" 0.359643374 0.109072299911201
"913" "ind3" "X1545" "divergent" "downstream" "Helitron47" "Helitron" 42.52 9.38 0 "Background" 0 45 "IND" "group3" "Michigan_USA" "O" 0.359643374 0.109072299911201
"914" "ind3" "X11618" "divergent" "downstream" "Helitron52" "Helitron" 36.32 18.75 0 "Background" 0 45 "IND" "group3" "Michigan_USA" "O" 0.359643374 0.109072299911201
"915" "ind3" "X8000" "divergent" "downstream" "Helitron72" "Helitron" 44.79 18.75 0 "Background" 0 45 "IND" "group3" "Michigan_USA" "O" 0.359643374 0.109072299911201
"916" "ind3" "X10493" "divergent" "downstream" "Helitron1" "Helitron" 77.01 0 0 "Background" 0 45 "IND" "group3" "Michigan_USA" "O" 0.359643374 0.109072299911201
"917" "ind3" "X23558" "divergent" "downstream" "Helitron154" "Helitron" 37.82 28.13 0 "Background" 0 45 "IND" "group3" "Michigan_USA" "O" 0.359643374 0.109072299911201
"918" "ind3" "X10896" "divergent" "downstream" "Helitron20" "Helitron" 41.23 25 0 "Background" 0 45 "IND" "group3" "Michigan_USA" "O" 0.359643374 0.109072299911201
"919" "ind3" "X4162" "divergent" "downstream" "Helitron29" "Helitron" 49.56 18.75 0 "Background" 0 45 "IND" "group3" "Michigan_USA" "O" 0.359643374 0.109072299911201
"920" "ind3" "X14664" "divergent" "downstream" "Helitron22" "Helitron" 47.89 12.5 0 "Background" 0 45 "IND" "group3" "Michigan_USA" "O" 0.359643374 0.109072299911201
"921" "ind3" "X8920" "0Neutral" "downstream" "Helitron44" "Helitron" 42.91 3.13 0 "Background" 0 45 "IND" "group3" "Michigan_USA" "O" 0.359643374 0.109072299911201
"922" "ind3" "X1990" "0Neutral" "downstream" "Helitron141" "Helitron" 9.17 28.13 25 "Background" 100 45 "IND" "group3" "Michigan_USA" "O" 0.359643374 0.109072299911201
"923" "ind3" "X22124" "0Neutral" "downstream" "Helitron60" "Helitron" 14.56 3.13 0 "Background" 0 45 "IND" "group3" "Michigan_USA" "O" 0.359643374 0.109072299911201
"924" "ind3" "X20140" "0Neutral" "downstream" "Helitron172" "Helitron" 49.49 0 6.25 "Background" 0 45 "IND" "group3" "Michigan_USA" "O" 0.359643374 0.109072299911201
"925" "ind3" "X12411" "0Neutral" "downstream" "Helitron204" "Helitron" 14 0 0 "Background" 0 45 "IND" "group3" "Michigan_USA" "O" 0.359643374 0.109072299911201
"926" "ind3" "X11633" "0Neutral" "downstream" "Helitron60" "Helitron" 61.02 9.38 0 "Background" 0 45 "IND" "group3" "Michigan_USA" "O" 0.359643374 0.109072299911201
"927" "ind3" "X22657" "0Neutral" "downstream" "Helitron60" "Helitron" 61.91 9.38 0 "Background" 0 45 "IND" "group3" "Michigan_USA" "O" 0.359643374 0.109072299911201
"928" "ind3" "X20553" "0Neutral" "downstream" "Helitron21" "Helitron" 33.54 3.13 0 "Background" 0 45 "IND" "group3" "Michigan_USA" "O" 0.359643374 0.109072299911201
"929" "ind3" "X20552" "0Neutral" "downstream" "Helitron21" "Helitron" 33.59 25 0 "Background" 100 45 "IND" "group3" "Michigan_USA" "O" 0.359643374 0.109072299911201
"930" "ind3" "X2241" "0Neutral" "downstream" "Helitron25" "Helitron" 38.11 6.25 0 "Background" 0 45 "IND" "group3" "Michigan_USA" "O" 0.359643374 0.109072299911201
"931" "ind3" "X19792" "0Neutral" "downstream" "Helitron78" "Helitron" 20.27 25 6.25 "Background" 100 45 "IND" "group3" "Michigan_USA" "O" 0.359643374 0.109072299911201
"932" "ind3" "X5493" "0Neutral" "downstream" "Helitron53" "Helitron" 19.05 21.88 0 "Background" 0 45 "IND" "group3" "Michigan_USA" "O" 0.359643374 0.109072299911201
"933" "ind3" "X827" "0Neutral" "downstream" "Helitron212" "Helitron" 27.89 3.13 0 "Background" 0 45 "IND" "group3" "Michigan_USA" "O" 0.359643374 0.109072299911201
"934" "ind3" "X25881" "0Neutral" "downstream" "Helitron53" "Helitron" 25.79 3.13 0 "Background" 0 45 "IND" "group3" "Michigan_USA" "O" 0.359643374 0.109072299911201
"935" "ind3" "X155" "0Neutral" "downstream" "Helitron18" "Helitron" 47.71 3.13 0 "Background" 0 45 "IND" "group3" "Michigan_USA" "O" 0.359643374 0.109072299911201
"936" "ind3" "X22076" "0Neutral" "downstream" "Helitron9" "Helitron" 18.57 3.13 0 "Background" 0 45 "IND" "group3" "Michigan_USA" "O" 0.359643374 0.109072299911201
"937" "ind3" "X22432" "0Neutral" "downstream" "Helitron96" "Helitron" 47.37 3.13 0 "Background" 100 45 "IND" "group3" "Michigan_USA" "O" 0.359643374 0.109072299911201
"938" "ind3" "X8313" "0Neutral" "downstream" "Helitron122" "Helitron" 20.71 6.25 0 "Background" 0 45 "IND" "group3" "Michigan_USA" "O" 0.359643374 0.109072299911201
"939" "ind3" "X21962" "0Neutral" "downstream" "Helitron49" "Helitron" 10.3 6.25 0 "Background" 0 45 "IND" "group3" "Michigan_USA" "O" 0.359643374 0.109072299911201
"940" "ind3" "X6324" "0Neutral" "downstream" "Helitron94" "Helitron" 39.76 9.38 6.25 "Background" 0 45 "IND" "group3" "Michigan_USA" "O" 0.359643374 0.109072299911201
"941" "ind3" "X18950" "0Neutral" "downstream" "Helitron182" "Helitron" 25.67 0 6.25 "Background" 0 45 "IND" "group3" "Michigan_USA" "O" 0.359643374 0.109072299911201
"942" "ind3" "X26109" "0Neutral" "downstream" "Helitron183" "Helitron" 60.34 21.88 0 "Background" 0 45 "IND" "group3" "Michigan_USA" "O" 0.359643374 0.109072299911201
"943" "ind3" "X2611" "0Neutral" "downstream" "Helitron147" "Helitron" 68.65 3.13 0 "Background" 0 45 "IND" "group3" "Michigan_USA" "O" 0.359643374 0.109072299911201
"944" "ind3" "X19438" "0Neutral" "downstream" "Helitron24" "Helitron" 49.96 18.75 0 "Background" 100 45 "IND" "group3" "Michigan_USA" "O" 0.359643374 0.109072299911201
"945" "ind3" "X19907" "0Neutral" "downstream" "Helitron49" "Helitron" 24.08 15.63 0 "Background" 0 45 "IND" "group3" "Michigan_USA" "O" 0.359643374 0.109072299911201
"946" "ind3" "X11210" "0Neutral" "downstream" "Helitron111" "Helitron" 35.67 6.25 0 "Background" 0 45 "IND" "group3" "Michigan_USA" "O" 0.359643374 0.109072299911201
"947" "ind3" "X1738" "0Neutral" "downstream" "Helitron14" "Helitron" 34.22 6.25 0 "Background" 0 45 "IND" "group3" "Michigan_USA" "O" 0.359643374 0.109072299911201
"948" "ind3" "X7641" "0Neutral" "downstream" "Helitron42" "Helitron" 20.59 6.25 0 "Background" 0 45 "IND" "group3" "Michigan_USA" "O" 0.359643374 0.109072299911201
"949" "ind3" "X8855" "0Neutral" "downstream" "Helitron43" "Helitron" 32.54 6.25 0 "Background" 0 45 "IND" "group3" "Michigan_USA" "O" 0.359643374 0.109072299911201
"950" "ind3" "X5636" "0Neutral" "downstream" "Helitron205" "Helitron" 5.2 3.13 0 "Background" 0 45 "IND" "group3" "Michigan_USA" "O" 0.359643374 0.109072299911201
"951" "ind3" "X6437" "0Neutral" "downstream" "Helitron154" "Helitron" 42.63 0 0 "Background" 0 45 "IND" "group3" "Michigan_USA" "O" 0.359643374 0.109072299911201
"952" "ind3" "X13512" "0Neutral" "downstream" "Helitron85" "Helitron" 47.33 12.5 0 "Background" 100 45 "IND" "group3" "Michigan_USA" "O" 0.359643374 0.109072299911201
"953" "ind3" "X12801" "0Neutral" "downstream" "Helitron28" "Helitron" 8.89 9.38 0 "Background" 0 45 "IND" "group3" "Michigan_USA" "O" 0.359643374 0.109072299911201
"954" "ind3" "X4045" "0Neutral" "downstream" "Helitron207" "Helitron" 19.03 3.13 0 "Background" 0 45 "IND" "group3" "Michigan_USA" "O" 0.359643374 0.109072299911201
"955" "ind3" "X9979" "balancing" "downstream" "Helitron199" "Helitron" 24.66 12.5 0 "Background" 0 45 "IND" "group3" "Michigan_USA" "O" 0.359643374 0.109072299911201
"956" "ind3" "X20955" "divergent" "downstream" "Helitron43" "Helitron" 35.13 18.75 0 "Background" 100 45 "IND" "group3" "Michigan_USA" "O" 0.359643374 0.109072299911201
"957" "ind3" "X20316" "divergent" "downstream" "Helitron162" "Helitron" 46.26 37.5 0 "Background" 0 45 "IND" "group3" "Michigan_USA" "O" 0.359643374 0.109072299911201
"958" "ind3" "X16288" "divergent" "upstream" "Helitron158" "Helitron" 0 6.25 0 "Background" 0 45 "IND" "group3" "Michigan_USA" "O" 0.359643374 0.10199916404785
"959" "ind3" "X20409" "0Neutral" "upstream" "Helitron37" "Helitron" 81.84 3.13 0 "Background" 0 45 "IND" "group3" "Michigan_USA" "O" 0.359643374 0.10199916404785
"960" "ind3" "X9501" "0Neutral" "upstream" "Helitron75" "Helitron" 63.35 15.63 0 "Background" 0 45 "IND" "group3" "Michigan_USA" "O" 0.359643374 0.10199916404785
"961" "ind3" "X23072" "0Neutral" "upstream" "Helitron53" "Helitron" 56.52 18.75 12.5 "Background" 0 45 "IND" "group3" "Michigan_USA" "O" 0.359643374 0.10199916404785
"962" "ind3" "X12954" "0Neutral" "upstream" "Helitron134" "Helitron" 35.26 12.5 0 "Background" 0 45 "IND" "group3" "Michigan_USA" "O" 0.359643374 0.10199916404785
"963" "ind3" "X9248" "0Neutral" "upstream" "Helitron36" "Helitron" 57.63 9.38 0 "Background" 100 45 "IND" "group3" "Michigan_USA" "O" 0.359643374 0.10199916404785
"964" "ind3" "X22112" "0Neutral" "upstream" "Helitron65" "Helitron" 61.73 6.25 0 "Background" 0 45 "IND" "group3" "Michigan_USA" "O" 0.359643374 0.10199916404785
"965" "ind3" "X9531" "0Neutral" "upstream" "Helitron29" "Helitron" 86.46 6.25 0 "Background" 100 45 "IND" "group3" "Michigan_USA" "O" 0.359643374 0.10199916404785
"966" "ind3" "X15471" "0Neutral" "upstream" "Helitron7" "Helitron" 78.59 3.13 0 "Background" 0 45 "IND" "group3" "Michigan_USA" "O" 0.359643374 0.10199916404785
"967" "ind3" "X10205" "0Neutral" "upstream" "Helitron40" "Helitron" 43.09 15.63 0 "Background" 0 45 "IND" "group3" "Michigan_USA" "O" 0.359643374 0.10199916404785
"968" "ind3" "X10646" "0Neutral" "upstream" "Helitron34" "Helitron" 82.78 3.13 0 "Background" 0 45 "IND" "group3" "Michigan_USA" "O" 0.359643374 0.10199916404785
"969" "ind3" "X4951" "0Neutral" "upstream" "Helitron106" "Helitron" 40.51 9.38 6.25 "Background" 0 45 "IND" "group3" "Michigan_USA" "O" 0.359643374 0.10199916404785
"970" "ind3" "X1007" "0Neutral" "upstream" "Helitron125" "Helitron" 43.46 12.5 0 "Background" 100 45 "IND" "group3" "Michigan_USA" "O" 0.359643374 0.10199916404785
"971" "ind3" "X25950" "0Neutral" "upstream" "Helitron5" "Helitron" 81.67 9.38 0 "Background" 0 45 "IND" "group3" "Michigan_USA" "O" 0.359643374 0.10199916404785
"972" "ind3" "X19784" "0Neutral" "upstream" "Helitron45" "Helitron" 76.8 12.5 0 "Background" 0 45 "IND" "group3" "Michigan_USA" "O" 0.359643374 0.10199916404785
"973" "ind3" "X26331" "0Neutral" "upstream" "Helitron59" "Helitron" 25.38 3.13 12.5 "Background" 0 45 "IND" "group3" "Michigan_USA" "O" 0.359643374 0.10199916404785
"974" "ind3" "X16388" "0Neutral" "upstream" "Helitron198" "Helitron" 31.38 0 12.5 "Background" 0 45 "IND" "group3" "Michigan_USA" "O" 0.359643374 0.10199916404785
"975" "ind3" "X6910" "0Neutral" "upstream" "Helitron72" "Helitron" 63.98 31.25 6.25 "Background" 0 45 "IND" "group3" "Michigan_USA" "O" 0.359643374 0.10199916404785
"976" "ind3" "X5452" "0Neutral" "upstream" "Helitron51" "Helitron" 73.27 40.63 0 "Background" 100 45 "IND" "group3" "Michigan_USA" "O" 0.359643374 0.10199916404785
"977" "ind3" "X22246" "0Neutral" "upstream" "Helitron30" "Helitron" 84.74 25 0 "Background" 0 45 "IND" "group3" "Michigan_USA" "O" 0.359643374 0.10199916404785
"978" "ind3" "X25713" "0Neutral" "upstream" "Helitron64" "Helitron" 69.11 21.88 0 "Background" 100 45 "IND" "group3" "Michigan_USA" "O" 0.359643374 0.10199916404785
"979" "ind3" "X18889" "0Neutral" "upstream" "Helitron85" "Helitron" 59.3 18.75 0 "Background" 0 45 "IND" "group3" "Michigan_USA" "O" 0.359643374 0.10199916404785
"980" "ind3" "X9007" "0Neutral" "upstream" "Helitron49" "Helitron" 73.57 15.63 0 "Background" 0 45 "IND" "group3" "Michigan_USA" "O" 0.359643374 0.10199916404785
"981" "ind3" "X9860" "0Neutral" "upstream" "Helitron2" "Helitron" 77.17 9.38 0 "Background" 0 45 "IND" "group3" "Michigan_USA" "O" 0.359643374 0.10199916404785
"982" "ind3" "X26587" "0Neutral" "upstream" "Helitron101" "Helitron" 54.53 3.13 0 "Background" 0 45 "IND" "group3" "Michigan_USA" "O" 0.359643374 0.10199916404785
"983" "ind3" "X4367" "0Neutral" "upstream" "Helitron29" "Helitron" 61.13 3.13 0 "Background" 0 45 "IND" "group3" "Michigan_USA" "O" 0.359643374 0.10199916404785
"984" "ind3" "X26296" "0Neutral" "upstream" "Helitron36" "Helitron" 25.34 9.38 0 "Background" 0 45 "IND" "group3" "Michigan_USA" "O" 0.359643374 0.10199916404785
"985" "ind3" "X13251" "0Neutral" "upstream" "Helitron6" "Helitron" 30.43 6.25 0 "Background" 0 45 "IND" "group3" "Michigan_USA" "O" 0.359643374 0.10199916404785
"986" "ind3" "X19161" "0Neutral" "upstream" "Helitron92" "Helitron" 25.16 3.13 0 "Background" 0 45 "IND" "group3" "Michigan_USA" "O" 0.359643374 0.10199916404785
"987" "ind3" "X11176" "0Neutral" "upstream" "Helitron111" "Helitron" 48.41 0 0 "Background" 0 45 "IND" "group3" "Michigan_USA" "O" 0.359643374 0.10199916404785
"988" "ind3" "X18925" "0Neutral" "upstream" "Helitron46" "Helitron" 25.63 0 0 "Background" 0 45 "IND" "group3" "Michigan_USA" "O" 0.359643374 0.10199916404785
"989" "ind3" "X7996" "0Neutral" "upstream" "Helitron52" "Helitron" 73.16 9.38 0 "Background" 0 45 "IND" "group3" "Michigan_USA" "O" 0.359643374 0.10199916404785
"990" "ind3" "X20594" "0Neutral" "upstream" "Helitron139" "Helitron" 34.83 34.38 6.25 "Background" 100 45 "IND" "group3" "Michigan_USA" "O" 0.359643374 0.10199916404785
"991" "ind3" "X14556" "0Neutral" "upstream" "Helitron46" "Helitron" 42.46 3.13 0 "Background" 0 45 "IND" "group3" "Michigan_USA" "O" 0.359643374 0.10199916404785
"992" "ind3" "X9859" "divergent" "upstream" "Helitron2" "Helitron" 77.19 25 0 "Background" 0 45 "IND" "group3" "Michigan_USA" "O" 0.359643374 0.10199916404785
"993" "ind3" "X3567" "divergent" "upstream" "Helitron118" "Helitron" 46.18 21.88 12.5 "Background" 0 45 "IND" "group3" "Michigan_USA" "O" 0.359643374 0.10199916404785
"994" "ind3" "X26211" "divergent" "upstream" "Helitron22" "Helitron" 64.09 18.75 0 "Background" 0 45 "IND" "group3" "Michigan_USA" "O" 0.359643374 0.10199916404785
"995" "ind3" "X14878" "divergent" "upstream" "Helitron60" "Helitron" 45.41 9.38 0 "Background" 0 45 "IND" "group3" "Michigan_USA" "O" 0.359643374 0.10199916404785
"996" "ind3" "X16205" "divergent" "upstream" "Helitron50" "Helitron" 57.65 0 6.25 "Background" 0 45 "IND" "group3" "Michigan_USA" "O" 0.359643374 0.10199916404785
"997" "ind3" "X16203" "divergent" "upstream" "Helitron50" "Helitron" 73.39 0 6.25 "Background" 0 45 "IND" "group3" "Michigan_USA" "O" 0.359643374 0.10199916404785
"998" "ind3" "X25312" "0Neutral" "upstream" "Helitron129" "Helitron" 39.47 6.25 0 "Background" 0 45 "IND" "group3" "Michigan_USA" "O" 0.359643374 0.10199916404785
"999" "ind3" "X20730" "0Neutral" "upstream" "Helitron47" "Helitron" 74.3 6.25 0 "Background" 0 45 "IND" "group3" "Michigan_USA" "O" 0.359643374 0.10199916404785
"1000" "ind3" "X4287" "0Neutral" "upstream" "Helitron38" "Helitron" 80.55 3.13 0 "Background" 0 45 "IND" "group3" "Michigan_USA" "O" 0.359643374 0.10199916404785
"1001" "ind3" "X1642" "0Neutral" "upstream" "Helitron4" "Helitron" 116.59 3.13 0 "Background" 0 45 "IND" "group3" "Michigan_USA" "O" 0.359643374 0.10199916404785
"1002" "ind3" "X21279" "0Neutral" "upstream" "Helitron60" "Helitron" 48.53 0 0 "Background" 0 45 "IND" "group3" "Michigan_USA" "O" 0.359643374 0.10199916404785
"1003" "ind3" "X4758" "0Neutral" "upstream" "Helitron21" "Helitron" 91.77 37.5 0 "Background" 0 45 "IND" "group3" "Michigan_USA" "O" 0.359643374 0.10199916404785
"1004" "ind3" "X13709" "0Neutral" "upstream" "Helitron35" "Helitron" 24.08 3.13 0 "Background" 0 45 "IND" "group3" "Michigan_USA" "O" 0.359643374 0.10199916404785
"1005" "ind3" "X3740" "0Neutral" "upstream" "Helitron6" "Helitron" 63.67 3.13 0 "Background" 0 45 "IND" "group3" "Michigan_USA" "O" 0.359643374 0.10199916404785
"1006" "ind3" "X20298" "0Neutral" "upstream" "Helitron127" "Helitron" 43.06 18.75 12.5 "Background" 0 45 "IND" "group3" "Michigan_USA" "O" 0.359643374 0.10199916404785
"1007" "ind3" "X26030" "0Neutral" "upstream" "Helitron24" "Helitron" 55.05 6.25 0 "Background" 0 45 "IND" "group3" "Michigan_USA" "O" 0.359643374 0.10199916404785
"1008" "ind3" "X16669" "0Neutral" "upstream" "Helitron200" "Helitron" 25.36 15.63 0 "Background" 0 45 "IND" "group3" "Michigan_USA" "O" 0.359643374 0.10199916404785
"1009" "ind3" "X21361" "0Neutral" "upstream" "Helitron10" "Helitron" 100.71 0 0 "Background" 0 45 "IND" "group3" "Michigan_USA" "O" 0.359643374 0.10199916404785
"1010" "ind3" "X20788" "0Neutral" "upstream" "Helitron12" "Helitron" 81.18 6.25 0 "Background" 0 45 "IND" "group3" "Michigan_USA" "O" 0.359643374 0.10199916404785
"1011" "ind3" "X12627" "0Neutral" "upstream" "Helitron102" "Helitron" 53.53 0 6.25 "Background" 0 45 "IND" "group3" "Michigan_USA" "O" 0.359643374 0.10199916404785
"1012" "ind3" "X6525" "0Neutral" "upstream" "Helitron15" "Helitron" 79.25 15.63 0 "Background" 0 45 "IND" "group3" "Michigan_USA" "O" 0.359643374 0.10199916404785
"1013" "ind3" "X5208" "0Neutral" "upstream" "Helitron50" "Helitron" 39.91 9.38 0 "Background" 0 45 "IND" "group3" "Michigan_USA" "O" 0.359643374 0.10199916404785
"1014" "ind3" "X11702" "0Neutral" "upstream" "Helitron39" "Helitron" 53.24 9.38 0 "Background" 100 45 "IND" "group3" "Michigan_USA" "O" 0.359643374 0.10199916404785
"1015" "ind3" "X11031" "0Neutral" "upstream" "Helitron81" "Helitron" 61.94 0 0 "Background" 0 45 "IND" "group3" "Michigan_USA" "O" 0.359643374 0.10199916404785
"1016" "ind3" "X3124" "0Neutral" "upstream" "Helitron26" "Helitron" 87.25 3.13 0 "Background" 0 45 "IND" "group3" "Michigan_USA" "O" 0.359643374 0.10199916404785
"1017" "ind3" "X24017" "0Neutral" "upstream" "Helitron13" "Helitron" 96.1 6.25 0 "Background" 0 45 "IND" "group3" "Michigan_USA" "O" 0.359643374 0.10199916404785
"1018" "ind3" "X20666" "0Neutral" "upstream" "Helitron112" "Helitron" 48.28 12.5 0 "Background" 0 45 "IND" "group3" "Michigan_USA" "O" 0.359643374 0.10199916404785
"1019" "ind3" "X3123" "0Neutral" "upstream" "Helitron26" "Helitron" 39.14 31.25 12.5 "Background" 0 45 "IND" "group3" "Michigan_USA" "O" 0.359643374 0.10199916404785
"1020" "ind3" "X916" "0Neutral" "upstream" "Helitron48" "Helitron" 37.27 6.25 12.5 "Background" 0 45 "IND" "group3" "Michigan_USA" "O" 0.359643374 0.10199916404785
"1021" "ind3" "X3564" "0Neutral" "upstream" "Helitron49" "Helitron" 64 15.63 0 "Background" 0 45 "IND" "group3" "Michigan_USA" "O" 0.359643374 0.10199916404785
"1022" "ind3" "X16230" "0Neutral" "upstream" "Helitron99" "Helitron" 55.26 12.5 0 "Background" 100 45 "IND" "group3" "Michigan_USA" "O" 0.359643374 0.10199916404785
"1023" "ind3" "X25693" "0Neutral" "upstream" "Helitron67" "Helitron" 67.31 9.38 0 "Background" 100 45 "IND" "group3" "Michigan_USA" "O" 0.359643374 0.10199916404785
"1024" "ind3" "X20642" "0Neutral" "upstream" "Helitron7" "Helitron" 60.21 9.38 0 "Background" 0 45 "IND" "group3" "Michigan_USA" "O" 0.359643374 0.10199916404785
"1025" "ind3" "X8793" "0Neutral" "upstream" "Helitron77" "Helitron" 63.16 9.38 0 "Background" 0 45 "IND" "group3" "Michigan_USA" "O" 0.359643374 0.10199916404785
"1026" "ind3" "X18463" "0Neutral" "upstream" "Helitron109" "Helitron" 50.37 6.25 0 "Background" 0 45 "IND" "group3" "Michigan_USA" "O" 0.359643374 0.10199916404785
"1027" "ind3" "X4155" "0Neutral" "upstream" "Helitron12" "Helitron" 55.43 6.25 0 "Background" 0 45 "IND" "group3" "Michigan_USA" "O" 0.359643374 0.10199916404785
"1028" "ind3" "X20655" "0Neutral" "upstream" "Helitron39" "Helitron" 53.98 6.25 0 "Background" 0 45 "IND" "group3" "Michigan_USA" "O" 0.359643374 0.10199916404785
"1029" "ind3" "X6523" "0Neutral" "upstream" "Helitron15" "Helitron" 95.46 3.13 0 "Background" 0 45 "IND" "group3" "Michigan_USA" "O" 0.359643374 0.10199916404785
"1030" "ind3" "X26029" "0Neutral" "upstream" "Helitron24" "Helitron" 55.03 3.13 0 "Background" 0 45 "IND" "group3" "Michigan_USA" "O" 0.359643374 0.10199916404785
"1031" "ind3" "X992" "0Neutral" "upstream" "Helitron84" "Helitron" 60.3 3.13 0 "Background" 0 45 "IND" "group3" "Michigan_USA" "O" 0.359643374 0.10199916404785
"1032" "ind3" "X11716" "0Neutral" "upstream" "Helitron93" "Helitron" 57.11 0 0 "Background" 0 45 "IND" "group3" "Michigan_USA" "O" 0.359643374 0.10199916404785
"1033" "ind3" "X6398" "0Neutral" "upstream" "Helitron48" "Helitron" 43.79 34.38 0 "Background" 0 45 "IND" "group3" "Michigan_USA" "O" 0.359643374 0.10199916404785
"1034" "ind3" "X18323" "0Neutral" "upstream" "Helitron54" "Helitron" 43.02 28.13 0 "Background" 100 45 "IND" "group3" "Michigan_USA" "O" 0.359643374 0.10199916404785
"1035" "ind3" "X25311" "0Neutral" "upstream" "Helitron129" "Helitron" 39.43 9.38 0 "Background" 0 45 "IND" "group3" "Michigan_USA" "O" 0.359643374 0.10199916404785
"1036" "ind3" "X9038" "0Neutral" "upstream" "Helitron110" "Helitron" 48.88 6.25 0 "Background" 0 45 "IND" "group3" "Michigan_USA" "O" 0.359643374 0.10199916404785
"1037" "ind3" "X4195" "0Neutral" "upstream" "Helitron3" "Helitron" 48.54 3.13 0 "Background" 0 45 "IND" "group3" "Michigan_USA" "O" 0.359643374 0.10199916404785
"1038" "ind3" "X26176" "0Neutral" "upstream" "Helitron4" "Helitron" 46.38 3.13 0 "Background" 0 45 "IND" "group3" "Michigan_USA" "O" 0.359643374 0.10199916404785
"1039" "ind3" "X15806" "0Neutral" "upstream" "Helitron11" "Helitron" 98.01 3.13 0 "Background" 0 45 "IND" "group3" "Michigan_USA" "O" 0.359643374 0.10199916404785
"1040" "ind3" "X9039" "0Neutral" "upstream" "Helitron110" "Helitron" 48.91 3.13 0 "Background" 0 45 "IND" "group3" "Michigan_USA" "O" 0.359643374 0.10199916404785
"1041" "ind3" "X3448" "0Neutral" "upstream" "Helitron40" "Helitron" 62.39 6.25 0 "Background" 0 45 "IND" "group3" "Michigan_USA" "O" 0.359643374 0.10199916404785
"1042" "ind3" "X25215" "balancing" "upstream" "Helitron198" "Helitron" 28.35 18.75 0 "Background" 0 45 "IND" "group3" "Michigan_USA" "O" 0.359643374 0.10199916404785
"1043" "ind3" "X23909" "balancing" "upstream" "Helitron59" "Helitron" 62.51 43.75 0 "Background" 0 45 "IND" "group3" "Michigan_USA" "O" 0.359643374 0.10199916404785
"1044" "ind3" "X6508" "balancing" "upstream" "Helitron32" "Helitron" 83.98 34.38 0 "Background" 0 45 "IND" "group3" "Michigan_USA" "O" 0.359643374 0.10199916404785
"1045" "ind3" "X16197" "divergent" "upstream" "Helitron141" "Helitron" 33.82 6.25 0 "Background" 0 45 "IND" "group3" "Michigan_USA" "O" 0.359643374 0.10199916404785
"1046" "ind3" "X4288" "divergent" "upstream" "Helitron38" "Helitron" 80.57 0 6.25 "Background" 0 45 "IND" "group3" "Michigan_USA" "O" 0.359643374 0.10199916404785
"1047" "ind3" "X13552" "divergent" "upstream" "Helitron57" "Helitron" 71.16 3.13 0 "Background" 0 45 "IND" "group3" "Michigan_USA" "O" 0.359643374 0.10199916404785
"1048" "ind3" "X23782" "divergent" "upstream" "Helitron27" "Helitron" 86.75 12.5 0 "Background" 0 45 "IND" "group3" "Michigan_USA" "O" 0.359643374 0.10199916404785
"1049" "ind3" "X6081" "divergent" "upstream" "Helitron33" "Helitron" 52.67 3.13 0 "Background" 0 45 "IND" "group3" "Michigan_USA" "O" 0.359643374 0.10199916404785
"1050" "ind3" "X3462" "divergent" "upstream" "Helitron54" "Helitron" 72.33 12.5 0 "Background" 0 45 "IND" "group3" "Michigan_USA" "O" 0.359643374 0.10199916404785
"1051" "ind3" "X13335" "divergent" "upstream" "Helitron121" "Helitron" 44.43 0 0 "Background" 0 45 "IND" "group3" "Michigan_USA" "O" 0.359643374 0.10199916404785
"1052" "ind3" "X4196" "divergent" "upstream" "Helitron3" "Helitron" 48.51 31.25 0 "Background" 0 45 "IND" "group3" "Michigan_USA" "O" 0.359643374 0.10199916404785
"1053" "ind3" "X23783" "divergent" "upstream" "Helitron27" "Helitron" 86.76 0 0 "Background" 0 45 "IND" "group3" "Michigan_USA" "O" 0.359643374 0.10199916404785
"1054" "ind3" "X9867" "divergent" "upstream" "Helitron2" "Helitron" 46.95 18.75 0 "Background" 0 45 "IND" "group3" "Michigan_USA" "O" 0.359643374 0.10199916404785
"1055" "ind3" "X9212" "0Neutral" "downstream" "Mariner2" "Mariner" 41.17 40.63 12.5 "Background" 100 45 "IND" "group3" "Michigan_USA" "O" 0.359643374 0.139501872159888
"1056" "ind3" "X23596" "0Neutral" "downstream" "Mariner14" "Mariner" 95.51 28.13 0 "Background" 0 45 "IND" "group3" "Michigan_USA" "O" 0.359643374 0.139501872159888
"1057" "ind3" "X16691" "0Neutral" "downstream" "Mariner14" "Mariner" 58.72 25 0 "Background" 100 45 "IND" "group3" "Michigan_USA" "O" 0.359643374 0.139501872159888
"1058" "ind3" "X25543" "0Neutral" "downstream" "Mariner1" "Mariner" 82.81 9.38 0 "Background" 0 45 "IND" "group3" "Michigan_USA" "O" 0.359643374 0.139501872159888
"1059" "ind3" "X10130" "0Neutral" "downstream" "Mariner1" "Mariner" 67.38 3.13 0 "Background" 0 45 "IND" "group3" "Michigan_USA" "O" 0.359643374 0.139501872159888
"1060" "ind3" "X13261" "0Neutral" "downstream" "Mariner2" "Mariner" 43.67 21.88 0 "Background" 0 45 "IND" "group3" "Michigan_USA" "O" 0.359643374 0.139501872159888
"1061" "ind3" "X6457" "0Neutral" "downstream" "Mariner3" "Mariner" 45.68 6.25 0 "Background" 0 45 "IND" "group3" "Michigan_USA" "O" 0.359643374 0.139501872159888
"1062" "ind3" "X15871" "0Neutral" "downstream" "Mariner2" "Mariner" 9.11 3.13 0 "Background" 0 45 "IND" "group3" "Michigan_USA" "O" 0.359643374 0.139501872159888
"1063" "ind3" "X972" "0Neutral" "downstream" "Mariner3" "Mariner" 32.54 3.13 0 "Background" 0 45 "IND" "group3" "Michigan_USA" "O" 0.359643374 0.139501872159888
"1064" "ind3" "X9761" "0Neutral" "downstream" "Mariner3" "Mariner" 38.87 3.13 0 "Background" 0 45 "IND" "group3" "Michigan_USA" "O" 0.359643374 0.139501872159888
"1065" "ind3" "X12094" "0Neutral" "downstream" "Mariner2" "Mariner" 105.34 21.88 0 "Background" 0 45 "IND" "group3" "Michigan_USA" "O" 0.359643374 0.139501872159888
"1066" "ind3" "X3649" "0Neutral" "downstream" "Mariner14" "Mariner" 59.76 3.13 0 "Background" 100 45 "IND" "group3" "Michigan_USA" "O" 0.359643374 0.139501872159888
"1067" "ind3" "X10009" "0Neutral" "downstream" "Mariner3" "Mariner" 50.07 3.13 0 "Background" 0 45 "IND" "group3" "Michigan_USA" "O" 0.359643374 0.139501872159888
"1068" "ind3" "X16400" "balancing" "downstream" "Mariner1" "Mariner" 34.26 21.88 0 "Background" 0 45 "IND" "group3" "Michigan_USA" "O" 0.359643374 0.139501872159888
"1069" "ind3" "X16401" "balancing" "downstream" "Mariner1" "Mariner" 34.22 21.88 0 "Background" 0 45 "IND" "group3" "Michigan_USA" "O" 0.359643374 0.139501872159888
"1070" "ind3" "X8795" "divergent" "downstream" "Mariner2" "Mariner" 52.48 21.88 0 "Background" 0 45 "IND" "group3" "Michigan_USA" "O" 0.359643374 0.139501872159888
"1071" "ind3" "X16692" "divergent" "downstream" "Mariner14" "Mariner" 58.69 28.13 0 "Background" 100 45 "IND" "group3" "Michigan_USA" "O" 0.359643374 0.139501872159888
"1072" "ind3" "X625" "0Neutral" "downstream" "Mariner16" "Mariner" 44.46 15.63 0 "Background" 0 45 "IND" "group3" "Michigan_USA" "O" 0.359643374 0.139501872159888
"1073" "ind3" "X15824" "0Neutral" "downstream" "Mariner6" "Mariner" 112.61 3.13 0 "Background" 0 45 "IND" "group3" "Michigan_USA" "O" 0.359643374 0.139501872159888
"1074" "ind3" "X15832" "0Neutral" "downstream" "Mariner6" "Mariner" 67.31 3.13 0 "Background" 0 45 "IND" "group3" "Michigan_USA" "O" 0.359643374 0.139501872159888
"1075" "ind3" "X15831" "0Neutral" "downstream" "Mariner6" "Mariner" 67.33 3.13 0 "Background" 0 45 "IND" "group3" "Michigan_USA" "O" 0.359643374 0.139501872159888
"1076" "ind3" "X705" "0Neutral" "downstream" "Mariner17" "Mariner" 74.7 3.13 0 "Background" 0 45 "IND" "group3" "Michigan_USA" "O" 0.359643374 0.139501872159888
"1077" "ind3" "X6505" "0Neutral" "downstream" "Mariner2" "Mariner" 67.19 3.13 0 "Background" 0 45 "IND" "group3" "Michigan_USA" "O" 0.359643374 0.139501872159888
"1078" "ind3" "X20148" "0Neutral" "downstream" "Mariner9" "Mariner" 52.29 3.13 6.25 "Background" 0 45 "IND" "group3" "Michigan_USA" "O" 0.359643374 0.139501872159888
"1079" "ind3" "X4763" "0Neutral" "downstream" "Mariner3" "Mariner" 55.68 3.13 0 "Background" 0 45 "IND" "group3" "Michigan_USA" "O" 0.359643374 0.139501872159888
"1080" "ind3" "X13987" "0Neutral" "downstream" "Mariner14" "Mariner" 61.45 9.38 0 "Background" 0 45 "IND" "group3" "Michigan_USA" "O" 0.359643374 0.139501872159888
"1081" "ind3" "X3555" "0Neutral" "downstream" "Mariner6" "Mariner" 74.89 0 0 "Background" 0 45 "IND" "group3" "Michigan_USA" "O" 0.359643374 0.139501872159888
"1082" "ind3" "X23128" "0Neutral" "downstream" "Mariner2" "Mariner" 42.85 12.5 0 "Background" 0 45 "IND" "group3" "Michigan_USA" "O" 0.359643374 0.139501872159888
"1083" "ind3" "X22390" "0Neutral" "downstream" "Mariner1" "Mariner" 57.36 9.38 0 "Background" 0 45 "IND" "group3" "Michigan_USA" "O" 0.359643374 0.139501872159888
"1084" "ind3" "X6506" "balancing" "downstream" "Mariner2" "Mariner" 68.9 25 0 "Background" 0 45 "IND" "group3" "Michigan_USA" "O" 0.359643374 0.139501872159888
"1085" "ind3" "X14777" "divergent" "downstream" "Mariner14" "Mariner" 92.11 21.88 0 "Background" 0 45 "IND" "group3" "Michigan_USA" "O" 0.359643374 0.139501872159888
"1086" "ind3" "X5943" "divergent" "downstream" "Mariner14" "Mariner" 31.4 15.63 0 "Background" 0 45 "IND" "group3" "Michigan_USA" "O" 0.359643374 0.139501872159888
"1087" "ind3" "X8148" "0Neutral" "downstream" "Mariner3" "Mariner" 42.08 15.63 25 "Background" 0 45 "IND" "group3" "Michigan_USA" "O" 0.359643374 0.139501872159888
"1088" "ind3" "X11517" "0Neutral" "downstream" "Mariner4" "Mariner" 52.75 34.38 0 "Background" 0 45 "IND" "group3" "Michigan_USA" "O" 0.359643374 0.139501872159888
"1089" "ind3" "X24439" "0Neutral" "downstream" "Mariner3" "Mariner" 30.74 31.25 0 "Background" 100 45 "IND" "group3" "Michigan_USA" "O" 0.359643374 0.139501872159888
"1090" "ind3" "X22659" "0Neutral" "upstream" "Mariner3" "Mariner" 59.23 3.13 0 "Background" 0 45 "IND" "group3" "Michigan_USA" "O" 0.359643374 0.125266026145377
"1091" "ind3" "X7899" "0Neutral" "upstream" "Mariner2" "Mariner" 69.46 18.75 0 "Background" 0 45 "IND" "group3" "Michigan_USA" "O" 0.359643374 0.125266026145377
"1092" "ind3" "X23323" "0Neutral" "upstream" "Mariner2" "Mariner" 58.12 18.75 12.5 "Background" 100 45 "IND" "group3" "Michigan_USA" "O" 0.359643374 0.125266026145377
"1093" "ind3" "X2549" "0Neutral" "upstream" "Mariner4" "Mariner" 94.35 53.13 0 "Background" 0 45 "IND" "group3" "Michigan_USA" "O" 0.359643374 0.125266026145377
"1094" "ind3" "X2298" "0Neutral" "upstream" "Mariner15" "Mariner" 35.03 3.13 0 "Background" 0 45 "IND" "group3" "Michigan_USA" "O" 0.359643374 0.125266026145377
"1095" "ind3" "X2297" "0Neutral" "upstream" "Mariner15" "Mariner" 34.99 3.13 0 "Background" 0 45 "IND" "group3" "Michigan_USA" "O" 0.359643374 0.125266026145377
"1096" "ind3" "X19619" "0Neutral" "upstream" "Mariner3" "Mariner" 118.25 0 0 "Background" 0 45 "IND" "group3" "Michigan_USA" "O" 0.359643374 0.125266026145377
"1097" "ind3" "X19617" "0Neutral" "upstream" "Mariner3" "Mariner" 82.94 34.38 0 "Background" 0 45 "IND" "group3" "Michigan_USA" "O" 0.359643374 0.125266026145377
"1098" "ind3" "X10557" "0Neutral" "upstream" "Mariner2" "Mariner" 33.84 3.13 0 "Background" 0 45 "IND" "group3" "Michigan_USA" "O" 0.359643374 0.125266026145377
"1099" "ind3" "X4127" "0Neutral" "upstream" "Mariner3" "Mariner" 104.42 3.13 0 "Background" 0 45 "IND" "group3" "Michigan_USA" "O" 0.359643374 0.125266026145377
"1100" "ind3" "X25532" "0Neutral" "upstream" "Mariner2" "Mariner" 83.14 15.63 0 "Background" 0 45 "IND" "group3" "Michigan_USA" "O" 0.359643374 0.125266026145377
"1101" "ind3" "X6079" "0Neutral" "upstream" "Mariner3" "Mariner" 79.77 15.63 0 "Background" 0 45 "IND" "group3" "Michigan_USA" "O" 0.359643374 0.125266026145377
"1102" "ind3" "X21323" "0Neutral" "upstream" "Mariner3" "Mariner" 58.13 15.63 0 "Background" 0 45 "IND" "group3" "Michigan_USA" "O" 0.359643374 0.125266026145377
"1103" "ind3" "X11860" "0Neutral" "upstream" "Mariner8" "Mariner" 71.53 12.5 0 "Background" 100 45 "IND" "group3" "Michigan_USA" "O" 0.359643374 0.125266026145377
"1104" "ind3" "X11752" "0Neutral" "upstream" "Mariner3" "Mariner" 57.71 6.25 0 "Background" 100 45 "IND" "group3" "Michigan_USA" "O" 0.359643374 0.125266026145377
"1105" "ind3" "X11862" "0Neutral" "upstream" "Mariner8" "Mariner" 88.64 6.25 0 "Background" 0 45 "IND" "group3" "Michigan_USA" "O" 0.359643374 0.125266026145377
"1106" "ind3" "X11277" "0Neutral" "upstream" "Mariner2" "Mariner" 46.63 0 6.25 "Background" 0 45 "IND" "group3" "Michigan_USA" "O" 0.359643374 0.125266026145377
"1107" "ind3" "X1919" "0Neutral" "upstream" "Mariner2" "Mariner" 55.1 3.13 0 "Background" 0 45 "IND" "group3" "Michigan_USA" "O" 0.359643374 0.125266026145377
"1108" "ind3" "X12935" "0Neutral" "upstream" "Mariner9" "Mariner" 39.03 6.25 0 "Background" 0 45 "IND" "group3" "Michigan_USA" "O" 0.359643374 0.125266026145377
"1109" "ind3" "X4266" "0Neutral" "upstream" "Mariner4" "Mariner" 38.48 3.13 0 "Background" 0 45 "IND" "group3" "Michigan_USA" "O" 0.359643374 0.125266026145377
"1110" "ind3" "X4129" "divergent" "upstream" "Mariner3" "Mariner" 84.95 21.88 0 "Background" 0 45 "IND" "group3" "Michigan_USA" "O" 0.359643374 0.125266026145377
"1111" "ind3" "X6460" "divergent" "upstream" "Mariner3" "Mariner" 76.19 34.38 0 "Background" 0 45 "IND" "group3" "Michigan_USA" "O" 0.359643374 0.125266026145377
"1112" "ind3" "X6461" "divergent" "upstream" "Mariner3" "Mariner" 76.23 6.25 0 "Background" 100 45 "IND" "group3" "Michigan_USA" "O" 0.359643374 0.125266026145377
"1113" "ind3" "X15148" "0Neutral" "upstream" "Mariner2" "Mariner" 45.87 3.13 0 "Background" 0 45 "IND" "group3" "Michigan_USA" "O" 0.359643374 0.125266026145377
"1114" "ind3" "X23942" "0Neutral" "upstream" "Mariner10" "Mariner" 78.02 3.13 0 "Background" 0 45 "IND" "group3" "Michigan_USA" "O" 0.359643374 0.125266026145377
"1115" "ind3" "X9514" "0Neutral" "upstream" "Mariner3" "Mariner" 70.14 9.38 0 "Background" 0 45 "IND" "group3" "Michigan_USA" "O" 0.359643374 0.125266026145377
"1116" "ind3" "X24769" "0Neutral" "upstream" "Mariner3" "Mariner" 54.3 9.38 0 "Background" 0 45 "IND" "group3" "Michigan_USA" "O" 0.359643374 0.125266026145377
"1117" "ind3" "X3438" "0Neutral" "upstream" "Mariner1" "Mariner" 37.85 3.13 0 "Background" 0 45 "IND" "group3" "Michigan_USA" "O" 0.359643374 0.125266026145377
"1118" "ind3" "X6513" "0Neutral" "upstream" "Mariner1" "Mariner" 72.08 3.13 0 "Background" 100 45 "IND" "group3" "Michigan_USA" "O" 0.359643374 0.125266026145377
"1119" "ind3" "X17318" "0Neutral" "upstream" "Mariner12" "Mariner" 52.56 3.13 0 "Background" 0 45 "IND" "group3" "Michigan_USA" "O" 0.359643374 0.125266026145377
"1120" "ind3" "X991" "0Neutral" "upstream" "Mariner6" "Mariner" 43.81 15.63 0 "Background" 0 45 "IND" "group3" "Michigan_USA" "O" 0.359643374 0.125266026145377
"1121" "ind3" "X23464" "0Neutral" "upstream" "Mariner14" "Mariner" 45.03 3.13 0 "Background" 0 45 "IND" "group3" "Michigan_USA" "O" 0.359643374 0.125266026145377
"1122" "ind3" "X24820" "0Neutral" "upstream" "Mariner2" "Mariner" 68.05 3.13 0 "Background" 0 45 "IND" "group3" "Michigan_USA" "O" 0.359643374 0.125266026145377
"1123" "ind3" "X145" "0Neutral" "upstream" "Mariner13" "Mariner" 48.6 43.75 0 "Background" 100 45 "IND" "group3" "Michigan_USA" "O" 0.359643374 0.125266026145377
"1124" "ind3" "X6584" "balancing" "upstream" "Mariner7" "Mariner" 90.11 40.63 0 "Background" 0 45 "IND" "group3" "Michigan_USA" "O" 0.359643374 0.125266026145377
"1125" "ind3" "X18104" "divergent" "upstream" "Mariner3" "Mariner" 46.32 25 0 "Background" 0 45 "IND" "group3" "Michigan_USA" "O" 0.359643374 0.125266026145377
"1126" "ind3" "X16042" "divergent" "upstream" "Mariner2" "Mariner" 44.49 21.88 0 "Background" 0 45 "IND" "group3" "Michigan_USA" "O" 0.359643374 0.125266026145377
"1127" "ind3" "X18545" "divergent" "upstream" "Mariner6" "Mariner" 68.23 0 0 "Background" 0 45 "IND" "group3" "Michigan_USA" "O" 0.359643374 0.125266026145377
"1128" "ind3" "X16235" "0Neutral" "upstream" "Mariner5" "Mariner" 53.43 12.5 0 "Background" 0 45 "IND" "group3" "Michigan_USA" "O" 0.359643374 0.125266026145377
"1129" "ind3" "X9031" "0Neutral" "upstream" "Mariner13" "Mariner" 30.1 3.13 0 "Background" 0 45 "IND" "group3" "Michigan_USA" "O" 0.359643374 0.125266026145377
"1130" "ind3" "X8833" "0Neutral" "upstream" "MuDR32" "MuDR" 0 6.25 0 "Background" 0 45 "IND" "group3" "Michigan_USA" "O" 0.359643374 0.125018410264441
"1131" "ind3" "X22639" "0Neutral" "upstream" "MuDR148" "MuDR" 0 3.13 0 "Background" 0 45 "IND" "group3" "Michigan_USA" "O" 0.359643374 0.125018410264441
"1132" "ind3" "X22637" "0Neutral" "upstream" "MuDR148" "MuDR" 0 3.13 6.25 "Background" 0 45 "IND" "group3" "Michigan_USA" "O" 0.359643374 0.125018410264441
"1133" "ind3" "X4614" "0Neutral" "upstream" "MuDR27" "MuDR" 49.47 28.13 0 "Background" 0 45 "IND" "group3" "Michigan_USA" "O" 0.359643374 0.125018410264441
"1134" "ind3" "X4424" "0Neutral" "upstream" "MuDR75" "MuDR" 42.45 12.5 0 "Background" 0 45 "IND" "group3" "Michigan_USA" "O" 0.359643374 0.125018410264441
"1135" "ind3" "X24667" "0Neutral" "upstream" "MuDR43" "MuDR" 38.85 37.5 12.5 "Background" 0 45 "IND" "group3" "Michigan_USA" "O" 0.359643374 0.125018410264441
"1136" "ind3" "X23685" "0Neutral" "upstream" "MuDR39" "MuDR" 77.6 3.13 0 "Background" 0 45 "IND" "group3" "Michigan_USA" "O" 0.359643374 0.125018410264441
"1137" "ind3" "X23514" "0Neutral" "upstream" "MuDR6" "MuDR" 29.07 9.38 0 "Background" 0 45 "IND" "group3" "Michigan_USA" "O" 0.359643374 0.125018410264441
"1138" "ind3" "X14058" "0Neutral" "upstream" "MuDR214" "MuDR" 31.05 15.63 0 "Background" 0 45 "IND" "group3" "Michigan_USA" "O" 0.359643374 0.125018410264441
"1139" "ind3" "X4774" "0Neutral" "upstream" "MuDR105" "MuDR" 39.51 6.25 6.25 "Background" 0 45 "IND" "group3" "Michigan_USA" "O" 0.359643374 0.125018410264441
"1140" "ind3" "X24621" "0Neutral" "upstream" "MuDR95" "MuDR" 30.41 0 0 "Background" 0 45 "IND" "group3" "Michigan_USA" "O" 0.359643374 0.125018410264441
"1141" "ind3" "X23153" "0Neutral" "upstream" "MuDR102" "MuDR" 52.5 18.75 0 "Background" 0 45 "IND" "group3" "Michigan_USA" "O" 0.359643374 0.125018410264441
"1142" "ind3" "X8594" "0Neutral" "upstream" "MuDR135" "MuDR" 14.39 15.63 0 "Background" 0 45 "IND" "group3" "Michigan_USA" "O" 0.359643374 0.125018410264441
"1143" "ind3" "X13901" "0Neutral" "upstream" "MuDR89" "MuDR" 19.97 18.75 0 "Background" 0 45 "IND" "group3" "Michigan_USA" "O" 0.359643374 0.125018410264441
"1144" "ind3" "X24666" "0Neutral" "upstream" "MuDR43" "MuDR" 38.88 37.5 12.5 "Background" 0 45 "IND" "group3" "Michigan_USA" "O" 0.359643374 0.125018410264441
"1145" "ind3" "X12980" "0Neutral" "upstream" "MuDR213" "MuDR" 31.18 25 6.25 "Background" 100 45 "IND" "group3" "Michigan_USA" "O" 0.359643374 0.125018410264441
"1146" "ind3" "X6990" "0Neutral" "upstream" "MuDR77" "MuDR" 62.24 34.38 0 "Background" 0 45 "IND" "group3" "Michigan_USA" "O" 0.359643374 0.125018410264441
"1147" "ind3" "X4636" "0Neutral" "upstream" "MuDR89" "MuDR" 56.36 18.75 0 "Background" 0 45 "IND" "group3" "Michigan_USA" "O" 0.359643374 0.125018410264441
"1148" "ind3" "X6989" "0Neutral" "upstream" "MuDR77" "MuDR" 61.27 9.38 0 "Background" 0 45 "IND" "group3" "Michigan_USA" "O" 0.359643374 0.125018410264441
"1149" "ind3" "X17096" "0Neutral" "upstream" "MuDR54" "MuDR" 70.43 3.13 0 "Background" 0 45 "IND" "group3" "Michigan_USA" "O" 0.359643374 0.125018410264441
"1150" "ind3" "X19298" "0Neutral" "upstream" "MuDR57" "MuDR" 67.8 0 0 "Background" 0 45 "IND" "group3" "Michigan_USA" "O" 0.359643374 0.125018410264441
"1151" "ind3" "X18658" "0Neutral" "upstream" "MuDR221" "MuDR" 24.56 31.25 0 "Background" 0 45 "IND" "group3" "Michigan_USA" "O" 0.359643374 0.125018410264441
"1152" "ind3" "X4637" "0Neutral" "upstream" "MuDR89" "MuDR" 45 21.88 0 "Background" 0 45 "IND" "group3" "Michigan_USA" "O" 0.359643374 0.125018410264441
"1153" "ind3" "X16839" "0Neutral" "upstream" "MuDR226" "MuDR" 5.29 12.5 0 "Background" 0 45 "IND" "group3" "Michigan_USA" "O" 0.359643374 0.125018410264441
"1154" "ind3" "X1202" "0Neutral" "upstream" "MuDR211" "MuDR" 19.75 6.25 0 "Background" 0 45 "IND" "group3" "Michigan_USA" "O" 0.359643374 0.125018410264441
"1155" "ind3" "X5860" "0Neutral" "upstream" "MuDR20" "MuDR" 21.05 3.13 0 "Background" 0 45 "IND" "group3" "Michigan_USA" "O" 0.359643374 0.125018410264441
"1156" "ind3" "X17605" "0Neutral" "upstream" "MuDR142" "MuDR" 36.76 0 0 "Background" 0 45 "IND" "group3" "Michigan_USA" "O" 0.359643374 0.125018410264441
"1157" "ind3" "X10762" "0Neutral" "upstream" "MuDR223" "MuDR" 20.76 0 0 "Background" 0 45 "IND" "group3" "Michigan_USA" "O" 0.359643374 0.125018410264441
"1158" "ind3" "X15407" "0Neutral" "upstream" "MuDR57" "MuDR" 44.56 0 0 "Background" 0 45 "IND" "group3" "Michigan_USA" "O" 0.359643374 0.125018410264441
"1159" "ind3" "X2721" "0Neutral" "upstream" "MuDR55" "MuDR" 16.03 18.75 0 "Background" 0 45 "IND" "group3" "Michigan_USA" "O" 0.359643374 0.125018410264441
"1160" "ind3" "X15406" "0Neutral" "upstream" "MuDR57" "MuDR" 44.6 3.13 0 "Background" 0 45 "IND" "group3" "Michigan_USA" "O" 0.359643374 0.125018410264441
"1161" "ind3" "X22627" "balancing" "upstream" "MuDR25" "MuDR" 51.25 25 0 "Background" 0 45 "IND" "group3" "Michigan_USA" "O" 0.359643374 0.125018410264441
"1162" "ind3" "X7965" "balancing" "upstream" "MuDR38" "MuDR" 38.7 6.25 6.25 "Background" 0 45 "IND" "group3" "Michigan_USA" "O" 0.359643374 0.125018410264441
"1163" "ind3" "X7861" "divergent" "upstream" "MuDR27" "MuDR" 36.86 0 0 "Background" 0 45 "IND" "group3" "Michigan_USA" "O" 0.359643374 0.125018410264441
"1164" "ind3" "X14063" "divergent" "upstream" "MuDR130" "MuDR" 42.9 25 0 "Background" 0 45 "IND" "group3" "Michigan_USA" "O" 0.359643374 0.125018410264441
"1165" "ind3" "X1826" "divergent" "upstream" "MuDR137" "MuDR" 40.06 25 6.25 "Background" 0 45 "IND" "group3" "Michigan_USA" "O" 0.359643374 0.125018410264441
"1166" "ind3" "X5380" "0Neutral" "downstream" "MuDR26" "MuDR" 48.43 46.88 0 "Background" 0 45 "IND" "group3" "Michigan_USA" "O" 0.359643374 0.145924967025112
"1167" "ind3" "X11573" "0Neutral" "downstream" "MuDR195" "MuDR" 58.1 6.25 0 "Background" 0 45 "IND" "group3" "Michigan_USA" "O" 0.359643374 0.145924967025112
"1168" "ind3" "X15531" "0Neutral" "downstream" "MuDR11" "MuDR" 60.45 3.13 0 "Background" 0 45 "IND" "group3" "Michigan_USA" "O" 0.359643374 0.145924967025112
"1169" "ind3" "X25879" "0Neutral" "downstream" "MuDR121" "MuDR" 56.18 9.38 0 "Background" 0 45 "IND" "group3" "Michigan_USA" "O" 0.359643374 0.145924967025112
"1170" "ind3" "X12359" "0Neutral" "downstream" "MuDR34" "MuDR" 24.8 34.38 0 "Background" 0 45 "IND" "group3" "Michigan_USA" "O" 0.359643374 0.145924967025112
"1171" "ind3" "X14930" "0Neutral" "downstream" "MuDR57" "MuDR" 39.52 6.25 0 "Background" 100 45 "IND" "group3" "Michigan_USA" "O" 0.359643374 0.145924967025112
"1172" "ind3" "X19038" "0Neutral" "downstream" "MuDR139" "MuDR" 33.93 12.5 0 "Background" 100 45 "IND" "group3" "Michigan_USA" "O" 0.359643374 0.145924967025112
"1173" "ind3" "X12138" "0Neutral" "downstream" "MuDR80" "MuDR" 70.79 28.13 12.5 "Background" 0 45 "IND" "group3" "Michigan_USA" "O" 0.359643374 0.145924967025112
"1174" "ind3" "X22778" "0Neutral" "downstream" "MuDR123" "MuDR" 102.2 28.13 0 "Background" 100 45 "IND" "group3" "Michigan_USA" "O" 0.359643374 0.145924967025112
"1175" "ind3" "X11359" "0Neutral" "downstream" "MuDR194" "MuDR" 57.99 3.13 6.25 "Background" 0 45 "IND" "group3" "Michigan_USA" "O" 0.359643374 0.145924967025112
"1176" "ind3" "X11342" "0Neutral" "downstream" "MuDR169" "MuDR" 44.25 53.13 6.25 "Background" 100 45 "IND" "group3" "Michigan_USA" "O" 0.359643374 0.145924967025112
"1177" "ind3" "X20096" "0Neutral" "downstream" "MuDR6" "MuDR" 44.12 21.88 6.25 "Background" 0 45 "IND" "group3" "Michigan_USA" "O" 0.359643374 0.145924967025112
"1178" "ind3" "X20618" "0Neutral" "downstream" "MuDR51" "MuDR" 27.86 31.25 0 "Background" 0 45 "IND" "group3" "Michigan_USA" "O" 0.359643374 0.145924967025112
"1179" "ind3" "X25285" "0Neutral" "downstream" "MuDR98" "MuDR" 37.34 3.13 6.25 "Background" 0 45 "IND" "group3" "Michigan_USA" "O" 0.359643374 0.145924967025112
"1180" "ind3" "X25883" "0Neutral" "downstream" "MuDR6" "MuDR" 62.71 28.13 6.25 "Background" 0 45 "IND" "group3" "Michigan_USA" "O" 0.359643374 0.145924967025112
"1181" "ind3" "X26076" "0Neutral" "downstream" "MuDR96" "MuDR" 65.41 0 6.25 "Background" 0 45 "IND" "group3" "Michigan_USA" "O" 0.359643374 0.145924967025112
"1182" "ind3" "X25075" "0Neutral" "downstream" "MuDR38" "MuDR" 48.43 12.5 6.25 "Background" 0 45 "IND" "group3" "Michigan_USA" "O" 0.359643374 0.145924967025112
"1183" "ind3" "X13193" "0Neutral" "downstream" "MuDR183" "MuDR" 95.96 25 0 "Background" 0 45 "IND" "group3" "Michigan_USA" "O" 0.359643374 0.145924967025112
"1184" "ind3" "X18705" "0Neutral" "downstream" "MuDR76" "MuDR" 62.21 18.75 0 "Background" 0 45 "IND" "group3" "Michigan_USA" "O" 0.359643374 0.145924967025112
"1185" "ind3" "X6732" "0Neutral" "downstream" "MuDR103" "MuDR" 67.25 6.25 0 "Background" 0 45 "IND" "group3" "Michigan_USA" "O" 0.359643374 0.145924967025112
"1186" "ind3" "X25576" "0Neutral" "downstream" "MuDR187" "MuDR" 86.12 6.25 0 "Background" 0 45 "IND" "group3" "Michigan_USA" "O" 0.359643374 0.145924967025112
"1187" "ind3" "X3221" "0Neutral" "downstream" "MuDR91" "MuDR" 70.39 0 0 "Background" 0 45 "IND" "group3" "Michigan_USA" "O" 0.359643374 0.145924967025112
"1188" "ind3" "X11341" "0Neutral" "downstream" "MuDR167" "MuDR" 41.4 40.63 0 "Background" 100 45 "IND" "group3" "Michigan_USA" "O" 0.359643374 0.145924967025112
"1189" "ind3" "X11279" "0Neutral" "downstream" "MuDR103" "MuDR" 36.5 28.13 0 "Background" 0 45 "IND" "group3" "Michigan_USA" "O" 0.359643374 0.145924967025112
"1190" "ind3" "X6581" "0Neutral" "downstream" "MuDR13" "MuDR" 44 18.75 0 "Background" 0 45 "IND" "group3" "Michigan_USA" "O" 0.359643374 0.145924967025112
"1191" "ind3" "X17556" "0Neutral" "downstream" "MuDR20" "MuDR" 45.5 3.13 0 "Background" 0 45 "IND" "group3" "Michigan_USA" "O" 0.359643374 0.145924967025112
"1192" "ind3" "X26404" "0Neutral" "downstream" "MuDR39" "MuDR" 41.16 3.13 0 "Background" 0 45 "IND" "group3" "Michigan_USA" "O" 0.359643374 0.145924967025112
"1193" "ind3" "X639" "0Neutral" "downstream" "MuDR75" "MuDR" 67.95 3.13 0 "Background" 100 45 "IND" "group3" "Michigan_USA" "O" 0.359643374 0.145924967025112
"1194" "ind3" "X26514" "0Neutral" "downstream" "MuDR170" "MuDR" 44.83 3.13 0 "Background" 0 45 "IND" "group3" "Michigan_USA" "O" 0.359643374 0.145924967025112
"1195" "ind3" "X15966" "0Neutral" "downstream" "MuDR83" "MuDR" 46.45 3.13 0 "Background" 0 45 "IND" "group3" "Michigan_USA" "O" 0.359643374 0.145924967025112
"1196" "ind3" "X6111" "0Neutral" "downstream" "MuDR146" "MuDR" 16.88 3.13 0 "Background" 0 45 "IND" "group3" "Michigan_USA" "O" 0.359643374 0.145924967025112
"1197" "ind3" "X15202" "balancing" "downstream" "MuDR52" "MuDR" 54.67 25 6.25 "Background" 0 45 "IND" "group3" "Michigan_USA" "O" 0.359643374 0.145924967025112
"1198" "ind3" "X17134" "balancing" "downstream" "MuDR118" "MuDR" 60.93 25 0 "Background" 0 45 "IND" "group3" "Michigan_USA" "O" 0.359643374 0.145924967025112
"1199" "ind3" "X3426" "balancing" "downstream" "MuDR25" "MuDR" 73.64 40.63 0 "Background" 0 45 "IND" "group3" "Michigan_USA" "O" 0.359643374 0.145924967025112
"1200" "ind3" "X2986" "balancing" "downstream" "MuDR231" "MuDR" 27.5 34.38 0 "Background" 100 45 "IND" "group3" "Michigan_USA" "O" 0.359643374 0.145924967025112
"1201" "ind3" "X7615" "divergent" "downstream" "MuDR206" "MuDR" 74.07 18.75 0 "Background" 0 45 "IND" "group3" "Michigan_USA" "O" 0.359643374 0.145924967025112
"1202" "ind3" "X17549" "divergent" "downstream" "MuDR20" "MuDR" 69.98 25 0 "Background" 100 45 "IND" "group3" "Michigan_USA" "O" 0.359643374 0.145924967025112
"1203" "ind3" "X21046" "divergent" "downstream" "MuDR203" "MuDR" 68.53 12.5 0 "Background" 0 45 "IND" "group3" "Michigan_USA" "O" 0.359643374 0.145924967025112
"1204" "ind3" "X13977" "divergent" "downstream" "MuDR16" "MuDR" 31.18 18.75 0 "Background" 0 45 "IND" "group3" "Michigan_USA" "O" 0.359643374 0.145924967025112
"1205" "ind3" "X14386" "divergent" "downstream" "MuDR62" "MuDR" 55.7 0 0 "Background" 0 45 "IND" "group3" "Michigan_USA" "O" 0.359643374 0.145924967025112
"1206" "ind3" "X25953" "0Neutral" "downstream" "MuDR20" "MuDR" 97.3 3.13 0 "Background" 0 45 "IND" "group3" "Michigan_USA" "O" 0.359643374 0.145924967025112
"1207" "ind3" "X12672" "0Neutral" "downstream" "MuDR10" "MuDR" 80.73 3.13 0 "Background" 0 45 "IND" "group3" "Michigan_USA" "O" 0.359643374 0.145924967025112
"1208" "ind3" "X4654" "0Neutral" "downstream" "MuDR87" "MuDR" 24.78 0 0 "Background" 0 45 "IND" "group3" "Michigan_USA" "O" 0.359643374 0.145924967025112
"1209" "ind3" "X4200" "0Neutral" "downstream" "MuDR190" "MuDR" 64.3 3.13 0 "Background" 0 45 "IND" "group3" "Michigan_USA" "O" 0.359643374 0.145924967025112
"1210" "ind3" "X23912" "0Neutral" "downstream" "MuDR166" "MuDR" 41.41 37.5 0 "Background" 100 45 "IND" "group3" "Michigan_USA" "O" 0.359643374 0.145924967025112
"1211" "ind3" "X3067" "0Neutral" "downstream" "MuDR152" "MuDR" 40.11 3.13 0 "Background" 0 45 "IND" "group3" "Michigan_USA" "O" 0.359643374 0.145924967025112
"1212" "ind3" "X25760" "0Neutral" "downstream" "MuDR133" "MuDR" 40.06 15.63 0 "Background" 0 45 "IND" "group3" "Michigan_USA" "O" 0.359643374 0.145924967025112
"1213" "ind3" "X18390" "0Neutral" "downstream" "MuDR68" "MuDR" 72.06 3.13 0 "Background" 0 45 "IND" "group3" "Michigan_USA" "O" 0.359643374 0.145924967025112
"1214" "ind3" "X3639" "0Neutral" "downstream" "MuDR16" "MuDR" 50.83 3.13 0 "Background" 0 45 "IND" "group3" "Michigan_USA" "O" 0.359643374 0.145924967025112
"1215" "ind3" "X24182" "0Neutral" "downstream" "MuDR27" "MuDR" 45.4 6.25 0 "Background" 0 45 "IND" "group3" "Michigan_USA" "O" 0.359643374 0.145924967025112
"1216" "ind3" "X19874" "0Neutral" "downstream" "MuDR10" "MuDR" 66.72 25 6.25 "Background" 100 45 "IND" "group3" "Michigan_USA" "O" 0.359643374 0.145924967025112
"1217" "ind3" "X25256" "0Neutral" "downstream" "MuDR144" "MuDR" 47.96 40.63 0 "Background" 0 45 "IND" "group3" "Michigan_USA" "O" 0.359643374 0.145924967025112
"1218" "ind3" "X24830" "0Neutral" "downstream" "MuDR6" "MuDR" 44.99 31.25 0 "Background" 0 45 "IND" "group3" "Michigan_USA" "O" 0.359643374 0.145924967025112
"1219" "ind3" "X20980" "0Neutral" "downstream" "MuDR192" "MuDR" 56.71 6.25 0 "Background" 0 45 "IND" "group3" "Michigan_USA" "O" 0.359643374 0.145924967025112
"1220" "ind3" "X26469" "0Neutral" "downstream" "MuDR16" "MuDR" 53.84 31.25 0 "Background" 0 45 "IND" "group3" "Michigan_USA" "O" 0.359643374 0.145924967025112
"1221" "ind3" "X8277" "0Neutral" "downstream" "MuDR103" "MuDR" 35.87 3.13 0 "Background" 0 45 "IND" "group3" "Michigan_USA" "O" 0.359643374 0.145924967025112
"1222" "ind3" "X23007" "0Neutral" "downstream" "MuDR39" "MuDR" 65.84 3.13 0 "Background" 0 45 "IND" "group3" "Michigan_USA" "O" 0.359643374 0.145924967025112
"1223" "ind3" "X3236" "0Neutral" "downstream" "MuDR19" "MuDR" 46.88 6.25 0 "Background" 0 45 "IND" "group3" "Michigan_USA" "O" 0.359643374 0.145924967025112
"1224" "ind3" "X9044" "0Neutral" "downstream" "MuDR39" "MuDR" 78.05 3.13 0 "Background" 0 45 "IND" "group3" "Michigan_USA" "O" 0.359643374 0.145924967025112
"1225" "ind3" "X5770" "0Neutral" "downstream" "MuDR63" "MuDR" 69.65 0 12.5 "Background" 0 45 "IND" "group3" "Michigan_USA" "O" 0.359643374 0.145924967025112
"1226" "ind3" "X6899" "0Neutral" "downstream" "MuDR89" "MuDR" 68.25 46.88 6.25 "Background" 100 45 "IND" "group3" "Michigan_USA" "O" 0.359643374 0.145924967025112
"1227" "ind3" "X13473" "0Neutral" "downstream" "MuDR42" "MuDR" 50.26 3.13 6.25 "Background" 0 45 "IND" "group3" "Michigan_USA" "O" 0.359643374 0.145924967025112
"1228" "ind3" "X26381" "0Neutral" "downstream" "MuDR189" "MuDR" 55.73 40.63 0 "Background" 0 45 "IND" "group3" "Michigan_USA" "O" 0.359643374 0.145924967025112
"1229" "ind3" "X9177" "0Neutral" "downstream" "MuDR52" "MuDR" 95.56 37.5 0 "Background" 100 45 "IND" "group3" "Michigan_USA" "O" 0.359643374 0.145924967025112
"1230" "ind3" "X6742" "0Neutral" "downstream" "MuDR81" "MuDR" 75.91 34.38 0 "Background" 0 45 "IND" "group3" "Michigan_USA" "O" 0.359643374 0.145924967025112
"1231" "ind3" "X4549" "0Neutral" "downstream" "MuDR181" "MuDR" 50.89 15.63 0 "Background" 0 45 "IND" "group3" "Michigan_USA" "O" 0.359643374 0.145924967025112
"1232" "ind3" "X4484" "0Neutral" "downstream" "MuDR27" "MuDR" 57.43 9.38 0 "Background" 0 45 "IND" "group3" "Michigan_USA" "O" 0.359643374 0.145924967025112
"1233" "ind3" "X18114" "0Neutral" "downstream" "MuDR16" "MuDR" 132.39 6.25 0 "Background" 0 45 "IND" "group3" "Michigan_USA" "O" 0.359643374 0.145924967025112
"1234" "ind3" "X17991" "0Neutral" "downstream" "MuDR80" "MuDR" 69.99 6.25 0 "Background" 0 45 "IND" "group3" "Michigan_USA" "O" 0.359643374 0.145924967025112
"1235" "ind3" "X23950" "0Neutral" "downstream" "MuDR98" "MuDR" 59.75 6.25 0 "Background" 0 45 "IND" "group3" "Michigan_USA" "O" 0.359643374 0.145924967025112
"1236" "ind3" "X6746" "0Neutral" "downstream" "MuDR180" "MuDR" 50.23 3.13 0 "Background" 100 45 "IND" "group3" "Michigan_USA" "O" 0.359643374 0.145924967025112
"1237" "ind3" "X8101" "0Neutral" "downstream" "MuDR19" "MuDR" 67.13 3.13 0 "Background" 0 45 "IND" "group3" "Michigan_USA" "O" 0.359643374 0.145924967025112
"1238" "ind3" "X18391" "0Neutral" "downstream" "MuDR68" "MuDR" 72.08 3.13 0 "Background" 0 45 "IND" "group3" "Michigan_USA" "O" 0.359643374 0.145924967025112
"1239" "ind3" "X20910" "0Neutral" "downstream" "MuDR75" "MuDR" 57.24 3.13 0 "Background" 0 45 "IND" "group3" "Michigan_USA" "O" 0.359643374 0.145924967025112
"1240" "ind3" "X9571" "0Neutral" "downstream" "MuDR77" "MuDR" 76.35 3.13 0 "Background" 0 45 "IND" "group3" "Michigan_USA" "O" 0.359643374 0.145924967025112
"1241" "ind3" "X23951" "0Neutral" "downstream" "MuDR98" "MuDR" 59.72 3.13 0 "Background" 0 45 "IND" "group3" "Michigan_USA" "O" 0.359643374 0.145924967025112
"1242" "ind3" "X26130" "0Neutral" "downstream" "MuDR77" "MuDR" 23.98 43.75 0 "Background" 100 45 "IND" "group3" "Michigan_USA" "O" 0.359643374 0.145924967025112
"1243" "ind3" "X2360" "0Neutral" "downstream" "MuDR41" "MuDR" 42.36 25 0 "Background" 0 45 "IND" "group3" "Michigan_USA" "O" 0.359643374 0.145924967025112
"1244" "ind3" "X10058" "0Neutral" "downstream" "MuDR7" "MuDR" 38.92 15.63 0 "Background" 0 45 "IND" "group3" "Michigan_USA" "O" 0.359643374 0.145924967025112
"1245" "ind3" "X6948" "0Neutral" "downstream" "MuDR162" "MuDR" 40.79 6.25 0 "Background" 0 45 "IND" "group3" "Michigan_USA" "O" 0.359643374 0.145924967025112
"1246" "ind3" "X12514" "0Neutral" "downstream" "MuDR164" "MuDR" 41.35 6.25 0 "Background" 0 45 "IND" "group3" "Michigan_USA" "O" 0.359643374 0.145924967025112
"1247" "ind3" "X6882" "0Neutral" "downstream" "MuDR159" "MuDR" 39.17 3.13 0 "Background" 0 45 "IND" "group3" "Michigan_USA" "O" 0.359643374 0.145924967025112
"1248" "ind3" "X17898" "0Neutral" "downstream" "MuDR138" "MuDR" 82.64 3.13 0 "Background" 0 45 "IND" "group3" "Michigan_USA" "O" 0.359643374 0.145924967025112
"1249" "ind3" "X19" "0Neutral" "downstream" "MuDR67" "MuDR" 104.75 3.13 0 "Background" 0 45 "IND" "group3" "Michigan_USA" "O" 0.359643374 0.145924967025112
"1250" "ind3" "X9457" "0Neutral" "downstream" "MuDR161" "MuDR" 40.77 6.25 0 "Background" 0 45 "IND" "group3" "Michigan_USA" "O" 0.359643374 0.145924967025112
"1251" "ind3" "X6798" "balancing" "downstream" "MuDR177" "MuDR" 66.41 37.5 0 "Background" 100 45 "IND" "group3" "Michigan_USA" "O" 0.359643374 0.145924967025112
"1252" "ind3" "X9876" "divergent" "downstream" "MuDR39" "MuDR" 95.01 6.25 0 "Background" 0 45 "IND" "group3" "Michigan_USA" "O" 0.359643374 0.145924967025112
"1253" "ind3" "X11531" "divergent" "downstream" "MuDR34" "MuDR" 45.61 21.88 0 "Background" 0 45 "IND" "group3" "Michigan_USA" "O" 0.359643374 0.145924967025112
"1254" "ind3" "X15540" "divergent" "downstream" "MuDR31" "MuDR" 38.24 28.13 0 "Background" 0 45 "IND" "group3" "Michigan_USA" "O" 0.359643374 0.145924967025112
"1255" "ind3" "X24836" "divergent" "downstream" "MuDR62" "MuDR" 62.95 15.63 0 "Background" 0 45 "IND" "group3" "Michigan_USA" "O" 0.359643374 0.145924967025112
"1256" "ind3" "X21283" "divergent" "downstream" "MuDR17" "MuDR" 88.42 21.88 0 "Background" 0 45 "IND" "group3" "Michigan_USA" "O" 0.359643374 0.145924967025112
"1257" "ind3" "X24424" "divergent" "downstream" "MuDR115" "MuDR" 52.17 0 12.5 "Background" 0 45 "IND" "group3" "Michigan_USA" "O" 0.359643374 0.145924967025112
"1258" "ind3" "X26452" "divergent" "downstream" "MuDR157" "MuDR" 19.44 12.5 0 "Background" 0 45 "IND" "group3" "Michigan_USA" "O" 0.359643374 0.145924967025112
"1259" "ind3" "X14132" "divergent" "downstream" "MuDR146" "MuDR" 66.1 15.63 0 "Background" 0 45 "IND" "group3" "Michigan_USA" "O" 0.359643374 0.145924967025112
"1260" "ind3" "X12223" "divergent" "downstream" "MuDR128" "MuDR" 84.71 21.88 0 "Background" 0 45 "IND" "group3" "Michigan_USA" "O" 0.359643374 0.145924967025112
"1261" "ind3" "X14412" "0Neutral" "downstream" "MuDR62" "MuDR" 24.52 0 6.25 "Background" 0 45 "IND" "group3" "Michigan_USA" "O" 0.359643374 0.145924967025112
"1262" "ind3" "X20889" "0Neutral" "downstream" "MuDR27" "MuDR" 35.57 0 0 "Background" 0 45 "IND" "group3" "Michigan_USA" "O" 0.359643374 0.145924967025112
"1263" "ind3" "X25148" "0Neutral" "downstream" "MuDR1" "MuDR" 44.19 0 0 "Background" 0 45 "IND" "group3" "Michigan_USA" "O" 0.359643374 0.145924967025112
"1264" "ind3" "X11577" "0Neutral" "downstream" "MuDR43" "MuDR" 47.92 6.25 0 "Background" 0 45 "IND" "group3" "Michigan_USA" "O" 0.359643374 0.145924967025112
"1265" "ind3" "X19961" "0Neutral" "downstream" "MuDR235" "MuDR" 30.03 46.88 0 "Background" 0 45 "IND" "group3" "Michigan_USA" "O" 0.359643374 0.145924967025112
"1266" "ind3" "X8639" "0Neutral" "downstream" "MuDR19" "MuDR" 27.89 6.25 0 "Background" 0 45 "IND" "group3" "Michigan_USA" "O" 0.359643374 0.145924967025112
"1267" "ind3" "X629" "0Neutral" "downstream" "MuDR27" "MuDR" 49.12 6.25 0 "Background" 0 45 "IND" "group3" "Michigan_USA" "O" 0.359643374 0.145924967025112
"1268" "ind3" "X1479" "0Neutral" "downstream" "MuDR103" "MuDR" 32.12 3.13 0 "Background" 0 45 "IND" "group3" "Michigan_USA" "O" 0.359643374 0.145924967025112
"1269" "ind3" "X2505" "0Neutral" "downstream" "MuDR39" "MuDR" 54.9 3.13 0 "Background" 0 45 "IND" "group3" "Michigan_USA" "O" 0.359643374 0.145924967025112
"1270" "ind3" "X13599" "0Neutral" "downstream" "MuDR194" "MuDR" 78.62 6.25 0 "Background" 0 45 "IND" "group3" "Michigan_USA" "O" 0.359643374 0.145924967025112
"1271" "ind3" "X5460" "0Neutral" "downstream" "MuDR60" "MuDR" 29.05 3.13 0 "Background" 0 45 "IND" "group3" "Michigan_USA" "O" 0.359643374 0.145924967025112
"1272" "ind3" "X4909" "0Neutral" "downstream" "MuDR10" "MuDR" 17.03 6.25 0 "Background" 0 45 "IND" "group3" "Michigan_USA" "O" 0.359643374 0.145924967025112
"1273" "ind3" "X2051" "0Neutral" "downstream" "MuDR166" "MuDR" 20.05 31.25 6.25 "Background" 0 45 "IND" "group3" "Michigan_USA" "O" 0.359643374 0.145924967025112
"1274" "ind3" "X5084" "0Neutral" "downstream" "MuDR232" "MuDR" 27.68 3.13 0 "Background" 0 45 "IND" "group3" "Michigan_USA" "O" 0.359643374 0.145924967025112
"1275" "ind3" "X22398" "0Neutral" "downstream" "MuDR6" "MuDR" 31.97 43.75 12.5 "Background" 100 45 "IND" "group3" "Michigan_USA" "O" 0.359643374 0.145924967025112
"1276" "ind3" "X18791" "0Neutral" "downstream" "MuDR91" "MuDR" 43.27 21.88 6.25 "Background" 0 45 "IND" "group3" "Michigan_USA" "O" 0.359643374 0.145924967025112
"1277" "ind3" "X6222" "0Neutral" "downstream" "MuDR6" "MuDR" 63.91 12.5 0 "Background" 0 45 "IND" "group3" "Michigan_USA" "O" 0.359643374 0.145924967025112
"1278" "ind3" "X20698" "0Neutral" "downstream" "MuDR56" "MuDR" 20.49 25 0 "Background" 100 45 "IND" "group3" "Michigan_USA" "O" 0.359643374 0.145924967025112
"1279" "ind3" "X9120" "0Neutral" "downstream" "MuDR6" "MuDR" 40.53 21.88 0 "Background" 100 45 "IND" "group3" "Michigan_USA" "O" 0.359643374 0.145924967025112
"1280" "ind3" "X16383" "0Neutral" "downstream" "MuDR39" "MuDR" 48.99 15.63 0 "Background" 0 45 "IND" "group3" "Michigan_USA" "O" 0.359643374 0.145924967025112
"1281" "ind3" "X17249" "0Neutral" "downstream" "MuDR154" "MuDR" 20.3 12.5 0 "Background" 0 45 "IND" "group3" "Michigan_USA" "O" 0.359643374 0.145924967025112
"1282" "ind3" "X12521" "0Neutral" "downstream" "MuDR227" "MuDR" 7.55 12.5 0 "Background" 0 45 "IND" "group3" "Michigan_USA" "O" 0.359643374 0.145924967025112
"1283" "ind3" "X1481" "0Neutral" "downstream" "MuDR103" "MuDR" 48.4 6.25 0 "Background" 0 45 "IND" "group3" "Michigan_USA" "O" 0.359643374 0.145924967025112
"1284" "ind3" "X21402" "0Neutral" "downstream" "MuDR55" "MuDR" 44.77 6.25 0 "Background" 0 45 "IND" "group3" "Michigan_USA" "O" 0.359643374 0.145924967025112
"1285" "ind3" "X1159" "0Neutral" "downstream" "MuDR58" "MuDR" 26.1 6.25 0 "Background" 0 45 "IND" "group3" "Michigan_USA" "O" 0.359643374 0.145924967025112
"1286" "ind3" "X21831" "0Neutral" "downstream" "MuDR25" "MuDR" 27.55 3.13 0 "Background" 0 45 "IND" "group3" "Michigan_USA" "O" 0.359643374 0.145924967025112
"1287" "ind3" "X16382" "0Neutral" "downstream" "MuDR39" "MuDR" 48.96 0 0 "Background" 0 45 "IND" "group3" "Michigan_USA" "O" 0.359643374 0.145924967025112
"1288" "ind3" "X25146" "0Neutral" "downstream" "MuDR57" "MuDR" 33.48 3.13 0 "Background" 0 45 "IND" "group3" "Michigan_USA" "O" 0.359643374 0.145924967025112
"1289" "ind3" "X2703" "balancing" "downstream" "MuDR39" "MuDR" 30.08 28.13 12.5 "Background" 0 45 "IND" "group3" "Michigan_USA" "O" 0.359643374 0.145924967025112
"1290" "ind3" "X9119" "divergent" "downstream" "MuDR6" "MuDR" 40.5 9.38 0 "Background" 0 45 "IND" "group3" "Michigan_USA" "O" 0.359643374 0.145924967025112
"1291" "ind3" "X2625" "divergent" "downstream" "MuDR132" "MuDR" 32.25 12.5 0 "Background" 0 45 "IND" "group3" "Michigan_USA" "O" 0.359643374 0.145924967025112
"1292" "ind3" "X20484" "divergent" "downstream" "MuDR76" "MuDR" 50.21 15.63 0 "Background" 0 45 "IND" "group3" "Michigan_USA" "O" 0.359643374 0.145924967025112
"1293" "ind3" "X647" "0Neutral" "upstream" "MuDR75" "MuDR" 50.19 3.13 0 "Background" 0 45 "IND" "group3" "Michigan_USA" "O" 0.359643374 0.125018410264441
"1294" "ind3" "X10827" "0Neutral" "upstream" "MuDR33" "MuDR" 83.85 3.13 0 "Background" 0 45 "IND" "group3" "Michigan_USA" "O" 0.359643374 0.125018410264441
"1295" "ind3" "X3653" "0Neutral" "upstream" "MuDR6" "MuDR" 50.11 28.13 12.5 "Background" 0 45 "IND" "group3" "Michigan_USA" "O" 0.359643374 0.125018410264441
"1296" "ind3" "X19356" "0Neutral" "upstream" "MuDR27" "MuDR" 74.18 6.25 0 "Background" 0 45 "IND" "group3" "Michigan_USA" "O" 0.359643374 0.125018410264441
"1297" "ind3" "X25017" "0Neutral" "upstream" "MuDR152" "MuDR" 27.78 9.38 0 "Background" 0 45 "IND" "group3" "Michigan_USA" "O" 0.359643374 0.125018410264441
"1298" "ind3" "X2196" "0Neutral" "upstream" "MuDR17" "MuDR" 94.03 12.5 0 "Background" 0 45 "IND" "group3" "Michigan_USA" "O" 0.359643374 0.125018410264441
"1299" "ind3" "X4482" "0Neutral" "upstream" "MuDR27" "MuDR" 87.21 12.5 0 "Background" 0 45 "IND" "group3" "Michigan_USA" "O" 0.359643374 0.125018410264441
"1300" "ind3" "X650" "0Neutral" "upstream" "MuDR75" "MuDR" 62.86 3.13 0 "Background" 0 45 "IND" "group3" "Michigan_USA" "O" 0.359643374 0.125018410264441
"1301" "ind3" "X12918" "0Neutral" "upstream" "MuDR55" "MuDR" 69.69 9.38 0 "Background" 0 45 "IND" "group3" "Michigan_USA" "O" 0.359643374 0.125018410264441
"1302" "ind3" "X21716" "0Neutral" "upstream" "MuDR147" "MuDR" 31.92 3.13 0 "Background" 0 45 "IND" "group3" "Michigan_USA" "O" 0.359643374 0.125018410264441
"1303" "ind3" "X2550" "0Neutral" "upstream" "MuDR22" "MuDR" 88.85 0 6.25 "Background" 0 45 "IND" "group3" "Michigan_USA" "O" 0.359643374 0.125018410264441
"1304" "ind3" "X17966" "0Neutral" "upstream" "MuDR93" "MuDR" 54.85 3.13 0 "Background" 0 45 "IND" "group3" "Michigan_USA" "O" 0.359643374 0.125018410264441
"1305" "ind3" "X22635" "0Neutral" "upstream" "MuDR16" "MuDR" 94.23 9.38 0 "Background" 0 45 "IND" "group3" "Michigan_USA" "O" 0.359643374 0.125018410264441
"1306" "ind3" "X15757" "0Neutral" "upstream" "MuDR12" "MuDR" 43.57 6.25 0 "Background" 0 45 "IND" "group3" "Michigan_USA" "O" 0.359643374 0.125018410264441
"1307" "ind3" "X16064" "0Neutral" "upstream" "MuDR44" "MuDR" 75.74 25 6.25 "Background" 0 45 "IND" "group3" "Michigan_USA" "O" 0.359643374 0.125018410264441
"1308" "ind3" "X15526" "0Neutral" "upstream" "MuDR11" "MuDR" 78.37 31.25 6.25 "Background" 0 45 "IND" "group3" "Michigan_USA" "O" 0.359643374 0.125018410264441
"1309" "ind3" "X25206" "0Neutral" "upstream" "MuDR129" "MuDR" 43.06 6.25 0 "Background" 0 45 "IND" "group3" "Michigan_USA" "O" 0.359643374 0.125018410264441
"1310" "ind3" "X2630" "0Neutral" "upstream" "MuDR75" "MuDR" 19.92 6.25 0 "Background" 0 45 "IND" "group3" "Michigan_USA" "O" 0.359643374 0.125018410264441
"1311" "ind3" "X10575" "0Neutral" "upstream" "MuDR10" "MuDR" 81.36 0 0 "Background" 0 45 "IND" "group3" "Michigan_USA" "O" 0.359643374 0.125018410264441
"1312" "ind3" "X536" "0Neutral" "upstream" "MuDR143" "MuDR" 36.57 12.5 0 "Background" 0 45 "IND" "group3" "Michigan_USA" "O" 0.359643374 0.125018410264441
"1313" "ind3" "X6658" "0Neutral" "upstream" "MuDR90" "MuDR" 43.43 3.13 0 "Background" 0 45 "IND" "group3" "Michigan_USA" "O" 0.359643374 0.125018410264441
"1314" "ind3" "X24373" "0Neutral" "upstream" "MuDR103" "MuDR" 40.72 3.13 0 "Background" 0 45 "IND" "group3" "Michigan_USA" "O" 0.359643374 0.125018410264441
"1315" "ind3" "X24372" "0Neutral" "upstream" "MuDR103" "MuDR" 40.76 0 0 "Background" 0 45 "IND" "group3" "Michigan_USA" "O" 0.359643374 0.125018410264441
"1316" "ind3" "X11406" "0Neutral" "upstream" "MuDR117" "MuDR" 47.47 18.75 0 "Background" 0 45 "IND" "group3" "Michigan_USA" "O" 0.359643374 0.125018410264441
"1317" "ind3" "X4481" "0Neutral" "upstream" "MuDR27" "MuDR" 87.23 12.5 0 "Background" 0 45 "IND" "group3" "Michigan_USA" "O" 0.359643374 0.125018410264441
"1318" "ind3" "X15132" "0Neutral" "upstream" "MuDR15" "MuDR" 94.24 28.13 6.25 "Background" 0 45 "IND" "group3" "Michigan_USA" "O" 0.359643374 0.125018410264441
"1319" "ind3" "X5368" "0Neutral" "upstream" "MuDR92" "MuDR" 55.19 37.5 0 "Background" 0 45 "IND" "group3" "Michigan_USA" "O" 0.359643374 0.125018410264441
"1320" "ind3" "X18407" "0Neutral" "upstream" "MuDR78" "MuDR" 62.16 21.88 0 "Background" 100 45 "IND" "group3" "Michigan_USA" "O" 0.359643374 0.125018410264441
"1321" "ind3" "X12287" "0Neutral" "upstream" "MuDR100" "MuDR" 52.74 12.5 0 "Background" 0 45 "IND" "group3" "Michigan_USA" "O" 0.359643374 0.125018410264441
"1322" "ind3" "X6571" "0Neutral" "upstream" "MuDR13" "MuDR" 96.25 6.25 0 "Background" 0 45 "IND" "group3" "Michigan_USA" "O" 0.359643374 0.125018410264441
"1323" "ind3" "X17046" "0Neutral" "upstream" "MuDR17" "MuDR" 64.74 6.25 0 "Background" 0 45 "IND" "group3" "Michigan_USA" "O" 0.359643374 0.125018410264441
"1324" "ind3" "X20458" "0Neutral" "upstream" "MuDR11" "MuDR" 85.02 3.13 0 "Background" 0 45 "IND" "group3" "Michigan_USA" "O" 0.359643374 0.125018410264441
"1325" "ind3" "X5507" "0Neutral" "upstream" "MuDR46" "MuDR" 74.51 3.13 0 "Background" 0 45 "IND" "group3" "Michigan_USA" "O" 0.359643374 0.125018410264441
"1326" "ind3" "X26073" "0Neutral" "upstream" "MuDR96" "MuDR" 54.3 3.13 0 "Background" 0 45 "IND" "group3" "Michigan_USA" "O" 0.359643374 0.125018410264441
"1327" "ind3" "X24336" "0Neutral" "upstream" "MuDR88" "MuDR" 56.37 0 0 "Background" 0 45 "IND" "group3" "Michigan_USA" "O" 0.359643374 0.125018410264441
"1328" "ind3" "X5808" "0Neutral" "upstream" "MuDR17" "MuDR" 40.2 28.13 0 "Background" 0 45 "IND" "group3" "Michigan_USA" "O" 0.359643374 0.125018410264441
"1329" "ind3" "X291" "0Neutral" "upstream" "MuDR17" "MuDR" 42.9 12.5 0 "Background" 0 45 "IND" "group3" "Michigan_USA" "O" 0.359643374 0.125018410264441
"1330" "ind3" "X4347" "0Neutral" "upstream" "MuDR105" "MuDR" 38.69 9.38 0 "Background" 0 45 "IND" "group3" "Michigan_USA" "O" 0.359643374 0.125018410264441
"1331" "ind3" "X537" "0Neutral" "upstream" "MuDR143" "MuDR" 36.61 6.25 0 "Background" 0 45 "IND" "group3" "Michigan_USA" "O" 0.359643374 0.125018410264441
"1332" "ind3" "X17803" "0Neutral" "upstream" "MuDR17" "MuDR" 48.94 6.25 0 "Background" 0 45 "IND" "group3" "Michigan_USA" "O" 0.359643374 0.125018410264441
"1333" "ind3" "X4612" "0Neutral" "upstream" "MuDR95" "MuDR" 11.22 6.25 0 "Background" 100 45 "IND" "group3" "Michigan_USA" "O" 0.359643374 0.125018410264441
"1334" "ind3" "X17313" "0Neutral" "upstream" "MuDR115" "MuDR" 48.15 3.13 0 "Background" 0 45 "IND" "group3" "Michigan_USA" "O" 0.359643374 0.125018410264441
"1335" "ind3" "X23501" "0Neutral" "upstream" "MuDR146" "MuDR" 32.88 3.13 0 "Background" 0 45 "IND" "group3" "Michigan_USA" "O" 0.359643374 0.125018410264441
"1336" "ind3" "X5809" "0Neutral" "upstream" "MuDR17" "MuDR" 40.16 3.13 0 "Background" 0 45 "IND" "group3" "Michigan_USA" "O" 0.359643374 0.125018410264441
"1337" "ind3" "X5033" "0Neutral" "upstream" "MuDR18" "MuDR" 33.05 3.13 0 "Background" 0 45 "IND" "group3" "Michigan_USA" "O" 0.359643374 0.125018410264441
"1338" "ind3" "X5516" "0Neutral" "upstream" "MuDR24" "MuDR" 42.93 3.13 0 "Background" 100 45 "IND" "group3" "Michigan_USA" "O" 0.359643374 0.125018410264441
"1339" "ind3" "X5910" "0Neutral" "upstream" "MuDR94" "MuDR" 22.8 3.13 0 "Background" 0 45 "IND" "group3" "Michigan_USA" "O" 0.359643374 0.125018410264441
"1340" "ind3" "X21336" "0Neutral" "upstream" "MuDR150" "MuDR" 26.21 0 0 "Background" 0 45 "IND" "group3" "Michigan_USA" "O" 0.359643374 0.125018410264441
"1341" "ind3" "X109" "0Neutral" "upstream" "MuDR75" "MuDR" 50.3 18.75 12.5 "Background" 0 45 "IND" "group3" "Michigan_USA" "O" 0.359643374 0.125018410264441
"1342" "ind3" "X2544" "0Neutral" "upstream" "MuDR10" "MuDR" 61.47 25 0 "Background" 100 45 "IND" "group3" "Michigan_USA" "O" 0.359643374 0.125018410264441
"1343" "ind3" "X26598" "0Neutral" "upstream" "MuDR58" "MuDR" 67.78 3.13 0 "Background" 0 45 "IND" "group3" "Michigan_USA" "O" 0.359643374 0.125018410264441
"1344" "ind3" "X662" "0Neutral" "upstream" "MuDR67" "MuDR" 34.29 15.63 0 "Background" 0 45 "IND" "group3" "Michigan_USA" "O" 0.359643374 0.125018410264441
"1345" "ind3" "X292" "0Neutral" "upstream" "MuDR17" "MuDR" 50.85 6.25 0 "Background" 0 45 "IND" "group3" "Michigan_USA" "O" 0.359643374 0.125018410264441
"1346" "ind3" "X23017" "0Neutral" "upstream" "MuDR38" "MuDR" 38.08 28.13 6.25 "Background" 0 45 "IND" "group3" "Michigan_USA" "O" 0.359643374 0.125018410264441
"1347" "ind3" "X16027" "balancing" "upstream" "MuDR123" "MuDR" 45.14 25 6.25 "Background" 0 45 "IND" "group3" "Michigan_USA" "O" 0.359643374 0.125018410264441
"1348" "ind3" "X2629" "divergent" "upstream" "MuDR75" "MuDR" 20 21.88 6.25 "Background" 100 45 "IND" "group3" "Michigan_USA" "O" 0.359643374 0.125018410264441
"1349" "ind3" "X10808" "divergent" "upstream" "MuDR34" "MuDR" 83.17 0 0 "Background" 0 45 "IND" "group3" "Michigan_USA" "O" 0.359643374 0.125018410264441
"1350" "ind3" "X3163" "divergent" "upstream" "MuDR40" "MuDR" 77.14 0 12.5 "Background" 0 45 "IND" "group3" "Michigan_USA" "O" 0.359643374 0.125018410264441
"1351" "ind3" "X5506" "divergent" "upstream" "MuDR46" "MuDR" 74.53 0 6.25 "Background" 0 45 "IND" "group3" "Michigan_USA" "O" 0.359643374 0.125018410264441
"1352" "ind3" "X5897" "divergent" "upstream" "MuDR107" "MuDR" 49.7 3.13 6.25 "Background" 0 45 "IND" "group3" "Michigan_USA" "O" 0.359643374 0.125018410264441
"1353" "ind3" "X22679" "divergent" "upstream" "MuDR42" "MuDR" 75.71 21.88 0 "Background" 0 45 "IND" "group3" "Michigan_USA" "O" 0.359643374 0.125018410264441
"1354" "ind3" "X3859" "divergent" "upstream" "MuDR198" "MuDR" 20.02 9.38 0 "Background" 0 45 "IND" "group3" "Michigan_USA" "O" 0.359643374 0.125018410264441
"1355" "ind3" "X2542" "divergent" "upstream" "MuDR10" "MuDR" 88.4 12.5 12.5 "Background" 0 45 "IND" "group3" "Michigan_USA" "O" 0.359643374 0.125018410264441
"1356" "ind3" "X9815" "0Neutral" "upstream" "MuDR10" "MuDR" 51.87 25 0 "Background" 0 45 "IND" "group3" "Michigan_USA" "O" 0.359643374 0.125018410264441
"1357" "ind3" "X24867" "0Neutral" "upstream" "MuDR89" "MuDR" 41.01 34.38 6.25 "Background" 100 45 "IND" "group3" "Michigan_USA" "O" 0.359643374 0.125018410264441
"1358" "ind3" "X24866" "0Neutral" "upstream" "MuDR89" "MuDR" 41.05 3.13 0 "Background" 0 45 "IND" "group3" "Michigan_USA" "O" 0.359643374 0.125018410264441
"1359" "ind3" "X1823" "0Neutral" "upstream" "MuDR59" "MuDR" 67.44 6.25 0 "Background" 0 45 "IND" "group3" "Michigan_USA" "O" 0.359643374 0.125018410264441
"1360" "ind3" "X19326" "0Neutral" "upstream" "MuDR130" "MuDR" 42.58 12.5 6.25 "Background" 0 45 "IND" "group3" "Michigan_USA" "O" 0.359643374 0.125018410264441
"1361" "ind3" "X4445" "0Neutral" "upstream" "MuDR21" "MuDR" 61.97 3.13 0 "Background" 0 45 "IND" "group3" "Michigan_USA" "O" 0.359643374 0.125018410264441
"1362" "ind3" "X4192" "0Neutral" "upstream" "MuDR66" "MuDR" 65.06 25 0 "Background" 0 45 "IND" "group3" "Michigan_USA" "O" 0.359643374 0.125018410264441
"1363" "ind3" "X1397" "0Neutral" "upstream" "MuDR32" "MuDR" 49.3 12.5 12.5 "Background" 0 45 "IND" "group3" "Michigan_USA" "O" 0.359643374 0.125018410264441
"1364" "ind3" "X15529" "0Neutral" "upstream" "MuDR11" "MuDR" 72.31 6.25 0 "Background" 0 45 "IND" "group3" "Michigan_USA" "O" 0.359643374 0.125018410264441
"1365" "ind3" "X11296" "0Neutral" "upstream" "MuDR65" "MuDR" 65.25 3.13 0 "Background" 0 45 "IND" "group3" "Michigan_USA" "O" 0.359643374 0.125018410264441
"1366" "ind3" "X2818" "0Neutral" "upstream" "MuDR45" "MuDR" 75.35 6.25 0 "Background" 0 45 "IND" "group3" "Michigan_USA" "O" 0.359643374 0.125018410264441
"1367" "ind3" "X19418" "0Neutral" "upstream" "MuDR122" "MuDR" 46.15 15.63 0 "Background" 0 45 "IND" "group3" "Michigan_USA" "O" 0.359643374 0.125018410264441
"1368" "ind3" "X25067" "0Neutral" "upstream" "MuDR95" "MuDR" 54.64 12.5 0 "Background" 0 45 "IND" "group3" "Michigan_USA" "O" 0.359643374 0.125018410264441
"1369" "ind3" "X11294" "0Neutral" "upstream" "MuDR65" "MuDR" 47.61 9.38 0 "Background" 0 45 "IND" "group3" "Michigan_USA" "O" 0.359643374 0.125018410264441
"1370" "ind3" "X13006" "0Neutral" "upstream" "MuDR7" "MuDR" 102.26 3.13 0 "Background" 0 45 "IND" "group3" "Michigan_USA" "O" 0.359643374 0.125018410264441
"1371" "ind3" "X23840" "0Neutral" "upstream" "MuDR82" "MuDR" 60.12 0 6.25 "Background" 0 45 "IND" "group3" "Michigan_USA" "O" 0.359643374 0.125018410264441
"1372" "ind3" "X10409" "0Neutral" "upstream" "MuDR49" "MuDR" 71.8 12.5 0 "Background" 0 45 "IND" "group3" "Michigan_USA" "O" 0.359643374 0.125018410264441
"1373" "ind3" "X26504" "0Neutral" "upstream" "MuDR105" "MuDR" 50.77 21.88 6.25 "Background" 100 45 "IND" "group3" "Michigan_USA" "O" 0.359643374 0.125018410264441
"1374" "ind3" "X1381" "0Neutral" "upstream" "MuDR128" "MuDR" 43.24 21.88 0 "Background" 0 45 "IND" "group3" "Michigan_USA" "O" 0.359643374 0.125018410264441
"1375" "ind3" "X8624" "0Neutral" "upstream" "MuDR144" "MuDR" 36.03 9.38 0 "Background" 0 45 "IND" "group3" "Michigan_USA" "O" 0.359643374 0.125018410264441
"1376" "ind3" "X1401" "0Neutral" "upstream" "MuDR32" "MuDR" 84.36 9.38 0 "Background" 0 45 "IND" "group3" "Michigan_USA" "O" 0.359643374 0.125018410264441
"1377" "ind3" "X11297" "0Neutral" "upstream" "MuDR65" "MuDR" 65.28 25 0 "Background" 100 45 "IND" "group3" "Michigan_USA" "O" 0.359643374 0.125018410264441
"1378" "ind3" "X15377" "0Neutral" "upstream" "MuDR91" "MuDR" 55.4 28.13 6.25 "Background" 0 45 "IND" "group3" "Michigan_USA" "O" 0.359643374 0.125018410264441
"1379" "ind3" "X19355" "0Neutral" "upstream" "MuDR8" "MuDR" 108.33 12.5 6.25 "Background" 0 45 "IND" "group3" "Michigan_USA" "O" 0.359643374 0.125018410264441
"1380" "ind3" "X4596" "0Neutral" "upstream" "MuDR112" "MuDR" 48.75 37.5 6.25 "Background" 0 45 "IND" "group3" "Michigan_USA" "O" 0.359643374 0.125018410264441
"1381" "ind3" "X15884" "0Neutral" "upstream" "MuDR97" "MuDR" 54.01 21.88 0 "Background" 0 45 "IND" "group3" "Michigan_USA" "O" 0.359643374 0.125018410264441
"1382" "ind3" "X12727" "0Neutral" "upstream" "MuDR41" "MuDR" 77.85 18.75 0 "Background" 0 45 "IND" "group3" "Michigan_USA" "O" 0.359643374 0.125018410264441
"1383" "ind3" "X8444" "0Neutral" "upstream" "MuDR28" "MuDR" 85.73 12.5 0 "Background" 0 45 "IND" "group3" "Michigan_USA" "O" 0.359643374 0.125018410264441
"1384" "ind3" "X25166" "0Neutral" "upstream" "MuDR1" "MuDR" 128.13 9.38 0 "Background" 0 45 "IND" "group3" "Michigan_USA" "O" 0.359643374 0.125018410264441
"1385" "ind3" "X13988" "0Neutral" "upstream" "MuDR24" "MuDR" 52.43 6.25 0 "Background" 0 45 "IND" "group3" "Michigan_USA" "O" 0.359643374 0.125018410264441
"1386" "ind3" "X20206" "0Neutral" "upstream" "MuDR82" "MuDR" 50.61 6.25 0 "Background" 0 45 "IND" "group3" "Michigan_USA" "O" 0.359643374 0.125018410264441
"1387" "ind3" "X5973" "0Neutral" "upstream" "MuDR19" "MuDR" 77.97 3.13 0 "Background" 0 45 "IND" "group3" "Michigan_USA" "O" 0.359643374 0.125018410264441
"1388" "ind3" "X5563" "0Neutral" "upstream" "MuDR3" "MuDR" 118.39 3.13 0 "Background" 0 45 "IND" "group3" "Michigan_USA" "O" 0.359643374 0.125018410264441
"1389" "ind3" "X6058" "0Neutral" "upstream" "MuDR50" "MuDR" 71.46 3.13 0 "Background" 0 45 "IND" "group3" "Michigan_USA" "O" 0.359643374 0.125018410264441
"1390" "ind3" "X5028" "0Neutral" "upstream" "MuDR18" "MuDR" 92.09 0 0 "Background" 0 45 "IND" "group3" "Michigan_USA" "O" 0.359643374 0.125018410264441
"1391" "ind3" "X7175" "0Neutral" "upstream" "MuDR69" "MuDR" 64.02 0 0 "Background" 0 45 "IND" "group3" "Michigan_USA" "O" 0.359643374 0.125018410264441
"1392" "ind3" "X26231" "0Neutral" "upstream" "MuDR64" "MuDR" 36.47 43.75 0 "Background" 0 45 "IND" "group3" "Michigan_USA" "O" 0.359643374 0.125018410264441
"1393" "ind3" "X10313" "0Neutral" "upstream" "MuDR103" "MuDR" 28.86 34.38 0 "Background" 0 45 "IND" "group3" "Michigan_USA" "O" 0.359643374 0.125018410264441
"1394" "ind3" "X24772" "0Neutral" "upstream" "MuDR158" "MuDR" 17.12 34.38 0 "Background" 0 45 "IND" "group3" "Michigan_USA" "O" 0.359643374 0.125018410264441
"1395" "ind3" "X19901" "0Neutral" "upstream" "MuDR217" "MuDR" 26.96 28.13 0 "Background" 0 45 "IND" "group3" "Michigan_USA" "O" 0.359643374 0.125018410264441
"1396" "ind3" "X38" "0Neutral" "upstream" "MuDR34" "MuDR" 28.43 25 0 "Background" 0 45 "IND" "group3" "Michigan_USA" "O" 0.359643374 0.125018410264441
"1397" "ind3" "X24773" "0Neutral" "upstream" "MuDR158" "MuDR" 17.03 18.75 0 "Background" 0 45 "IND" "group3" "Michigan_USA" "O" 0.359643374 0.125018410264441
"1398" "ind3" "X14928" "0Neutral" "upstream" "MuDR57" "MuDR" 37.55 15.63 0 "Background" 0 45 "IND" "group3" "Michigan_USA" "O" 0.359643374 0.125018410264441
"1399" "ind3" "X26495" "0Neutral" "upstream" "MuDR218" "MuDR" 26.96 6.25 0 "Background" 0 45 "IND" "group3" "Michigan_USA" "O" 0.359643374 0.125018410264441
"1400" "ind3" "X2339" "0Neutral" "upstream" "MuDR57" "MuDR" 34.64 6.25 0 "Background" 0 45 "IND" "group3" "Michigan_USA" "O" 0.359643374 0.125018410264441
"1401" "ind3" "X26232" "0Neutral" "upstream" "MuDR64" "MuDR" 36.43 6.25 0 "Background" 0 45 "IND" "group3" "Michigan_USA" "O" 0.359643374 0.125018410264441
"1402" "ind3" "X10565" "0Neutral" "upstream" "MuDR10" "MuDR" 40.51 3.13 0 "Background" 0 45 "IND" "group3" "Michigan_USA" "O" 0.359643374 0.125018410264441
"1403" "ind3" "X8625" "0Neutral" "upstream" "MuDR144" "MuDR" 35.99 3.13 0 "Background" 0 45 "IND" "group3" "Michigan_USA" "O" 0.359643374 0.125018410264441
"1404" "ind3" "X6502" "0Neutral" "upstream" "MuDR40" "MuDR" 33.51 3.13 0 "Background" 0 45 "IND" "group3" "Michigan_USA" "O" 0.359643374 0.125018410264441
"1405" "ind3" "X22648" "0Neutral" "upstream" "MuDR103" "MuDR" 27.69 0 0 "Background" 0 45 "IND" "group3" "Michigan_USA" "O" 0.359643374 0.125018410264441
"1406" "ind3" "X4467" "0Neutral" "upstream" "MuDR14" "MuDR" 95.83 0 0 "Background" 0 45 "IND" "group3" "Michigan_USA" "O" 0.359643374 0.125018410264441
"1407" "ind3" "X24090" "0Neutral" "upstream" "MuDR26" "MuDR" 87.56 37.5 12.5 "Background" 100 45 "IND" "group3" "Michigan_USA" "O" 0.359643374 0.125018410264441
"1408" "ind3" "X21663" "0Neutral" "upstream" "MuDR62" "MuDR" 56.53 31.25 0 "Background" 0 45 "IND" "group3" "Michigan_USA" "O" 0.359643374 0.125018410264441
"1409" "ind3" "X14394" "0Neutral" "upstream" "MuDR23" "MuDR" 88.7 15.63 0 "Background" 100 45 "IND" "group3" "Michigan_USA" "O" 0.359643374 0.125018410264441
"1410" "ind3" "X14307" "0Neutral" "upstream" "MuDR46" "MuDR" 35.16 0 0 "Background" 0 45 "IND" "group3" "Michigan_USA" "O" 0.359643374 0.125018410264441
"1411" "ind3" "X3289" "0Neutral" "upstream" "MuDR1" "MuDR" 41.9 3.13 0 "Background" 0 45 "IND" "group3" "Michigan_USA" "O" 0.359643374 0.125018410264441
"1412" "ind3" "X17296" "balancing" "upstream" "MuDR51" "MuDR" 33.66 28.13 0 "Background" 0 45 "IND" "group3" "Michigan_USA" "O" 0.359643374 0.125018410264441
"1413" "ind3" "X17297" "balancing" "upstream" "MuDR51" "MuDR" 34.15 28.13 0 "Background" 0 45 "IND" "group3" "Michigan_USA" "O" 0.359643374 0.125018410264441
"1414" "ind3" "X2756" "divergent" "upstream" "MuDR124" "MuDR" 45.1 0 0 "Background" 0 45 "IND" "group3" "Michigan_USA" "O" 0.359643374 0.125018410264441
"1415" "ind3" "X12986" "divergent" "upstream" "MuDR20" "MuDR" 90.8 37.5 0 "Background" 0 45 "IND" "group3" "Michigan_USA" "O" 0.359643374 0.125018410264441
"1416" "ind3" "X11484" "divergent" "upstream" "MuDR4" "MuDR" 72.39 12.5 0 "Background" 0 45 "IND" "group3" "Michigan_USA" "O" 0.359643374 0.125018410264441
"1417" "ind3" "X4468" "divergent" "upstream" "MuDR14" "MuDR" 95.58 25 0 "Background" 0 45 "IND" "group3" "Michigan_USA" "O" 0.359643374 0.125018410264441
"1418" "ind3" "X7174" "divergent" "upstream" "MuDR69" "MuDR" 64.04 9.38 0 "Background" 0 45 "IND" "group3" "Michigan_USA" "O" 0.359643374 0.125018410264441
"1419" "ind3" "X14093" "divergent" "upstream" "MuDR106" "MuDR" 50.65 3.13 0 "Background" 0 45 "IND" "group3" "Michigan_USA" "O" 0.359643374 0.125018410264441
"1420" "ind3" "X8673" "divergent" "upstream" "MuDR31" "MuDR" 85.37 0 0 "Background" 0 45 "IND" "group3" "Michigan_USA" "O" 0.359643374 0.125018410264441
"1421" "ind3" "X6009" "divergent" "upstream" "MuDR75" "MuDR" 38.92 6.25 0 "Background" 0 45 "IND" "group3" "Michigan_USA" "O" 0.359643374 0.125018410264441
"1422" "ind3" "X72" "0Neutral" "upstream" "SINE2" "SINE" 22.63 3.13 0 "Background" 0 45 "IND" "group3" "Michigan_USA" "O" 0.359643374 0.123086090421754
"1423" "ind3" "X15621" "0Neutral" "upstream" "SINE6" "SINE" 12 3.13 0 "Background" 0 45 "IND" "group3" "Michigan_USA" "O" 0.359643374 0.123086090421754
"1424" "ind3" "X780" "0Neutral" "upstream" "SINE2" "SINE" 33.24 28.13 0 "Background" 100 45 "IND" "group3" "Michigan_USA" "O" 0.359643374 0.123086090421754
"1425" "ind3" "X18928" "0Neutral" "upstream" "SINE1" "SINE" 36.07 3.13 0 "Background" 100 45 "IND" "group3" "Michigan_USA" "O" 0.359643374 0.123086090421754
"1426" "ind3" "X7384" "0Neutral" "upstream" "SINE6" "SINE" 11.92 6.25 0 "Background" 0 45 "IND" "group3" "Michigan_USA" "O" 0.359643374 0.123086090421754
"1427" "ind3" "X1953" "balancing" "upstream" "SINE5" "SINE" 25.92 34.38 6.25 "Background" 100 45 "IND" "group3" "Michigan_USA" "O" 0.359643374 0.123086090421754
"1428" "ind3" "X14580" "divergent" "upstream" "SINE5" "SINE" 21.21 12.5 0 "Background" 0 45 "IND" "group3" "Michigan_USA" "O" 0.359643374 0.123086090421754
"1429" "ind3" "X16764" "divergent" "upstream" "SINE8" "SINE" 30.45 28.13 0 "Background" 0 45 "IND" "group3" "Michigan_USA" "O" 0.359643374 0.123086090421754
"1430" "ind3" "X5988" "divergent" "upstream" "SINE14" "SINE" 44.75 21.88 0 "Background" 0 45 "IND" "group3" "Michigan_USA" "O" 0.359643374 0.123086090421754
"1431" "ind3" "X12214" "0Neutral" "downstream" "SINE6" "SINE" 70.07 15.63 12.5 "Background" 0 45 "IND" "group3" "Michigan_USA" "O" 0.359643374 0.122958240723967
"1432" "ind3" "X22292" "0Neutral" "downstream" "SINE3" "SINE" 112.91 3.13 0 "Background" 0 45 "IND" "group3" "Michigan_USA" "O" 0.359643374 0.122958240723967
"1433" "ind3" "X24701" "0Neutral" "downstream" "SINE3" "SINE" 51.4 28.13 0 "Background" 100 45 "IND" "group3" "Michigan_USA" "O" 0.359643374 0.122958240723967
"1434" "ind3" "X71" "0Neutral" "downstream" "SINE2" "SINE" 50.93 31.25 0 "Background" 0 45 "IND" "group3" "Michigan_USA" "O" 0.359643374 0.122958240723967
"1435" "ind3" "X22260" "0Neutral" "downstream" "SINE6" "SINE" 23.77 34.38 0 "Background" 0 45 "IND" "group3" "Michigan_USA" "O" 0.359643374 0.122958240723967
"1436" "ind3" "X6255" "0Neutral" "downstream" "SINE3" "SINE" 139.71 12.5 0 "Background" 100 45 "IND" "group3" "Michigan_USA" "O" 0.359643374 0.122958240723967
"1437" "ind3" "X26355" "0Neutral" "downstream" "SINE6" "SINE" 81.95 9.38 0 "Background" 100 45 "IND" "group3" "Michigan_USA" "O" 0.359643374 0.122958240723967
"1438" "ind3" "X7263" "0Neutral" "downstream" "SINE7" "SINE" 52.23 3.13 0 "Background" 0 45 "IND" "group3" "Michigan_USA" "O" 0.359643374 0.122958240723967
"1439" "ind3" "X7654" "0Neutral" "downstream" "SINE6" "SINE" 31.21 18.75 0 "Background" 0 45 "IND" "group3" "Michigan_USA" "O" 0.359643374 0.122958240723967
"1440" "ind3" "X23250" "0Neutral" "downstream" "SINE2" "SINE" 41.83 15.63 0 "Background" 100 45 "IND" "group3" "Michigan_USA" "O" 0.359643374 0.122958240723967
"1441" "ind3" "X16892" "0Neutral" "downstream" "SINE2" "SINE" 26 9.38 0 "Background" 0 45 "IND" "group3" "Michigan_USA" "O" 0.359643374 0.122958240723967
"1442" "ind3" "X18379" "0Neutral" "downstream" "SINE3" "SINE" 31.34 6.25 0 "Background" 0 45 "IND" "group3" "Michigan_USA" "O" 0.359643374 0.122958240723967
"1443" "ind3" "X20460" "0Neutral" "downstream" "SINE2" "SINE" 38.52 3.13 0 "Background" 0 45 "IND" "group3" "Michigan_USA" "O" 0.359643374 0.122958240723967
"1444" "ind3" "X18387" "0Neutral" "downstream" "SINE6" "SINE" 38.77 3.13 0 "Background" 0 45 "IND" "group3" "Michigan_USA" "O" 0.359643374 0.122958240723967
"1445" "ind3" "X23747" "0Neutral" "downstream" "SINE2" "SINE" 29.33 6.25 6.25 "Background" 0 45 "IND" "group3" "Michigan_USA" "O" 0.359643374 0.122958240723967
"1446" "ind3" "X23174" "0Neutral" "downstream" "SINE1" "SINE" 121.41 31.25 0 "Background" 0 45 "IND" "group3" "Michigan_USA" "O" 0.359643374 0.122958240723967
"1447" "ind3" "X4259" "0Neutral" "downstream" "SINE3" "SINE" 54.79 9.38 0 "Background" 0 45 "IND" "group3" "Michigan_USA" "O" 0.359643374 0.122958240723967
"1448" "ind3" "X7840" "0Neutral" "downstream" "SINE17" "SINE" 40.41 3.13 0 "Background" 0 45 "IND" "group3" "Michigan_USA" "O" 0.359643374 0.122958240723967
"1449" "ind3" "X10179" "0Neutral" "downstream" "SINE6" "SINE" 58.01 3.13 0 "Background" 0 45 "IND" "group3" "Michigan_USA" "O" 0.359643374 0.122958240723967
"1450" "ind3" "X1888" "0Neutral" "downstream" "SINE1" "SINE" 41.32 12.5 0 "Background" 100 45 "IND" "group3" "Michigan_USA" "O" 0.359643374 0.122958240723967
"1451" "ind3" "X17837" "balancing" "downstream" "SINE15" "SINE" 91.48 21.88 0 "Background" 0 45 "IND" "group3" "Michigan_USA" "O" 0.359643374 0.122958240723967
"1452" "ind3" "X11391" "divergent" "downstream" "SINE11" "SINE" 52.29 15.63 0 "Background" 0 45 "IND" "group3" "Michigan_USA" "O" 0.359643374 0.122958240723967
"1453" "ind3" "X4040" "divergent" "downstream" "SINE2" "SINE" 66.08 21.88 0 "Background" 0 45 "IND" "group3" "Michigan_USA" "O" 0.359643374 0.122958240723967
"1454" "ind3" "X8990" "divergent" "downstream" "SINE3" "SINE" 64.46 21.88 0 "Background" 0 45 "IND" "group3" "Michigan_USA" "O" 0.359643374 0.122958240723967
"1455" "ind3" "X23178" "0Neutral" "downstream" "SINE1" "SINE" 107.52 34.38 12.5 "Background" 0 45 "IND" "group3" "Michigan_USA" "O" 0.359643374 0.122958240723967
"1456" "ind3" "X26063" "0Neutral" "downstream" "SINE3" "SINE" 84.5 3.13 0 "Background" 0 45 "IND" "group3" "Michigan_USA" "O" 0.359643374 0.122958240723967
"1457" "ind3" "X4101" "0Neutral" "downstream" "SINE5" "SINE" 62.71 3.13 0 "Background" 0 45 "IND" "group3" "Michigan_USA" "O" 0.359643374 0.122958240723967
"1458" "ind3" "X9470" "0Neutral" "downstream" "SINE3" "SINE" 60.03 3.13 0 "Background" 0 45 "IND" "group3" "Michigan_USA" "O" 0.359643374 0.122958240723967
"1459" "ind3" "X2021" "0Neutral" "downstream" "SINE3" "SINE" 29.21 0 0 "Background" 0 45 "IND" "group3" "Michigan_USA" "O" 0.359643374 0.122958240723967
"1460" "ind3" "X15548" "0Neutral" "downstream" "SINE6" "SINE" 63.07 3.13 6.25 "Background" 0 45 "IND" "group3" "Michigan_USA" "O" 0.359643374 0.122958240723967
"1461" "ind3" "X18821" "0Neutral" "downstream" "SINE3" "SINE" 53.45 15.63 0 "Background" 0 45 "IND" "group3" "Michigan_USA" "O" 0.359643374 0.122958240723967
"1462" "ind3" "X18656" "0Neutral" "downstream" "SINE3" "SINE" 61.41 12.5 0 "Background" 100 45 "IND" "group3" "Michigan_USA" "O" 0.359643374 0.122958240723967
"1463" "ind3" "X16713" "0Neutral" "downstream" "SINE17" "SINE" 69.4 9.38 0 "Background" 0 45 "IND" "group3" "Michigan_USA" "O" 0.359643374 0.122958240723967
"1464" "ind3" "X18809" "0Neutral" "downstream" "SINE2" "SINE" 68.07 9.38 0 "Background" 0 45 "IND" "group3" "Michigan_USA" "O" 0.359643374 0.122958240723967
"1465" "ind3" "X14585" "0Neutral" "downstream" "SINE5" "SINE" 82.75 9.38 0 "Background" 100 45 "IND" "group3" "Michigan_USA" "O" 0.359643374 0.122958240723967
"1466" "ind3" "X4358" "0Neutral" "downstream" "SINE2" "SINE" 72.03 6.25 0 "Background" 0 45 "IND" "group3" "Michigan_USA" "O" 0.359643374 0.122958240723967
"1467" "ind3" "X26062" "0Neutral" "downstream" "SINE3" "SINE" 84.49 3.13 0 "Background" 0 45 "IND" "group3" "Michigan_USA" "O" 0.359643374 0.122958240723967
"1468" "ind3" "X4355" "0Neutral" "downstream" "SINE2" "SINE" 33.57 12.5 0 "Background" 0 45 "IND" "group3" "Michigan_USA" "O" 0.359643374 0.122958240723967
"1469" "ind3" "X5155" "0Neutral" "downstream" "SINE2" "SINE" 46.03 0 0 "Background" 0 45 "IND" "group3" "Michigan_USA" "O" 0.359643374 0.122958240723967
"1470" "ind3" "X21776" "0Neutral" "downstream" "SINE2" "SINE" 72.88 15.63 0 "Background" 0 45 "IND" "group3" "Michigan_USA" "O" 0.359643374 0.122958240723967
"1471" "ind3" "X22063" "balancing" "downstream" "SINE2" "SINE" 61.62 50 6.25 "Background" 100 45 "IND" "group3" "Michigan_USA" "O" 0.359643374 0.122958240723967
"1472" "ind3" "X20280" "divergent" "downstream" "SINE7" "SINE" 43.45 12.5 0 "Background" 0 45 "IND" "group3" "Michigan_USA" "O" 0.359643374 0.122958240723967
"1473" "ind3" "X22156" "divergent" "downstream" "SINE17" "SINE" 83.03 0 0 "Background" 0 45 "IND" "group3" "Michigan_USA" "O" 0.359643374 0.122958240723967
"1474" "ind3" "X14407" "divergent" "downstream" "SINE6" "SINE" 67.5 15.63 0 "Background" 0 45 "IND" "group3" "Michigan_USA" "O" 0.359643374 0.122958240723967
"1475" "ind3" "X6920" "divergent" "downstream" "SINE17" "SINE" 35.48 0 0 "Background" 0 45 "IND" "group3" "Michigan_USA" "O" 0.359643374 0.122958240723967
"1476" "ind3" "X21248" "0Neutral" "downstream" "SINE17" "SINE" 33.14 34.38 0 "Background" 0 45 "IND" "group3" "Michigan_USA" "O" 0.359643374 0.122958240723967
"1477" "ind3" "X19493" "0Neutral" "downstream" "SINE18" "SINE" 18.57 3.13 0 "Background" 0 45 "IND" "group3" "Michigan_USA" "O" 0.359643374 0.122958240723967
"1478" "ind3" "X2321" "0Neutral" "downstream" "SINE17" "SINE" 42.66 3.13 0 "Background" 0 45 "IND" "group3" "Michigan_USA" "O" 0.359643374 0.122958240723967
"1479" "ind3" "X21247" "0Neutral" "downstream" "SINE17" "SINE" 33.09 12.5 0 "Background" 100 45 "IND" "group3" "Michigan_USA" "O" 0.359643374 0.122958240723967
"1480" "ind3" "X2890" "0Neutral" "downstream" "SINE6" "SINE" 21.31 6.25 0 "Background" 0 45 "IND" "group3" "Michigan_USA" "O" 0.359643374 0.122958240723967
"1481" "ind3" "X15581" "0Neutral" "downstream" "SINE6" "SINE" 27.42 6.25 0 "Background" 0 45 "IND" "group3" "Michigan_USA" "O" 0.359643374 0.122958240723967
"1482" "ind3" "X18324" "0Neutral" "downstream" "SINE6" "SINE" 34.76 3.13 0 "Background" 0 45 "IND" "group3" "Michigan_USA" "O" 0.359643374 0.122958240723967
"1483" "ind3" "X13025" "0Neutral" "downstream" "SINE6" "SINE" 26.46 0 0 "Background" 0 45 "IND" "group3" "Michigan_USA" "O" 0.359643374 0.122958240723967
"1484" "ind3" "X15537" "divergent" "downstream" "SINE5" "SINE" 23.11 21.88 0 "Background" 0 45 "IND" "group3" "Michigan_USA" "O" 0.359643374 0.122958240723967
"1485" "ind3" "X18932" "0Neutral" "upstream" "SINE6" "SINE" 51.9 3.13 0 "Background" 0 45 "IND" "group3" "Michigan_USA" "O" 0.359643374 0.123086090421754
"1486" "ind3" "X12833" "0Neutral" "upstream" "SINE3" "SINE" 51.62 0 0 "Background" 0 45 "IND" "group3" "Michigan_USA" "O" 0.359643374 0.123086090421754
"1487" "ind3" "X21886" "0Neutral" "upstream" "SINE9" "SINE" 67.79 0 6.25 "Background" 0 45 "IND" "group3" "Michigan_USA" "O" 0.359643374 0.123086090421754
"1488" "ind3" "X3590" "0Neutral" "upstream" "SINE6" "SINE" 38.77 0 6.25 "Background" 0 45 "IND" "group3" "Michigan_USA" "O" 0.359643374 0.123086090421754
"1489" "ind3" "X23534" "0Neutral" "upstream" "SINE5" "SINE" 55.02 18.75 6.25 "Background" 0 45 "IND" "group3" "Michigan_USA" "O" 0.359643374 0.123086090421754
"1490" "ind3" "X20881" "0Neutral" "upstream" "SINE3" "SINE" 37.36 28.13 6.25 "Background" 100 45 "IND" "group3" "Michigan_USA" "O" 0.359643374 0.123086090421754
"1491" "ind3" "X9666" "0Neutral" "upstream" "SINE6" "SINE" 41 0 6.25 "Background" 0 45 "IND" "group3" "Michigan_USA" "O" 0.359643374 0.123086090421754
"1492" "ind3" "X9663" "0Neutral" "upstream" "SINE6" "SINE" 82.76 9.38 0 "Background" 0 45 "IND" "group3" "Michigan_USA" "O" 0.359643374 0.123086090421754
"1493" "ind3" "X10427" "0Neutral" "upstream" "SINE3" "SINE" 80.43 6.25 0 "Background" 0 45 "IND" "group3" "Michigan_USA" "O" 0.359643374 0.123086090421754
"1494" "ind3" "X5528" "0Neutral" "upstream" "SINE17" "SINE" 22.52 6.25 0 "Background" 0 45 "IND" "group3" "Michigan_USA" "O" 0.359643374 0.123086090421754
"1495" "ind3" "X24234" "0Neutral" "upstream" "SINE3" "SINE" 37.88 3.13 0 "Background" 0 45 "IND" "group3" "Michigan_USA" "O" 0.359643374 0.123086090421754
"1496" "ind3" "X12590" "0Neutral" "upstream" "SINE3" "SINE" 52.81 3.13 0 "Background" 0 45 "IND" "group3" "Michigan_USA" "O" 0.359643374 0.123086090421754
"1497" "ind3" "X285" "0Neutral" "upstream" "SINE3" "SINE" 32.45 0 0 "Background" 0 45 "IND" "group3" "Michigan_USA" "O" 0.359643374 0.123086090421754
"1498" "ind3" "X4172" "balancing" "upstream" "SINE6" "SINE" 34.21 12.5 0 "Background" 0 45 "IND" "group3" "Michigan_USA" "O" 0.359643374 0.123086090421754
"1499" "ind3" "X3302" "divergent" "upstream" "SINE6" "SINE" 70.73 21.88 18.75 "Background" 0 45 "IND" "group3" "Michigan_USA" "O" 0.359643374 0.123086090421754
"1500" "ind3" "X431" "0Neutral" "upstream" "SINE3" "SINE" 52.09 25 0 "Background" 100 45 "IND" "group3" "Michigan_USA" "O" 0.359643374 0.123086090421754
"1501" "ind3" "X7626" "0Neutral" "upstream" "SINE6" "SINE" 47.55 34.38 0 "Background" 0 45 "IND" "group3" "Michigan_USA" "O" 0.359643374 0.123086090421754
"1502" "ind3" "X9805" "0Neutral" "upstream" "SINE5" "SINE" 55.13 9.38 12.5 "Background" 0 45 "IND" "group3" "Michigan_USA" "O" 0.359643374 0.123086090421754
"1503" "ind3" "X6719" "0Neutral" "upstream" "SINE1" "SINE" 49.13 3.13 0 "Background" 0 45 "IND" "group3" "Michigan_USA" "O" 0.359643374 0.123086090421754
"1504" "ind3" "X212" "0Neutral" "upstream" "SINE2" "SINE" 85.66 3.13 0 "Background" 0 45 "IND" "group3" "Michigan_USA" "O" 0.359643374 0.123086090421754
"1505" "ind3" "X10620" "0Neutral" "upstream" "SINE6" "SINE" 67.57 9.38 0 "Background" 0 45 "IND" "group3" "Michigan_USA" "O" 0.359643374 0.123086090421754
"1506" "ind3" "X11980" "0Neutral" "upstream" "SINE3" "SINE" 37.67 25 0 "Background" 0 45 "IND" "group3" "Michigan_USA" "O" 0.359643374 0.123086090421754
"1507" "ind3" "X11981" "0Neutral" "upstream" "SINE3" "SINE" 37.71 18.75 0 "Background" 0 45 "IND" "group3" "Michigan_USA" "O" 0.359643374 0.123086090421754
"1508" "ind3" "X25867" "divergent" "upstream" "SINE2" "SINE" 59.51 0 12.5 "Background" 0 45 "IND" "group3" "Michigan_USA" "O" 0.359643374 0.123086090421754
"1509" "ind3" "X16801" "divergent" "upstream" "SINE5" "SINE" 69.99 18.75 0 "Background" 0 45 "IND" "group3" "Michigan_USA" "O" 0.359643374 0.123086090421754
"1510" "ind3" "X13792" "divergent" "upstream" "SINE10" "SINE" 64.75 21.88 6.25 "Background" 100 45 "IND" "group3" "Michigan_USA" "O" 0.359643374 0.123086090421754
"1511" "ind3" "X25729" "0Neutral" "upstream" "Tase3" "Tase" 53.53 3.13 0 "Background" 0 45 "IND" "group3" "Michigan_USA" "O" 0.359643374 0.0851702194850752
"1512" "ind3" "X15152" "0Neutral" "downstream" "Tase7" "Tase" 47.85 3.13 0 "Background" 0 45 "IND" "group3" "Michigan_USA" "O" 0.359643374 0.175220479818511
"1513" "ind3" "X20718" "0Neutral" "downstream" "Tase4" "Tase" 54.18 18.75 0 "Background" 0 45 "IND" "group3" "Michigan_USA" "O" 0.359643374 0.175220479818511
"1514" "ind3" "X16798" "0Neutral" "downstream" "Tase9" "Tase" 88.41 12.5 0 "Background" 0 45 "IND" "group3" "Michigan_USA" "O" 0.359643374 0.175220479818511
"1515" "ind3" "X5550" "0Neutral" "downstream" "Tase6" "Tase" 30.3 31.25 0 "Background" 0 45 "IND" "group3" "Michigan_USA" "O" 0.359643374 0.175220479818511
"1516" "ind3" "X3804" "0Neutral" "downstream" "Tase2" "Tase" 42.71 3.13 0 "Background" 0 45 "IND" "group3" "Michigan_USA" "O" 0.359643374 0.175220479818511
"1517" "ind3" "X15153" "balancing" "downstream" "Tase7" "Tase" 47.89 40.63 6.25 "Background" 0 45 "IND" "group3" "Michigan_USA" "O" 0.359643374 0.175220479818511
"1518" "ind3" "X20719" "balancing" "downstream" "Tase4" "Tase" 54.21 15.63 0 "Background" 0 45 "IND" "group3" "Michigan_USA" "O" 0.359643374 0.175220479818511
"1519" "ind3" "X22846" "0Neutral" "downstream" "Tase2" "Tase" 105.87 6.25 0 "Background" 100 45 "IND" "group3" "Michigan_USA" "O" 0.359643374 0.175220479818511
"1520" "ind3" "X22847" "0Neutral" "downstream" "Tase2" "Tase" 105.89 9.38 0 "Background" 0 45 "IND" "group3" "Michigan_USA" "O" 0.359643374 0.175220479818511
"1521" "ind3" "X1998" "balancing" "downstream" "Tase5" "Tase" 40.56 34.38 0 "Background" 0 45 "IND" "group3" "Michigan_USA" "O" 0.359643374 0.175220479818511
"1522" "ind3" "X25723" "divergent" "downstream" "Tase1" "Tase" 61.5 21.88 0 "Background" 0 45 "IND" "group3" "Michigan_USA" "O" 0.359643374 0.175220479818511
"1523" "ind3" "X14690" "0Neutral" "downstream" "Tase2" "Tase" 15.81 0 6.25 "Background" 0 45 "IND" "group3" "Michigan_USA" "O" 0.359643374 0.175220479818511
"1524" "ind3" "X15762" "0Neutral" "downstream" "Tase2" "Tase" 51.59 31.25 0 "Background" 0 45 "IND" "group3" "Michigan_USA" "O" 0.359643374 0.175220479818511
"1525" "ind3" "X14356" "divergent" "downstream" "Tase2" "Tase" 54.71 12.5 0 "Background" 0 45 "IND" "group3" "Michigan_USA" "O" 0.359643374 0.175220479818511
"1526" "ind3" "X1560" "0Neutral" "upstream" "Tase2" "Tase" 39.86 9.38 0 "Background" 0 45 "IND" "group3" "Michigan_USA" "O" 0.359643374 0.0851702194850752
"1527" "ind3" "X4275" "0Neutral" "upstream" "Tase2" "Tase" 34.63 6.25 0 "Background" 0 45 "IND" "group3" "Michigan_USA" "O" 0.359643374 0.0851702194850752
"1528" "ind3" "X19394" "balancing" "upstream" "Tase2" "Tase" 39.05 21.88 0 "Background" 0 45 "IND" "group3" "Michigan_USA" "O" 0.359643374 0.0851702194850752
"1529" "ind3" "X19393" "balancing" "upstream" "Tase2" "Tase" 39.01 21.88 0 "Background" 0 45 "IND" "group3" "Michigan_USA" "O" 0.359643374 0.0851702194850752
"1530" "ind3" "X2707" "0Neutral" "upstream" "Tase2" "Tase" 62.02 6.25 0 "Background" 0 45 "IND" "group3" "Michigan_USA" "O" 0.359643374 0.0851702194850752
"1531" "ind3" "X19763" "0Neutral" "upstream" "Tase1" "Tase" 64.3 3.13 0 "Background" 0 45 "IND" "group3" "Michigan_USA" "O" 0.359643374 0.0851702194850752
"1532" "ind3" "X16587" "0Neutral" "upstream" "Tase1" "Tase" 108.93 3.13 0 "Background" 0 45 "IND" "group3" "Michigan_USA" "O" 0.359643374 0.0851702194850752
"1533" "ind3" "X16586" "0Neutral" "upstream" "Tase1" "Tase" 89.38 0 0 "Background" 0 45 "IND" "group3" "Michigan_USA" "O" 0.359643374 0.0851702194850752
"1657" "ind3" "X12831" "0Neutral" "upstream" "TIR_MITE9" "TIR_MITE" 21.59 0 6.25 "Background" 0 45 "IND" "group3" "Michigan_USA" "O" 0.359643374 0.126342821494878
"1658" "ind3" "X7819" "0Neutral" "upstream" "TIR_MITE32" "TIR_MITE" 65.48 12.5 0 "Background" 0 45 "IND" "group3" "Michigan_USA" "O" 0.359643374 0.126342821494878
"1659" "ind3" "X10042" "0Neutral" "upstream" "TIR_MITE70" "TIR_MITE" 45.02 6.25 0 "Background" 100 45 "IND" "group3" "Michigan_USA" "O" 0.359643374 0.126342821494878
"1660" "ind3" "X17630" "0Neutral" "upstream" "TIR_MITE16" "TIR_MITE" 23.85 3.13 0 "Background" 0 45 "IND" "group3" "Michigan_USA" "O" 0.359643374 0.126342821494878
"1661" "ind3" "X26336" "0Neutral" "upstream" "TIR_MITE18" "TIR_MITE" 12.08 3.13 0 "Background" 0 45 "IND" "group3" "Michigan_USA" "O" 0.359643374 0.126342821494878
"1662" "ind3" "X13779" "0Neutral" "upstream" "TIR_MITE28" "TIR_MITE" 23.41 0 0 "Background" 0 45 "IND" "group3" "Michigan_USA" "O" 0.359643374 0.126342821494878
"1663" "ind3" "X23750" "0Neutral" "upstream" "TIR_MITE45" "TIR_MITE" 57.97 0 0 "Background" 0 45 "IND" "group3" "Michigan_USA" "O" 0.359643374 0.126342821494878
"1664" "ind3" "X7072" "balancing" "upstream" "TIR_MITE18" "TIR_MITE" 54.54 21.88 0 "Background" 0 45 "IND" "group3" "Michigan_USA" "O" 0.359643374 0.126342821494878
"1665" "ind3" "X9560" "divergent" "upstream" "TIR_MITE9" "TIR_MITE" 28.51 18.75 0 "Background" 0 45 "IND" "group3" "Michigan_USA" "O" 0.359643374 0.126342821494878
"1666" "ind3" "X9275" "0Neutral" "downstream" "TIR_MITE78" "TIR_MITE" 67.93 25 0 "Background" 0 45 "IND" "group3" "Michigan_USA" "O" 0.359643374 0.133859935823949
"1667" "ind3" "X15400" "0Neutral" "downstream" "TIR_MITE11" "TIR_MITE" 85.94 3.13 0 "Background" 0 45 "IND" "group3" "Michigan_USA" "O" 0.359643374 0.133859935823949
"1668" "ind3" "X11542" "0Neutral" "downstream" "TIR_MITE23" "TIR_MITE" 51.05 3.13 0 "Background" 0 45 "IND" "group3" "Michigan_USA" "O" 0.359643374 0.133859935823949
"1669" "ind3" "X3535" "0Neutral" "downstream" "TIR_MITE9" "TIR_MITE" 72.97 18.75 0 "Background" 0 45 "IND" "group3" "Michigan_USA" "O" 0.359643374 0.133859935823949
"1670" "ind3" "X21153" "0Neutral" "downstream" "TIR_MITE73" "TIR_MITE" 41.11 46.88 0 "Background" 100 45 "IND" "group3" "Michigan_USA" "O" 0.359643374 0.133859935823949
"1671" "ind3" "X12157" "0Neutral" "downstream" "TIR_MITE5" "TIR_MITE" 53.76 6.25 0 "Background" 0 45 "IND" "group3" "Michigan_USA" "O" 0.359643374 0.133859935823949
"1672" "ind3" "X4638" "0Neutral" "downstream" "TIR_MITE11" "TIR_MITE" 46.65 18.75 0 "Background" 0 45 "IND" "group3" "Michigan_USA" "O" 0.359643374 0.133859935823949
"1673" "ind3" "X12909" "0Neutral" "downstream" "TIR_MITE4" "TIR_MITE" 64.04 15.63 6.25 "Background" 0 45 "IND" "group3" "Michigan_USA" "O" 0.359643374 0.133859935823949
"1674" "ind3" "X9274" "0Neutral" "downstream" "TIR_MITE78" "TIR_MITE" 67.96 12.5 0 "Background" 0 45 "IND" "group3" "Michigan_USA" "O" 0.359643374 0.133859935823949
"1675" "ind3" "X3189" "0Neutral" "downstream" "TIR_MITE18" "TIR_MITE" 66.02 3.13 0 "Background" 0 45 "IND" "group3" "Michigan_USA" "O" 0.359643374 0.133859935823949
"1676" "ind3" "X25134" "0Neutral" "downstream" "TIR_MITE13" "TIR_MITE" 40.16 6.25 0 "Background" 0 45 "IND" "group3" "Michigan_USA" "O" 0.359643374 0.133859935823949
"1677" "ind3" "X21853" "0Neutral" "downstream" "TIR_MITE75" "TIR_MITE" 39.32 34.38 0 "Background" 0 45 "IND" "group3" "Michigan_USA" "O" 0.359643374 0.133859935823949
"1678" "ind3" "X19031" "0Neutral" "downstream" "TIR_MITE5" "TIR_MITE" 40.42 3.13 0 "Background" 100 45 "IND" "group3" "Michigan_USA" "O" 0.359643374 0.133859935823949
"1679" "ind3" "X175" "0Neutral" "downstream" "TIR_MITE23" "TIR_MITE" 43.68 34.38 0 "Background" 0 45 "IND" "group3" "Michigan_USA" "O" 0.359643374 0.133859935823949
"1680" "ind3" "X25133" "0Neutral" "downstream" "TIR_MITE13" "TIR_MITE" 40.2 28.13 12.5 "Background" 0 45 "IND" "group3" "Michigan_USA" "O" 0.359643374 0.133859935823949
"1681" "ind3" "X5620" "0Neutral" "downstream" "TIR_MITE23" "TIR_MITE" 35.03 6.25 12.5 "Background" 0 45 "IND" "group3" "Michigan_USA" "O" 0.359643374 0.133859935823949
"1682" "ind3" "X16657" "0Neutral" "downstream" "TIR_MITE78" "TIR_MITE" 56.82 34.38 6.25 "Background" 0 45 "IND" "group3" "Michigan_USA" "O" 0.359643374 0.133859935823949
"1683" "ind3" "X26385" "0Neutral" "downstream" "TIR_MITE23" "TIR_MITE" 33.44 12.5 6.25 "Background" 0 45 "IND" "group3" "Michigan_USA" "O" 0.359643374 0.133859935823949
"1684" "ind3" "X6243" "0Neutral" "downstream" "TIR_MITE5" "TIR_MITE" 56.73 25 0 "Background" 0 45 "IND" "group3" "Michigan_USA" "O" 0.359643374 0.133859935823949
"1685" "ind3" "X25441" "0Neutral" "downstream" "TIR_MITE31" "TIR_MITE" 104.28 21.88 0 "Background" 0 45 "IND" "group3" "Michigan_USA" "O" 0.359643374 0.133859935823949
"1686" "ind3" "X21369" "0Neutral" "downstream" "TIR_MITE11" "TIR_MITE" 74.83 12.5 0 "Background" 0 45 "IND" "group3" "Michigan_USA" "O" 0.359643374 0.133859935823949
"1687" "ind3" "X16751" "0Neutral" "downstream" "TIR_MITE37" "TIR_MITE" 53.96 9.38 0 "Background" 0 45 "IND" "group3" "Michigan_USA" "O" 0.359643374 0.133859935823949
"1688" "ind3" "X12575" "0Neutral" "downstream" "TIR_MITE11" "TIR_MITE" 38.37 9.38 0 "Background" 0 45 "IND" "group3" "Michigan_USA" "O" 0.359643374 0.133859935823949
"1689" "ind3" "X8914" "0Neutral" "downstream" "TIR_MITE73" "TIR_MITE" 47.55 3.13 0 "Background" 0 45 "IND" "group3" "Michigan_USA" "O" 0.359643374 0.133859935823949
"1690" "ind3" "X21154" "0Neutral" "downstream" "TIR_MITE73" "TIR_MITE" 37.62 3.13 0 "Background" 0 45 "IND" "group3" "Michigan_USA" "O" 0.359643374 0.133859935823949
"1691" "ind3" "X9542" "0Neutral" "downstream" "TIR_MITE85" "TIR_MITE" 41.16 3.13 0 "Background" 0 45 "IND" "group3" "Michigan_USA" "O" 0.359643374 0.133859935823949
"1692" "ind3" "X9987" "0Neutral" "downstream" "TIR_MITE51" "TIR_MITE" 75.78 9.38 0 "Background" 0 45 "IND" "group3" "Michigan_USA" "O" 0.359643374 0.133859935823949
"1693" "ind3" "X15846" "0Neutral" "downstream" "TIR_MITE58" "TIR_MITE" 66.23 3.13 0 "Background" 0 45 "IND" "group3" "Michigan_USA" "O" 0.359643374 0.133859935823949
"1694" "ind3" "X26281" "0Neutral" "downstream" "TIR_MITE25" "TIR_MITE" 52.12 0 0 "Background" 0 45 "IND" "group3" "Michigan_USA" "O" 0.359643374 0.133859935823949
"1695" "ind3" "X4649" "0Neutral" "downstream" "TIR_MITE80" "TIR_MITE" 32.79 3.13 0 "Background" 0 45 "IND" "group3" "Michigan_USA" "O" 0.359643374 0.133859935823949
"1696" "ind3" "X2047" "balancing" "downstream" "TIR_MITE68" "TIR_MITE" 41.89 31.25 12.5 "Background" 0 45 "IND" "group3" "Michigan_USA" "O" 0.359643374 0.133859935823949
"1697" "ind3" "X8949" "divergent" "downstream" "TIR_MITE55" "TIR_MITE" 27.35 6.25 6.25 "Background" 0 45 "IND" "group3" "Michigan_USA" "O" 0.359643374 0.133859935823949
"1698" "ind3" "X4813" "divergent" "downstream" "TIR_MITE19" "TIR_MITE" 86.43 12.5 0 "Background" 0 45 "IND" "group3" "Michigan_USA" "O" 0.359643374 0.133859935823949
"1699" "ind3" "X25439" "divergent" "downstream" "TIR_MITE31" "TIR_MITE" 70.71 3.13 0 "Background" 0 45 "IND" "group3" "Michigan_USA" "O" 0.359643374 0.133859935823949
"1700" "ind3" "X10801" "0Neutral" "downstream" "TIR_MITE6" "TIR_MITE" 91.1 3.13 0 "Background" 0 45 "IND" "group3" "Michigan_USA" "O" 0.359643374 0.133859935823949
"1701" "ind3" "X9564" "0Neutral" "downstream" "TIR_MITE9" "TIR_MITE" 83.49 28.13 0 "Background" 0 45 "IND" "group3" "Michigan_USA" "O" 0.359643374 0.133859935823949
"1702" "ind3" "X22839" "0Neutral" "downstream" "TIR_MITE23" "TIR_MITE" 73.57 6.25 0 "Background" 0 45 "IND" "group3" "Michigan_USA" "O" 0.359643374 0.133859935823949
"1703" "ind3" "X20243" "0Neutral" "downstream" "TIR_MITE59" "TIR_MITE" 41.62 0 0 "Background" 0 45 "IND" "group3" "Michigan_USA" "O" 0.359643374 0.133859935823949
"1704" "ind3" "X6927" "0Neutral" "downstream" "TIR_MITE83" "TIR_MITE" 36.37 6.25 0 "Background" 0 45 "IND" "group3" "Michigan_USA" "O" 0.359643374 0.133859935823949
"1705" "ind3" "X1171" "0Neutral" "downstream" "TIR_MITE50" "TIR_MITE" 42.97 3.13 0 "Background" 0 45 "IND" "group3" "Michigan_USA" "O" 0.359643374 0.133859935823949
"1706" "ind3" "X11088" "0Neutral" "downstream" "TIR_MITE52" "TIR_MITE" 55.46 15.63 0 "Background" 0 45 "IND" "group3" "Michigan_USA" "O" 0.359643374 0.133859935823949
"1707" "ind3" "X3256" "0Neutral" "downstream" "TIR_MITE94" "TIR_MITE" 73.05 9.38 6.25 "Background" 0 45 "IND" "group3" "Michigan_USA" "O" 0.359643374 0.133859935823949
"1708" "ind3" "X4993" "0Neutral" "downstream" "TIR_MITE29" "TIR_MITE" 117.69 3.13 0 "Background" 0 45 "IND" "group3" "Michigan_USA" "O" 0.359643374 0.133859935823949
"1709" "ind3" "X15542" "0Neutral" "downstream" "TIR_MITE23" "TIR_MITE" 52.68 31.25 18.75 "Background" 0 45 "IND" "group3" "Michigan_USA" "O" 0.359643374 0.133859935823949
"1710" "ind3" "X9312" "0Neutral" "downstream" "TIR_MITE46" "TIR_MITE" 98.31 40.63 0 "Background" 0 45 "IND" "group3" "Michigan_USA" "O" 0.359643374 0.133859935823949
"1711" "ind3" "X12394" "0Neutral" "downstream" "TIR_MITE59" "TIR_MITE" 41.7 0 6.25 "Background" 0 45 "IND" "group3" "Michigan_USA" "O" 0.359643374 0.133859935823949
"1712" "ind3" "X5069" "0Neutral" "downstream" "TIR_MITE95" "TIR_MITE" 30.1 0 0 "Background" 0 45 "IND" "group3" "Michigan_USA" "O" 0.359643374 0.133859935823949
"1713" "ind3" "X14323" "0Neutral" "downstream" "TIR_MITE102" "TIR_MITE" 30.1 31.25 0 "Background" 0 45 "IND" "group3" "Michigan_USA" "O" 0.359643374 0.133859935823949
"1714" "ind3" "X17258" "0Neutral" "downstream" "TIR_MITE75" "TIR_MITE" 83.93 46.88 0 "Background" 0 45 "IND" "group3" "Michigan_USA" "O" 0.359643374 0.133859935823949
"1715" "ind3" "X4991" "0Neutral" "downstream" "TIR_MITE29" "TIR_MITE" 120.4 18.75 0 "Background" 0 45 "IND" "group3" "Michigan_USA" "O" 0.359643374 0.133859935823949
"1716" "ind3" "X22030" "0Neutral" "downstream" "TIR_MITE29" "TIR_MITE" 81.82 12.5 0 "Background" 0 45 "IND" "group3" "Michigan_USA" "O" 0.359643374 0.133859935823949
"1717" "ind3" "X2716" "0Neutral" "downstream" "TIR_MITE54" "TIR_MITE" 79.42 6.25 0 "Background" 100 45 "IND" "group3" "Michigan_USA" "O" 0.359643374 0.133859935823949
"1718" "ind3" "X8540" "0Neutral" "downstream" "TIR_MITE91" "TIR_MITE" 109.57 6.25 0 "Background" 0 45 "IND" "group3" "Michigan_USA" "O" 0.359643374 0.133859935823949
"1719" "ind3" "X4998" "0Neutral" "downstream" "TIR_MITE29" "TIR_MITE" 64.88 3.13 0 "Background" 0 45 "IND" "group3" "Michigan_USA" "O" 0.359643374 0.133859935823949
"1720" "ind3" "X10659" "0Neutral" "downstream" "TIR_MITE78" "TIR_MITE" 58.83 3.13 0 "Background" 0 45 "IND" "group3" "Michigan_USA" "O" 0.359643374 0.133859935823949
"1721" "ind3" "X20753" "0Neutral" "downstream" "TIR_MITE93" "TIR_MITE" 67.28 3.13 0 "Background" 0 45 "IND" "group3" "Michigan_USA" "O" 0.359643374 0.133859935823949
"1722" "ind3" "X800" "0Neutral" "downstream" "TIR_MITE86" "TIR_MITE" 49.7 12.5 0 "Background" 0 45 "IND" "group3" "Michigan_USA" "O" 0.359643374 0.133859935823949
"1723" "ind3" "X13408" "0Neutral" "downstream" "TIR_MITE80" "TIR_MITE" 20.05 9.38 0 "Background" 0 45 "IND" "group3" "Michigan_USA" "O" 0.359643374 0.133859935823949
"1724" "ind3" "X492" "0Neutral" "downstream" "TIR_MITE23" "TIR_MITE" 61.77 3.13 0 "Background" 0 45 "IND" "group3" "Michigan_USA" "O" 0.359643374 0.133859935823949
"1725" "ind3" "X19340" "0Neutral" "downstream" "TIR_MITE54" "TIR_MITE" 48.33 0 0 "Background" 0 45 "IND" "group3" "Michigan_USA" "O" 0.359643374 0.133859935823949
"1726" "ind3" "X4353" "balancing" "downstream" "TIR_MITE47" "TIR_MITE" 50.57 18.75 6.25 "Background" 0 45 "IND" "group3" "Michigan_USA" "O" 0.359643374 0.133859935823949
"1727" "ind3" "X4837" "balancing" "downstream" "TIR_MITE20" "TIR_MITE" 80.76 21.88 0 "Background" 0 45 "IND" "group3" "Michigan_USA" "O" 0.359643374 0.133859935823949
"1728" "ind3" "X8935" "balancing" "downstream" "TIR_MITE91" "TIR_MITE" 71.29 46.88 25 "Background" 0 45 "IND" "group3" "Michigan_USA" "O" 0.359643374 0.133859935823949
"1729" "ind3" "X4254" "divergent" "downstream" "TIR_MITE31" "TIR_MITE" 49.33 9.38 6.25 "Background" 0 45 "IND" "group3" "Michigan_USA" "O" 0.359643374 0.133859935823949
"1730" "ind3" "X4253" "divergent" "downstream" "TIR_MITE31" "TIR_MITE" 49.36 9.38 6.25 "Background" 0 45 "IND" "group3" "Michigan_USA" "O" 0.359643374 0.133859935823949
"1731" "ind3" "X3413" "divergent" "downstream" "TIR_MITE35" "TIR_MITE" 79.17 0 6.25 "Background" 0 45 "IND" "group3" "Michigan_USA" "O" 0.359643374 0.133859935823949
"1732" "ind3" "X14707" "divergent" "downstream" "TIR_MITE30" "TIR_MITE" 32.16 25 0 "Background" 0 45 "IND" "group3" "Michigan_USA" "O" 0.359643374 0.133859935823949
"1733" "ind3" "X8539" "divergent" "downstream" "TIR_MITE91" "TIR_MITE" 100.13 0 0 "Background" 0 45 "IND" "group3" "Michigan_USA" "O" 0.359643374 0.133859935823949
"1734" "ind3" "X20042" "0Neutral" "downstream" "TIR_MITE103" "TIR_MITE" 30.53 3.13 0 "Background" 0 45 "IND" "group3" "Michigan_USA" "O" 0.359643374 0.133859935823949
"1735" "ind3" "X22785" "0Neutral" "downstream" "TIR_MITE30" "TIR_MITE" 21.7 6.25 0 "Background" 0 45 "IND" "group3" "Michigan_USA" "O" 0.359643374 0.133859935823949
"1736" "ind3" "X2421" "0Neutral" "downstream" "TIR_MITE48" "TIR_MITE" 32.4 3.13 0 "Background" 0 45 "IND" "group3" "Michigan_USA" "O" 0.359643374 0.133859935823949
"1737" "ind3" "X15981" "0Neutral" "downstream" "TIR_MITE69" "TIR_MITE" 27.44 6.25 0 "Background" 0 45 "IND" "group3" "Michigan_USA" "O" 0.359643374 0.133859935823949
"1738" "ind3" "X14830" "0Neutral" "downstream" "TIR_MITE25" "TIR_MITE" 34.67 15.63 0 "Background" 0 45 "IND" "group3" "Michigan_USA" "O" 0.359643374 0.133859935823949
"1739" "ind3" "X1841" "0Neutral" "downstream" "TIR_MITE69" "TIR_MITE" 20.62 50 12.5 "Background" 0 45 "IND" "group3" "Michigan_USA" "O" 0.359643374 0.133859935823949
"1740" "ind3" "X14782" "0Neutral" "downstream" "TIR_MITE69" "TIR_MITE" 11.53 25 6.25 "Background" 100 45 "IND" "group3" "Michigan_USA" "O" 0.359643374 0.133859935823949
"1741" "ind3" "X18814" "0Neutral" "downstream" "TIR_MITE28" "TIR_MITE" 33.7 12.5 6.25 "Background" 0 45 "IND" "group3" "Michigan_USA" "O" 0.359643374 0.133859935823949
"1742" "ind3" "X8405" "0Neutral" "downstream" "TIR_MITE5" "TIR_MITE" 12.81 6.25 0 "Background" 0 45 "IND" "group3" "Michigan_USA" "O" 0.359643374 0.133859935823949
"1743" "ind3" "X7324" "0Neutral" "downstream" "TIR_MITE3" "TIR_MITE" 43.59 3.13 0 "Background" 0 45 "IND" "group3" "Michigan_USA" "O" 0.359643374 0.133859935823949
"1744" "ind3" "X7188" "0Neutral" "downstream" "TIR_MITE26" "TIR_MITE" 26.32 0 0 "Background" 0 45 "IND" "group3" "Michigan_USA" "O" 0.359643374 0.133859935823949
"1745" "ind3" "X14783" "0Neutral" "downstream" "TIR_MITE69" "TIR_MITE" 11.66 0 0 "Background" 0 45 "IND" "group3" "Michigan_USA" "O" 0.359643374 0.133859935823949
"1746" "ind3" "X14829" "0Neutral" "downstream" "TIR_MITE25" "TIR_MITE" 34.63 0 12.5 "Background" 0 45 "IND" "group3" "Michigan_USA" "O" 0.359643374 0.133859935823949
"1747" "ind3" "X22115" "0Neutral" "downstream" "TIR_MITE5" "TIR_MITE" 10.3 31.25 0 "Background" 100 45 "IND" "group3" "Michigan_USA" "O" 0.359643374 0.133859935823949
"1748" "ind3" "X23626" "0Neutral" "downstream" "TIR_MITE5" "TIR_MITE" 11.4 21.88 0 "Background" 0 45 "IND" "group3" "Michigan_USA" "O" 0.359643374 0.133859935823949
"1749" "ind3" "X2484" "0Neutral" "upstream" "TIR_MITE5" "TIR_MITE" 53.57 0 0 "Background" 0 45 "IND" "group3" "Michigan_USA" "O" 0.359643374 0.126342821494878
"1750" "ind3" "X26160" "0Neutral" "upstream" "TIR_MITE6" "TIR_MITE" 106.41 46.88 0 "Background" 0 45 "IND" "group3" "Michigan_USA" "O" 0.359643374 0.126342821494878
"1751" "ind3" "X3268" "0Neutral" "upstream" "TIR_MITE37" "TIR_MITE" 21.89 3.13 0 "Background" 0 45 "IND" "group3" "Michigan_USA" "O" 0.359643374 0.126342821494878
"1752" "ind3" "X9429" "0Neutral" "upstream" "TIR_MITE35" "TIR_MITE" 63.44 3.13 0 "Background" 0 45 "IND" "group3" "Michigan_USA" "O" 0.359643374 0.126342821494878
"1753" "ind3" "X12903" "0Neutral" "upstream" "TIR_MITE4" "TIR_MITE" 68.32 0 0 "Background" 0 45 "IND" "group3" "Michigan_USA" "O" 0.359643374 0.126342821494878
"1754" "ind3" "X11748" "0Neutral" "upstream" "TIR_MITE4" "TIR_MITE" 51.53 9.38 0 "Background" 100 45 "IND" "group3" "Michigan_USA" "O" 0.359643374 0.126342821494878
"1755" "ind3" "X16818" "0Neutral" "upstream" "TIR_MITE65" "TIR_MITE" 46.72 3.13 0 "Background" 0 45 "IND" "group3" "Michigan_USA" "O" 0.359643374 0.126342821494878
"1756" "ind3" "X1700" "0Neutral" "upstream" "TIR_MITE5" "TIR_MITE" 95.23 3.13 0 "Background" 0 45 "IND" "group3" "Michigan_USA" "O" 0.359643374 0.126342821494878
"1757" "ind3" "X24629" "0Neutral" "upstream" "TIR_MITE61" "TIR_MITE" 48.16 9.38 0 "Background" 0 45 "IND" "group3" "Michigan_USA" "O" 0.359643374 0.126342821494878
"1758" "ind3" "X24630" "0Neutral" "upstream" "TIR_MITE61" "TIR_MITE" 47.2 3.13 0 "Background" 0 45 "IND" "group3" "Michigan_USA" "O" 0.359643374 0.126342821494878
"1759" "ind3" "X19318" "0Neutral" "upstream" "TIR_MITE23" "TIR_MITE" 62.51 0 12.5 "Background" 0 45 "IND" "group3" "Michigan_USA" "O" 0.359643374 0.126342821494878
"1760" "ind3" "X16832" "0Neutral" "upstream" "TIR_MITE15" "TIR_MITE" 32.23 3.13 12.5 "Background" 0 45 "IND" "group3" "Michigan_USA" "O" 0.359643374 0.126342821494878
"1761" "ind3" "X6235" "0Neutral" "upstream" "TIR_MITE39" "TIR_MITE" 60.47 6.25 6.25 "Background" 0 45 "IND" "group3" "Michigan_USA" "O" 0.359643374 0.126342821494878
"1762" "ind3" "X22892" "0Neutral" "upstream" "TIR_MITE44" "TIR_MITE" 57.97 0 6.25 "Background" 0 45 "IND" "group3" "Michigan_USA" "O" 0.359643374 0.126342821494878
"1763" "ind3" "X13371" "0Neutral" "upstream" "TIR_MITE3" "TIR_MITE" 51.06 34.38 0 "Background" 0 45 "IND" "group3" "Michigan_USA" "O" 0.359643374 0.126342821494878
"1764" "ind3" "X1306" "0Neutral" "upstream" "TIR_MITE7" "TIR_MITE" 54.3 15.63 0 "Background" 0 45 "IND" "group3" "Michigan_USA" "O" 0.359643374 0.126342821494878
"1765" "ind3" "X12902" "0Neutral" "upstream" "TIR_MITE4" "TIR_MITE" 75.3 0 0 "Background" 0 45 "IND" "group3" "Michigan_USA" "O" 0.359643374 0.126342821494878
"1766" "ind3" "X20494" "0Neutral" "upstream" "TIR_MITE79" "TIR_MITE" 32.05 40.63 0 "Background" 0 45 "IND" "group3" "Michigan_USA" "O" 0.359643374 0.126342821494878
"1767" "ind3" "X17380" "0Neutral" "upstream" "TIR_MITE66" "TIR_MITE" 21.56 25 0 "Background" 100 45 "IND" "group3" "Michigan_USA" "O" 0.359643374 0.126342821494878
"1768" "ind3" "X15708" "0Neutral" "upstream" "TIR_MITE64" "TIR_MITE" 46.77 15.63 0 "Background" 0 45 "IND" "group3" "Michigan_USA" "O" 0.359643374 0.126342821494878
"1769" "ind3" "X17707" "0Neutral" "upstream" "TIR_MITE34" "TIR_MITE" 15.39 12.5 0 "Background" 0 45 "IND" "group3" "Michigan_USA" "O" 0.359643374 0.126342821494878
"1770" "ind3" "X9844" "0Neutral" "upstream" "TIR_MITE40" "TIR_MITE" 27.39 6.25 0 "Background" 0 45 "IND" "group3" "Michigan_USA" "O" 0.359643374 0.126342821494878
"1771" "ind3" "X26295" "0Neutral" "upstream" "TIR_MITE50" "TIR_MITE" 33.79 3.13 0 "Background" 0 45 "IND" "group3" "Michigan_USA" "O" 0.359643374 0.126342821494878
"1772" "ind3" "X22192" "0Neutral" "upstream" "TIR_MITE8" "TIR_MITE" 97.02 6.25 0 "Background" 0 45 "IND" "group3" "Michigan_USA" "O" 0.359643374 0.126342821494878
"1773" "ind3" "X2346" "balancing" "upstream" "TIR_MITE53" "TIR_MITE" 49.21 18.75 0 "Background" 0 45 "IND" "group3" "Michigan_USA" "O" 0.359643374 0.126342821494878
"1774" "ind3" "X2347" "balancing" "upstream" "TIR_MITE53" "TIR_MITE" 49.24 18.75 0 "Background" 0 45 "IND" "group3" "Michigan_USA" "O" 0.359643374 0.126342821494878
"1775" "ind3" "X25171" "balancing" "upstream" "TIR_MITE3" "TIR_MITE" 143.93 50 0 "Background" 0 45 "IND" "group3" "Michigan_USA" "O" 0.359643374 0.126342821494878
"1776" "ind3" "X6993" "balancing" "upstream" "TIR_MITE15" "TIR_MITE" 47.85 28.13 6.25 "Background" 0 45 "IND" "group3" "Michigan_USA" "O" 0.359643374 0.126342821494878
"1777" "ind3" "X3205" "divergent" "upstream" "TIR_MITE63" "TIR_MITE" 47.69 6.25 0 "Background" 0 45 "IND" "group3" "Michigan_USA" "O" 0.359643374 0.126342821494878
"1778" "ind3" "X13362" "divergent" "upstream" "TIR_MITE66" "TIR_MITE" 46.41 21.88 18.75 "Background" 0 45 "IND" "group3" "Michigan_USA" "O" 0.359643374 0.126342821494878
"1779" "ind3" "X5663" "divergent" "upstream" "TIR_MITE41" "TIR_MITE" 59.57 21.88 0 "Background" 0 45 "IND" "group3" "Michigan_USA" "O" 0.359643374 0.126342821494878
"1780" "ind3" "X8310" "divergent" "upstream" "TIR_MITE25" "TIR_MITE" 22.07 6.25 0 "Background" 0 45 "IND" "group3" "Michigan_USA" "O" 0.359643374 0.126342821494878
"1781" "ind3" "X14308" "0Neutral" "upstream" "TIR_MITE42" "TIR_MITE" 54.48 3.13 0 "Background" 0 45 "IND" "group3" "Michigan_USA" "O" 0.359643374 0.126342821494878
"1782" "ind3" "X15437" "0Neutral" "upstream" "TIR_MITE23" "TIR_MITE" 39.99 3.13 0 "Background" 0 45 "IND" "group3" "Michigan_USA" "O" 0.359643374 0.126342821494878
"1783" "ind3" "X19100" "0Neutral" "upstream" "TIR_MITE38" "TIR_MITE" 60.83 3.13 0 "Background" 0 45 "IND" "group3" "Michigan_USA" "O" 0.359643374 0.126342821494878
"1784" "ind3" "X15559" "0Neutral" "upstream" "TIR_MITE20" "TIR_MITE" 75.28 15.63 12.5 "Background" 0 45 "IND" "group3" "Michigan_USA" "O" 0.359643374 0.126342821494878
"1785" "ind3" "X20026" "0Neutral" "upstream" "TIR_MITE74" "TIR_MITE" 41.46 9.38 12.5 "Background" 0 45 "IND" "group3" "Michigan_USA" "O" 0.359643374 0.126342821494878
"1786" "ind3" "X1367" "0Neutral" "upstream" "TIR_MITE33" "TIR_MITE" 52.29 3.13 0 "Background" 0 45 "IND" "group3" "Michigan_USA" "O" 0.359643374 0.126342821494878
"1787" "ind3" "X22661" "0Neutral" "upstream" "TIR_MITE54" "TIR_MITE" 40.24 3.13 0 "Background" 0 45 "IND" "group3" "Michigan_USA" "O" 0.359643374 0.126342821494878
"1788" "ind3" "X8068" "0Neutral" "upstream" "TIR_MITE17" "TIR_MITE" 48.12 12.5 0 "Background" 0 45 "IND" "group3" "Michigan_USA" "O" 0.359643374 0.126342821494878
"1789" "ind3" "X13010" "0Neutral" "upstream" "TIR_MITE21" "TIR_MITE" 77.41 15.63 0 "Background" 0 45 "IND" "group3" "Michigan_USA" "O" 0.359643374 0.126342821494878
"1790" "ind3" "X20452" "0Neutral" "upstream" "TIR_MITE11" "TIR_MITE" 41.57 6.25 0 "Background" 0 45 "IND" "group3" "Michigan_USA" "O" 0.359643374 0.126342821494878
"1791" "ind3" "X1362" "0Neutral" "upstream" "TIR_MITE31" "TIR_MITE" 66.51 3.13 0 "Background" 0 45 "IND" "group3" "Michigan_USA" "O" 0.359643374 0.126342821494878
"1792" "ind3" "X3754" "0Neutral" "upstream" "TIR_MITE19" "TIR_MITE" 78.55 25 6.25 "Background" 0 45 "IND" "group3" "Michigan_USA" "O" 0.359643374 0.126342821494878
"1793" "ind3" "X7092" "0Neutral" "upstream" "TIR_MITE48" "TIR_MITE" 56.8 21.88 6.25 "Background" 0 45 "IND" "group3" "Michigan_USA" "O" 0.359643374 0.126342821494878
"1794" "ind3" "X15438" "0Neutral" "upstream" "TIR_MITE23" "TIR_MITE" 39.95 6.25 6.25 "Background" 0 45 "IND" "group3" "Michigan_USA" "O" 0.359643374 0.126342821494878
"1795" "ind3" "X10449" "0Neutral" "upstream" "TIR_MITE22" "TIR_MITE" 76.71 50 0 "Background" 0 45 "IND" "group3" "Michigan_USA" "O" 0.359643374 0.126342821494878
"1796" "ind3" "X25697" "0Neutral" "upstream" "TIR_MITE51" "TIR_MITE" 51.5 34.38 0 "Background" 100 45 "IND" "group3" "Michigan_USA" "O" 0.359643374 0.126342821494878
"1797" "ind3" "X14644" "0Neutral" "upstream" "TIR_MITE1" "TIR_MITE" 72.03 28.13 0 "Background" 100 45 "IND" "group3" "Michigan_USA" "O" 0.359643374 0.126342821494878
"1798" "ind3" "X1111" "0Neutral" "upstream" "TIR_MITE4" "TIR_MITE" 132.33 12.5 0 "Background" 0 45 "IND" "group3" "Michigan_USA" "O" 0.359643374 0.126342821494878
"1799" "ind3" "X15418" "0Neutral" "upstream" "TIR_MITE9" "TIR_MITE" 89.33 12.5 0 "Background" 0 45 "IND" "group3" "Michigan_USA" "O" 0.359643374 0.126342821494878
"1800" "ind3" "X15284" "0Neutral" "upstream" "TIR_MITE26" "TIR_MITE" 60.37 6.25 0 "Background" 0 45 "IND" "group3" "Michigan_USA" "O" 0.359643374 0.126342821494878
"1801" "ind3" "X11712" "0Neutral" "upstream" "TIR_MITE16" "TIR_MITE" 72.66 3.13 0 "Background" 0 45 "IND" "group3" "Michigan_USA" "O" 0.359643374 0.126342821494878
"1802" "ind3" "X11460" "0Neutral" "upstream" "TIR_MITE6" "TIR_MITE" 69.85 3.13 0 "Background" 0 45 "IND" "group3" "Michigan_USA" "O" 0.359643374 0.126342821494878
"1803" "ind3" "X18397" "0Neutral" "upstream" "TIR_MITE5" "TIR_MITE" 44.51 40.63 0 "Background" 0 45 "IND" "group3" "Michigan_USA" "O" 0.359643374 0.126342821494878
"1804" "ind3" "X7243" "0Neutral" "upstream" "TIR_MITE67" "TIR_MITE" 32.19 18.75 0 "Background" 0 45 "IND" "group3" "Michigan_USA" "O" 0.359643374 0.126342821494878
"1805" "ind3" "X16589" "0Neutral" "upstream" "TIR_MITE73" "TIR_MITE" 41.57 18.75 0 "Background" 0 45 "IND" "group3" "Michigan_USA" "O" 0.359643374 0.126342821494878
"1806" "ind3" "X25698" "0Neutral" "upstream" "TIR_MITE51" "TIR_MITE" 26 9.38 0 "Background" 100 45 "IND" "group3" "Michigan_USA" "O" 0.359643374 0.126342821494878
"1807" "ind3" "X21457" "0Neutral" "upstream" "TIR_MITE55" "TIR_MITE" 39.14 3.13 0 "Background" 0 45 "IND" "group3" "Michigan_USA" "O" 0.359643374 0.126342821494878
"1808" "ind3" "X10247" "0Neutral" "upstream" "TIR_MITE2" "TIR_MITE" 148.43 3.13 0 "Background" 0 45 "IND" "group3" "Michigan_USA" "O" 0.359643374 0.126342821494878
"1809" "ind3" "X11623" "0Neutral" "upstream" "TIR_MITE30" "TIR_MITE" 67.4 6.25 6.25 "Background" 0 45 "IND" "group3" "Michigan_USA" "O" 0.359643374 0.126342821494878
"1810" "ind3" "X4532" "0Neutral" "upstream" "TIR_MITE1" "TIR_MITE" 137.05 18.75 0 "Background" 0 45 "IND" "group3" "Michigan_USA" "O" 0.359643374 0.126342821494878
"1811" "ind3" "X4533" "0Neutral" "upstream" "TIR_MITE1" "TIR_MITE" 129.65 18.75 0 "Background" 0 45 "IND" "group3" "Michigan_USA" "O" 0.359643374 0.126342821494878
"1812" "ind3" "X16849" "0Neutral" "upstream" "TIR_MITE49" "TIR_MITE" 56.8 6.25 0 "Background" 0 45 "IND" "group3" "Michigan_USA" "O" 0.359643374 0.126342821494878
"1813" "ind3" "X11462" "0Neutral" "upstream" "TIR_MITE6" "TIR_MITE" 59.77 3.13 0 "Background" 0 45 "IND" "group3" "Michigan_USA" "O" 0.359643374 0.126342821494878
"1814" "ind3" "X11709" "0Neutral" "upstream" "TIR_MITE16" "TIR_MITE" 80.77 3.13 0 "Background" 0 45 "IND" "group3" "Michigan_USA" "O" 0.359643374 0.126342821494878
"1815" "ind3" "X20245" "balancing" "upstream" "TIR_MITE59" "TIR_MITE" 48.87 21.88 0 "Background" 100 45 "IND" "group3" "Michigan_USA" "O" 0.359643374 0.126342821494878
"1816" "ind3" "X20246" "balancing" "upstream" "TIR_MITE59" "TIR_MITE" 48.9 21.88 0 "Background" 100 45 "IND" "group3" "Michigan_USA" "O" 0.359643374 0.126342821494878
"1817" "ind3" "X14868" "divergent" "upstream" "TIR_MITE34" "TIR_MITE" 64.16 3.13 0 "Background" 0 45 "IND" "group3" "Michigan_USA" "O" 0.359643374 0.126342821494878
"1818" "ind3" "X20377" "0Neutral" "upstream" "TRIM_LAR17" "TRIM_LAR" 38.25 12.5 0 "Background" 100 45 "IND" "group3" "Michigan_USA" "O" 0.359643374 0.0940679042618354
"1819" "ind3" "X5100" "0Neutral" "upstream" "TRIM_LAR3" "TRIM_LAR" 63.54 15.63 0 "Background" 0 45 "IND" "group3" "Michigan_USA" "O" 0.359643374 0.0940679042618354
"1820" "ind3" "X25782" "0Neutral" "downstream" "TRIM_LAR4" "TRIM_LAR" 44.09 28.13 12.5 "Background" 0 45 "IND" "group3" "Michigan_USA" "O" 0.359643374 0.197001357146382
"1821" "ind3" "X4546" "0Neutral" "downstream" "TRIM_LAR4" "TRIM_LAR" 30.32 6.25 0 "Background" 100 45 "IND" "group3" "Michigan_USA" "O" 0.359643374 0.197001357146382
"1822" "ind3" "X10786" "0Neutral" "downstream" "TRIM_LAR7" "TRIM_LAR" 97.16 43.75 0 "Background" 100 45 "IND" "group3" "Michigan_USA" "O" 0.359643374 0.197001357146382
"1823" "ind3" "X10836" "0Neutral" "downstream" "TRIM_LAR7" "TRIM_LAR" 89.71 15.63 0 "Background" 0 45 "IND" "group3" "Michigan_USA" "O" 0.359643374 0.197001357146382
"1824" "ind3" "X22654" "0Neutral" "downstream" "TRIM_LAR1" "TRIM_LAR" 90.38 0 0 "Background" 0 45 "IND" "group3" "Michigan_USA" "O" 0.359643374 0.197001357146382
"1825" "ind3" "X4434" "balancing" "downstream" "TRIM_LAR14" "TRIM_LAR" 79.49 50 0 "Background" 0 45 "IND" "group3" "Michigan_USA" "O" 0.359643374 0.197001357146382
"1826" "ind3" "X1496" "0Neutral" "downstream" "TRIM_LAR11" "TRIM_LAR" 94.18 3.13 0 "Background" 0 45 "IND" "group3" "Michigan_USA" "O" 0.359643374 0.197001357146382
"1827" "ind3" "X4461" "0Neutral" "downstream" "TRIM_LAR7" "TRIM_LAR" 53.28 46.88 0 "Background" 100 45 "IND" "group3" "Michigan_USA" "O" 0.359643374 0.197001357146382
"1828" "ind3" "X1497" "0Neutral" "downstream" "TRIM_LAR11" "TRIM_LAR" 94.16 25 0 "Background" 0 45 "IND" "group3" "Michigan_USA" "O" 0.359643374 0.197001357146382
"1829" "ind3" "X6342" "0Neutral" "downstream" "TRIM_LAR4" "TRIM_LAR" 72.94 0 6.25 "Background" 0 45 "IND" "group3" "Michigan_USA" "O" 0.359643374 0.197001357146382
"1830" "ind3" "X6344" "0Neutral" "downstream" "TRIM_LAR4" "TRIM_LAR" 91.66 25 0 "Background" 100 45 "IND" "group3" "Michigan_USA" "O" 0.359643374 0.197001357146382
"1831" "ind3" "X23680" "0Neutral" "downstream" "TRIM_LAR9" "TRIM_LAR" 57.5 6.25 0 "Background" 0 45 "IND" "group3" "Michigan_USA" "O" 0.359643374 0.197001357146382
"1832" "ind3" "X4501" "0Neutral" "downstream" "TRIM_LAR7" "TRIM_LAR" 48.21 6.25 0 "Background" 0 45 "IND" "group3" "Michigan_USA" "O" 0.359643374 0.197001357146382
"1833" "ind3" "X58" "0Neutral" "downstream" "TRIM_LAR11" "TRIM_LAR" 91.08 37.5 6.25 "Background" 0 45 "IND" "group3" "Michigan_USA" "O" 0.359643374 0.197001357146382
"1834" "ind3" "X22501" "0Neutral" "downstream" "TRIM_LAR4" "TRIM_LAR" 58.86 9.38 0 "Background" 0 45 "IND" "group3" "Michigan_USA" "O" 0.359643374 0.197001357146382
"1835" "ind3" "X21340" "divergent" "downstream" "TRIM_LAR17" "TRIM_LAR" 34.83 31.25 0 "Background" 0 45 "IND" "group3" "Michigan_USA" "O" 0.359643374 0.197001357146382
"1836" "ind3" "X24528" "divergent" "downstream" "TRIM_LAR7" "TRIM_LAR" 67.22 31.25 0 "Background" 0 45 "IND" "group3" "Michigan_USA" "O" 0.359643374 0.197001357146382
"1837" "ind3" "X14990" "divergent" "downstream" "TRIM_LAR14" "TRIM_LAR" 68.51 28.13 0 "Background" 100 45 "IND" "group3" "Michigan_USA" "O" 0.359643374 0.197001357146382
"1838" "ind3" "X14601" "divergent" "downstream" "TRIM_LAR2" "TRIM_LAR" 49.42 0 0 "Background" 0 45 "IND" "group3" "Michigan_USA" "O" 0.359643374 0.197001357146382
"1839" "ind3" "X22586" "0Neutral" "downstream" "TRIM_LAR4" "TRIM_LAR" 35.1 3.13 0 "Background" 0 45 "IND" "group3" "Michigan_USA" "O" 0.359643374 0.197001357146382
"1840" "ind3" "X12068" "0Neutral" "downstream" "TRIM_LAR12" "TRIM_LAR" 33.21 3.13 6.25 "Background" 0 45 "IND" "group3" "Michigan_USA" "O" 0.359643374 0.197001357146382
"1841" "ind3" "X12064" "balancing" "downstream" "TRIM_LAR12" "TRIM_LAR" 32.39 25 6.25 "Background" 0 45 "IND" "group3" "Michigan_USA" "O" 0.359643374 0.197001357146382
"1842" "ind3" "X8545" "0Neutral" "upstream" "TRIM_LAR7" "TRIM_LAR" 36.69 0 6.25 "Background" 0 45 "IND" "group3" "Michigan_USA" "O" 0.359643374 0.0940679042618354
"1843" "ind3" "X26119" "0Neutral" "upstream" "TRIM_LAR7" "TRIM_LAR" 75.76 15.63 12.5 "Background" 0 45 "IND" "group3" "Michigan_USA" "O" 0.359643374 0.0940679042618354
"1844" "ind3" "X19491" "0Neutral" "upstream" "TRIM_LAR7" "TRIM_LAR" 31.45 9.38 0 "Background" 0 45 "IND" "group3" "Michigan_USA" "O" 0.359643374 0.0940679042618354
"1845" "ind3" "X19492" "0Neutral" "upstream" "TRIM_LAR7" "TRIM_LAR" 31.5 21.88 6.25 "Background" 100 45 "IND" "group3" "Michigan_USA" "O" 0.359643374 0.0940679042618354
"1846" "ind3" "X14781" "0Neutral" "upstream" "TRIM_LAR7" "TRIM_LAR" 34.21 0 6.25 "Background" 0 45 "IND" "group3" "Michigan_USA" "O" 0.359643374 0.0940679042618354
"1847" "ind3" "X7399" "0Neutral" "upstream" "TRIM_LAR7" "TRIM_LAR" 73.26 0 0 "Background" 0 45 "IND" "group3" "Michigan_USA" "O" 0.359643374 0.0940679042618354
"1848" "ind3" "X661" "0Neutral" "upstream" "TRIM_LAR7" "TRIM_LAR" 37.68 6.25 0 "Background" 100 45 "IND" "group3" "Michigan_USA" "O" 0.359643374 0.0940679042618354
"1849" "ind3" "X6169" "0Neutral" "upstream" "TRIM_LAR7" "TRIM_LAR" 47.19 0 0 "Background" 0 45 "IND" "group3" "Michigan_USA" "O" 0.359643374 0.0940679042618354
"1850" "ind3" "X13012" "divergent" "upstream" "TRIM_LAR6" "TRIM_LAR" 82.98 0 0 "Background" 0 45 "IND" "group3" "Michigan_USA" "O" 0.359643374 0.0940679042618354
"1851" "ind3" "X12731" "0Neutral" "upstream" "TRIM_LAR7" "TRIM_LAR" 82.34 40.63 12.5 "Background" 0 45 "IND" "group3" "Michigan_USA" "O" 0.359643374 0.0940679042618354
"1852" "ind3" "X12617" "0Neutral" "upstream" "TRIM_LAR3" "TRIM_LAR" 50.01 0 0 "Background" 0 45 "IND" "group3" "Michigan_USA" "O" 0.359643374 0.0940679042618354
"1853" "ind3" "X5566" "0Neutral" "upstream" "TRIM_LAR1" "TRIM_LAR" 109.96 28.13 0 "Background" 0 45 "IND" "group3" "Michigan_USA" "O" 0.359643374 0.0940679042618354
"1854" "ind3" "X6123" "0Neutral" "upstream" "TRIM_LAR8" "TRIM_LAR" 65.68 6.25 0 "Background" 100 45 "IND" "group3" "Michigan_USA" "O" 0.359643374 0.0940679042618354
"1855" "ind3" "X17658" "0Neutral" "upstream" "TRIM_LAR10" "TRIM_LAR" 51.94 3.13 0 "Background" 0 45 "IND" "group3" "Michigan_USA" "O" 0.359643374 0.0940679042618354
"1856" "ind3" "X4174" "0Neutral" "upstream" "TRIM_LAR13" "TRIM_LAR" 57.25 3.13 0 "Background" 0 45 "IND" "group3" "Michigan_USA" "O" 0.359643374 0.0940679042618354
"1857" "ind3" "X793" "0Neutral" "upstream" "TRIM_LAR15" "TRIM_LAR" 53.89 3.13 0 "Background" 0 45 "IND" "group3" "Michigan_USA" "O" 0.359643374 0.0940679042618354
"1858" "ind5" "X8630" "0Neutral" "upstream" "Copia91" "Copia" 0 3.13 0 "CopiaHarbinger" 0 46 "IND" "group3" "Michigan_USA" "O" 0.356692422 0.101345211592273
"1859" "ind5" "X5577" "0Neutral" "upstream" "Copia2" "Copia" 0 12.5 0 "CopiaHarbinger" 0 46 "IND" "group3" "Michigan_USA" "O" 0.356692422 0.101345211592273
"1860" "ind5" "X5578" "0Neutral" "upstream" "Copia2" "Copia" 0 9.38 0 "CopiaHarbinger" 0 46 "IND" "group3" "Michigan_USA" "O" 0.356692422 0.101345211592273
"1861" "ind5" "X21562" "divergent" "upstream" "Copia13" "Copia" 0 6.25 0 "CopiaHarbinger" 100 46 "IND" "group3" "Michigan_USA" "O" 0.356692422 0.101345211592273
"1862" "ind5" "X8864" "0Neutral" "upstream" "Copia23" "Copia" 17.23 6.25 0 "CopiaHarbinger" 0 46 "IND" "group3" "Michigan_USA" "O" 0.356692422 0.101345211592273
"1863" "ind5" "X8863" "0Neutral" "upstream" "Copia23" "Copia" 17.15 0 0 "CopiaHarbinger" 0 46 "IND" "group3" "Michigan_USA" "O" 0.356692422 0.101345211592273
"1864" "ind5" "X3921" "0Neutral" "upstream" "Copia2" "Copia" 21.68 3.13 0 "CopiaHarbinger" 0 46 "IND" "group3" "Michigan_USA" "O" 0.356692422 0.101345211592273
"1865" "ind5" "X14383" "0Neutral" "upstream" "Copia58" "Copia" 31.05 6.25 0 "CopiaHarbinger" 0 46 "IND" "group3" "Michigan_USA" "O" 0.356692422 0.101345211592273
"1866" "ind5" "X4609" "0Neutral" "upstream" "Copia31" "Copia" 37.31 15.63 0 "CopiaHarbinger" 0 46 "IND" "group3" "Michigan_USA" "O" 0.356692422 0.101345211592273
"1867" "ind5" "X15365" "0Neutral" "upstream" "Copia61" "Copia" 41.75 6.25 0 "CopiaHarbinger" 0 46 "IND" "group3" "Michigan_USA" "O" 0.356692422 0.101345211592273
"1868" "ind5" "X17490" "0Neutral" "upstream" "Copia68" "Copia" 34.21 6.25 0 "CopiaHarbinger" 0 46 "IND" "group3" "Michigan_USA" "O" 0.356692422 0.101345211592273
"1869" "ind5" "X4608" "0Neutral" "upstream" "Copia31" "Copia" 23.37 3.13 0 "CopiaHarbinger" 0 46 "IND" "group3" "Michigan_USA" "O" 0.356692422 0.101345211592273
"1870" "ind5" "X946" "balancing" "upstream" "Copia28" "Copia" 17.8 46.88 0 "CopiaHarbinger" 0 46 "IND" "group3" "Michigan_USA" "O" 0.356692422 0.101345211592273
"1871" "ind5" "X14312" "divergent" "upstream" "Copia107" "Copia" 27.55 15.63 0 "CopiaHarbinger" 0 46 "IND" "group3" "Michigan_USA" "O" 0.356692422 0.101345211592273
"1872" "ind5" "X15837" "divergent" "upstream" "Copia50" "Copia" 5.39 0 0 "CopiaHarbinger" 0 46 "IND" "group3" "Michigan_USA" "O" 0.356692422 0.101345211592273
"1873" "ind5" "X5078" "divergent" "upstream" "Copia106" "Copia" 29.17 0 12.5 "CopiaHarbinger" 0 46 "IND" "group3" "Michigan_USA" "O" 0.356692422 0.101345211592273
"1874" "ind5" "X21858" "balancing" "downstream" "Copia2" "Copia" 40.67 81.25 93.75 "CopiaHarbinger" 100 46 "IND" "group3" "Michigan_USA" "O" 0.356692422 0.125144434271935
"1875" "ind5" "X122" "0Neutral" "downstream" "Copia28" "Copia" 57.09 0 0 "CopiaHarbinger" 0 46 "IND" "group3" "Michigan_USA" "O" 0.356692422 0.125144434271935
"1876" "ind5" "X403" "0Neutral" "downstream" "Copia9" "Copia" 59.97 3.13 0 "CopiaHarbinger" 0 46 "IND" "group3" "Michigan_USA" "O" 0.356692422 0.125144434271935
"1877" "ind5" "X11439" "0Neutral" "downstream" "Copia2" "Copia" 82.95 28.13 0 "CopiaHarbinger" 0 46 "IND" "group3" "Michigan_USA" "O" 0.356692422 0.125144434271935
"1878" "ind5" "X24625" "0Neutral" "downstream" "Copia93" "Copia" 52.49 6.25 0 "CopiaHarbinger" 100 46 "IND" "group3" "Michigan_USA" "O" 0.356692422 0.125144434271935
"1879" "ind5" "X24851" "0Neutral" "downstream" "Copia79" "Copia" 37.59 3.13 6.25 "CopiaHarbinger" 0 46 "IND" "group3" "Michigan_USA" "O" 0.356692422 0.125144434271935
"1880" "ind5" "X4640" "0Neutral" "downstream" "Copia77" "Copia" 36.99 3.13 0 "CopiaHarbinger" 0 46 "IND" "group3" "Michigan_USA" "O" 0.356692422 0.125144434271935
"1881" "ind5" "X25016" "0Neutral" "downstream" "Copia45" "Copia" 38.28 25 6.25 "CopiaHarbinger" 0 46 "IND" "group3" "Michigan_USA" "O" 0.356692422 0.125144434271935
"1882" "ind5" "X12301" "0Neutral" "downstream" "Copia32" "Copia" 58.3 12.5 0 "CopiaHarbinger" 0 46 "IND" "group3" "Michigan_USA" "O" 0.356692422 0.125144434271935
"1883" "ind5" "X4857" "0Neutral" "downstream" "Copia96" "Copia" 55.24 15.63 0 "CopiaHarbinger" 0 46 "IND" "group3" "Michigan_USA" "O" 0.356692422 0.125144434271935
"1884" "ind5" "X1871" "0Neutral" "downstream" "Copia75" "Copia" 35.26 6.25 0 "CopiaHarbinger" 100 46 "IND" "group3" "Michigan_USA" "O" 0.356692422 0.125144434271935
"1885" "ind5" "X24626" "0Neutral" "downstream" "Copia93" "Copia" 52.52 3.13 0 "CopiaHarbinger" 0 46 "IND" "group3" "Michigan_USA" "O" 0.356692422 0.125144434271935
"1886" "ind5" "X8524" "0Neutral" "downstream" "Copia10" "Copia" 30.07 25 0 "CopiaHarbinger" 0 46 "IND" "group3" "Michigan_USA" "O" 0.356692422 0.125144434271935
"1887" "ind5" "X15140" "0Neutral" "downstream" "Copia39" "Copia" 89.54 15.63 18.75 "CopiaHarbinger" 0 46 "IND" "group3" "Michigan_USA" "O" 0.356692422 0.125144434271935
"1888" "ind5" "X20672" "0Neutral" "downstream" "Copia53" "Copia" 51.64 50 0 "CopiaHarbinger" 0 46 "IND" "group3" "Michigan_USA" "O" 0.356692422 0.125144434271935
"1889" "ind5" "X12322" "0Neutral" "downstream" "Copia53" "Copia" 86.91 6.25 0 "CopiaHarbinger" 100 46 "IND" "group3" "Michigan_USA" "O" 0.356692422 0.125144434271935
"1890" "ind5" "X23529" "0Neutral" "downstream" "Copia42" "Copia" 51.22 3.13 0 "CopiaHarbinger" 0 46 "IND" "group3" "Michigan_USA" "O" 0.356692422 0.125144434271935
"1891" "ind5" "X26515" "0Neutral" "downstream" "Copia85" "Copia" 43.86 0 6.25 "CopiaHarbinger" 0 46 "IND" "group3" "Michigan_USA" "O" 0.356692422 0.125144434271935
"1892" "ind5" "X3772" "0Neutral" "downstream" "Copia100" "Copia" 76.6 34.38 0 "CopiaHarbinger" 0 46 "IND" "group3" "Michigan_USA" "O" 0.356692422 0.125144434271935
"1893" "ind5" "X2999" "0Neutral" "downstream" "Copia53" "Copia" 55.57 25 0 "CopiaHarbinger" 0 46 "IND" "group3" "Michigan_USA" "O" 0.356692422 0.125144434271935
"1894" "ind5" "X5062" "0Neutral" "downstream" "Copia94" "Copia" 53.67 9.38 0 "CopiaHarbinger" 0 46 "IND" "group3" "Michigan_USA" "O" 0.356692422 0.125144434271935
"1895" "ind5" "X7879" "0Neutral" "downstream" "Copia13" "Copia" 79.56 6.25 0 "CopiaHarbinger" 0 46 "IND" "group3" "Michigan_USA" "O" 0.356692422 0.125144434271935
"1896" "ind5" "X2313" "0Neutral" "downstream" "Copia19" "Copia" 69.14 6.25 0 "CopiaHarbinger" 0 46 "IND" "group3" "Michigan_USA" "O" 0.356692422 0.125144434271935
"1897" "ind5" "X6611" "0Neutral" "downstream" "Copia10" "Copia" 61.68 3.13 0 "CopiaHarbinger" 0 46 "IND" "group3" "Michigan_USA" "O" 0.356692422 0.125144434271935
"1898" "ind5" "X18490" "0Neutral" "downstream" "Copia13" "Copia" 55.44 3.13 0 "CopiaHarbinger" 0 46 "IND" "group3" "Michigan_USA" "O" 0.356692422 0.125144434271935
"1899" "ind5" "X26023" "0Neutral" "downstream" "Copia13" "Copia" 67.48 3.13 0 "CopiaHarbinger" 0 46 "IND" "group3" "Michigan_USA" "O" 0.356692422 0.125144434271935
"1900" "ind5" "X12302" "0Neutral" "downstream" "Copia32" "Copia" 58.33 3.13 0 "CopiaHarbinger" 0 46 "IND" "group3" "Michigan_USA" "O" 0.356692422 0.125144434271935
"1901" "ind5" "X13022" "0Neutral" "downstream" "Copia44" "Copia" 61.2 3.13 0 "CopiaHarbinger" 0 46 "IND" "group3" "Michigan_USA" "O" 0.356692422 0.125144434271935
"1902" "ind5" "X6198" "0Neutral" "downstream" "Copia25" "Copia" 61.45 0 0 "CopiaHarbinger" 0 46 "IND" "group3" "Michigan_USA" "O" 0.356692422 0.125144434271935
"1903" "ind5" "X2631" "0Neutral" "downstream" "Copia40" "Copia" 90.66 0 0 "CopiaHarbinger" 0 46 "IND" "group3" "Michigan_USA" "O" 0.356692422 0.125144434271935
"1904" "ind5" "X16222" "0Neutral" "downstream" "Copia30" "Copia" 45.64 12.5 0 "CopiaHarbinger" 0 46 "IND" "group3" "Michigan_USA" "O" 0.356692422 0.125144434271935
"1905" "ind5" "X927" "0Neutral" "downstream" "Copia17" "Copia" 34.21 9.38 0 "CopiaHarbinger" 0 46 "IND" "group3" "Michigan_USA" "O" 0.356692422 0.125144434271935
"1906" "ind5" "X7418" "0Neutral" "downstream" "Copia2" "Copia" 16.34 9.38 0 "CopiaHarbinger" 0 46 "IND" "group3" "Michigan_USA" "O" 0.356692422 0.125144434271935
"1907" "ind5" "X762" "0Neutral" "downstream" "Copia118" "Copia" 29.43 3.13 0 "CopiaHarbinger" 100 46 "IND" "group3" "Michigan_USA" "O" 0.356692422 0.125144434271935
"1908" "ind5" "X10521" "0Neutral" "downstream" "Copia2" "Copia" 48.81 3.13 0 "CopiaHarbinger" 0 46 "IND" "group3" "Michigan_USA" "O" 0.356692422 0.125144434271935
"1909" "ind5" "X16775" "0Neutral" "downstream" "Copia53" "Copia" 49.89 3.13 0 "CopiaHarbinger" 0 46 "IND" "group3" "Michigan_USA" "O" 0.356692422 0.125144434271935
"1910" "ind5" "X19554" "0Neutral" "downstream" "Copia70" "Copia" 32.43 3.13 0 "CopiaHarbinger" 0 46 "IND" "group3" "Michigan_USA" "O" 0.356692422 0.125144434271935
"1911" "ind5" "X4251" "0Neutral" "downstream" "Copia66" "Copia" 57.11 18.75 6.25 "CopiaHarbinger" 0 46 "IND" "group3" "Michigan_USA" "O" 0.356692422 0.125144434271935
"1912" "ind5" "X3407" "balancing" "downstream" "Copia2" "Copia" 60.41 0 12.5 "CopiaHarbinger" 0 46 "IND" "group3" "Michigan_USA" "O" 0.356692422 0.125144434271935
"1913" "ind5" "X3076" "balancing" "downstream" "Copia71" "Copia" 32.62 3.13 18.75 "CopiaHarbinger" 0 46 "IND" "group3" "Michigan_USA" "O" 0.356692422 0.125144434271935
"1914" "ind5" "X19559" "balancing" "downstream" "Copia70" "Copia" 76.58 28.13 0 "CopiaHarbinger" 0 46 "IND" "group3" "Michigan_USA" "O" 0.356692422 0.125144434271935
"1915" "ind5" "X16167" "divergent" "downstream" "Copia82" "Copia" 42.08 9.38 0 "CopiaHarbinger" 0 46 "IND" "group3" "Michigan_USA" "O" 0.356692422 0.125144434271935
"1916" "ind5" "X23556" "0Neutral" "downstream" "Copia84" "Copia" 43.42 12.5 0 "CopiaHarbinger" 0 46 "IND" "group3" "Michigan_USA" "O" 0.356692422 0.125144434271935
"1917" "ind5" "X8873" "0Neutral" "downstream" "Copia69" "Copia" 102.52 0 0 "CopiaHarbinger" 0 46 "IND" "group3" "Michigan_USA" "O" 0.356692422 0.125144434271935
"1918" "ind5" "X22179" "0Neutral" "downstream" "Copia19" "Copia" 44.24 21.88 0 "CopiaHarbinger" 100 46 "IND" "group3" "Michigan_USA" "O" 0.356692422 0.125144434271935
"1919" "ind5" "X2272" "0Neutral" "downstream" "Copia87" "Copia" 46.21 3.13 0 "CopiaHarbinger" 0 46 "IND" "group3" "Michigan_USA" "O" 0.356692422 0.125144434271935
"1920" "ind5" "X4721" "0Neutral" "downstream" "Copia44" "Copia" 54.66 15.63 12.5 "CopiaHarbinger" 0 46 "IND" "group3" "Michigan_USA" "O" 0.356692422 0.125144434271935
"1921" "ind5" "X5351" "0Neutral" "downstream" "Copia70" "Copia" 57.48 6.25 0 "CopiaHarbinger" 0 46 "IND" "group3" "Michigan_USA" "O" 0.356692422 0.125144434271935
"1922" "ind5" "X19621" "0Neutral" "downstream" "Copia48" "Copia" 72.01 34.38 0 "CopiaHarbinger" 100 46 "IND" "group3" "Michigan_USA" "O" 0.356692422 0.125144434271935
"1923" "ind5" "X21903" "0Neutral" "downstream" "Copia2" "Copia" 35.43 15.63 0 "CopiaHarbinger" 0 46 "IND" "group3" "Michigan_USA" "O" 0.356692422 0.125144434271935
"1924" "ind5" "X10816" "0Neutral" "downstream" "Copia2" "Copia" 73.87 3.13 0 "CopiaHarbinger" 0 46 "IND" "group3" "Michigan_USA" "O" 0.356692422 0.125144434271935
"1925" "ind5" "X8772" "0Neutral" "downstream" "Copia89" "Copia" 48.09 9.38 0 "CopiaHarbinger" 0 46 "IND" "group3" "Michigan_USA" "O" 0.356692422 0.125144434271935
"1926" "ind5" "X20414" "0Neutral" "downstream" "Copia99" "Copia" 76.16 3.13 0 "CopiaHarbinger" 0 46 "IND" "group3" "Michigan_USA" "O" 0.356692422 0.125144434271935
"1927" "ind5" "X11714" "0Neutral" "downstream" "Copia39" "Copia" 51.95 15.63 0 "CopiaHarbinger" 100 46 "IND" "group3" "Michigan_USA" "O" 0.356692422 0.125144434271935
"1928" "ind5" "X15419" "0Neutral" "downstream" "Copia50" "Copia" 94.76 25 6.25 "CopiaHarbinger" 100 46 "IND" "group3" "Michigan_USA" "O" 0.356692422 0.125144434271935
"1929" "ind5" "X7375" "0Neutral" "downstream" "Copia13" "Copia" 63.04 43.75 0 "CopiaHarbinger" 100 46 "IND" "group3" "Michigan_USA" "O" 0.356692422 0.125144434271935
"1930" "ind5" "X2618" "0Neutral" "downstream" "Copia40" "Copia" 82.66 12.5 0 "CopiaHarbinger" 0 46 "IND" "group3" "Michigan_USA" "O" 0.356692422 0.125144434271935
"1931" "ind5" "X21906" "0Neutral" "downstream" "Copia95" "Copia" 53.7 9.38 0 "CopiaHarbinger" 0 46 "IND" "group3" "Michigan_USA" "O" 0.356692422 0.125144434271935
"1932" "ind5" "X7605" "0Neutral" "downstream" "Copia13" "Copia" 66.59 6.25 0 "CopiaHarbinger" 0 46 "IND" "group3" "Michigan_USA" "O" 0.356692422 0.125144434271935
"1933" "ind5" "X7342" "0Neutral" "downstream" "Copia10" "Copia" 73.91 3.13 0 "CopiaHarbinger" 0 46 "IND" "group3" "Michigan_USA" "O" 0.356692422 0.125144434271935
"1934" "ind5" "X10665" "0Neutral" "downstream" "Copia10" "Copia" 110.14 3.13 0 "CopiaHarbinger" 0 46 "IND" "group3" "Michigan_USA" "O" 0.356692422 0.125144434271935
"1935" "ind5" "X10524" "0Neutral" "downstream" "Copia2" "Copia" 98.64 3.13 0 "CopiaHarbinger" 0 46 "IND" "group3" "Michigan_USA" "O" 0.356692422 0.125144434271935
"1936" "ind5" "X15143" "0Neutral" "downstream" "Copia39" "Copia" 56.3 3.13 0 "CopiaHarbinger" 0 46 "IND" "group3" "Michigan_USA" "O" 0.356692422 0.125144434271935
"1937" "ind5" "X21904" "0Neutral" "downstream" "Copia2" "Copia" 35.47 21.88 0 "CopiaHarbinger" 0 46 "IND" "group3" "Michigan_USA" "O" 0.356692422 0.125144434271935
"1938" "ind5" "X5741" "0Neutral" "downstream" "Copia86" "Copia" 45.63 21.88 0 "CopiaHarbinger" 0 46 "IND" "group3" "Michigan_USA" "O" 0.356692422 0.125144434271935
"1939" "ind5" "X18277" "0Neutral" "downstream" "Copia2" "Copia" 26.93 15.63 0 "CopiaHarbinger" 0 46 "IND" "group3" "Michigan_USA" "O" 0.356692422 0.125144434271935
"1940" "ind5" "X8771" "0Neutral" "downstream" "Copia89" "Copia" 48.12 9.38 0 "CopiaHarbinger" 0 46 "IND" "group3" "Michigan_USA" "O" 0.356692422 0.125144434271935
"1941" "ind5" "X13518" "0Neutral" "downstream" "Copia9" "Copia" 49.3 3.13 0 "CopiaHarbinger" 0 46 "IND" "group3" "Michigan_USA" "O" 0.356692422 0.125144434271935
"1942" "ind5" "X14561" "0Neutral" "downstream" "Copia32" "Copia" 49.49 0 0 "CopiaHarbinger" 0 46 "IND" "group3" "Michigan_USA" "O" 0.356692422 0.125144434271935
"1943" "ind5" "X1913" "balancing" "downstream" "Copia2" "Copia" 43.03 28.13 25 "CopiaHarbinger" 0 46 "IND" "group3" "Michigan_USA" "O" 0.356692422 0.125144434271935
"1944" "ind5" "X14498" "balancing" "downstream" "Copia10" "Copia" 43.53 18.75 0 "CopiaHarbinger" 0 46 "IND" "group3" "Michigan_USA" "O" 0.356692422 0.125144434271935
"1945" "ind5" "X2038" "balancing" "downstream" "Copia70" "Copia" 106.16 6.25 18.75 "CopiaHarbinger" 0 46 "IND" "group3" "Michigan_USA" "O" 0.356692422 0.125144434271935
"1946" "ind5" "X23237" "divergent" "downstream" "Copia42" "Copia" 61.94 3.13 0 "CopiaHarbinger" 0 46 "IND" "group3" "Michigan_USA" "O" 0.356692422 0.125144434271935
"1947" "ind5" "X8473" "divergent" "downstream" "Copia2" "Copia" 73.06 31.25 0 "CopiaHarbinger" 0 46 "IND" "group3" "Michigan_USA" "O" 0.356692422 0.125144434271935
"1948" "ind5" "X7376" "divergent" "downstream" "Copia13" "Copia" 63.06 0 25 "CopiaHarbinger" 0 46 "IND" "group3" "Michigan_USA" "O" 0.356692422 0.125144434271935
"1949" "ind5" "X2040" "divergent" "downstream" "Copia70" "Copia" 66.57 25 0 "CopiaHarbinger" 0 46 "IND" "group3" "Michigan_USA" "O" 0.356692422 0.125144434271935
"1950" "ind5" "X15370" "divergent" "downstream" "Copia44" "Copia" 91.13 15.63 0 "CopiaHarbinger" 0 46 "IND" "group3" "Michigan_USA" "O" 0.356692422 0.125144434271935
"1951" "ind5" "X23473" "0Neutral" "downstream" "Copia13" "Copia" 25.04 0 0 "CopiaHarbinger" 0 46 "IND" "group3" "Michigan_USA" "O" 0.356692422 0.125144434271935
"1952" "ind5" "X21901" "0Neutral" "downstream" "Copia2" "Copia" 25.57 46.88 12.5 "CopiaHarbinger" 100 46 "IND" "group3" "Michigan_USA" "O" 0.356692422 0.125144434271935
"1953" "ind5" "X25758" "0Neutral" "downstream" "Copia23" "Copia" 12.49 6.25 0 "CopiaHarbinger" 100 46 "IND" "group3" "Michigan_USA" "O" 0.356692422 0.125144434271935
"1954" "ind5" "X17668" "0Neutral" "downstream" "Copia72" "Copia" 33.24 6.25 0 "CopiaHarbinger" 0 46 "IND" "group3" "Michigan_USA" "O" 0.356692422 0.125144434271935
"1955" "ind5" "X12076" "0Neutral" "downstream" "Copia114" "Copia" 16.58 3.13 0 "CopiaHarbinger" 0 46 "IND" "group3" "Michigan_USA" "O" 0.356692422 0.125144434271935
"1956" "ind5" "X14464" "0Neutral" "downstream" "Copia108" "Copia" 24 0 0 "CopiaHarbinger" 0 46 "IND" "group3" "Michigan_USA" "O" 0.356692422 0.125144434271935
"1957" "ind5" "X3241" "divergent" "downstream" "Copia23" "Copia" 11.49 28.13 12.5 "CopiaHarbinger" 0 46 "IND" "group3" "Michigan_USA" "O" 0.356692422 0.125144434271935
"1958" "ind5" "X3242" "divergent" "downstream" "Copia23" "Copia" 11.36 25 0 "CopiaHarbinger" 0 46 "IND" "group3" "Michigan_USA" "O" 0.356692422 0.125144434271935
"1959" "ind5" "X26172" "divergent" "downstream" "Copia92" "Copia" 50.3 0 0 "CopiaHarbinger" 0 46 "IND" "group3" "Michigan_USA" "O" 0.356692422 0.125144434271935
"1960" "ind5" "X4123" "0Neutral" "upstream" "Copia6" "Copia" 81.28 3.13 0 "CopiaHarbinger" 0 46 "IND" "group3" "Michigan_USA" "O" 0.356692422 0.101345211592273
"1961" "ind5" "X407" "0Neutral" "upstream" "Copia37" "Copia" 59.7 6.25 0 "CopiaHarbinger" 100 46 "IND" "group3" "Michigan_USA" "O" 0.356692422 0.101345211592273
"1962" "ind5" "X20088" "0Neutral" "upstream" "Copia2" "Copia" 54.19 0 6.25 "CopiaHarbinger" 0 46 "IND" "group3" "Michigan_USA" "O" 0.356692422 0.101345211592273
"1963" "ind5" "X15735" "0Neutral" "upstream" "Copia40" "Copia" 57.6 3.13 0 "CopiaHarbinger" 0 46 "IND" "group3" "Michigan_USA" "O" 0.356692422 0.101345211592273
"1964" "ind5" "X15024" "0Neutral" "upstream" "Copia50" "Copia" 29.87 3.13 0 "CopiaHarbinger" 0 46 "IND" "group3" "Michigan_USA" "O" 0.356692422 0.101345211592273
"1965" "ind5" "X11545" "0Neutral" "upstream" "Copia4" "Copia" 19.16 6.25 0 "CopiaHarbinger" 0 46 "IND" "group3" "Michigan_USA" "O" 0.356692422 0.101345211592273
"1966" "ind5" "X98" "0Neutral" "upstream" "Copia24" "Copia" 34.63 37.5 0 "CopiaHarbinger" 0 46 "IND" "group3" "Michigan_USA" "O" 0.356692422 0.101345211592273
"1967" "ind5" "X21900" "0Neutral" "upstream" "Copia33" "Copia" 44.58 9.38 0 "CopiaHarbinger" 0 46 "IND" "group3" "Michigan_USA" "O" 0.356692422 0.101345211592273
"1968" "ind5" "X1018" "0Neutral" "upstream" "Copia11" "Copia" 94.41 6.25 0 "CopiaHarbinger" 0 46 "IND" "group3" "Michigan_USA" "O" 0.356692422 0.101345211592273
"1969" "ind5" "X10617" "0Neutral" "upstream" "Copia10" "Copia" 52.5 15.63 0 "CopiaHarbinger" 0 46 "IND" "group3" "Michigan_USA" "O" 0.356692422 0.101345211592273
"1970" "ind5" "X20641" "0Neutral" "upstream" "Copia51" "Copia" 46.5 15.63 0 "CopiaHarbinger" 0 46 "IND" "group3" "Michigan_USA" "O" 0.356692422 0.101345211592273
"1971" "ind5" "X14905" "0Neutral" "upstream" "Copia63" "Copia" 33.88 9.38 0 "CopiaHarbinger" 0 46 "IND" "group3" "Michigan_USA" "O" 0.356692422 0.101345211592273
"1972" "ind5" "X24560" "0Neutral" "upstream" "Copia42" "Copia" 55.86 6.25 0 "CopiaHarbinger" 0 46 "IND" "group3" "Michigan_USA" "O" 0.356692422 0.101345211592273
"1973" "ind5" "X12327" "0Neutral" "upstream" "Copia10" "Copia" 45.77 46.88 12.5 "CopiaHarbinger" 100 46 "IND" "group3" "Michigan_USA" "O" 0.356692422 0.101345211592273
"1974" "ind5" "X9828" "0Neutral" "upstream" "Copia10" "Copia" 27.04 0 12.5 "CopiaHarbinger" 0 46 "IND" "group3" "Michigan_USA" "O" 0.356692422 0.101345211592273
"1975" "ind5" "X8883" "0Neutral" "upstream" "Copia13" "Copia" 55.97 37.5 0 "CopiaHarbinger" 100 46 "IND" "group3" "Michigan_USA" "O" 0.356692422 0.101345211592273
"1976" "ind5" "X1715" "0Neutral" "upstream" "Copia7" "Copia" 81.28 9.38 0 "CopiaHarbinger" 0 46 "IND" "group3" "Michigan_USA" "O" 0.356692422 0.101345211592273
"1977" "ind5" "X7298" "0Neutral" "upstream" "Copia13" "Copia" 61.78 3.13 0 "CopiaHarbinger" 0 46 "IND" "group3" "Michigan_USA" "O" 0.356692422 0.101345211592273
"1978" "ind5" "X13279" "0Neutral" "upstream" "Copia2" "Copia" 58.6 3.13 0 "CopiaHarbinger" 0 46 "IND" "group3" "Michigan_USA" "O" 0.356692422 0.101345211592273
"1979" "ind5" "X10630" "0Neutral" "upstream" "Copia20" "Copia" 80.54 3.13 0 "CopiaHarbinger" 0 46 "IND" "group3" "Michigan_USA" "O" 0.356692422 0.101345211592273
"1980" "ind5" "X7694" "0Neutral" "upstream" "Copia39" "Copia" 57.66 3.13 0 "CopiaHarbinger" 0 46 "IND" "group3" "Michigan_USA" "O" 0.356692422 0.101345211592273
"1981" "ind5" "X4124" "0Neutral" "upstream" "Copia6" "Copia" 105.14 3.13 0 "CopiaHarbinger" 0 46 "IND" "group3" "Michigan_USA" "O" 0.356692422 0.101345211592273
"1982" "ind5" "X4511" "0Neutral" "upstream" "Copia21" "Copia" 78.94 0 0 "CopiaHarbinger" 0 46 "IND" "group3" "Michigan_USA" "O" 0.356692422 0.101345211592273
"1983" "ind5" "X17603" "0Neutral" "upstream" "Copia13" "Copia" 30.46 3.13 0 "CopiaHarbinger" 0 46 "IND" "group3" "Michigan_USA" "O" 0.356692422 0.101345211592273
"1984" "ind5" "X15020" "0Neutral" "upstream" "Copia49" "Copia" 47.69 3.13 0 "CopiaHarbinger" 0 46 "IND" "group3" "Michigan_USA" "O" 0.356692422 0.101345211592273
"1985" "ind5" "X5831" "0Neutral" "upstream" "Copia31" "Copia" 16.73 0 0 "CopiaHarbinger" 0 46 "IND" "group3" "Michigan_USA" "O" 0.356692422 0.101345211592273
"1986" "ind5" "X7495" "0Neutral" "upstream" "Copia30" "Copia" 69.63 3.13 0 "CopiaHarbinger" 0 46 "IND" "group3" "Michigan_USA" "O" 0.356692422 0.101345211592273
"1987" "ind5" "X429" "0Neutral" "upstream" "Copia10" "Copia" 46.44 18.75 0 "CopiaHarbinger" 0 46 "IND" "group3" "Michigan_USA" "O" 0.356692422 0.101345211592273
"1988" "ind5" "X3698" "balancing" "upstream" "Copia66" "Copia" 35.58 6.25 6.25 "CopiaHarbinger" 0 46 "IND" "group3" "Michigan_USA" "O" 0.356692422 0.101345211592273
"1989" "ind5" "X9821" "balancing" "upstream" "Copia32" "Copia" 68.29 28.13 18.75 "CopiaHarbinger" 100 46 "IND" "group3" "Michigan_USA" "O" 0.356692422 0.101345211592273
"1990" "ind5" "X16452" "divergent" "upstream" "Copia2" "Copia" 54.42 21.88 0 "CopiaHarbinger" 0 46 "IND" "group3" "Michigan_USA" "O" 0.356692422 0.101345211592273
"1991" "ind5" "X21999" "0Neutral" "upstream" "Copia66" "Copia" 37.22 3.13 6.25 "CopiaHarbinger" 0 46 "IND" "group3" "Michigan_USA" "O" 0.356692422 0.101345211592273
"1992" "ind5" "X13858" "0Neutral" "upstream" "Copia26" "Copia" 74.9 6.25 0 "CopiaHarbinger" 0 46 "IND" "group3" "Michigan_USA" "O" 0.356692422 0.101345211592273
"1993" "ind5" "X9565" "0Neutral" "upstream" "Copia19" "Copia" 81.68 3.13 0 "CopiaHarbinger" 0 46 "IND" "group3" "Michigan_USA" "O" 0.356692422 0.101345211592273
"1994" "ind5" "X2465" "0Neutral" "upstream" "Copia2" "Copia" 30.97 15.63 6.25 "CopiaHarbinger" 0 46 "IND" "group3" "Michigan_USA" "O" 0.356692422 0.101345211592273
"1995" "ind5" "X16092" "0Neutral" "upstream" "Copia31" "Copia" 39.18 3.13 0 "CopiaHarbinger" 0 46 "IND" "group3" "Michigan_USA" "O" 0.356692422 0.101345211592273
"1996" "ind5" "X2403" "0Neutral" "upstream" "Copia23" "Copia" 47.63 3.13 0 "CopiaHarbinger" 0 46 "IND" "group3" "Michigan_USA" "O" 0.356692422 0.101345211592273
"1997" "ind5" "X19538" "0Neutral" "upstream" "Copia25" "Copia" 54.02 28.13 6.25 "CopiaHarbinger" 0 46 "IND" "group3" "Michigan_USA" "O" 0.356692422 0.101345211592273
"1998" "ind5" "X13241" "0Neutral" "upstream" "Copia78" "Copia" 29.82 6.25 0 "CopiaHarbinger" 0 46 "IND" "group3" "Michigan_USA" "O" 0.356692422 0.101345211592273
"1999" "ind5" "X13859" "0Neutral" "upstream" "Copia26" "Copia" 74.92 12.5 18.75 "CopiaHarbinger" 0 46 "IND" "group3" "Michigan_USA" "O" 0.356692422 0.101345211592273
"2000" "ind5" "X3018" "0Neutral" "upstream" "Copia9" "Copia" 97.19 34.38 0 "CopiaHarbinger" 0 46 "IND" "group3" "Michigan_USA" "O" 0.356692422 0.101345211592273
"2001" "ind5" "X18465" "0Neutral" "upstream" "Copia13" "Copia" 61.71 12.5 0 "CopiaHarbinger" 0 46 "IND" "group3" "Michigan_USA" "O" 0.356692422 0.101345211592273
"2002" "ind5" "X4302" "0Neutral" "upstream" "Copia2" "Copia" 64.73 12.5 0 "CopiaHarbinger" 0 46 "IND" "group3" "Michigan_USA" "O" 0.356692422 0.101345211592273
"2003" "ind5" "X16008" "0Neutral" "upstream" "Copia24" "Copia" 55.03 12.5 0 "CopiaHarbinger" 0 46 "IND" "group3" "Michigan_USA" "O" 0.356692422 0.101345211592273
"2004" "ind5" "X16006" "0Neutral" "upstream" "Copia24" "Copia" 76.96 9.38 0 "CopiaHarbinger" 0 46 "IND" "group3" "Michigan_USA" "O" 0.356692422 0.101345211592273
"2005" "ind5" "X2071" "0Neutral" "upstream" "Copia18" "Copia" 83.35 6.25 0 "CopiaHarbinger" 0 46 "IND" "group3" "Michigan_USA" "O" 0.356692422 0.101345211592273
"2006" "ind5" "X16667" "0Neutral" "upstream" "Copia43" "Copia" 51.75 3.13 0 "CopiaHarbinger" 0 46 "IND" "group3" "Michigan_USA" "O" 0.356692422 0.101345211592273
"2007" "ind5" "X18788" "0Neutral" "upstream" "Copia5" "Copia" 55.61 3.13 0 "CopiaHarbinger" 0 46 "IND" "group3" "Michigan_USA" "O" 0.356692422 0.101345211592273
"2008" "ind5" "X11945" "0Neutral" "upstream" "Copia29" "Copia" 42.02 12.5 0 "CopiaHarbinger" 0 46 "IND" "group3" "Michigan_USA" "O" 0.356692422 0.101345211592273
"2009" "ind5" "X2402" "0Neutral" "upstream" "Copia23" "Copia" 48.22 9.38 0 "CopiaHarbinger" 0 46 "IND" "group3" "Michigan_USA" "O" 0.356692422 0.101345211592273
"2010" "ind5" "X12822" "0Neutral" "upstream" "Copia17" "Copia" 33.57 3.13 0 "CopiaHarbinger" 0 46 "IND" "group3" "Michigan_USA" "O" 0.356692422 0.101345211592273
"2011" "ind5" "X6025" "0Neutral" "upstream" "Copia2" "Copia" 46.25 3.13 0 "CopiaHarbinger" 0 46 "IND" "group3" "Michigan_USA" "O" 0.356692422 0.101345211592273
"2012" "ind5" "X20981" "0Neutral" "upstream" "Copia46" "Copia" 48.35 3.13 0 "CopiaHarbinger" 0 46 "IND" "group3" "Michigan_USA" "O" 0.356692422 0.101345211592273
"2013" "ind5" "X789" "0Neutral" "upstream" "Copia2" "Copia" 44.81 0 0 "CopiaHarbinger" 0 46 "IND" "group3" "Michigan_USA" "O" 0.356692422 0.101345211592273
"2014" "ind5" "X9292" "0Neutral" "upstream" "Copia1" "Copia" 83.9 31.25 0 "CopiaHarbinger" 0 46 "IND" "group3" "Michigan_USA" "O" 0.356692422 0.101345211592273
"2015" "ind5" "X19286" "0Neutral" "upstream" "Copia64" "Copia" 41.05 9.38 0 "CopiaHarbinger" 0 46 "IND" "group3" "Michigan_USA" "O" 0.356692422 0.101345211592273
"2016" "ind5" "X4497" "balancing" "upstream" "Copia47" "Copia" 47.74 25 0 "CopiaHarbinger" 0 46 "IND" "group3" "Michigan_USA" "O" 0.356692422 0.101345211592273
"2017" "ind5" "X8064" "divergent" "upstream" "Copia17" "Copia" 85.28 12.5 12.5 "CopiaHarbinger" 0 46 "IND" "group3" "Michigan_USA" "O" 0.356692422 0.101345211592273
"2018" "ind5" "X7851" "divergent" "upstream" "Copia13" "Copia" 93.15 3.13 0 "CopiaHarbinger" 0 46 "IND" "group3" "Michigan_USA" "O" 0.356692422 0.101345211592273
"2019" "ind5" "X22121" "0Neutral" "upstream" "Harbinger27" "Harbinger" 25.26 15.63 0 "CopiaHarbinger" 100 46 "IND" "group3" "Michigan_USA" "O" 0.356692422 0.118696451367933
"2020" "ind5" "X17255" "0Neutral" "upstream" "Harbinger41" "Harbinger" 34.7 12.5 0 "CopiaHarbinger" 0 46 "IND" "group3" "Michigan_USA" "O" 0.356692422 0.118696451367933
"2021" "ind5" "X23541" "0Neutral" "upstream" "Harbinger6" "Harbinger" 49.53 3.13 0 "CopiaHarbinger" 0 46 "IND" "group3" "Michigan_USA" "O" 0.356692422 0.118696451367933
"2022" "ind5" "X1890" "0Neutral" "upstream" "Harbinger70" "Harbinger" 27.33 12.5 0 "CopiaHarbinger" 100 46 "IND" "group3" "Michigan_USA" "O" 0.356692422 0.118696451367933
"2023" "ind5" "X4765" "0Neutral" "upstream" "Harbinger8" "Harbinger" 49.6 40.63 0 "CopiaHarbinger" 0 46 "IND" "group3" "Michigan_USA" "O" 0.356692422 0.118696451367933
"2024" "ind5" "X10127" "0Neutral" "upstream" "Harbinger17" "Harbinger" 30.48 28.13 0 "CopiaHarbinger" 100 46 "IND" "group3" "Michigan_USA" "O" 0.356692422 0.118696451367933
"2025" "ind5" "X9794" "0Neutral" "upstream" "Harbinger8" "Harbinger" 16.12 6.25 0 "CopiaHarbinger" 0 46 "IND" "group3" "Michigan_USA" "O" 0.356692422 0.118696451367933
"2026" "ind5" "X18990" "balancing" "upstream" "Harbinger43" "Harbinger" 31.64 15.63 6.25 "CopiaHarbinger" 0 46 "IND" "group3" "Michigan_USA" "O" 0.356692422 0.118696451367933
"2027" "ind5" "X3155" "balancing" "downstream" "Harbinger58" "Harbinger" 96.15 46.88 93.75 "CopiaHarbinger" 0 46 "IND" "group3" "Michigan_USA" "O" 0.356692422 0.12599149850561
"2028" "ind5" "X8847" "0Neutral" "downstream" "Harbinger24" "Harbinger" 43.06 6.25 0 "CopiaHarbinger" 0 46 "IND" "group3" "Michigan_USA" "O" 0.356692422 0.12599149850561
"2029" "ind5" "X24492" "0Neutral" "downstream" "Harbinger50" "Harbinger" 57.04 21.88 0 "CopiaHarbinger" 0 46 "IND" "group3" "Michigan_USA" "O" 0.356692422 0.12599149850561
"2030" "ind5" "X9087" "0Neutral" "downstream" "Harbinger27" "Harbinger" 146.83 12.5 0 "CopiaHarbinger" 0 46 "IND" "group3" "Michigan_USA" "O" 0.356692422 0.12599149850561
"2031" "ind5" "X11507" "0Neutral" "downstream" "Harbinger27" "Harbinger" 57.04 0 12.5 "CopiaHarbinger" 0 46 "IND" "group3" "Michigan_USA" "O" 0.356692422 0.12599149850561
"2032" "ind5" "X14796" "0Neutral" "downstream" "Harbinger3" "Harbinger" 119.72 0 6.25 "CopiaHarbinger" 0 46 "IND" "group3" "Michigan_USA" "O" 0.356692422 0.12599149850561
"2033" "ind5" "X9450" "0Neutral" "downstream" "Harbinger52" "Harbinger" 46.35 0 6.25 "CopiaHarbinger" 0 46 "IND" "group3" "Michigan_USA" "O" 0.356692422 0.12599149850561
"2034" "ind5" "X19766" "0Neutral" "downstream" "Harbinger2" "Harbinger" 109.66 6.25 0 "CopiaHarbinger" 0 46 "IND" "group3" "Michigan_USA" "O" 0.356692422 0.12599149850561
"2035" "ind5" "X18410" "0Neutral" "downstream" "Harbinger39" "Harbinger" 69.69 3.13 0 "CopiaHarbinger" 0 46 "IND" "group3" "Michigan_USA" "O" 0.356692422 0.12599149850561
"2036" "ind5" "X3486" "0Neutral" "downstream" "Harbinger39" "Harbinger" 103.58 0 0 "CopiaHarbinger" 0 46 "IND" "group3" "Michigan_USA" "O" 0.356692422 0.12599149850561
"2037" "ind5" "X8315" "0Neutral" "downstream" "Harbinger46" "Harbinger" 38.14 9.38 0 "CopiaHarbinger" 0 46 "IND" "group3" "Michigan_USA" "O" 0.356692422 0.12599149850561
"2038" "ind5" "X22917" "0Neutral" "downstream" "Harbinger1" "Harbinger" 68.63 6.25 0 "CopiaHarbinger" 0 46 "IND" "group3" "Michigan_USA" "O" 0.356692422 0.12599149850561
"2039" "ind5" "X11790" "0Neutral" "downstream" "Harbinger26" "Harbinger" 96.4 6.25 0 "CopiaHarbinger" 0 46 "IND" "group3" "Michigan_USA" "O" 0.356692422 0.12599149850561
"2040" "ind5" "X8641" "0Neutral" "downstream" "Harbinger44" "Harbinger" 32.76 6.25 0 "CopiaHarbinger" 0 46 "IND" "group3" "Michigan_USA" "O" 0.356692422 0.12599149850561
"2041" "ind5" "X1787" "0Neutral" "downstream" "Harbinger45" "Harbinger" 22.47 0 0 "CopiaHarbinger" 0 46 "IND" "group3" "Michigan_USA" "O" 0.356692422 0.12599149850561
"2042" "ind5" "X9088" "balancing" "downstream" "Harbinger27" "Harbinger" 145.13 34.38 0 "CopiaHarbinger" 0 46 "IND" "group3" "Michigan_USA" "O" 0.356692422 0.12599149850561
"2043" "ind5" "X11787" "balancing" "downstream" "Harbinger26" "Harbinger" 57.16 34.38 6.25 "CopiaHarbinger" 0 46 "IND" "group3" "Michigan_USA" "O" 0.356692422 0.12599149850561
"2044" "ind5" "X26084" "divergent" "downstream" "Harbinger41" "Harbinger" 53.74 34.38 0 "CopiaHarbinger" 100 46 "IND" "group3" "Michigan_USA" "O" 0.356692422 0.12599149850561
"2045" "ind5" "X23344" "divergent" "downstream" "Harbinger8" "Harbinger" 60.98 0 0 "CopiaHarbinger" 0 46 "IND" "group3" "Michigan_USA" "O" 0.356692422 0.12599149850561
"2046" "ind5" "X23571" "0Neutral" "downstream" "Harbinger3" "Harbinger" 113.86 3.13 0 "CopiaHarbinger" 0 46 "IND" "group3" "Michigan_USA" "O" 0.356692422 0.12599149850561
"2047" "ind5" "X25121" "0Neutral" "downstream" "Harbinger22" "Harbinger" 116.42 3.13 0 "CopiaHarbinger" 0 46 "IND" "group3" "Michigan_USA" "O" 0.356692422 0.12599149850561
"2048" "ind5" "X16249" "0Neutral" "downstream" "Harbinger27" "Harbinger" 62.06 0 0 "CopiaHarbinger" 0 46 "IND" "group3" "Michigan_USA" "O" 0.356692422 0.12599149850561
"2049" "ind5" "X5679" "0Neutral" "downstream" "Harbinger15" "Harbinger" 79.34 18.75 0 "CopiaHarbinger" 100 46 "IND" "group3" "Michigan_USA" "O" 0.356692422 0.12599149850561
"2050" "ind5" "X11023" "0Neutral" "downstream" "Harbinger64" "Harbinger" 63.5 6.25 0 "CopiaHarbinger" 0 46 "IND" "group3" "Michigan_USA" "O" 0.356692422 0.12599149850561
"2051" "ind5" "X21072" "0Neutral" "downstream" "Harbinger15" "Harbinger" 25.73 3.13 0 "CopiaHarbinger" 0 46 "IND" "group3" "Michigan_USA" "O" 0.356692422 0.12599149850561
"2052" "ind5" "X5215" "0Neutral" "downstream" "Harbinger51" "Harbinger" 44.31 0 0 "CopiaHarbinger" 0 46 "IND" "group3" "Michigan_USA" "O" 0.356692422 0.12599149850561
"2053" "ind5" "X1472" "0Neutral" "downstream" "Harbinger59" "Harbinger" 54.02 6.25 0 "CopiaHarbinger" 0 46 "IND" "group3" "Michigan_USA" "O" 0.356692422 0.12599149850561
"2054" "ind5" "X19134" "0Neutral" "downstream" "Harbinger15" "Harbinger" 43.03 25 0 "CopiaHarbinger" 0 46 "IND" "group3" "Michigan_USA" "O" 0.356692422 0.12599149850561
"2055" "ind5" "X13048" "0Neutral" "downstream" "Harbinger69" "Harbinger" 80.3 21.88 12.5 "CopiaHarbinger" 0 46 "IND" "group3" "Michigan_USA" "O" 0.356692422 0.12599149850561
"2056" "ind5" "X21806" "0Neutral" "downstream" "Harbinger58" "Harbinger" 52.72 6.25 0 "CopiaHarbinger" 0 46 "IND" "group3" "Michigan_USA" "O" 0.356692422 0.12599149850561
"2057" "ind5" "X6778" "0Neutral" "downstream" "Harbinger23" "Harbinger" 40.83 21.88 0 "CopiaHarbinger" 0 46 "IND" "group3" "Michigan_USA" "O" 0.356692422 0.12599149850561
"2058" "ind5" "X24399" "0Neutral" "downstream" "Harbinger62" "Harbinger" 57.37 34.38 6.25 "CopiaHarbinger" 0 46 "IND" "group3" "Michigan_USA" "O" 0.356692422 0.12599149850561
"2059" "ind5" "X12480" "0Neutral" "downstream" "Harbinger12" "Harbinger" 34.42 12.5 0 "CopiaHarbinger" 0 46 "IND" "group3" "Michigan_USA" "O" 0.356692422 0.12599149850561
"2060" "ind5" "X13299" "0Neutral" "downstream" "Harbinger55" "Harbinger" 50.08 3.13 12.5 "CopiaHarbinger" 0 46 "IND" "group3" "Michigan_USA" "O" 0.356692422 0.12599149850561
"2061" "ind5" "X6172" "0Neutral" "downstream" "Harbinger66" "Harbinger" 72.6 18.75 6.25 "CopiaHarbinger" 0 46 "IND" "group3" "Michigan_USA" "O" 0.356692422 0.12599149850561
"2062" "ind5" "X15647" "0Neutral" "downstream" "Harbinger54" "Harbinger" 87.3 0 6.25 "CopiaHarbinger" 0 46 "IND" "group3" "Michigan_USA" "O" 0.356692422 0.12599149850561
"2063" "ind5" "X6450" "0Neutral" "downstream" "Harbinger15" "Harbinger" 112.98 3.13 0 "CopiaHarbinger" 0 46 "IND" "group3" "Michigan_USA" "O" 0.356692422 0.12599149850561
"2064" "ind5" "X1473" "0Neutral" "downstream" "Harbinger59" "Harbinger" 53.99 3.13 0 "CopiaHarbinger" 0 46 "IND" "group3" "Michigan_USA" "O" 0.356692422 0.12599149850561
"2065" "ind5" "X23349" "0Neutral" "downstream" "Harbinger8" "Harbinger" 100.24 3.13 0 "CopiaHarbinger" 0 46 "IND" "group3" "Michigan_USA" "O" 0.356692422 0.12599149850561
"2066" "ind5" "X13058" "0Neutral" "downstream" "Harbinger27" "Harbinger" 65.46 3.13 0 "CopiaHarbinger" 0 46 "IND" "group3" "Michigan_USA" "O" 0.356692422 0.12599149850561
"2067" "ind5" "X3494" "balancing" "downstream" "Harbinger25" "Harbinger" 61.17 15.63 0 "CopiaHarbinger" 0 46 "IND" "group3" "Michigan_USA" "O" 0.356692422 0.12599149850561
"2068" "ind5" "X24771" "balancing" "downstream" "Harbinger65" "Harbinger" 71.8 56.25 0 "CopiaHarbinger" 100 46 "IND" "group3" "Michigan_USA" "O" 0.356692422 0.12599149850561
"2069" "ind5" "X23348" "divergent" "downstream" "Harbinger8" "Harbinger" 100.23 0 12.5 "CopiaHarbinger" 0 46 "IND" "group3" "Michigan_USA" "O" 0.356692422 0.12599149850561
"2070" "ind5" "X5214" "divergent" "downstream" "Harbinger51" "Harbinger" 44.27 21.88 0 "CopiaHarbinger" 0 46 "IND" "group3" "Michigan_USA" "O" 0.356692422 0.12599149850561
"2071" "ind5" "X12482" "divergent" "downstream" "Harbinger12" "Harbinger" 75.33 34.38 0 "CopiaHarbinger" 0 46 "IND" "group3" "Michigan_USA" "O" 0.356692422 0.12599149850561
"2072" "ind5" "X14504" "divergent" "downstream" "Harbinger14" "Harbinger" 79.7 31.25 0 "CopiaHarbinger" 0 46 "IND" "group3" "Michigan_USA" "O" 0.356692422 0.12599149850561
"2073" "ind5" "X1685" "0Neutral" "downstream" "Harbinger71" "Harbinger" 8.06 6.25 0 "CopiaHarbinger" 0 46 "IND" "group3" "Michigan_USA" "O" 0.356692422 0.12599149850561
"2074" "ind5" "X16259" "0Neutral" "downstream" "Harbinger56" "Harbinger" 50.11 3.13 0 "CopiaHarbinger" 0 46 "IND" "group3" "Michigan_USA" "O" 0.356692422 0.12599149850561
"2075" "ind5" "X8551" "0Neutral" "downstream" "Harbinger8" "Harbinger" 26.4 9.38 0 "CopiaHarbinger" 0 46 "IND" "group3" "Michigan_USA" "O" 0.356692422 0.12599149850561
"2076" "ind5" "X25744" "0Neutral" "downstream" "Harbinger21" "Harbinger" 32.45 12.5 6.25 "CopiaHarbinger" 0 46 "IND" "group3" "Michigan_USA" "O" 0.356692422 0.12599149850561
"2077" "ind5" "X572" "0Neutral" "downstream" "Harbinger21" "Harbinger" 57.15 31.25 0 "CopiaHarbinger" 100 46 "IND" "group3" "Michigan_USA" "O" 0.356692422 0.12599149850561
"2078" "ind5" "X20237" "0Neutral" "downstream" "Harbinger72" "Harbinger" 28.9 6.25 0 "CopiaHarbinger" 0 46 "IND" "group3" "Michigan_USA" "O" 0.356692422 0.12599149850561
"2079" "ind5" "X9321" "divergent" "downstream" "Harbinger44" "Harbinger" 38.61 0 12.5 "CopiaHarbinger" 0 46 "IND" "group3" "Michigan_USA" "O" 0.356692422 0.12599149850561
"2080" "ind5" "X2336" "0Neutral" "upstream" "Harbinger23" "Harbinger" 70.6 3.13 43.75 "CopiaHarbinger" 0 46 "IND" "group3" "Michigan_USA" "O" 0.356692422 0.118696451367933
"2081" "ind5" "X10558" "0Neutral" "upstream" "Harbinger2" "Harbinger" 118.51 3.13 0 "CopiaHarbinger" 0 46 "IND" "group3" "Michigan_USA" "O" 0.356692422 0.118696451367933
"2082" "ind5" "X21805" "0Neutral" "upstream" "Harbinger58" "Harbinger" 24.08 0 0 "CopiaHarbinger" 0 46 "IND" "group3" "Michigan_USA" "O" 0.356692422 0.118696451367933
"2083" "ind5" "X8699" "0Neutral" "upstream" "Harbinger4" "Harbinger" 52.2 0 0 "CopiaHarbinger" 0 46 "IND" "group3" "Michigan_USA" "O" 0.356692422 0.118696451367933
"2084" "ind5" "X15485" "0Neutral" "upstream" "Harbinger40" "Harbinger" 43.55 3.13 0 "CopiaHarbinger" 0 46 "IND" "group3" "Michigan_USA" "O" 0.356692422 0.118696451367933
"2085" "ind5" "X10559" "0Neutral" "upstream" "Harbinger2" "Harbinger" 118.5 3.13 0 "CopiaHarbinger" 0 46 "IND" "group3" "Michigan_USA" "O" 0.356692422 0.118696451367933
"2086" "ind5" "X10151" "0Neutral" "upstream" "Harbinger27" "Harbinger" 44.56 28.13 18.75 "CopiaHarbinger" 0 46 "IND" "group3" "Michigan_USA" "O" 0.356692422 0.118696451367933
"2087" "ind5" "X2348" "0Neutral" "upstream" "Harbinger19" "Harbinger" 37.84 3.13 0 "CopiaHarbinger" 0 46 "IND" "group3" "Michigan_USA" "O" 0.356692422 0.118696451367933
"2088" "ind5" "X5870" "0Neutral" "upstream" "Harbinger20" "Harbinger" 67.56 3.13 0 "CopiaHarbinger" 0 46 "IND" "group3" "Michigan_USA" "O" 0.356692422 0.118696451367933
"2089" "ind5" "X13852" "0Neutral" "upstream" "Harbinger25" "Harbinger" 29.1 0 18.75 "CopiaHarbinger" 0 46 "IND" "group3" "Michigan_USA" "O" 0.356692422 0.118696451367933
"2090" "ind5" "X82" "0Neutral" "upstream" "Harbinger23" "Harbinger" 60.46 34.38 0 "CopiaHarbinger" 0 46 "IND" "group3" "Michigan_USA" "O" 0.356692422 0.118696451367933
"2091" "ind5" "X17711" "0Neutral" "upstream" "Harbinger4" "Harbinger" 46.09 18.75 0 "CopiaHarbinger" 100 46 "IND" "group3" "Michigan_USA" "O" 0.356692422 0.118696451367933
"2092" "ind5" "X22367" "0Neutral" "upstream" "Harbinger42" "Harbinger" 34.25 25 0 "CopiaHarbinger" 0 46 "IND" "group3" "Michigan_USA" "O" 0.356692422 0.118696451367933
"2093" "ind5" "X21953" "0Neutral" "upstream" "Harbinger31" "Harbinger" 49.24 3.13 0 "CopiaHarbinger" 0 46 "IND" "group3" "Michigan_USA" "O" 0.356692422 0.118696451367933
"2094" "ind5" "X4284" "0Neutral" "upstream" "Harbinger21" "Harbinger" 37.63 0 0 "CopiaHarbinger" 0 46 "IND" "group3" "Michigan_USA" "O" 0.356692422 0.118696451367933
"2095" "ind5" "X10719" "divergent" "upstream" "Harbinger14" "Harbinger" 85.2 28.13 0 "CopiaHarbinger" 0 46 "IND" "group3" "Michigan_USA" "O" 0.356692422 0.118696451367933
"2096" "ind5" "X19223" "divergent" "upstream" "Harbinger60" "Harbinger" 20.12 15.63 0 "CopiaHarbinger" 0 46 "IND" "group3" "Michigan_USA" "O" 0.356692422 0.118696451367933
"2097" "ind5" "X17712" "divergent" "upstream" "Harbinger4" "Harbinger" 46.05 3.13 0 "CopiaHarbinger" 0 46 "IND" "group3" "Michigan_USA" "O" 0.356692422 0.118696451367933
"2098" "ind5" "X588" "0Neutral" "upstream" "Harbinger21" "Harbinger" 36.65 31.25 0 "CopiaHarbinger" 0 46 "IND" "group3" "Michigan_USA" "O" 0.356692422 0.118696451367933
"2099" "ind5" "X1854" "0Neutral" "upstream" "Harbinger2" "Harbinger" 78.79 18.75 0 "CopiaHarbinger" 0 46 "IND" "group3" "Michigan_USA" "O" 0.356692422 0.118696451367933
"2100" "ind5" "X10913" "0Neutral" "upstream" "Harbinger14" "Harbinger" 47.64 6.25 0 "CopiaHarbinger" 0 46 "IND" "group3" "Michigan_USA" "O" 0.356692422 0.118696451367933
"2101" "ind5" "X11914" "0Neutral" "upstream" "Harbinger2" "Harbinger" 54.18 3.13 0 "CopiaHarbinger" 0 46 "IND" "group3" "Michigan_USA" "O" 0.356692422 0.118696451367933
"2102" "ind5" "X5226" "0Neutral" "upstream" "Harbinger25" "Harbinger" 66.93 3.13 0 "CopiaHarbinger" 0 46 "IND" "group3" "Michigan_USA" "O" 0.356692422 0.118696451367933
"2103" "ind5" "X24153" "0Neutral" "upstream" "Harbinger6" "Harbinger" 76.5 21.88 12.5 "CopiaHarbinger" 0 46 "IND" "group3" "Michigan_USA" "O" 0.356692422 0.118696451367933
"2104" "ind5" "X2267" "0Neutral" "upstream" "Harbinger27" "Harbinger" 22.07 9.38 0 "CopiaHarbinger" 0 46 "IND" "group3" "Michigan_USA" "O" 0.356692422 0.118696451367933
"2105" "ind5" "X13567" "0Neutral" "upstream" "Harbinger13" "Harbinger" 35.81 9.38 0 "CopiaHarbinger" 0 46 "IND" "group3" "Michigan_USA" "O" 0.356692422 0.118696451367933
"2106" "ind5" "X9772" "0Neutral" "upstream" "Harbinger11" "Harbinger" 90.95 3.13 0 "CopiaHarbinger" 0 46 "IND" "group3" "Michigan_USA" "O" 0.356692422 0.118696451367933
"2107" "ind5" "X12884" "0Neutral" "upstream" "Harbinger13" "Harbinger" 62.13 0 0 "CopiaHarbinger" 0 46 "IND" "group3" "Michigan_USA" "O" 0.356692422 0.118696451367933
"2108" "ind5" "X22668" "0Neutral" "upstream" "Harbinger6" "Harbinger" 86.53 9.38 6.25 "CopiaHarbinger" 0 46 "IND" "group3" "Michigan_USA" "O" 0.356692422 0.118696451367933
"2109" "ind5" "X4759" "0Neutral" "upstream" "Harbinger8" "Harbinger" 95.05 0 25 "CopiaHarbinger" 0 46 "IND" "group3" "Michigan_USA" "O" 0.356692422 0.118696451367933
"2110" "ind5" "X16731" "0Neutral" "upstream" "Harbinger15" "Harbinger" 40.01 0 6.25 "CopiaHarbinger" 0 46 "IND" "group3" "Michigan_USA" "O" 0.356692422 0.118696451367933
"2111" "ind5" "X608" "0Neutral" "upstream" "Harbinger21" "Harbinger" 71.27 28.13 0 "CopiaHarbinger" 0 46 "IND" "group3" "Michigan_USA" "O" 0.356692422 0.118696451367933
"2112" "ind5" "X22468" "0Neutral" "upstream" "Harbinger9" "Harbinger" 91.9 12.5 0 "CopiaHarbinger" 0 46 "IND" "group3" "Michigan_USA" "O" 0.356692422 0.118696451367933
"2113" "ind5" "X18433" "0Neutral" "upstream" "Harbinger7" "Harbinger" 69.23 6.25 0 "CopiaHarbinger" 0 46 "IND" "group3" "Michigan_USA" "O" 0.356692422 0.118696451367933
"2114" "ind5" "X18632" "0Neutral" "upstream" "Harbinger13" "Harbinger" 52.27 3.13 0 "CopiaHarbinger" 0 46 "IND" "group3" "Michigan_USA" "O" 0.356692422 0.118696451367933
"2115" "ind5" "X17950" "0Neutral" "upstream" "Harbinger15" "Harbinger" 83.48 31.25 12.5 "CopiaHarbinger" 100 46 "IND" "group3" "Michigan_USA" "O" 0.356692422 0.118696451367933
"2116" "ind5" "X22800" "balancing" "upstream" "Harbinger2" "Harbinger" 101.67 12.5 0 "CopiaHarbinger" 0 46 "IND" "group3" "Michigan_USA" "O" 0.356692422 0.118696451367933
"2117" "ind5" "X17579" "divergent" "upstream" "Harbinger26" "Harbinger" 33.65 15.63 0 "CopiaHarbinger" 0 46 "IND" "group3" "Michigan_USA" "O" 0.356692422 0.118696451367933
"2118" "ind5" "X13536" "0Neutral" "upstream" "LINE31" "LINE" 0 3.13 0 "Background" 0 46 "IND" "group3" "Michigan_USA" "O" 0.356692422 0.0913381505329627
"2119" "ind5" "X10543" "0Neutral" "upstream" "LINE29" "LINE" 47.44 3.13 0 "Background" 0 46 "IND" "group3" "Michigan_USA" "O" 0.356692422 0.0913381505329627
"2120" "ind5" "X19630" "0Neutral" "upstream" "LINE15" "LINE" 20.17 0 0 "Background" 0 46 "IND" "group3" "Michigan_USA" "O" 0.356692422 0.0913381505329627
"2121" "ind5" "X24442" "0Neutral" "upstream" "LINE64" "LINE" 23.92 15.63 0 "Background" 0 46 "IND" "group3" "Michigan_USA" "O" 0.356692422 0.0913381505329627
"2122" "ind5" "X7893" "0Neutral" "upstream" "LINE43" "LINE" 33.56 3.13 0 "Background" 0 46 "IND" "group3" "Michigan_USA" "O" 0.356692422 0.0913381505329627
"2123" "ind5" "X3002" "0Neutral" "upstream" "LINE42" "LINE" 24.82 31.25 0 "Background" 100 46 "IND" "group3" "Michigan_USA" "O" 0.356692422 0.0913381505329627
"2124" "ind5" "X2760" "0Neutral" "upstream" "LINE18" "LINE" 32.73 9.38 0 "Background" 100 46 "IND" "group3" "Michigan_USA" "O" 0.356692422 0.0913381505329627
"2125" "ind5" "X4296" "divergent" "upstream" "LINE9" "LINE" 41.35 0 6.25 "Background" 0 46 "IND" "group3" "Michigan_USA" "O" 0.356692422 0.0913381505329627
"2126" "ind5" "X14861" "divergent" "upstream" "LINE9" "LINE" 42.64 12.5 0 "Background" 0 46 "IND" "group3" "Michigan_USA" "O" 0.356692422 0.0913381505329627
"2127" "ind5" "X10999" "divergent" "upstream" "LINE58" "LINE" 49.35 3.13 0 "Background" 0 46 "IND" "group3" "Michigan_USA" "O" 0.356692422 0.0913381505329627
"2128" "ind5" "X11104" "balancing" "downstream" "LINE89" "LINE" 49.26 0 75 "Background" 0 46 "IND" "group3" "Michigan_USA" "O" 0.356692422 0.134301792925183
"2129" "ind5" "X13235" "balancing" "downstream" "LINE81" "LINE" 61.07 3.13 25 "Background" 0 46 "IND" "group3" "Michigan_USA" "O" 0.356692422 0.134301792925183
"2130" "ind5" "X7930" "0Neutral" "downstream" "LINE60" "LINE" 83.55 0 0 "Background" 0 46 "IND" "group3" "Michigan_USA" "O" 0.356692422 0.134301792925183
"2131" "ind5" "X8954" "0Neutral" "downstream" "LINE9" "LINE" 71.17 3.13 0 "Background" 0 46 "IND" "group3" "Michigan_USA" "O" 0.356692422 0.134301792925183
"2132" "ind5" "X23875" "0Neutral" "downstream" "LINE69" "LINE" 41.89 9.38 6.25 "Background" 0 46 "IND" "group3" "Michigan_USA" "O" 0.356692422 0.134301792925183
"2133" "ind5" "X12896" "0Neutral" "downstream" "LINE16" "LINE" 50.86 0 6.25 "Background" 0 46 "IND" "group3" "Michigan_USA" "O" 0.356692422 0.134301792925183
"2134" "ind5" "X3695" "0Neutral" "downstream" "LINE3" "LINE" 82.26 28.13 0 "Background" 100 46 "IND" "group3" "Michigan_USA" "O" 0.356692422 0.134301792925183
"2135" "ind5" "X8953" "0Neutral" "downstream" "LINE9" "LINE" 49.94 12.5 0 "Background" 100 46 "IND" "group3" "Michigan_USA" "O" 0.356692422 0.134301792925183
"2136" "ind5" "X23538" "0Neutral" "downstream" "LINE115" "LINE" 14.39 6.25 0 "Background" 0 46 "IND" "group3" "Michigan_USA" "O" 0.356692422 0.134301792925183
"2137" "ind5" "X5010" "0Neutral" "downstream" "LINE83" "LINE" 32.22 15.63 6.25 "Background" 0 46 "IND" "group3" "Michigan_USA" "O" 0.356692422 0.134301792925183
"2138" "ind5" "X2510" "0Neutral" "downstream" "LINE101" "LINE" 39.92 18.75 0 "Background" 0 46 "IND" "group3" "Michigan_USA" "O" 0.356692422 0.134301792925183
"2139" "ind5" "X24327" "0Neutral" "downstream" "LINE94" "LINE" 34.81 25 0 "Background" 100 46 "IND" "group3" "Michigan_USA" "O" 0.356692422 0.134301792925183
"2140" "ind5" "X7766" "0Neutral" "downstream" "LINE46" "LINE" 65.72 9.38 0 "Background" 0 46 "IND" "group3" "Michigan_USA" "O" 0.356692422 0.134301792925183
"2141" "ind5" "X2091" "0Neutral" "downstream" "LINE28" "LINE" 62 3.13 0 "Background" 0 46 "IND" "group3" "Michigan_USA" "O" 0.356692422 0.134301792925183
"2142" "ind5" "X22187" "0Neutral" "downstream" "LINE121" "LINE" 81.25 31.25 0 "Background" 0 46 "IND" "group3" "Michigan_USA" "O" 0.356692422 0.134301792925183
"2143" "ind5" "X20997" "0Neutral" "downstream" "LINE65" "LINE" 55.23 6.25 6.25 "Background" 0 46 "IND" "group3" "Michigan_USA" "O" 0.356692422 0.134301792925183
"2144" "ind5" "X25663" "0Neutral" "downstream" "LINE106" "LINE" 61.45 28.13 0 "Background" 0 46 "IND" "group3" "Michigan_USA" "O" 0.356692422 0.134301792925183
"2145" "ind5" "X20996" "0Neutral" "downstream" "LINE65" "LINE" 55.25 3.13 0 "Background" 0 46 "IND" "group3" "Michigan_USA" "O" 0.356692422 0.134301792925183
"2146" "ind5" "X20059" "0Neutral" "downstream" "LINE99" "LINE" 103.08 15.63 0 "Background" 0 46 "IND" "group3" "Michigan_USA" "O" 0.356692422 0.134301792925183
"2147" "ind5" "X20564" "0Neutral" "downstream" "LINE59" "LINE" 40.48 6.25 0 "Background" 100 46 "IND" "group3" "Michigan_USA" "O" 0.356692422 0.134301792925183
"2148" "ind5" "X24294" "0Neutral" "downstream" "LINE52" "LINE" 69.76 0 6.25 "Background" 0 46 "IND" "group3" "Michigan_USA" "O" 0.356692422 0.134301792925183
"2149" "ind5" "X22231" "0Neutral" "downstream" "LINE46" "LINE" 52.36 34.38 0 "Background" 0 46 "IND" "group3" "Michigan_USA" "O" 0.356692422 0.134301792925183
"2150" "ind5" "X2592" "0Neutral" "downstream" "LINE39" "LINE" 68.52 9.38 0 "Background" 0 46 "IND" "group3" "Michigan_USA" "O" 0.356692422 0.134301792925183
"2151" "ind5" "X22719" "0Neutral" "downstream" "LINE23" "LINE" 30.51 28.13 0 "Background" 0 46 "IND" "group3" "Michigan_USA" "O" 0.356692422 0.134301792925183
"2152" "ind5" "X5251" "0Neutral" "downstream" "LINE90" "LINE" 42.66 18.75 0 "Background" 0 46 "IND" "group3" "Michigan_USA" "O" 0.356692422 0.134301792925183
"2153" "ind5" "X5253" "0Neutral" "downstream" "LINE90" "LINE" 31.89 15.63 0 "Background" 0 46 "IND" "group3" "Michigan_USA" "O" 0.356692422 0.134301792925183
"2154" "ind5" "X14570" "0Neutral" "downstream" "LINE104" "LINE" 41.27 6.25 0 "Background" 0 46 "IND" "group3" "Michigan_USA" "O" 0.356692422 0.134301792925183
"2155" "ind5" "X508" "0Neutral" "downstream" "LINE46" "LINE" 42.56 6.25 0 "Background" 0 46 "IND" "group3" "Michigan_USA" "O" 0.356692422 0.134301792925183
"2156" "ind5" "X6698" "0Neutral" "downstream" "LINE31" "LINE" 46.93 3.13 0 "Background" 0 46 "IND" "group3" "Michigan_USA" "O" 0.356692422 0.134301792925183
"2157" "ind5" "X4455" "0Neutral" "downstream" "LINE38" "LINE" 28.77 3.13 0 "Background" 0 46 "IND" "group3" "Michigan_USA" "O" 0.356692422 0.134301792925183
"2158" "ind5" "X19772" "0Neutral" "downstream" "LINE46" "LINE" 44.14 3.13 0 "Background" 0 46 "IND" "group3" "Michigan_USA" "O" 0.356692422 0.134301792925183
"2159" "ind5" "X8084" "0Neutral" "downstream" "LINE48" "LINE" 47.44 3.13 0 "Background" 0 46 "IND" "group3" "Michigan_USA" "O" 0.356692422 0.134301792925183
"2160" "ind5" "X3601" "0Neutral" "downstream" "LINE52" "LINE" 24.9 3.13 0 "Background" 0 46 "IND" "group3" "Michigan_USA" "O" 0.356692422 0.134301792925183
"2161" "ind5" "X14844" "0Neutral" "downstream" "LINE99" "LINE" 15.39 3.13 0 "Background" 0 46 "IND" "group3" "Michigan_USA" "O" 0.356692422 0.134301792925183
"2162" "ind5" "X9899" "0Neutral" "downstream" "LINE53" "LINE" 74.31 15.63 12.5 "Background" 0 46 "IND" "group3" "Michigan_USA" "O" 0.356692422 0.134301792925183
"2163" "ind5" "X25878" "0Neutral" "downstream" "LINE84" "LINE" 46.44 28.13 6.25 "Background" 0 46 "IND" "group3" "Michigan_USA" "O" 0.356692422 0.134301792925183
"2164" "ind5" "X23335" "0Neutral" "downstream" "LINE9" "LINE" 88.05 0 0 "Background" 0 46 "IND" "group3" "Michigan_USA" "O" 0.356692422 0.134301792925183
"2165" "ind5" "X23966" "balancing" "downstream" "LINE39" "LINE" 56.12 34.38 0 "Background" 0 46 "IND" "group3" "Michigan_USA" "O" 0.356692422 0.134301792925183
"2166" "ind5" "X23496" "balancing" "downstream" "LINE84" "LINE" 86.74 9.38 12.5 "Background" 0 46 "IND" "group3" "Michigan_USA" "O" 0.356692422 0.134301792925183
"2167" "ind5" "X11346" "divergent" "downstream" "LINE99" "LINE" 21.98 21.88 0 "Background" 0 46 "IND" "group3" "Michigan_USA" "O" 0.356692422 0.134301792925183
"2168" "ind5" "X18161" "divergent" "downstream" "LINE57" "LINE" 84.78 0 0 "Background" 0 46 "IND" "group3" "Michigan_USA" "O" 0.356692422 0.134301792925183
"2169" "ind5" "X20565" "divergent" "downstream" "LINE59" "LINE" 45.3 15.63 0 "Background" 100 46 "IND" "group3" "Michigan_USA" "O" 0.356692422 0.134301792925183
"2170" "ind5" "X8866" "0Neutral" "downstream" "LINE120" "LINE" 122.83 21.88 12.5 "Background" 0 46 "IND" "group3" "Michigan_USA" "O" 0.356692422 0.134301792925183
"2171" "ind5" "X6121" "0Neutral" "downstream" "LINE8" "LINE" 86.47 3.13 0 "Background" 0 46 "IND" "group3" "Michigan_USA" "O" 0.356692422 0.134301792925183
"2172" "ind5" "X18898" "0Neutral" "downstream" "LINE34" "LINE" 130.93 0 0 "Background" 0 46 "IND" "group3" "Michigan_USA" "O" 0.356692422 0.134301792925183
"2173" "ind5" "X8102" "0Neutral" "downstream" "LINE82" "LINE" 43.21 3.13 0 "Background" 0 46 "IND" "group3" "Michigan_USA" "O" 0.356692422 0.134301792925183
"2174" "ind5" "X19311" "0Neutral" "downstream" "LINE110" "LINE" 76.46 37.5 0 "Background" 0 46 "IND" "group3" "Michigan_USA" "O" 0.356692422 0.134301792925183
"2175" "ind5" "X20057" "0Neutral" "downstream" "LINE34" "LINE" 97.47 3.13 0 "Background" 0 46 "IND" "group3" "Michigan_USA" "O" 0.356692422 0.134301792925183
"2176" "ind5" "X21081" "0Neutral" "downstream" "LINE8" "LINE" 49.88 9.38 0 "Background" 0 46 "IND" "group3" "Michigan_USA" "O" 0.356692422 0.134301792925183
"2177" "ind5" "X5203" "0Neutral" "downstream" "LINE32" "LINE" 54.7 3.13 0 "Background" 0 46 "IND" "group3" "Michigan_USA" "O" 0.356692422 0.134301792925183
"2178" "ind5" "X21849" "0Neutral" "downstream" "LINE89" "LINE" 75.67 21.88 0 "Background" 0 46 "IND" "group3" "Michigan_USA" "O" 0.356692422 0.134301792925183
"2179" "ind5" "X8865" "0Neutral" "downstream" "LINE120" "LINE" 122.82 25 12.5 "Background" 0 46 "IND" "group3" "Michigan_USA" "O" 0.356692422 0.134301792925183
"2180" "ind5" "X294" "0Neutral" "downstream" "LINE43" "LINE" 53.97 3.13 0 "Background" 0 46 "IND" "group3" "Michigan_USA" "O" 0.356692422 0.134301792925183
"2181" "ind5" "X15035" "0Neutral" "downstream" "LINE72" "LINE" 49.76 0 12.5 "Background" 0 46 "IND" "group3" "Michigan_USA" "O" 0.356692422 0.134301792925183
"2182" "ind5" "X25021" "0Neutral" "downstream" "LINE50" "LINE" 56.17 9.38 0 "Background" 0 46 "IND" "group3" "Michigan_USA" "O" 0.356692422 0.134301792925183
"2183" "ind5" "X25393" "0Neutral" "downstream" "LINE75" "LINE" 45.21 3.13 0 "Background" 0 46 "IND" "group3" "Michigan_USA" "O" 0.356692422 0.134301792925183
"2184" "ind5" "X11037" "0Neutral" "downstream" "LINE27" "LINE" 67.4 28.13 0 "Background" 100 46 "IND" "group3" "Michigan_USA" "O" 0.356692422 0.134301792925183
"2185" "ind5" "X22882" "0Neutral" "downstream" "LINE108" "LINE" 48.7 6.25 0 "Background" 0 46 "IND" "group3" "Michigan_USA" "O" 0.356692422 0.134301792925183
"2186" "ind5" "X22032" "0Neutral" "downstream" "LINE42" "LINE" 50.64 3.13 12.5 "Background" 0 46 "IND" "group3" "Michigan_USA" "O" 0.356692422 0.134301792925183
"2187" "ind5" "X14855" "0Neutral" "downstream" "LINE55" "LINE" 19.87 6.25 18.75 "Background" 0 46 "IND" "group3" "Michigan_USA" "O" 0.356692422 0.134301792925183
"2188" "ind5" "X11491" "0Neutral" "downstream" "LINE46" "LINE" 49.2 6.25 12.5 "Background" 0 46 "IND" "group3" "Michigan_USA" "O" 0.356692422 0.134301792925183
"2189" "ind5" "X9332" "0Neutral" "downstream" "LINE92" "LINE" 105.84 0 6.25 "Background" 0 46 "IND" "group3" "Michigan_USA" "O" 0.356692422 0.134301792925183
"2190" "ind5" "X14657" "0Neutral" "downstream" "LINE67" "LINE" 34.01 31.25 6.25 "Background" 100 46 "IND" "group3" "Michigan_USA" "O" 0.356692422 0.134301792925183
"2191" "ind5" "X26171" "0Neutral" "downstream" "LINE8" "LINE" 65.86 37.5 0 "Background" 0 46 "IND" "group3" "Michigan_USA" "O" 0.356692422 0.134301792925183
"2192" "ind5" "X23385" "0Neutral" "downstream" "LINE46" "LINE" 114.33 18.75 0 "Background" 0 46 "IND" "group3" "Michigan_USA" "O" 0.356692422 0.134301792925183
"2193" "ind5" "X11904" "0Neutral" "downstream" "LINE42" "LINE" 67.5 9.38 0 "Background" 0 46 "IND" "group3" "Michigan_USA" "O" 0.356692422 0.134301792925183
"2194" "ind5" "X8335" "0Neutral" "downstream" "LINE20" "LINE" 63.25 6.25 0 "Background" 0 46 "IND" "group3" "Michigan_USA" "O" 0.356692422 0.134301792925183
"2195" "ind5" "X23899" "0Neutral" "downstream" "LINE115" "LINE" 65.96 3.13 0 "Background" 0 46 "IND" "group3" "Michigan_USA" "O" 0.356692422 0.134301792925183
"2196" "ind5" "X6303" "0Neutral" "downstream" "LINE46" "LINE" 93.22 3.13 0 "Background" 0 46 "IND" "group3" "Michigan_USA" "O" 0.356692422 0.134301792925183
"2197" "ind5" "X23583" "0Neutral" "downstream" "LINE10" "LINE" 41.07 18.75 0 "Background" 0 46 "IND" "group3" "Michigan_USA" "O" 0.356692422 0.134301792925183
"2198" "ind5" "X18956" "0Neutral" "downstream" "LINE103" "LINE" 25.26 3.13 0 "Background" 0 46 "IND" "group3" "Michigan_USA" "O" 0.356692422 0.134301792925183
"2199" "ind5" "X8204" "0Neutral" "downstream" "LINE10" "LINE" 50.57 37.5 0 "Background" 0 46 "IND" "group3" "Michigan_USA" "O" 0.356692422 0.134301792925183
"2200" "ind5" "X8338" "0Neutral" "downstream" "LINE20" "LINE" 46.74 9.38 0 "Background" 0 46 "IND" "group3" "Michigan_USA" "O" 0.356692422 0.134301792925183
"2201" "ind5" "X19258" "0Neutral" "downstream" "LINE4" "LINE" 50.55 37.5 6.25 "Background" 0 46 "IND" "group3" "Michigan_USA" "O" 0.356692422 0.134301792925183
"2202" "ind5" "X26437" "divergent" "downstream" "LINE69" "LINE" 47.59 12.5 0 "Background" 0 46 "IND" "group3" "Michigan_USA" "O" 0.356692422 0.134301792925183
"2203" "ind5" "X25279" "divergent" "downstream" "LINE14" "LINE" 34.86 3.13 0 "Background" 0 46 "IND" "group3" "Michigan_USA" "O" 0.356692422 0.134301792925183
"2204" "ind5" "X23537" "divergent" "downstream" "LINE3" "LINE" 51.74 6.25 6.25 "Background" 0 46 "IND" "group3" "Michigan_USA" "O" 0.356692422 0.134301792925183
"2205" "ind5" "X19257" "divergent" "downstream" "LINE4" "LINE" 50.58 28.13 0 "Background" 0 46 "IND" "group3" "Michigan_USA" "O" 0.356692422 0.134301792925183
"2206" "ind5" "X15096" "divergent" "downstream" "LINE104" "LINE" 67.19 21.88 0 "Background" 0 46 "IND" "group3" "Michigan_USA" "O" 0.356692422 0.134301792925183
"2207" "ind5" "X15387" "divergent" "downstream" "LINE59" "LINE" 61.58 21.88 0 "Background" 0 46 "IND" "group3" "Michigan_USA" "O" 0.356692422 0.134301792925183
"2208" "ind5" "X25909" "divergent" "downstream" "LINE9" "LINE" 63.16 21.88 0 "Background" 0 46 "IND" "group3" "Michigan_USA" "O" 0.356692422 0.134301792925183
"2209" "ind5" "X14589" "divergent" "downstream" "LINE91" "LINE" 66.19 15.63 0 "Background" 100 46 "IND" "group3" "Michigan_USA" "O" 0.356692422 0.134301792925183
"2210" "ind5" "X1148" "divergent" "downstream" "LINE105" "LINE" 42.28 9.38 0 "Background" 0 46 "IND" "group3" "Michigan_USA" "O" 0.356692422 0.134301792925183
"2211" "ind5" "X22377" "0Neutral" "downstream" "LINE31" "LINE" 50.46 3.13 0 "Background" 0 46 "IND" "group3" "Michigan_USA" "O" 0.356692422 0.134301792925183
"2212" "ind5" "X15334" "0Neutral" "downstream" "LINE15" "LINE" 33.54 28.13 6.25 "Background" 100 46 "IND" "group3" "Michigan_USA" "O" 0.356692422 0.134301792925183
"2213" "ind5" "X22378" "0Neutral" "downstream" "LINE31" "LINE" 50.43 28.13 0 "Background" 0 46 "IND" "group3" "Michigan_USA" "O" 0.356692422 0.134301792925183
"2214" "ind5" "X21968" "0Neutral" "downstream" "LINE31" "LINE" 23.45 31.25 0 "Background" 0 46 "IND" "group3" "Michigan_USA" "O" 0.356692422 0.134301792925183
"2215" "ind5" "X6359" "0Neutral" "downstream" "LINE64" "LINE" 38.29 12.5 0 "Background" 100 46 "IND" "group3" "Michigan_USA" "O" 0.356692422 0.134301792925183
"2216" "ind5" "X13160" "0Neutral" "downstream" "LINE46" "LINE" 38.7 9.38 0 "Background" 0 46 "IND" "group3" "Michigan_USA" "O" 0.356692422 0.134301792925183
"2217" "ind5" "X20799" "0Neutral" "downstream" "LINE30" "LINE" 44.32 43.75 0 "Background" 100 46 "IND" "group3" "Michigan_USA" "O" 0.356692422 0.134301792925183
"2218" "ind5" "X1032" "0Neutral" "downstream" "LINE56" "LINE" 49.3 3.13 0 "Background" 0 46 "IND" "group3" "Michigan_USA" "O" 0.356692422 0.134301792925183
"2219" "ind5" "X22615" "0Neutral" "upstream" "LINE31" "LINE" 0 0 0 "Background" 0 46 "IND" "group3" "Michigan_USA" "O" 0.356692422 0.0913381505329627
"2220" "ind5" "X22315" "0Neutral" "upstream" "LINE22" "LINE" 74.2 25 0 "Background" 0 46 "IND" "group3" "Michigan_USA" "O" 0.356692422 0.0913381505329627
"2221" "ind5" "X2509" "0Neutral" "upstream" "LINE49" "LINE" 58.99 6.25 0 "Background" 0 46 "IND" "group3" "Michigan_USA" "O" 0.356692422 0.0913381505329627
"2222" "ind5" "X14900" "0Neutral" "upstream" "LINE9" "LINE" 84.18 3.13 0 "Background" 0 46 "IND" "group3" "Michigan_USA" "O" 0.356692422 0.0913381505329627
"2223" "ind5" "X15467" "0Neutral" "upstream" "LINE29" "LINE" 78.91 3.13 0 "Background" 0 46 "IND" "group3" "Michigan_USA" "O" 0.356692422 0.0913381505329627
"2224" "ind5" "X11488" "0Neutral" "upstream" "LINE46" "LINE" 40.29 18.75 0 "Background" 0 46 "IND" "group3" "Michigan_USA" "O" 0.356692422 0.0913381505329627
"2225" "ind5" "X23267" "0Neutral" "upstream" "LINE44" "LINE" 60.65 3.13 0 "Background" 0 46 "IND" "group3" "Michigan_USA" "O" 0.356692422 0.0913381505329627
"2226" "ind5" "X5011" "0Neutral" "upstream" "LINE83" "LINE" 37.64 3.13 0 "Background" 0 46 "IND" "group3" "Michigan_USA" "O" 0.356692422 0.0913381505329627
"2227" "ind5" "X24240" "0Neutral" "upstream" "LINE46" "LINE" 32.85 6.25 0 "Background" 0 46 "IND" "group3" "Michigan_USA" "O" 0.356692422 0.0913381505329627
"2228" "ind5" "X19983" "0Neutral" "upstream" "LINE22" "LINE" 42.43 3.13 0 "Background" 0 46 "IND" "group3" "Michigan_USA" "O" 0.356692422 0.0913381505329627
"2229" "ind5" "X8417" "0Neutral" "upstream" "LINE31" "LINE" 73.99 6.25 0 "Background" 100 46 "IND" "group3" "Michigan_USA" "O" 0.356692422 0.0913381505329627
"2230" "ind5" "X10831" "0Neutral" "upstream" "LINE21" "LINE" 86.34 6.25 0 "Background" 0 46 "IND" "group3" "Michigan_USA" "O" 0.356692422 0.0913381505329627
"2231" "ind5" "X8526" "0Neutral" "upstream" "LINE24" "LINE" 38.37 9.38 6.25 "Background" 0 46 "IND" "group3" "Michigan_USA" "O" 0.356692422 0.0913381505329627
"2232" "ind5" "X18600" "0Neutral" "upstream" "LINE62" "LINE" 43.1 3.13 0 "Background" 0 46 "IND" "group3" "Michigan_USA" "O" 0.356692422 0.0913381505329627
"2233" "ind5" "X22828" "0Neutral" "upstream" "LINE10" "LINE" 60.65 46.88 6.25 "Background" 0 46 "IND" "group3" "Michigan_USA" "O" 0.356692422 0.0913381505329627
"2234" "ind5" "X9079" "0Neutral" "upstream" "LINE2" "LINE" 148.67 28.13 6.25 "Background" 0 46 "IND" "group3" "Michigan_USA" "O" 0.356692422 0.0913381505329627
"2235" "ind5" "X11864" "0Neutral" "upstream" "LINE9" "LINE" 75.54 21.88 0 "Background" 0 46 "IND" "group3" "Michigan_USA" "O" 0.356692422 0.0913381505329627
"2236" "ind5" "X3015" "0Neutral" "upstream" "LINE16" "LINE" 90.87 12.5 0 "Background" 0 46 "IND" "group3" "Michigan_USA" "O" 0.356692422 0.0913381505329627
"2237" "ind5" "X13097" "0Neutral" "upstream" "LINE38" "LINE" 67.23 9.38 0 "Background" 0 46 "IND" "group3" "Michigan_USA" "O" 0.356692422 0.0913381505329627
"2238" "ind5" "X10724" "0Neutral" "upstream" "LINE43" "LINE" 61.24 6.25 0 "Background" 100 46 "IND" "group3" "Michigan_USA" "O" 0.356692422 0.0913381505329627
"2239" "ind5" "X2490" "0Neutral" "upstream" "LINE12" "LINE" 99.47 3.13 0 "Background" 0 46 "IND" "group3" "Michigan_USA" "O" 0.356692422 0.0913381505329627
"2240" "ind5" "X13092" "0Neutral" "upstream" "LINE20" "LINE" 86.82 3.13 0 "Background" 0 46 "IND" "group3" "Michigan_USA" "O" 0.356692422 0.0913381505329627
"2241" "ind5" "X11759" "0Neutral" "upstream" "LINE24" "LINE" 75.69 3.13 0 "Background" 0 46 "IND" "group3" "Michigan_USA" "O" 0.356692422 0.0913381505329627
"2242" "ind5" "X16746" "0Neutral" "upstream" "LINE40" "LINE" 65.81 3.13 0 "Background" 0 46 "IND" "group3" "Michigan_USA" "O" 0.356692422 0.0913381505329627
"2243" "ind5" "X10723" "0Neutral" "upstream" "LINE43" "LINE" 61.21 3.13 0 "Background" 0 46 "IND" "group3" "Michigan_USA" "O" 0.356692422 0.0913381505329627
"2244" "ind5" "X13394" "0Neutral" "upstream" "LINE39" "LINE" 15.1 31.25 0 "Background" 100 46 "IND" "group3" "Michigan_USA" "O" 0.356692422 0.0913381505329627
"2245" "ind5" "X5363" "0Neutral" "upstream" "LINE27" "LINE" 34.97 25 0 "Background" 0 46 "IND" "group3" "Michigan_USA" "O" 0.356692422 0.0913381505329627
"2246" "ind5" "X16747" "0Neutral" "upstream" "LINE40" "LINE" 33.91 9.38 0 "Background" 0 46 "IND" "group3" "Michigan_USA" "O" 0.356692422 0.0913381505329627
"2247" "ind5" "X21446" "0Neutral" "upstream" "LINE80" "LINE" 38.04 6.25 0 "Background" 0 46 "IND" "group3" "Michigan_USA" "O" 0.356692422 0.0913381505329627
"2248" "ind5" "X13393" "0Neutral" "upstream" "LINE39" "LINE" 15 3.13 0 "Background" 100 46 "IND" "group3" "Michigan_USA" "O" 0.356692422 0.0913381505329627
"2249" "ind5" "X6305" "0Neutral" "upstream" "LINE46" "LINE" 32.26 3.13 0 "Background" 0 46 "IND" "group3" "Michigan_USA" "O" 0.356692422 0.0913381505329627
"2250" "ind5" "X5083" "0Neutral" "upstream" "LINE9" "LINE" 32.73 3.13 0 "Background" 0 46 "IND" "group3" "Michigan_USA" "O" 0.356692422 0.0913381505329627
"2251" "ind5" "X11489" "0Neutral" "upstream" "LINE46" "LINE" 40.25 0 0 "Background" 0 46 "IND" "group3" "Michigan_USA" "O" 0.356692422 0.0913381505329627
"2252" "ind5" "X20329" "0Neutral" "upstream" "LINE70" "LINE" 45.62 0 0 "Background" 0 46 "IND" "group3" "Michigan_USA" "O" 0.356692422 0.0913381505329627
"2253" "ind5" "X15267" "0Neutral" "upstream" "LINE31" "LINE" 77.81 6.25 0 "Background" 0 46 "IND" "group3" "Michigan_USA" "O" 0.356692422 0.0913381505329627
"2254" "ind5" "X19624" "0Neutral" "upstream" "LINE15" "LINE" 93.63 0 0 "Background" 0 46 "IND" "group3" "Michigan_USA" "O" 0.356692422 0.0913381505329627
"2255" "ind5" "X24257" "0Neutral" "upstream" "LINE24" "LINE" 30.23 12.5 0 "Background" 0 46 "IND" "group3" "Michigan_USA" "O" 0.356692422 0.0913381505329627
"2256" "ind5" "X13268" "0Neutral" "upstream" "LINE22" "LINE" 45.66 6.25 0 "Background" 0 46 "IND" "group3" "Michigan_USA" "O" 0.356692422 0.0913381505329627
"2257" "ind5" "X13838" "0Neutral" "upstream" "LINE66" "LINE" 46.8 3.13 0 "Background" 0 46 "IND" "group3" "Michigan_USA" "O" 0.356692422 0.0913381505329627
"2258" "ind5" "X22314" "0Neutral" "upstream" "LINE22" "LINE" 78.36 6.25 0 "Background" 0 46 "IND" "group3" "Michigan_USA" "O" 0.356692422 0.0913381505329627
"2259" "ind5" "X14765" "0Neutral" "upstream" "LINE52" "LINE" 41.86 6.25 0 "Background" 100 46 "IND" "group3" "Michigan_USA" "O" 0.356692422 0.0913381505329627
"2260" "ind5" "X19545" "balancing" "upstream" "LINE16" "LINE" 69.75 25 0 "Background" 0 46 "IND" "group3" "Michigan_USA" "O" 0.356692422 0.0913381505329627
"2261" "ind5" "X2358" "balancing" "upstream" "LINE99" "LINE" 24.45 37.5 6.25 "Background" 100 46 "IND" "group3" "Michigan_USA" "O" 0.356692422 0.0913381505329627
"2262" "ind5" "X15250" "balancing" "upstream" "LINE27" "LINE" 63.63 0 12.5 "Background" 0 46 "IND" "group3" "Michigan_USA" "O" 0.356692422 0.0913381505329627
"2263" "ind5" "X18985" "divergent" "upstream" "LINE16" "LINE" 41.32 0 18.75 "Background" 0 46 "IND" "group3" "Michigan_USA" "O" 0.356692422 0.0913381505329627
"2264" "ind5" "X2489" "divergent" "upstream" "LINE12" "LINE" 99.49 3.13 0 "Background" 0 46 "IND" "group3" "Michigan_USA" "O" 0.356692422 0.0913381505329627
"2265" "ind5" "X5852" "divergent" "upstream" "LINE23" "LINE" 23.6 37.5 0 "Background" 0 46 "IND" "group3" "Michigan_USA" "O" 0.356692422 0.0913381505329627
"2266" "ind5" "X5160" "divergent" "upstream" "LINE74" "LINE" 38.17 0 0 "Background" 0 46 "IND" "group3" "Michigan_USA" "O" 0.356692422 0.0913381505329627
"2267" "ind5" "X21677" "0Neutral" "upstream" "LINE64" "LINE" 48 3.13 0 "Background" 0 46 "IND" "group3" "Michigan_USA" "O" 0.356692422 0.0913381505329627
"2268" "ind5" "X1153" "0Neutral" "upstream" "LINE7" "LINE" 55.54 6.25 0 "Background" 0 46 "IND" "group3" "Michigan_USA" "O" 0.356692422 0.0913381505329627
"2269" "ind5" "X6310" "0Neutral" "upstream" "LINE32" "LINE" 65.81 3.13 0 "Background" 0 46 "IND" "group3" "Michigan_USA" "O" 0.356692422 0.0913381505329627
"2270" "ind5" "X5123" "0Neutral" "upstream" "LINE16" "LINE" 76.42 6.25 0 "Background" 0 46 "IND" "group3" "Michigan_USA" "O" 0.356692422 0.0913381505329627
"2271" "ind5" "X5306" "0Neutral" "upstream" "LINE12" "LINE" 41.41 12.5 0 "Background" 0 46 "IND" "group3" "Michigan_USA" "O" 0.356692422 0.0913381505329627
"2272" "ind5" "X15855" "0Neutral" "upstream" "LINE55" "LINE" 55.94 3.13 0 "Background" 0 46 "IND" "group3" "Michigan_USA" "O" 0.356692422 0.0913381505329627
"2273" "ind5" "X4714" "0Neutral" "upstream" "LINE19" "LINE" 88.87 3.13 0 "Background" 0 46 "IND" "group3" "Michigan_USA" "O" 0.356692422 0.0913381505329627
"2274" "ind5" "X9474" "0Neutral" "upstream" "LINE29" "LINE" 64.97 3.13 0 "Background" 100 46 "IND" "group3" "Michigan_USA" "O" 0.356692422 0.0913381505329627
"2275" "ind5" "X13239" "0Neutral" "upstream" "LINE13" "LINE" 97.72 3.13 0 "Background" 100 46 "IND" "group3" "Michigan_USA" "O" 0.356692422 0.0913381505329627
"2276" "ind5" "X13652" "0Neutral" "upstream" "LINE81" "LINE" 38.01 3.13 0 "Background" 0 46 "IND" "group3" "Michigan_USA" "O" 0.356692422 0.0913381505329627
"2277" "ind5" "X22381" "0Neutral" "upstream" "LINE31" "LINE" 41.34 31.25 0 "Background" 0 46 "IND" "group3" "Michigan_USA" "O" 0.356692422 0.0913381505329627
"2278" "ind5" "X24351" "0Neutral" "upstream" "LINE28" "LINE" 79.24 3.13 0 "Background" 0 46 "IND" "group3" "Michigan_USA" "O" 0.356692422 0.0913381505329627
"2279" "ind5" "X7948" "0Neutral" "upstream" "LINE51" "LINE" 44.55 3.13 0 "Background" 0 46 "IND" "group3" "Michigan_USA" "O" 0.356692422 0.0913381505329627
"2280" "ind5" "X19019" "0Neutral" "upstream" "LINE8" "LINE" 22.45 0 0 "Background" 0 46 "IND" "group3" "Michigan_USA" "O" 0.356692422 0.0913381505329627
"2281" "ind5" "X21225" "0Neutral" "upstream" "LINE2" "LINE" 59.05 0 6.25 "Background" 0 46 "IND" "group3" "Michigan_USA" "O" 0.356692422 0.0913381505329627
"2282" "ind5" "X217" "0Neutral" "upstream" "LINE23" "LINE" 84.58 3.13 0 "Background" 0 46 "IND" "group3" "Michigan_USA" "O" 0.356692422 0.0913381505329627
"2283" "ind5" "X24620" "0Neutral" "upstream" "LINE60" "LINE" 38.01 3.13 0 "Background" 100 46 "IND" "group3" "Michigan_USA" "O" 0.356692422 0.0913381505329627
"2284" "ind5" "X11289" "0Neutral" "upstream" "LINE122" "LINE" 29.29 3.13 0 "Background" 0 46 "IND" "group3" "Michigan_USA" "O" 0.356692422 0.0913381505329627
"2285" "ind5" "X14363" "0Neutral" "upstream" "LINE5" "LINE" 47.51 6.25 0 "Background" 100 46 "IND" "group3" "Michigan_USA" "O" 0.356692422 0.0913381505329627
"2286" "ind5" "X25396" "0Neutral" "upstream" "LINE75" "LINE" 38.04 6.25 0 "Background" 0 46 "IND" "group3" "Michigan_USA" "O" 0.356692422 0.0913381505329627
"2287" "ind5" "X9798" "0Neutral" "upstream" "LINE2" "LINE" 30.46 0 6.25 "Background" 0 46 "IND" "group3" "Michigan_USA" "O" 0.356692422 0.0913381505329627
"2288" "ind5" "X19852" "0Neutral" "upstream" "LINE20" "LINE" 57.76 28.13 0 "Background" 0 46 "IND" "group3" "Michigan_USA" "O" 0.356692422 0.0913381505329627
"2289" "ind5" "X21224" "0Neutral" "upstream" "LINE2" "LINE" 59.08 18.75 0 "Background" 0 46 "IND" "group3" "Michigan_USA" "O" 0.356692422 0.0913381505329627
"2290" "ind5" "X17404" "0Neutral" "upstream" "LINE43" "LINE" 51.41 12.5 0 "Background" 0 46 "IND" "group3" "Michigan_USA" "O" 0.356692422 0.0913381505329627
"2291" "ind5" "X25264" "0Neutral" "upstream" "LINE1" "LINE" 97.96 6.25 0 "Background" 0 46 "IND" "group3" "Michigan_USA" "O" 0.356692422 0.0913381505329627
"2292" "ind5" "X20177" "0Neutral" "upstream" "LINE37" "LINE" 68.49 6.25 0 "Background" 0 46 "IND" "group3" "Michigan_USA" "O" 0.356692422 0.0913381505329627
"2293" "ind5" "X10526" "0Neutral" "upstream" "LINE8" "LINE" 109.98 6.25 0 "Background" 0 46 "IND" "group3" "Michigan_USA" "O" 0.356692422 0.0913381505329627
"2294" "ind5" "X3057" "0Neutral" "upstream" "LINE46" "LINE" 60.18 3.13 0 "Background" 0 46 "IND" "group3" "Michigan_USA" "O" 0.356692422 0.0913381505329627
"2295" "ind5" "X20903" "0Neutral" "upstream" "LINE51" "LINE" 58.28 3.13 0 "Background" 0 46 "IND" "group3" "Michigan_USA" "O" 0.356692422 0.0913381505329627
"2296" "ind5" "X13584" "0Neutral" "upstream" "LINE53" "LINE" 57.41 0 0 "Background" 0 46 "IND" "group3" "Michigan_USA" "O" 0.356692422 0.0913381505329627
"2297" "ind5" "X25452" "0Neutral" "upstream" "LINE51" "LINE" 43.01 28.13 0 "Background" 100 46 "IND" "group3" "Michigan_USA" "O" 0.356692422 0.0913381505329627
"2298" "ind5" "X7470" "0Neutral" "upstream" "LINE88" "LINE" 33.94 25 0 "Background" 0 46 "IND" "group3" "Michigan_USA" "O" 0.356692422 0.0913381505329627
"2299" "ind5" "X24522" "0Neutral" "upstream" "LINE44" "LINE" 46.73 21.88 0 "Background" 100 46 "IND" "group3" "Michigan_USA" "O" 0.356692422 0.0913381505329627
"2300" "ind5" "X17126" "0Neutral" "upstream" "LINE9" "LINE" 43.71 3.13 0 "Background" 0 46 "IND" "group3" "Michigan_USA" "O" 0.356692422 0.0913381505329627
"2301" "ind5" "X8703" "0Neutral" "upstream" "LINE31" "LINE" 17.92 0 0 "Background" 0 46 "IND" "group3" "Michigan_USA" "O" 0.356692422 0.0913381505329627
"2302" "ind5" "X11183" "0Neutral" "upstream" "LINE72" "LINE" 44.84 0 0 "Background" 0 46 "IND" "group3" "Michigan_USA" "O" 0.356692422 0.0913381505329627
"2303" "ind5" "X21735" "0Neutral" "upstream" "LINE24" "LINE" 48.83 0 0 "Background" 0 46 "IND" "group3" "Michigan_USA" "O" 0.356692422 0.0913381505329627
"2304" "ind5" "X6316" "0Neutral" "upstream" "LINE79" "LINE" 38.48 0 0 "Background" 0 46 "IND" "group3" "Michigan_USA" "O" 0.356692422 0.0913381505329627
"2305" "ind5" "X6378" "balancing" "upstream" "LINE47" "LINE" 60.04 21.88 0 "Background" 0 46 "IND" "group3" "Michigan_USA" "O" 0.356692422 0.0913381505329627
"2306" "ind5" "X9446" "divergent" "upstream" "LINE56" "LINE" 55.17 6.25 12.5 "Background" 0 46 "IND" "group3" "Michigan_USA" "O" 0.356692422 0.0913381505329627
"2307" "ind5" "X24521" "divergent" "upstream" "LINE44" "LINE" 51.88 21.88 0 "Background" 0 46 "IND" "group3" "Michigan_USA" "O" 0.356692422 0.0913381505329627
"2308" "ind5" "X6114" "divergent" "upstream" "LINE8" "LINE" 62.27 31.25 0 "Background" 0 46 "IND" "group3" "Michigan_USA" "O" 0.356692422 0.0913381505329627
"2309" "ind5" "X23524" "0Neutral" "upstream" "CACTA21" "CACTA" 13.82 9.38 0 "Background" 0 46 "IND" "group3" "Michigan_USA" "O" 0.356692422 0.0982144817719774
"2310" "ind5" "X11372" "0Neutral" "upstream" "CACTA35" "CACTA" 40.76 0 0 "Background" 0 46 "IND" "group3" "Michigan_USA" "O" 0.356692422 0.0982144817719774
"2311" "ind5" "X13741" "0Neutral" "upstream" "CACTA55" "CACTA" 24.39 12.5 0 "Background" 0 46 "IND" "group3" "Michigan_USA" "O" 0.356692422 0.0982144817719774
"2312" "ind5" "X20254" "0Neutral" "upstream" "CACTA50" "CACTA" 28.57 3.13 0 "Background" 0 46 "IND" "group3" "Michigan_USA" "O" 0.356692422 0.0982144817719774
"2313" "ind5" "X7104" "0Neutral" "upstream" "CACTA2" "CACTA" 44.25 25 6.25 "Background" 100 46 "IND" "group3" "Michigan_USA" "O" 0.356692422 0.0982144817719774
"2314" "ind5" "X17780" "0Neutral" "upstream" "CACTA33" "CACTA" 44.05 3.13 0 "Background" 0 46 "IND" "group3" "Michigan_USA" "O" 0.356692422 0.0982144817719774
"2315" "ind5" "X16708" "0Neutral" "upstream" "CACTA6" "CACTA" 44.12 3.13 0 "Background" 0 46 "IND" "group3" "Michigan_USA" "O" 0.356692422 0.0982144817719774
"2316" "ind5" "X25846" "divergent" "upstream" "CACTA62" "CACTA" 17.41 25 6.25 "Background" 0 46 "IND" "group3" "Michigan_USA" "O" 0.356692422 0.0982144817719774
"2317" "ind5" "X25847" "divergent" "upstream" "CACTA62" "CACTA" 17.32 0 12.5 "Background" 0 46 "IND" "group3" "Michigan_USA" "O" 0.356692422 0.0982144817719774
"2318" "ind5" "X20241" "0Neutral" "downstream" "CACTA42" "CACTA" 38.94 0 25 "Background" 0 46 "IND" "group3" "Michigan_USA" "O" 0.356692422 0.112665423899484
"2319" "ind5" "X18048" "0Neutral" "downstream" "CACTA16" "CACTA" 96.83 0 0 "Background" 0 46 "IND" "group3" "Michigan_USA" "O" 0.356692422 0.112665423899484
"2320" "ind5" "X21785" "0Neutral" "downstream" "CACTA50" "CACTA" 49.55 15.63 0 "Background" 0 46 "IND" "group3" "Michigan_USA" "O" 0.356692422 0.112665423899484
"2321" "ind5" "X24941" "0Neutral" "downstream" "CACTA59" "CACTA" 31.5 6.25 0 "Background" 0 46 "IND" "group3" "Michigan_USA" "O" 0.356692422 0.112665423899484
"2322" "ind5" "X8734" "0Neutral" "downstream" "CACTA55" "CACTA" 70.16 3.13 0 "Background" 0 46 "IND" "group3" "Michigan_USA" "O" 0.356692422 0.112665423899484
"2323" "ind5" "X22919" "0Neutral" "downstream" "CACTA60" "CACTA" 86.34 0 6.25 "Background" 0 46 "IND" "group3" "Michigan_USA" "O" 0.356692422 0.112665423899484
"2324" "ind5" "X19752" "0Neutral" "downstream" "CACTA16" "CACTA" 88.65 28.13 0 "Background" 0 46 "IND" "group3" "Michigan_USA" "O" 0.356692422 0.112665423899484
"2325" "ind5" "X7069" "0Neutral" "downstream" "CACTA53" "CACTA" 57.46 28.13 0 "Background" 0 46 "IND" "group3" "Michigan_USA" "O" 0.356692422 0.112665423899484
"2326" "ind5" "X7063" "0Neutral" "downstream" "CACTA53" "CACTA" 100.73 18.75 0 "Background" 0 46 "IND" "group3" "Michigan_USA" "O" 0.356692422 0.112665423899484
"2327" "ind5" "X7065" "0Neutral" "downstream" "CACTA53" "CACTA" 91.44 3.13 0 "Background" 0 46 "IND" "group3" "Michigan_USA" "O" 0.356692422 0.112665423899484
"2328" "ind5" "X7770" "0Neutral" "downstream" "CACTA27" "CACTA" 41.11 15.63 0 "Background" 0 46 "IND" "group3" "Michigan_USA" "O" 0.356692422 0.112665423899484
"2329" "ind5" "X21820" "0Neutral" "downstream" "CACTA49" "CACTA" 78.99 9.38 0 "Background" 0 46 "IND" "group3" "Michigan_USA" "O" 0.356692422 0.112665423899484
"2330" "ind5" "X24939" "0Neutral" "downstream" "CACTA59" "CACTA" 78.55 6.25 0 "Background" 0 46 "IND" "group3" "Michigan_USA" "O" 0.356692422 0.112665423899484
"2331" "ind5" "X18589" "balancing" "downstream" "CACTA36" "CACTA" 47.48 43.75 0 "Background" 0 46 "IND" "group3" "Michigan_USA" "O" 0.356692422 0.112665423899484
"2332" "ind5" "X5235" "divergent" "downstream" "CACTA1" "CACTA" 56.78 9.38 0 "Background" 0 46 "IND" "group3" "Michigan_USA" "O" 0.356692422 0.112665423899484
"2333" "ind5" "X6168" "divergent" "downstream" "CACTA40" "CACTA" 20.07 15.63 0 "Background" 0 46 "IND" "group3" "Michigan_USA" "O" 0.356692422 0.112665423899484
"2334" "ind5" "X3687" "0Neutral" "downstream" "CACTA52" "CACTA" 54.2 3.13 0 "Background" 0 46 "IND" "group3" "Michigan_USA" "O" 0.356692422 0.112665423899484
"2335" "ind5" "X16002" "0Neutral" "downstream" "CACTA9" "CACTA" 69.66 0 6.25 "Background" 0 46 "IND" "group3" "Michigan_USA" "O" 0.356692422 0.112665423899484
"2336" "ind5" "X12640" "0Neutral" "downstream" "CACTA16" "CACTA" 37.18 3.13 0 "Background" 0 46 "IND" "group3" "Michigan_USA" "O" 0.356692422 0.112665423899484
"2337" "ind5" "X4686" "0Neutral" "downstream" "CACTA51" "CACTA" 51.28 12.5 0 "Background" 0 46 "IND" "group3" "Michigan_USA" "O" 0.356692422 0.112665423899484
"2338" "ind5" "X13366" "0Neutral" "downstream" "CACTA9" "CACTA" 54.73 15.63 0 "Background" 0 46 "IND" "group3" "Michigan_USA" "O" 0.356692422 0.112665423899484
"2339" "ind5" "X11932" "0Neutral" "downstream" "CACTA58" "CACTA" 68.45 6.25 0 "Background" 0 46 "IND" "group3" "Michigan_USA" "O" 0.356692422 0.112665423899484
"2340" "ind5" "X13388" "0Neutral" "downstream" "CACTA23" "CACTA" 39.69 21.88 0 "Background" 0 46 "IND" "group3" "Michigan_USA" "O" 0.356692422 0.112665423899484
"2341" "ind5" "X4831" "0Neutral" "downstream" "CACTA48" "CACTA" 48.81 3.13 0 "Background" 100 46 "IND" "group3" "Michigan_USA" "O" 0.356692422 0.112665423899484
"2342" "ind5" "X2311" "0Neutral" "downstream" "CACTA46" "CACTA" 62.04 6.25 0 "Background" 0 46 "IND" "group3" "Michigan_USA" "O" 0.356692422 0.112665423899484
"2343" "ind5" "X1254" "0Neutral" "downstream" "CACTA46" "CACTA" 41.95 3.13 0 "Background" 0 46 "IND" "group3" "Michigan_USA" "O" 0.356692422 0.112665423899484
"2344" "ind5" "X1541" "divergent" "downstream" "CACTA44" "CACTA" 40.12 9.38 0 "Background" 0 46 "IND" "group3" "Michigan_USA" "O" 0.356692422 0.112665423899484
"2345" "ind5" "X20024" "0Neutral" "downstream" "CACTA66" "CACTA" 29.05 34.38 0 "Background" 0 46 "IND" "group3" "Michigan_USA" "O" 0.356692422 0.112665423899484
"2346" "ind5" "X19758" "0Neutral" "downstream" "CACTA16" "CACTA" 52.13 9.38 0 "Background" 0 46 "IND" "group3" "Michigan_USA" "O" 0.356692422 0.112665423899484
"2347" "ind5" "X12642" "0Neutral" "downstream" "CACTA55" "CACTA" 78.81 21.88 0 "Background" 0 46 "IND" "group3" "Michigan_USA" "O" 0.356692422 0.112665423899484
"2348" "ind5" "X342" "0Neutral" "downstream" "CACTA16" "CACTA" 17.72 3.13 0 "Background" 0 46 "IND" "group3" "Michigan_USA" "O" 0.356692422 0.112665423899484
"2349" "ind5" "X12666" "0Neutral" "downstream" "CACTA43" "CACTA" 50.55 25 0 "Background" 0 46 "IND" "group3" "Michigan_USA" "O" 0.356692422 0.112665423899484
"2350" "ind5" "X10109" "0Neutral" "downstream" "CACTA47" "CACTA" 42.2 6.25 0 "Background" 0 46 "IND" "group3" "Michigan_USA" "O" 0.356692422 0.112665423899484
"2351" "ind5" "X1830" "0Neutral" "downstream" "CACTA7" "CACTA" 30.08 0 12.5 "Background" 0 46 "IND" "group3" "Michigan_USA" "O" 0.356692422 0.112665423899484
"2352" "ind5" "X20542" "0Neutral" "downstream" "CACTA4" "CACTA" 26.78 18.75 0 "Background" 100 46 "IND" "group3" "Michigan_USA" "O" 0.356692422 0.112665423899484
"2353" "ind5" "X20240" "0Neutral" "downstream" "CACTA42" "CACTA" 34.66 12.5 12.5 "Background" 0 46 "IND" "group3" "Michigan_USA" "O" 0.356692422 0.112665423899484
"2354" "ind5" "X26518" "0Neutral" "downstream" "CACTA28" "CACTA" 55.24 37.5 0 "Background" 0 46 "IND" "group3" "Michigan_USA" "O" 0.356692422 0.112665423899484
"2355" "ind5" "X17919" "0Neutral" "downstream" "CACTA10" "CACTA" 56.54 12.5 0 "Background" 0 46 "IND" "group3" "Michigan_USA" "O" 0.356692422 0.112665423899484
"2356" "ind5" "X17086" "0Neutral" "downstream" "CACTA47" "CACTA" 50.64 0 0 "Background" 0 46 "IND" "group3" "Michigan_USA" "O" 0.356692422 0.112665423899484
"2357" "ind5" "X8342" "0Neutral" "downstream" "CACTA58" "CACTA" 8.54 12.5 0 "Background" 0 46 "IND" "group3" "Michigan_USA" "O" 0.356692422 0.112665423899484
"2358" "ind5" "X17233" "0Neutral" "downstream" "CACTA14" "CACTA" 22.25 6.25 0 "Background" 0 46 "IND" "group3" "Michigan_USA" "O" 0.356692422 0.112665423899484
"2359" "ind5" "X9340" "0Neutral" "downstream" "CACTA3" "CACTA" 21.82 6.25 0 "Background" 0 46 "IND" "group3" "Michigan_USA" "O" 0.356692422 0.112665423899484
"2360" "ind5" "X631" "0Neutral" "downstream" "CACTA47" "CACTA" 24.98 3.13 0 "Background" 0 46 "IND" "group3" "Michigan_USA" "O" 0.356692422 0.112665423899484
"2361" "ind5" "X18314" "0Neutral" "downstream" "CACTA7" "CACTA" 35.51 3.13 0 "Background" 0 46 "IND" "group3" "Michigan_USA" "O" 0.356692422 0.112665423899484
"2362" "ind5" "X437" "0Neutral" "downstream" "CACTA65" "CACTA" 24.19 0 0 "Background" 0 46 "IND" "group3" "Michigan_USA" "O" 0.356692422 0.112665423899484
"2363" "ind5" "X19269" "0Neutral" "downstream" "CACTA43" "CACTA" 41.88 3.13 0 "Background" 0 46 "IND" "group3" "Michigan_USA" "O" 0.356692422 0.112665423899484
"2364" "ind5" "X338" "divergent" "downstream" "CACTA16" "CACTA" 62.59 21.88 0 "Background" 0 46 "IND" "group3" "Michigan_USA" "O" 0.356692422 0.112665423899484
"2365" "ind5" "X24642" "divergent" "downstream" "CACTA36" "CACTA" 9.8 0 0 "Background" 0 46 "IND" "group3" "Michigan_USA" "O" 0.356692422 0.112665423899484
"2366" "ind5" "X26520" "divergent" "downstream" "CACTA28" "CACTA" 74.21 15.63 0 "Background" 0 46 "IND" "group3" "Michigan_USA" "O" 0.356692422 0.112665423899484
"2367" "ind5" "X26434" "0Neutral" "upstream" "CACTA28" "CACTA" 35.83 12.5 31.25 "Background" 0 46 "IND" "group3" "Michigan_USA" "O" 0.356692422 0.0982144817719774
"2368" "ind5" "X22697" "0Neutral" "upstream" "CACTA2" "CACTA" 80.39 6.25 0 "Background" 0 46 "IND" "group3" "Michigan_USA" "O" 0.356692422 0.0982144817719774
"2369" "ind5" "X12932" "0Neutral" "upstream" "CACTA29" "CACTA" 52.83 3.13 0 "Background" 0 46 "IND" "group3" "Michigan_USA" "O" 0.356692422 0.0982144817719774
"2370" "ind5" "X3673" "divergent" "upstream" "CACTA19" "CACTA" 58.69 9.38 0 "Background" 0 46 "IND" "group3" "Michigan_USA" "O" 0.356692422 0.0982144817719774
"2371" "ind5" "X3671" "0Neutral" "upstream" "CACTA19" "CACTA" 37.38 15.63 0 "Background" 0 46 "IND" "group3" "Michigan_USA" "O" 0.356692422 0.0982144817719774
"2372" "ind5" "X3692" "0Neutral" "upstream" "CACTA21" "CACTA" 58.01 12.5 0 "Background" 100 46 "IND" "group3" "Michigan_USA" "O" 0.356692422 0.0982144817719774
"2373" "ind5" "X22739" "0Neutral" "upstream" "CACTA30" "CACTA" 48.25 9.38 0 "Background" 0 46 "IND" "group3" "Michigan_USA" "O" 0.356692422 0.0982144817719774
"2374" "ind5" "X11907" "0Neutral" "upstream" "CACTA6" "CACTA" 81.72 0 6.25 "Background" 0 46 "IND" "group3" "Michigan_USA" "O" 0.356692422 0.0982144817719774
"2375" "ind5" "X23416" "0Neutral" "upstream" "CACTA9" "CACTA" 71.34 3.13 0 "Background" 0 46 "IND" "group3" "Michigan_USA" "O" 0.356692422 0.0982144817719774
"2376" "ind5" "X11066" "0Neutral" "upstream" "CACTA27" "CACTA" 53.82 12.5 0 "Background" 0 46 "IND" "group3" "Michigan_USA" "O" 0.356692422 0.0982144817719774
"2377" "ind5" "X12355" "0Neutral" "upstream" "CACTA10" "CACTA" 67.04 12.5 0 "Background" 0 46 "IND" "group3" "Michigan_USA" "O" 0.356692422 0.0982144817719774
"2378" "ind5" "X22699" "0Neutral" "upstream" "CACTA2" "CACTA" 117.88 6.25 0 "Background" 0 46 "IND" "group3" "Michigan_USA" "O" 0.356692422 0.0982144817719774
"2379" "ind5" "X20099" "0Neutral" "upstream" "CACTA5" "CACTA" 67.87 6.25 0 "Background" 0 46 "IND" "group3" "Michigan_USA" "O" 0.356692422 0.0982144817719774
"2380" "ind5" "X18100" "0Neutral" "upstream" "CACTA4" "CACTA" 88.8 3.13 0 "Background" 0 46 "IND" "group3" "Michigan_USA" "O" 0.356692422 0.0982144817719774
"2381" "ind5" "X14469" "balancing" "upstream" "CACTA15" "CACTA" 63.06 18.75 0 "Background" 0 46 "IND" "group3" "Michigan_USA" "O" 0.356692422 0.0982144817719774
"2382" "ind5" "X7390" "balancing" "upstream" "CACTA37" "CACTA" 39.71 25 0 "Background" 0 46 "IND" "group3" "Michigan_USA" "O" 0.356692422 0.0982144817719774
"2383" "ind5" "X181" "divergent" "upstream" "CACTA11" "CACTA" 67.05 12.5 0 "Background" 0 46 "IND" "group3" "Michigan_USA" "O" 0.356692422 0.0982144817719774
"2384" "ind5" "X14047" "0Neutral" "upstream" "Gypsy4" "Gypsy" 0 6.25 0 "Background" 0 46 "IND" "group3" "Michigan_USA" "O" 0.356692422 0.121560647286422
"2385" "ind5" "X22908" "0Neutral" "upstream" "Gypsy5" "Gypsy" 0 21.88 0 "Background" 100 46 "IND" "group3" "Michigan_USA" "O" 0.356692422 0.121560647286422
"2386" "ind5" "X21922" "0Neutral" "upstream" "Gypsy17" "Gypsy" 25.71 12.5 0 "Background" 100 46 "IND" "group3" "Michigan_USA" "O" 0.356692422 0.121560647286422
"2387" "ind5" "X3361" "0Neutral" "upstream" "Gypsy31" "Gypsy" 25.46 3.13 0 "Background" 0 46 "IND" "group3" "Michigan_USA" "O" 0.356692422 0.121560647286422
"2388" "ind5" "X3371" "0Neutral" "upstream" "Gypsy5" "Gypsy" 38.39 0 0 "Background" 0 46 "IND" "group3" "Michigan_USA" "O" 0.356692422 0.121560647286422
"2389" "ind5" "X23965" "0Neutral" "upstream" "Gypsy15" "Gypsy" 5.48 3.13 0 "Background" 0 46 "IND" "group3" "Michigan_USA" "O" 0.356692422 0.121560647286422
"2390" "ind5" "X15516" "0Neutral" "upstream" "Gypsy4" "Gypsy" 8.37 31.25 6.25 "Background" 100 46 "IND" "group3" "Michigan_USA" "O" 0.356692422 0.121560647286422
"2391" "ind5" "X7125" "0Neutral" "upstream" "Gypsy98" "Gypsy" 30.51 25 0 "Background" 0 46 "IND" "group3" "Michigan_USA" "O" 0.356692422 0.121560647286422
"2392" "ind5" "X2319" "0Neutral" "upstream" "Gypsy54" "Gypsy" 31.89 6.25 0 "Background" 0 46 "IND" "group3" "Michigan_USA" "O" 0.356692422 0.121560647286422
"2393" "ind5" "X18346" "0Neutral" "upstream" "Gypsy32" "Gypsy" 35.86 3.13 0 "Background" 0 46 "IND" "group3" "Michigan_USA" "O" 0.356692422 0.121560647286422
"2394" "ind5" "X6680" "0Neutral" "upstream" "Gypsy5" "Gypsy" 22.58 3.13 0 "Background" 0 46 "IND" "group3" "Michigan_USA" "O" 0.356692422 0.121560647286422
"2395" "ind5" "X255" "0Neutral" "upstream" "Gypsy48" "Gypsy" 39.48 28.13 0 "Background" 0 46 "IND" "group3" "Michigan_USA" "O" 0.356692422 0.121560647286422
"2396" "ind5" "X2582" "0Neutral" "upstream" "Gypsy5" "Gypsy" 20.35 3.13 0 "Background" 0 46 "IND" "group3" "Michigan_USA" "O" 0.356692422 0.121560647286422
"2397" "ind5" "X24143" "balancing" "upstream" "Gypsy15" "Gypsy" 41.11 18.75 0 "Background" 0 46 "IND" "group3" "Michigan_USA" "O" 0.356692422 0.121560647286422
"2398" "ind5" "X1493" "balancing" "upstream" "Gypsy5" "Gypsy" 46.99 31.25 0 "Background" 0 46 "IND" "group3" "Michigan_USA" "O" 0.356692422 0.121560647286422
"2399" "ind5" "X22012" "divergent" "upstream" "Gypsy23" "Gypsy" 62.5 0 12.5 "Background" 0 46 "IND" "group3" "Michigan_USA" "O" 0.356692422 0.121560647286422
"2400" "ind5" "X25780" "divergent" "upstream" "Gypsy5" "Gypsy" 38.56 0 6.25 "Background" 0 46 "IND" "group3" "Michigan_USA" "O" 0.356692422 0.121560647286422
"2401" "ind5" "X15183" "divergent" "upstream" "Gypsy5" "Gypsy" 24.08 15.63 0 "Background" 0 46 "IND" "group3" "Michigan_USA" "O" 0.356692422 0.121560647286422
"2402" "ind5" "X10119" "0Neutral" "downstream" "Gypsy80" "Gypsy" 49.25 3.13 0 "Background" 0 46 "IND" "group3" "Michigan_USA" "O" 0.356692422 0.118616251241034
"2403" "ind5" "X4059" "0Neutral" "downstream" "Gypsy58" "Gypsy" 34.35 9.38 0 "Background" 0 46 "IND" "group3" "Michigan_USA" "O" 0.356692422 0.118616251241034
"2404" "ind5" "X3142" "0Neutral" "downstream" "Gypsy15" "Gypsy" 64.88 3.13 0 "Background" 0 46 "IND" "group3" "Michigan_USA" "O" 0.356692422 0.118616251241034
"2405" "ind5" "X67" "0Neutral" "downstream" "Gypsy79" "Gypsy" 81.56 31.25 0 "Background" 0 46 "IND" "group3" "Michigan_USA" "O" 0.356692422 0.118616251241034
"2406" "ind5" "X5433" "0Neutral" "downstream" "Gypsy21" "Gypsy" 65.92 3.13 0 "Background" 0 46 "IND" "group3" "Michigan_USA" "O" 0.356692422 0.118616251241034
"2407" "ind5" "X21498" "0Neutral" "downstream" "Gypsy8" "Gypsy" 38.82 25 0 "Background" 0 46 "IND" "group3" "Michigan_USA" "O" 0.356692422 0.118616251241034
"2408" "ind5" "X20043" "0Neutral" "downstream" "Gypsy67" "Gypsy" 38.96 3.13 6.25 "Background" 0 46 "IND" "group3" "Michigan_USA" "O" 0.356692422 0.118616251241034
"2409" "ind5" "X5099" "0Neutral" "downstream" "Gypsy106" "Gypsy" 20.95 6.25 0 "Background" 0 46 "IND" "group3" "Michigan_USA" "O" 0.356692422 0.118616251241034
"2410" "ind5" "X24826" "0Neutral" "downstream" "Gypsy50" "Gypsy" 58.13 37.5 0 "Background" 0 46 "IND" "group3" "Michigan_USA" "O" 0.356692422 0.118616251241034
"2411" "ind5" "X1449" "0Neutral" "downstream" "Gypsy13" "Gypsy" 38.05 3.13 0 "Background" 0 46 "IND" "group3" "Michigan_USA" "O" 0.356692422 0.118616251241034
"2412" "ind5" "X15196" "0Neutral" "downstream" "Gypsy17" "Gypsy" 54.04 18.75 6.25 "Background" 0 46 "IND" "group3" "Michigan_USA" "O" 0.356692422 0.118616251241034
"2413" "ind5" "X13305" "0Neutral" "downstream" "Gypsy31" "Gypsy" 61.64 0 6.25 "Background" 0 46 "IND" "group3" "Michigan_USA" "O" 0.356692422 0.118616251241034
"2414" "ind5" "X25371" "0Neutral" "downstream" "Gypsy73" "Gypsy" 43.6 0 6.25 "Background" 0 46 "IND" "group3" "Michigan_USA" "O" 0.356692422 0.118616251241034
"2415" "ind5" "X19821" "0Neutral" "downstream" "Gypsy31" "Gypsy" 58.58 18.75 0 "Background" 0 46 "IND" "group3" "Michigan_USA" "O" 0.356692422 0.118616251241034
"2416" "ind5" "X24249" "0Neutral" "downstream" "Gypsy34" "Gypsy" 68.08 18.75 0 "Background" 0 46 "IND" "group3" "Michigan_USA" "O" 0.356692422 0.118616251241034
"2417" "ind5" "X3044" "0Neutral" "downstream" "Gypsy5" "Gypsy" 62.98 6.25 0 "Background" 0 46 "IND" "group3" "Michigan_USA" "O" 0.356692422 0.118616251241034
"2418" "ind5" "X3854" "0Neutral" "downstream" "Gypsy6" "Gypsy" 75.74 0 0 "Background" 0 46 "IND" "group3" "Michigan_USA" "O" 0.356692422 0.118616251241034
"2419" "ind5" "X20044" "0Neutral" "downstream" "Gypsy67" "Gypsy" 38.92 31.25 0 "Background" 0 46 "IND" "group3" "Michigan_USA" "O" 0.356692422 0.118616251241034
"2420" "ind5" "X19285" "0Neutral" "downstream" "Gypsy3" "Gypsy" 27.84 21.88 0 "Background" 0 46 "IND" "group3" "Michigan_USA" "O" 0.356692422 0.118616251241034
"2421" "ind5" "X17328" "0Neutral" "downstream" "Gypsy56" "Gypsy" 32.6 12.5 0 "Background" 100 46 "IND" "group3" "Michigan_USA" "O" 0.356692422 0.118616251241034
"2422" "ind5" "X2363" "0Neutral" "downstream" "Gypsy5" "Gypsy" 16.46 9.38 0 "Background" 0 46 "IND" "group3" "Michigan_USA" "O" 0.356692422 0.118616251241034
"2423" "ind5" "X8769" "0Neutral" "downstream" "Gypsy26" "Gypsy" 12.81 3.13 0 "Background" 0 46 "IND" "group3" "Michigan_USA" "O" 0.356692422 0.118616251241034
"2424" "ind5" "X68" "0Neutral" "downstream" "Gypsy79" "Gypsy" 81.58 3.13 0 "Background" 0 46 "IND" "group3" "Michigan_USA" "O" 0.356692422 0.118616251241034
"2425" "ind5" "X13939" "balancing" "downstream" "Gypsy68" "Gypsy" 39.59 21.88 0 "Background" 0 46 "IND" "group3" "Michigan_USA" "O" 0.356692422 0.118616251241034
"2426" "ind5" "X10279" "0Neutral" "downstream" "Gypsy31" "Gypsy" 131.55 3.13 0 "Background" 0 46 "IND" "group3" "Michigan_USA" "O" 0.356692422 0.118616251241034
"2427" "ind5" "X4016" "0Neutral" "downstream" "Gypsy5" "Gypsy" 165.15 12.5 0 "Background" 0 46 "IND" "group3" "Michigan_USA" "O" 0.356692422 0.118616251241034
"2428" "ind5" "X8373" "0Neutral" "downstream" "Gypsy21" "Gypsy" 125.68 18.75 6.25 "Background" 0 46 "IND" "group3" "Michigan_USA" "O" 0.356692422 0.118616251241034
"2429" "ind5" "X25629" "0Neutral" "downstream" "Gypsy13" "Gypsy" 86.66 3.13 0 "Background" 0 46 "IND" "group3" "Michigan_USA" "O" 0.356692422 0.118616251241034
"2430" "ind5" "X4529" "0Neutral" "downstream" "Gypsy71" "Gypsy" 41.99 12.5 0 "Background" 0 46 "IND" "group3" "Michigan_USA" "O" 0.356692422 0.118616251241034
"2431" "ind5" "X1758" "0Neutral" "downstream" "Gypsy95" "Gypsy" 109.64 3.13 0 "Background" 0 46 "IND" "group3" "Michigan_USA" "O" 0.356692422 0.118616251241034
"2432" "ind5" "X15214" "0Neutral" "downstream" "Gypsy15" "Gypsy" 39.34 3.13 6.25 "Background" 0 46 "IND" "group3" "Michigan_USA" "O" 0.356692422 0.118616251241034
"2433" "ind5" "X9152" "0Neutral" "downstream" "Gypsy31" "Gypsy" 91.85 31.25 0 "Background" 0 46 "IND" "group3" "Michigan_USA" "O" 0.356692422 0.118616251241034
"2434" "ind5" "X17856" "0Neutral" "downstream" "Gypsy31" "Gypsy" 64.82 3.13 0 "Background" 0 46 "IND" "group3" "Michigan_USA" "O" 0.356692422 0.118616251241034
"2435" "ind5" "X9995" "0Neutral" "downstream" "Gypsy5" "Gypsy" 129.33 3.13 0 "Background" 0 46 "IND" "group3" "Michigan_USA" "O" 0.356692422 0.118616251241034
"2436" "ind5" "X9552" "0Neutral" "downstream" "Gypsy96" "Gypsy" 117.04 3.13 0 "Background" 0 46 "IND" "group3" "Michigan_USA" "O" 0.356692422 0.118616251241034
"2437" "ind5" "X10656" "0Neutral" "downstream" "Gypsy65" "Gypsy" 38.24 9.38 0 "Background" 0 46 "IND" "group3" "Michigan_USA" "O" 0.356692422 0.118616251241034
"2438" "ind5" "X5714" "0Neutral" "downstream" "Gypsy107" "Gypsy" 24.9 0 0 "Background" 0 46 "IND" "group3" "Michigan_USA" "O" 0.356692422 0.118616251241034
"2439" "ind5" "X23205" "0Neutral" "downstream" "Gypsy60" "Gypsy" 36.62 15.63 0 "Background" 0 46 "IND" "group3" "Michigan_USA" "O" 0.356692422 0.118616251241034
"2440" "ind5" "X15629" "balancing" "downstream" "Gypsy5" "Gypsy" 46.73 25 0 "Background" 0 46 "IND" "group3" "Michigan_USA" "O" 0.356692422 0.118616251241034
"2441" "ind5" "X9151" "divergent" "downstream" "Gypsy31" "Gypsy" 93.06 21.88 0 "Background" 0 46 "IND" "group3" "Michigan_USA" "O" 0.356692422 0.118616251241034
"2442" "ind5" "X9492" "divergent" "downstream" "Gypsy66" "Gypsy" 38.34 15.63 0 "Background" 0 46 "IND" "group3" "Michigan_USA" "O" 0.356692422 0.118616251241034
"2443" "ind5" "X8975" "0Neutral" "downstream" "Gypsy23" "Gypsy" 94.16 28.13 0 "Background" 0 46 "IND" "group3" "Michigan_USA" "O" 0.356692422 0.118616251241034
"2444" "ind5" "X41" "0Neutral" "downstream" "Gypsy75" "Gypsy" 45.1 0 12.5 "Background" 0 46 "IND" "group3" "Michigan_USA" "O" 0.356692422 0.118616251241034
"2445" "ind5" "X22994" "0Neutral" "downstream" "Gypsy15" "Gypsy" 16.12 3.13 0 "Background" 0 46 "IND" "group3" "Michigan_USA" "O" 0.356692422 0.118616251241034
"2446" "ind5" "X24612" "0Neutral" "downstream" "Gypsy39" "Gypsy" 47.94 3.13 0 "Background" 0 46 "IND" "group3" "Michigan_USA" "O" 0.356692422 0.118616251241034
"2447" "ind5" "X9204" "0Neutral" "downstream" "Gypsy82" "Gypsy" 50.69 6.25 0 "Background" 0 46 "IND" "group3" "Michigan_USA" "O" 0.356692422 0.118616251241034
"2448" "ind5" "X11260" "0Neutral" "downstream" "Gypsy68" "Gypsy" 40.98 25 0 "Background" 0 46 "IND" "group3" "Michigan_USA" "O" 0.356692422 0.118616251241034
"2449" "ind5" "X2905" "0Neutral" "downstream" "Gypsy21" "Gypsy" 5.39 3.13 0 "Background" 0 46 "IND" "group3" "Michigan_USA" "O" 0.356692422 0.118616251241034
"2450" "ind5" "X26111" "0Neutral" "downstream" "Gypsy79" "Gypsy" 49.19 21.88 0 "Background" 0 46 "IND" "group3" "Michigan_USA" "O" 0.356692422 0.118616251241034
"2451" "ind5" "X18539" "0Neutral" "downstream" "Gypsy17" "Gypsy" 27.46 15.63 6.25 "Background" 0 46 "IND" "group3" "Michigan_USA" "O" 0.356692422 0.118616251241034
"2452" "ind5" "X18716" "0Neutral" "downstream" "Gypsy4" "Gypsy" 70.99 6.25 0 "Background" 0 46 "IND" "group3" "Michigan_USA" "O" 0.356692422 0.118616251241034
"2453" "ind5" "X18372" "0Neutral" "downstream" "Gypsy4" "Gypsy" 47.81 15.63 0 "Background" 0 46 "IND" "group3" "Michigan_USA" "O" 0.356692422 0.118616251241034
"2454" "ind5" "X6629" "0Neutral" "downstream" "Gypsy61" "Gypsy" 37.16 15.63 0 "Background" 0 46 "IND" "group3" "Michigan_USA" "O" 0.356692422 0.118616251241034
"2455" "ind5" "X18479" "0Neutral" "downstream" "Gypsy17" "Gypsy" 40.32 6.25 0 "Background" 0 46 "IND" "group3" "Michigan_USA" "O" 0.356692422 0.118616251241034
"2456" "ind5" "X14960" "0Neutral" "downstream" "Gypsy17" "Gypsy" 20.66 3.13 0 "Background" 0 46 "IND" "group3" "Michigan_USA" "O" 0.356692422 0.118616251241034
"2457" "ind5" "X26034" "0Neutral" "downstream" "Gypsy39" "Gypsy" 24.54 3.13 0 "Background" 0 46 "IND" "group3" "Michigan_USA" "O" 0.356692422 0.118616251241034
"2458" "ind5" "X8756" "0Neutral" "downstream" "Gypsy60" "Gypsy" 15.59 3.13 0 "Background" 0 46 "IND" "group3" "Michigan_USA" "O" 0.356692422 0.118616251241034
"2459" "ind5" "X16706" "0Neutral" "downstream" "Gypsy79" "Gypsy" 29.33 3.13 0 "Background" 0 46 "IND" "group3" "Michigan_USA" "O" 0.356692422 0.118616251241034
"2460" "ind5" "X22988" "0Neutral" "downstream" "Gypsy17" "Gypsy" 30.71 12.5 12.5 "Background" 100 46 "IND" "group3" "Michigan_USA" "O" 0.356692422 0.118616251241034
"2461" "ind5" "X8979" "0Neutral" "downstream" "Gypsy23" "Gypsy" 49.18 28.13 0 "Background" 0 46 "IND" "group3" "Michigan_USA" "O" 0.356692422 0.118616251241034
"2462" "ind5" "X15643" "0Neutral" "downstream" "Gypsy5" "Gypsy" 42.71 3.13 0 "Background" 0 46 "IND" "group3" "Michigan_USA" "O" 0.356692422 0.118616251241034
"2463" "ind5" "X9205" "balancing" "downstream" "Gypsy82" "Gypsy" 50.71 34.38 6.25 "Background" 100 46 "IND" "group3" "Michigan_USA" "O" 0.356692422 0.118616251241034
"2464" "ind5" "X21923" "balancing" "downstream" "Gypsy17" "Gypsy" 20.52 15.63 0 "Background" 0 46 "IND" "group3" "Michigan_USA" "O" 0.356692422 0.118616251241034
"2465" "ind5" "X11447" "0Neutral" "upstream" "Gypsy44" "Gypsy" 43.93 6.25 12.5 "Background" 100 46 "IND" "group3" "Michigan_USA" "O" 0.356692422 0.121560647286422
"2466" "ind5" "X12306" "0Neutral" "upstream" "Gypsy4" "Gypsy" 29.33 12.5 12.5 "Background" 0 46 "IND" "group3" "Michigan_USA" "O" 0.356692422 0.121560647286422
"2467" "ind5" "X10753" "0Neutral" "upstream" "Gypsy19" "Gypsy" 65.67 6.25 0 "Background" 0 46 "IND" "group3" "Michigan_USA" "O" 0.356692422 0.121560647286422
"2468" "ind5" "X15891" "0Neutral" "upstream" "Gypsy20" "Gypsy" 65.15 3.13 0 "Background" 0 46 "IND" "group3" "Michigan_USA" "O" 0.356692422 0.121560647286422
"2469" "ind5" "X19331" "0Neutral" "upstream" "Gypsy4" "Gypsy" 38.87 18.75 0 "Background" 0 46 "IND" "group3" "Michigan_USA" "O" 0.356692422 0.121560647286422
"2470" "ind5" "X18203" "0Neutral" "upstream" "Gypsy12" "Gypsy" 75.51 3.13 0 "Background" 0 46 "IND" "group3" "Michigan_USA" "O" 0.356692422 0.121560647286422
"2471" "ind5" "X25622" "0Neutral" "upstream" "Gypsy11" "Gypsy" 77.45 28.13 6.25 "Background" 100 46 "IND" "group3" "Michigan_USA" "O" 0.356692422 0.121560647286422
"2472" "ind5" "X8985" "0Neutral" "upstream" "Gypsy23" "Gypsy" 56.13 25 0 "Background" 0 46 "IND" "group3" "Michigan_USA" "O" 0.356692422 0.121560647286422
"2473" "ind5" "X25116" "0Neutral" "upstream" "Gypsy40" "Gypsy" 49.91 3.13 0 "Background" 0 46 "IND" "group3" "Michigan_USA" "O" 0.356692422 0.121560647286422
"2474" "ind5" "X23309" "0Neutral" "upstream" "Gypsy36" "Gypsy" 53.81 12.5 6.25 "Background" 0 46 "IND" "group3" "Michigan_USA" "O" 0.356692422 0.121560647286422
"2475" "ind5" "X8767" "0Neutral" "upstream" "Gypsy42" "Gypsy" 46.22 0 6.25 "Background" 0 46 "IND" "group3" "Michigan_USA" "O" 0.356692422 0.121560647286422
"2476" "ind5" "X10968" "divergent" "upstream" "Gypsy100" "Gypsy" 21.63 31.25 0 "Background" 0 46 "IND" "group3" "Michigan_USA" "O" 0.356692422 0.121560647286422
"2477" "ind5" "X11870" "divergent" "upstream" "Gypsy8" "Gypsy" 82.63 25 0 "Background" 0 46 "IND" "group3" "Michigan_USA" "O" 0.356692422 0.121560647286422
"2478" "ind5" "X3836" "divergent" "upstream" "Gypsy14" "Gypsy" 69.15 9.38 0 "Background" 0 46 "IND" "group3" "Michigan_USA" "O" 0.356692422 0.121560647286422
"2479" "ind5" "X15887" "divergent" "upstream" "Gypsy20" "Gypsy" 44.88 15.63 0 "Background" 0 46 "IND" "group3" "Michigan_USA" "O" 0.356692422 0.121560647286422
"2480" "ind5" "X15042" "0Neutral" "upstream" "Gypsy7" "Gypsy" 83.3 0 0 "Background" 0 46 "IND" "group3" "Michigan_USA" "O" 0.356692422 0.121560647286422
"2481" "ind5" "X15045" "0Neutral" "upstream" "Gypsy7" "Gypsy" 31.56 25 12.5 "Background" 100 46 "IND" "group3" "Michigan_USA" "O" 0.356692422 0.121560647286422
"2482" "ind5" "X6390" "0Neutral" "upstream" "Gypsy17" "Gypsy" 63.06 18.75 0 "Background" 0 46 "IND" "group3" "Michigan_USA" "O" 0.356692422 0.121560647286422
"2483" "ind5" "X732" "0Neutral" "upstream" "Gypsy4" "Gypsy" 53.06 15.63 0 "Background" 0 46 "IND" "group3" "Michigan_USA" "O" 0.356692422 0.121560647286422
"2484" "ind5" "X4065" "0Neutral" "upstream" "Gypsy2" "Gypsy" 97.97 3.13 0 "Background" 0 46 "IND" "group3" "Michigan_USA" "O" 0.356692422 0.121560647286422
"2485" "ind5" "X5573" "0Neutral" "upstream" "Gypsy5" "Gypsy" 67.54 3.13 0 "Background" 0 46 "IND" "group3" "Michigan_USA" "O" 0.356692422 0.121560647286422
"2486" "ind5" "X6247" "0Neutral" "upstream" "Gypsy17" "Gypsy" 36.5 3.13 0 "Background" 0 46 "IND" "group3" "Michigan_USA" "O" 0.356692422 0.121560647286422
"2487" "ind5" "X21507" "0Neutral" "upstream" "Gypsy7" "Gypsy" 38.16 3.13 0 "Background" 0 46 "IND" "group3" "Michigan_USA" "O" 0.356692422 0.121560647286422
"2488" "ind5" "X15998" "divergent" "upstream" "Gypsy10" "Gypsy" 78.49 15.63 0 "Background" 0 46 "IND" "group3" "Michigan_USA" "O" 0.356692422 0.121560647286422
"2489" "ind5" "X7911" "0Neutral" "upstream" "hAT17" "hAT" 35.45 0 0 "Background" 0 46 "IND" "group3" "Michigan_USA" "O" 0.356692422 0.0990086034790905
"2490" "ind5" "X1343" "0Neutral" "upstream" "hAT29" "hAT" 58.63 3.13 0 "Background" 0 46 "IND" "group3" "Michigan_USA" "O" 0.356692422 0.0990086034790905
"2491" "ind5" "X22282" "0Neutral" "upstream" "hAT50" "hAT" 41.04 21.88 0 "Background" 0 46 "IND" "group3" "Michigan_USA" "O" 0.356692422 0.0990086034790905
"2492" "ind5" "X10462" "0Neutral" "upstream" "hAT35" "hAT" 44.63 3.13 0 "Background" 0 46 "IND" "group3" "Michigan_USA" "O" 0.356692422 0.0990086034790905
"2493" "ind5" "X16719" "0Neutral" "upstream" "hAT54" "hAT" 43.69 3.13 0 "Background" 0 46 "IND" "group3" "Michigan_USA" "O" 0.356692422 0.0990086034790905
"2494" "ind5" "X2247" "0Neutral" "upstream" "hAT62" "hAT" 34.28 3.13 0 "Background" 0 46 "IND" "group3" "Michigan_USA" "O" 0.356692422 0.0990086034790905
"2495" "ind5" "X15135" "divergent" "upstream" "hAT59" "hAT" 37.87 18.75 0 "Background" 0 46 "IND" "group3" "Michigan_USA" "O" 0.356692422 0.0990086034790905
"2496" "ind5" "X13903" "divergent" "upstream" "hAT63" "hAT" 32.97 9.38 0 "Background" 0 46 "IND" "group3" "Michigan_USA" "O" 0.356692422 0.0990086034790905
"2497" "ind5" "X24824" "0Neutral" "downstream" "hAT56" "hAT" 35.99 6.25 0 "Background" 0 46 "IND" "group3" "Michigan_USA" "O" 0.356692422 0.105830598267275
"2498" "ind5" "X13620" "0Neutral" "downstream" "hAT71" "hAT" 36.01 0 0 "Background" 0 46 "IND" "group3" "Michigan_USA" "O" 0.356692422 0.105830598267275
"2499" "ind5" "X5397" "0Neutral" "downstream" "hAT9" "hAT" 65.37 3.13 0 "Background" 0 46 "IND" "group3" "Michigan_USA" "O" 0.356692422 0.105830598267275
"2500" "ind5" "X22008" "0Neutral" "downstream" "hAT47" "hAT" 26.46 9.38 0 "Background" 0 46 "IND" "group3" "Michigan_USA" "O" 0.356692422 0.105830598267275
"2501" "ind5" "X20722" "0Neutral" "downstream" "hAT70" "hAT" 61.05 9.38 0 "Background" 0 46 "IND" "group3" "Michigan_USA" "O" 0.356692422 0.105830598267275
"2502" "ind5" "X9052" "0Neutral" "downstream" "hAT23" "hAT" 57.03 31.25 12.5 "Background" 0 46 "IND" "group3" "Michigan_USA" "O" 0.356692422 0.105830598267275
"2503" "ind5" "X19068" "0Neutral" "downstream" "hAT3" "hAT" 31.21 25 12.5 "Background" 0 46 "IND" "group3" "Michigan_USA" "O" 0.356692422 0.105830598267275
"2504" "ind5" "X26461" "0Neutral" "downstream" "hAT64" "hAT" 50.21 21.88 6.25 "Background" 0 46 "IND" "group3" "Michigan_USA" "O" 0.356692422 0.105830598267275
"2505" "ind5" "X2661" "0Neutral" "downstream" "hAT29" "hAT" 3 12.5 6.25 "Background" 100 46 "IND" "group3" "Michigan_USA" "O" 0.356692422 0.105830598267275
"2506" "ind5" "X18330" "0Neutral" "downstream" "hAT33" "hAT" 63.7 28.13 0 "Background" 0 46 "IND" "group3" "Michigan_USA" "O" 0.356692422 0.105830598267275
"2507" "ind5" "X14482" "0Neutral" "downstream" "hAT56" "hAT" 55.61 18.75 0 "Background" 0 46 "IND" "group3" "Michigan_USA" "O" 0.356692422 0.105830598267275
"2508" "ind5" "X24808" "0Neutral" "downstream" "hAT30" "hAT" 65.7 6.25 0 "Background" 0 46 "IND" "group3" "Michigan_USA" "O" 0.356692422 0.105830598267275
"2509" "ind5" "X8926" "0Neutral" "downstream" "hAT84" "hAT" 54.98 6.25 0 "Background" 100 46 "IND" "group3" "Michigan_USA" "O" 0.356692422 0.105830598267275
"2510" "ind5" "X10232" "0Neutral" "downstream" "hAT86" "hAT" 58.88 3.13 0 "Background" 0 46 "IND" "group3" "Michigan_USA" "O" 0.356692422 0.105830598267275
"2511" "ind5" "X5293" "0Neutral" "downstream" "hAT67" "hAT" 32.83 28.13 0 "Background" 100 46 "IND" "group3" "Michigan_USA" "O" 0.356692422 0.105830598267275
"2512" "ind5" "X25538" "0Neutral" "downstream" "hAT17" "hAT" 35.81 21.88 0 "Background" 0 46 "IND" "group3" "Michigan_USA" "O" 0.356692422 0.105830598267275
"2513" "ind5" "X2660" "0Neutral" "downstream" "hAT29" "hAT" 3.46 6.25 0 "Background" 0 46 "IND" "group3" "Michigan_USA" "O" 0.356692422 0.105830598267275
"2514" "ind5" "X8802" "0Neutral" "downstream" "hAT11" "hAT" 33.9 3.13 0 "Background" 0 46 "IND" "group3" "Michigan_USA" "O" 0.356692422 0.105830598267275
"2515" "ind5" "X2264" "0Neutral" "downstream" "hAT29" "hAT" 41.07 3.13 0 "Background" 0 46 "IND" "group3" "Michigan_USA" "O" 0.356692422 0.105830598267275
"2516" "ind5" "X8162" "0Neutral" "downstream" "hAT80" "hAT" 44.51 3.13 0 "Background" 0 46 "IND" "group3" "Michigan_USA" "O" 0.356692422 0.105830598267275
"2517" "ind5" "X26460" "0Neutral" "downstream" "hAT64" "hAT" 31.87 0 0 "Background" 0 46 "IND" "group3" "Michigan_USA" "O" 0.356692422 0.105830598267275
"2518" "ind5" "X3906" "0Neutral" "downstream" "hAT7" "hAT" 65.06 9.38 0 "Background" 0 46 "IND" "group3" "Michigan_USA" "O" 0.356692422 0.105830598267275
"2519" "ind5" "X24259" "0Neutral" "downstream" "hAT77" "hAT" 42.58 3.13 0 "Background" 0 46 "IND" "group3" "Michigan_USA" "O" 0.356692422 0.105830598267275
"2520" "ind5" "X3736" "0Neutral" "downstream" "hAT39" "hAT" 25.04 0 0 "Background" 0 46 "IND" "group3" "Michigan_USA" "O" 0.356692422 0.105830598267275
"2521" "ind5" "X18919" "0Neutral" "downstream" "hAT15" "hAT" 55.79 3.13 0 "Background" 0 46 "IND" "group3" "Michigan_USA" "O" 0.356692422 0.105830598267275
"2522" "ind5" "X13374" "divergent" "downstream" "hAT24" "hAT" 46.94 28.13 0 "Background" 0 46 "IND" "group3" "Michigan_USA" "O" 0.356692422 0.105830598267275
"2523" "ind5" "X23716" "divergent" "downstream" "hAT28" "hAT" 32.12 0 6.25 "Background" 0 46 "IND" "group3" "Michigan_USA" "O" 0.356692422 0.105830598267275
"2524" "ind5" "X16171" "divergent" "downstream" "hAT3" "hAT" 65.8 12.5 0 "Background" 100 46 "IND" "group3" "Michigan_USA" "O" 0.356692422 0.105830598267275
"2525" "ind5" "X8803" "divergent" "downstream" "hAT11" "hAT" 33.94 3.13 0 "Background" 100 46 "IND" "group3" "Michigan_USA" "O" 0.356692422 0.105830598267275
"2526" "ind5" "X20347" "0Neutral" "downstream" "hAT7" "hAT" 62.52 6.25 0 "Background" 0 46 "IND" "group3" "Michigan_USA" "O" 0.356692422 0.105830598267275
"2527" "ind5" "X20046" "0Neutral" "downstream" "hAT23" "hAT" 78.14 0 6.25 "Background" 0 46 "IND" "group3" "Michigan_USA" "O" 0.356692422 0.105830598267275
"2528" "ind5" "X224" "0Neutral" "downstream" "hAT81" "hAT" 81.44 0 0 "Background" 0 46 "IND" "group3" "Michigan_USA" "O" 0.356692422 0.105830598267275
"2529" "ind5" "X6250" "0Neutral" "downstream" "hAT23" "hAT" 27.55 21.88 0 "Background" 0 46 "IND" "group3" "Michigan_USA" "O" 0.356692422 0.105830598267275
"2530" "ind5" "X1762" "0Neutral" "downstream" "hAT89" "hAT" 110.68 28.13 6.25 "Background" 0 46 "IND" "group3" "Michigan_USA" "O" 0.356692422 0.105830598267275
"2531" "ind5" "X4809" "0Neutral" "downstream" "hAT82" "hAT" 110.22 6.25 0 "Background" 0 46 "IND" "group3" "Michigan_USA" "O" 0.356692422 0.105830598267275
"2532" "ind5" "X1244" "0Neutral" "downstream" "hAT12" "hAT" 56.43 3.13 0 "Background" 0 46 "IND" "group3" "Michigan_USA" "O" 0.356692422 0.105830598267275
"2533" "ind5" "X8591" "0Neutral" "downstream" "hAT73" "hAT" 45.86 3.13 0 "Background" 0 46 "IND" "group3" "Michigan_USA" "O" 0.356692422 0.105830598267275
"2534" "ind5" "X837" "0Neutral" "downstream" "hAT6" "hAT" 86.63 3.13 0 "Background" 0 46 "IND" "group3" "Michigan_USA" "O" 0.356692422 0.105830598267275
"2535" "ind5" "X1245" "0Neutral" "downstream" "hAT12" "hAT" 60.8 15.63 0 "Background" 0 46 "IND" "group3" "Michigan_USA" "O" 0.356692422 0.105830598267275
"2536" "ind5" "X711" "0Neutral" "downstream" "hAT56" "hAT" 88.46 3.13 0 "Background" 0 46 "IND" "group3" "Michigan_USA" "O" 0.356692422 0.105830598267275
"2537" "ind5" "X223" "0Neutral" "downstream" "hAT81" "hAT" 80.24 3.13 0 "Background" 0 46 "IND" "group3" "Michigan_USA" "O" 0.356692422 0.105830598267275
"2538" "ind5" "X22531" "0Neutral" "downstream" "hAT57" "hAT" 48.31 3.13 0 "Background" 0 46 "IND" "group3" "Michigan_USA" "O" 0.356692422 0.105830598267275
"2539" "ind5" "X3654" "0Neutral" "downstream" "hAT21" "hAT" 47.66 46.88 12.5 "Background" 0 46 "IND" "group3" "Michigan_USA" "O" 0.356692422 0.105830598267275
"2540" "ind5" "X2990" "0Neutral" "downstream" "hAT25" "hAT" 30.27 0 12.5 "Background" 0 46 "IND" "group3" "Michigan_USA" "O" 0.356692422 0.105830598267275
"2541" "ind5" "X2996" "0Neutral" "downstream" "hAT37" "hAT" 61.61 0 6.25 "Background" 0 46 "IND" "group3" "Michigan_USA" "O" 0.356692422 0.105830598267275
"2542" "ind5" "X2948" "0Neutral" "downstream" "hAT90" "hAT" 87.92 34.38 0 "Background" 100 46 "IND" "group3" "Michigan_USA" "O" 0.356692422 0.105830598267275
"2543" "ind5" "X20914" "0Neutral" "downstream" "hAT9" "hAT" 61.85 25 0 "Background" 0 46 "IND" "group3" "Michigan_USA" "O" 0.356692422 0.105830598267275
"2544" "ind5" "X16020" "0Neutral" "downstream" "hAT39" "hAT" 55.23 6.25 0 "Background" 0 46 "IND" "group3" "Michigan_USA" "O" 0.356692422 0.105830598267275
"2545" "ind5" "X5900" "0Neutral" "downstream" "hAT37" "hAT" 86.33 3.13 0 "Background" 0 46 "IND" "group3" "Michigan_USA" "O" 0.356692422 0.105830598267275
"2546" "ind5" "X22419" "0Neutral" "downstream" "hAT28" "hAT" 32.26 9.38 0 "Background" 0 46 "IND" "group3" "Michigan_USA" "O" 0.356692422 0.105830598267275
"2547" "ind5" "X2249" "0Neutral" "downstream" "hAT62" "hAT" 49.51 6.25 0 "Background" 0 46 "IND" "group3" "Michigan_USA" "O" 0.356692422 0.105830598267275
"2548" "ind5" "X11017" "0Neutral" "downstream" "hAT9" "hAT" 48.21 3.13 0 "Background" 0 46 "IND" "group3" "Michigan_USA" "O" 0.356692422 0.105830598267275
"2549" "ind5" "X11890" "0Neutral" "downstream" "hAT66" "hAT" 71.83 0 6.25 "Background" 0 46 "IND" "group3" "Michigan_USA" "O" 0.356692422 0.105830598267275
"2550" "ind5" "X4578" "0Neutral" "downstream" "hAT19" "hAT" 83.22 3.13 0 "Background" 0 46 "IND" "group3" "Michigan_USA" "O" 0.356692422 0.105830598267275
"2551" "ind5" "X581" "0Neutral" "downstream" "hAT91" "hAT" 80.25 3.13 0 "Background" 0 46 "IND" "group3" "Michigan_USA" "O" 0.356692422 0.105830598267275
"2552" "ind5" "X20011" "balancing" "downstream" "hAT9" "hAT" 39.61 9.38 0 "Background" 0 46 "IND" "group3" "Michigan_USA" "O" 0.356692422 0.105830598267275
"2553" "ind5" "X21708" "divergent" "downstream" "hAT76" "hAT" 58.9 6.25 0 "Background" 0 46 "IND" "group3" "Michigan_USA" "O" 0.356692422 0.105830598267275
"2554" "ind5" "X9109" "divergent" "downstream" "hAT46" "hAT" 64.02 25 0 "Background" 0 46 "IND" "group3" "Michigan_USA" "O" 0.356692422 0.105830598267275
"2555" "ind5" "X2981" "divergent" "downstream" "hAT24" "hAT" 60.47 15.63 0 "Background" 0 46 "IND" "group3" "Michigan_USA" "O" 0.356692422 0.105830598267275
"2556" "ind5" "X8445" "divergent" "downstream" "hAT19" "hAT" 39.48 0 0 "Background" 0 46 "IND" "group3" "Michigan_USA" "O" 0.356692422 0.105830598267275
"2557" "ind5" "X8156" "0Neutral" "downstream" "hAT43" "hAT" 58.16 15.63 0 "Background" 0 46 "IND" "group3" "Michigan_USA" "O" 0.356692422 0.105830598267275
"2558" "ind5" "X4776" "0Neutral" "downstream" "hAT79" "hAT" 43.41 6.25 6.25 "Background" 0 46 "IND" "group3" "Michigan_USA" "O" 0.356692422 0.105830598267275
"2559" "ind5" "X12632" "0Neutral" "downstream" "hAT4" "hAT" 43.81 28.13 0 "Background" 0 46 "IND" "group3" "Michigan_USA" "O" 0.356692422 0.105830598267275
"2560" "ind5" "X16520" "0Neutral" "downstream" "hAT70" "hAT" 35.5 28.13 0 "Background" 0 46 "IND" "group3" "Michigan_USA" "O" 0.356692422 0.105830598267275
"2561" "ind5" "X17519" "0Neutral" "downstream" "hAT79" "hAT" 13.75 9.38 0 "Background" 100 46 "IND" "group3" "Michigan_USA" "O" 0.356692422 0.105830598267275
"2562" "ind5" "X3249" "0Neutral" "downstream" "hAT20" "hAT" 26.89 6.25 0 "Background" 0 46 "IND" "group3" "Michigan_USA" "O" 0.356692422 0.105830598267275
"2563" "ind5" "X25383" "0Neutral" "downstream" "hAT29" "hAT" 30.87 6.25 0 "Background" 0 46 "IND" "group3" "Michigan_USA" "O" 0.356692422 0.105830598267275
"2564" "ind5" "X16517" "0Neutral" "downstream" "hAT70" "hAT" 12.25 3.13 0 "Background" 0 46 "IND" "group3" "Michigan_USA" "O" 0.356692422 0.105830598267275
"2565" "ind5" "X5830" "0Neutral" "downstream" "hAT11" "hAT" 28.34 0 0 "Background" 0 46 "IND" "group3" "Michigan_USA" "O" 0.356692422 0.105830598267275
"2566" "ind5" "X22272" "0Neutral" "downstream" "hAT13" "hAT" 46.03 6.25 0 "Background" 0 46 "IND" "group3" "Michigan_USA" "O" 0.356692422 0.105830598267275
"2567" "ind5" "X7504" "0Neutral" "downstream" "hAT29" "hAT" 29.65 28.13 0 "Background" 0 46 "IND" "group3" "Michigan_USA" "O" 0.356692422 0.105830598267275
"2568" "ind5" "X3966" "balancing" "downstream" "hAT92" "hAT" 80.52 18.75 6.25 "Background" 0 46 "IND" "group3" "Michigan_USA" "O" 0.356692422 0.105830598267275
"2569" "ind5" "X18916" "divergent" "downstream" "hAT65" "hAT" 32.09 0 0 "Background" 0 46 "IND" "group3" "Michigan_USA" "O" 0.356692422 0.105830598267275
"2570" "ind5" "X1559" "0Neutral" "upstream" "hAT38" "hAT" 47.75 3.13 0 "Background" 0 46 "IND" "group3" "Michigan_USA" "O" 0.356692422 0.0990086034790905
"2571" "ind5" "X24281" "0Neutral" "upstream" "hAT24" "hAT" 48.46 18.75 0 "Background" 0 46 "IND" "group3" "Michigan_USA" "O" 0.356692422 0.0990086034790905
"2572" "ind5" "X4230" "0Neutral" "upstream" "hAT56" "hAT" 26.59 3.13 0 "Background" 0 46 "IND" "group3" "Michigan_USA" "O" 0.356692422 0.0990086034790905
"2573" "ind5" "X3342" "0Neutral" "upstream" "hAT23" "hAT" 49.46 12.5 0 "Background" 100 46 "IND" "group3" "Michigan_USA" "O" 0.356692422 0.0990086034790905
"2574" "ind5" "X4105" "0Neutral" "upstream" "hAT24" "hAT" 63.79 6.25 0 "Background" 0 46 "IND" "group3" "Michigan_USA" "O" 0.356692422 0.0990086034790905
"2575" "ind5" "X25090" "0Neutral" "upstream" "hAT17" "hAT" 79.57 3.13 0 "Background" 0 46 "IND" "group3" "Michigan_USA" "O" 0.356692422 0.0990086034790905
"2576" "ind5" "X23944" "0Neutral" "upstream" "hAT10" "hAT" 87.14 3.13 0 "Background" 0 46 "IND" "group3" "Michigan_USA" "O" 0.356692422 0.0990086034790905
"2577" "ind5" "X18260" "0Neutral" "upstream" "hAT20" "hAT" 58.4 18.75 0 "Background" 0 46 "IND" "group3" "Michigan_USA" "O" 0.356692422 0.0990086034790905
"2578" "ind5" "X12675" "0Neutral" "upstream" "hAT39" "hAT" 59.77 21.88 0 "Background" 0 46 "IND" "group3" "Michigan_USA" "O" 0.356692422 0.0990086034790905
"2579" "ind5" "X2878" "0Neutral" "upstream" "hAT31" "hAT" 67.51 0 0 "Background" 0 46 "IND" "group3" "Michigan_USA" "O" 0.356692422 0.0990086034790905
"2580" "ind5" "X9105" "0Neutral" "upstream" "hAT46" "hAT" 54.36 25 0 "Background" 0 46 "IND" "group3" "Michigan_USA" "O" 0.356692422 0.0990086034790905
"2581" "ind5" "X25059" "0Neutral" "upstream" "hAT10" "hAT" 78.84 21.88 0 "Background" 100 46 "IND" "group3" "Michigan_USA" "O" 0.356692422 0.0990086034790905
"2582" "ind5" "X21366" "0Neutral" "upstream" "hAT5" "hAT" 118.87 9.38 0 "Background" 0 46 "IND" "group3" "Michigan_USA" "O" 0.356692422 0.0990086034790905
"2583" "ind5" "X20032" "0Neutral" "upstream" "hAT13" "hAT" 52.39 6.25 0 "Background" 0 46 "IND" "group3" "Michigan_USA" "O" 0.356692422 0.0990086034790905
"2584" "ind5" "X10413" "0Neutral" "upstream" "hAT14" "hAT" 85.84 6.25 0 "Background" 0 46 "IND" "group3" "Michigan_USA" "O" 0.356692422 0.0990086034790905
"2585" "ind5" "X21419" "0Neutral" "upstream" "hAT20" "hAT" 51.13 6.25 0 "Background" 0 46 "IND" "group3" "Michigan_USA" "O" 0.356692422 0.0990086034790905
"2586" "ind5" "X12133" "0Neutral" "upstream" "hAT4" "hAT" 61.34 6.25 0 "Background" 100 46 "IND" "group3" "Michigan_USA" "O" 0.356692422 0.0990086034790905
"2587" "ind5" "X2432" "0Neutral" "upstream" "hAT2" "hAT" 55.52 3.13 0 "Background" 0 46 "IND" "group3" "Michigan_USA" "O" 0.356692422 0.0990086034790905
"2588" "ind5" "X1338" "0Neutral" "upstream" "hAT23" "hAT" 75.23 3.13 0 "Background" 0 46 "IND" "group3" "Michigan_USA" "O" 0.356692422 0.0990086034790905
"2589" "ind5" "X6861" "0Neutral" "upstream" "hAT29" "hAT" 57.72 0 0 "Background" 0 46 "IND" "group3" "Michigan_USA" "O" 0.356692422 0.0990086034790905
"2590" "ind5" "X19069" "0Neutral" "upstream" "hAT3" "hAT" 42.37 18.75 0 "Background" 0 46 "IND" "group3" "Michigan_USA" "O" 0.356692422 0.0990086034790905
"2591" "ind5" "X6750" "0Neutral" "upstream" "hAT53" "hAT" 37.83 9.38 0 "Background" 0 46 "IND" "group3" "Michigan_USA" "O" 0.356692422 0.0990086034790905
"2592" "ind5" "X25217" "0Neutral" "upstream" "hAT13" "hAT" 39.24 6.25 0 "Background" 100 46 "IND" "group3" "Michigan_USA" "O" 0.356692422 0.0990086034790905
"2593" "ind5" "X17615" "0Neutral" "upstream" "hAT55" "hAT" 43.41 3.13 0 "Background" 0 46 "IND" "group3" "Michigan_USA" "O" 0.356692422 0.0990086034790905
"2594" "ind5" "X14291" "0Neutral" "upstream" "hAT24" "hAT" 38.31 0 0 "Background" 0 46 "IND" "group3" "Michigan_USA" "O" 0.356692422 0.0990086034790905
"2595" "ind5" "X12676" "0Neutral" "upstream" "hAT39" "hAT" 59.74 3.13 0 "Background" 0 46 "IND" "group3" "Michigan_USA" "O" 0.356692422 0.0990086034790905
"2596" "ind5" "X12135" "0Neutral" "upstream" "hAT4" "hAT" 56.25 3.13 0 "Background" 0 46 "IND" "group3" "Michigan_USA" "O" 0.356692422 0.0990086034790905
"2597" "ind5" "X3021" "balancing" "upstream" "hAT28" "hAT" 58.66 37.5 0 "Background" 100 46 "IND" "group3" "Michigan_USA" "O" 0.356692422 0.0990086034790905
"2598" "ind5" "X89" "divergent" "upstream" "hAT13" "hAT" 62.43 0 0 "Background" 0 46 "IND" "group3" "Michigan_USA" "O" 0.356692422 0.0990086034790905
"2599" "ind5" "X6160" "divergent" "upstream" "hAT34" "hAT" 64.27 6.25 0 "Background" 0 46 "IND" "group3" "Michigan_USA" "O" 0.356692422 0.0990086034790905
"2600" "ind5" "X890" "0Neutral" "upstream" "hAT36" "hAT" 62.65 6.25 0 "Background" 0 46 "IND" "group3" "Michigan_USA" "O" 0.356692422 0.0990086034790905
"2601" "ind5" "X1127" "0Neutral" "upstream" "hAT24" "hAT" 61.47 3.13 0 "Background" 0 46 "IND" "group3" "Michigan_USA" "O" 0.356692422 0.0990086034790905
"2602" "ind5" "X25045" "0Neutral" "upstream" "hAT57" "hAT" 40.1 6.25 0 "Background" 0 46 "IND" "group3" "Michigan_USA" "O" 0.356692422 0.0990086034790905
"2603" "ind5" "X12499" "0Neutral" "upstream" "hAT58" "hAT" 38.09 0 0 "Background" 0 46 "IND" "group3" "Michigan_USA" "O" 0.356692422 0.0990086034790905
"2604" "ind5" "X23152" "0Neutral" "upstream" "hAT10" "hAT" 48.5 0 0 "Background" 0 46 "IND" "group3" "Michigan_USA" "O" 0.356692422 0.0990086034790905
"2605" "ind5" "X2376" "0Neutral" "upstream" "hAT60" "hAT" 37.58 3.13 0 "Background" 0 46 "IND" "group3" "Michigan_USA" "O" 0.356692422 0.0990086034790905
"2606" "ind5" "X4986" "0Neutral" "upstream" "hAT3" "hAT" 95.82 21.88 0 "Background" 0 46 "IND" "group3" "Michigan_USA" "O" 0.356692422 0.0990086034790905
"2607" "ind5" "X4988" "0Neutral" "upstream" "hAT3" "hAT" 120.54 3.13 0 "Background" 0 46 "IND" "group3" "Michigan_USA" "O" 0.356692422 0.0990086034790905
"2608" "ind5" "X20029" "0Neutral" "upstream" "hAT13" "hAT" 86.18 6.25 0 "Background" 0 46 "IND" "group3" "Michigan_USA" "O" 0.356692422 0.0990086034790905
"2609" "ind5" "X24968" "0Neutral" "upstream" "hAT10" "hAT" 54.77 6.25 0 "Background" 0 46 "IND" "group3" "Michigan_USA" "O" 0.356692422 0.0990086034790905
"2610" "ind5" "X25367" "0Neutral" "upstream" "hAT22" "hAT" 77.09 34.38 12.5 "Background" 0 46 "IND" "group3" "Michigan_USA" "O" 0.356692422 0.0990086034790905
"2611" "ind5" "X5303" "0Neutral" "upstream" "hAT30" "hAT" 35.51 3.13 0 "Background" 0 46 "IND" "group3" "Michigan_USA" "O" 0.356692422 0.0990086034790905
"2612" "ind5" "X19997" "0Neutral" "upstream" "hAT8" "hAT" 48.2 3.13 0 "Background" 0 46 "IND" "group3" "Michigan_USA" "O" 0.356692422 0.0990086034790905
"2613" "ind5" "X25536" "0Neutral" "upstream" "hAT8" "hAT" 94.59 3.13 0 "Background" 0 46 "IND" "group3" "Michigan_USA" "O" 0.356692422 0.0990086034790905
"2614" "ind5" "X392" "0Neutral" "upstream" "hAT23" "hAT" 44.74 21.88 12.5 "Background" 0 46 "IND" "group3" "Michigan_USA" "O" 0.356692422 0.0990086034790905
"2615" "ind5" "X26525" "0Neutral" "upstream" "hAT41" "hAT" 56.82 31.25 6.25 "Background" 100 46 "IND" "group3" "Michigan_USA" "O" 0.356692422 0.0990086034790905
"2616" "ind5" "X26413" "0Neutral" "upstream" "hAT9" "hAT" 64.95 9.38 6.25 "Background" 0 46 "IND" "group3" "Michigan_USA" "O" 0.356692422 0.0990086034790905
"2617" "ind5" "X3344" "0Neutral" "upstream" "hAT1" "hAT" 54.15 18.75 0 "Background" 100 46 "IND" "group3" "Michigan_USA" "O" 0.356692422 0.0990086034790905
[truncated: 8,664,904 more chars]
