# Supplementary material for: Transposable elements maintain genome-wide heterozygosity in inbred populations
Source: Nat Commun. 2022 Nov 17;13:7022. doi: 10.1038/s41467-022-34795-4 (PMC9672359; doi:10.1038/s41467-022-34795-4)
Supplement: Supplementary file 14 — Source Data [file 41467_2022_34795_MOESM14_ESM.zip › Sourse Data Fig3c4e.txt]

"Sample" "SNP" "Outlier" "Sense" "Family" "Superfamily" "SqrtDist" "Hprop_O" "Hprop_S" "TE_Effect" "H" "ID" "Pop" "Cluster" "Country" "Mating" "Fis" "heterozygosity"
"1" "ind3" "X8630" "0Neutral" "upstream" "Copia91" "Copia" 0 3.13 0 "CopiaHarbinger" 0 45 "IND" "group3" "Michigan_USA" "O" 0.359643374 0.0938107534011364
"2" "ind3" "X5577" "0Neutral" "upstream" "Copia2" "Copia" 0 12.5 0 "CopiaHarbinger" 0 45 "IND" "group3" "Michigan_USA" "O" 0.359643374 0.0938107534011364
"3" "ind3" "X5578" "0Neutral" "upstream" "Copia2" "Copia" 0 9.38 0 "CopiaHarbinger" 0 45 "IND" "group3" "Michigan_USA" "O" 0.359643374 0.0938107534011364
"4" "ind3" "X21562" "divergent" "upstream" "Copia13" "Copia" 0 6.25 0 "CopiaHarbinger" 0 45 "IND" "group3" "Michigan_USA" "O" 0.359643374 0.105103464859317
"5" "ind3" "X8864" "0Neutral" "upstream" "Copia23" "Copia" 17.23 6.25 0 "CopiaHarbinger" 0 45 "IND" "group3" "Michigan_USA" "O" 0.359643374 0.0938107534011364
"6" "ind3" "X8863" "0Neutral" "upstream" "Copia23" "Copia" 17.15 0 0 "CopiaHarbinger" 0 45 "IND" "group3" "Michigan_USA" "O" 0.359643374 0.0938107534011364
"7" "ind3" "X3921" "0Neutral" "upstream" "Copia2" "Copia" 21.68 3.13 0 "CopiaHarbinger" 0 45 "IND" "group3" "Michigan_USA" "O" 0.359643374 0.0938107534011364
"8" "ind3" "X14383" "0Neutral" "upstream" "Copia58" "Copia" 31.05 6.25 0 "CopiaHarbinger" 0 45 "IND" "group3" "Michigan_USA" "O" 0.359643374 0.0938107534011364
"9" "ind3" "X4609" "0Neutral" "upstream" "Copia31" "Copia" 37.31 15.63 0 "CopiaHarbinger" 100 45 "IND" "group3" "Michigan_USA" "O" 0.359643374 0.0938107534011364
"10" "ind3" "X15365" "0Neutral" "upstream" "Copia61" "Copia" 41.75 6.25 0 "CopiaHarbinger" 0 45 "IND" "group3" "Michigan_USA" "O" 0.359643374 0.0938107534011364
"11" "ind3" "X17490" "0Neutral" "upstream" "Copia68" "Copia" 34.21 6.25 0 "CopiaHarbinger" 0 45 "IND" "group3" "Michigan_USA" "O" 0.359643374 0.0938107534011364
"12" "ind3" "X4608" "0Neutral" "upstream" "Copia31" "Copia" 23.37 3.13 0 "CopiaHarbinger" 100 45 "IND" "group3" "Michigan_USA" "O" 0.359643374 0.0938107534011364
"13" "ind3" "X946" "balancing" "upstream" "Copia28" "Copia" 17.8 46.88 0 "CopiaHarbinger" 0 45 "IND" "group3" "Michigan_USA" "O" 0.359643374 0.186984251708068
"14" "ind3" "X14312" "divergent" "upstream" "Copia107" "Copia" 27.55 15.63 0 "CopiaHarbinger" 0 45 "IND" "group3" "Michigan_USA" "O" 0.359643374 0.105103464859317
"15" "ind3" "X15837" "divergent" "upstream" "Copia50" "Copia" 5.39 0 0 "CopiaHarbinger" 0 45 "IND" "group3" "Michigan_USA" "O" 0.359643374 0.105103464859317
"16" "ind3" "X5078" "divergent" "upstream" "Copia106" "Copia" 29.17 0 12.5 "CopiaHarbinger" 0 45 "IND" "group3" "Michigan_USA" "O" 0.359643374 0.105103464859317
"17" "ind3" "X21858" "balancing" "downstream" "Copia2" "Copia" 40.67 81.25 93.75 "CopiaHarbinger" 100 45 "IND" "group3" "Michigan_USA" "O" 0.359643374 0.301487390993016
"18" "ind3" "X122" "0Neutral" "downstream" "Copia28" "Copia" 57.09 0 0 "CopiaHarbinger" 0 45 "IND" "group3" "Michigan_USA" "O" 0.359643374 0.0912249644768832
"19" "ind3" "X403" "0Neutral" "downstream" "Copia9" "Copia" 59.97 3.13 0 "CopiaHarbinger" 0 45 "IND" "group3" "Michigan_USA" "O" 0.359643374 0.0912249644768832
"20" "ind3" "X11439" "0Neutral" "downstream" "Copia2" "Copia" 82.95 28.13 0 "CopiaHarbinger" 0 45 "IND" "group3" "Michigan_USA" "O" 0.359643374 0.0912249644768832
"21" "ind3" "X24625" "0Neutral" "downstream" "Copia93" "Copia" 52.49 6.25 0 "CopiaHarbinger" 0 45 "IND" "group3" "Michigan_USA" "O" 0.359643374 0.0912249644768832
"22" "ind3" "X24851" "0Neutral" "downstream" "Copia79" "Copia" 37.59 3.13 6.25 "CopiaHarbinger" 0 45 "IND" "group3" "Michigan_USA" "O" 0.359643374 0.0912249644768832
"23" "ind3" "X4640" "0Neutral" "downstream" "Copia77" "Copia" 36.99 3.13 0 "CopiaHarbinger" 0 45 "IND" "group3" "Michigan_USA" "O" 0.359643374 0.0912249644768832
"24" "ind3" "X25016" "0Neutral" "downstream" "Copia45" "Copia" 38.28 25 6.25 "CopiaHarbinger" 0 45 "IND" "group3" "Michigan_USA" "O" 0.359643374 0.0912249644768832
"25" "ind3" "X12301" "0Neutral" "downstream" "Copia32" "Copia" 58.3 12.5 0 "CopiaHarbinger" 0 45 "IND" "group3" "Michigan_USA" "O" 0.359643374 0.0912249644768832
"26" "ind3" "X4857" "0Neutral" "downstream" "Copia96" "Copia" 55.24 15.63 0 "CopiaHarbinger" 0 45 "IND" "group3" "Michigan_USA" "O" 0.359643374 0.0912249644768832
"27" "ind3" "X1871" "0Neutral" "downstream" "Copia75" "Copia" 35.26 6.25 0 "CopiaHarbinger" 0 45 "IND" "group3" "Michigan_USA" "O" 0.359643374 0.0912249644768832
"28" "ind3" "X24626" "0Neutral" "downstream" "Copia93" "Copia" 52.52 3.13 0 "CopiaHarbinger" 0 45 "IND" "group3" "Michigan_USA" "O" 0.359643374 0.0912249644768832
"29" "ind3" "X8524" "0Neutral" "downstream" "Copia10" "Copia" 30.07 25 0 "CopiaHarbinger" 0 45 "IND" "group3" "Michigan_USA" "O" 0.359643374 0.0912249644768832
"30" "ind3" "X15140" "0Neutral" "downstream" "Copia39" "Copia" 89.54 15.63 18.75 "CopiaHarbinger" 0 45 "IND" "group3" "Michigan_USA" "O" 0.359643374 0.0912249644768832
"31" "ind3" "X20672" "0Neutral" "downstream" "Copia53" "Copia" 51.64 50 0 "CopiaHarbinger" 100 45 "IND" "group3" "Michigan_USA" "O" 0.359643374 0.0912249644768832
"32" "ind3" "X12322" "0Neutral" "downstream" "Copia53" "Copia" 86.91 6.25 0 "CopiaHarbinger" 0 45 "IND" "group3" "Michigan_USA" "O" 0.359643374 0.0912249644768832
"33" "ind3" "X23529" "0Neutral" "downstream" "Copia42" "Copia" 51.22 3.13 0 "CopiaHarbinger" 0 45 "IND" "group3" "Michigan_USA" "O" 0.359643374 0.0912249644768832
"34" "ind3" "X26515" "0Neutral" "downstream" "Copia85" "Copia" 43.86 0 6.25 "CopiaHarbinger" 0 45 "IND" "group3" "Michigan_USA" "O" 0.359643374 0.0912249644768832
"35" "ind3" "X3772" "0Neutral" "downstream" "Copia100" "Copia" 76.6 34.38 0 "CopiaHarbinger" 0 45 "IND" "group3" "Michigan_USA" "O" 0.359643374 0.0912249644768832
"36" "ind3" "X2999" "0Neutral" "downstream" "Copia53" "Copia" 55.57 25 0 "CopiaHarbinger" 100 45 "IND" "group3" "Michigan_USA" "O" 0.359643374 0.0912249644768832
"37" "ind3" "X5062" "0Neutral" "downstream" "Copia94" "Copia" 53.67 9.38 0 "CopiaHarbinger" 0 45 "IND" "group3" "Michigan_USA" "O" 0.359643374 0.0912249644768832
"38" "ind3" "X7879" "0Neutral" "downstream" "Copia13" "Copia" 79.56 6.25 0 "CopiaHarbinger" 0 45 "IND" "group3" "Michigan_USA" "O" 0.359643374 0.0912249644768832
"39" "ind3" "X2313" "0Neutral" "downstream" "Copia19" "Copia" 69.14 6.25 0 "CopiaHarbinger" 0 45 "IND" "group3" "Michigan_USA" "O" 0.359643374 0.0912249644768832
"40" "ind3" "X6611" "0Neutral" "downstream" "Copia10" "Copia" 61.68 3.13 0 "CopiaHarbinger" 0 45 "IND" "group3" "Michigan_USA" "O" 0.359643374 0.0912249644768832
"41" "ind3" "X18490" "0Neutral" "downstream" "Copia13" "Copia" 55.44 3.13 0 "CopiaHarbinger" 100 45 "IND" "group3" "Michigan_USA" "O" 0.359643374 0.0912249644768832
"42" "ind3" "X26023" "0Neutral" "downstream" "Copia13" "Copia" 67.48 3.13 0 "CopiaHarbinger" 0 45 "IND" "group3" "Michigan_USA" "O" 0.359643374 0.0912249644768832
"43" "ind3" "X12302" "0Neutral" "downstream" "Copia32" "Copia" 58.33 3.13 0 "CopiaHarbinger" 0 45 "IND" "group3" "Michigan_USA" "O" 0.359643374 0.0912249644768832
"44" "ind3" "X13022" "0Neutral" "downstream" "Copia44" "Copia" 61.2 3.13 0 "CopiaHarbinger" 0 45 "IND" "group3" "Michigan_USA" "O" 0.359643374 0.0912249644768832
"45" "ind3" "X6198" "0Neutral" "downstream" "Copia25" "Copia" 61.45 0 0 "CopiaHarbinger" 0 45 "IND" "group3" "Michigan_USA" "O" 0.359643374 0.0912249644768832
"46" "ind3" "X2631" "0Neutral" "downstream" "Copia40" "Copia" 90.66 0 0 "CopiaHarbinger" 0 45 "IND" "group3" "Michigan_USA" "O" 0.359643374 0.0912249644768832
"47" "ind3" "X16222" "0Neutral" "downstream" "Copia30" "Copia" 45.64 12.5 0 "CopiaHarbinger" 0 45 "IND" "group3" "Michigan_USA" "O" 0.359643374 0.0912249644768832
"48" "ind3" "X927" "0Neutral" "downstream" "Copia17" "Copia" 34.21 9.38 0 "CopiaHarbinger" 0 45 "IND" "group3" "Michigan_USA" "O" 0.359643374 0.0912249644768832
"49" "ind3" "X7418" "0Neutral" "downstream" "Copia2" "Copia" 16.34 9.38 0 "CopiaHarbinger" 0 45 "IND" "group3" "Michigan_USA" "O" 0.359643374 0.0912249644768832
"50" "ind3" "X762" "0Neutral" "downstream" "Copia118" "Copia" 29.43 3.13 0 "CopiaHarbinger" 0 45 "IND" "group3" "Michigan_USA" "O" 0.359643374 0.0912249644768832
"51" "ind3" "X10521" "0Neutral" "downstream" "Copia2" "Copia" 48.81 3.13 0 "CopiaHarbinger" 0 45 "IND" "group3" "Michigan_USA" "O" 0.359643374 0.0912249644768832
"52" "ind3" "X16775" "0Neutral" "downstream" "Copia53" "Copia" 49.89 3.13 0 "CopiaHarbinger" 0 45 "IND" "group3" "Michigan_USA" "O" 0.359643374 0.0912249644768832
"53" "ind3" "X19554" "0Neutral" "downstream" "Copia70" "Copia" 32.43 3.13 0 "CopiaHarbinger" 0 45 "IND" "group3" "Michigan_USA" "O" 0.359643374 0.0912249644768832
"54" "ind3" "X4251" "0Neutral" "downstream" "Copia66" "Copia" 57.11 18.75 6.25 "CopiaHarbinger" 0 45 "IND" "group3" "Michigan_USA" "O" 0.359643374 0.0912249644768832
"55" "ind3" "X3407" "balancing" "downstream" "Copia2" "Copia" 60.41 0 12.5 "CopiaHarbinger" 0 45 "IND" "group3" "Michigan_USA" "O" 0.359643374 0.301487390993016
"56" "ind3" "X3076" "balancing" "downstream" "Copia71" "Copia" 32.62 3.13 18.75 "CopiaHarbinger" 0 45 "IND" "group3" "Michigan_USA" "O" 0.359643374 0.301487390993016
"57" "ind3" "X19559" "balancing" "downstream" "Copia70" "Copia" 76.58 28.13 0 "CopiaHarbinger" 0 45 "IND" "group3" "Michigan_USA" "O" 0.359643374 0.301487390993016
"58" "ind3" "X16167" "divergent" "downstream" "Copia82" "Copia" 42.08 9.38 0 "CopiaHarbinger" 0 45 "IND" "group3" "Michigan_USA" "O" 0.359643374 0.157247297728633
"59" "ind3" "X23556" "0Neutral" "downstream" "Copia84" "Copia" 43.42 12.5 0 "CopiaHarbinger" 100 45 "IND" "group3" "Michigan_USA" "O" 0.359643374 0.0912249644768832
"60" "ind3" "X8873" "0Neutral" "downstream" "Copia69" "Copia" 102.52 0 0 "CopiaHarbinger" 0 45 "IND" "group3" "Michigan_USA" "O" 0.359643374 0.0912249644768832
"61" "ind3" "X22179" "0Neutral" "downstream" "Copia19" "Copia" 44.24 21.88 0 "CopiaHarbinger" 100 45 "IND" "group3" "Michigan_USA" "O" 0.359643374 0.0912249644768832
"62" "ind3" "X2272" "0Neutral" "downstream" "Copia87" "Copia" 46.21 3.13 0 "CopiaHarbinger" 0 45 "IND" "group3" "Michigan_USA" "O" 0.359643374 0.0912249644768832
"63" "ind3" "X4721" "0Neutral" "downstream" "Copia44" "Copia" 54.66 15.63 12.5 "CopiaHarbinger" 0 45 "IND" "group3" "Michigan_USA" "O" 0.359643374 0.0912249644768832
"64" "ind3" "X5351" "0Neutral" "downstream" "Copia70" "Copia" 57.48 6.25 0 "CopiaHarbinger" 0 45 "IND" "group3" "Michigan_USA" "O" 0.359643374 0.0912249644768832
"65" "ind3" "X19621" "0Neutral" "downstream" "Copia48" "Copia" 72.01 34.38 0 "CopiaHarbinger" 100 45 "IND" "group3" "Michigan_USA" "O" 0.359643374 0.0912249644768832
"66" "ind3" "X21903" "0Neutral" "downstream" "Copia2" "Copia" 35.43 15.63 0 "CopiaHarbinger" 0 45 "IND" "group3" "Michigan_USA" "O" 0.359643374 0.0912249644768832
"67" "ind3" "X10816" "0Neutral" "downstream" "Copia2" "Copia" 73.87 3.13 0 "CopiaHarbinger" 0 45 "IND" "group3" "Michigan_USA" "O" 0.359643374 0.0912249644768832
"68" "ind3" "X8772" "0Neutral" "downstream" "Copia89" "Copia" 48.09 9.38 0 "CopiaHarbinger" 0 45 "IND" "group3" "Michigan_USA" "O" 0.359643374 0.0912249644768832
"69" "ind3" "X20414" "0Neutral" "downstream" "Copia99" "Copia" 76.16 3.13 0 "CopiaHarbinger" 0 45 "IND" "group3" "Michigan_USA" "O" 0.359643374 0.0912249644768832
"70" "ind3" "X11714" "0Neutral" "downstream" "Copia39" "Copia" 51.95 15.63 0 "CopiaHarbinger" 0 45 "IND" "group3" "Michigan_USA" "O" 0.359643374 0.0912249644768832
"71" "ind3" "X15419" "0Neutral" "downstream" "Copia50" "Copia" 94.76 25 6.25 "CopiaHarbinger" 0 45 "IND" "group3" "Michigan_USA" "O" 0.359643374 0.0912249644768832
"72" "ind3" "X7375" "0Neutral" "downstream" "Copia13" "Copia" 63.04 43.75 0 "CopiaHarbinger" 100 45 "IND" "group3" "Michigan_USA" "O" 0.359643374 0.0912249644768832
"73" "ind3" "X2618" "0Neutral" "downstream" "Copia40" "Copia" 82.66 12.5 0 "CopiaHarbinger" 100 45 "IND" "group3" "Michigan_USA" "O" 0.359643374 0.0912249644768832
"74" "ind3" "X21906" "0Neutral" "downstream" "Copia95" "Copia" 53.7 9.38 0 "CopiaHarbinger" 0 45 "IND" "group3" "Michigan_USA" "O" 0.359643374 0.0912249644768832
"75" "ind3" "X7605" "0Neutral" "downstream" "Copia13" "Copia" 66.59 6.25 0 "CopiaHarbinger" 0 45 "IND" "group3" "Michigan_USA" "O" 0.359643374 0.0912249644768832
"76" "ind3" "X7342" "0Neutral" "downstream" "Copia10" "Copia" 73.91 3.13 0 "CopiaHarbinger" 0 45 "IND" "group3" "Michigan_USA" "O" 0.359643374 0.0912249644768832
"77" "ind3" "X10665" "0Neutral" "downstream" "Copia10" "Copia" 110.14 3.13 0 "CopiaHarbinger" 0 45 "IND" "group3" "Michigan_USA" "O" 0.359643374 0.0912249644768832
"78" "ind3" "X10524" "0Neutral" "downstream" "Copia2" "Copia" 98.64 3.13 0 "CopiaHarbinger" 0 45 "IND" "group3" "Michigan_USA" "O" 0.359643374 0.0912249644768832
"79" "ind3" "X15143" "0Neutral" "downstream" "Copia39" "Copia" 56.3 3.13 0 "CopiaHarbinger" 0 45 "IND" "group3" "Michigan_USA" "O" 0.359643374 0.0912249644768832
"80" "ind3" "X21904" "0Neutral" "downstream" "Copia2" "Copia" 35.47 21.88 0 "CopiaHarbinger" 0 45 "IND" "group3" "Michigan_USA" "O" 0.359643374 0.0912249644768832
"81" "ind3" "X5741" "0Neutral" "downstream" "Copia86" "Copia" 45.63 21.88 0 "CopiaHarbinger" 100 45 "IND" "group3" "Michigan_USA" "O" 0.359643374 0.0912249644768832
"82" "ind3" "X18277" "0Neutral" "downstream" "Copia2" "Copia" 26.93 15.63 0 "CopiaHarbinger" 0 45 "IND" "group3" "Michigan_USA" "O" 0.359643374 0.0912249644768832
"83" "ind3" "X8771" "0Neutral" "downstream" "Copia89" "Copia" 48.12 9.38 0 "CopiaHarbinger" 0 45 "IND" "group3" "Michigan_USA" "O" 0.359643374 0.0912249644768832
"84" "ind3" "X13518" "0Neutral" "downstream" "Copia9" "Copia" 49.3 3.13 0 "CopiaHarbinger" 0 45 "IND" "group3" "Michigan_USA" "O" 0.359643374 0.0912249644768832
"85" "ind3" "X14561" "0Neutral" "downstream" "Copia32" "Copia" 49.49 0 0 "CopiaHarbinger" 0 45 "IND" "group3" "Michigan_USA" "O" 0.359643374 0.0912249644768832
"86" "ind3" "X1913" "balancing" "downstream" "Copia2" "Copia" 43.03 28.13 25 "CopiaHarbinger" 0 45 "IND" "group3" "Michigan_USA" "O" 0.359643374 0.301487390993016
"87" "ind3" "X14498" "balancing" "downstream" "Copia10" "Copia" 43.53 18.75 0 "CopiaHarbinger" 0 45 "IND" "group3" "Michigan_USA" "O" 0.359643374 0.301487390993016
"88" "ind3" "X2038" "balancing" "downstream" "Copia70" "Copia" 106.16 6.25 18.75 "CopiaHarbinger" 0 45 "IND" "group3" "Michigan_USA" "O" 0.359643374 0.301487390993016
"89" "ind3" "X23237" "divergent" "downstream" "Copia42" "Copia" 61.94 3.13 0 "CopiaHarbinger" 0 45 "IND" "group3" "Michigan_USA" "O" 0.359643374 0.157247297728633
"90" "ind3" "X8473" "divergent" "downstream" "Copia2" "Copia" 73.06 31.25 0 "CopiaHarbinger" 0 45 "IND" "group3" "Michigan_USA" "O" 0.359643374 0.157247297728633
"91" "ind3" "X7376" "divergent" "downstream" "Copia13" "Copia" 63.06 0 25 "CopiaHarbinger" 0 45 "IND" "group3" "Michigan_USA" "O" 0.359643374 0.157247297728633
"92" "ind3" "X2040" "divergent" "downstream" "Copia70" "Copia" 66.57 25 0 "CopiaHarbinger" 0 45 "IND" "group3" "Michigan_USA" "O" 0.359643374 0.157247297728633
"93" "ind3" "X15370" "divergent" "downstream" "Copia44" "Copia" 91.13 15.63 0 "CopiaHarbinger" 0 45 "IND" "group3" "Michigan_USA" "O" 0.359643374 0.157247297728633
"94" "ind3" "X23473" "0Neutral" "downstream" "Copia13" "Copia" 25.04 0 0 "CopiaHarbinger" 0 45 "IND" "group3" "Michigan_USA" "O" 0.359643374 0.0912249644768832
"95" "ind3" "X21901" "0Neutral" "downstream" "Copia2" "Copia" 25.57 46.88 12.5 "CopiaHarbinger" 0 45 "IND" "group3" "Michigan_USA" "O" 0.359643374 0.0912249644768832
"96" "ind3" "X25758" "0Neutral" "downstream" "Copia23" "Copia" 12.49 6.25 0 "CopiaHarbinger" 0 45 "IND" "group3" "Michigan_USA" "O" 0.359643374 0.0912249644768832
"97" "ind3" "X17668" "0Neutral" "downstream" "Copia72" "Copia" 33.24 6.25 0 "CopiaHarbinger" 0 45 "IND" "group3" "Michigan_USA" "O" 0.359643374 0.0912249644768832
"98" "ind3" "X12076" "0Neutral" "downstream" "Copia114" "Copia" 16.58 3.13 0 "CopiaHarbinger" 0 45 "IND" "group3" "Michigan_USA" "O" 0.359643374 0.0912249644768832
"99" "ind3" "X14464" "0Neutral" "downstream" "Copia108" "Copia" 24 0 0 "CopiaHarbinger" 0 45 "IND" "group3" "Michigan_USA" "O" 0.359643374 0.0912249644768832
"100" "ind3" "X3241" "divergent" "downstream" "Copia23" "Copia" 11.49 28.13 12.5 "CopiaHarbinger" 0 45 "IND" "group3" "Michigan_USA" "O" 0.359643374 0.157247297728633
"101" "ind3" "X3242" "divergent" "downstream" "Copia23" "Copia" 11.36 25 0 "CopiaHarbinger" 0 45 "IND" "group3" "Michigan_USA" "O" 0.359643374 0.157247297728633
"102" "ind3" "X26172" "divergent" "downstream" "Copia92" "Copia" 50.3 0 0 "CopiaHarbinger" 0 45 "IND" "group3" "Michigan_USA" "O" 0.359643374 0.157247297728633
"103" "ind3" "X4123" "0Neutral" "upstream" "Copia6" "Copia" 81.28 3.13 0 "CopiaHarbinger" 0 45 "IND" "group3" "Michigan_USA" "O" 0.359643374 0.0938107534011364
"104" "ind3" "X407" "0Neutral" "upstream" "Copia37" "Copia" 59.7 6.25 0 "CopiaHarbinger" 100 45 "IND" "group3" "Michigan_USA" "O" 0.359643374 0.0938107534011364
"105" "ind3" "X20088" "0Neutral" "upstream" "Copia2" "Copia" 54.19 0 6.25 "CopiaHarbinger" 0 45 "IND" "group3" "Michigan_USA" "O" 0.359643374 0.0938107534011364
"106" "ind3" "X15735" "0Neutral" "upstream" "Copia40" "Copia" 57.6 3.13 0 "CopiaHarbinger" 0 45 "IND" "group3" "Michigan_USA" "O" 0.359643374 0.0938107534011364
"107" "ind3" "X15024" "0Neutral" "upstream" "Copia50" "Copia" 29.87 3.13 0 "CopiaHarbinger" 0 45 "IND" "group3" "Michigan_USA" "O" 0.359643374 0.0938107534011364
"108" "ind3" "X11545" "0Neutral" "upstream" "Copia4" "Copia" 19.16 6.25 0 "CopiaHarbinger" 0 45 "IND" "group3" "Michigan_USA" "O" 0.359643374 0.0938107534011364
"109" "ind3" "X98" "0Neutral" "upstream" "Copia24" "Copia" 34.63 37.5 0 "CopiaHarbinger" 0 45 "IND" "group3" "Michigan_USA" "O" 0.359643374 0.0938107534011364
"110" "ind3" "X21900" "0Neutral" "upstream" "Copia33" "Copia" 44.58 9.38 0 "CopiaHarbinger" 0 45 "IND" "group3" "Michigan_USA" "O" 0.359643374 0.0938107534011364
"111" "ind3" "X1018" "0Neutral" "upstream" "Copia11" "Copia" 94.41 6.25 0 "CopiaHarbinger" 0 45 "IND" "group3" "Michigan_USA" "O" 0.359643374 0.0938107534011364
"112" "ind3" "X10617" "0Neutral" "upstream" "Copia10" "Copia" 52.5 15.63 0 "CopiaHarbinger" 0 45 "IND" "group3" "Michigan_USA" "O" 0.359643374 0.0938107534011364
"113" "ind3" "X20641" "0Neutral" "upstream" "Copia51" "Copia" 46.5 15.63 0 "CopiaHarbinger" 100 45 "IND" "group3" "Michigan_USA" "O" 0.359643374 0.0938107534011364
"114" "ind3" "X14905" "0Neutral" "upstream" "Copia63" "Copia" 33.88 9.38 0 "CopiaHarbinger" 100 45 "IND" "group3" "Michigan_USA" "O" 0.359643374 0.0938107534011364
"115" "ind3" "X24560" "0Neutral" "upstream" "Copia42" "Copia" 55.86 6.25 0 "CopiaHarbinger" 0 45 "IND" "group3" "Michigan_USA" "O" 0.359643374 0.0938107534011364
"116" "ind3" "X12327" "0Neutral" "upstream" "Copia10" "Copia" 45.77 46.88 12.5 "CopiaHarbinger" 0 45 "IND" "group3" "Michigan_USA" "O" 0.359643374 0.0938107534011364
"117" "ind3" "X9828" "0Neutral" "upstream" "Copia10" "Copia" 27.04 0 12.5 "CopiaHarbinger" 0 45 "IND" "group3" "Michigan_USA" "O" 0.359643374 0.0938107534011364
"118" "ind3" "X8883" "0Neutral" "upstream" "Copia13" "Copia" 55.97 37.5 0 "CopiaHarbinger" 0 45 "IND" "group3" "Michigan_USA" "O" 0.359643374 0.0938107534011364
"119" "ind3" "X1715" "0Neutral" "upstream" "Copia7" "Copia" 81.28 9.38 0 "CopiaHarbinger" 0 45 "IND" "group3" "Michigan_USA" "O" 0.359643374 0.0938107534011364
"120" "ind3" "X7298" "0Neutral" "upstream" "Copia13" "Copia" 61.78 3.13 0 "CopiaHarbinger" 0 45 "IND" "group3" "Michigan_USA" "O" 0.359643374 0.0938107534011364
"121" "ind3" "X13279" "0Neutral" "upstream" "Copia2" "Copia" 58.6 3.13 0 "CopiaHarbinger" 100 45 "IND" "group3" "Michigan_USA" "O" 0.359643374 0.0938107534011364
"122" "ind3" "X10630" "0Neutral" "upstream" "Copia20" "Copia" 80.54 3.13 0 "CopiaHarbinger" 0 45 "IND" "group3" "Michigan_USA" "O" 0.359643374 0.0938107534011364
"123" "ind3" "X7694" "0Neutral" "upstream" "Copia39" "Copia" 57.66 3.13 0 "CopiaHarbinger" 0 45 "IND" "group3" "Michigan_USA" "O" 0.359643374 0.0938107534011364
"124" "ind3" "X4124" "0Neutral" "upstream" "Copia6" "Copia" 105.14 3.13 0 "CopiaHarbinger" 0 45 "IND" "group3" "Michigan_USA" "O" 0.359643374 0.0938107534011364
"125" "ind3" "X4511" "0Neutral" "upstream" "Copia21" "Copia" 78.94 0 0 "CopiaHarbinger" 0 45 "IND" "group3" "Michigan_USA" "O" 0.359643374 0.0938107534011364
"126" "ind3" "X17603" "0Neutral" "upstream" "Copia13" "Copia" 30.46 3.13 0 "CopiaHarbinger" 0 45 "IND" "group3" "Michigan_USA" "O" 0.359643374 0.0938107534011364
"127" "ind3" "X15020" "0Neutral" "upstream" "Copia49" "Copia" 47.69 3.13 0 "CopiaHarbinger" 0 45 "IND" "group3" "Michigan_USA" "O" 0.359643374 0.0938107534011364
"128" "ind3" "X5831" "0Neutral" "upstream" "Copia31" "Copia" 16.73 0 0 "CopiaHarbinger" 0 45 "IND" "group3" "Michigan_USA" "O" 0.359643374 0.0938107534011364
"129" "ind3" "X7495" "0Neutral" "upstream" "Copia30" "Copia" 69.63 3.13 0 "CopiaHarbinger" 0 45 "IND" "group3" "Michigan_USA" "O" 0.359643374 0.0938107534011364
"130" "ind3" "X429" "0Neutral" "upstream" "Copia10" "Copia" 46.44 18.75 0 "CopiaHarbinger" 100 45 "IND" "group3" "Michigan_USA" "O" 0.359643374 0.0938107534011364
"131" "ind3" "X3698" "balancing" "upstream" "Copia66" "Copia" 35.58 6.25 6.25 "CopiaHarbinger" 0 45 "IND" "group3" "Michigan_USA" "O" 0.359643374 0.186984251708068
"132" "ind3" "X9821" "balancing" "upstream" "Copia32" "Copia" 68.29 28.13 18.75 "CopiaHarbinger" 0 45 "IND" "group3" "Michigan_USA" "O" 0.359643374 0.186984251708068
"133" "ind3" "X16452" "divergent" "upstream" "Copia2" "Copia" 54.42 21.88 0 "CopiaHarbinger" 0 45 "IND" "group3" "Michigan_USA" "O" 0.359643374 0.105103464859317
"134" "ind3" "X21999" "0Neutral" "upstream" "Copia66" "Copia" 37.22 3.13 6.25 "CopiaHarbinger" 0 45 "IND" "group3" "Michigan_USA" "O" 0.359643374 0.0938107534011364
"135" "ind3" "X13858" "0Neutral" "upstream" "Copia26" "Copia" 74.9 6.25 0 "CopiaHarbinger" 0 45 "IND" "group3" "Michigan_USA" "O" 0.359643374 0.0938107534011364
"136" "ind3" "X9565" "0Neutral" "upstream" "Copia19" "Copia" 81.68 3.13 0 "CopiaHarbinger" 0 45 "IND" "group3" "Michigan_USA" "O" 0.359643374 0.0938107534011364
"137" "ind3" "X2465" "0Neutral" "upstream" "Copia2" "Copia" 30.97 15.63 6.25 "CopiaHarbinger" 0 45 "IND" "group3" "Michigan_USA" "O" 0.359643374 0.0938107534011364
"138" "ind3" "X16092" "0Neutral" "upstream" "Copia31" "Copia" 39.18 3.13 0 "CopiaHarbinger" 0 45 "IND" "group3" "Michigan_USA" "O" 0.359643374 0.0938107534011364
"139" "ind3" "X2403" "0Neutral" "upstream" "Copia23" "Copia" 47.63 3.13 0 "CopiaHarbinger" 0 45 "IND" "group3" "Michigan_USA" "O" 0.359643374 0.0938107534011364
"140" "ind3" "X19538" "0Neutral" "upstream" "Copia25" "Copia" 54.02 28.13 6.25 "CopiaHarbinger" 100 45 "IND" "group3" "Michigan_USA" "O" 0.359643374 0.0938107534011364
"141" "ind3" "X13241" "0Neutral" "upstream" "Copia78" "Copia" 29.82 6.25 0 "CopiaHarbinger" 0 45 "IND" "group3" "Michigan_USA" "O" 0.359643374 0.0938107534011364
"142" "ind3" "X13859" "0Neutral" "upstream" "Copia26" "Copia" 74.92 12.5 18.75 "CopiaHarbinger" 0 45 "IND" "group3" "Michigan_USA" "O" 0.359643374 0.0938107534011364
"143" "ind3" "X3018" "0Neutral" "upstream" "Copia9" "Copia" 97.19 34.38 0 "CopiaHarbinger" 0 45 "IND" "group3" "Michigan_USA" "O" 0.359643374 0.0938107534011364
"144" "ind3" "X18465" "0Neutral" "upstream" "Copia13" "Copia" 61.71 12.5 0 "CopiaHarbinger" 0 45 "IND" "group3" "Michigan_USA" "O" 0.359643374 0.0938107534011364
"145" "ind3" "X4302" "0Neutral" "upstream" "Copia2" "Copia" 64.73 12.5 0 "CopiaHarbinger" 0 45 "IND" "group3" "Michigan_USA" "O" 0.359643374 0.0938107534011364
"146" "ind3" "X16008" "0Neutral" "upstream" "Copia24" "Copia" 55.03 12.5 0 "CopiaHarbinger" 0 45 "IND" "group3" "Michigan_USA" "O" 0.359643374 0.0938107534011364
"147" "ind3" "X16006" "0Neutral" "upstream" "Copia24" "Copia" 76.96 9.38 0 "CopiaHarbinger" 0 45 "IND" "group3" "Michigan_USA" "O" 0.359643374 0.0938107534011364
"148" "ind3" "X2071" "0Neutral" "upstream" "Copia18" "Copia" 83.35 6.25 0 "CopiaHarbinger" 0 45 "IND" "group3" "Michigan_USA" "O" 0.359643374 0.0938107534011364
"149" "ind3" "X16667" "0Neutral" "upstream" "Copia43" "Copia" 51.75 3.13 0 "CopiaHarbinger" 0 45 "IND" "group3" "Michigan_USA" "O" 0.359643374 0.0938107534011364
"150" "ind3" "X18788" "0Neutral" "upstream" "Copia5" "Copia" 55.61 3.13 0 "CopiaHarbinger" 0 45 "IND" "group3" "Michigan_USA" "O" 0.359643374 0.0938107534011364
"151" "ind3" "X11945" "0Neutral" "upstream" "Copia29" "Copia" 42.02 12.5 0 "CopiaHarbinger" 0 45 "IND" "group3" "Michigan_USA" "O" 0.359643374 0.0938107534011364
"152" "ind3" "X2402" "0Neutral" "upstream" "Copia23" "Copia" 48.22 9.38 0 "CopiaHarbinger" 0 45 "IND" "group3" "Michigan_USA" "O" 0.359643374 0.0938107534011364
"153" "ind3" "X12822" "0Neutral" "upstream" "Copia17" "Copia" 33.57 3.13 0 "CopiaHarbinger" 0 45 "IND" "group3" "Michigan_USA" "O" 0.359643374 0.0938107534011364
"154" "ind3" "X6025" "0Neutral" "upstream" "Copia2" "Copia" 46.25 3.13 0 "CopiaHarbinger" 0 45 "IND" "group3" "Michigan_USA" "O" 0.359643374 0.0938107534011364
"155" "ind3" "X20981" "0Neutral" "upstream" "Copia46" "Copia" 48.35 3.13 0 "CopiaHarbinger" 0 45 "IND" "group3" "Michigan_USA" "O" 0.359643374 0.0938107534011364
"156" "ind3" "X789" "0Neutral" "upstream" "Copia2" "Copia" 44.81 0 0 "CopiaHarbinger" 0 45 "IND" "group3" "Michigan_USA" "O" 0.359643374 0.0938107534011364
"157" "ind3" "X9292" "0Neutral" "upstream" "Copia1" "Copia" 83.9 31.25 0 "CopiaHarbinger" 0 45 "IND" "group3" "Michigan_USA" "O" 0.359643374 0.0938107534011364
"158" "ind3" "X19286" "0Neutral" "upstream" "Copia64" "Copia" 41.05 9.38 0 "CopiaHarbinger" 100 45 "IND" "group3" "Michigan_USA" "O" 0.359643374 0.0938107534011364
"159" "ind3" "X4497" "balancing" "upstream" "Copia47" "Copia" 47.74 25 0 "CopiaHarbinger" 0 45 "IND" "group3" "Michigan_USA" "O" 0.359643374 0.186984251708068
"160" "ind3" "X8064" "divergent" "upstream" "Copia17" "Copia" 85.28 12.5 12.5 "CopiaHarbinger" 0 45 "IND" "group3" "Michigan_USA" "O" 0.359643374 0.105103464859317
"161" "ind3" "X7851" "divergent" "upstream" "Copia13" "Copia" 93.15 3.13 0 "CopiaHarbinger" 0 45 "IND" "group3" "Michigan_USA" "O" 0.359643374 0.105103464859317
"162" "ind3" "X22121" "0Neutral" "upstream" "Harbinger27" "Harbinger" 25.26 15.63 0 "CopiaHarbinger" 0 45 "IND" "group3" "Michigan_USA" "O" 0.359643374 0.0938107534011364
"163" "ind3" "X17255" "0Neutral" "upstream" "Harbinger41" "Harbinger" 34.7 12.5 0 "CopiaHarbinger" 0 45 "IND" "group3" "Michigan_USA" "O" 0.359643374 0.0938107534011364
"164" "ind3" "X23541" "0Neutral" "upstream" "Harbinger6" "Harbinger" 49.53 3.13 0 "CopiaHarbinger" 0 45 "IND" "group3" "Michigan_USA" "O" 0.359643374 0.0938107534011364
"165" "ind3" "X1890" "0Neutral" "upstream" "Harbinger70" "Harbinger" 27.33 12.5 0 "CopiaHarbinger" 100 45 "IND" "group3" "Michigan_USA" "O" 0.359643374 0.0938107534011364
"166" "ind3" "X4765" "0Neutral" "upstream" "Harbinger8" "Harbinger" 49.6 40.63 0 "CopiaHarbinger" 100 45 "IND" "group3" "Michigan_USA" "O" 0.359643374 0.0938107534011364
"167" "ind3" "X10127" "0Neutral" "upstream" "Harbinger17" "Harbinger" 30.48 28.13 0 "CopiaHarbinger" 0 45 "IND" "group3" "Michigan_USA" "O" 0.359643374 0.0938107534011364
"168" "ind3" "X9794" "0Neutral" "upstream" "Harbinger8" "Harbinger" 16.12 6.25 0 "CopiaHarbinger" 0 45 "IND" "group3" "Michigan_USA" "O" 0.359643374 0.0938107534011364
"169" "ind3" "X18990" "balancing" "upstream" "Harbinger43" "Harbinger" 31.64 15.63 6.25 "CopiaHarbinger" 0 45 "IND" "group3" "Michigan_USA" "O" 0.359643374 0.186984251708068
"170" "ind3" "X3155" "balancing" "downstream" "Harbinger58" "Harbinger" 96.15 46.88 93.75 "CopiaHarbinger" 0 45 "IND" "group3" "Michigan_USA" "O" 0.359643374 0.301487390993016
"171" "ind3" "X8847" "0Neutral" "downstream" "Harbinger24" "Harbinger" 43.06 6.25 0 "CopiaHarbinger" 100 45 "IND" "group3" "Michigan_USA" "O" 0.359643374 0.0912249644768832
"172" "ind3" "X24492" "0Neutral" "downstream" "Harbinger50" "Harbinger" 57.04 21.88 0 "CopiaHarbinger" 0 45 "IND" "group3" "Michigan_USA" "O" 0.359643374 0.0912249644768832
"173" "ind3" "X9087" "0Neutral" "downstream" "Harbinger27" "Harbinger" 146.83 12.5 0 "CopiaHarbinger" 0 45 "IND" "group3" "Michigan_USA" "O" 0.359643374 0.0912249644768832
"174" "ind3" "X11507" "0Neutral" "downstream" "Harbinger27" "Harbinger" 57.04 0 12.5 "CopiaHarbinger" 0 45 "IND" "group3" "Michigan_USA" "O" 0.359643374 0.0912249644768832
"175" "ind3" "X14796" "0Neutral" "downstream" "Harbinger3" "Harbinger" 119.72 0 6.25 "CopiaHarbinger" 0 45 "IND" "group3" "Michigan_USA" "O" 0.359643374 0.0912249644768832
"176" "ind3" "X9450" "0Neutral" "downstream" "Harbinger52" "Harbinger" 46.35 0 6.25 "CopiaHarbinger" 0 45 "IND" "group3" "Michigan_USA" "O" 0.359643374 0.0912249644768832
"177" "ind3" "X19766" "0Neutral" "downstream" "Harbinger2" "Harbinger" 109.66 6.25 0 "CopiaHarbinger" 0 45 "IND" "group3" "Michigan_USA" "O" 0.359643374 0.0912249644768832
"178" "ind3" "X18410" "0Neutral" "downstream" "Harbinger39" "Harbinger" 69.69 3.13 0 "CopiaHarbinger" 0 45 "IND" "group3" "Michigan_USA" "O" 0.359643374 0.0912249644768832
"179" "ind3" "X3486" "0Neutral" "downstream" "Harbinger39" "Harbinger" 103.58 0 0 "CopiaHarbinger" 0 45 "IND" "group3" "Michigan_USA" "O" 0.359643374 0.0912249644768832
"180" "ind3" "X8315" "0Neutral" "downstream" "Harbinger46" "Harbinger" 38.14 9.38 0 "CopiaHarbinger" 0 45 "IND" "group3" "Michigan_USA" "O" 0.359643374 0.0912249644768832
"181" "ind3" "X22917" "0Neutral" "downstream" "Harbinger1" "Harbinger" 68.63 6.25 0 "CopiaHarbinger" 0 45 "IND" "group3" "Michigan_USA" "O" 0.359643374 0.0912249644768832
"182" "ind3" "X11790" "0Neutral" "downstream" "Harbinger26" "Harbinger" 96.4 6.25 0 "CopiaHarbinger" 100 45 "IND" "group3" "Michigan_USA" "O" 0.359643374 0.0912249644768832
"183" "ind3" "X8641" "0Neutral" "downstream" "Harbinger44" "Harbinger" 32.76 6.25 0 "CopiaHarbinger" 0 45 "IND" "group3" "Michigan_USA" "O" 0.359643374 0.0912249644768832
"184" "ind3" "X1787" "0Neutral" "downstream" "Harbinger45" "Harbinger" 22.47 0 0 "CopiaHarbinger" 0 45 "IND" "group3" "Michigan_USA" "O" 0.359643374 0.0912249644768832
"185" "ind3" "X9088" "balancing" "downstream" "Harbinger27" "Harbinger" 145.13 34.38 0 "CopiaHarbinger" 0 45 "IND" "group3" "Michigan_USA" "O" 0.359643374 0.301487390993016
"186" "ind3" "X11787" "balancing" "downstream" "Harbinger26" "Harbinger" 57.16 34.38 6.25 "CopiaHarbinger" 100 45 "IND" "group3" "Michigan_USA" "O" 0.359643374 0.301487390993016
"187" "ind3" "X26084" "divergent" "downstream" "Harbinger41" "Harbinger" 53.74 34.38 0 "CopiaHarbinger" 0 45 "IND" "group3" "Michigan_USA" "O" 0.359643374 0.157247297728633
"188" "ind3" "X23344" "divergent" "downstream" "Harbinger8" "Harbinger" 60.98 0 0 "CopiaHarbinger" 0 45 "IND" "group3" "Michigan_USA" "O" 0.359643374 0.157247297728633
"189" "ind3" "X23571" "0Neutral" "downstream" "Harbinger3" "Harbinger" 113.86 3.13 0 "CopiaHarbinger" 0 45 "IND" "group3" "Michigan_USA" "O" 0.359643374 0.0912249644768832
"190" "ind3" "X25121" "0Neutral" "downstream" "Harbinger22" "Harbinger" 116.42 3.13 0 "CopiaHarbinger" 100 45 "IND" "group3" "Michigan_USA" "O" 0.359643374 0.0912249644768832
"191" "ind3" "X16249" "0Neutral" "downstream" "Harbinger27" "Harbinger" 62.06 0 0 "CopiaHarbinger" 0 45 "IND" "group3" "Michigan_USA" "O" 0.359643374 0.0912249644768832
"192" "ind3" "X5679" "0Neutral" "downstream" "Harbinger15" "Harbinger" 79.34 18.75 0 "CopiaHarbinger" 0 45 "IND" "group3" "Michigan_USA" "O" 0.359643374 0.0912249644768832
"193" "ind3" "X11023" "0Neutral" "downstream" "Harbinger64" "Harbinger" 63.5 6.25 0 "CopiaHarbinger" 0 45 "IND" "group3" "Michigan_USA" "O" 0.359643374 0.0912249644768832
"194" "ind3" "X21072" "0Neutral" "downstream" "Harbinger15" "Harbinger" 25.73 3.13 0 "CopiaHarbinger" 0 45 "IND" "group3" "Michigan_USA" "O" 0.359643374 0.0912249644768832
"195" "ind3" "X5215" "0Neutral" "downstream" "Harbinger51" "Harbinger" 44.31 0 0 "CopiaHarbinger" 0 45 "IND" "group3" "Michigan_USA" "O" 0.359643374 0.0912249644768832
"196" "ind3" "X1472" "0Neutral" "downstream" "Harbinger59" "Harbinger" 54.02 6.25 0 "CopiaHarbinger" 0 45 "IND" "group3" "Michigan_USA" "O" 0.359643374 0.0912249644768832
"197" "ind3" "X19134" "0Neutral" "downstream" "Harbinger15" "Harbinger" 43.03 25 0 "CopiaHarbinger" 0 45 "IND" "group3" "Michigan_USA" "O" 0.359643374 0.0912249644768832
"198" "ind3" "X13048" "0Neutral" "downstream" "Harbinger69" "Harbinger" 80.3 21.88 12.5 "CopiaHarbinger" 0 45 "IND" "group3" "Michigan_USA" "O" 0.359643374 0.0912249644768832
"199" "ind3" "X21806" "0Neutral" "downstream" "Harbinger58" "Harbinger" 52.72 6.25 0 "CopiaHarbinger" 0 45 "IND" "group3" "Michigan_USA" "O" 0.359643374 0.0912249644768832
"200" "ind3" "X6778" "0Neutral" "downstream" "Harbinger23" "Harbinger" 40.83 21.88 0 "CopiaHarbinger" 0 45 "IND" "group3" "Michigan_USA" "O" 0.359643374 0.0912249644768832
"201" "ind3" "X24399" "0Neutral" "downstream" "Harbinger62" "Harbinger" 57.37 34.38 6.25 "CopiaHarbinger" 0 45 "IND" "group3" "Michigan_USA" "O" 0.359643374 0.0912249644768832
"202" "ind3" "X12480" "0Neutral" "downstream" "Harbinger12" "Harbinger" 34.42 12.5 0 "CopiaHarbinger" 100 45 "IND" "group3" "Michigan_USA" "O" 0.359643374 0.0912249644768832
"203" "ind3" "X13299" "0Neutral" "downstream" "Harbinger55" "Harbinger" 50.08 3.13 12.5 "CopiaHarbinger" 0 45 "IND" "group3" "Michigan_USA" "O" 0.359643374 0.0912249644768832
"204" "ind3" "X6172" "0Neutral" "downstream" "Harbinger66" "Harbinger" 72.6 18.75 6.25 "CopiaHarbinger" 0 45 "IND" "group3" "Michigan_USA" "O" 0.359643374 0.0912249644768832
"205" "ind3" "X15647" "0Neutral" "downstream" "Harbinger54" "Harbinger" 87.3 0 6.25 "CopiaHarbinger" 0 45 "IND" "group3" "Michigan_USA" "O" 0.359643374 0.0912249644768832
"206" "ind3" "X6450" "0Neutral" "downstream" "Harbinger15" "Harbinger" 112.98 3.13 0 "CopiaHarbinger" 0 45 "IND" "group3" "Michigan_USA" "O" 0.359643374 0.0912249644768832
"207" "ind3" "X1473" "0Neutral" "downstream" "Harbinger59" "Harbinger" 53.99 3.13 0 "CopiaHarbinger" 0 45 "IND" "group3" "Michigan_USA" "O" 0.359643374 0.0912249644768832
"208" "ind3" "X23349" "0Neutral" "downstream" "Harbinger8" "Harbinger" 100.24 3.13 0 "CopiaHarbinger" 0 45 "IND" "group3" "Michigan_USA" "O" 0.359643374 0.0912249644768832
"209" "ind3" "X13058" "0Neutral" "downstream" "Harbinger27" "Harbinger" 65.46 3.13 0 "CopiaHarbinger" 0 45 "IND" "group3" "Michigan_USA" "O" 0.359643374 0.0912249644768832
"210" "ind3" "X3494" "balancing" "downstream" "Harbinger25" "Harbinger" 61.17 15.63 0 "CopiaHarbinger" 0 45 "IND" "group3" "Michigan_USA" "O" 0.359643374 0.301487390993016
"211" "ind3" "X24771" "balancing" "downstream" "Harbinger65" "Harbinger" 71.8 56.25 0 "CopiaHarbinger" 0 45 "IND" "group3" "Michigan_USA" "O" 0.359643374 0.301487390993016
"212" "ind3" "X23348" "divergent" "downstream" "Harbinger8" "Harbinger" 100.23 0 12.5 "CopiaHarbinger" 0 45 "IND" "group3" "Michigan_USA" "O" 0.359643374 0.157247297728633
"213" "ind3" "X5214" "divergent" "downstream" "Harbinger51" "Harbinger" 44.27 21.88 0 "CopiaHarbinger" 0 45 "IND" "group3" "Michigan_USA" "O" 0.359643374 0.157247297728633
"214" "ind3" "X12482" "divergent" "downstream" "Harbinger12" "Harbinger" 75.33 34.38 0 "CopiaHarbinger" 0 45 "IND" "group3" "Michigan_USA" "O" 0.359643374 0.157247297728633
"215" "ind3" "X14504" "divergent" "downstream" "Harbinger14" "Harbinger" 79.7 31.25 0 "CopiaHarbinger" 0 45 "IND" "group3" "Michigan_USA" "O" 0.359643374 0.157247297728633
"216" "ind3" "X1685" "0Neutral" "downstream" "Harbinger71" "Harbinger" 8.06 6.25 0 "CopiaHarbinger" 0 45 "IND" "group3" "Michigan_USA" "O" 0.359643374 0.0912249644768832
"217" "ind3" "X16259" "0Neutral" "downstream" "Harbinger56" "Harbinger" 50.11 3.13 0 "CopiaHarbinger" 0 45 "IND" "group3" "Michigan_USA" "O" 0.359643374 0.0912249644768832
"218" "ind3" "X8551" "0Neutral" "downstream" "Harbinger8" "Harbinger" 26.4 9.38 0 "CopiaHarbinger" 0 45 "IND" "group3" "Michigan_USA" "O" 0.359643374 0.0912249644768832
"219" "ind3" "X25744" "0Neutral" "downstream" "Harbinger21" "Harbinger" 32.45 12.5 6.25 "CopiaHarbinger" 100 45 "IND" "group3" "Michigan_USA" "O" 0.359643374 0.0912249644768832
"220" "ind3" "X572" "0Neutral" "downstream" "Harbinger21" "Harbinger" 57.15 31.25 0 "CopiaHarbinger" 0 45 "IND" "group3" "Michigan_USA" "O" 0.359643374 0.0912249644768832
"221" "ind3" "X20237" "0Neutral" "downstream" "Harbinger72" "Harbinger" 28.9 6.25 0 "CopiaHarbinger" 0 45 "IND" "group3" "Michigan_USA" "O" 0.359643374 0.0912249644768832
"222" "ind3" "X9321" "divergent" "downstream" "Harbinger44" "Harbinger" 38.61 0 12.5 "CopiaHarbinger" 0 45 "IND" "group3" "Michigan_USA" "O" 0.359643374 0.157247297728633
"223" "ind3" "X2336" "0Neutral" "upstream" "Harbinger23" "Harbinger" 70.6 3.13 43.75 "CopiaHarbinger" 0 45 "IND" "group3" "Michigan_USA" "O" 0.359643374 0.0938107534011364
"224" "ind3" "X10558" "0Neutral" "upstream" "Harbinger2" "Harbinger" 118.51 3.13 0 "CopiaHarbinger" 0 45 "IND" "group3" "Michigan_USA" "O" 0.359643374 0.0938107534011364
"225" "ind3" "X21805" "0Neutral" "upstream" "Harbinger58" "Harbinger" 24.08 0 0 "CopiaHarbinger" 0 45 "IND" "group3" "Michigan_USA" "O" 0.359643374 0.0938107534011364
"226" "ind3" "X8699" "0Neutral" "upstream" "Harbinger4" "Harbinger" 52.2 0 0 "CopiaHarbinger" 0 45 "IND" "group3" "Michigan_USA" "O" 0.359643374 0.0938107534011364
"227" "ind3" "X15485" "0Neutral" "upstream" "Harbinger40" "Harbinger" 43.55 3.13 0 "CopiaHarbinger" 0 45 "IND" "group3" "Michigan_USA" "O" 0.359643374 0.0938107534011364
"228" "ind3" "X10559" "0Neutral" "upstream" "Harbinger2" "Harbinger" 118.5 3.13 0 "CopiaHarbinger" 0 45 "IND" "group3" "Michigan_USA" "O" 0.359643374 0.0938107534011364
"229" "ind3" "X10151" "0Neutral" "upstream" "Harbinger27" "Harbinger" 44.56 28.13 18.75 "CopiaHarbinger" 100 45 "IND" "group3" "Michigan_USA" "O" 0.359643374 0.0938107534011364
"230" "ind3" "X2348" "0Neutral" "upstream" "Harbinger19" "Harbinger" 37.84 3.13 0 "CopiaHarbinger" 0 45 "IND" "group3" "Michigan_USA" "O" 0.359643374 0.0938107534011364
"231" "ind3" "X5870" "0Neutral" "upstream" "Harbinger20" "Harbinger" 67.56 3.13 0 "CopiaHarbinger" 0 45 "IND" "group3" "Michigan_USA" "O" 0.359643374 0.0938107534011364
"232" "ind3" "X13852" "0Neutral" "upstream" "Harbinger25" "Harbinger" 29.1 0 18.75 "CopiaHarbinger" 0 45 "IND" "group3" "Michigan_USA" "O" 0.359643374 0.0938107534011364
"233" "ind3" "X82" "0Neutral" "upstream" "Harbinger23" "Harbinger" 60.46 34.38 0 "CopiaHarbinger" 0 45 "IND" "group3" "Michigan_USA" "O" 0.359643374 0.0938107534011364
"234" "ind3" "X17711" "0Neutral" "upstream" "Harbinger4" "Harbinger" 46.09 18.75 0 "CopiaHarbinger" 0 45 "IND" "group3" "Michigan_USA" "O" 0.359643374 0.0938107534011364
"235" "ind3" "X22367" "0Neutral" "upstream" "Harbinger42" "Harbinger" 34.25 25 0 "CopiaHarbinger" 100 45 "IND" "group3" "Michigan_USA" "O" 0.359643374 0.0938107534011364
"236" "ind3" "X21953" "0Neutral" "upstream" "Harbinger31" "Harbinger" 49.24 3.13 0 "CopiaHarbinger" 0 45 "IND" "group3" "Michigan_USA" "O" 0.359643374 0.0938107534011364
"237" "ind3" "X4284" "0Neutral" "upstream" "Harbinger21" "Harbinger" 37.63 0 0 "CopiaHarbinger" 0 45 "IND" "group3" "Michigan_USA" "O" 0.359643374 0.0938107534011364
"238" "ind3" "X10719" "divergent" "upstream" "Harbinger14" "Harbinger" 85.2 28.13 0 "CopiaHarbinger" 0 45 "IND" "group3" "Michigan_USA" "O" 0.359643374 0.105103464859317
"239" "ind3" "X19223" "divergent" "upstream" "Harbinger60" "Harbinger" 20.12 15.63 0 "CopiaHarbinger" 0 45 "IND" "group3" "Michigan_USA" "O" 0.359643374 0.105103464859317
"240" "ind3" "X17712" "divergent" "upstream" "Harbinger4" "Harbinger" 46.05 3.13 0 "CopiaHarbinger" 0 45 "IND" "group3" "Michigan_USA" "O" 0.359643374 0.105103464859317
"241" "ind3" "X588" "0Neutral" "upstream" "Harbinger21" "Harbinger" 36.65 31.25 0 "CopiaHarbinger" 0 45 "IND" "group3" "Michigan_USA" "O" 0.359643374 0.0938107534011364
"242" "ind3" "X1854" "0Neutral" "upstream" "Harbinger2" "Harbinger" 78.79 18.75 0 "CopiaHarbinger" 0 45 "IND" "group3" "Michigan_USA" "O" 0.359643374 0.0938107534011364
"243" "ind3" "X10913" "0Neutral" "upstream" "Harbinger14" "Harbinger" 47.64 6.25 0 "CopiaHarbinger" 0 45 "IND" "group3" "Michigan_USA" "O" 0.359643374 0.0938107534011364
"244" "ind3" "X11914" "0Neutral" "upstream" "Harbinger2" "Harbinger" 54.18 3.13 0 "CopiaHarbinger" 0 45 "IND" "group3" "Michigan_USA" "O" 0.359643374 0.0938107534011364
"245" "ind3" "X5226" "0Neutral" "upstream" "Harbinger25" "Harbinger" 66.93 3.13 0 "CopiaHarbinger" 0 45 "IND" "group3" "Michigan_USA" "O" 0.359643374 0.0938107534011364
"246" "ind3" "X24153" "0Neutral" "upstream" "Harbinger6" "Harbinger" 76.5 21.88 12.5 "CopiaHarbinger" 0 45 "IND" "group3" "Michigan_USA" "O" 0.359643374 0.0938107534011364
"247" "ind3" "X2267" "0Neutral" "upstream" "Harbinger27" "Harbinger" 22.07 9.38 0 "CopiaHarbinger" 100 45 "IND" "group3" "Michigan_USA" "O" 0.359643374 0.0938107534011364
"248" "ind3" "X13567" "0Neutral" "upstream" "Harbinger13" "Harbinger" 35.81 9.38 0 "CopiaHarbinger" 0 45 "IND" "group3" "Michigan_USA" "O" 0.359643374 0.0938107534011364
"249" "ind3" "X9772" "0Neutral" "upstream" "Harbinger11" "Harbinger" 90.95 3.13 0 "CopiaHarbinger" 0 45 "IND" "group3" "Michigan_USA" "O" 0.359643374 0.0938107534011364
"250" "ind3" "X12884" "0Neutral" "upstream" "Harbinger13" "Harbinger" 62.13 0 0 "CopiaHarbinger" 0 45 "IND" "group3" "Michigan_USA" "O" 0.359643374 0.0938107534011364
"251" "ind3" "X22668" "0Neutral" "upstream" "Harbinger6" "Harbinger" 86.53 9.38 6.25 "CopiaHarbinger" 0 45 "IND" "group3" "Michigan_USA" "O" 0.359643374 0.0938107534011364
"252" "ind3" "X4759" "0Neutral" "upstream" "Harbinger8" "Harbinger" 95.05 0 25 "CopiaHarbinger" 0 45 "IND" "group3" "Michigan_USA" "O" 0.359643374 0.0938107534011364
"253" "ind3" "X16731" "0Neutral" "upstream" "Harbinger15" "Harbinger" 40.01 0 6.25 "CopiaHarbinger" 0 45 "IND" "group3" "Michigan_USA" "O" 0.359643374 0.0938107534011364
"254" "ind3" "X608" "0Neutral" "upstream" "Harbinger21" "Harbinger" 71.27 28.13 0 "CopiaHarbinger" 0 45 "IND" "group3" "Michigan_USA" "O" 0.359643374 0.0938107534011364
"255" "ind3" "X22468" "0Neutral" "upstream" "Harbinger9" "Harbinger" 91.9 12.5 0 "CopiaHarbinger" 0 45 "IND" "group3" "Michigan_USA" "O" 0.359643374 0.0938107534011364
"256" "ind3" "X18433" "0Neutral" "upstream" "Harbinger7" "Harbinger" 69.23 6.25 0 "CopiaHarbinger" 0 45 "IND" "group3" "Michigan_USA" "O" 0.359643374 0.0938107534011364
"257" "ind3" "X18632" "0Neutral" "upstream" "Harbinger13" "Harbinger" 52.27 3.13 0 "CopiaHarbinger" 0 45 "IND" "group3" "Michigan_USA" "O" 0.359643374 0.0938107534011364
"258" "ind3" "X17950" "0Neutral" "upstream" "Harbinger15" "Harbinger" 83.48 31.25 12.5 "CopiaHarbinger" 100 45 "IND" "group3" "Michigan_USA" "O" 0.359643374 0.0938107534011364
"259" "ind3" "X22800" "balancing" "upstream" "Harbinger2" "Harbinger" 101.67 12.5 0 "CopiaHarbinger" 0 45 "IND" "group3" "Michigan_USA" "O" 0.359643374 0.186984251708068
"260" "ind3" "X17579" "divergent" "upstream" "Harbinger26" "Harbinger" 33.65 15.63 0 "CopiaHarbinger" 0 45 "IND" "group3" "Michigan_USA" "O" 0.359643374 0.105103464859317
"1858" "ind5" "X8630" "0Neutral" "upstream" "Copia91" "Copia" 0 3.13 0 "CopiaHarbinger" 0 46 "IND" "group3" "Michigan_USA" "O" 0.356692422 0.0947562178637192
"1859" "ind5" "X5577" "0Neutral" "upstream" "Copia2" "Copia" 0 12.5 0 "CopiaHarbinger" 0 46 "IND" "group3" "Michigan_USA" "O" 0.356692422 0.0947562178637192
"1860" "ind5" "X5578" "0Neutral" "upstream" "Copia2" "Copia" 0 9.38 0 "CopiaHarbinger" 0 46 "IND" "group3" "Michigan_USA" "O" 0.356692422 0.0947562178637192
"1861" "ind5" "X21562" "divergent" "upstream" "Copia13" "Copia" 0 6.25 0 "CopiaHarbinger" 100 46 "IND" "group3" "Michigan_USA" "O" 0.356692422 0.10610958177604
"1862" "ind5" "X8864" "0Neutral" "upstream" "Copia23" "Copia" 17.23 6.25 0 "CopiaHarbinger" 0 46 "IND" "group3" "Michigan_USA" "O" 0.356692422 0.0947562178637192
"1863" "ind5" "X8863" "0Neutral" "upstream" "Copia23" "Copia" 17.15 0 0 "CopiaHarbinger" 0 46 "IND" "group3" "Michigan_USA" "O" 0.356692422 0.0947562178637192
"1864" "ind5" "X3921" "0Neutral" "upstream" "Copia2" "Copia" 21.68 3.13 0 "CopiaHarbinger" 0 46 "IND" "group3" "Michigan_USA" "O" 0.356692422 0.0947562178637192
"1865" "ind5" "X14383" "0Neutral" "upstream" "Copia58" "Copia" 31.05 6.25 0 "CopiaHarbinger" 0 46 "IND" "group3" "Michigan_USA" "O" 0.356692422 0.0947562178637192
"1866" "ind5" "X4609" "0Neutral" "upstream" "Copia31" "Copia" 37.31 15.63 0 "CopiaHarbinger" 0 46 "IND" "group3" "Michigan_USA" "O" 0.356692422 0.0947562178637192
"1867" "ind5" "X15365" "0Neutral" "upstream" "Copia61" "Copia" 41.75 6.25 0 "CopiaHarbinger" 0 46 "IND" "group3" "Michigan_USA" "O" 0.356692422 0.0947562178637192
"1868" "ind5" "X17490" "0Neutral" "upstream" "Copia68" "Copia" 34.21 6.25 0 "CopiaHarbinger" 0 46 "IND" "group3" "Michigan_USA" "O" 0.356692422 0.0947562178637192
"1869" "ind5" "X4608" "0Neutral" "upstream" "Copia31" "Copia" 23.37 3.13 0 "CopiaHarbinger" 0 46 "IND" "group3" "Michigan_USA" "O" 0.356692422 0.0947562178637192
"1870" "ind5" "X946" "balancing" "upstream" "Copia28" "Copia" 17.8 46.88 0 "CopiaHarbinger" 0 46 "IND" "group3" "Michigan_USA" "O" 0.356692422 0.187615783331914
"1871" "ind5" "X14312" "divergent" "upstream" "Copia107" "Copia" 27.55 15.63 0 "CopiaHarbinger" 0 46 "IND" "group3" "Michigan_USA" "O" 0.356692422 0.10610958177604
"1872" "ind5" "X15837" "divergent" "upstream" "Copia50" "Copia" 5.39 0 0 "CopiaHarbinger" 0 46 "IND" "group3" "Michigan_USA" "O" 0.356692422 0.10610958177604
"1873" "ind5" "X5078" "divergent" "upstream" "Copia106" "Copia" 29.17 0 12.5 "CopiaHarbinger" 0 46 "IND" "group3" "Michigan_USA" "O" 0.356692422 0.10610958177604
"1874" "ind5" "X21858" "balancing" "downstream" "Copia2" "Copia" 40.67 81.25 93.75 "CopiaHarbinger" 100 46 "IND" "group3" "Michigan_USA" "O" 0.356692422 0.302427593011374
"1875" "ind5" "X122" "0Neutral" "downstream" "Copia28" "Copia" 57.09 0 0 "CopiaHarbinger" 0 46 "IND" "group3" "Michigan_USA" "O" 0.356692422 0.092145714198627
"1876" "ind5" "X403" "0Neutral" "downstream" "Copia9" "Copia" 59.97 3.13 0 "CopiaHarbinger" 0 46 "IND" "group3" "Michigan_USA" "O" 0.356692422 0.092145714198627
"1877" "ind5" "X11439" "0Neutral" "downstream" "Copia2" "Copia" 82.95 28.13 0 "CopiaHarbinger" 0 46 "IND" "group3" "Michigan_USA" "O" 0.356692422 0.092145714198627
"1878" "ind5" "X24625" "0Neutral" "downstream" "Copia93" "Copia" 52.49 6.25 0 "CopiaHarbinger" 100 46 "IND" "group3" "Michigan_USA" "O" 0.356692422 0.092145714198627
"1879" "ind5" "X24851" "0Neutral" "downstream" "Copia79" "Copia" 37.59 3.13 6.25 "CopiaHarbinger" 0 46 "IND" "group3" "Michigan_USA" "O" 0.356692422 0.092145714198627
"1880" "ind5" "X4640" "0Neutral" "downstream" "Copia77" "Copia" 36.99 3.13 0 "CopiaHarbinger" 0 46 "IND" "group3" "Michigan_USA" "O" 0.356692422 0.092145714198627
"1881" "ind5" "X25016" "0Neutral" "downstream" "Copia45" "Copia" 38.28 25 6.25 "CopiaHarbinger" 0 46 "IND" "group3" "Michigan_USA" "O" 0.356692422 0.092145714198627
"1882" "ind5" "X12301" "0Neutral" "downstream" "Copia32" "Copia" 58.3 12.5 0 "CopiaHarbinger" 0 46 "IND" "group3" "Michigan_USA" "O" 0.356692422 0.092145714198627
"1883" "ind5" "X4857" "0Neutral" "downstream" "Copia96" "Copia" 55.24 15.63 0 "CopiaHarbinger" 0 46 "IND" "group3" "Michigan_USA" "O" 0.356692422 0.092145714198627
"1884" "ind5" "X1871" "0Neutral" "downstream" "Copia75" "Copia" 35.26 6.25 0 "CopiaHarbinger" 100 46 "IND" "group3" "Michigan_USA" "O" 0.356692422 0.092145714198627
"1885" "ind5" "X24626" "0Neutral" "downstream" "Copia93" "Copia" 52.52 3.13 0 "CopiaHarbinger" 0 46 "IND" "group3" "Michigan_USA" "O" 0.356692422 0.092145714198627
"1886" "ind5" "X8524" "0Neutral" "downstream" "Copia10" "Copia" 30.07 25 0 "CopiaHarbinger" 0 46 "IND" "group3" "Michigan_USA" "O" 0.356692422 0.092145714198627
"1887" "ind5" "X15140" "0Neutral" "downstream" "Copia39" "Copia" 89.54 15.63 18.75 "CopiaHarbinger" 0 46 "IND" "group3" "Michigan_USA" "O" 0.356692422 0.092145714198627
"1888" "ind5" "X20672" "0Neutral" "downstream" "Copia53" "Copia" 51.64 50 0 "CopiaHarbinger" 0 46 "IND" "group3" "Michigan_USA" "O" 0.356692422 0.092145714198627
"1889" "ind5" "X12322" "0Neutral" "downstream" "Copia53" "Copia" 86.91 6.25 0 "CopiaHarbinger" 100 46 "IND" "group3" "Michigan_USA" "O" 0.356692422 0.092145714198627
"1890" "ind5" "X23529" "0Neutral" "downstream" "Copia42" "Copia" 51.22 3.13 0 "CopiaHarbinger" 0 46 "IND" "group3" "Michigan_USA" "O" 0.356692422 0.092145714198627
"1891" "ind5" "X26515" "0Neutral" "downstream" "Copia85" "Copia" 43.86 0 6.25 "CopiaHarbinger" 0 46 "IND" "group3" "Michigan_USA" "O" 0.356692422 0.092145714198627
"1892" "ind5" "X3772" "0Neutral" "downstream" "Copia100" "Copia" 76.6 34.38 0 "CopiaHarbinger" 0 46 "IND" "group3" "Michigan_USA" "O" 0.356692422 0.092145714198627
"1893" "ind5" "X2999" "0Neutral" "downstream" "Copia53" "Copia" 55.57 25 0 "CopiaHarbinger" 0 46 "IND" "group3" "Michigan_USA" "O" 0.356692422 0.092145714198627
"1894" "ind5" "X5062" "0Neutral" "downstream" "Copia94" "Copia" 53.67 9.38 0 "CopiaHarbinger" 0 46 "IND" "group3" "Michigan_USA" "O" 0.356692422 0.092145714198627
"1895" "ind5" "X7879" "0Neutral" "downstream" "Copia13" "Copia" 79.56 6.25 0 "CopiaHarbinger" 0 46 "IND" "group3" "Michigan_USA" "O" 0.356692422 0.092145714198627
"1896" "ind5" "X2313" "0Neutral" "downstream" "Copia19" "Copia" 69.14 6.25 0 "CopiaHarbinger" 0 46 "IND" "group3" "Michigan_USA" "O" 0.356692422 0.092145714198627
"1897" "ind5" "X6611" "0Neutral" "downstream" "Copia10" "Copia" 61.68 3.13 0 "CopiaHarbinger" 0 46 "IND" "group3" "Michigan_USA" "O" 0.356692422 0.092145714198627
"1898" "ind5" "X18490" "0Neutral" "downstream" "Copia13" "Copia" 55.44 3.13 0 "CopiaHarbinger" 0 46 "IND" "group3" "Michigan_USA" "O" 0.356692422 0.092145714198627
"1899" "ind5" "X26023" "0Neutral" "downstream" "Copia13" "Copia" 67.48 3.13 0 "CopiaHarbinger" 0 46 "IND" "group3" "Michigan_USA" "O" 0.356692422 0.092145714198627
"1900" "ind5" "X12302" "0Neutral" "downstream" "Copia32" "Copia" 58.33 3.13 0 "CopiaHarbinger" 0 46 "IND" "group3" "Michigan_USA" "O" 0.356692422 0.092145714198627
"1901" "ind5" "X13022" "0Neutral" "downstream" "Copia44" "Copia" 61.2 3.13 0 "CopiaHarbinger" 0 46 "IND" "group3" "Michigan_USA" "O" 0.356692422 0.092145714198627
"1902" "ind5" "X6198" "0Neutral" "downstream" "Copia25" "Copia" 61.45 0 0 "CopiaHarbinger" 0 46 "IND" "group3" "Michigan_USA" "O" 0.356692422 0.092145714198627
"1903" "ind5" "X2631" "0Neutral" "downstream" "Copia40" "Copia" 90.66 0 0 "CopiaHarbinger" 0 46 "IND" "group3" "Michigan_USA" "O" 0.356692422 0.092145714198627
"1904" "ind5" "X16222" "0Neutral" "downstream" "Copia30" "Copia" 45.64 12.5 0 "CopiaHarbinger" 0 46 "IND" "group3" "Michigan_USA" "O" 0.356692422 0.092145714198627
"1905" "ind5" "X927" "0Neutral" "downstream" "Copia17" "Copia" 34.21 9.38 0 "CopiaHarbinger" 0 46 "IND" "group3" "Michigan_USA" "O" 0.356692422 0.092145714198627
"1906" "ind5" "X7418" "0Neutral" "downstream" "Copia2" "Copia" 16.34 9.38 0 "CopiaHarbinger" 0 46 "IND" "group3" "Michigan_USA" "O" 0.356692422 0.092145714198627
"1907" "ind5" "X762" "0Neutral" "downstream" "Copia118" "Copia" 29.43 3.13 0 "CopiaHarbinger" 100 46 "IND" "group3" "Michigan_USA" "O" 0.356692422 0.092145714198627
"1908" "ind5" "X10521" "0Neutral" "downstream" "Copia2" "Copia" 48.81 3.13 0 "CopiaHarbinger" 0 46 "IND" "group3" "Michigan_USA" "O" 0.356692422 0.092145714198627
"1909" "ind5" "X16775" "0Neutral" "downstream" "Copia53" "Copia" 49.89 3.13 0 "CopiaHarbinger" 0 46 "IND" "group3" "Michigan_USA" "O" 0.356692422 0.092145714198627
"1910" "ind5" "X19554" "0Neutral" "downstream" "Copia70" "Copia" 32.43 3.13 0 "CopiaHarbinger" 0 46 "IND" "group3" "Michigan_USA" "O" 0.356692422 0.092145714198627
"1911" "ind5" "X4251" "0Neutral" "downstream" "Copia66" "Copia" 57.11 18.75 6.25 "CopiaHarbinger" 0 46 "IND" "group3" "Michigan_USA" "O" 0.356692422 0.092145714198627
"1912" "ind5" "X3407" "balancing" "downstream" "Copia2" "Copia" 60.41 0 12.5 "CopiaHarbinger" 0 46 "IND" "group3" "Michigan_USA" "O" 0.356692422 0.302427593011374
"1913" "ind5" "X3076" "balancing" "downstream" "Copia71" "Copia" 32.62 3.13 18.75 "CopiaHarbinger" 0 46 "IND" "group3" "Michigan_USA" "O" 0.356692422 0.302427593011374
"1914" "ind5" "X19559" "balancing" "downstream" "Copia70" "Copia" 76.58 28.13 0 "CopiaHarbinger" 0 46 "IND" "group3" "Michigan_USA" "O" 0.356692422 0.302427593011374
"1915" "ind5" "X16167" "divergent" "downstream" "Copia82" "Copia" 42.08 9.38 0 "CopiaHarbinger" 0 46 "IND" "group3" "Michigan_USA" "O" 0.356692422 0.158706581850927
"1916" "ind5" "X23556" "0Neutral" "downstream" "Copia84" "Copia" 43.42 12.5 0 "CopiaHarbinger" 0 46 "IND" "group3" "Michigan_USA" "O" 0.356692422 0.092145714198627
"1917" "ind5" "X8873" "0Neutral" "downstream" "Copia69" "Copia" 102.52 0 0 "CopiaHarbinger" 0 46 "IND" "group3" "Michigan_USA" "O" 0.356692422 0.092145714198627
"1918" "ind5" "X22179" "0Neutral" "downstream" "Copia19" "Copia" 44.24 21.88 0 "CopiaHarbinger" 100 46 "IND" "group3" "Michigan_USA" "O" 0.356692422 0.092145714198627
"1919" "ind5" "X2272" "0Neutral" "downstream" "Copia87" "Copia" 46.21 3.13 0 "CopiaHarbinger" 0 46 "IND" "group3" "Michigan_USA" "O" 0.356692422 0.092145714198627
"1920" "ind5" "X4721" "0Neutral" "downstream" "Copia44" "Copia" 54.66 15.63 12.5 "CopiaHarbinger" 0 46 "IND" "group3" "Michigan_USA" "O" 0.356692422 0.092145714198627
"1921" "ind5" "X5351" "0Neutral" "downstream" "Copia70" "Copia" 57.48 6.25 0 "CopiaHarbinger" 0 46 "IND" "group3" "Michigan_USA" "O" 0.356692422 0.092145714198627
"1922" "ind5" "X19621" "0Neutral" "downstream" "Copia48" "Copia" 72.01 34.38 0 "CopiaHarbinger" 100 46 "IND" "group3" "Michigan_USA" "O" 0.356692422 0.092145714198627
"1923" "ind5" "X21903" "0Neutral" "downstream" "Copia2" "Copia" 35.43 15.63 0 "CopiaHarbinger" 0 46 "IND" "group3" "Michigan_USA" "O" 0.356692422 0.092145714198627
"1924" "ind5" "X10816" "0Neutral" "downstream" "Copia2" "Copia" 73.87 3.13 0 "CopiaHarbinger" 0 46 "IND" "group3" "Michigan_USA" "O" 0.356692422 0.092145714198627
"1925" "ind5" "X8772" "0Neutral" "downstream" "Copia89" "Copia" 48.09 9.38 0 "CopiaHarbinger" 0 46 "IND" "group3" "Michigan_USA" "O" 0.356692422 0.092145714198627
"1926" "ind5" "X20414" "0Neutral" "downstream" "Copia99" "Copia" 76.16 3.13 0 "CopiaHarbinger" 0 46 "IND" "group3" "Michigan_USA" "O" 0.356692422 0.092145714198627
"1927" "ind5" "X11714" "0Neutral" "downstream" "Copia39" "Copia" 51.95 15.63 0 "CopiaHarbinger" 100 46 "IND" "group3" "Michigan_USA" "O" 0.356692422 0.092145714198627
"1928" "ind5" "X15419" "0Neutral" "downstream" "Copia50" "Copia" 94.76 25 6.25 "CopiaHarbinger" 100 46 "IND" "group3" "Michigan_USA" "O" 0.356692422 0.092145714198627
"1929" "ind5" "X7375" "0Neutral" "downstream" "Copia13" "Copia" 63.04 43.75 0 "CopiaHarbinger" 100 46 "IND" "group3" "Michigan_USA" "O" 0.356692422 0.092145714198627
"1930" "ind5" "X2618" "0Neutral" "downstream" "Copia40" "Copia" 82.66 12.5 0 "CopiaHarbinger" 0 46 "IND" "group3" "Michigan_USA" "O" 0.356692422 0.092145714198627
"1931" "ind5" "X21906" "0Neutral" "downstream" "Copia95" "Copia" 53.7 9.38 0 "CopiaHarbinger" 0 46 "IND" "group3" "Michigan_USA" "O" 0.356692422 0.092145714198627
"1932" "ind5" "X7605" "0Neutral" "downstream" "Copia13" "Copia" 66.59 6.25 0 "CopiaHarbinger" 0 46 "IND" "group3" "Michigan_USA" "O" 0.356692422 0.092145714198627
"1933" "ind5" "X7342" "0Neutral" "downstream" "Copia10" "Copia" 73.91 3.13 0 "CopiaHarbinger" 0 46 "IND" "group3" "Michigan_USA" "O" 0.356692422 0.092145714198627
"1934" "ind5" "X10665" "0Neutral" "downstream" "Copia10" "Copia" 110.14 3.13 0 "CopiaHarbinger" 0 46 "IND" "group3" "Michigan_USA" "O" 0.356692422 0.092145714198627
"1935" "ind5" "X10524" "0Neutral" "downstream" "Copia2" "Copia" 98.64 3.13 0 "CopiaHarbinger" 0 46 "IND" "group3" "Michigan_USA" "O" 0.356692422 0.092145714198627
"1936" "ind5" "X15143" "0Neutral" "downstream" "Copia39" "Copia" 56.3 3.13 0 "CopiaHarbinger" 0 46 "IND" "group3" "Michigan_USA" "O" 0.356692422 0.092145714198627
"1937" "ind5" "X21904" "0Neutral" "downstream" "Copia2" "Copia" 35.47 21.88 0 "CopiaHarbinger" 0 46 "IND" "group3" "Michigan_USA" "O" 0.356692422 0.092145714198627
"1938" "ind5" "X5741" "0Neutral" "downstream" "Copia86" "Copia" 45.63 21.88 0 "CopiaHarbinger" 0 46 "IND" "group3" "Michigan_USA" "O" 0.356692422 0.092145714198627
"1939" "ind5" "X18277" "0Neutral" "downstream" "Copia2" "Copia" 26.93 15.63 0 "CopiaHarbinger" 0 46 "IND" "group3" "Michigan_USA" "O" 0.356692422 0.092145714198627
"1940" "ind5" "X8771" "0Neutral" "downstream" "Copia89" "Copia" 48.12 9.38 0 "CopiaHarbinger" 0 46 "IND" "group3" "Michigan_USA" "O" 0.356692422 0.092145714198627
"1941" "ind5" "X13518" "0Neutral" "downstream" "Copia9" "Copia" 49.3 3.13 0 "CopiaHarbinger" 0 46 "IND" "group3" "Michigan_USA" "O" 0.356692422 0.092145714198627
"1942" "ind5" "X14561" "0Neutral" "downstream" "Copia32" "Copia" 49.49 0 0 "CopiaHarbinger" 0 46 "IND" "group3" "Michigan_USA" "O" 0.356692422 0.092145714198627
"1943" "ind5" "X1913" "balancing" "downstream" "Copia2" "Copia" 43.03 28.13 25 "CopiaHarbinger" 0 46 "IND" "group3" "Michigan_USA" "O" 0.356692422 0.302427593011374
"1944" "ind5" "X14498" "balancing" "downstream" "Copia10" "Copia" 43.53 18.75 0 "CopiaHarbinger" 0 46 "IND" "group3" "Michigan_USA" "O" 0.356692422 0.302427593011374
"1945" "ind5" "X2038" "balancing" "downstream" "Copia70" "Copia" 106.16 6.25 18.75 "CopiaHarbinger" 0 46 "IND" "group3" "Michigan_USA" "O" 0.356692422 0.302427593011374
"1946" "ind5" "X23237" "divergent" "downstream" "Copia42" "Copia" 61.94 3.13 0 "CopiaHarbinger" 0 46 "IND" "group3" "Michigan_USA" "O" 0.356692422 0.158706581850927
"1947" "ind5" "X8473" "divergent" "downstream" "Copia2" "Copia" 73.06 31.25 0 "CopiaHarbinger" 0 46 "IND" "group3" "Michigan_USA" "O" 0.356692422 0.158706581850927
"1948" "ind5" "X7376" "divergent" "downstream" "Copia13" "Copia" 63.06 0 25 "CopiaHarbinger" 0 46 "IND" "group3" "Michigan_USA" "O" 0.356692422 0.158706581850927
"1949" "ind5" "X2040" "divergent" "downstream" "Copia70" "Copia" 66.57 25 0 "CopiaHarbinger" 0 46 "IND" "group3" "Michigan_USA" "O" 0.356692422 0.158706581850927
"1950" "ind5" "X15370" "divergent" "downstream" "Copia44" "Copia" 91.13 15.63 0 "CopiaHarbinger" 0 46 "IND" "group3" "Michigan_USA" "O" 0.356692422 0.158706581850927
"1951" "ind5" "X23473" "0Neutral" "downstream" "Copia13" "Copia" 25.04 0 0 "CopiaHarbinger" 0 46 "IND" "group3" "Michigan_USA" "O" 0.356692422 0.092145714198627
"1952" "ind5" "X21901" "0Neutral" "downstream" "Copia2" "Copia" 25.57 46.88 12.5 "CopiaHarbinger" 100 46 "IND" "group3" "Michigan_USA" "O" 0.356692422 0.092145714198627
"1953" "ind5" "X25758" "0Neutral" "downstream" "Copia23" "Copia" 12.49 6.25 0 "CopiaHarbinger" 100 46 "IND" "group3" "Michigan_USA" "O" 0.356692422 0.092145714198627
"1954" "ind5" "X17668" "0Neutral" "downstream" "Copia72" "Copia" 33.24 6.25 0 "CopiaHarbinger" 0 46 "IND" "group3" "Michigan_USA" "O" 0.356692422 0.092145714198627
"1955" "ind5" "X12076" "0Neutral" "downstream" "Copia114" "Copia" 16.58 3.13 0 "CopiaHarbinger" 0 46 "IND" "group3" "Michigan_USA" "O" 0.356692422 0.092145714198627
"1956" "ind5" "X14464" "0Neutral" "downstream" "Copia108" "Copia" 24 0 0 "CopiaHarbinger" 0 46 "IND" "group3" "Michigan_USA" "O" 0.356692422 0.092145714198627
"1957" "ind5" "X3241" "divergent" "downstream" "Copia23" "Copia" 11.49 28.13 12.5 "CopiaHarbinger" 0 46 "IND" "group3" "Michigan_USA" "O" 0.356692422 0.158706581850927
"1958" "ind5" "X3242" "divergent" "downstream" "Copia23" "Copia" 11.36 25 0 "CopiaHarbinger" 0 46 "IND" "group3" "Michigan_USA" "O" 0.356692422 0.158706581850927
"1959" "ind5" "X26172" "divergent" "downstream" "Copia92" "Copia" 50.3 0 0 "CopiaHarbinger" 0 46 "IND" "group3" "Michigan_USA" "O" 0.356692422 0.158706581850927
"1960" "ind5" "X4123" "0Neutral" "upstream" "Copia6" "Copia" 81.28 3.13 0 "CopiaHarbinger" 0 46 "IND" "group3" "Michigan_USA" "O" 0.356692422 0.0947562178637192
"1961" "ind5" "X407" "0Neutral" "upstream" "Copia37" "Copia" 59.7 6.25 0 "CopiaHarbinger" 100 46 "IND" "group3" "Michigan_USA" "O" 0.356692422 0.0947562178637192
"1962" "ind5" "X20088" "0Neutral" "upstream" "Copia2" "Copia" 54.19 0 6.25 "CopiaHarbinger" 0 46 "IND" "group3" "Michigan_USA" "O" 0.356692422 0.0947562178637192
"1963" "ind5" "X15735" "0Neutral" "upstream" "Copia40" "Copia" 57.6 3.13 0 "CopiaHarbinger" 0 46 "IND" "group3" "Michigan_USA" "O" 0.356692422 0.0947562178637192
"1964" "ind5" "X15024" "0Neutral" "upstream" "Copia50" "Copia" 29.87 3.13 0 "CopiaHarbinger" 0 46 "IND" "group3" "Michigan_USA" "O" 0.356692422 0.0947562178637192
"1965" "ind5" "X11545" "0Neutral" "upstream" "Copia4" "Copia" 19.16 6.25 0 "CopiaHarbinger" 0 46 "IND" "group3" "Michigan_USA" "O" 0.356692422 0.0947562178637192
"1966" "ind5" "X98" "0Neutral" "upstream" "Copia24" "Copia" 34.63 37.5 0 "CopiaHarbinger" 0 46 "IND" "group3" "Michigan_USA" "O" 0.356692422 0.0947562178637192
"1967" "ind5" "X21900" "0Neutral" "upstream" "Copia33" "Copia" 44.58 9.38 0 "CopiaHarbinger" 0 46 "IND" "group3" "Michigan_USA" "O" 0.356692422 0.0947562178637192
"1968" "ind5" "X1018" "0Neutral" "upstream" "Copia11" "Copia" 94.41 6.25 0 "CopiaHarbinger" 0 46 "IND" "group3" "Michigan_USA" "O" 0.356692422 0.0947562178637192
"1969" "ind5" "X10617" "0Neutral" "upstream" "Copia10" "Copia" 52.5 15.63 0 "CopiaHarbinger" 0 46 "IND" "group3" "Michigan_USA" "O" 0.356692422 0.0947562178637192
"1970" "ind5" "X20641" "0Neutral" "upstream" "Copia51" "Copia" 46.5 15.63 0 "CopiaHarbinger" 0 46 "IND" "group3" "Michigan_USA" "O" 0.356692422 0.0947562178637192
"1971" "ind5" "X14905" "0Neutral" "upstream" "Copia63" "Copia" 33.88 9.38 0 "CopiaHarbinger" 0 46 "IND" "group3" "Michigan_USA" "O" 0.356692422 0.0947562178637192
"1972" "ind5" "X24560" "0Neutral" "upstream" "Copia42" "Copia" 55.86 6.25 0 "CopiaHarbinger" 0 46 "IND" "group3" "Michigan_USA" "O" 0.356692422 0.0947562178637192
"1973" "ind5" "X12327" "0Neutral" "upstream" "Copia10" "Copia" 45.77 46.88 12.5 "CopiaHarbinger" 100 46 "IND" "group3" "Michigan_USA" "O" 0.356692422 0.0947562178637192
"1974" "ind5" "X9828" "0Neutral" "upstream" "Copia10" "Copia" 27.04 0 12.5 "CopiaHarbinger" 0 46 "IND" "group3" "Michigan_USA" "O" 0.356692422 0.0947562178637192
"1975" "ind5" "X8883" "0Neutral" "upstream" "Copia13" "Copia" 55.97 37.5 0 "CopiaHarbinger" 100 46 "IND" "group3" "Michigan_USA" "O" 0.356692422 0.0947562178637192
"1976" "ind5" "X1715" "0Neutral" "upstream" "Copia7" "Copia" 81.28 9.38 0 "CopiaHarbinger" 0 46 "IND" "group3" "Michigan_USA" "O" 0.356692422 0.0947562178637192
"1977" "ind5" "X7298" "0Neutral" "upstream" "Copia13" "Copia" 61.78 3.13 0 "CopiaHarbinger" 0 46 "IND" "group3" "Michigan_USA" "O" 0.356692422 0.0947562178637192
"1978" "ind5" "X13279" "0Neutral" "upstream" "Copia2" "Copia" 58.6 3.13 0 "CopiaHarbinger" 0 46 "IND" "group3" "Michigan_USA" "O" 0.356692422 0.0947562178637192
"1979" "ind5" "X10630" "0Neutral" "upstream" "Copia20" "Copia" 80.54 3.13 0 "CopiaHarbinger" 0 46 "IND" "group3" "Michigan_USA" "O" 0.356692422 0.0947562178637192
"1980" "ind5" "X7694" "0Neutral" "upstream" "Copia39" "Copia" 57.66 3.13 0 "CopiaHarbinger" 0 46 "IND" "group3" "Michigan_USA" "O" 0.356692422 0.0947562178637192
"1981" "ind5" "X4124" "0Neutral" "upstream" "Copia6" "Copia" 105.14 3.13 0 "CopiaHarbinger" 0 46 "IND" "group3" "Michigan_USA" "O" 0.356692422 0.0947562178637192
"1982" "ind5" "X4511" "0Neutral" "upstream" "Copia21" "Copia" 78.94 0 0 "CopiaHarbinger" 0 46 "IND" "group3" "Michigan_USA" "O" 0.356692422 0.0947562178637192
"1983" "ind5" "X17603" "0Neutral" "upstream" "Copia13" "Copia" 30.46 3.13 0 "CopiaHarbinger" 0 46 "IND" "group3" "Michigan_USA" "O" 0.356692422 0.0947562178637192
"1984" "ind5" "X15020" "0Neutral" "upstream" "Copia49" "Copia" 47.69 3.13 0 "CopiaHarbinger" 0 46 "IND" "group3" "Michigan_USA" "O" 0.356692422 0.0947562178637192
"1985" "ind5" "X5831" "0Neutral" "upstream" "Copia31" "Copia" 16.73 0 0 "CopiaHarbinger" 0 46 "IND" "group3" "Michigan_USA" "O" 0.356692422 0.0947562178637192
"1986" "ind5" "X7495" "0Neutral" "upstream" "Copia30" "Copia" 69.63 3.13 0 "CopiaHarbinger" 0 46 "IND" "group3" "Michigan_USA" "O" 0.356692422 0.0947562178637192
"1987" "ind5" "X429" "0Neutral" "upstream" "Copia10" "Copia" 46.44 18.75 0 "CopiaHarbinger" 0 46 "IND" "group3" "Michigan_USA" "O" 0.356692422 0.0947562178637192
"1988" "ind5" "X3698" "balancing" "upstream" "Copia66" "Copia" 35.58 6.25 6.25 "CopiaHarbinger" 0 46 "IND" "group3" "Michigan_USA" "O" 0.356692422 0.187615783331914
"1989" "ind5" "X9821" "balancing" "upstream" "Copia32" "Copia" 68.29 28.13 18.75 "CopiaHarbinger" 100 46 "IND" "group3" "Michigan_USA" "O" 0.356692422 0.187615783331914
"1990" "ind5" "X16452" "divergent" "upstream" "Copia2" "Copia" 54.42 21.88 0 "CopiaHarbinger" 0 46 "IND" "group3" "Michigan_USA" "O" 0.356692422 0.10610958177604
"1991" "ind5" "X21999" "0Neutral" "upstream" "Copia66" "Copia" 37.22 3.13 6.25 "CopiaHarbinger" 0 46 "IND" "group3" "Michigan_USA" "O" 0.356692422 0.0947562178637192
"1992" "ind5" "X13858" "0Neutral" "upstream" "Copia26" "Copia" 74.9 6.25 0 "CopiaHarbinger" 0 46 "IND" "group3" "Michigan_USA" "O" 0.356692422 0.0947562178637192
"1993" "ind5" "X9565" "0Neutral" "upstream" "Copia19" "Copia" 81.68 3.13 0 "CopiaHarbinger" 0 46 "IND" "group3" "Michigan_USA" "O" 0.356692422 0.0947562178637192
"1994" "ind5" "X2465" "0Neutral" "upstream" "Copia2" "Copia" 30.97 15.63 6.25 "CopiaHarbinger" 0 46 "IND" "group3" "Michigan_USA" "O" 0.356692422 0.0947562178637192
"1995" "ind5" "X16092" "0Neutral" "upstream" "Copia31" "Copia" 39.18 3.13 0 "CopiaHarbinger" 0 46 "IND" "group3" "Michigan_USA" "O" 0.356692422 0.0947562178637192
"1996" "ind5" "X2403" "0Neutral" "upstream" "Copia23" "Copia" 47.63 3.13 0 "CopiaHarbinger" 0 46 "IND" "group3" "Michigan_USA" "O" 0.356692422 0.0947562178637192
"1997" "ind5" "X19538" "0Neutral" "upstream" "Copia25" "Copia" 54.02 28.13 6.25 "CopiaHarbinger" 0 46 "IND" "group3" "Michigan_USA" "O" 0.356692422 0.0947562178637192
"1998" "ind5" "X13241" "0Neutral" "upstream" "Copia78" "Copia" 29.82 6.25 0 "CopiaHarbinger" 0 46 "IND" "group3" "Michigan_USA" "O" 0.356692422 0.0947562178637192
"1999" "ind5" "X13859" "0Neutral" "upstream" "Copia26" "Copia" 74.92 12.5 18.75 "CopiaHarbinger" 0 46 "IND" "group3" "Michigan_USA" "O" 0.356692422 0.0947562178637192
"2000" "ind5" "X3018" "0Neutral" "upstream" "Copia9" "Copia" 97.19 34.38 0 "CopiaHarbinger" 0 46 "IND" "group3" "Michigan_USA" "O" 0.356692422 0.0947562178637192
"2001" "ind5" "X18465" "0Neutral" "upstream" "Copia13" "Copia" 61.71 12.5 0 "CopiaHarbinger" 0 46 "IND" "group3" "Michigan_USA" "O" 0.356692422 0.0947562178637192
"2002" "ind5" "X4302" "0Neutral" "upstream" "Copia2" "Copia" 64.73 12.5 0 "CopiaHarbinger" 0 46 "IND" "group3" "Michigan_USA" "O" 0.356692422 0.0947562178637192
"2003" "ind5" "X16008" "0Neutral" "upstream" "Copia24" "Copia" 55.03 12.5 0 "CopiaHarbinger" 0 46 "IND" "group3" "Michigan_USA" "O" 0.356692422 0.0947562178637192
"2004" "ind5" "X16006" "0Neutral" "upstream" "Copia24" "Copia" 76.96 9.38 0 "CopiaHarbinger" 0 46 "IND" "group3" "Michigan_USA" "O" 0.356692422 0.0947562178637192
"2005" "ind5" "X2071" "0Neutral" "upstream" "Copia18" "Copia" 83.35 6.25 0 "CopiaHarbinger" 0 46 "IND" "group3" "Michigan_USA" "O" 0.356692422 0.0947562178637192
"2006" "ind5" "X16667" "0Neutral" "upstream" "Copia43" "Copia" 51.75 3.13 0 "CopiaHarbinger" 0 46 "IND" "group3" "Michigan_USA" "O" 0.356692422 0.0947562178637192
"2007" "ind5" "X18788" "0Neutral" "upstream" "Copia5" "Copia" 55.61 3.13 0 "CopiaHarbinger" 0 46 "IND" "group3" "Michigan_USA" "O" 0.356692422 0.0947562178637192
"2008" "ind5" "X11945" "0Neutral" "upstream" "Copia29" "Copia" 42.02 12.5 0 "CopiaHarbinger" 0 46 "IND" "group3" "Michigan_USA" "O" 0.356692422 0.0947562178637192
"2009" "ind5" "X2402" "0Neutral" "upstream" "Copia23" "Copia" 48.22 9.38 0 "CopiaHarbinger" 0 46 "IND" "group3" "Michigan_USA" "O" 0.356692422 0.0947562178637192
"2010" "ind5" "X12822" "0Neutral" "upstream" "Copia17" "Copia" 33.57 3.13 0 "CopiaHarbinger" 0 46 "IND" "group3" "Michigan_USA" "O" 0.356692422 0.0947562178637192
"2011" "ind5" "X6025" "0Neutral" "upstream" "Copia2" "Copia" 46.25 3.13 0 "CopiaHarbinger" 0 46 "IND" "group3" "Michigan_USA" "O" 0.356692422 0.0947562178637192
"2012" "ind5" "X20981" "0Neutral" "upstream" "Copia46" "Copia" 48.35 3.13 0 "CopiaHarbinger" 0 46 "IND" "group3" "Michigan_USA" "O" 0.356692422 0.0947562178637192
"2013" "ind5" "X789" "0Neutral" "upstream" "Copia2" "Copia" 44.81 0 0 "CopiaHarbinger" 0 46 "IND" "group3" "Michigan_USA" "O" 0.356692422 0.0947562178637192
"2014" "ind5" "X9292" "0Neutral" "upstream" "Copia1" "Copia" 83.9 31.25 0 "CopiaHarbinger" 0 46 "IND" "group3" "Michigan_USA" "O" 0.356692422 0.0947562178637192
"2015" "ind5" "X19286" "0Neutral" "upstream" "Copia64" "Copia" 41.05 9.38 0 "CopiaHarbinger" 0 46 "IND" "group3" "Michigan_USA" "O" 0.356692422 0.0947562178637192
"2016" "ind5" "X4497" "balancing" "upstream" "Copia47" "Copia" 47.74 25 0 "CopiaHarbinger" 0 46 "IND" "group3" "Michigan_USA" "O" 0.356692422 0.187615783331914
"2017" "ind5" "X8064" "divergent" "upstream" "Copia17" "Copia" 85.28 12.5 12.5 "CopiaHarbinger" 0 46 "IND" "group3" "Michigan_USA" "O" 0.356692422 0.10610958177604
"2018" "ind5" "X7851" "divergent" "upstream" "Copia13" "Copia" 93.15 3.13 0 "CopiaHarbinger" 0 46 "IND" "group3" "Michigan_USA" "O" 0.356692422 0.10610958177604
"2019" "ind5" "X22121" "0Neutral" "upstream" "Harbinger27" "Harbinger" 25.26 15.63 0 "CopiaHarbinger" 100 46 "IND" "group3" "Michigan_USA" "O" 0.356692422 0.0947562178637192
"2020" "ind5" "X17255" "0Neutral" "upstream" "Harbinger41" "Harbinger" 34.7 12.5 0 "CopiaHarbinger" 0 46 "IND" "group3" "Michigan_USA" "O" 0.356692422 0.0947562178637192
"2021" "ind5" "X23541" "0Neutral" "upstream" "Harbinger6" "Harbinger" 49.53 3.13 0 "CopiaHarbinger" 0 46 "IND" "group3" "Michigan_USA" "O" 0.356692422 0.0947562178637192
"2022" "ind5" "X1890" "0Neutral" "upstream" "Harbinger70" "Harbinger" 27.33 12.5 0 "CopiaHarbinger" 100 46 "IND" "group3" "Michigan_USA" "O" 0.356692422 0.0947562178637192
"2023" "ind5" "X4765" "0Neutral" "upstream" "Harbinger8" "Harbinger" 49.6 40.63 0 "CopiaHarbinger" 0 46 "IND" "group3" "Michigan_USA" "O" 0.356692422 0.0947562178637192
"2024" "ind5" "X10127" "0Neutral" "upstream" "Harbinger17" "Harbinger" 30.48 28.13 0 "CopiaHarbinger" 100 46 "IND" "group3" "Michigan_USA" "O" 0.356692422 0.0947562178637192
"2025" "ind5" "X9794" "0Neutral" "upstream" "Harbinger8" "Harbinger" 16.12 6.25 0 "CopiaHarbinger" 0 46 "IND" "group3" "Michigan_USA" "O" 0.356692422 0.0947562178637192
"2026" "ind5" "X18990" "balancing" "upstream" "Harbinger43" "Harbinger" 31.64 15.63 6.25 "CopiaHarbinger" 0 46 "IND" "group3" "Michigan_USA" "O" 0.356692422 0.187615783331914
"2027" "ind5" "X3155" "balancing" "downstream" "Harbinger58" "Harbinger" 96.15 46.88 93.75 "CopiaHarbinger" 0 46 "IND" "group3" "Michigan_USA" "O" 0.356692422 0.302427593011374
"2028" "ind5" "X8847" "0Neutral" "downstream" "Harbinger24" "Harbinger" 43.06 6.25 0 "CopiaHarbinger" 0 46 "IND" "group3" "Michigan_USA" "O" 0.356692422 0.092145714198627
"2029" "ind5" "X24492" "0Neutral" "downstream" "Harbinger50" "Harbinger" 57.04 21.88 0 "CopiaHarbinger" 0 46 "IND" "group3" "Michigan_USA" "O" 0.356692422 0.092145714198627
"2030" "ind5" "X9087" "0Neutral" "downstream" "Harbinger27" "Harbinger" 146.83 12.5 0 "CopiaHarbinger" 0 46 "IND" "group3" "Michigan_USA" "O" 0.356692422 0.092145714198627
"2031" "ind5" "X11507" "0Neutral" "downstream" "Harbinger27" "Harbinger" 57.04 0 12.5 "CopiaHarbinger" 0 46 "IND" "group3" "Michigan_USA" "O" 0.356692422 0.092145714198627
"2032" "ind5" "X14796" "0Neutral" "downstream" "Harbinger3" "Harbinger" 119.72 0 6.25 "CopiaHarbinger" 0 46 "IND" "group3" "Michigan_USA" "O" 0.356692422 0.092145714198627
"2033" "ind5" "X9450" "0Neutral" "downstream" "Harbinger52" "Harbinger" 46.35 0 6.25 "CopiaHarbinger" 0 46 "IND" "group3" "Michigan_USA" "O" 0.356692422 0.092145714198627
"2034" "ind5" "X19766" "0Neutral" "downstream" "Harbinger2" "Harbinger" 109.66 6.25 0 "CopiaHarbinger" 0 46 "IND" "group3" "Michigan_USA" "O" 0.356692422 0.092145714198627
"2035" "ind5" "X18410" "0Neutral" "downstream" "Harbinger39" "Harbinger" 69.69 3.13 0 "CopiaHarbinger" 0 46 "IND" "group3" "Michigan_USA" "O" 0.356692422 0.092145714198627
"2036" "ind5" "X3486" "0Neutral" "downstream" "Harbinger39" "Harbinger" 103.58 0 0 "CopiaHarbinger" 0 46 "IND" "group3" "Michigan_USA" "O" 0.356692422 0.092145714198627
"2037" "ind5" "X8315" "0Neutral" "downstream" "Harbinger46" "Harbinger" 38.14 9.38 0 "CopiaHarbinger" 0 46 "IND" "group3" "Michigan_USA" "O" 0.356692422 0.092145714198627
"2038" "ind5" "X22917" "0Neutral" "downstream" "Harbinger1" "Harbinger" 68.63 6.25 0 "CopiaHarbinger" 0 46 "IND" "group3" "Michigan_USA" "O" 0.356692422 0.092145714198627
"2039" "ind5" "X11790" "0Neutral" "downstream" "Harbinger26" "Harbinger" 96.4 6.25 0 "CopiaHarbinger" 0 46 "IND" "group3" "Michigan_USA" "O" 0.356692422 0.092145714198627
"2040" "ind5" "X8641" "0Neutral" "downstream" "Harbinger44" "Harbinger" 32.76 6.25 0 "CopiaHarbinger" 0 46 "IND" "group3" "Michigan_USA" "O" 0.356692422 0.092145714198627
"2041" "ind5" "X1787" "0Neutral" "downstream" "Harbinger45" "Harbinger" 22.47 0 0 "CopiaHarbinger" 0 46 "IND" "group3" "Michigan_USA" "O" 0.356692422 0.092145714198627
"2042" "ind5" "X9088" "balancing" "downstream" "Harbinger27" "Harbinger" 145.13 34.38 0 "CopiaHarbinger" 0 46 "IND" "group3" "Michigan_USA" "O" 0.356692422 0.302427593011374
"2043" "ind5" "X11787" "balancing" "downstream" "Harbinger26" "Harbinger" 57.16 34.38 6.25 "CopiaHarbinger" 0 46 "IND" "group3" "Michigan_USA" "O" 0.356692422 0.302427593011374
"2044" "ind5" "X26084" "divergent" "downstream" "Harbinger41" "Harbinger" 53.74 34.38 0 "CopiaHarbinger" 100 46 "IND" "group3" "Michigan_USA" "O" 0.356692422 0.158706581850927
"2045" "ind5" "X23344" "divergent" "downstream" "Harbinger8" "Harbinger" 60.98 0 0 "CopiaHarbinger" 0 46 "IND" "group3" "Michigan_USA" "O" 0.356692422 0.158706581850927
"2046" "ind5" "X23571" "0Neutral" "downstream" "Harbinger3" "Harbinger" 113.86 3.13 0 "CopiaHarbinger" 0 46 "IND" "group3" "Michigan_USA" "O" 0.356692422 0.092145714198627
"2047" "ind5" "X25121" "0Neutral" "downstream" "Harbinger22" "Harbinger" 116.42 3.13 0 "CopiaHarbinger" 0 46 "IND" "group3" "Michigan_USA" "O" 0.356692422 0.092145714198627
"2048" "ind5" "X16249" "0Neutral" "downstream" "Harbinger27" "Harbinger" 62.06 0 0 "CopiaHarbinger" 0 46 "IND" "group3" "Michigan_USA" "O" 0.356692422 0.092145714198627
"2049" "ind5" "X5679" "0Neutral" "downstream" "Harbinger15" "Harbinger" 79.34 18.75 0 "CopiaHarbinger" 100 46 "IND" "group3" "Michigan_USA" "O" 0.356692422 0.092145714198627
"2050" "ind5" "X11023" "0Neutral" "downstream" "Harbinger64" "Harbinger" 63.5 6.25 0 "CopiaHarbinger" 0 46 "IND" "group3" "Michigan_USA" "O" 0.356692422 0.092145714198627
"2051" "ind5" "X21072" "0Neutral" "downstream" "Harbinger15" "Harbinger" 25.73 3.13 0 "CopiaHarbinger" 0 46 "IND" "group3" "Michigan_USA" "O" 0.356692422 0.092145714198627
"2052" "ind5" "X5215" "0Neutral" "downstream" "Harbinger51" "Harbinger" 44.31 0 0 "CopiaHarbinger" 0 46 "IND" "group3" "Michigan_USA" "O" 0.356692422 0.092145714198627
"2053" "ind5" "X1472" "0Neutral" "downstream" "Harbinger59" "Harbinger" 54.02 6.25 0 "CopiaHarbinger" 0 46 "IND" "group3" "Michigan_USA" "O" 0.356692422 0.092145714198627
"2054" "ind5" "X19134" "0Neutral" "downstream" "Harbinger15" "Harbinger" 43.03 25 0 "CopiaHarbinger" 0 46 "IND" "group3" "Michigan_USA" "O" 0.356692422 0.092145714198627
"2055" "ind5" "X13048" "0Neutral" "downstream" "Harbinger69" "Harbinger" 80.3 21.88 12.5 "CopiaHarbinger" 0 46 "IND" "group3" "Michigan_USA" "O" 0.356692422 0.092145714198627
"2056" "ind5" "X21806" "0Neutral" "downstream" "Harbinger58" "Harbinger" 52.72 6.25 0 "CopiaHarbinger" 0 46 "IND" "group3" "Michigan_USA" "O" 0.356692422 0.092145714198627
"2057" "ind5" "X6778" "0Neutral" "downstream" "Harbinger23" "Harbinger" 40.83 21.88 0 "CopiaHarbinger" 0 46 "IND" "group3" "Michigan_USA" "O" 0.356692422 0.092145714198627
"2058" "ind5" "X24399" "0Neutral" "downstream" "Harbinger62" "Harbinger" 57.37 34.38 6.25 "CopiaHarbinger" 0 46 "IND" "group3" "Michigan_USA" "O" 0.356692422 0.092145714198627
"2059" "ind5" "X12480" "0Neutral" "downstream" "Harbinger12" "Harbinger" 34.42 12.5 0 "CopiaHarbinger" 0 46 "IND" "group3" "Michigan_USA" "O" 0.356692422 0.092145714198627
"2060" "ind5" "X13299" "0Neutral" "downstream" "Harbinger55" "Harbinger" 50.08 3.13 12.5 "CopiaHarbinger" 0 46 "IND" "group3" "Michigan_USA" "O" 0.356692422 0.092145714198627
"2061" "ind5" "X6172" "0Neutral" "downstream" "Harbinger66" "Harbinger" 72.6 18.75 6.25 "CopiaHarbinger" 0 46 "IND" "group3" "Michigan_USA" "O" 0.356692422 0.092145714198627
"2062" "ind5" "X15647" "0Neutral" "downstream" "Harbinger54" "Harbinger" 87.3 0 6.25 "CopiaHarbinger" 0 46 "IND" "group3" "Michigan_USA" "O" 0.356692422 0.092145714198627
"2063" "ind5" "X6450" "0Neutral" "downstream" "Harbinger15" "Harbinger" 112.98 3.13 0 "CopiaHarbinger" 0 46 "IND" "group3" "Michigan_USA" "O" 0.356692422 0.092145714198627
"2064" "ind5" "X1473" "0Neutral" "downstream" "Harbinger59" "Harbinger" 53.99 3.13 0 "CopiaHarbinger" 0 46 "IND" "group3" "Michigan_USA" "O" 0.356692422 0.092145714198627
"2065" "ind5" "X23349" "0Neutral" "downstream" "Harbinger8" "Harbinger" 100.24 3.13 0 "CopiaHarbinger" 0 46 "IND" "group3" "Michigan_USA" "O" 0.356692422 0.092145714198627
"2066" "ind5" "X13058" "0Neutral" "downstream" "Harbinger27" "Harbinger" 65.46 3.13 0 "CopiaHarbinger" 0 46 "IND" "group3" "Michigan_USA" "O" 0.356692422 0.092145714198627
"2067" "ind5" "X3494" "balancing" "downstream" "Harbinger25" "Harbinger" 61.17 15.63 0 "CopiaHarbinger" 0 46 "IND" "group3" "Michigan_USA" "O" 0.356692422 0.302427593011374
"2068" "ind5" "X24771" "balancing" "downstream" "Harbinger65" "Harbinger" 71.8 56.25 0 "CopiaHarbinger" 100 46 "IND" "group3" "Michigan_USA" "O" 0.356692422 0.302427593011374
"2069" "ind5" "X23348" "divergent" "downstream" "Harbinger8" "Harbinger" 100.23 0 12.5 "CopiaHarbinger" 0 46 "IND" "group3" "Michigan_USA" "O" 0.356692422 0.158706581850927
"2070" "ind5" "X5214" "divergent" "downstream" "Harbinger51" "Harbinger" 44.27 21.88 0 "CopiaHarbinger" 0 46 "IND" "group3" "Michigan_USA" "O" 0.356692422 0.158706581850927
"2071" "ind5" "X12482" "divergent" "downstream" "Harbinger12" "Harbinger" 75.33 34.38 0 "CopiaHarbinger" 0 46 "IND" "group3" "Michigan_USA" "O" 0.356692422 0.158706581850927
"2072" "ind5" "X14504" "divergent" "downstream" "Harbinger14" "Harbinger" 79.7 31.25 0 "CopiaHarbinger" 0 46 "IND" "group3" "Michigan_USA" "O" 0.356692422 0.158706581850927
"2073" "ind5" "X1685" "0Neutral" "downstream" "Harbinger71" "Harbinger" 8.06 6.25 0 "CopiaHarbinger" 0 46 "IND" "group3" "Michigan_USA" "O" 0.356692422 0.092145714198627
"2074" "ind5" "X16259" "0Neutral" "downstream" "Harbinger56" "Harbinger" 50.11 3.13 0 "CopiaHarbinger" 0 46 "IND" "group3" "Michigan_USA" "O" 0.356692422 0.092145714198627
"2075" "ind5" "X8551" "0Neutral" "downstream" "Harbinger8" "Harbinger" 26.4 9.38 0 "CopiaHarbinger" 0 46 "IND" "group3" "Michigan_USA" "O" 0.356692422 0.092145714198627
"2076" "ind5" "X25744" "0Neutral" "downstream" "Harbinger21" "Harbinger" 32.45 12.5 6.25 "CopiaHarbinger" 0 46 "IND" "group3" "Michigan_USA" "O" 0.356692422 0.092145714198627
"2077" "ind5" "X572" "0Neutral" "downstream" "Harbinger21" "Harbinger" 57.15 31.25 0 "CopiaHarbinger" 100 46 "IND" "group3" "Michigan_USA" "O" 0.356692422 0.092145714198627
"2078" "ind5" "X20237" "0Neutral" "downstream" "Harbinger72" "Harbinger" 28.9 6.25 0 "CopiaHarbinger" 0 46 "IND" "group3" "Michigan_USA" "O" 0.356692422 0.092145714198627
"2079" "ind5" "X9321" "divergent" "downstream" "Harbinger44" "Harbinger" 38.61 0 12.5 "CopiaHarbinger" 0 46 "IND" "group3" "Michigan_USA" "O" 0.356692422 0.158706581850927
"2080" "ind5" "X2336" "0Neutral" "upstream" "Harbinger23" "Harbinger" 70.6 3.13 43.75 "CopiaHarbinger" 0 46 "IND" "group3" "Michigan_USA" "O" 0.356692422 0.0947562178637192
"2081" "ind5" "X10558" "0Neutral" "upstream" "Harbinger2" "Harbinger" 118.51 3.13 0 "CopiaHarbinger" 0 46 "IND" "group3" "Michigan_USA" "O" 0.356692422 0.0947562178637192
"2082" "ind5" "X21805" "0Neutral" "upstream" "Harbinger58" "Harbinger" 24.08 0 0 "CopiaHarbinger" 0 46 "IND" "group3" "Michigan_USA" "O" 0.356692422 0.0947562178637192
"2083" "ind5" "X8699" "0Neutral" "upstream" "Harbinger4" "Harbinger" 52.2 0 0 "CopiaHarbinger" 0 46 "IND" "group3" "Michigan_USA" "O" 0.356692422 0.0947562178637192
"2084" "ind5" "X15485" "0Neutral" "upstream" "Harbinger40" "Harbinger" 43.55 3.13 0 "CopiaHarbinger" 0 46 "IND" "group3" "Michigan_USA" "O" 0.356692422 0.0947562178637192
"2085" "ind5" "X10559" "0Neutral" "upstream" "Harbinger2" "Harbinger" 118.5 3.13 0 "CopiaHarbinger" 0 46 "IND" "group3" "Michigan_USA" "O" 0.356692422 0.0947562178637192
"2086" "ind5" "X10151" "0Neutral" "upstream" "Harbinger27" "Harbinger" 44.56 28.13 18.75 "CopiaHarbinger" 0 46 "IND" "group3" "Michigan_USA" "O" 0.356692422 0.0947562178637192
"2087" "ind5" "X2348" "0Neutral" "upstream" "Harbinger19" "Harbinger" 37.84 3.13 0 "CopiaHarbinger" 0 46 "IND" "group3" "Michigan_USA" "O" 0.356692422 0.0947562178637192
"2088" "ind5" "X5870" "0Neutral" "upstream" "Harbinger20" "Harbinger" 67.56 3.13 0 "CopiaHarbinger" 0 46 "IND" "group3" "Michigan_USA" "O" 0.356692422 0.0947562178637192
"2089" "ind5" "X13852" "0Neutral" "upstream" "Harbinger25" "Harbinger" 29.1 0 18.75 "CopiaHarbinger" 0 46 "IND" "group3" "Michigan_USA" "O" 0.356692422 0.0947562178637192
"2090" "ind5" "X82" "0Neutral" "upstream" "Harbinger23" "Harbinger" 60.46 34.38 0 "CopiaHarbinger" 0 46 "IND" "group3" "Michigan_USA" "O" 0.356692422 0.0947562178637192
"2091" "ind5" "X17711" "0Neutral" "upstream" "Harbinger4" "Harbinger" 46.09 18.75 0 "CopiaHarbinger" 100 46 "IND" "group3" "Michigan_USA" "O" 0.356692422 0.0947562178637192
"2092" "ind5" "X22367" "0Neutral" "upstream" "Harbinger42" "Harbinger" 34.25 25 0 "CopiaHarbinger" 0 46 "IND" "group3" "Michigan_USA" "O" 0.356692422 0.0947562178637192
"2093" "ind5" "X21953" "0Neutral" "upstream" "Harbinger31" "Harbinger" 49.24 3.13 0 "CopiaHarbinger" 0 46 "IND" "group3" "Michigan_USA" "O" 0.356692422 0.0947562178637192
"2094" "ind5" "X4284" "0Neutral" "upstream" "Harbinger21" "Harbinger" 37.63 0 0 "CopiaHarbinger" 0 46 "IND" "group3" "Michigan_USA" "O" 0.356692422 0.0947562178637192
"2095" "ind5" "X10719" "divergent" "upstream" "Harbinger14" "Harbinger" 85.2 28.13 0 "CopiaHarbinger" 0 46 "IND" "group3" "Michigan_USA" "O" 0.356692422 0.10610958177604
"2096" "ind5" "X19223" "divergent" "upstream" "Harbinger60" "Harbinger" 20.12 15.63 0 "CopiaHarbinger" 0 46 "IND" "group3" "Michigan_USA" "O" 0.356692422 0.10610958177604
"2097" "ind5" "X17712" "divergent" "upstream" "Harbinger4" "Harbinger" 46.05 3.13 0 "CopiaHarbinger" 0 46 "IND" "group3" "Michigan_USA" "O" 0.356692422 0.10610958177604
"2098" "ind5" "X588" "0Neutral" "upstream" "Harbinger21" "Harbinger" 36.65 31.25 0 "CopiaHarbinger" 0 46 "IND" "group3" "Michigan_USA" "O" 0.356692422 0.0947562178637192
"2099" "ind5" "X1854" "0Neutral" "upstream" "Harbinger2" "Harbinger" 78.79 18.75 0 "CopiaHarbinger" 0 46 "IND" "group3" "Michigan_USA" "O" 0.356692422 0.0947562178637192
"2100" "ind5" "X10913" "0Neutral" "upstream" "Harbinger14" "Harbinger" 47.64 6.25 0 "CopiaHarbinger" 0 46 "IND" "group3" "Michigan_USA" "O" 0.356692422 0.0947562178637192
"2101" "ind5" "X11914" "0Neutral" "upstream" "Harbinger2" "Harbinger" 54.18 3.13 0 "CopiaHarbinger" 0 46 "IND" "group3" "Michigan_USA" "O" 0.356692422 0.0947562178637192
"2102" "ind5" "X5226" "0Neutral" "upstream" "Harbinger25" "Harbinger" 66.93 3.13 0 "CopiaHarbinger" 0 46 "IND" "group3" "Michigan_USA" "O" 0.356692422 0.0947562178637192
"2103" "ind5" "X24153" "0Neutral" "upstream" "Harbinger6" "Harbinger" 76.5 21.88 12.5 "CopiaHarbinger" 0 46 "IND" "group3" "Michigan_USA" "O" 0.356692422 0.0947562178637192
"2104" "ind5" "X2267" "0Neutral" "upstream" "Harbinger27" "Harbinger" 22.07 9.38 0 "CopiaHarbinger" 0 46 "IND" "group3" "Michigan_USA" "O" 0.356692422 0.0947562178637192
"2105" "ind5" "X13567" "0Neutral" "upstream" "Harbinger13" "Harbinger" 35.81 9.38 0 "CopiaHarbinger" 0 46 "IND" "group3" "Michigan_USA" "O" 0.356692422 0.0947562178637192
"2106" "ind5" "X9772" "0Neutral" "upstream" "Harbinger11" "Harbinger" 90.95 3.13 0 "CopiaHarbinger" 0 46 "IND" "group3" "Michigan_USA" "O" 0.356692422 0.0947562178637192
"2107" "ind5" "X12884" "0Neutral" "upstream" "Harbinger13" "Harbinger" 62.13 0 0 "CopiaHarbinger" 0 46 "IND" "group3" "Michigan_USA" "O" 0.356692422 0.0947562178637192
"2108" "ind5" "X22668" "0Neutral" "upstream" "Harbinger6" "Harbinger" 86.53 9.38 6.25 "CopiaHarbinger" 0 46 "IND" "group3" "Michigan_USA" "O" 0.356692422 0.0947562178637192
"2109" "ind5" "X4759" "0Neutral" "upstream" "Harbinger8" "Harbinger" 95.05 0 25 "CopiaHarbinger" 0 46 "IND" "group3" "Michigan_USA" "O" 0.356692422 0.0947562178637192
"2110" "ind5" "X16731" "0Neutral" "upstream" "Harbinger15" "Harbinger" 40.01 0 6.25 "CopiaHarbinger" 0 46 "IND" "group3" "Michigan_USA" "O" 0.356692422 0.0947562178637192
"2111" "ind5" "X608" "0Neutral" "upstream" "Harbinger21" "Harbinger" 71.27 28.13 0 "CopiaHarbinger" 0 46 "IND" "group3" "Michigan_USA" "O" 0.356692422 0.0947562178637192
"2112" "ind5" "X22468" "0Neutral" "upstream" "Harbinger9" "Harbinger" 91.9 12.5 0 "CopiaHarbinger" 0 46 "IND" "group3" "Michigan_USA" "O" 0.356692422 0.0947562178637192
"2113" "ind5" "X18433" "0Neutral" "upstream" "Harbinger7" "Harbinger" 69.23 6.25 0 "CopiaHarbinger" 0 46 "IND" "group3" "Michigan_USA" "O" 0.356692422 0.0947562178637192
"2114" "ind5" "X18632" "0Neutral" "upstream" "Harbinger13" "Harbinger" 52.27 3.13 0 "CopiaHarbinger" 0 46 "IND" "group3" "Michigan_USA" "O" 0.356692422 0.0947562178637192
"2115" "ind5" "X17950" "0Neutral" "upstream" "Harbinger15" "Harbinger" 83.48 31.25 12.5 "CopiaHarbinger" 100 46 "IND" "group3" "Michigan_USA" "O" 0.356692422 0.0947562178637192
"2116" "ind5" "X22800" "balancing" "upstream" "Harbinger2" "Harbinger" 101.67 12.5 0 "CopiaHarbinger" 0 46 "IND" "group3" "Michigan_USA" "O" 0.356692422 0.187615783331914
"2117" "ind5" "X17579" "divergent" "upstream" "Harbinger26" "Harbinger" 33.65 15.63 0 "CopiaHarbinger" 0 46 "IND" "group3" "Michigan_USA" "O" 0.356692422 0.10610958177604
"3715" "ind6" "X8630" "0Neutral" "upstream" "Copia91" "Copia" 0 3.13 0 "CopiaHarbinger" 0 47 "IND" "group3" "Michigan_USA" "O" 0.282918617 0.121524791090644
"3716" "ind6" "X5577" "0Neutral" "upstream" "Copia2" "Copia" 0 12.5 0 "CopiaHarbinger" 0 47 "IND" "group3" "Michigan_USA" "O" 0.282918617 0.121524791090644
"3717" "ind6" "X5578" "0Neutral" "upstream" "Copia2" "Copia" 0 9.38 0 "CopiaHarbinger" 0 47 "IND" "group3" "Michigan_USA" "O" 0.282918617 0.121524791090644
"3718" "ind6" "X21562" "divergent" "upstream" "Copia13" "Copia" 0 6.25 0 "CopiaHarbinger" 0 47 "IND" "group3" "Michigan_USA" "O" 0.282918617 0.134386632480585
"3719" "ind6" "X8864" "0Neutral" "upstream" "Copia23" "Copia" 17.23 6.25 0 "CopiaHarbinger" 0 47 "IND" "group3" "Michigan_USA" "O" 0.282918617 0.121524791090644
"3720" "ind6" "X8863" "0Neutral" "upstream" "Copia23" "Copia" 17.15 0 0 "CopiaHarbinger" 0 47 "IND" "group3" "Michigan_USA" "O" 0.282918617 0.121524791090644
"3721" "ind6" "X3921" "0Neutral" "upstream" "Copia2" "Copia" 21.68 3.13 0 "CopiaHarbinger" 0 47 "IND" "group3" "Michigan_USA" "O" 0.282918617 0.121524791090644
"3722" "ind6" "X14383" "0Neutral" "upstream" "Copia58" "Copia" 31.05 6.25 0 "CopiaHarbinger" 0 47 "IND" "group3" "Michigan_USA" "O" 0.282918617 0.121524791090644
"3723" "ind6" "X4609" "0Neutral" "upstream" "Copia31" "Copia" 37.31 15.63 0 "CopiaHarbinger" 0 47 "IND" "group3" "Michigan_USA" "O" 0.282918617 0.121524791090644
"3724" "ind6" "X15365" "0Neutral" "upstream" "Copia61" "Copia" 41.75 6.25 0 "CopiaHarbinger" 0 47 "IND" "group3" "Michigan_USA" "O" 0.282918617 0.121524791090644
"3725" "ind6" "X17490" "0Neutral" "upstream" "Copia68" "Copia" 34.21 6.25 0 "CopiaHarbinger" 0 47 "IND" "group3" "Michigan_USA" "O" 0.282918617 0.121524791090644
"3726" "ind6" "X4608" "0Neutral" "upstream" "Copia31" "Copia" 23.37 3.13 0 "CopiaHarbinger" 0 47 "IND" "group3" "Michigan_USA" "O" 0.282918617 0.121524791090644
"3727" "ind6" "X946" "balancing" "upstream" "Copia28" "Copia" 17.8 46.88 0 "CopiaHarbinger" 0 47 "IND" "group3" "Michigan_USA" "O" 0.282918617 0.204023797459996
"3728" "ind6" "X14312" "divergent" "upstream" "Copia107" "Copia" 27.55 15.63 0 "CopiaHarbinger" 0 47 "IND" "group3" "Michigan_USA" "O" 0.282918617 0.134386632480585
"3729" "ind6" "X15837" "divergent" "upstream" "Copia50" "Copia" 5.39 0 0 "CopiaHarbinger" 0 47 "IND" "group3" "Michigan_USA" "O" 0.282918617 0.134386632480585
"3730" "ind6" "X5078" "divergent" "upstream" "Copia106" "Copia" 29.17 0 12.5 "CopiaHarbinger" 0 47 "IND" "group3" "Michigan_USA" "O" 0.282918617 0.134386632480585
"3731" "ind6" "X21858" "balancing" "downstream" "Copia2" "Copia" 40.67 81.25 93.75 "CopiaHarbinger" 100 47 "IND" "group3" "Michigan_USA" "O" 0.282918617 0.326667134164603
"3732" "ind6" "X122" "0Neutral" "downstream" "Copia28" "Copia" 57.09 0 0 "CopiaHarbinger" 0 47 "IND" "group3" "Michigan_USA" "O" 0.282918617 0.118226206132684
"3733" "ind6" "X403" "0Neutral" "downstream" "Copia9" "Copia" 59.97 3.13 0 "CopiaHarbinger" 0 47 "IND" "group3" "Michigan_USA" "O" 0.282918617 0.118226206132684
"3734" "ind6" "X11439" "0Neutral" "downstream" "Copia2" "Copia" 82.95 28.13 0 "CopiaHarbinger" 0 47 "IND" "group3" "Michigan_USA" "O" 0.282918617 0.118226206132684
"3735" "ind6" "X24625" "0Neutral" "downstream" "Copia93" "Copia" 52.49 6.25 0 "CopiaHarbinger" 0 47 "IND" "group3" "Michigan_USA" "O" 0.282918617 0.118226206132684
"3736" "ind6" "X24851" "0Neutral" "downstream" "Copia79" "Copia" 37.59 3.13 6.25 "CopiaHarbinger" 0 47 "IND" "group3" "Michigan_USA" "O" 0.282918617 0.118226206132684
"3737" "ind6" "X4640" "0Neutral" "downstream" "Copia77" "Copia" 36.99 3.13 0 "CopiaHarbinger" 100 47 "IND" "group3" "Michigan_USA" "O" 0.282918617 0.118226206132684
"3738" "ind6" "X25016" "0Neutral" "downstream" "Copia45" "Copia" 38.28 25 6.25 "CopiaHarbinger" 100 47 "IND" "group3" "Michigan_USA" "O" 0.282918617 0.118226206132684
"3739" "ind6" "X12301" "0Neutral" "downstream" "Copia32" "Copia" 58.3 12.5 0 "CopiaHarbinger" 0 47 "IND" "group3" "Michigan_USA" "O" 0.282918617 0.118226206132684
"3740" "ind6" "X4857" "0Neutral" "downstream" "Copia96" "Copia" 55.24 15.63 0 "CopiaHarbinger" 0 47 "IND" "group3" "Michigan_USA" "O" 0.282918617 0.118226206132684
"3741" "ind6" "X1871" "0Neutral" "downstream" "Copia75" "Copia" 35.26 6.25 0 "CopiaHarbinger" 0 47 "IND" "group3" "Michigan_USA" "O" 0.282918617 0.118226206132684
"3742" "ind6" "X24626" "0Neutral" "downstream" "Copia93" "Copia" 52.52 3.13 0 "CopiaHarbinger" 0 47 "IND" "group3" "Michigan_USA" "O" 0.282918617 0.118226206132684
"3743" "ind6" "X8524" "0Neutral" "downstream" "Copia10" "Copia" 30.07 25 0 "CopiaHarbinger" 0 47 "IND" "group3" "Michigan_USA" "O" 0.282918617 0.118226206132684
"3744" "ind6" "X15140" "0Neutral" "downstream" "Copia39" "Copia" 89.54 15.63 18.75 "CopiaHarbinger" 0 47 "IND" "group3" "Michigan_USA" "O" 0.282918617 0.118226206132684
"3745" "ind6" "X20672" "0Neutral" "downstream" "Copia53" "Copia" 51.64 50 0 "CopiaHarbinger" 0 47 "IND" "group3" "Michigan_USA" "O" 0.282918617 0.118226206132684
"3746" "ind6" "X12322" "0Neutral" "downstream" "Copia53" "Copia" 86.91 6.25 0 "CopiaHarbinger" 100 47 "IND" "group3" "Michigan_USA" "O" 0.282918617 0.118226206132684
"3747" "ind6" "X23529" "0Neutral" "downstream" "Copia42" "Copia" 51.22 3.13 0 "CopiaHarbinger" 0 47 "IND" "group3" "Michigan_USA" "O" 0.282918617 0.118226206132684
"3748" "ind6" "X26515" "0Neutral" "downstream" "Copia85" "Copia" 43.86 0 6.25 "CopiaHarbinger" 0 47 "IND" "group3" "Michigan_USA" "O" 0.282918617 0.118226206132684
"3749" "ind6" "X3772" "0Neutral" "downstream" "Copia100" "Copia" 76.6 34.38 0 "CopiaHarbinger" 0 47 "IND" "group3" "Michigan_USA" "O" 0.282918617 0.118226206132684
"3750" "ind6" "X2999" "0Neutral" "downstream" "Copia53" "Copia" 55.57 25 0 "CopiaHarbinger" 0 47 "IND" "group3" "Michigan_USA" "O" 0.282918617 0.118226206132684
"3751" "ind6" "X5062" "0Neutral" "downstream" "Copia94" "Copia" 53.67 9.38 0 "CopiaHarbinger" 0 47 "IND" "group3" "Michigan_USA" "O" 0.282918617 0.118226206132684
"3752" "ind6" "X7879" "0Neutral" "downstream" "Copia13" "Copia" 79.56 6.25 0 "CopiaHarbinger" 0 47 "IND" "group3" "Michigan_USA" "O" 0.282918617 0.118226206132684
"3753" "ind6" "X2313" "0Neutral" "downstream" "Copia19" "Copia" 69.14 6.25 0 "CopiaHarbinger" 0 47 "IND" "group3" "Michigan_USA" "O" 0.282918617 0.118226206132684
"3754" "ind6" "X6611" "0Neutral" "downstream" "Copia10" "Copia" 61.68 3.13 0 "CopiaHarbinger" 0 47 "IND" "group3" "Michigan_USA" "O" 0.282918617 0.118226206132684
"3755" "ind6" "X18490" "0Neutral" "downstream" "Copia13" "Copia" 55.44 3.13 0 "CopiaHarbinger" 0 47 "IND" "group3" "Michigan_USA" "O" 0.282918617 0.118226206132684
"3756" "ind6" "X26023" "0Neutral" "downstream" "Copia13" "Copia" 67.48 3.13 0 "CopiaHarbinger" 0 47 "IND" "group3" "Michigan_USA" "O" 0.282918617 0.118226206132684
"3757" "ind6" "X12302" "0Neutral" "downstream" "Copia32" "Copia" 58.33 3.13 0 "CopiaHarbinger" 0 47 "IND" "group3" "Michigan_USA" "O" 0.282918617 0.118226206132684
"3758" "ind6" "X13022" "0Neutral" "downstream" "Copia44" "Copia" 61.2 3.13 0 "CopiaHarbinger" 0 47 "IND" "group3" "Michigan_USA" "O" 0.282918617 0.118226206132684
"3759" "ind6" "X6198" "0Neutral" "downstream" "Copia25" "Copia" 61.45 0 0 "CopiaHarbinger" 0 47 "IND" "group3" "Michigan_USA" "O" 0.282918617 0.118226206132684
"3760" "ind6" "X2631" "0Neutral" "downstream" "Copia40" "Copia" 90.66 0 0 "CopiaHarbinger" 0 47 "IND" "group3" "Michigan_USA" "O" 0.282918617 0.118226206132684
"3761" "ind6" "X16222" "0Neutral" "downstream" "Copia30" "Copia" 45.64 12.5 0 "CopiaHarbinger" 0 47 "IND" "group3" "Michigan_USA" "O" 0.282918617 0.118226206132684
"3762" "ind6" "X927" "0Neutral" "downstream" "Copia17" "Copia" 34.21 9.38 0 "CopiaHarbinger" 0 47 "IND" "group3" "Michigan_USA" "O" 0.282918617 0.118226206132684
"3763" "ind6" "X7418" "0Neutral" "downstream" "Copia2" "Copia" 16.34 9.38 0 "CopiaHarbinger" 0 47 "IND" "group3" "Michigan_USA" "O" 0.282918617 0.118226206132684
"3764" "ind6" "X762" "0Neutral" "downstream" "Copia118" "Copia" 29.43 3.13 0 "CopiaHarbinger" 0 47 "IND" "group3" "Michigan_USA" "O" 0.282918617 0.118226206132684
"3765" "ind6" "X10521" "0Neutral" "downstream" "Copia2" "Copia" 48.81 3.13 0 "CopiaHarbinger" 0 47 "IND" "group3" "Michigan_USA" "O" 0.282918617 0.118226206132684
"3766" "ind6" "X16775" "0Neutral" "downstream" "Copia53" "Copia" 49.89 3.13 0 "CopiaHarbinger" 0 47 "IND" "group3" "Michigan_USA" "O" 0.282918617 0.118226206132684
"3767" "ind6" "X19554" "0Neutral" "downstream" "Copia70" "Copia" 32.43 3.13 0 "CopiaHarbinger" 0 47 "IND" "group3" "Michigan_USA" "O" 0.282918617 0.118226206132684
"3768" "ind6" "X4251" "0Neutral" "downstream" "Copia66" "Copia" 57.11 18.75 6.25 "CopiaHarbinger" 0 47 "IND" "group3" "Michigan_USA" "O" 0.282918617 0.118226206132684
"3769" "ind6" "X3407" "balancing" "downstream" "Copia2" "Copia" 60.41 0 12.5 "CopiaHarbinger" 0 47 "IND" "group3" "Michigan_USA" "O" 0.282918617 0.326667134164603
"3770" "ind6" "X3076" "balancing" "downstream" "Copia71" "Copia" 32.62 3.13 18.75 "CopiaHarbinger" 0 47 "IND" "group3" "Michigan_USA" "O" 0.282918617 0.326667134164603
"3771" "ind6" "X19559" "balancing" "downstream" "Copia70" "Copia" 76.58 28.13 0 "CopiaHarbinger" 100 47 "IND" "group3" "Michigan_USA" "O" 0.282918617 0.326667134164603
"3772" "ind6" "X16167" "divergent" "downstream" "Copia82" "Copia" 42.08 9.38 0 "CopiaHarbinger" 0 47 "IND" "group3" "Michigan_USA" "O" 0.282918617 0.199355171050318
"3773" "ind6" "X23556" "0Neutral" "downstream" "Copia84" "Copia" 43.42 12.5 0 "CopiaHarbinger" 100 47 "IND" "group3" "Michigan_USA" "O" 0.282918617 0.118226206132684
"3774" "ind6" "X8873" "0Neutral" "downstream" "Copia69" "Copia" 102.52 0 0 "CopiaHarbinger" 0 47 "IND" "group3" "Michigan_USA" "O" 0.282918617 0.118226206132684
"3775" "ind6" "X22179" "0Neutral" "downstream" "Copia19" "Copia" 44.24 21.88 0 "CopiaHarbinger" 0 47 "IND" "group3" "Michigan_USA" "O" 0.282918617 0.118226206132684
"3776" "ind6" "X2272" "0Neutral" "downstream" "Copia87" "Copia" 46.21 3.13 0 "CopiaHarbinger" 0 47 "IND" "group3" "Michigan_USA" "O" 0.282918617 0.118226206132684
"3777" "ind6" "X4721" "0Neutral" "downstream" "Copia44" "Copia" 54.66 15.63 12.5 "CopiaHarbinger" 100 47 "IND" "group3" "Michigan_USA" "O" 0.282918617 0.118226206132684
"3778" "ind6" "X5351" "0Neutral" "downstream" "Copia70" "Copia" 57.48 6.25 0 "CopiaHarbinger" 0 47 "IND" "group3" "Michigan_USA" "O" 0.282918617 0.118226206132684
"3779" "ind6" "X19621" "0Neutral" "downstream" "Copia48" "Copia" 72.01 34.38 0 "CopiaHarbinger" 100 47 "IND" "group3" "Michigan_USA" "O" 0.282918617 0.118226206132684
"3780" "ind6" "X21903" "0Neutral" "downstream" "Copia2" "Copia" 35.43 15.63 0 "CopiaHarbinger" 0 47 "IND" "group3" "Michigan_USA" "O" 0.282918617 0.118226206132684
"3781" "ind6" "X10816" "0Neutral" "downstream" "Copia2" "Copia" 73.87 3.13 0 "CopiaHarbinger" 0 47 "IND" "group3" "Michigan_USA" "O" 0.282918617 0.118226206132684
"3782" "ind6" "X8772" "0Neutral" "downstream" "Copia89" "Copia" 48.09 9.38 0 "CopiaHarbinger" 0 47 "IND" "group3" "Michigan_USA" "O" 0.282918617 0.118226206132684
"3783" "ind6" "X20414" "0Neutral" "downstream" "Copia99" "Copia" 76.16 3.13 0 "CopiaHarbinger" 0 47 "IND" "group3" "Michigan_USA" "O" 0.282918617 0.118226206132684
"3784" "ind6" "X11714" "0Neutral" "downstream" "Copia39" "Copia" 51.95 15.63 0 "CopiaHarbinger" 100 47 "IND" "group3" "Michigan_USA" "O" 0.282918617 0.118226206132684
"3785" "ind6" "X15419" "0Neutral" "downstream" "Copia50" "Copia" 94.76 25 6.25 "CopiaHarbinger" 0 47 "IND" "group3" "Michigan_USA" "O" 0.282918617 0.118226206132684
"3786" "ind6" "X7375" "0Neutral" "downstream" "Copia13" "Copia" 63.04 43.75 0 "CopiaHarbinger" 100 47 "IND" "group3" "Michigan_USA" "O" 0.282918617 0.118226206132684
"3787" "ind6" "X2618" "0Neutral" "downstream" "Copia40" "Copia" 82.66 12.5 0 "CopiaHarbinger" 100 47 "IND" "group3" "Michigan_USA" "O" 0.282918617 0.118226206132684
"3788" "ind6" "X21906" "0Neutral" "downstream" "Copia95" "Copia" 53.7 9.38 0 "CopiaHarbinger" 0 47 "IND" "group3" "Michigan_USA" "O" 0.282918617 0.118226206132684
"3789" "ind6" "X7605" "0Neutral" "downstream" "Copia13" "Copia" 66.59 6.25 0 "CopiaHarbinger" 0 47 "IND" "group3" "Michigan_USA" "O" 0.282918617 0.118226206132684
"3790" "ind6" "X7342" "0Neutral" "downstream" "Copia10" "Copia" 73.91 3.13 0 "CopiaHarbinger" 0 47 "IND" "group3" "Michigan_USA" "O" 0.282918617 0.118226206132684
"3791" "ind6" "X10665" "0Neutral" "downstream" "Copia10" "Copia" 110.14 3.13 0 "CopiaHarbinger" 0 47 "IND" "group3" "Michigan_USA" "O" 0.282918617 0.118226206132684
"3792" "ind6" "X10524" "0Neutral" "downstream" "Copia2" "Copia" 98.64 3.13 0 "CopiaHarbinger" 0 47 "IND" "group3" "Michigan_USA" "O" 0.282918617 0.118226206132684
"3793" "ind6" "X15143" "0Neutral" "downstream" "Copia39" "Copia" 56.3 3.13 0 "CopiaHarbinger" 0 47 "IND" "group3" "Michigan_USA" "O" 0.282918617 0.118226206132684
"3794" "ind6" "X21904" "0Neutral" "downstream" "Copia2" "Copia" 35.47 21.88 0 "CopiaHarbinger" 0 47 "IND" "group3" "Michigan_USA" "O" 0.282918617 0.118226206132684
"3795" "ind6" "X5741" "0Neutral" "downstream" "Copia86" "Copia" 45.63 21.88 0 "CopiaHarbinger" 100 47 "IND" "group3" "Michigan_USA" "O" 0.282918617 0.118226206132684
"3796" "ind6" "X18277" "0Neutral" "downstream" "Copia2" "Copia" 26.93 15.63 0 "CopiaHarbinger" 0 47 "IND" "group3" "Michigan_USA" "O" 0.282918617 0.118226206132684
"3797" "ind6" "X8771" "0Neutral" "downstream" "Copia89" "Copia" 48.12 9.38 0 "CopiaHarbinger" 0 47 "IND" "group3" "Michigan_USA" "O" 0.282918617 0.118226206132684
"3798" "ind6" "X13518" "0Neutral" "downstream" "Copia9" "Copia" 49.3 3.13 0 "CopiaHarbinger" 0 47 "IND" "group3" "Michigan_USA" "O" 0.282918617 0.118226206132684
"3799" "ind6" "X14561" "0Neutral" "downstream" "Copia32" "Copia" 49.49 0 0 "CopiaHarbinger" 0 47 "IND" "group3" "Michigan_USA" "O" 0.282918617 0.118226206132684
"3800" "ind6" "X1913" "balancing" "downstream" "Copia2" "Copia" 43.03 28.13 25 "CopiaHarbinger" 0 47 "IND" "group3" "Michigan_USA" "O" 0.282918617 0.326667134164603
"3801" "ind6" "X14498" "balancing" "downstream" "Copia10" "Copia" 43.53 18.75 0 "CopiaHarbinger" 100 47 "IND" "group3" "Michigan_USA" "O" 0.282918617 0.326667134164603
"3802" "ind6" "X2038" "balancing" "downstream" "Copia70" "Copia" 106.16 6.25 18.75 "CopiaHarbinger" 0 47 "IND" "group3" "Michigan_USA" "O" 0.282918617 0.326667134164603
"3803" "ind6" "X23237" "divergent" "downstream" "Copia42" "Copia" 61.94 3.13 0 "CopiaHarbinger" 0 47 "IND" "group3" "Michigan_USA" "O" 0.282918617 0.199355171050318
"3804" "ind6" "X8473" "divergent" "downstream" "Copia2" "Copia" 73.06 31.25 0 "CopiaHarbinger" 0 47 "IND" "group3" "Michigan_USA" "O" 0.282918617 0.199355171050318
"3805" "ind6" "X7376" "divergent" "downstream" "Copia13" "Copia" 63.06 0 25 "CopiaHarbinger" 0 47 "IND" "group3" "Michigan_USA" "O" 0.282918617 0.199355171050318
"3806" "ind6" "X2040" "divergent" "downstream" "Copia70" "Copia" 66.57 25 0 "CopiaHarbinger" 100 47 "IND" "group3" "Michigan_USA" "O" 0.282918617 0.199355171050318
"3807" "ind6" "X15370" "divergent" "downstream" "Copia44" "Copia" 91.13 15.63 0 "CopiaHarbinger" 0 47 "IND" "group3" "Michigan_USA" "O" 0.282918617 0.199355171050318
"3808" "ind6" "X23473" "0Neutral" "downstream" "Copia13" "Copia" 25.04 0 0 "CopiaHarbinger" 0 47 "IND" "group3" "Michigan_USA" "O" 0.282918617 0.118226206132684
"3809" "ind6" "X21901" "0Neutral" "downstream" "Copia2" "Copia" 25.57 46.88 12.5 "CopiaHarbinger" 100 47 "IND" "group3" "Michigan_USA" "O" 0.282918617 0.118226206132684
"3810" "ind6" "X25758" "0Neutral" "downstream" "Copia23" "Copia" 12.49 6.25 0 "CopiaHarbinger" 0 47 "IND" "group3" "Michigan_USA" "O" 0.282918617 0.118226206132684
"3811" "ind6" "X17668" "0Neutral" "downstream" "Copia72" "Copia" 33.24 6.25 0 "CopiaHarbinger" 0 47 "IND" "group3" "Michigan_USA" "O" 0.282918617 0.118226206132684
"3812" "ind6" "X12076" "0Neutral" "downstream" "Copia114" "Copia" 16.58 3.13 0 "CopiaHarbinger" 0 47 "IND" "group3" "Michigan_USA" "O" 0.282918617 0.118226206132684
"3813" "ind6" "X14464" "0Neutral" "downstream" "Copia108" "Copia" 24 0 0 "CopiaHarbinger" 0 47 "IND" "group3" "Michigan_USA" "O" 0.282918617 0.118226206132684
"3814" "ind6" "X3241" "divergent" "downstream" "Copia23" "Copia" 11.49 28.13 12.5 "CopiaHarbinger" 0 47 "IND" "group3" "Michigan_USA" "O" 0.282918617 0.199355171050318
"3815" "ind6" "X3242" "divergent" "downstream" "Copia23" "Copia" 11.36 25 0 "CopiaHarbinger" 0 47 "IND" "group3" "Michigan_USA" "O" 0.282918617 0.199355171050318
"3816" "ind6" "X26172" "divergent" "downstream" "Copia92" "Copia" 50.3 0 0 "CopiaHarbinger" 0 47 "IND" "group3" "Michigan_USA" "O" 0.282918617 0.199355171050318
"3817" "ind6" "X4123" "0Neutral" "upstream" "Copia6" "Copia" 81.28 3.13 0 "CopiaHarbinger" 0 47 "IND" "group3" "Michigan_USA" "O" 0.282918617 0.121524791090644
"3818" "ind6" "X407" "0Neutral" "upstream" "Copia37" "Copia" 59.7 6.25 0 "CopiaHarbinger" 0 47 "IND" "group3" "Michigan_USA" "O" 0.282918617 0.121524791090644
"3819" "ind6" "X20088" "0Neutral" "upstream" "Copia2" "Copia" 54.19 0 6.25 "CopiaHarbinger" 0 47 "IND" "group3" "Michigan_USA" "O" 0.282918617 0.121524791090644
"3820" "ind6" "X15735" "0Neutral" "upstream" "Copia40" "Copia" 57.6 3.13 0 "CopiaHarbinger" 0 47 "IND" "group3" "Michigan_USA" "O" 0.282918617 0.121524791090644
"3821" "ind6" "X15024" "0Neutral" "upstream" "Copia50" "Copia" 29.87 3.13 0 "CopiaHarbinger" 100 47 "IND" "group3" "Michigan_USA" "O" 0.282918617 0.121524791090644
"3822" "ind6" "X11545" "0Neutral" "upstream" "Copia4" "Copia" 19.16 6.25 0 "CopiaHarbinger" 0 47 "IND" "group3" "Michigan_USA" "O" 0.282918617 0.121524791090644
"3823" "ind6" "X98" "0Neutral" "upstream" "Copia24" "Copia" 34.63 37.5 0 "CopiaHarbinger" 0 47 "IND" "group3" "Michigan_USA" "O" 0.282918617 0.121524791090644
"3824" "ind6" "X21900" "0Neutral" "upstream" "Copia33" "Copia" 44.58 9.38 0 "CopiaHarbinger" 0 47 "IND" "group3" "Michigan_USA" "O" 0.282918617 0.121524791090644
"3825" "ind6" "X1018" "0Neutral" "upstream" "Copia11" "Copia" 94.41 6.25 0 "CopiaHarbinger" 0 47 "IND" "group3" "Michigan_USA" "O" 0.282918617 0.121524791090644
"3826" "ind6" "X10617" "0Neutral" "upstream" "Copia10" "Copia" 52.5 15.63 0 "CopiaHarbinger" 0 47 "IND" "group3" "Michigan_USA" "O" 0.282918617 0.121524791090644
"3827" "ind6" "X20641" "0Neutral" "upstream" "Copia51" "Copia" 46.5 15.63 0 "CopiaHarbinger" 0 47 "IND" "group3" "Michigan_USA" "O" 0.282918617 0.121524791090644
"3828" "ind6" "X14905" "0Neutral" "upstream" "Copia63" "Copia" 33.88 9.38 0 "CopiaHarbinger" 100 47 "IND" "group3" "Michigan_USA" "O" 0.282918617 0.121524791090644
"3829" "ind6" "X24560" "0Neutral" "upstream" "Copia42" "Copia" 55.86 6.25 0 "CopiaHarbinger" 0 47 "IND" "group3" "Michigan_USA" "O" 0.282918617 0.121524791090644
"3830" "ind6" "X12327" "0Neutral" "upstream" "Copia10" "Copia" 45.77 46.88 12.5 "CopiaHarbinger" 0 47 "IND" "group3" "Michigan_USA" "O" 0.282918617 0.121524791090644
"3831" "ind6" "X9828" "0Neutral" "upstream" "Copia10" "Copia" 27.04 0 12.5 "CopiaHarbinger" 0 47 "IND" "group3" "Michigan_USA" "O" 0.282918617 0.121524791090644
"3832" "ind6" "X8883" "0Neutral" "upstream" "Copia13" "Copia" 55.97 37.5 0 "CopiaHarbinger" 100 47 "IND" "group3" "Michigan_USA" "O" 0.282918617 0.121524791090644
"3833" "ind6" "X1715" "0Neutral" "upstream" "Copia7" "Copia" 81.28 9.38 0 "CopiaHarbinger" 0 47 "IND" "group3" "Michigan_USA" "O" 0.282918617 0.121524791090644
"3834" "ind6" "X7298" "0Neutral" "upstream" "Copia13" "Copia" 61.78 3.13 0 "CopiaHarbinger" 0 47 "IND" "group3" "Michigan_USA" "O" 0.282918617 0.121524791090644
"3835" "ind6" "X13279" "0Neutral" "upstream" "Copia2" "Copia" 58.6 3.13 0 "CopiaHarbinger" 0 47 "IND" "group3" "Michigan_USA" "O" 0.282918617 0.121524791090644
"3836" "ind6" "X10630" "0Neutral" "upstream" "Copia20" "Copia" 80.54 3.13 0 "CopiaHarbinger" 0 47 "IND" "group3" "Michigan_USA" "O" 0.282918617 0.121524791090644
"3837" "ind6" "X7694" "0Neutral" "upstream" "Copia39" "Copia" 57.66 3.13 0 "CopiaHarbinger" 100 47 "IND" "group3" "Michigan_USA" "O" 0.282918617 0.121524791090644
"3838" "ind6" "X4124" "0Neutral" "upstream" "Copia6" "Copia" 105.14 3.13 0 "CopiaHarbinger" 0 47 "IND" "group3" "Michigan_USA" "O" 0.282918617 0.121524791090644
"3839" "ind6" "X4511" "0Neutral" "upstream" "Copia21" "Copia" 78.94 0 0 "CopiaHarbinger" 0 47 "IND" "group3" "Michigan_USA" "O" 0.282918617 0.121524791090644
"3840" "ind6" "X17603" "0Neutral" "upstream" "Copia13" "Copia" 30.46 3.13 0 "CopiaHarbinger" 0 47 "IND" "group3" "Michigan_USA" "O" 0.282918617 0.121524791090644
"3841" "ind6" "X15020" "0Neutral" "upstream" "Copia49" "Copia" 47.69 3.13 0 "CopiaHarbinger" 0 47 "IND" "group3" "Michigan_USA" "O" 0.282918617 0.121524791090644
"3842" "ind6" "X5831" "0Neutral" "upstream" "Copia31" "Copia" 16.73 0 0 "CopiaHarbinger" 0 47 "IND" "group3" "Michigan_USA" "O" 0.282918617 0.121524791090644
"3843" "ind6" "X7495" "0Neutral" "upstream" "Copia30" "Copia" 69.63 3.13 0 "CopiaHarbinger" 0 47 "IND" "group3" "Michigan_USA" "O" 0.282918617 0.121524791090644
"3844" "ind6" "X429" "0Neutral" "upstream" "Copia10" "Copia" 46.44 18.75 0 "CopiaHarbinger" 0 47 "IND" "group3" "Michigan_USA" "O" 0.282918617 0.121524791090644
"3845" "ind6" "X3698" "balancing" "upstream" "Copia66" "Copia" 35.58 6.25 6.25 "CopiaHarbinger" 0 47 "IND" "group3" "Michigan_USA" "O" 0.282918617 0.204023797459996
"3846" "ind6" "X9821" "balancing" "upstream" "Copia32" "Copia" 68.29 28.13 18.75 "CopiaHarbinger" 100 47 "IND" "group3" "Michigan_USA" "O" 0.282918617 0.204023797459996
"3847" "ind6" "X16452" "divergent" "upstream" "Copia2" "Copia" 54.42 21.88 0 "CopiaHarbinger" 0 47 "IND" "group3" "Michigan_USA" "O" 0.282918617 0.134386632480585
"3848" "ind6" "X21999" "0Neutral" "upstream" "Copia66" "Copia" 37.22 3.13 6.25 "CopiaHarbinger" 0 47 "IND" "group3" "Michigan_USA" "O" 0.282918617 0.121524791090644
"3849" "ind6" "X13858" "0Neutral" "upstream" "Copia26" "Copia" 74.9 6.25 0 "CopiaHarbinger" 0 47 "IND" "group3" "Michigan_USA" "O" 0.282918617 0.121524791090644
"3850" "ind6" "X9565" "0Neutral" "upstream" "Copia19" "Copia" 81.68 3.13 0 "CopiaHarbinger" 100 47 "IND" "group3" "Michigan_USA" "O" 0.282918617 0.121524791090644
"3851" "ind6" "X2465" "0Neutral" "upstream" "Copia2" "Copia" 30.97 15.63 6.25 "CopiaHarbinger" 0 47 "IND" "group3" "Michigan_USA" "O" 0.282918617 0.121524791090644
"3852" "ind6" "X16092" "0Neutral" "upstream" "Copia31" "Copia" 39.18 3.13 0 "CopiaHarbinger" 0 47 "IND" "group3" "Michigan_USA" "O" 0.282918617 0.121524791090644
"3853" "ind6" "X2403" "0Neutral" "upstream" "Copia23" "Copia" 47.63 3.13 0 "CopiaHarbinger" 0 47 "IND" "group3" "Michigan_USA" "O" 0.282918617 0.121524791090644
"3854" "ind6" "X19538" "0Neutral" "upstream" "Copia25" "Copia" 54.02 28.13 6.25 "CopiaHarbinger" 0 47 "IND" "group3" "Michigan_USA" "O" 0.282918617 0.121524791090644
"3855" "ind6" "X13241" "0Neutral" "upstream" "Copia78" "Copia" 29.82 6.25 0 "CopiaHarbinger" 0 47 "IND" "group3" "Michigan_USA" "O" 0.282918617 0.121524791090644
"3856" "ind6" "X13859" "0Neutral" "upstream" "Copia26" "Copia" 74.92 12.5 18.75 "CopiaHarbinger" 0 47 "IND" "group3" "Michigan_USA" "O" 0.282918617 0.121524791090644
"3857" "ind6" "X3018" "0Neutral" "upstream" "Copia9" "Copia" 97.19 34.38 0 "CopiaHarbinger" 100 47 "IND" "group3" "Michigan_USA" "O" 0.282918617 0.121524791090644
"3858" "ind6" "X18465" "0Neutral" "upstream" "Copia13" "Copia" 61.71 12.5 0 "CopiaHarbinger" 100 47 "IND" "group3" "Michigan_USA" "O" 0.282918617 0.121524791090644
"3859" "ind6" "X4302" "0Neutral" "upstream" "Copia2" "Copia" 64.73 12.5 0 "CopiaHarbinger" 0 47 "IND" "group3" "Michigan_USA" "O" 0.282918617 0.121524791090644
"3860" "ind6" "X16008" "0Neutral" "upstream" "Copia24" "Copia" 55.03 12.5 0 "CopiaHarbinger" 100 47 "IND" "group3" "Michigan_USA" "O" 0.282918617 0.121524791090644
"3861" "ind6" "X16006" "0Neutral" "upstream" "Copia24" "Copia" 76.96 9.38 0 "CopiaHarbinger" 0 47 "IND" "group3" "Michigan_USA" "O" 0.282918617 0.121524791090644
"3862" "ind6" "X2071" "0Neutral" "upstream" "Copia18" "Copia" 83.35 6.25 0 "CopiaHarbinger" 0 47 "IND" "group3" "Michigan_USA" "O" 0.282918617 0.121524791090644
"3863" "ind6" "X16667" "0Neutral" "upstream" "Copia43" "Copia" 51.75 3.13 0 "CopiaHarbinger" 0 47 "IND" "group3" "Michigan_USA" "O" 0.282918617 0.121524791090644
"3864" "ind6" "X18788" "0Neutral" "upstream" "Copia5" "Copia" 55.61 3.13 0 "CopiaHarbinger" 0 47 "IND" "group3" "Michigan_USA" "O" 0.282918617 0.121524791090644
"3865" "ind6" "X11945" "0Neutral" "upstream" "Copia29" "Copia" 42.02 12.5 0 "CopiaHarbinger" 100 47 "IND" "group3" "Michigan_USA" "O" 0.282918617 0.121524791090644
"3866" "ind6" "X2402" "0Neutral" "upstream" "Copia23" "Copia" 48.22 9.38 0 "CopiaHarbinger" 0 47 "IND" "group3" "Michigan_USA" "O" 0.282918617 0.121524791090644
"3867" "ind6" "X12822" "0Neutral" "upstream" "Copia17" "Copia" 33.57 3.13 0 "CopiaHarbinger" 0 47 "IND" "group3" "Michigan_USA" "O" 0.282918617 0.121524791090644
"3868" "ind6" "X6025" "0Neutral" "upstream" "Copia2" "Copia" 46.25 3.13 0 "CopiaHarbinger" 100 47 "IND" "group3" "Michigan_USA" "O" 0.282918617 0.121524791090644
"3869" "ind6" "X20981" "0Neutral" "upstream" "Copia46" "Copia" 48.35 3.13 0 "CopiaHarbinger" 100 47 "IND" "group3" "Michigan_USA" "O" 0.282918617 0.121524791090644
"3870" "ind6" "X789" "0Neutral" "upstream" "Copia2" "Copia" 44.81 0 0 "CopiaHarbinger" 0 47 "IND" "group3" "Michigan_USA" "O" 0.282918617 0.121524791090644
"3871" "ind6" "X9292" "0Neutral" "upstream" "Copia1" "Copia" 83.9 31.25 0 "CopiaHarbinger" 0 47 "IND" "group3" "Michigan_USA" "O" 0.282918617 0.121524791090644
"3872" "ind6" "X19286" "0Neutral" "upstream" "Copia64" "Copia" 41.05 9.38 0 "CopiaHarbinger" 100 47 "IND" "group3" "Michigan_USA" "O" 0.282918617 0.121524791090644
"3873" "ind6" "X4497" "balancing" "upstream" "Copia47" "Copia" 47.74 25 0 "CopiaHarbinger" 0 47 "IND" "group3" "Michigan_USA" "O" 0.282918617 0.204023797459996
"3874" "ind6" "X8064" "divergent" "upstream" "Copia17" "Copia" 85.28 12.5 12.5 "CopiaHarbinger" 0 47 "IND" "group3" "Michigan_USA" "O" 0.282918617 0.134386632480585
"3875" "ind6" "X7851" "divergent" "upstream" "Copia13" "Copia" 93.15 3.13 0 "CopiaHarbinger" 0 47 "IND" "group3" "Michigan_USA" "O" 0.282918617 0.134386632480585
"3876" "ind6" "X22121" "0Neutral" "upstream" "Harbinger27" "Harbinger" 25.26 15.63 0 "CopiaHarbinger" 100 47 "IND" "group3" "Michigan_USA" "O" 0.282918617 0.121524791090644
"3877" "ind6" "X17255" "0Neutral" "upstream" "Harbinger41" "Harbinger" 34.7 12.5 0 "CopiaHarbinger" 0 47 "IND" "group3" "Michigan_USA" "O" 0.282918617 0.121524791090644
"3878" "ind6" "X23541" "0Neutral" "upstream" "Harbinger6" "Harbinger" 49.53 3.13 0 "CopiaHarbinger" 0 47 "IND" "group3" "Michigan_USA" "O" 0.282918617 0.121524791090644
"3879" "ind6" "X1890" "0Neutral" "upstream" "Harbinger70" "Harbinger" 27.33 12.5 0 "CopiaHarbinger" 0 47 "IND" "group3" "Michigan_USA" "O" 0.282918617 0.121524791090644
"3880" "ind6" "X4765" "0Neutral" "upstream" "Harbinger8" "Harbinger" 49.6 40.63 0 "CopiaHarbinger" 100 47 "IND" "group3" "Michigan_USA" "O" 0.282918617 0.121524791090644
"3881" "ind6" "X10127" "0Neutral" "upstream" "Harbinger17" "Harbinger" 30.48 28.13 0 "CopiaHarbinger" 0 47 "IND" "group3" "Michigan_USA" "O" 0.282918617 0.121524791090644
"3882" "ind6" "X9794" "0Neutral" "upstream" "Harbinger8" "Harbinger" 16.12 6.25 0 "CopiaHarbinger" 0 47 "IND" "group3" "Michigan_USA" "O" 0.282918617 0.121524791090644
"3883" "ind6" "X18990" "balancing" "upstream" "Harbinger43" "Harbinger" 31.64 15.63 6.25 "CopiaHarbinger" 0 47 "IND" "group3" "Michigan_USA" "O" 0.282918617 0.204023797459996
"3884" "ind6" "X3155" "balancing" "downstream" "Harbinger58" "Harbinger" 96.15 46.88 93.75 "CopiaHarbinger" 100 47 "IND" "group3" "Michigan_USA" "O" 0.282918617 0.326667134164603
"3885" "ind6" "X8847" "0Neutral" "downstream" "Harbinger24" "Harbinger" 43.06 6.25 0 "CopiaHarbinger" 0 47 "IND" "group3" "Michigan_USA" "O" 0.282918617 0.118226206132684
"3886" "ind6" "X24492" "0Neutral" "downstream" "Harbinger50" "Harbinger" 57.04 21.88 0 "CopiaHarbinger" 0 47 "IND" "group3" "Michigan_USA" "O" 0.282918617 0.118226206132684
"3887" "ind6" "X9087" "0Neutral" "downstream" "Harbinger27" "Harbinger" 146.83 12.5 0 "CopiaHarbinger" 0 47 "IND" "group3" "Michigan_USA" "O" 0.282918617 0.118226206132684
"3888" "ind6" "X11507" "0Neutral" "downstream" "Harbinger27" "Harbinger" 57.04 0 12.5 "CopiaHarbinger" 0 47 "IND" "group3" "Michigan_USA" "O" 0.282918617 0.118226206132684
"3889" "ind6" "X14796" "0Neutral" "downstream" "Harbinger3" "Harbinger" 119.72 0 6.25 "CopiaHarbinger" 0 47 "IND" "group3" "Michigan_USA" "O" 0.282918617 0.118226206132684
"3890" "ind6" "X9450" "0Neutral" "downstream" "Harbinger52" "Harbinger" 46.35 0 6.25 "CopiaHarbinger" 0 47 "IND" "group3" "Michigan_USA" "O" 0.282918617 0.118226206132684
"3891" "ind6" "X19766" "0Neutral" "downstream" "Harbinger2" "Harbinger" 109.66 6.25 0 "CopiaHarbinger" 0 47 "IND" "group3" "Michigan_USA" "O" 0.282918617 0.118226206132684
"3892" "ind6" "X18410" "0Neutral" "downstream" "Harbinger39" "Harbinger" 69.69 3.13 0 "CopiaHarbinger" 0 47 "IND" "group3" "Michigan_USA" "O" 0.282918617 0.118226206132684
"3893" "ind6" "X3486" "0Neutral" "downstream" "Harbinger39" "Harbinger" 103.58 0 0 "CopiaHarbinger" 0 47 "IND" "group3" "Michigan_USA" "O" 0.282918617 0.118226206132684
"3894" "ind6" "X8315" "0Neutral" "downstream" "Harbinger46" "Harbinger" 38.14 9.38 0 "CopiaHarbinger" 0 47 "IND" "group3" "Michigan_USA" "O" 0.282918617 0.118226206132684
"3895" "ind6" "X22917" "0Neutral" "downstream" "Harbinger1" "Harbinger" 68.63 6.25 0 "CopiaHarbinger" 100 47 "IND" "group3" "Michigan_USA" "O" 0.282918617 0.118226206132684
"3896" "ind6" "X11790" "0Neutral" "downstream" "Harbinger26" "Harbinger" 96.4 6.25 0 "CopiaHarbinger" 0 47 "IND" "group3" "Michigan_USA" "O" 0.282918617 0.118226206132684
"3897" "ind6" "X8641" "0Neutral" "downstream" "Harbinger44" "Harbinger" 32.76 6.25 0 "CopiaHarbinger" 0 47 "IND" "group3" "Michigan_USA" "O" 0.282918617 0.118226206132684
"3898" "ind6" "X1787" "0Neutral" "downstream" "Harbinger45" "Harbinger" 22.47 0 0 "CopiaHarbinger" 0 47 "IND" "group3" "Michigan_USA" "O" 0.282918617 0.118226206132684
"3899" "ind6" "X9088" "balancing" "downstream" "Harbinger27" "Harbinger" 145.13 34.38 0 "CopiaHarbinger" 100 47 "IND" "group3" "Michigan_USA" "O" 0.282918617 0.326667134164603
"3900" "ind6" "X11787" "balancing" "downstream" "Harbinger26" "Harbinger" 57.16 34.38 6.25 "CopiaHarbinger" 100 47 "IND" "group3" "Michigan_USA" "O" 0.282918617 0.326667134164603
"3901" "ind6" "X26084" "divergent" "downstream" "Harbinger41" "Harbinger" 53.74 34.38 0 "CopiaHarbinger" 100 47 "IND" "group3" "Michigan_USA" "O" 0.282918617 0.199355171050318
"3902" "ind6" "X23344" "divergent" "downstream" "Harbinger8" "Harbinger" 60.98 0 0 "CopiaHarbinger" 0 47 "IND" "group3" "Michigan_USA" "O" 0.282918617 0.199355171050318
"3903" "ind6" "X23571" "0Neutral" "downstream" "Harbinger3" "Harbinger" 113.86 3.13 0 "CopiaHarbinger" 0 47 "IND" "group3" "Michigan_USA" "O" 0.282918617 0.118226206132684
"3904" "ind6" "X25121" "0Neutral" "downstream" "Harbinger22" "Harbinger" 116.42 3.13 0 "CopiaHarbinger" 0 47 "IND" "group3" "Michigan_USA" "O" 0.282918617 0.118226206132684
"3905" "ind6" "X16249" "0Neutral" "downstream" "Harbinger27" "Harbinger" 62.06 0 0 "CopiaHarbinger" 0 47 "IND" "group3" "Michigan_USA" "O" 0.282918617 0.118226206132684
"3906" "ind6" "X5679" "0Neutral" "downstream" "Harbinger15" "Harbinger" 79.34 18.75 0 "CopiaHarbinger" 100 47 "IND" "group3" "Michigan_USA" "O" 0.282918617 0.118226206132684
"3907" "ind6" "X11023" "0Neutral" "downstream" "Harbinger64" "Harbinger" 63.5 6.25 0 "CopiaHarbinger" 0 47 "IND" "group3" "Michigan_USA" "O" 0.282918617 0.118226206132684
"3908" "ind6" "X21072" "0Neutral" "downstream" "Harbinger15" "Harbinger" 25.73 3.13 0 "CopiaHarbinger" 0 47 "IND" "group3" "Michigan_USA" "O" 0.282918617 0.118226206132684
"3909" "ind6" "X5215" "0Neutral" "downstream" "Harbinger51" "Harbinger" 44.31 0 0 "CopiaHarbinger" 0 47 "IND" "group3" "Michigan_USA" "O" 0.282918617 0.118226206132684
"3910" "ind6" "X1472" "0Neutral" "downstream" "Harbinger59" "Harbinger" 54.02 6.25 0 "CopiaHarbinger" 0 47 "IND" "group3" "Michigan_USA" "O" 0.282918617 0.118226206132684
"3911" "ind6" "X19134" "0Neutral" "downstream" "Harbinger15" "Harbinger" 43.03 25 0 "CopiaHarbinger" 0 47 "IND" "group3" "Michigan_USA" "O" 0.282918617 0.118226206132684
"3912" "ind6" "X13048" "0Neutral" "downstream" "Harbinger69" "Harbinger" 80.3 21.88 12.5 "CopiaHarbinger" 0 47 "IND" "group3" "Michigan_USA" "O" 0.282918617 0.118226206132684
"3913" "ind6" "X21806" "0Neutral" "downstream" "Harbinger58" "Harbinger" 52.72 6.25 0 "CopiaHarbinger" 0 47 "IND" "group3" "Michigan_USA" "O" 0.282918617 0.118226206132684
"3914" "ind6" "X6778" "0Neutral" "downstream" "Harbinger23" "Harbinger" 40.83 21.88 0 "CopiaHarbinger" 0 47 "IND" "group3" "Michigan_USA" "O" 0.282918617 0.118226206132684
"3915" "ind6" "X24399" "0Neutral" "downstream" "Harbinger62" "Harbinger" 57.37 34.38 6.25 "CopiaHarbinger" 100 47 "IND" "group3" "Michigan_USA" "O" 0.282918617 0.118226206132684
"3916" "ind6" "X12480" "0Neutral" "downstream" "Harbinger12" "Harbinger" 34.42 12.5 0 "CopiaHarbinger" 100 47 "IND" "group3" "Michigan_USA" "O" 0.282918617 0.118226206132684
"3917" "ind6" "X13299" "0Neutral" "downstream" "Harbinger55" "Harbinger" 50.08 3.13 12.5 "CopiaHarbinger" 0 47 "IND" "group3" "Michigan_USA" "O" 0.282918617 0.118226206132684
"3918" "ind6" "X6172" "0Neutral" "downstream" "Harbinger66" "Harbinger" 72.6 18.75 6.25 "CopiaHarbinger" 0 47 "IND" "group3" "Michigan_USA" "O" 0.282918617 0.118226206132684
"3919" "ind6" "X15647" "0Neutral" "downstream" "Harbinger54" "Harbinger" 87.3 0 6.25 "CopiaHarbinger" 0 47 "IND" "group3" "Michigan_USA" "O" 0.282918617 0.118226206132684
"3920" "ind6" "X6450" "0Neutral" "downstream" "Harbinger15" "Harbinger" 112.98 3.13 0 "CopiaHarbinger" 0 47 "IND" "group3" "Michigan_USA" "O" 0.282918617 0.118226206132684
"3921" "ind6" "X1473" "0Neutral" "downstream" "Harbinger59" "Harbinger" 53.99 3.13 0 "CopiaHarbinger" 0 47 "IND" "group3" "Michigan_USA" "O" 0.282918617 0.118226206132684
"3922" "ind6" "X23349" "0Neutral" "downstream" "Harbinger8" "Harbinger" 100.24 3.13 0 "CopiaHarbinger" 0 47 "IND" "group3" "Michigan_USA" "O" 0.282918617 0.118226206132684
"3923" "ind6" "X13058" "0Neutral" "downstream" "Harbinger27" "Harbinger" 65.46 3.13 0 "CopiaHarbinger" 0 47 "IND" "group3" "Michigan_USA" "O" 0.282918617 0.118226206132684
"3924" "ind6" "X3494" "balancing" "downstream" "Harbinger25" "Harbinger" 61.17 15.63 0 "CopiaHarbinger" 100 47 "IND" "group3" "Michigan_USA" "O" 0.282918617 0.326667134164603
"3925" "ind6" "X24771" "balancing" "downstream" "Harbinger65" "Harbinger" 71.8 56.25 0 "CopiaHarbinger" 0 47 "IND" "group3" "Michigan_USA" "O" 0.282918617 0.326667134164603
"3926" "ind6" "X23348" "divergent" "downstream" "Harbinger8" "Harbinger" 100.23 0 12.5 "CopiaHarbinger" 0 47 "IND" "group3" "Michigan_USA" "O" 0.282918617 0.199355171050318
"3927" "ind6" "X5214" "divergent" "downstream" "Harbinger51" "Harbinger" 44.27 21.88 0 "CopiaHarbinger" 0 47 "IND" "group3" "Michigan_USA" "O" 0.282918617 0.199355171050318
"3928" "ind6" "X12482" "divergent" "downstream" "Harbinger12" "Harbinger" 75.33 34.38 0 "CopiaHarbinger" 0 47 "IND" "group3" "Michigan_USA" "O" 0.282918617 0.199355171050318
"3929" "ind6" "X14504" "divergent" "downstream" "Harbinger14" "Harbinger" 79.7 31.25 0 "CopiaHarbinger" 100 47 "IND" "group3" "Michigan_USA" "O" 0.282918617 0.199355171050318
"3930" "ind6" "X1685" "0Neutral" "downstream" "Harbinger71" "Harbinger" 8.06 6.25 0 "CopiaHarbinger" 0 47 "IND" "group3" "Michigan_USA" "O" 0.282918617 0.118226206132684
"3931" "ind6" "X16259" "0Neutral" "downstream" "Harbinger56" "Harbinger" 50.11 3.13 0 "CopiaHarbinger" 0 47 "IND" "group3" "Michigan_USA" "O" 0.282918617 0.118226206132684
"3932" "ind6" "X8551" "0Neutral" "downstream" "Harbinger8" "Harbinger" 26.4 9.38 0 "CopiaHarbinger" 100 47 "IND" "group3" "Michigan_USA" "O" 0.282918617 0.118226206132684
"3933" "ind6" "X25744" "0Neutral" "downstream" "Harbinger21" "Harbinger" 32.45 12.5 6.25 "CopiaHarbinger" 100 47 "IND" "group3" "Michigan_USA" "O" 0.282918617 0.118226206132684
"3934" "ind6" "X572" "0Neutral" "downstream" "Harbinger21" "Harbinger" 57.15 31.25 0 "CopiaHarbinger" 0 47 "IND" "group3" "Michigan_USA" "O" 0.282918617 0.118226206132684
"3935" "ind6" "X20237" "0Neutral" "downstream" "Harbinger72" "Harbinger" 28.9 6.25 0 "CopiaHarbinger" 0 47 "IND" "group3" "Michigan_USA" "O" 0.282918617 0.118226206132684
"3936" "ind6" "X9321" "divergent" "downstream" "Harbinger44" "Harbinger" 38.61 0 12.5 "CopiaHarbinger" 0 47 "IND" "group3" "Michigan_USA" "O" 0.282918617 0.199355171050318
"3937" "ind6" "X2336" "0Neutral" "upstream" "Harbinger23" "Harbinger" 70.6 3.13 43.75 "CopiaHarbinger" 0 47 "IND" "group3" "Michigan_USA" "O" 0.282918617 0.121524791090644
"3938" "ind6" "X10558" "0Neutral" "upstream" "Harbinger2" "Harbinger" 118.51 3.13 0 "CopiaHarbinger" 0 47 "IND" "group3" "Michigan_USA" "O" 0.282918617 0.121524791090644
"3939" "ind6" "X21805" "0Neutral" "upstream" "Harbinger58" "Harbinger" 24.08 0 0 "CopiaHarbinger" 0 47 "IND" "group3" "Michigan_USA" "O" 0.282918617 0.121524791090644
"3940" "ind6" "X8699" "0Neutral" "upstream" "Harbinger4" "Harbinger" 52.2 0 0 "CopiaHarbinger" 0 47 "IND" "group3" "Michigan_USA" "O" 0.282918617 0.121524791090644
"3941" "ind6" "X15485" "0Neutral" "upstream" "Harbinger40" "Harbinger" 43.55 3.13 0 "CopiaHarbinger" 0 47 "IND" "group3" "Michigan_USA" "O" 0.282918617 0.121524791090644
"3942" "ind6" "X10559" "0Neutral" "upstream" "Harbinger2" "Harbinger" 118.5 3.13 0 "CopiaHarbinger" 0 47 "IND" "group3" "Michigan_USA" "O" 0.282918617 0.121524791090644
"3943" "ind6" "X10151" "0Neutral" "upstream" "Harbinger27" "Harbinger" 44.56 28.13 18.75 "CopiaHarbinger" 100 47 "IND" "group3" "Michigan_USA" "O" 0.282918617 0.121524791090644
"3944" "ind6" "X2348" "0Neutral" "upstream" "Harbinger19" "Harbinger" 37.84 3.13 0 "CopiaHarbinger" 0 47 "IND" "group3" "Michigan_USA" "O" 0.282918617 0.121524791090644
"3945" "ind6" "X5870" "0Neutral" "upstream" "Harbinger20" "Harbinger" 67.56 3.13 0 "CopiaHarbinger" 0 47 "IND" "group3" "Michigan_USA" "O" 0.282918617 0.121524791090644
"3946" "ind6" "X13852" "0Neutral" "upstream" "Harbinger25" "Harbinger" 29.1 0 18.75 "CopiaHarbinger" 0 47 "IND" "group3" "Michigan_USA" "O" 0.282918617 0.121524791090644
"3947" "ind6" "X82" "0Neutral" "upstream" "Harbinger23" "Harbinger" 60.46 34.38 0 "CopiaHarbinger" 100 47 "IND" "group3" "Michigan_USA" "O" 0.282918617 0.121524791090644
"3948" "ind6" "X17711" "0Neutral" "upstream" "Harbinger4" "Harbinger" 46.09 18.75 0 "CopiaHarbinger" 100 47 "IND" "group3" "Michigan_USA" "O" 0.282918617 0.121524791090644
"3949" "ind6" "X22367" "0Neutral" "upstream" "Harbinger42" "Harbinger" 34.25 25 0 "CopiaHarbinger" 0 47 "IND" "group3" "Michigan_USA" "O" 0.282918617 0.121524791090644
"3950" "ind6" "X21953" "0Neutral" "upstream" "Harbinger31" "Harbinger" 49.24 3.13 0 "CopiaHarbinger" 0 47 "IND" "group3" "Michigan_USA" "O" 0.282918617 0.121524791090644
"3951" "ind6" "X4284" "0Neutral" "upstream" "Harbinger21" "Harbinger" 37.63 0 0 "CopiaHarbinger" 0 47 "IND" "group3" "Michigan_USA" "O" 0.282918617 0.121524791090644
"3952" "ind6" "X10719" "divergent" "upstream" "Harbinger14" "Harbinger" 85.2 28.13 0 "CopiaHarbinger" 0 47 "IND" "group3" "Michigan_USA" "O" 0.282918617 0.134386632480585
"3953" "ind6" "X19223" "divergent" "upstream" "Harbinger60" "Harbinger" 20.12 15.63 0 "CopiaHarbinger" 0 47 "IND" "group3" "Michigan_USA" "O" 0.282918617 0.134386632480585
"3954" "ind6" "X17712" "divergent" "upstream" "Harbinger4" "Harbinger" 46.05 3.13 0 "CopiaHarbinger" 0 47 "IND" "group3" "Michigan_USA" "O" 0.282918617 0.134386632480585
"3955" "ind6" "X588" "0Neutral" "upstream" "Harbinger21" "Harbinger" 36.65 31.25 0 "CopiaHarbinger" 0 47 "IND" "group3" "Michigan_USA" "O" 0.282918617 0.121524791090644
"3956" "ind6" "X1854" "0Neutral" "upstream" "Harbinger2" "Harbinger" 78.79 18.75 0 "CopiaHarbinger" 0 47 "IND" "group3" "Michigan_USA" "O" 0.282918617 0.121524791090644
"3957" "ind6" "X10913" "0Neutral" "upstream" "Harbinger14" "Harbinger" 47.64 6.25 0 "CopiaHarbinger" 0 47 "IND" "group3" "Michigan_USA" "O" 0.282918617 0.121524791090644
"3958" "ind6" "X11914" "0Neutral" "upstream" "Harbinger2" "Harbinger" 54.18 3.13 0 "CopiaHarbinger" 0 47 "IND" "group3" "Michigan_USA" "O" 0.282918617 0.121524791090644
"3959" "ind6" "X5226" "0Neutral" "upstream" "Harbinger25" "Harbinger" 66.93 3.13 0 "CopiaHarbinger" 0 47 "IND" "group3" "Michigan_USA" "O" 0.282918617 0.121524791090644
"3960" "ind6" "X24153" "0Neutral" "upstream" "Harbinger6" "Harbinger" 76.5 21.88 12.5 "CopiaHarbinger" 0 47 "IND" "group3" "Michigan_USA" "O" 0.282918617 0.121524791090644
"3961" "ind6" "X2267" "0Neutral" "upstream" "Harbinger27" "Harbinger" 22.07 9.38 0 "CopiaHarbinger" 0 47 "IND" "group3" "Michigan_USA" "O" 0.282918617 0.121524791090644
"3962" "ind6" "X13567" "0Neutral" "upstream" "Harbinger13" "Harbinger" 35.81 9.38 0 "CopiaHarbinger" 0 47 "IND" "group3" "Michigan_USA" "O" 0.282918617 0.121524791090644
"3963" "ind6" "X9772" "0Neutral" "upstream" "Harbinger11" "Harbinger" 90.95 3.13 0 "CopiaHarbinger" 0 47 "IND" "group3" "Michigan_USA" "O" 0.282918617 0.121524791090644
"3964" "ind6" "X12884" "0Neutral" "upstream" "Harbinger13" "Harbinger" 62.13 0 0 "CopiaHarbinger" 0 47 "IND" "group3" "Michigan_USA" "O" 0.282918617 0.121524791090644
"3965" "ind6" "X22668" "0Neutral" "upstream" "Harbinger6" "Harbinger" 86.53 9.38 6.25 "CopiaHarbinger" 0 47 "IND" "group3" "Michigan_USA" "O" 0.282918617 0.121524791090644
"3966" "ind6" "X4759" "0Neutral" "upstream" "Harbinger8" "Harbinger" 95.05 0 25 "CopiaHarbinger" 0 47 "IND" "group3" "Michigan_USA" "O" 0.282918617 0.121524791090644
"3967" "ind6" "X16731" "0Neutral" "upstream" "Harbinger15" "Harbinger" 40.01 0 6.25 "CopiaHarbinger" 0 47 "IND" "group3" "Michigan_USA" "O" 0.282918617 0.121524791090644
"3968" "ind6" "X608" "0Neutral" "upstream" "Harbinger21" "Harbinger" 71.27 28.13 0 "CopiaHarbinger" 0 47 "IND" "group3" "Michigan_USA" "O" 0.282918617 0.121524791090644
"3969" "ind6" "X22468" "0Neutral" "upstream" "Harbinger9" "Harbinger" 91.9 12.5 0 "CopiaHarbinger" 0 47 "IND" "group3" "Michigan_USA" "O" 0.282918617 0.121524791090644
"3970" "ind6" "X18433" "0Neutral" "upstream" "Harbinger7" "Harbinger" 69.23 6.25 0 "CopiaHarbinger" 0 47 "IND" "group3" "Michigan_USA" "O" 0.282918617 0.121524791090644
"3971" "ind6" "X18632" "0Neutral" "upstream" "Harbinger13" "Harbinger" 52.27 3.13 0 "CopiaHarbinger" 0 47 "IND" "group3" "Michigan_USA" "O" 0.282918617 0.121524791090644
"3972" "ind6" "X17950" "0Neutral" "upstream" "Harbinger15" "Harbinger" 83.48 31.25 12.5 "CopiaHarbinger" 0 47 "IND" "group3" "Michigan_USA" "O" 0.282918617 0.121524791090644
"3973" "ind6" "X22800" "balancing" "upstream" "Harbinger2" "Harbinger" 101.67 12.5 0 "CopiaHarbinger" 0 47 "IND" "group3" "Michigan_USA" "O" 0.282918617 0.204023797459996
"3974" "ind6" "X17579" "divergent" "upstream" "Harbinger26" "Harbinger" 33.65 15.63 0 "CopiaHarbinger" 0 47 "IND" "group3" "Michigan_USA" "O" 0.282918617 0.134386632480585
"5572" "ind7" "X8630" "0Neutral" "upstream" "Copia91" "Copia" 0 3.13 0 "CopiaHarbinger" 0 48 "IND" "group3" "Michigan_USA" "O" 0.392103848 0.0839846418341315
"5573" "ind7" "X5577" "0Neutral" "upstream" "Copia2" "Copia" 0 12.5 0 "CopiaHarbinger" 0 48 "IND" "group3" "Michigan_USA" "O" 0.392103848 0.0839846418341315
"5574" "ind7" "X5578" "0Neutral" "upstream" "Copia2" "Copia" 0 9.38 0 "CopiaHarbinger" 0 48 "IND" "group3" "Michigan_USA" "O" 0.392103848 0.0839846418341315
"5575" "ind7" "X21562" "divergent" "upstream" "Copia13" "Copia" 0 6.25 0 "CopiaHarbinger" 0 48 "IND" "group3" "Michigan_USA" "O" 0.392103848 0.0946134706141573
"5576" "ind7" "X8864" "0Neutral" "upstream" "Copia23" "Copia" 17.23 6.25 0 "CopiaHarbinger" 0 48 "IND" "group3" "Michigan_USA" "O" 0.392103848 0.0839846418341315
"5577" "ind7" "X8863" "0Neutral" "upstream" "Copia23" "Copia" 17.15 0 0 "CopiaHarbinger" 0 48 "IND" "group3" "Michigan_USA" "O" 0.392103848 0.0839846418341315
"5578" "ind7" "X3921" "0Neutral" "upstream" "Copia2" "Copia" 21.68 3.13 0 "CopiaHarbinger" 0 48 "IND" "group3" "Michigan_USA" "O" 0.392103848 0.0839846418341315
"5579" "ind7" "X14383" "0Neutral" "upstream" "Copia58" "Copia" 31.05 6.25 0 "CopiaHarbinger" 100 48 "IND" "group3" "Michigan_USA" "O" 0.392103848 0.0839846418341315
"5580" "ind7" "X4609" "0Neutral" "upstream" "Copia31" "Copia" 37.31 15.63 0 "CopiaHarbinger" 100 48 "IND" "group3" "Michigan_USA" "O" 0.392103848 0.0839846418341315
"5581" "ind7" "X15365" "0Neutral" "upstream" "Copia61" "Copia" 41.75 6.25 0 "CopiaHarbinger" 0 48 "IND" "group3" "Michigan_USA" "O" 0.392103848 0.0839846418341315
"5582" "ind7" "X17490" "0Neutral" "upstream" "Copia68" "Copia" 34.21 6.25 0 "CopiaHarbinger" 0 48 "IND" "group3" "Michigan_USA" "O" 0.392103848 0.0839846418341315
"5583" "ind7" "X4608" "0Neutral" "upstream" "Copia31" "Copia" 23.37 3.13 0 "CopiaHarbinger" 0 48 "IND" "group3" "Michigan_USA" "O" 0.392103848 0.0839846418341315
"5584" "ind7" "X946" "balancing" "upstream" "Copia28" "Copia" 17.8 46.88 0 "CopiaHarbinger" 0 48 "IND" "group3" "Michigan_USA" "O" 0.392103848 0.180160239601929
"5585" "ind7" "X14312" "divergent" "upstream" "Copia107" "Copia" 27.55 15.63 0 "CopiaHarbinger" 0 48 "IND" "group3" "Michigan_USA" "O" 0.392103848 0.0946134706141573
"5586" "ind7" "X15837" "divergent" "upstream" "Copia50" "Copia" 5.39 0 0 "CopiaHarbinger" 0 48 "IND" "group3" "Michigan_USA" "O" 0.392103848 0.0946134706141573
"5587" "ind7" "X5078" "divergent" "upstream" "Copia106" "Copia" 29.17 0 12.5 "CopiaHarbinger" 0 48 "IND" "group3" "Michigan_USA" "O" 0.392103848 0.0946134706141573
"5588" "ind7" "X21858" "balancing" "downstream" "Copia2" "Copia" 40.67 81.25 93.75 "CopiaHarbinger" 100 48 "IND" "group3" "Michigan_USA" "O" 0.392103848 0.291293897103312
"5589" "ind7" "X122" "0Neutral" "downstream" "Copia28" "Copia" 57.09 0 0 "CopiaHarbinger" 0 48 "IND" "group3" "Michigan_USA" "O" 0.392103848 0.081657350172623
"5590" "ind7" "X403" "0Neutral" "downstream" "Copia9" "Copia" 59.97 3.13 0 "CopiaHarbinger" 0 48 "IND" "group3" "Michigan_USA" "O" 0.392103848 0.081657350172623
"5591" "ind7" "X11439" "0Neutral" "downstream" "Copia2" "Copia" 82.95 28.13 0 "CopiaHarbinger" 0 48 "IND" "group3" "Michigan_USA" "O" 0.392103848 0.081657350172623
"5592" "ind7" "X24625" "0Neutral" "downstream" "Copia93" "Copia" 52.49 6.25 0 "CopiaHarbinger" 100 48 "IND" "group3" "Michigan_USA" "O" 0.392103848 0.081657350172623
"5593" "ind7" "X24851" "0Neutral" "downstream" "Copia79" "Copia" 37.59 3.13 6.25 "CopiaHarbinger" 0 48 "IND" "group3" "Michigan_USA" "O" 0.392103848 0.081657350172623
"5594" "ind7" "X4640" "0Neutral" "downstream" "Copia77" "Copia" 36.99 3.13 0 "CopiaHarbinger" 0 48 "IND" "group3" "Michigan_USA" "O" 0.392103848 0.081657350172623
"5595" "ind7" "X25016" "0Neutral" "downstream" "Copia45" "Copia" 38.28 25 6.25 "CopiaHarbinger" 100 48 "IND" "group3" "Michigan_USA" "O" 0.392103848 0.081657350172623
"5596" "ind7" "X12301" "0Neutral" "downstream" "Copia32" "Copia" 58.3 12.5 0 "CopiaHarbinger" 0 48 "IND" "group3" "Michigan_USA" "O" 0.392103848 0.081657350172623
"5597" "ind7" "X4857" "0Neutral" "downstream" "Copia96" "Copia" 55.24 15.63 0 "CopiaHarbinger" 0 48 "IND" "group3" "Michigan_USA" "O" 0.392103848 0.081657350172623
"5598" "ind7" "X1871" "0Neutral" "downstream" "Copia75" "Copia" 35.26 6.25 0 "CopiaHarbinger" 100 48 "IND" "group3" "Michigan_USA" "O" 0.392103848 0.081657350172623
"5599" "ind7" "X24626" "0Neutral" "downstream" "Copia93" "Copia" 52.52 3.13 0 "CopiaHarbinger" 0 48 "IND" "group3" "Michigan_USA" "O" 0.392103848 0.081657350172623
"5600" "ind7" "X8524" "0Neutral" "downstream" "Copia10" "Copia" 30.07 25 0 "CopiaHarbinger" 100 48 "IND" "group3" "Michigan_USA" "O" 0.392103848 0.081657350172623
"5601" "ind7" "X15140" "0Neutral" "downstream" "Copia39" "Copia" 89.54 15.63 18.75 "CopiaHarbinger" 0 48 "IND" "group3" "Michigan_USA" "O" 0.392103848 0.081657350172623
"5602" "ind7" "X20672" "0Neutral" "downstream" "Copia53" "Copia" 51.64 50 0 "CopiaHarbinger" 0 48 "IND" "group3" "Michigan_USA" "O" 0.392103848 0.081657350172623
"5603" "ind7" "X12322" "0Neutral" "downstream" "Copia53" "Copia" 86.91 6.25 0 "CopiaHarbinger" 0 48 "IND" "group3" "Michigan_USA" "O" 0.392103848 0.081657350172623
"5604" "ind7" "X23529" "0Neutral" "downstream" "Copia42" "Copia" 51.22 3.13 0 "CopiaHarbinger" 0 48 "IND" "group3" "Michigan_USA" "O" 0.392103848 0.081657350172623
"5605" "ind7" "X26515" "0Neutral" "downstream" "Copia85" "Copia" 43.86 0 6.25 "CopiaHarbinger" 0 48 "IND" "group3" "Michigan_USA" "O" 0.392103848 0.081657350172623
"5606" "ind7" "X3772" "0Neutral" "downstream" "Copia100" "Copia" 76.6 34.38 0 "CopiaHarbinger" 0 48 "IND" "group3" "Michigan_USA" "O" 0.392103848 0.081657350172623
"5607" "ind7" "X2999" "0Neutral" "downstream" "Copia53" "Copia" 55.57 25 0 "CopiaHarbinger" 0 48 "IND" "group3" "Michigan_USA" "O" 0.392103848 0.081657350172623
"5608" "ind7" "X5062" "0Neutral" "downstream" "Copia94" "Copia" 53.67 9.38 0 "CopiaHarbinger" 0 48 "IND" "group3" "Michigan_USA" "O" 0.392103848 0.081657350172623
"5609" "ind7" "X7879" "0Neutral" "downstream" "Copia13" "Copia" 79.56 6.25 0 "CopiaHarbinger" 0 48 "IND" "group3" "Michigan_USA" "O" 0.392103848 0.081657350172623
"5610" "ind7" "X2313" "0Neutral" "downstream" "Copia19" "Copia" 69.14 6.25 0 "CopiaHarbinger" 0 48 "IND" "group3" "Michigan_USA" "O" 0.392103848 0.081657350172623
"5611" "ind7" "X6611" "0Neutral" "downstream" "Copia10" "Copia" 61.68 3.13 0 "CopiaHarbinger" 0 48 "IND" "group3" "Michigan_USA" "O" 0.392103848 0.081657350172623
"5612" "ind7" "X18490" "0Neutral" "downstream" "Copia13" "Copia" 55.44 3.13 0 "CopiaHarbinger" 0 48 "IND" "group3" "Michigan_USA" "O" 0.392103848 0.081657350172623
"5613" "ind7" "X26023" "0Neutral" "downstream" "Copia13" "Copia" 67.48 3.13 0 "CopiaHarbinger" 0 48 "IND" "group3" "Michigan_USA" "O" 0.392103848 0.081657350172623
"5614" "ind7" "X12302" "0Neutral" "downstream" "Copia32" "Copia" 58.33 3.13 0 "CopiaHarbinger" 0 48 "IND" "group3" "Michigan_USA" "O" 0.392103848 0.081657350172623
"5615" "ind7" "X13022" "0Neutral" "downstream" "Copia44" "Copia" 61.2 3.13 0 "CopiaHarbinger" 0 48 "IND" "group3" "Michigan_USA" "O" 0.392103848 0.081657350172623
"5616" "ind7" "X6198" "0Neutral" "downstream" "Copia25" "Copia" 61.45 0 0 "CopiaHarbinger" 0 48 "IND" "group3" "Michigan_USA" "O" 0.392103848 0.081657350172623
"5617" "ind7" "X2631" "0Neutral" "downstream" "Copia40" "Copia" 90.66 0 0 "CopiaHarbinger" 0 48 "IND" "group3" "Michigan_USA" "O" 0.392103848 0.081657350172623
"5618" "ind7" "X16222" "0Neutral" "downstream" "Copia30" "Copia" 45.64 12.5 0 "CopiaHarbinger" 0 48 "IND" "group3" "Michigan_USA" "O" 0.392103848 0.081657350172623
"5619" "ind7" "X927" "0Neutral" "downstream" "Copia17" "Copia" 34.21 9.38 0 "CopiaHarbinger" 0 48 "IND" "group3" "Michigan_USA" "O" 0.392103848 0.081657350172623
"5620" "ind7" "X7418" "0Neutral" "downstream" "Copia2" "Copia" 16.34 9.38 0 "CopiaHarbinger" 0 48 "IND" "group3" "Michigan_USA" "O" 0.392103848 0.081657350172623
"5621" "ind7" "X762" "0Neutral" "downstream" "Copia118" "Copia" 29.43 3.13 0 "CopiaHarbinger" 0 48 "IND" "group3" "Michigan_USA" "O" 0.392103848 0.081657350172623
"5622" "ind7" "X10521" "0Neutral" "downstream" "Copia2" "Copia" 48.81 3.13 0 "CopiaHarbinger" 0 48 "IND" "group3" "Michigan_USA" "O" 0.392103848 0.081657350172623
"5623" "ind7" "X16775" "0Neutral" "downstream" "Copia53" "Copia" 49.89 3.13 0 "CopiaHarbinger" 0 48 "IND" "group3" "Michigan_USA" "O" 0.392103848 0.081657350172623
"5624" "ind7" "X19554" "0Neutral" "downstream" "Copia70" "Copia" 32.43 3.13 0 "CopiaHarbinger" 0 48 "IND" "group3" "Michigan_USA" "O" 0.392103848 0.081657350172623
"5625" "ind7" "X4251" "0Neutral" "downstream" "Copia66" "Copia" 57.11 18.75 6.25 "CopiaHarbinger" 0 48 "IND" "group3" "Michigan_USA" "O" 0.392103848 0.081657350172623
"5626" "ind7" "X3407" "balancing" "downstream" "Copia2" "Copia" 60.41 0 12.5 "CopiaHarbinger" 0 48 "IND" "group3" "Michigan_USA" "O" 0.392103848 0.291293897103312
"5627" "ind7" "X3076" "balancing" "downstream" "Copia71" "Copia" 32.62 3.13 18.75 "CopiaHarbinger" 0 48 "IND" "group3" "Michigan_USA" "O" 0.392103848 0.291293897103312
"5628" "ind7" "X19559" "balancing" "downstream" "Copia70" "Copia" 76.58 28.13 0 "CopiaHarbinger" 0 48 "IND" "group3" "Michigan_USA" "O" 0.392103848 0.291293897103312
"5629" "ind7" "X16167" "divergent" "downstream" "Copia82" "Copia" 42.08 9.38 0 "CopiaHarbinger" 0 48 "IND" "group3" "Michigan_USA" "O" 0.392103848 0.141979719369873
"5630" "ind7" "X23556" "0Neutral" "downstream" "Copia84" "Copia" 43.42 12.5 0 "CopiaHarbinger" 0 48 "IND" "group3" "Michigan_USA" "O" 0.392103848 0.081657350172623
"5631" "ind7" "X8873" "0Neutral" "downstream" "Copia69" "Copia" 102.52 0 0 "CopiaHarbinger" 0 48 "IND" "group3" "Michigan_USA" "O" 0.392103848 0.081657350172623
"5632" "ind7" "X22179" "0Neutral" "downstream" "Copia19" "Copia" 44.24 21.88 0 "CopiaHarbinger" 0 48 "IND" "group3" "Michigan_USA" "O" 0.392103848 0.081657350172623
"5633" "ind7" "X2272" "0Neutral" "downstream" "Copia87" "Copia" 46.21 3.13 0 "CopiaHarbinger" 0 48 "IND" "group3" "Michigan_USA" "O" 0.392103848 0.081657350172623
"5634" "ind7" "X4721" "0Neutral" "downstream" "Copia44" "Copia" 54.66 15.63 12.5 "CopiaHarbinger" 0 48 "IND" "group3" "Michigan_USA" "O" 0.392103848 0.081657350172623
"5635" "ind7" "X5351" "0Neutral" "downstream" "Copia70" "Copia" 57.48 6.25 0 "CopiaHarbinger" 0 48 "IND" "group3" "Michigan_USA" "O" 0.392103848 0.081657350172623
"5636" "ind7" "X19621" "0Neutral" "downstream" "Copia48" "Copia" 72.01 34.38 0 "CopiaHarbinger" 0 48 "IND" "group3" "Michigan_USA" "O" 0.392103848 0.081657350172623
"5637" "ind7" "X21903" "0Neutral" "downstream" "Copia2" "Copia" 35.43 15.63 0 "CopiaHarbinger" 0 48 "IND" "group3" "Michigan_USA" "O" 0.392103848 0.081657350172623
"5638" "ind7" "X10816" "0Neutral" "downstream" "Copia2" "Copia" 73.87 3.13 0 "CopiaHarbinger" 0 48 "IND" "group3" "Michigan_USA" "O" 0.392103848 0.081657350172623
"5639" "ind7" "X8772" "0Neutral" "downstream" "Copia89" "Copia" 48.09 9.38 0 "CopiaHarbinger" 0 48 "IND" "group3" "Michigan_USA" "O" 0.392103848 0.081657350172623
"5640" "ind7" "X20414" "0Neutral" "downstream" "Copia99" "Copia" 76.16 3.13 0 "CopiaHarbinger" 0 48 "IND" "group3" "Michigan_USA" "O" 0.392103848 0.081657350172623
"5641" "ind7" "X11714" "0Neutral" "downstream" "Copia39" "Copia" 51.95 15.63 0 "CopiaHarbinger" 0 48 "IND" "group3" "Michigan_USA" "O" 0.392103848 0.081657350172623
"5642" "ind7" "X15419" "0Neutral" "downstream" "Copia50" "Copia" 94.76 25 6.25 "CopiaHarbinger" 100 48 "IND" "group3" "Michigan_USA" "O" 0.392103848 0.081657350172623
"5643" "ind7" "X7375" "0Neutral" "downstream" "Copia13" "Copia" 63.04 43.75 0 "CopiaHarbinger" 0 48 "IND" "group3" "Michigan_USA" "O" 0.392103848 0.081657350172623
"5644" "ind7" "X2618" "0Neutral" "downstream" "Copia40" "Copia" 82.66 12.5 0 "CopiaHarbinger" 100 48 "IND" "group3" "Michigan_USA" "O" 0.392103848 0.081657350172623
"5645" "ind7" "X21906" "0Neutral" "downstream" "Copia95" "Copia" 53.7 9.38 0 "CopiaHarbinger" 0 48 "IND" "group3" "Michigan_USA" "O" 0.392103848 0.081657350172623
"5646" "ind7" "X7605" "0Neutral" "downstream" "Copia13" "Copia" 66.59 6.25 0 "CopiaHarbinger" 0 48 "IND" "group3" "Michigan_USA" "O" 0.392103848 0.081657350172623
"5647" "ind7" "X7342" "0Neutral" "downstream" "Copia10" "Copia" 73.91 3.13 0 "CopiaHarbinger" 0 48 "IND" "group3" "Michigan_USA" "O" 0.392103848 0.081657350172623
"5648" "ind7" "X10665" "0Neutral" "downstream" "Copia10" "Copia" 110.14 3.13 0 "CopiaHarbinger" 0 48 "IND" "group3" "Michigan_USA" "O" 0.392103848 0.081657350172623
"5649" "ind7" "X10524" "0Neutral" "downstream" "Copia2" "Copia" 98.64 3.13 0 "CopiaHarbinger" 0 48 "IND" "group3" "Michigan_USA" "O" 0.392103848 0.081657350172623
"5650" "ind7" "X15143" "0Neutral" "downstream" "Copia39" "Copia" 56.3 3.13 0 "CopiaHarbinger" 0 48 "IND" "group3" "Michigan_USA" "O" 0.392103848 0.081657350172623
"5651" "ind7" "X21904" "0Neutral" "downstream" "Copia2" "Copia" 35.47 21.88 0 "CopiaHarbinger" 0 48 "IND" "group3" "Michigan_USA" "O" 0.392103848 0.081657350172623
"5652" "ind7" "X5741" "0Neutral" "downstream" "Copia86" "Copia" 45.63 21.88 0 "CopiaHarbinger" 0 48 "IND" "group3" "Michigan_USA" "O" 0.392103848 0.081657350172623
"5653" "ind7" "X18277" "0Neutral" "downstream" "Copia2" "Copia" 26.93 15.63 0 "CopiaHarbinger" 0 48 "IND" "group3" "Michigan_USA" "O" 0.392103848 0.081657350172623
"5654" "ind7" "X8771" "0Neutral" "downstream" "Copia89" "Copia" 48.12 9.38 0 "CopiaHarbinger" 0 48 "IND" "group3" "Michigan_USA" "O" 0.392103848 0.081657350172623
"5655" "ind7" "X13518" "0Neutral" "downstream" "Copia9" "Copia" 49.3 3.13 0 "CopiaHarbinger" 0 48 "IND" "group3" "Michigan_USA" "O" 0.392103848 0.081657350172623
"5656" "ind7" "X14561" "0Neutral" "downstream" "Copia32" "Copia" 49.49 0 0 "CopiaHarbinger" 0 48 "IND" "group3" "Michigan_USA" "O" 0.392103848 0.081657350172623
"5657" "ind7" "X1913" "balancing" "downstream" "Copia2" "Copia" 43.03 28.13 25 "CopiaHarbinger" 0 48 "IND" "group3" "Michigan_USA" "O" 0.392103848 0.291293897103312
"5658" "ind7" "X14498" "balancing" "downstream" "Copia10" "Copia" 43.53 18.75 0 "CopiaHarbinger" 0 48 "IND" "group3" "Michigan_USA" "O" 0.392103848 0.291293897103312
"5659" "ind7" "X2038" "balancing" "downstream" "Copia70" "Copia" 106.16 6.25 18.75 "CopiaHarbinger" 0 48 "IND" "group3" "Michigan_USA" "O" 0.392103848 0.291293897103312
"5660" "ind7" "X23237" "divergent" "downstream" "Copia42" "Copia" 61.94 3.13 0 "CopiaHarbinger" 0 48 "IND" "group3" "Michigan_USA" "O" 0.392103848 0.141979719369873
"5661" "ind7" "X8473" "divergent" "downstream" "Copia2" "Copia" 73.06 31.25 0 "CopiaHarbinger" 0 48 "IND" "group3" "Michigan_USA" "O" 0.392103848 0.141979719369873
"5662" "ind7" "X7376" "divergent" "downstream" "Copia13" "Copia" 63.06 0 25 "CopiaHarbinger" 0 48 "IND" "group3" "Michigan_USA" "O" 0.392103848 0.141979719369873
"5663" "ind7" "X2040" "divergent" "downstream" "Copia70" "Copia" 66.57 25 0 "CopiaHarbinger" 0 48 "IND" "group3" "Michigan_USA" "O" 0.392103848 0.141979719369873
"5664" "ind7" "X15370" "divergent" "downstream" "Copia44" "Copia" 91.13 15.63 0 "CopiaHarbinger" 0 48 "IND" "group3" "Michigan_USA" "O" 0.392103848 0.141979719369873
"5665" "ind7" "X23473" "0Neutral" "downstream" "Copia13" "Copia" 25.04 0 0 "CopiaHarbinger" 0 48 "IND" "group3" "Michigan_USA" "O" 0.392103848 0.081657350172623
"5666" "ind7" "X21901" "0Neutral" "downstream" "Copia2" "Copia" 25.57 46.88 12.5 "CopiaHarbinger" 0 48 "IND" "group3" "Michigan_USA" "O" 0.392103848 0.081657350172623
"5667" "ind7" "X25758" "0Neutral" "downstream" "Copia23" "Copia" 12.49 6.25 0 "CopiaHarbinger" 0 48 "IND" "group3" "Michigan_USA" "O" 0.392103848 0.081657350172623
"5668" "ind7" "X17668" "0Neutral" "downstream" "Copia72" "Copia" 33.24 6.25 0 "CopiaHarbinger" 0 48 "IND" "group3" "Michigan_USA" "O" 0.392103848 0.081657350172623
"5669" "ind7" "X12076" "0Neutral" "downstream" "Copia114" "Copia" 16.58 3.13 0 "CopiaHarbinger" 0 48 "IND" "group3" "Michigan_USA" "O" 0.392103848 0.081657350172623
"5670" "ind7" "X14464" "0Neutral" "downstream" "Copia108" "Copia" 24 0 0 "CopiaHarbinger" 0 48 "IND" "group3" "Michigan_USA" "O" 0.392103848 0.081657350172623
"5671" "ind7" "X3241" "divergent" "downstream" "Copia23" "Copia" 11.49 28.13 12.5 "CopiaHarbinger" 0 48 "IND" "group3" "Michigan_USA" "O" 0.392103848 0.141979719369873
"5672" "ind7" "X3242" "divergent" "downstream" "Copia23" "Copia" 11.36 25 0 "CopiaHarbinger" 0 48 "IND" "group3" "Michigan_USA" "O" 0.392103848 0.141979719369873
"5673" "ind7" "X26172" "divergent" "downstream" "Copia92" "Copia" 50.3 0 0 "CopiaHarbinger" 0 48 "IND" "group3" "Michigan_USA" "O" 0.392103848 0.141979719369873
"5674" "ind7" "X4123" "0Neutral" "upstream" "Copia6" "Copia" 81.28 3.13 0 "CopiaHarbinger" 0 48 "IND" "group3" "Michigan_USA" "O" 0.392103848 0.0839846418341315
"5675" "ind7" "X407" "0Neutral" "upstream" "Copia37" "Copia" 59.7 6.25 0 "CopiaHarbinger" 0 48 "IND" "group3" "Michigan_USA" "O" 0.392103848 0.0839846418341315
"5676" "ind7" "X20088" "0Neutral" "upstream" "Copia2" "Copia" 54.19 0 6.25 "CopiaHarbinger" 0 48 "IND" "group3" "Michigan_USA" "O" 0.392103848 0.0839846418341315
"5677" "ind7" "X15735" "0Neutral" "upstream" "Copia40" "Copia" 57.6 3.13 0 "CopiaHarbinger" 0 48 "IND" "group3" "Michigan_USA" "O" 0.392103848 0.0839846418341315
"5678" "ind7" "X15024" "0Neutral" "upstream" "Copia50" "Copia" 29.87 3.13 0 "CopiaHarbinger" 0 48 "IND" "group3" "Michigan_USA" "O" 0.392103848 0.0839846418341315
"5679" "ind7" "X11545" "0Neutral" "upstream" "Copia4" "Copia" 19.16 6.25 0 "CopiaHarbinger" 0 48 "IND" "group3" "Michigan_USA" "O" 0.392103848 0.0839846418341315
"5680" "ind7" "X98" "0Neutral" "upstream" "Copia24" "Copia" 34.63 37.5 0 "CopiaHarbinger" 0 48 "IND" "group3" "Michigan_USA" "O" 0.392103848 0.0839846418341315
"5681" "ind7" "X21900" "0Neutral" "upstream" "Copia33" "Copia" 44.58 9.38 0 "CopiaHarbinger" 0 48 "IND" "group3" "Michigan_USA" "O" 0.392103848 0.0839846418341315
"5682" "ind7" "X1018" "0Neutral" "upstream" "Copia11" "Copia" 94.41 6.25 0 "CopiaHarbinger" 0 48 "IND" "group3" "Michigan_USA" "O" 0.392103848 0.0839846418341315
"5683" "ind7" "X10617" "0Neutral" "upstream" "Copia10" "Copia" 52.5 15.63 0 "CopiaHarbinger" 0 48 "IND" "group3" "Michigan_USA" "O" 0.392103848 0.0839846418341315
"5684" "ind7" "X20641" "0Neutral" "upstream" "Copia51" "Copia" 46.5 15.63 0 "CopiaHarbinger" 0 48 "IND" "group3" "Michigan_USA" "O" 0.392103848 0.0839846418341315
"5685" "ind7" "X14905" "0Neutral" "upstream" "Copia63" "Copia" 33.88 9.38 0 "CopiaHarbinger" 0 48 "IND" "group3" "Michigan_USA" "O" 0.392103848 0.0839846418341315
"5686" "ind7" "X24560" "0Neutral" "upstream" "Copia42" "Copia" 55.86 6.25 0 "CopiaHarbinger" 0 48 "IND" "group3" "Michigan_USA" "O" 0.392103848 0.0839846418341315
"5687" "ind7" "X12327" "0Neutral" "upstream" "Copia10" "Copia" 45.77 46.88 12.5 "CopiaHarbinger" 100 48 "IND" "group3" "Michigan_USA" "O" 0.392103848 0.0839846418341315
"5688" "ind7" "X9828" "0Neutral" "upstream" "Copia10" "Copia" 27.04 0 12.5 "CopiaHarbinger" 0 48 "IND" "group3" "Michigan_USA" "O" 0.392103848 0.0839846418341315
"5689" "ind7" "X8883" "0Neutral" "upstream" "Copia13" "Copia" 55.97 37.5 0 "CopiaHarbinger" 100 48 "IND" "group3" "Michigan_USA" "O" 0.392103848 0.0839846418341315
"5690" "ind7" "X1715" "0Neutral" "upstream" "Copia7" "Copia" 81.28 9.38 0 "CopiaHarbinger" 0 48 "IND" "group3" "Michigan_USA" "O" 0.392103848 0.0839846418341315
"5691" "ind7" "X7298" "0Neutral" "upstream" "Copia13" "Copia" 61.78 3.13 0 "CopiaHarbinger" 0 48 "IND" "group3" "Michigan_USA" "O" 0.392103848 0.0839846418341315
"5692" "ind7" "X13279" "0Neutral" "upstream" "Copia2" "Copia" 58.6 3.13 0 "CopiaHarbinger" 0 48 "IND" "group3" "Michigan_USA" "O" 0.392103848 0.0839846418341315
"5693" "ind7" "X10630" "0Neutral" "upstream" "Copia20" "Copia" 80.54 3.13 0 "CopiaHarbinger" 0 48 "IND" "group3" "Michigan_USA" "O" 0.392103848 0.0839846418341315
"5694" "ind7" "X7694" "0Neutral" "upstream" "Copia39" "Copia" 57.66 3.13 0 "CopiaHarbinger" 0 48 "IND" "group3" "Michigan_USA" "O" 0.392103848 0.0839846418341315
"5695" "ind7" "X4124" "0Neutral" "upstream" "Copia6" "Copia" 105.14 3.13 0 "CopiaHarbinger" 0 48 "IND" "group3" "Michigan_USA" "O" 0.392103848 0.0839846418341315
"5696" "ind7" "X4511" "0Neutral" "upstream" "Copia21" "Copia" 78.94 0 0 "CopiaHarbinger" 0 48 "IND" "group3" "Michigan_USA" "O" 0.392103848 0.0839846418341315
"5697" "ind7" "X17603" "0Neutral" "upstream" "Copia13" "Copia" 30.46 3.13 0 "CopiaHarbinger" 0 48 "IND" "group3" "Michigan_USA" "O" 0.392103848 0.0839846418341315
"5698" "ind7" "X15020" "0Neutral" "upstream" "Copia49" "Copia" 47.69 3.13 0 "CopiaHarbinger" 0 48 "IND" "group3" "Michigan_USA" "O" 0.392103848 0.0839846418341315
"5699" "ind7" "X5831" "0Neutral" "upstream" "Copia31" "Copia" 16.73 0 0 "CopiaHarbinger" 0 48 "IND" "group3" "Michigan_USA" "O" 0.392103848 0.0839846418341315
"5700" "ind7" "X7495" "0Neutral" "upstream" "Copia30" "Copia" 69.63 3.13 0 "CopiaHarbinger" 0 48 "IND" "group3" "Michigan_USA" "O" 0.392103848 0.0839846418341315
"5701" "ind7" "X429" "0Neutral" "upstream" "Copia10" "Copia" 46.44 18.75 0 "CopiaHarbinger" 0 48 "IND" "group3" "Michigan_USA" "O" 0.392103848 0.0839846418341315
"5702" "ind7" "X3698" "balancing" "upstream" "Copia66" "Copia" 35.58 6.25 6.25 "CopiaHarbinger" 0 48 "IND" "group3" "Michigan_USA" "O" 0.392103848 0.180160239601929
"5703" "ind7" "X9821" "balancing" "upstream" "Copia32" "Copia" 68.29 28.13 18.75 "CopiaHarbinger" 0 48 "IND" "group3" "Michigan_USA" "O" 0.392103848 0.180160239601929
"5704" "ind7" "X16452" "divergent" "upstream" "Copia2" "Copia" 54.42 21.88 0 "CopiaHarbinger" 0 48 "IND" "group3" "Michigan_USA" "O" 0.392103848 0.0946134706141573
"5705" "ind7" "X21999" "0Neutral" "upstream" "Copia66" "Copia" 37.22 3.13 6.25 "CopiaHarbinger" 0 48 "IND" "group3" "Michigan_USA" "O" 0.392103848 0.0839846418341315
"5706" "ind7" "X13858" "0Neutral" "upstream" "Copia26" "Copia" 74.9 6.25 0 "CopiaHarbinger" 0 48 "IND" "group3" "Michigan_USA" "O" 0.392103848 0.0839846418341315
"5707" "ind7" "X9565" "0Neutral" "upstream" "Copia19" "Copia" 81.68 3.13 0 "CopiaHarbinger" 0 48 "IND" "group3" "Michigan_USA" "O" 0.392103848 0.0839846418341315
"5708" "ind7" "X2465" "0Neutral" "upstream" "Copia2" "Copia" 30.97 15.63 6.25 "CopiaHarbinger" 0 48 "IND" "group3" "Michigan_USA" "O" 0.392103848 0.0839846418341315
"5709" "ind7" "X16092" "0Neutral" "upstream" "Copia31" "Copia" 39.18 3.13 0 "CopiaHarbinger" 0 48 "IND" "group3" "Michigan_USA" "O" 0.392103848 0.0839846418341315
"5710" "ind7" "X2403" "0Neutral" "upstream" "Copia23" "Copia" 47.63 3.13 0 "CopiaHarbinger" 100 48 "IND" "group3" "Michigan_USA" "O" 0.392103848 0.0839846418341315
"5711" "ind7" "X19538" "0Neutral" "upstream" "Copia25" "Copia" 54.02 28.13 6.25 "CopiaHarbinger" 0 48 "IND" "group3" "Michigan_USA" "O" 0.392103848 0.0839846418341315
"5712" "ind7" "X13241" "0Neutral" "upstream" "Copia78" "Copia" 29.82 6.25 0 "CopiaHarbinger" 0 48 "IND" "group3" "Michigan_USA" "O" 0.392103848 0.0839846418341315
"5713" "ind7" "X13859" "0Neutral" "upstream" "Copia26" "Copia" 74.92 12.5 18.75 "CopiaHarbinger" 100 48 "IND" "group3" "Michigan_USA" "O" 0.392103848 0.0839846418341315
"5714" "ind7" "X3018" "0Neutral" "upstream" "Copia9" "Copia" 97.19 34.38 0 "CopiaHarbinger" 0 48 "IND" "group3" "Michigan_USA" "O" 0.392103848 0.0839846418341315
"5715" "ind7" "X18465" "0Neutral" "upstream" "Copia13" "Copia" 61.71 12.5 0 "CopiaHarbinger" 0 48 "IND" "group3" "Michigan_USA" "O" 0.392103848 0.0839846418341315
"5716" "ind7" "X4302" "0Neutral" "upstream" "Copia2" "Copia" 64.73 12.5 0 "CopiaHarbinger" 0 48 "IND" "group3" "Michigan_USA" "O" 0.392103848 0.0839846418341315
"5717" "ind7" "X16008" "0Neutral" "upstream" "Copia24" "Copia" 55.03 12.5 0 "CopiaHarbinger" 0 48 "IND" "group3" "Michigan_USA" "O" 0.392103848 0.0839846418341315
"5718" "ind7" "X16006" "0Neutral" "upstream" "Copia24" "Copia" 76.96 9.38 0 "CopiaHarbinger" 0 48 "IND" "group3" "Michigan_USA" "O" 0.392103848 0.0839846418341315
"5719" "ind7" "X2071" "0Neutral" "upstream" "Copia18" "Copia" 83.35 6.25 0 "CopiaHarbinger" 0 48 "IND" "group3" "Michigan_USA" "O" 0.392103848 0.0839846418341315
"5720" "ind7" "X16667" "0Neutral" "upstream" "Copia43" "Copia" 51.75 3.13 0 "CopiaHarbinger" 0 48 "IND" "group3" "Michigan_USA" "O" 0.392103848 0.0839846418341315
"5721" "ind7" "X18788" "0Neutral" "upstream" "Copia5" "Copia" 55.61 3.13 0 "CopiaHarbinger" 0 48 "IND" "group3" "Michigan_USA" "O" 0.392103848 0.0839846418341315
"5722" "ind7" "X11945" "0Neutral" "upstream" "Copia29" "Copia" 42.02 12.5 0 "CopiaHarbinger" 0 48 "IND" "group3" "Michigan_USA" "O" 0.392103848 0.0839846418341315
"5723" "ind7" "X2402" "0Neutral" "upstream" "Copia23" "Copia" 48.22 9.38 0 "CopiaHarbinger" 0 48 "IND" "group3" "Michigan_USA" "O" 0.392103848 0.0839846418341315
"5724" "ind7" "X12822" "0Neutral" "upstream" "Copia17" "Copia" 33.57 3.13 0 "CopiaHarbinger" 0 48 "IND" "group3" "Michigan_USA" "O" 0.392103848 0.0839846418341315
"5725" "ind7" "X6025" "0Neutral" "upstream" "Copia2" "Copia" 46.25 3.13 0 "CopiaHarbinger" 0 48 "IND" "group3" "Michigan_USA" "O" 0.392103848 0.0839846418341315
"5726" "ind7" "X20981" "0Neutral" "upstream" "Copia46" "Copia" 48.35 3.13 0 "CopiaHarbinger" 0 48 "IND" "group3" "Michigan_USA" "O" 0.392103848 0.0839846418341315
"5727" "ind7" "X789" "0Neutral" "upstream" "Copia2" "Copia" 44.81 0 0 "CopiaHarbinger" 0 48 "IND" "group3" "Michigan_USA" "O" 0.392103848 0.0839846418341315
"5728" "ind7" "X9292" "0Neutral" "upstream" "Copia1" "Copia" 83.9 31.25 0 "CopiaHarbinger" 0 48 "IND" "group3" "Michigan_USA" "O" 0.392103848 0.0839846418341315
"5729" "ind7" "X19286" "0Neutral" "upstream" "Copia64" "Copia" 41.05 9.38 0 "CopiaHarbinger" 100 48 "IND" "group3" "Michigan_USA" "O" 0.392103848 0.0839846418341315
"5730" "ind7" "X4497" "balancing" "upstream" "Copia47" "Copia" 47.74 25 0 "CopiaHarbinger" 0 48 "IND" "group3" "Michigan_USA" "O" 0.392103848 0.180160239601929
"5731" "ind7" "X8064" "divergent" "upstream" "Copia17" "Copia" 85.28 12.5 12.5 "CopiaHarbinger" 0 48 "IND" "group3" "Michigan_USA" "O" 0.392103848 0.0946134706141573
"5732" "ind7" "X7851" "divergent" "upstream" "Copia13" "Copia" 93.15 3.13 0 "CopiaHarbinger" 0 48 "IND" "group3" "Michigan_USA" "O" 0.392103848 0.0946134706141573
"5733" "ind7" "X22121" "0Neutral" "upstream" "Harbinger27" "Harbinger" 25.26 15.63 0 "CopiaHarbinger" 100 48 "IND" "group3" "Michigan_USA" "O" 0.392103848 0.0839846418341315
"5734" "ind7" "X17255" "0Neutral" "upstream" "Harbinger41" "Harbinger" 34.7 12.5 0 "CopiaHarbinger" 0 48 "IND" "group3" "Michigan_USA" "O" 0.392103848 0.0839846418341315
"5735" "ind7" "X23541" "0Neutral" "upstream" "Harbinger6" "Harbinger" 49.53 3.13 0 "CopiaHarbinger" 0 48 "IND" "group3" "Michigan_USA" "O" 0.392103848 0.0839846418341315
"5736" "ind7" "X1890" "0Neutral" "upstream" "Harbinger70" "Harbinger" 27.33 12.5 0 "CopiaHarbinger" 100 48 "IND" "group3" "Michigan_USA" "O" 0.392103848 0.0839846418341315
"5737" "ind7" "X4765" "0Neutral" "upstream" "Harbinger8" "Harbinger" 49.6 40.63 0 "CopiaHarbinger" 0 48 "IND" "group3" "Michigan_USA" "O" 0.392103848 0.0839846418341315
"5738" "ind7" "X10127" "0Neutral" "upstream" "Harbinger17" "Harbinger" 30.48 28.13 0 "CopiaHarbinger" 100 48 "IND" "group3" "Michigan_USA" "O" 0.392103848 0.0839846418341315
"5739" "ind7" "X9794" "0Neutral" "upstream" "Harbinger8" "Harbinger" 16.12 6.25 0 "CopiaHarbinger" 0 48 "IND" "group3" "Michigan_USA" "O" 0.392103848 0.0839846418341315
"5740" "ind7" "X18990" "balancing" "upstream" "Harbinger43" "Harbinger" 31.64 15.63 6.25 "CopiaHarbinger" 0 48 "IND" "group3" "Michigan_USA" "O" 0.392103848 0.180160239601929
"5741" "ind7" "X3155" "balancing" "downstream" "Harbinger58" "Harbinger" 96.15 46.88 93.75 "CopiaHarbinger" 0 48 "IND" "group3" "Michigan_USA" "O" 0.392103848 0.291293897103312
"5742" "ind7" "X8847" "0Neutral" "downstream" "Harbinger24" "Harbinger" 43.06 6.25 0 "CopiaHarbinger" 100 48 "IND" "group3" "Michigan_USA" "O" 0.392103848 0.081657350172623
"5743" "ind7" "X24492" "0Neutral" "downstream" "Harbinger50" "Harbinger" 57.04 21.88 0 "CopiaHarbinger" 0 48 "IND" "group3" "Michigan_USA" "O" 0.392103848 0.081657350172623
"5744" "ind7" "X9087" "0Neutral" "downstream" "Harbinger27" "Harbinger" 146.83 12.5 0 "CopiaHarbinger" 0 48 "IND" "group3" "Michigan_USA" "O" 0.392103848 0.081657350172623
"5745" "ind7" "X11507" "0Neutral" "downstream" "Harbinger27" "Harbinger" 57.04 0 12.5 "CopiaHarbinger" 0 48 "IND" "group3" "Michigan_USA" "O" 0.392103848 0.081657350172623
"5746" "ind7" "X14796" "0Neutral" "downstream" "Harbinger3" "Harbinger" 119.72 0 6.25 "CopiaHarbinger" 0 48 "IND" "group3" "Michigan_USA" "O" 0.392103848 0.081657350172623
"5747" "ind7" "X9450" "0Neutral" "downstream" "Harbinger52" "Harbinger" 46.35 0 6.25 "CopiaHarbinger" 0 48 "IND" "group3" "Michigan_USA" "O" 0.392103848 0.081657350172623
"5748" "ind7" "X19766" "0Neutral" "downstream" "Harbinger2" "Harbinger" 109.66 6.25 0 "CopiaHarbinger" 0 48 "IND" "group3" "Michigan_USA" "O" 0.392103848 0.081657350172623
"5749" "ind7" "X18410" "0Neutral" "downstream" "Harbinger39" "Harbinger" 69.69 3.13 0 "CopiaHarbinger" 0 48 "IND" "group3" "Michigan_USA" "O" 0.392103848 0.081657350172623
"5750" "ind7" "X3486" "0Neutral" "downstream" "Harbinger39" "Harbinger" 103.58 0 0 "CopiaHarbinger" 0 48 "IND" "group3" "Michigan_USA" "O" 0.392103848 0.081657350172623
"5751" "ind7" "X8315" "0Neutral" "downstream" "Harbinger46" "Harbinger" 38.14 9.38 0 "CopiaHarbinger" 0 48 "IND" "group3" "Michigan_USA" "O" 0.392103848 0.081657350172623
"5752" "ind7" "X22917" "0Neutral" "downstream" "Harbinger1" "Harbinger" 68.63 6.25 0 "CopiaHarbinger" 0 48 "IND" "group3" "Michigan_USA" "O" 0.392103848 0.081657350172623
"5753" "ind7" "X11790" "0Neutral" "downstream" "Harbinger26" "Harbinger" 96.4 6.25 0 "CopiaHarbinger" 0 48 "IND" "group3" "Michigan_USA" "O" 0.392103848 0.081657350172623
"5754" "ind7" "X8641" "0Neutral" "downstream" "Harbinger44" "Harbinger" 32.76 6.25 0 "CopiaHarbinger" 0 48 "IND" "group3" "Michigan_USA" "O" 0.392103848 0.081657350172623
"5755" "ind7" "X1787" "0Neutral" "downstream" "Harbinger45" "Harbinger" 22.47 0 0 "CopiaHarbinger" 0 48 "IND" "group3" "Michigan_USA" "O" 0.392103848 0.081657350172623
"5756" "ind7" "X9088" "balancing" "downstream" "Harbinger27" "Harbinger" 145.13 34.38 0 "CopiaHarbinger" 0 48 "IND" "group3" "Michigan_USA" "O" 0.392103848 0.291293897103312
"5757" "ind7" "X11787" "balancing" "downstream" "Harbinger26" "Harbinger" 57.16 34.38 6.25 "CopiaHarbinger" 0 48 "IND" "group3" "Michigan_USA" "O" 0.392103848 0.291293897103312
"5758" "ind7" "X26084" "divergent" "downstream" "Harbinger41" "Harbinger" 53.74 34.38 0 "CopiaHarbinger" 100 48 "IND" "group3" "Michigan_USA" "O" 0.392103848 0.141979719369873
"5759" "ind7" "X23344" "divergent" "downstream" "Harbinger8" "Harbinger" 60.98 0 0 "CopiaHarbinger" 0 48 "IND" "group3" "Michigan_USA" "O" 0.392103848 0.141979719369873
"5760" "ind7" "X23571" "0Neutral" "downstream" "Harbinger3" "Harbinger" 113.86 3.13 0 "CopiaHarbinger" 0 48 "IND" "group3" "Michigan_USA" "O" 0.392103848 0.081657350172623
"5761" "ind7" "X25121" "0Neutral" "downstream" "Harbinger22" "Harbinger" 116.42 3.13 0 "CopiaHarbinger" 0 48 "IND" "group3" "Michigan_USA" "O" 0.392103848 0.081657350172623
"5762" "ind7" "X16249" "0Neutral" "downstream" "Harbinger27" "Harbinger" 62.06 0 0 "CopiaHarbinger" 0 48 "IND" "group3" "Michigan_USA" "O" 0.392103848 0.081657350172623
"5763" "ind7" "X5679" "0Neutral" "downstream" "Harbinger15" "Harbinger" 79.34 18.75 0 "CopiaHarbinger" 0 48 "IND" "group3" "Michigan_USA" "O" 0.392103848 0.081657350172623
"5764" "ind7" "X11023" "0Neutral" "downstream" "Harbinger64" "Harbinger" 63.5 6.25 0 "CopiaHarbinger" 0 48 "IND" "group3" "Michigan_USA" "O" 0.392103848 0.081657350172623
"5765" "ind7" "X21072" "0Neutral" "downstream" "Harbinger15" "Harbinger" 25.73 3.13 0 "CopiaHarbinger" 0 48 "IND" "group3" "Michigan_USA" "O" 0.392103848 0.081657350172623
"5766" "ind7" "X5215" "0Neutral" "downstream" "Harbinger51" "Harbinger" 44.31 0 0 "CopiaHarbinger" 0 48 "IND" "group3" "Michigan_USA" "O" 0.392103848 0.081657350172623
"5767" "ind7" "X1472" "0Neutral" "downstream" "Harbinger59" "Harbinger" 54.02 6.25 0 "CopiaHarbinger" 0 48 "IND" "group3" "Michigan_USA" "O" 0.392103848 0.081657350172623
"5768" "ind7" "X19134" "0Neutral" "downstream" "Harbinger15" "Harbinger" 43.03 25 0 "CopiaHarbinger" 0 48 "IND" "group3" "Michigan_USA" "O" 0.392103848 0.081657350172623
"5769" "ind7" "X13048" "0Neutral" "downstream" "Harbinger69" "Harbinger" 80.3 21.88 12.5 "CopiaHarbinger" 0 48 "IND" "group3" "Michigan_USA" "O" 0.392103848 0.081657350172623
"5770" "ind7" "X21806" "0Neutral" "downstream" "Harbinger58" "Harbinger" 52.72 6.25 0 "CopiaHarbinger" 0 48 "IND" "group3" "Michigan_USA" "O" 0.392103848 0.081657350172623
"5771" "ind7" "X6778" "0Neutral" "downstream" "Harbinger23" "Harbinger" 40.83 21.88 0 "CopiaHarbinger" 0 48 "IND" "group3" "Michigan_USA" "O" 0.392103848 0.081657350172623
"5772" "ind7" "X24399" "0Neutral" "downstream" "Harbinger62" "Harbinger" 57.37 34.38 6.25 "CopiaHarbinger" 0 48 "IND" "group3" "Michigan_USA" "O" 0.392103848 0.081657350172623
"5773" "ind7" "X12480" "0Neutral" "downstream" "Harbinger12" "Harbinger" 34.42 12.5 0 "CopiaHarbinger" 0 48 "IND" "group3" "Michigan_USA" "O" 0.392103848 0.081657350172623
"5774" "ind7" "X13299" "0Neutral" "downstream" "Harbinger55" "Harbinger" 50.08 3.13 12.5 "CopiaHarbinger" 0 48 "IND" "group3" "Michigan_USA" "O" 0.392103848 0.081657350172623
"5775" "ind7" "X6172" "0Neutral" "downstream" "Harbinger66" "Harbinger" 72.6 18.75 6.25 "CopiaHarbinger" 0 48 "IND" "group3" "Michigan_USA" "O" 0.392103848 0.081657350172623
"5776" "ind7" "X15647" "0Neutral" "downstream" "Harbinger54" "Harbinger" 87.3 0 6.25 "CopiaHarbinger" 0 48 "IND" "group3" "Michigan_USA" "O" 0.392103848 0.081657350172623
"5777" "ind7" "X6450" "0Neutral" "downstream" "Harbinger15" "Harbinger" 112.98 3.13 0 "CopiaHarbinger" 0 48 "IND" "group3" "Michigan_USA" "O" 0.392103848 0.081657350172623
"5778" "ind7" "X1473" "0Neutral" "downstream" "Harbinger59" "Harbinger" 53.99 3.13 0 "CopiaHarbinger" 0 48 "IND" "group3" "Michigan_USA" "O" 0.392103848 0.081657350172623
"5779" "ind7" "X23349" "0Neutral" "downstream" "Harbinger8" "Harbinger" 100.24 3.13 0 "CopiaHarbinger" 0 48 "IND" "group3" "Michigan_USA" "O" 0.392103848 0.081657350172623
"5780" "ind7" "X13058" "0Neutral" "downstream" "Harbinger27" "Harbinger" 65.46 3.13 0 "CopiaHarbinger" 0 48 "IND" "group3" "Michigan_USA" "O" 0.392103848 0.081657350172623
"5781" "ind7" "X3494" "balancing" "downstream" "Harbinger25" "Harbinger" 61.17 15.63 0 "CopiaHarbinger" 0 48 "IND" "group3" "Michigan_USA" "O" 0.392103848 0.291293897103312
"5782" "ind7" "X24771" "balancing" "downstream" "Harbinger65" "Harbinger" 71.8 56.25 0 "CopiaHarbinger" 100 48 "IND" "group3" "Michigan_USA" "O" 0.392103848 0.291293897103312
"5783" "ind7" "X23348" "divergent" "downstream" "Harbinger8" "Harbinger" 100.23 0 12.5 "CopiaHarbinger" 0 48 "IND" "group3" "Michigan_USA" "O" 0.392103848 0.141979719369873
"5784" "ind7" "X5214" "divergent" "downstream" "Harbinger51" "Harbinger" 44.27 21.88 0 "CopiaHarbinger" 0 48 "IND" "group3" "Michigan_USA" "O" 0.392103848 0.141979719369873
"5785" "ind7" "X12482" "divergent" "downstream" "Harbinger12" "Harbinger" 75.33 34.38 0 "CopiaHarbinger" 0 48 "IND" "group3" "Michigan_USA" "O" 0.392103848 0.141979719369873
"5786" "ind7" "X14504" "divergent" "downstream" "Harbinger14" "Harbinger" 79.7 31.25 0 "CopiaHarbinger" 0 48 "IND" "group3" "Michigan_USA" "O" 0.392103848 0.141979719369873
"5787" "ind7" "X1685" "0Neutral" "downstream" "Harbinger71" "Harbinger" 8.06 6.25 0 "CopiaHarbinger" 0 48 "IND" "group3" "Michigan_USA" "O" 0.392103848 0.081657350172623
"5788" "ind7" "X16259" "0Neutral" "downstream" "Harbinger56" "Harbinger" 50.11 3.13 0 "CopiaHarbinger" 0 48 "IND" "group3" "Michigan_USA" "O" 0.392103848 0.081657350172623
"5789" "ind7" "X8551" "0Neutral" "downstream" "Harbinger8" "Harbinger" 26.4 9.38 0 "CopiaHarbinger" 0 48 "IND" "group3" "Michigan_USA" "O" 0.392103848 0.081657350172623
"5790" "ind7" "X25744" "0Neutral" "downstream" "Harbinger21" "Harbinger" 32.45 12.5 6.25 "CopiaHarbinger" 0 48 "IND" "group3" "Michigan_USA" "O" 0.392103848 0.081657350172623
"5791" "ind7" "X572" "0Neutral" "downstream" "Harbinger21" "Harbinger" 57.15 31.25 0 "CopiaHarbinger" 0 48 "IND" "group3" "Michigan_USA" "O" 0.392103848 0.081657350172623
"5792" "ind7" "X20237" "0Neutral" "downstream" "Harbinger72" "Harbinger" 28.9 6.25 0 "CopiaHarbinger" 0 48 "IND" "group3" "Michigan_USA" "O" 0.392103848 0.081657350172623
"5793" "ind7" "X9321" "divergent" "downstream" "Harbinger44" "Harbinger" 38.61 0 12.5 "CopiaHarbinger" 0 48 "IND" "group3" "Michigan_USA" "O" 0.392103848 0.141979719369873
"5794" "ind7" "X2336" "0Neutral" "upstream" "Harbinger23" "Harbinger" 70.6 3.13 43.75 "CopiaHarbinger" 0 48 "IND" "group3" "Michigan_USA" "O" 0.392103848 0.0839846418341315
"5795" "ind7" "X10558" "0Neutral" "upstream" "Harbinger2" "Harbinger" 118.51 3.13 0 "CopiaHarbinger" 0 48 "IND" "group3" "Michigan_USA" "O" 0.392103848 0.0839846418341315
"5796" "ind7" "X21805" "0Neutral" "upstream" "Harbinger58" "Harbinger" 24.08 0 0 "CopiaHarbinger" 0 48 "IND" "group3" "Michigan_USA" "O" 0.392103848 0.0839846418341315
"5797" "ind7" "X8699" "0Neutral" "upstream" "Harbinger4" "Harbinger" 52.2 0 0 "CopiaHarbinger" 0 48 "IND" "group3" "Michigan_USA" "O" 0.392103848 0.0839846418341315
"5798" "ind7" "X15485" "0Neutral" "upstream" "Harbinger40" "Harbinger" 43.55 3.13 0 "CopiaHarbinger" 0 48 "IND" "group3" "Michigan_USA" "O" 0.392103848 0.0839846418341315
"5799" "ind7" "X10559" "0Neutral" "upstream" "Harbinger2" "Harbinger" 118.5 3.13 0 "CopiaHarbinger" 0 48 "IND" "group3" "Michigan_USA" "O" 0.392103848 0.0839846418341315
"5800" "ind7" "X10151" "0Neutral" "upstream" "Harbinger27" "Harbinger" 44.56 28.13 18.75 "CopiaHarbinger" 0 48 "IND" "group3" "Michigan_USA" "O" 0.392103848 0.0839846418341315
"5801" "ind7" "X2348" "0Neutral" "upstream" "Harbinger19" "Harbinger" 37.84 3.13 0 "CopiaHarbinger" 0 48 "IND" "group3" "Michigan_USA" "O" 0.392103848 0.0839846418341315
"5802" "ind7" "X5870" "0Neutral" "upstream" "Harbinger20" "Harbinger" 67.56 3.13 0 "CopiaHarbinger" 0 48 "IND" "group3" "Michigan_USA" "O" 0.392103848 0.0839846418341315
"5803" "ind7" "X13852" "0Neutral" "upstream" "Harbinger25" "Harbinger" 29.1 0 18.75 "CopiaHarbinger" 0 48 "IND" "group3" "Michigan_USA" "O" 0.392103848 0.0839846418341315
"5804" "ind7" "X82" "0Neutral" "upstream" "Harbinger23" "Harbinger" 60.46 34.38 0 "CopiaHarbinger" 0 48 "IND" "group3" "Michigan_USA" "O" 0.392103848 0.0839846418341315
"5805" "ind7" "X17711" "0Neutral" "upstream" "Harbinger4" "Harbinger" 46.09 18.75 0 "CopiaHarbinger" 0 48 "IND" "group3" "Michigan_USA" "O" 0.392103848 0.0839846418341315
"5806" "ind7" "X22367" "0Neutral" "upstream" "Harbinger42" "Harbinger" 34.25 25 0 "CopiaHarbinger" 100 48 "IND" "group3" "Michigan_USA" "O" 0.392103848 0.0839846418341315
"5807" "ind7" "X21953" "0Neutral" "upstream" "Harbinger31" "Harbinger" 49.24 3.13 0 "CopiaHarbinger" 0 48 "IND" "group3" "Michigan_USA" "O" 0.392103848 0.0839846418341315
"5808" "ind7" "X4284" "0Neutral" "upstream" "Harbinger21" "Harbinger" 37.63 0 0 "CopiaHarbinger" 0 48 "IND" "group3" "Michigan_USA" "O" 0.392103848 0.0839846418341315
"5809" "ind7" "X10719" "divergent" "upstream" "Harbinger14" "Harbinger" 85.2 28.13 0 "CopiaHarbinger" 0 48 "IND" "group3" "Michigan_USA" "O" 0.392103848 0.0946134706141573
"5810" "ind7" "X19223" "divergent" "upstream" "Harbinger60" "Harbinger" 20.12 15.63 0 "CopiaHarbinger" 0 48 "IND" "group3" "Michigan_USA" "O" 0.392103848 0.0946134706141573
"5811" "ind7" "X17712" "divergent" "upstream" "Harbinger4" "Harbinger" 46.05 3.13 0 "CopiaHarbinger" 0 48 "IND" "group3" "Michigan_USA" "O" 0.392103848 0.0946134706141573
"5812" "ind7" "X588" "0Neutral" "upstream" "Harbinger21" "Harbinger" 36.65 31.25 0 "CopiaHarbinger" 100 48 "IND" "group3" "Michigan_USA" "O" 0.392103848 0.0839846418341315
"5813" "ind7" "X1854" "0Neutral" "upstream" "Harbinger2" "Harbinger" 78.79 18.75 0 "CopiaHarbinger" 0 48 "IND" "group3" "Michigan_USA" "O" 0.392103848 0.0839846418341315
"5814" "ind7" "X10913" "0Neutral" "upstream" "Harbinger14" "Harbinger" 47.64 6.25 0 "CopiaHarbinger" 0 48 "IND" "group3" "Michigan_USA" "O" 0.392103848 0.0839846418341315
"5815" "ind7" "X11914" "0Neutral" "upstream" "Harbinger2" "Harbinger" 54.18 3.13 0 "CopiaHarbinger" 0 48 "IND" "group3" "Michigan_USA" "O" 0.392103848 0.0839846418341315
"5816" "ind7" "X5226" "0Neutral" "upstream" "Harbinger25" "Harbinger" 66.93 3.13 0 "CopiaHarbinger" 0 48 "IND" "group3" "Michigan_USA" "O" 0.392103848 0.0839846418341315
"5817" "ind7" "X24153" "0Neutral" "upstream" "Harbinger6" "Harbinger" 76.5 21.88 12.5 "CopiaHarbinger" 100 48 "IND" "group3" "Michigan_USA" "O" 0.392103848 0.0839846418341315
"5818" "ind7" "X2267" "0Neutral" "upstream" "Harbinger27" "Harbinger" 22.07 9.38 0 "CopiaHarbinger" 0 48 "IND" "group3" "Michigan_USA" "O" 0.392103848 0.0839846418341315
"5819" "ind7" "X13567" "0Neutral" "upstream" "Harbinger13" "Harbinger" 35.81 9.38 0 "CopiaHarbinger" 0 48 "IND" "group3" "Michigan_USA" "O" 0.392103848 0.0839846418341315
"5820" "ind7" "X9772" "0Neutral" "upstream" "Harbinger11" "Harbinger" 90.95 3.13 0 "CopiaHarbinger" 0 48 "IND" "group3" "Michigan_USA" "O" 0.392103848 0.0839846418341315
"5821" "ind7" "X12884" "0Neutral" "upstream" "Harbinger13" "Harbinger" 62.13 0 0 "CopiaHarbinger" 0 48 "IND" "group3" "Michigan_USA" "O" 0.392103848 0.0839846418341315
"5822" "ind7" "X22668" "0Neutral" "upstream" "Harbinger6" "Harbinger" 86.53 9.38 6.25 "CopiaHarbinger" 0 48 "IND" "group3" "Michigan_USA" "O" 0.392103848 0.0839846418341315
"5823" "ind7" "X4759" "0Neutral" "upstream" "Harbinger8" "Harbinger" 95.05 0 25 "CopiaHarbinger" 0 48 "IND" "group3" "Michigan_USA" "O" 0.392103848 0.0839846418341315
"5824" "ind7" "X16731" "0Neutral" "upstream" "Harbinger15" "Harbinger" 40.01 0 6.25 "CopiaHarbinger" 0 48 "IND" "group3" "Michigan_USA" "O" 0.392103848 0.0839846418341315
"5825" "ind7" "X608" "0Neutral" "upstream" "Harbinger21" "Harbinger" 71.27 28.13 0 "CopiaHarbinger" 100 48 "IND" "group3" "Michigan_USA" "O" 0.392103848 0.0839846418341315
"5826" "ind7" "X22468" "0Neutral" "upstream" "Harbinger9" "Harbinger" 91.9 12.5 0 "CopiaHarbinger" 0 48 "IND" "group3" "Michigan_USA" "O" 0.392103848 0.0839846418341315
"5827" "ind7" "X18433" "0Neutral" "upstream" "Harbinger7" "Harbinger" 69.23 6.25 0 "CopiaHarbinger" 0 48 "IND" "group3" "Michigan_USA" "O" 0.392103848 0.0839846418341315
"5828" "ind7" "X18632" "0Neutral" "upstream" "Harbinger13" "Harbinger" 52.27 3.13 0 "CopiaHarbinger" 0 48 "IND" "group3" "Michigan_USA" "O" 0.392103848 0.0839846418341315
"5829" "ind7" "X17950" "0Neutral" "upstream" "Harbinger15" "Harbinger" 83.48 31.25 12.5 "CopiaHarbinger" 0 48 "IND" "group3" "Michigan_USA" "O" 0.392103848 0.0839846418341315
"5830" "ind7" "X22800" "balancing" "upstream" "Harbinger2" "Harbinger" 101.67 12.5 0 "CopiaHarbinger" 0 48 "IND" "group3" "Michigan_USA" "O" 0.392103848 0.180160239601929
"5831" "ind7" "X17579" "divergent" "upstream" "Harbinger26" "Harbinger" 33.65 15.63 0 "CopiaHarbinger" 0 48 "IND" "group3" "Michigan_USA" "O" 0.392103848 0.0946134706141573
"7429" "KTT12" "X8630" "0Neutral" "upstream" "Copia91" "Copia" 0 3.13 0 "CopiaHarbinger" 0 1 "KTT" "group6" "Ohio_USA" "S" 0.979343335 0.0100639857228614
"7430" "KTT12" "X5577" "0Neutral" "upstream" "Copia2" "Copia" 0 12.5 0 "CopiaHarbinger" 0 1 "KTT" "group6" "Ohio_USA" "S" 0.979343335 0.0100639857228614
"7431" "KTT12" "X5578" "0Neutral" "upstream" "Copia2" "Copia" 0 9.38 0 "CopiaHarbinger" 0 1 "KTT" "group6" "Ohio_USA" "S" 0.979343335 0.0100639857228614
"7432" "KTT12" "X21562" "divergent" "upstream" "Copia13" "Copia" 0 6.25 0 "CopiaHarbinger" 0 1 "KTT" "group6" "Ohio_USA" "S" 0.979343335 0.0124862641865369
"7433" "KTT12" "X8864" "0Neutral" "upstream" "Copia23" "Copia" 17.23 6.25 0 "CopiaHarbinger" 0 1 "KTT" "group6" "Ohio_USA" "S" 0.979343335 0.0100639857228614
"7434" "KTT12" "X8863" "0Neutral" "upstream" "Copia23" "Copia" 17.15 0 0 "CopiaHarbinger" 0 1 "KTT" "group6" "Ohio_USA" "S" 0.979343335 0.0100639857228614
"7435" "KTT12" "X3921" "0Neutral" "upstream" "Copia2" "Copia" 21.68 3.13 0 "CopiaHarbinger" 0 1 "KTT" "group6" "Ohio_USA" "S" 0.979343335 0.0100639857228614
"7436" "KTT12" "X14383" "0Neutral" "upstream" "Copia58" "Copia" 31.05 6.25 0 "CopiaHarbinger" 0 1 "KTT" "group6" "Ohio_USA" "S" 0.979343335 0.0100639857228614
"7437" "KTT12" "X4609" "0Neutral" "upstream" "Copia31" "Copia" 37.31 15.63 0 "CopiaHarbinger" 0 1 "KTT" "group6" "Ohio_USA" "S" 0.979343335 0.0100639857228614
"7438" "KTT12" "X15365" "0Neutral" "upstream" "Copia61" "Copia" 41.75 6.25 0 "CopiaHarbinger" 0 1 "KTT" "group6" "Ohio_USA" "S" 0.979343335 0.0100639857228614
"7439" "KTT12" "X17490" "0Neutral" "upstream" "Copia68" "Copia" 34.21 6.25 0 "CopiaHarbinger" 0 1 "KTT" "group6" "Ohio_USA" "S" 0.979343335 0.0100639857228614
"7440" "KTT12" "X4608" "0Neutral" "upstream" "Copia31" "Copia" 23.37 3.13 0 "CopiaHarbinger" 0 1 "KTT" "group6" "Ohio_USA" "S" 0.979343335 0.0100639857228614
"7441" "KTT12" "X946" "balancing" "upstream" "Copia28" "Copia" 17.8 46.88 0 "CopiaHarbinger" 0 1 "KTT" "group6" "Ohio_USA" "S" 0.979343335 0.0847337449349269
"7442" "KTT12" "X14312" "divergent" "upstream" "Copia107" "Copia" 27.55 15.63 0 "CopiaHarbinger" 0 1 "KTT" "group6" "Ohio_USA" "S" 0.979343335 0.0124862641865369
"7443" "KTT12" "X15837" "divergent" "upstream" "Copia50" "Copia" 5.39 0 0 "CopiaHarbinger" 0 1 "KTT" "group6" "Ohio_USA" "S" 0.979343335 0.0124862641865369
"7444" "KTT12" "X5078" "divergent" "upstream" "Copia106" "Copia" 29.17 0 12.5 "CopiaHarbinger" 0 1 "KTT" "group6" "Ohio_USA" "S" 0.979343335 0.0124862641865369
"7445" "KTT12" "X21858" "balancing" "downstream" "Copia2" "Copia" 40.67 81.25 93.75 "CopiaHarbinger" 100 1 "KTT" "group6" "Ohio_USA" "S" 0.979343335 0.142271029322901
"7446" "KTT12" "X122" "0Neutral" "downstream" "Copia28" "Copia" 57.09 0 0 "CopiaHarbinger" 0 1 "KTT" "group6" "Ohio_USA" "S" 0.979343335 0.00977430276676694
"7447" "KTT12" "X403" "0Neutral" "downstream" "Copia9" "Copia" 59.97 3.13 0 "CopiaHarbinger" 0 1 "KTT" "group6" "Ohio_USA" "S" 0.979343335 0.00977430276676694
"7448" "KTT12" "X11439" "0Neutral" "downstream" "Copia2" "Copia" 82.95 28.13 0 "CopiaHarbinger" 0 1 "KTT" "group6" "Ohio_USA" "S" 0.979343335 0.00977430276676694
"7449" "KTT12" "X24625" "0Neutral" "downstream" "Copia93" "Copia" 52.49 6.25 0 "CopiaHarbinger" 0 1 "KTT" "group6" "Ohio_USA" "S" 0.979343335 0.00977430276676694
"7450" "KTT12" "X24851" "0Neutral" "downstream" "Copia79" "Copia" 37.59 3.13 6.25 "CopiaHarbinger" 0 1 "KTT" "group6" "Ohio_USA" "S" 0.979343335 0.00977430276676694
"7451" "KTT12" "X4640" "0Neutral" "downstream" "Copia77" "Copia" 36.99 3.13 0 "CopiaHarbinger" 0 1 "KTT" "group6" "Ohio_USA" "S" 0.979343335 0.00977430276676694
"7452" "KTT12" "X25016" "0Neutral" "downstream" "Copia45" "Copia" 38.28 25 6.25 "CopiaHarbinger" 0 1 "KTT" "group6" "Ohio_USA" "S" 0.979343335 0.00977430276676694
"7453" "KTT12" "X12301" "0Neutral" "downstream" "Copia32" "Copia" 58.3 12.5 0 "CopiaHarbinger" 0 1 "KTT" "group6" "Ohio_USA" "S" 0.979343335 0.00977430276676694
"7454" "KTT12" "X4857" "0Neutral" "downstream" "Copia96" "Copia" 55.24 15.63 0 "CopiaHarbinger" 0 1 "KTT" "group6" "Ohio_USA" "S" 0.979343335 0.00977430276676694
"7455" "KTT12" "X1871" "0Neutral" "downstream" "Copia75" "Copia" 35.26 6.25 0 "CopiaHarbinger" 0 1 "KTT" "group6" "Ohio_USA" "S" 0.979343335 0.00977430276676694
"7456" "KTT12" "X24626" "0Neutral" "downstream" "Copia93" "Copia" 52.52 3.13 0 "CopiaHarbinger" 0 1 "KTT" "group6" "Ohio_USA" "S" 0.979343335 0.00977430276676694
"7457" "KTT12" "X8524" "0Neutral" "downstream" "Copia10" "Copia" 30.07 25 0 "CopiaHarbinger" 0 1 "KTT" "group6" "Ohio_USA" "S" 0.979343335 0.00977430276676694
"7458" "KTT12" "X15140" "0Neutral" "downstream" "Copia39" "Copia" 89.54 15.63 18.75 "CopiaHarbinger" 0 1 "KTT" "group6" "Ohio_USA" "S" 0.979343335 0.00977430276676694
"7459" "KTT12" "X20672" "0Neutral" "downstream" "Copia53" "Copia" 51.64 50 0 "CopiaHarbinger" 0 1 "KTT" "group6" "Ohio_USA" "S" 0.979343335 0.00977430276676694
"7460" "KTT12" "X12322" "0Neutral" "downstream" "Copia53" "Copia" 86.91 6.25 0 "CopiaHarbinger" 0 1 "KTT" "group6" "Ohio_USA" "S" 0.979343335 0.00977430276676694
"7461" "KTT12" "X23529" "0Neutral" "downstream" "Copia42" "Copia" 51.22 3.13 0 "CopiaHarbinger" 0 1 "KTT" "group6" "Ohio_USA" "S" 0.979343335 0.00977430276676694
"7462" "KTT12" "X26515" "0Neutral" "downstream" "Copia85" "Copia" 43.86 0 6.25 "CopiaHarbinger" 0 1 "KTT" "group6" "Ohio_USA" "S" 0.979343335 0.00977430276676694
"7463" "KTT12" "X3772" "0Neutral" "downstream" "Copia100" "Copia" 76.6 34.38 0 "CopiaHarbinger" 0 1 "KTT" "group6" "Ohio_USA" "S" 0.979343335 0.00977430276676694
"7464" "KTT12" "X2999" "0Neutral" "downstream" "Copia53" "Copia" 55.57 25 0 "CopiaHarbinger" 0 1 "KTT" "group6" "Ohio_USA" "S" 0.979343335 0.00977430276676694
"7465" "KTT12" "X5062" "0Neutral" "downstream" "Copia94" "Copia" 53.67 9.38 0 "CopiaHarbinger" 0 1 "KTT" "group6" "Ohio_USA" "S" 0.979343335 0.00977430276676694
"7466" "KTT12" "X7879" "0Neutral" "downstream" "Copia13" "Copia" 79.56 6.25 0 "CopiaHarbinger" 0 1 "KTT" "group6" "Ohio_USA" "S" 0.979343335 0.00977430276676694
"7467" "KTT12" "X2313" "0Neutral" "downstream" "Copia19" "Copia" 69.14 6.25 0 "CopiaHarbinger" 0 1 "KTT" "group6" "Ohio_USA" "S" 0.979343335 0.00977430276676694
"7468" "KTT12" "X6611" "0Neutral" "downstream" "Copia10" "Copia" 61.68 3.13 0 "CopiaHarbinger" 0 1 "KTT" "group6" "Ohio_USA" "S" 0.979343335 0.00977430276676694
"7469" "KTT12" "X18490" "0Neutral" "downstream" "Copia13" "Copia" 55.44 3.13 0 "CopiaHarbinger" 0 1 "KTT" "group6" "Ohio_USA" "S" 0.979343335 0.00977430276676694
"7470" "KTT12" "X26023" "0Neutral" "downstream" "Copia13" "Copia" 67.48 3.13 0 "CopiaHarbinger" 0 1 "KTT" "group6" "Ohio_USA" "S" 0.979343335 0.00977430276676694
"7471" "KTT12" "X12302" "0Neutral" "downstream" "Copia32" "Copia" 58.33 3.13 0 "CopiaHarbinger" 0 1 "KTT" "group6" "Ohio_USA" "S" 0.979343335 0.00977430276676694
"7472" "KTT12" "X13022" "0Neutral" "downstream" "Copia44" "Copia" 61.2 3.13 0 "CopiaHarbinger" 0 1 "KTT" "group6" "Ohio_USA" "S" 0.979343335 0.00977430276676694
"7473" "KTT12" "X6198" "0Neutral" "downstream" "Copia25" "Copia" 61.45 0 0 "CopiaHarbinger" 0 1 "KTT" "group6" "Ohio_USA" "S" 0.979343335 0.00977430276676694
"7474" "KTT12" "X2631" "0Neutral" "downstream" "Copia40" "Copia" 90.66 0 0 "CopiaHarbinger" 0 1 "KTT" "group6" "Ohio_USA" "S" 0.979343335 0.00977430276676694
"7475" "KTT12" "X16222" "0Neutral" "downstream" "Copia30" "Copia" 45.64 12.5 0 "CopiaHarbinger" 0 1 "KTT" "group6" "Ohio_USA" "S" 0.979343335 0.00977430276676694
"7476" "KTT12" "X927" "0Neutral" "downstream" "Copia17" "Copia" 34.21 9.38 0 "CopiaHarbinger" 0 1 "KTT" "group6" "Ohio_USA" "S" 0.979343335 0.00977430276676694
"7477" "KTT12" "X7418" "0Neutral" "downstream" "Copia2" "Copia" 16.34 9.38 0 "CopiaHarbinger" 0 1 "KTT" "group6" "Ohio_USA" "S" 0.979343335 0.00977430276676694
"7478" "KTT12" "X762" "0Neutral" "downstream" "Copia118" "Copia" 29.43 3.13 0 "CopiaHarbinger" 0 1 "KTT" "group6" "Ohio_USA" "S" 0.979343335 0.00977430276676694
"7479" "KTT12" "X10521" "0Neutral" "downstream" "Copia2" "Copia" 48.81 3.13 0 "CopiaHarbinger" 0 1 "KTT" "group6" "Ohio_USA" "S" 0.979343335 0.00977430276676694
"7480" "KTT12" "X16775" "0Neutral" "downstream" "Copia53" "Copia" 49.89 3.13 0 "CopiaHarbinger" 0 1 "KTT" "group6" "Ohio_USA" "S" 0.979343335 0.00977430276676694
"7481" "KTT12" "X19554" "0Neutral" "downstream" "Copia70" "Copia" 32.43 3.13 0 "CopiaHarbinger" 0 1 "KTT" "group6" "Ohio_USA" "S" 0.979343335 0.00977430276676694
"7482" "KTT12" "X4251" "0Neutral" "downstream" "Copia66" "Copia" 57.11 18.75 6.25 "CopiaHarbinger" 0 1 "KTT" "group6" "Ohio_USA" "S" 0.979343335 0.00977430276676694
"7483" "KTT12" "X3407" "balancing" "downstream" "Copia2" "Copia" 60.41 0 12.5 "CopiaHarbinger" 0 1 "KTT" "group6" "Ohio_USA" "S" 0.979343335 0.142271029322901
"7484" "KTT12" "X3076" "balancing" "downstream" "Copia71" "Copia" 32.62 3.13 18.75 "CopiaHarbinger" 0 1 "KTT" "group6" "Ohio_USA" "S" 0.979343335 0.142271029322901
"7485" "KTT12" "X19559" "balancing" "downstream" "Copia70" "Copia" 76.58 28.13 0 "CopiaHarbinger" 0 1 "KTT" "group6" "Ohio_USA" "S" 0.979343335 0.142271029322901
"7486" "KTT12" "X16167" "divergent" "downstream" "Copia82" "Copia" 42.08 9.38 0 "CopiaHarbinger" 0 1 "KTT" "group6" "Ohio_USA" "S" 0.979343335 0.0191715621500105
"7487" "KTT12" "X23556" "0Neutral" "downstream" "Copia84" "Copia" 43.42 12.5 0 "CopiaHarbinger" 0 1 "KTT" "group6" "Ohio_USA" "S" 0.979343335 0.00977430276676694
"7488" "KTT12" "X8873" "0Neutral" "downstream" "Copia69" "Copia" 102.52 0 0 "CopiaHarbinger" 0 1 "KTT" "group6" "Ohio_USA" "S" 0.979343335 0.00977430276676694
"7489" "KTT12" "X22179" "0Neutral" "downstream" "Copia19" "Copia" 44.24 21.88 0 "CopiaHarbinger" 0 1 "KTT" "group6" "Ohio_USA" "S" 0.979343335 0.00977430276676694
"7490" "KTT12" "X2272" "0Neutral" "downstream" "Copia87" "Copia" 46.21 3.13 0 "CopiaHarbinger" 0 1 "KTT" "group6" "Ohio_USA" "S" 0.979343335 0.00977430276676694
"7491" "KTT12" "X4721" "0Neutral" "downstream" "Copia44" "Copia" 54.66 15.63 12.5 "CopiaHarbinger" 0 1 "KTT" "group6" "Ohio_USA" "S" 0.979343335 0.00977430276676694
"7492" "KTT12" "X5351" "0Neutral" "downstream" "Copia70" "Copia" 57.48 6.25 0 "CopiaHarbinger" 0 1 "KTT" "group6" "Ohio_USA" "S" 0.979343335 0.00977430276676694
"7493" "KTT12" "X19621" "0Neutral" "downstream" "Copia48" "Copia" 72.01 34.38 0 "CopiaHarbinger" 0 1 "KTT" "group6" "Ohio_USA" "S" 0.979343335 0.00977430276676694
"7494" "KTT12" "X21903" "0Neutral" "downstream" "Copia2" "Copia" 35.43 15.63 0 "CopiaHarbinger" 0 1 "KTT" "group6" "Ohio_USA" "S" 0.979343335 0.00977430276676694
"7495" "KTT12" "X10816" "0Neutral" "downstream" "Copia2" "Copia" 73.87 3.13 0 "CopiaHarbinger" 0 1 "KTT" "group6" "Ohio_USA" "S" 0.979343335 0.00977430276676694
"7496" "KTT12" "X8772" "0Neutral" "downstream" "Copia89" "Copia" 48.09 9.38 0 "CopiaHarbinger" 0 1 "KTT" "group6" "Ohio_USA" "S" 0.979343335 0.00977430276676694
"7497" "KTT12" "X20414" "0Neutral" "downstream" "Copia99" "Copia" 76.16 3.13 0 "CopiaHarbinger" 0 1 "KTT" "group6" "Ohio_USA" "S" 0.979343335 0.00977430276676694
"7498" "KTT12" "X11714" "0Neutral" "downstream" "Copia39" "Copia" 51.95 15.63 0 "CopiaHarbinger" 0 1 "KTT" "group6" "Ohio_USA" "S" 0.979343335 0.00977430276676694
"7499" "KTT12" "X15419" "0Neutral" "downstream" "Copia50" "Copia" 94.76 25 6.25 "CopiaHarbinger" 0 1 "KTT" "group6" "Ohio_USA" "S" 0.979343335 0.00977430276676694
"7500" "KTT12" "X7375" "0Neutral" "downstream" "Copia13" "Copia" 63.04 43.75 0 "CopiaHarbinger" 0 1 "KTT" "group6" "Ohio_USA" "S" 0.979343335 0.00977430276676694
"7501" "KTT12" "X2618" "0Neutral" "downstream" "Copia40" "Copia" 82.66 12.5 0 "CopiaHarbinger" 0 1 "KTT" "group6" "Ohio_USA" "S" 0.979343335 0.00977430276676694
"7502" "KTT12" "X21906" "0Neutral" "downstream" "Copia95" "Copia" 53.7 9.38 0 "CopiaHarbinger" 0 1 "KTT" "group6" "Ohio_USA" "S" 0.979343335 0.00977430276676694
"7503" "KTT12" "X7605" "0Neutral" "downstream" "Copia13" "Copia" 66.59 6.25 0 "CopiaHarbinger" 0 1 "KTT" "group6" "Ohio_USA" "S" 0.979343335 0.00977430276676694
"7504" "KTT12" "X7342" "0Neutral" "downstream" "Copia10" "Copia" 73.91 3.13 0 "CopiaHarbinger" 0 1 "KTT" "group6" "Ohio_USA" "S" 0.979343335 0.00977430276676694
"7505" "KTT12" "X10665" "0Neutral" "downstream" "Copia10" "Copia" 110.14 3.13 0 "CopiaHarbinger" 0 1 "KTT" "group6" "Ohio_USA" "S" 0.979343335 0.00977430276676694
"7506" "KTT12" "X10524" "0Neutral" "downstream" "Copia2" "Copia" 98.64 3.13 0 "CopiaHarbinger" 0 1 "KTT" "group6" "Ohio_USA" "S" 0.979343335 0.00977430276676694
"7507" "KTT12" "X15143" "0Neutral" "downstream" "Copia39" "Copia" 56.3 3.13 0 "CopiaHarbinger" 0 1 "KTT" "group6" "Ohio_USA" "S" 0.979343335 0.00977430276676694
"7508" "KTT12" "X21904" "0Neutral" "downstream" "Copia2" "Copia" 35.47 21.88 0 "CopiaHarbinger" 0 1 "KTT" "group6" "Ohio_USA" "S" 0.979343335 0.00977430276676694
"7509" "KTT12" "X5741" "0Neutral" "downstream" "Copia86" "Copia" 45.63 21.88 0 "CopiaHarbinger" 0 1 "KTT" "group6" "Ohio_USA" "S" 0.979343335 0.00977430276676694
"7510" "KTT12" "X18277" "0Neutral" "downstream" "Copia2" "Copia" 26.93 15.63 0 "CopiaHarbinger" 0 1 "KTT" "group6" "Ohio_USA" "S" 0.979343335 0.00977430276676694
"7511" "KTT12" "X8771" "0Neutral" "downstream" "Copia89" "Copia" 48.12 9.38 0 "CopiaHarbinger" 0 1 "KTT" "group6" "Ohio_USA" "S" 0.979343335 0.00977430276676694
"7512" "KTT12" "X13518" "0Neutral" "downstream" "Copia9" "Copia" 49.3 3.13 0 "CopiaHarbinger" 0 1 "KTT" "group6" "Ohio_USA" "S" 0.979343335 0.00977430276676694
"7513" "KTT12" "X14561" "0Neutral" "downstream" "Copia32" "Copia" 49.49 0 0 "CopiaHarbinger" 0 1 "KTT" "group6" "Ohio_USA" "S" 0.979343335 0.00977430276676694
"7514" "KTT12" "X1913" "balancing" "downstream" "Copia2" "Copia" 43.03 28.13 25 "CopiaHarbinger" 0 1 "KTT" "group6" "Ohio_USA" "S" 0.979343335 0.142271029322901
"7515" "KTT12" "X14498" "balancing" "downstream" "Copia10" "Copia" 43.53 18.75 0 "CopiaHarbinger" 0 1 "KTT" "group6" "Ohio_USA" "S" 0.979343335 0.142271029322901
"7516" "KTT12" "X2038" "balancing" "downstream" "Copia70" "Copia" 106.16 6.25 18.75 "CopiaHarbinger" 0 1 "KTT" "group6" "Ohio_USA" "S" 0.979343335 0.142271029322901
"7517" "KTT12" "X23237" "divergent" "downstream" "Copia42" "Copia" 61.94 3.13 0 "CopiaHarbinger" 0 1 "KTT" "group6" "Ohio_USA" "S" 0.979343335 0.0191715621500105
"7518" "KTT12" "X8473" "divergent" "downstream" "Copia2" "Copia" 73.06 31.25 0 "CopiaHarbinger" 0 1 "KTT" "group6" "Ohio_USA" "S" 0.979343335 0.0191715621500105
"7519" "KTT12" "X7376" "divergent" "downstream" "Copia13" "Copia" 63.06 0 25 "CopiaHarbinger" 0 1 "KTT" "group6" "Ohio_USA" "S" 0.979343335 0.0191715621500105
"7520" "KTT12" "X2040" "divergent" "downstream" "Copia70" "Copia" 66.57 25 0 "CopiaHarbinger" 0 1 "KTT" "group6" "Ohio_USA" "S" 0.979343335 0.0191715621500105
"7521" "KTT12" "X15370" "divergent" "downstream" "Copia44" "Copia" 91.13 15.63 0 "CopiaHarbinger" 0 1 "KTT" "group6" "Ohio_USA" "S" 0.979343335 0.0191715621500105
"7522" "KTT12" "X23473" "0Neutral" "downstream" "Copia13" "Copia" 25.04 0 0 "CopiaHarbinger" 0 1 "KTT" "group6" "Ohio_USA" "S" 0.979343335 0.00977430276676694
"7523" "KTT12" "X21901" "0Neutral" "downstream" "Copia2" "Copia" 25.57 46.88 12.5 "CopiaHarbinger" 0 1 "KTT" "group6" "Ohio_USA" "S" 0.979343335 0.00977430276676694
"7524" "KTT12" "X25758" "0Neutral" "downstream" "Copia23" "Copia" 12.49 6.25 0 "CopiaHarbinger" 0 1 "KTT" "group6" "Ohio_USA" "S" 0.979343335 0.00977430276676694
"7525" "KTT12" "X17668" "0Neutral" "downstream" "Copia72" "Copia" 33.24 6.25 0 "CopiaHarbinger" 0 1 "KTT" "group6" "Ohio_USA" "S" 0.979343335 0.00977430276676694
"7526" "KTT12" "X12076" "0Neutral" "downstream" "Copia114" "Copia" 16.58 3.13 0 "CopiaHarbinger" 0 1 "KTT" "group6" "Ohio_USA" "S" 0.979343335 0.00977430276676694
"7527" "KTT12" "X14464" "0Neutral" "downstream" "Copia108" "Copia" 24 0 0 "CopiaHarbinger" 0 1 "KTT" "group6" "Ohio_USA" "S" 0.979343335 0.00977430276676694
"7528" "KTT12" "X3241" "divergent" "downstream" "Copia23" "Copia" 11.49 28.13 12.5 "CopiaHarbinger" 0 1 "KTT" "group6" "Ohio_USA" "S" 0.979343335 0.0191715621500105
"7529" "KTT12" "X3242" "divergent" "downstream" "Copia23" "Copia" 11.36 25 0 "CopiaHarbinger" 0 1 "KTT" "group6" "Ohio_USA" "S" 0.979343335 0.0191715621500105
"7530" "KTT12" "X26172" "divergent" "downstream" "Copia92" "Copia" 50.3 0 0 "CopiaHarbinger" 0 1 "KTT" "group6" "Ohio_USA" "S" 0.979343335 0.0191715621500105
"7531" "KTT12" "X4123" "0Neutral" "upstream" "Copia6" "Copia" 81.28 3.13 0 "CopiaHarbinger" 0 1 "KTT" "group6" "Ohio_USA" "S" 0.979343335 0.0100639857228614
"7532" "KTT12" "X407" "0Neutral" "upstream" "Copia37" "Copia" 59.7 6.25 0 "CopiaHarbinger" 0 1 "KTT" "group6" "Ohio_USA" "S" 0.979343335 0.0100639857228614
"7533" "KTT12" "X20088" "0Neutral" "upstream" "Copia2" "Copia" 54.19 0 6.25 "CopiaHarbinger" 0 1 "KTT" "group6" "Ohio_USA" "S" 0.979343335 0.0100639857228614
"7534" "KTT12" "X15735" "0Neutral" "upstream" "Copia40" "Copia" 57.6 3.13 0 "CopiaHarbinger" 0 1 "KTT" "group6" "Ohio_USA" "S" 0.979343335 0.0100639857228614
"7535" "KTT12" "X15024" "0Neutral" "upstream" "Copia50" "Copia" 29.87 3.13 0 "CopiaHarbinger" 0 1 "KTT" "group6" "Ohio_USA" "S" 0.979343335 0.0100639857228614
"7536" "KTT12" "X11545" "0Neutral" "upstream" "Copia4" "Copia" 19.16 6.25 0 "CopiaHarbinger" 0 1 "KTT" "group6" "Ohio_USA" "S" 0.979343335 0.0100639857228614
"7537" "KTT12" "X98" "0Neutral" "upstream" "Copia24" "Copia" 34.63 37.5 0 "CopiaHarbinger" 0 1 "KTT" "group6" "Ohio_USA" "S" 0.979343335 0.0100639857228614
"7538" "KTT12" "X21900" "0Neutral" "upstream" "Copia33" "Copia" 44.58 9.38 0 "CopiaHarbinger" 0 1 "KTT" "group6" "Ohio_USA" "S" 0.979343335 0.0100639857228614
"7539" "KTT12" "X1018" "0Neutral" "upstream" "Copia11" "Copia" 94.41 6.25 0 "CopiaHarbinger" 0 1 "KTT" "group6" "Ohio_USA" "S" 0.979343335 0.0100639857228614
"7540" "KTT12" "X10617" "0Neutral" "upstream" "Copia10" "Copia" 52.5 15.63 0 "CopiaHarbinger" 0 1 "KTT" "group6" "Ohio_USA" "S" 0.979343335 0.0100639857228614
"7541" "KTT12" "X20641" "0Neutral" "upstream" "Copia51" "Copia" 46.5 15.63 0 "CopiaHarbinger" 0 1 "KTT" "group6" "Ohio_USA" "S" 0.979343335 0.0100639857228614
"7542" "KTT12" "X14905" "0Neutral" "upstream" "Copia63" "Copia" 33.88 9.38 0 "CopiaHarbinger" 0 1 "KTT" "group6" "Ohio_USA" "S" 0.979343335 0.0100639857228614
"7543" "KTT12" "X24560" "0Neutral" "upstream" "Copia42" "Copia" 55.86 6.25 0 "CopiaHarbinger" 0 1 "KTT" "group6" "Ohio_USA" "S" 0.979343335 0.0100639857228614
"7544" "KTT12" "X12327" "0Neutral" "upstream" "Copia10" "Copia" 45.77 46.88 12.5 "CopiaHarbinger" 0 1 "KTT" "group6" "Ohio_USA" "S" 0.979343335 0.0100639857228614
"7545" "KTT12" "X9828" "0Neutral" "upstream" "Copia10" "Copia" 27.04 0 12.5 "CopiaHarbinger" 0 1 "KTT" "group6" "Ohio_USA" "S" 0.979343335 0.0100639857228614
"7546" "KTT12" "X8883" "0Neutral" "upstream" "Copia13" "Copia" 55.97 37.5 0 "CopiaHarbinger" 0 1 "KTT" "group6" "Ohio_USA" "S" 0.979343335 0.0100639857228614
"7547" "KTT12" "X1715" "0Neutral" "upstream" "Copia7" "Copia" 81.28 9.38 0 "CopiaHarbinger" 0 1 "KTT" "group6" "Ohio_USA" "S" 0.979343335 0.0100639857228614
"7548" "KTT12" "X7298" "0Neutral" "upstream" "Copia13" "Copia" 61.78 3.13 0 "CopiaHarbinger" 0 1 "KTT" "group6" "Ohio_USA" "S" 0.979343335 0.0100639857228614
"7549" "KTT12" "X13279" "0Neutral" "upstream" "Copia2" "Copia" 58.6 3.13 0 "CopiaHarbinger" 0 1 "KTT" "group6" "Ohio_USA" "S" 0.979343335 0.0100639857228614
"7550" "KTT12" "X10630" "0Neutral" "upstream" "Copia20" "Copia" 80.54 3.13 0 "CopiaHarbinger" 0 1 "KTT" "group6" "Ohio_USA" "S" 0.979343335 0.0100639857228614
"7551" "KTT12" "X7694" "0Neutral" "upstream" "Copia39" "Copia" 57.66 3.13 0 "CopiaHarbinger" 0 1 "KTT" "group6" "Ohio_USA" "S" 0.979343335 0.0100639857228614
"7552" "KTT12" "X4124" "0Neutral" "upstream" "Copia6" "Copia" 105.14 3.13 0 "CopiaHarbinger" 0 1 "KTT" "group6" "Ohio_USA" "S" 0.979343335 0.0100639857228614
"7553" "KTT12" "X4511" "0Neutral" "upstream" "Copia21" "Copia" 78.94 0 0 "CopiaHarbinger" 0 1 "KTT" "group6" "Ohio_USA" "S" 0.979343335 0.0100639857228614
"7554" "KTT12" "X17603" "0Neutral" "upstream" "Copia13" "Copia" 30.46 3.13 0 "CopiaHarbinger" 0 1 "KTT" "group6" "Ohio_USA" "S" 0.979343335 0.0100639857228614
"7555" "KTT12" "X15020" "0Neutral" "upstream" "Copia49" "Copia" 47.69 3.13 0 "CopiaHarbinger" 0 1 "KTT" "group6" "Ohio_USA" "S" 0.979343335 0.0100639857228614
"7556" "KTT12" "X5831" "0Neutral" "upstream" "Copia31" "Copia" 16.73 0 0 "CopiaHarbinger" 0 1 "KTT" "group6" "Ohio_USA" "S" 0.979343335 0.0100639857228614
"7557" "KTT12" "X7495" "0Neutral" "upstream" "Copia30" "Copia" 69.63 3.13 0 "CopiaHarbinger" 0 1 "KTT" "group6" "Ohio_USA" "S" 0.979343335 0.0100639857228614
"7558" "KTT12" "X429" "0Neutral" "upstream" "Copia10" "Copia" 46.44 18.75 0 "CopiaHarbinger" 0 1 "KTT" "group6" "Ohio_USA" "S" 0.979343335 0.0100639857228614
"7559" "KTT12" "X3698" "balancing" "upstream" "Copia66" "Copia" 35.58 6.25 6.25 "CopiaHarbinger" 0 1 "KTT" "group6" "Ohio_USA" "S" 0.979343335 0.0847337449349269
"7560" "KTT12" "X9821" "balancing" "upstream" "Copia32" "Copia" 68.29 28.13 18.75 "CopiaHarbinger" 0 1 "KTT" "group6" "Ohio_USA" "S" 0.979343335 0.0847337449349269
"7561" "KTT12" "X16452" "divergent" "upstream" "Copia2" "Copia" 54.42 21.88 0 "CopiaHarbinger" 0 1 "KTT" "group6" "Ohio_USA" "S" 0.979343335 0.0124862641865369
"7562" "KTT12" "X21999" "0Neutral" "upstream" "Copia66" "Copia" 37.22 3.13 6.25 "CopiaHarbinger" 100 1 "KTT" "group6" "Ohio_USA" "S" 0.979343335 0.0100639857228614
"7563" "KTT12" "X13858" "0Neutral" "upstream" "Copia26" "Copia" 74.9 6.25 0 "CopiaHarbinger" 0 1 "KTT" "group6" "Ohio_USA" "S" 0.979343335 0.0100639857228614
"7564" "KTT12" "X9565" "0Neutral" "upstream" "Copia19" "Copia" 81.68 3.13 0 "CopiaHarbinger" 0 1 "KTT" "group6" "Ohio_USA" "S" 0.979343335 0.0100639857228614
"7565" "KTT12" "X2465" "0Neutral" "upstream" "Copia2" "Copia" 30.97 15.63 6.25 "CopiaHarbinger" 0 1 "KTT" "group6" "Ohio_USA" "S" 0.979343335 0.0100639857228614
"7566" "KTT12" "X16092" "0Neutral" "upstream" "Copia31" "Copia" 39.18 3.13 0 "CopiaHarbinger" 0 1 "KTT" "group6" "Ohio_USA" "S" 0.979343335 0.0100639857228614
"7567" "KTT12" "X2403" "0Neutral" "upstream" "Copia23" "Copia" 47.63 3.13 0 "CopiaHarbinger" 0 1 "KTT" "group6" "Ohio_USA" "S" 0.979343335 0.0100639857228614
"7568" "KTT12" "X19538" "0Neutral" "upstream" "Copia25" "Copia" 54.02 28.13 6.25 "CopiaHarbinger" 0 1 "KTT" "group6" "Ohio_USA" "S" 0.979343335 0.0100639857228614
"7569" "KTT12" "X13241" "0Neutral" "upstream" "Copia78" "Copia" 29.82 6.25 0 "CopiaHarbinger" 0 1 "KTT" "group6" "Ohio_USA" "S" 0.979343335 0.0100639857228614
"7570" "KTT12" "X13859" "0Neutral" "upstream" "Copia26" "Copia" 74.92 12.5 18.75 "CopiaHarbinger" 0 1 "KTT" "group6" "Ohio_USA" "S" 0.979343335 0.0100639857228614
"7571" "KTT12" "X3018" "0Neutral" "upstream" "Copia9" "Copia" 97.19 34.38 0 "CopiaHarbinger" 0 1 "KTT" "group6" "Ohio_USA" "S" 0.979343335 0.0100639857228614
"7572" "KTT12" "X18465" "0Neutral" "upstream" "Copia13" "Copia" 61.71 12.5 0 "CopiaHarbinger" 0 1 "KTT" "group6" "Ohio_USA" "S" 0.979343335 0.0100639857228614
"7573" "KTT12" "X4302" "0Neutral" "upstream" "Copia2" "Copia" 64.73 12.5 0 "CopiaHarbinger" 0 1 "KTT" "group6" "Ohio_USA" "S" 0.979343335 0.0100639857228614
"7574" "KTT12" "X16008" "0Neutral" "upstream" "Copia24" "Copia" 55.03 12.5 0 "CopiaHarbinger" 0 1 "KTT" "group6" "Ohio_USA" "S" 0.979343335 0.0100639857228614
"7575" "KTT12" "X16006" "0Neutral" "upstream" "Copia24" "Copia" 76.96 9.38 0 "CopiaHarbinger" 0 1 "KTT" "group6" "Ohio_USA" "S" 0.979343335 0.0100639857228614
"7576" "KTT12" "X2071" "0Neutral" "upstream" "Copia18" "Copia" 83.35 6.25 0 "CopiaHarbinger" 0 1 "KTT" "group6" "Ohio_USA" "S" 0.979343335 0.0100639857228614
"7577" "KTT12" "X16667" "0Neutral" "upstream" "Copia43" "Copia" 51.75 3.13 0 "CopiaHarbinger" 0 1 "KTT" "group6" "Ohio_USA" "S" 0.979343335 0.0100639857228614
"7578" "KTT12" "X18788" "0Neutral" "upstream" "Copia5" "Copia" 55.61 3.13 0 "CopiaHarbinger" 0 1 "KTT" "group6" "Ohio_USA" "S" 0.979343335 0.0100639857228614
"7579" "KTT12" "X11945" "0Neutral" "upstream" "Copia29" "Copia" 42.02 12.5 0 "CopiaHarbinger" 0 1 "KTT" "group6" "Ohio_USA" "S" 0.979343335 0.0100639857228614
"7580" "KTT12" "X2402" "0Neutral" "upstream" "Copia23" "Copia" 48.22 9.38 0 "CopiaHarbinger" 0 1 "KTT" "group6" "Ohio_USA" "S" 0.979343335 0.0100639857228614
"7581" "KTT12" "X12822" "0Neutral" "upstream" "Copia17" "Copia" 33.57 3.13 0 "CopiaHarbinger" 0 1 "KTT" "group6" "Ohio_USA" "S" 0.979343335 0.0100639857228614
"7582" "KTT12" "X6025" "0Neutral" "upstream" "Copia2" "Copia" 46.25 3.13 0 "CopiaHarbinger" 0 1 "KTT" "group6" "Ohio_USA" "S" 0.979343335 0.0100639857228614
"7583" "KTT12" "X20981" "0Neutral" "upstream" "Copia46" "Copia" 48.35 3.13 0 "CopiaHarbinger" 0 1 "KTT" "group6" "Ohio_USA" "S" 0.979343335 0.0100639857228614
"7584" "KTT12" "X789" "0Neutral" "upstream" "Copia2" "Copia" 44.81 0 0 "CopiaHarbinger" 0 1 "KTT" "group6" "Ohio_USA" "S" 0.979343335 0.0100639857228614
"7585" "KTT12" "X9292" "0Neutral" "upstream" "Copia1" "Copia" 83.9 31.25 0 "CopiaHarbinger" 0 1 "KTT" "group6" "Ohio_USA" "S" 0.979343335 0.0100639857228614
"7586" "KTT12" "X19286" "0Neutral" "upstream" "Copia64" "Copia" 41.05 9.38 0 "CopiaHarbinger" 0 1 "KTT" "group6" "Ohio_USA" "S" 0.979343335 0.0100639857228614
"7587" "KTT12" "X4497" "balancing" "upstream" "Copia47" "Copia" 47.74 25 0 "CopiaHarbinger" 0 1 "KTT" "group6" "Ohio_USA" "S" 0.979343335 0.0847337449349269
"7588" "KTT12" "X8064" "divergent" "upstream" "Copia17" "Copia" 85.28 12.5 12.5 "CopiaHarbinger" 0 1 "KTT" "group6" "Ohio_USA" "S" 0.979343335 0.0124862641865369
"7589" "KTT12" "X7851" "divergent" "upstream" "Copia13" "Copia" 93.15 3.13 0 "CopiaHarbinger" 0 1 "KTT" "group6" "Ohio_USA" "S" 0.979343335 0.0124862641865369
"7590" "KTT12" "X22121" "0Neutral" "upstream" "Harbinger27" "Harbinger" 25.26 15.63 0 "CopiaHarbinger" 0 1 "KTT" "group6" "Ohio_USA" "S" 0.979343335 0.0100639857228614
"7591" "KTT12" "X17255" "0Neutral" "upstream" "Harbinger41" "Harbinger" 34.7 12.5 0 "CopiaHarbinger" 0 1 "KTT" "group6" "Ohio_USA" "S" 0.979343335 0.0100639857228614
"7592" "KTT12" "X23541" "0Neutral" "upstream" "Harbinger6" "Harbinger" 49.53 3.13 0 "CopiaHarbinger" 0 1 "KTT" "group6" "Ohio_USA" "S" 0.979343335 0.0100639857228614
"7593" "KTT12" "X1890" "0Neutral" "upstream" "Harbinger70" "Harbinger" 27.33 12.5 0 "CopiaHarbinger" 0 1 "KTT" "group6" "Ohio_USA" "S" 0.979343335 0.0100639857228614
"7594" "KTT12" "X4765" "0Neutral" "upstream" "Harbinger8" "Harbinger" 49.6 40.63 0 "CopiaHarbinger" 0 1 "KTT" "group6" "Ohio_USA" "S" 0.979343335 0.0100639857228614
"7595" "KTT12" "X10127" "0Neutral" "upstream" "Harbinger17" "Harbinger" 30.48 28.13 0 "CopiaHarbinger" 0 1 "KTT" "group6" "Ohio_USA" "S" 0.979343335 0.0100639857228614
"7596" "KTT12" "X9794" "0Neutral" "upstream" "Harbinger8" "Harbinger" 16.12 6.25 0 "CopiaHarbinger" 0 1 "KTT" "group6" "Ohio_USA" "S" 0.979343335 0.0100639857228614
"7597" "KTT12" "X18990" "balancing" "upstream" "Harbinger43" "Harbinger" 31.64 15.63 6.25 "CopiaHarbinger" 0 1 "KTT" "group6" "Ohio_USA" "S" 0.979343335 0.0847337449349269
"7598" "KTT12" "X3155" "balancing" "downstream" "Harbinger58" "Harbinger" 96.15 46.88 93.75 "CopiaHarbinger" 100 1 "KTT" "group6" "Ohio_USA" "S" 0.979343335 0.142271029322901
"7599" "KTT12" "X8847" "0Neutral" "downstream" "Harbinger24" "Harbinger" 43.06 6.25 0 "CopiaHarbinger" 0 1 "KTT" "group6" "Ohio_USA" "S" 0.979343335 0.00977430276676694
"7600" "KTT12" "X24492" "0Neutral" "downstream" "Harbinger50" "Harbinger" 57.04 21.88 0 "CopiaHarbinger" 0 1 "KTT" "group6" "Ohio_USA" "S" 0.979343335 0.00977430276676694
"7601" "KTT12" "X9087" "0Neutral" "downstream" "Harbinger27" "Harbinger" 146.83 12.5 0 "CopiaHarbinger" 0 1 "KTT" "group6" "Ohio_USA" "S" 0.979343335 0.00977430276676694
"7602" "KTT12" "X11507" "0Neutral" "downstream" "Harbinger27" "Harbinger" 57.04 0 12.5 "CopiaHarbinger" 0 1 "KTT" "group6" "Ohio_USA" "S" 0.979343335 0.00977430276676694
"7603" "KTT12" "X14796" "0Neutral" "downstream" "Harbinger3" "Harbinger" 119.72 0 6.25 "CopiaHarbinger" 0 1 "KTT" "group6" "Ohio_USA" "S" 0.979343335 0.00977430276676694
"7604" "KTT12" "X9450" "0Neutral" "downstream" "Harbinger52" "Harbinger" 46.35 0 6.25 "CopiaHarbinger" 0 1 "KTT" "group6" "Ohio_USA" "S" 0.979343335 0.00977430276676694
"7605" "KTT12" "X19766" "0Neutral" "downstream" "Harbinger2" "Harbinger" 109.66 6.25 0 "CopiaHarbinger" 0 1 "KTT" "group6" "Ohio_USA" "S" 0.979343335 0.00977430276676694
"7606" "KTT12" "X18410" "0Neutral" "downstream" "Harbinger39" "Harbinger" 69.69 3.13 0 "CopiaHarbinger" 0 1 "KTT" "group6" "Ohio_USA" "S" 0.979343335 0.00977430276676694
"7607" "KTT12" "X3486" "0Neutral" "downstream" "Harbinger39" "Harbinger" 103.58 0 0 "CopiaHarbinger" 0 1 "KTT" "group6" "Ohio_USA" "S" 0.979343335 0.00977430276676694
"7608" "KTT12" "X8315" "0Neutral" "downstream" "Harbinger46" "Harbinger" 38.14 9.38 0 "CopiaHarbinger" 0 1 "KTT" "group6" "Ohio_USA" "S" 0.979343335 0.00977430276676694
"7609" "KTT12" "X22917" "0Neutral" "downstream" "Harbinger1" "Harbinger" 68.63 6.25 0 "CopiaHarbinger" 0 1 "KTT" "group6" "Ohio_USA" "S" 0.979343335 0.00977430276676694
"7610" "KTT12" "X11790" "0Neutral" "downstream" "Harbinger26" "Harbinger" 96.4 6.25 0 "CopiaHarbinger" 0 1 "KTT" "group6" "Ohio_USA" "S" 0.979343335 0.00977430276676694
"7611" "KTT12" "X8641" "0Neutral" "downstream" "Harbinger44" "Harbinger" 32.76 6.25 0 "CopiaHarbinger" 0 1 "KTT" "group6" "Ohio_USA" "S" 0.979343335 0.00977430276676694
"7612" "KTT12" "X1787" "0Neutral" "downstream" "Harbinger45" "Harbinger" 22.47 0 0 "CopiaHarbinger" 0 1 "KTT" "group6" "Ohio_USA" "S" 0.979343335 0.00977430276676694
"7613" "KTT12" "X9088" "balancing" "downstream" "Harbinger27" "Harbinger" 145.13 34.38 0 "CopiaHarbinger" 0 1 "KTT" "group6" "Ohio_USA" "S" 0.979343335 0.142271029322901
"7614" "KTT12" "X11787" "balancing" "downstream" "Harbinger26" "Harbinger" 57.16 34.38 6.25 "CopiaHarbinger" 0 1 "KTT" "group6" "Ohio_USA" "S" 0.979343335 0.142271029322901
"7615" "KTT12" "X26084" "divergent" "downstream" "Harbinger41" "Harbinger" 53.74 34.38 0 "CopiaHarbinger" 0 1 "KTT" "group6" "Ohio_USA" "S" 0.979343335 0.0191715621500105
"7616" "KTT12" "X23344" "divergent" "downstream" "Harbinger8" "Harbinger" 60.98 0 0 "CopiaHarbinger" 0 1 "KTT" "group6" "Ohio_USA" "S" 0.979343335 0.0191715621500105
"7617" "KTT12" "X23571" "0Neutral" "downstream" "Harbinger3" "Harbinger" 113.86 3.13 0 "CopiaHarbinger" 0 1 "KTT" "group6" "Ohio_USA" "S" 0.979343335 0.00977430276676694
"7618" "KTT12" "X25121" "0Neutral" "downstream" "Harbinger22" "Harbinger" 116.42 3.13 0 "CopiaHarbinger" 0 1 "KTT" "group6" "Ohio_USA" "S" 0.979343335 0.00977430276676694
"7619" "KTT12" "X16249" "0Neutral" "downstream" "Harbinger27" "Harbinger" 62.06 0 0 "CopiaHarbinger" 0 1 "KTT" "group6" "Ohio_USA" "S" 0.979343335 0.00977430276676694
"7620" "KTT12" "X5679" "0Neutral" "downstream" "Harbinger15" "Harbinger" 79.34 18.75 0 "CopiaHarbinger" 0 1 "KTT" "group6" "Ohio_USA" "S" 0.979343335 0.00977430276676694
"7621" "KTT12" "X11023" "0Neutral" "downstream" "Harbinger64" "Harbinger" 63.5 6.25 0 "CopiaHarbinger" 0 1 "KTT" "group6" "Ohio_USA" "S" 0.979343335 0.00977430276676694
"7622" "KTT12" "X21072" "0Neutral" "downstream" "Harbinger15" "Harbinger" 25.73 3.13 0 "CopiaHarbinger" 0 1 "KTT" "group6" "Ohio_USA" "S" 0.979343335 0.00977430276676694
"7623" "KTT12" "X5215" "0Neutral" "downstream" "Harbinger51" "Harbinger" 44.31 0 0 "CopiaHarbinger" 0 1 "KTT" "group6" "Ohio_USA" "S" 0.979343335 0.00977430276676694
"7624" "KTT12" "X1472" "0Neutral" "downstream" "Harbinger59" "Harbinger" 54.02 6.25 0 "CopiaHarbinger" 0 1 "KTT" "group6" "Ohio_USA" "S" 0.979343335 0.00977430276676694
"7625" "KTT12" "X19134" "0Neutral" "downstream" "Harbinger15" "Harbinger" 43.03 25 0 "CopiaHarbinger" 0 1 "KTT" "group6" "Ohio_USA" "S" 0.979343335 0.00977430276676694
"7626" "KTT12" "X13048" "0Neutral" "downstream" "Harbinger69" "Harbinger" 80.3 21.88 12.5 "CopiaHarbinger" 0 1 "KTT" "group6" "Ohio_USA" "S" 0.979343335 0.00977430276676694
"7627" "KTT12" "X21806" "0Neutral" "downstream" "Harbinger58" "Harbinger" 52.72 6.25 0 "CopiaHarbinger" 0 1 "KTT" "group6" "Ohio_USA" "S" 0.979343335 0.00977430276676694
"7628" "KTT12" "X6778" "0Neutral" "downstream" "Harbinger23" "Harbinger" 40.83 21.88 0 "CopiaHarbinger" 0 1 "KTT" "group6" "Ohio_USA" "S" 0.979343335 0.00977430276676694
"7629" "KTT12" "X24399" "0Neutral" "downstream" "Harbinger62" "Harbinger" 57.37 34.38 6.25 "CopiaHarbinger" 0 1 "KTT" "group6" "Ohio_USA" "S" 0.979343335 0.00977430276676694
"7630" "KTT12" "X12480" "0Neutral" "downstream" "Harbinger12" "Harbinger" 34.42 12.5 0 "CopiaHarbinger" 0 1 "KTT" "group6" "Ohio_USA" "S" 0.979343335 0.00977430276676694
"7631" "KTT12" "X13299" "0Neutral" "downstream" "Harbinger55" "Harbinger" 50.08 3.13 12.5 "CopiaHarbinger" 0 1 "KTT" "group6" "Ohio_USA" "S" 0.979343335 0.00977430276676694
"7632" "KTT12" "X6172" "0Neutral" "downstream" "Harbinger66" "Harbinger" 72.6 18.75 6.25 "CopiaHarbinger" 0 1 "KTT" "group6" "Ohio_USA" "S" 0.979343335 0.00977430276676694
"7633" "KTT12" "X15647" "0Neutral" "downstream" "Harbinger54" "Harbinger" 87.3 0 6.25 "CopiaHarbinger" 0 1 "KTT" "group6" "Ohio_USA" "S" 0.979343335 0.00977430276676694
"7634" "KTT12" "X6450" "0Neutral" "downstream" "Harbinger15" "Harbinger" 112.98 3.13 0 "CopiaHarbinger" 0 1 "KTT" "group6" "Ohio_USA" "S" 0.979343335 0.00977430276676694
"7635" "KTT12" "X1473" "0Neutral" "downstream" "Harbinger59" "Harbinger" 53.99 3.13 0 "CopiaHarbinger" 0 1 "KTT" "group6" "Ohio_USA" "S" 0.979343335 0.00977430276676694
"7636" "KTT12" "X23349" "0Neutral" "downstream" "Harbinger8" "Harbinger" 100.24 3.13 0 "CopiaHarbinger" 0 1 "KTT" "group6" "Ohio_USA" "S" 0.979343335 0.00977430276676694
"7637" "KTT12" "X13058" "0Neutral" "downstream" "Harbinger27" "Harbinger" 65.46 3.13 0 "CopiaHarbinger" 0 1 "KTT" "group6" "Ohio_USA" "S" 0.979343335 0.00977430276676694
"7638" "KTT12" "X3494" "balancing" "downstream" "Harbinger25" "Harbinger" 61.17 15.63 0 "CopiaHarbinger" 0 1 "KTT" "group6" "Ohio_USA" "S" 0.979343335 0.142271029322901
"7639" "KTT12" "X24771" "balancing" "downstream" "Harbinger65" "Harbinger" 71.8 56.25 0 "CopiaHarbinger" 0 1 "KTT" "group6" "Ohio_USA" "S" 0.979343335 0.142271029322901
"7640" "KTT12" "X23348" "divergent" "downstream" "Harbinger8" "Harbinger" 100.23 0 12.5 "CopiaHarbinger" 0 1 "KTT" "group6" "Ohio_USA" "S" 0.979343335 0.0191715621500105
"7641" "KTT12" "X5214" "divergent" "downstream" "Harbinger51" "Harbinger" 44.27 21.88 0 "CopiaHarbinger" 0 1 "KTT" "group6" "Ohio_USA" "S" 0.979343335 0.0191715621500105
"7642" "KTT12" "X12482" "divergent" "downstream" "Harbinger12" "Harbinger" 75.33 34.38 0 "CopiaHarbinger" 0 1 "KTT" "group6" "Ohio_USA" "S" 0.979343335 0.0191715621500105
"7643" "KTT12" "X14504" "divergent" "downstream" "Harbinger14" "Harbinger" 79.7 31.25 0 "CopiaHarbinger" 0 1 "KTT" "group6" "Ohio_USA" "S" 0.979343335 0.0191715621500105
"7644" "KTT12" "X1685" "0Neutral" "downstream" "Harbinger71" "Harbinger" 8.06 6.25 0 "CopiaHarbinger" 0 1 "KTT" "group6" "Ohio_USA" "S" 0.979343335 0.00977430276676694
"7645" "KTT12" "X16259" "0Neutral" "downstream" "Harbinger56" "Harbinger" 50.11 3.13 0 "CopiaHarbinger" 0 1 "KTT" "group6" "Ohio_USA" "S" 0.979343335 0.00977430276676694
"7646" "KTT12" "X8551" "0Neutral" "downstream" "Harbinger8" "Harbinger" 26.4 9.38 0 "CopiaHarbinger" 0 1 "KTT" "group6" "Ohio_USA" "S" 0.979343335 0.00977430276676694
"7647" "KTT12" "X25744" "0Neutral" "downstream" "Harbinger21" "Harbinger" 32.45 12.5 6.25 "CopiaHarbinger" 0 1 "KTT" "group6" "Ohio_USA" "S" 0.979343335 0.00977430276676694
"7648" "KTT12" "X572" "0Neutral" "downstream" "Harbinger21" "Harbinger" 57.15 31.25 0 "CopiaHarbinger" 0 1 "KTT" "group6" "Ohio_USA" "S" 0.979343335 0.00977430276676694
"7649" "KTT12" "X20237" "0Neutral" "downstream" "Harbinger72" "Harbinger" 28.9 6.25 0 "CopiaHarbinger" 0 1 "KTT" "group6" "Ohio_USA" "S" 0.979343335 0.00977430276676694
"7650" "KTT12" "X9321" "divergent" "downstream" "Harbinger44" "Harbinger" 38.61 0 12.5 "CopiaHarbinger" 0 1 "KTT" "group6" "Ohio_USA" "S" 0.979343335 0.0191715621500105
"7651" "KTT12" "X2336" "0Neutral" "upstream" "Harbinger23" "Harbinger" 70.6 3.13 43.75 "CopiaHarbinger" 0 1 "KTT" "group6" "Ohio_USA" "S" 0.979343335 0.0100639857228614
"7652" "KTT12" "X10558" "0Neutral" "upstream" "Harbinger2" "Harbinger" 118.51 3.13 0 "CopiaHarbinger" 0 1 "KTT" "group6" "Ohio_USA" "S" 0.979343335 0.0100639857228614
"7653" "KTT12" "X21805" "0Neutral" "upstream" "Harbinger58" "Harbinger" 24.08 0 0 "CopiaHarbinger" 0 1 "KTT" "group6" "Ohio_USA" "S" 0.979343335 0.0100639857228614
"7654" "KTT12" "X8699" "0Neutral" "upstream" "Harbinger4" "Harbinger" 52.2 0 0 "CopiaHarbinger" 0 1 "KTT" "group6" "Ohio_USA" "S" 0.979343335 0.0100639857228614
"7655" "KTT12" "X15485" "0Neutral" "upstream" "Harbinger40" "Harbinger" 43.55 3.13 0 "CopiaHarbinger" 0 1 "KTT" "group6" "Ohio_USA" "S" 0.979343335 0.0100639857228614
"7656" "KTT12" "X10559" "0Neutral" "upstream" "Harbinger2" "Harbinger" 118.5 3.13 0 "CopiaHarbinger" 0 1 "KTT" "group6" "Ohio_USA" "S" 0.979343335 0.0100639857228614
"7657" "KTT12" "X10151" "0Neutral" "upstream" "Harbinger27" "Harbinger" 44.56 28.13 18.75 "CopiaHarbinger" 0 1 "KTT" "group6" "Ohio_USA" "S" 0.979343335 0.0100639857228614
"7658" "KTT12" "X2348" "0Neutral" "upstream" "Harbinger19" "Harbinger" 37.84 3.13 0 "CopiaHarbinger" 0 1 "KTT" "group6" "Ohio_USA" "S" 0.979343335 0.0100639857228614
"7659" "KTT12" "X5870" "0Neutral" "upstream" "Harbinger20" "Harbinger" 67.56 3.13 0 "CopiaHarbinger" 0 1 "KTT" "group6" "Ohio_USA" "S" 0.979343335 0.0100639857228614
"7660" "KTT12" "X13852" "0Neutral" "upstream" "Harbinger25" "Harbinger" 29.1 0 18.75 "CopiaHarbinger" 0 1 "KTT" "group6" "Ohio_USA" "S" 0.979343335 0.0100639857228614
"7661" "KTT12" "X82" "0Neutral" "upstream" "Harbinger23" "Harbinger" 60.46 34.38 0 "CopiaHarbinger" 0 1 "KTT" "group6" "Ohio_USA" "S" 0.979343335 0.0100639857228614
"7662" "KTT12" "X17711" "0Neutral" "upstream" "Harbinger4" "Harbinger" 46.09 18.75 0 "CopiaHarbinger" 0 1 "KTT" "group6" "Ohio_USA" "S" 0.979343335 0.0100639857228614
"7663" "KTT12" "X22367" "0Neutral" "upstream" "Harbinger42" "Harbinger" 34.25 25 0 "CopiaHarbinger" 0 1 "KTT" "group6" "Ohio_USA" "S" 0.979343335 0.0100639857228614
"7664" "KTT12" "X21953" "0Neutral" "upstream" "Harbinger31" "Harbinger" 49.24 3.13 0 "CopiaHarbinger" 0 1 "KTT" "group6" "Ohio_USA" "S" 0.979343335 0.0100639857228614
"7665" "KTT12" "X4284" "0Neutral" "upstream" "Harbinger21" "Harbinger" 37.63 0 0 "CopiaHarbinger" 0 1 "KTT" "group6" "Ohio_USA" "S" 0.979343335 0.0100639857228614
"7666" "KTT12" "X10719" "divergent" "upstream" "Harbinger14" "Harbinger" 85.2 28.13 0 "CopiaHarbinger" 0 1 "KTT" "group6" "Ohio_USA" "S" 0.979343335 0.0124862641865369
"7667" "KTT12" "X19223" "divergent" "upstream" "Harbinger60" "Harbinger" 20.12 15.63 0 "CopiaHarbinger" 0 1 "KTT" "group6" "Ohio_USA" "S" 0.979343335 0.0124862641865369
"7668" "KTT12" "X17712" "divergent" "upstream" "Harbinger4" "Harbinger" 46.05 3.13 0 "CopiaHarbinger" 0 1 "KTT" "group6" "Ohio_USA" "S" 0.979343335 0.0124862641865369
"7669" "KTT12" "X588" "0Neutral" "upstream" "Harbinger21" "Harbinger" 36.65 31.25 0 "CopiaHarbinger" 0 1 "KTT" "group6" "Ohio_USA" "S" 0.979343335 0.0100639857228614
"7670" "KTT12" "X1854" "0Neutral" "upstream" "Harbinger2" "Harbinger" 78.79 18.75 0 "CopiaHarbinger" 0 1 "KTT" "group6" "Ohio_USA" "S" 0.979343335 0.0100639857228614
"7671" "KTT12" "X10913" "0Neutral" "upstream" "Harbinger14" "Harbinger" 47.64 6.25 0 "CopiaHarbinger" 0 1 "KTT" "group6" "Ohio_USA" "S" 0.979343335 0.0100639857228614
"7672" "KTT12" "X11914" "0Neutral" "upstream" "Harbinger2" "Harbinger" 54.18 3.13 0 "CopiaHarbinger" 0 1 "KTT" "group6" "Ohio_USA" "S" 0.979343335 0.0100639857228614
"7673" "KTT12" "X5226" "0Neutral" "upstream" "Harbinger25" "Harbinger" 66.93 3.13 0 "CopiaHarbinger" 0 1 "KTT" "group6" "Ohio_USA" "S" 0.979343335 0.0100639857228614
"7674" "KTT12" "X24153" "0Neutral" "upstream" "Harbinger6" "Harbinger" 76.5 21.88 12.5 "CopiaHarbinger" 0 1 "KTT" "group6" "Ohio_USA" "S" 0.979343335 0.0100639857228614
"7675" "KTT12" "X2267" "0Neutral" "upstream" "Harbinger27" "Harbinger" 22.07 9.38 0 "CopiaHarbinger" 0 1 "KTT" "group6" "Ohio_USA" "S" 0.979343335 0.0100639857228614
"7676" "KTT12" "X13567" "0Neutral" "upstream" "Harbinger13" "Harbinger" 35.81 9.38 0 "CopiaHarbinger" 0 1 "KTT" "group6" "Ohio_USA" "S" 0.979343335 0.0100639857228614
"7677" "KTT12" "X9772" "0Neutral" "upstream" "Harbinger11" "Harbinger" 90.95 3.13 0 "CopiaHarbinger" 0 1 "KTT" "group6" "Ohio_USA" "S" 0.979343335 0.0100639857228614
"7678" "KTT12" "X12884" "0Neutral" "upstream" "Harbinger13" "Harbinger" 62.13 0 0 "CopiaHarbinger" 0 1 "KTT" "group6" "Ohio_USA" "S" 0.979343335 0.0100639857228614
"7679" "KTT12" "X22668" "0Neutral" "upstream" "Harbinger6" "Harbinger" 86.53 9.38 6.25 "CopiaHarbinger" 0 1 "KTT" "group6" "Ohio_USA" "S" 0.979343335 0.0100639857228614
"7680" "KTT12" "X4759" "0Neutral" "upstream" "Harbinger8" "Harbinger" 95.05 0 25 "CopiaHarbinger" 0 1 "KTT" "group6" "Ohio_USA" "S" 0.979343335 0.0100639857228614
"7681" "KTT12" "X16731" "0Neutral" "upstream" "Harbinger15" "Harbinger" 40.01 0 6.25 "CopiaHarbinger" 0 1 "KTT" "group6" "Ohio_USA" "S" 0.979343335 0.0100639857228614
"7682" "KTT12" "X608" "0Neutral" "upstream" "Harbinger21" "Harbinger" 71.27 28.13 0 "CopiaHarbinger" 0 1 "KTT" "group6" "Ohio_USA" "S" 0.979343335 0.0100639857228614
"7683" "KTT12" "X22468" "0Neutral" "upstream" "Harbinger9" "Harbinger" 91.9 12.5 0 "CopiaHarbinger" 0 1 "KTT" "group6" "Ohio_USA" "S" 0.979343335 0.0100639857228614
"7684" "KTT12" "X18433" "0Neutral" "upstream" "Harbinger7" "Harbinger" 69.23 6.25 0 "CopiaHarbinger" 0 1 "KTT" "group6" "Ohio_USA" "S" 0.979343335 0.0100639857228614
"7685" "KTT12" "X18632" "0Neutral" "upstream" "Harbinger13" "Harbinger" 52.27 3.13 0 "CopiaHarbinger" 0 1 "KTT" "group6" "Ohio_USA" "S" 0.979343335 0.0100639857228614
"7686" "KTT12" "X17950" "0Neutral" "upstream" "Harbinger15" "Harbinger" 83.48 31.25 12.5 "CopiaHarbinger" 0 1 "KTT" "group6" "Ohio_USA" "S" 0.979343335 0.0100639857228614
"7687" "KTT12" "X22800" "balancing" "upstream" "Harbinger2" "Harbinger" 101.67 12.5 0 "CopiaHarbinger" 0 1 "KTT" "group6" "Ohio_USA" "S" 0.979343335 0.0847337449349269
"7688" "KTT12" "X17579" "divergent" "upstream" "Harbinger26" "Harbinger" 33.65 15.63 0 "CopiaHarbinger" 0 1 "KTT" "group6" "Ohio_USA" "S" 0.979343335 0.0124862641865369
"9286" "KTT13" "X8630" "0Neutral" "upstream" "Copia91" "Copia" 0 3.13 0 "CopiaHarbinger" 0 2 "KTT" "group6" "Ohio_USA" "S" 0.979343335 0.0100639857228614
"9287" "KTT13" "X5577" "0Neutral" "upstream" "Copia2" "Copia" 0 12.5 0 "CopiaHarbinger" 0 2 "KTT" "group6" "Ohio_USA" "S" 0.979343335 0.0100639857228614
"9288" "KTT13" "X5578" "0Neutral" "upstream" "Copia2" "Copia" 0 9.38 0 "CopiaHarbinger" 0 2 "KTT" "group6" "Ohio_USA" "S" 0.979343335 0.0100639857228614
"9289" "KTT13" "X21562" "divergent" "upstream" "Copia13" "Copia" 0 6.25 0 "CopiaHarbinger" 0 2 "KTT" "group6" "Ohio_USA" "S" 0.979343335 0.0124862641865369
"9290" "KTT13" "X8864" "0Neutral" "upstream" "Copia23" "Copia" 17.23 6.25 0 "CopiaHarbinger" 0 2 "KTT" "group6" "Ohio_USA" "S" 0.979343335 0.0100639857228614
"9291" "KTT13" "X8863" "0Neutral" "upstream" "Copia23" "Copia" 17.15 0 0 "CopiaHarbinger" 0 2 "KTT" "group6" "Ohio_USA" "S" 0.979343335 0.0100639857228614
"9292" "KTT13" "X3921" "0Neutral" "upstream" "Copia2" "Copia" 21.68 3.13 0 "CopiaHarbinger" 0 2 "KTT" "group6" "Ohio_USA" "S" 0.979343335 0.0100639857228614
"9293" "KTT13" "X14383" "0Neutral" "upstream" "Copia58" "Copia" 31.05 6.25 0 "CopiaHarbinger" 0 2 "KTT" "group6" "Ohio_USA" "S" 0.979343335 0.0100639857228614
"9294" "KTT13" "X4609" "0Neutral" "upstream" "Copia31" "Copia" 37.31 15.63 0 "CopiaHarbinger" 0 2 "KTT" "group6" "Ohio_USA" "S" 0.979343335 0.0100639857228614
"9295" "KTT13" "X15365" "0Neutral" "upstream" "Copia61" "Copia" 41.75 6.25 0 "CopiaHarbinger" 0 2 "KTT" "group6" "Ohio_USA" "S" 0.979343335 0.0100639857228614
"9296" "KTT13" "X17490" "0Neutral" "upstream" "Copia68" "Copia" 34.21 6.25 0 "CopiaHarbinger" 0 2 "KTT" "group6" "Ohio_USA" "S" 0.979343335 0.0100639857228614
"9297" "KTT13" "X4608" "0Neutral" "upstream" "Copia31" "Copia" 23.37 3.13 0 "CopiaHarbinger" 0 2 "KTT" "group6" "Ohio_USA" "S" 0.979343335 0.0100639857228614
"9298" "KTT13" "X946" "balancing" "upstream" "Copia28" "Copia" 17.8 46.88 0 "CopiaHarbinger" 0 2 "KTT" "group6" "Ohio_USA" "S" 0.979343335 0.0847337449349269
"9299" "KTT13" "X14312" "divergent" "upstream" "Copia107" "Copia" 27.55 15.63 0 "CopiaHarbinger" 0 2 "KTT" "group6" "Ohio_USA" "S" 0.979343335 0.0124862641865369
"9300" "KTT13" "X15837" "divergent" "upstream" "Copia50" "Copia" 5.39 0 0 "CopiaHarbinger" 0 2 "KTT" "group6" "Ohio_USA" "S" 0.979343335 0.0124862641865369
"9301" "KTT13" "X5078" "divergent" "upstream" "Copia106" "Copia" 29.17 0 12.5 "CopiaHarbinger" 0 2 "KTT" "group6" "Ohio_USA" "S" 0.979343335 0.0124862641865369
"9302" "KTT13" "X21858" "balancing" "downstream" "Copia2" "Copia" 40.67 81.25 93.75 "CopiaHarbinger" 100 2 "KTT" "group6" "Ohio_USA" "S" 0.979343335 0.142271029322901
"9303" "KTT13" "X122" "0Neutral" "downstream" "Copia28" "Copia" 57.09 0 0 "CopiaHarbinger" 0 2 "KTT" "group6" "Ohio_USA" "S" 0.979343335 0.00977430276676694
"9304" "KTT13" "X403" "0Neutral" "downstream" "Copia9" "Copia" 59.97 3.13 0 "CopiaHarbinger" 0 2 "KTT" "group6" "Ohio_USA" "S" 0.979343335 0.00977430276676694
"9305" "KTT13" "X11439" "0Neutral" "downstream" "Copia2" "Copia" 82.95 28.13 0 "CopiaHarbinger" 0 2 "KTT" "group6" "Ohio_USA" "S" 0.979343335 0.00977430276676694
"9306" "KTT13" "X24625" "0Neutral" "downstream" "Copia93" "Copia" 52.49 6.25 0 "CopiaHarbinger" 0 2 "KTT" "group6" "Ohio_USA" "S" 0.979343335 0.00977430276676694
"9307" "KTT13" "X24851" "0Neutral" "downstream" "Copia79" "Copia" 37.59 3.13 6.25 "CopiaHarbinger" 0 2 "KTT" "group6" "Ohio_USA" "S" 0.979343335 0.00977430276676694
"9308" "KTT13" "X4640" "0Neutral" "downstream" "Copia77" "Copia" 36.99 3.13 0 "CopiaHarbinger" 0 2 "KTT" "group6" "Ohio_USA" "S" 0.979343335 0.00977430276676694
"9309" "KTT13" "X25016" "0Neutral" "downstream" "Copia45" "Copia" 38.28 25 6.25 "CopiaHarbinger" 0 2 "KTT" "group6" "Ohio_USA" "S" 0.979343335 0.00977430276676694
"9310" "KTT13" "X12301" "0Neutral" "downstream" "Copia32" "Copia" 58.3 12.5 0 "CopiaHarbinger" 0 2 "KTT" "group6" "Ohio_USA" "S" 0.979343335 0.00977430276676694
"9311" "KTT13" "X4857" "0Neutral" "downstream" "Copia96" "Copia" 55.24 15.63 0 "CopiaHarbinger" 0 2 "KTT" "group6" "Ohio_USA" "S" 0.979343335 0.00977430276676694
"9312" "KTT13" "X1871" "0Neutral" "downstream" "Copia75" "Copia" 35.26 6.25 0 "CopiaHarbinger" 0 2 "KTT" "group6" "Ohio_USA" "S" 0.979343335 0.00977430276676694
"9313" "KTT13" "X24626" "0Neutral" "downstream" "Copia93" "Copia" 52.52 3.13 0 "CopiaHarbinger" 0 2 "KTT" "group6" "Ohio_USA" "S" 0.979343335 0.00977430276676694
"9314" "KTT13" "X8524" "0Neutral" "downstream" "Copia10" "Copia" 30.07 25 0 "CopiaHarbinger" 0 2 "KTT" "group6" "Ohio_USA" "S" 0.979343335 0.00977430276676694
"9315" "KTT13" "X15140" "0Neutral" "downstream" "Copia39" "Copia" 89.54 15.63 18.75 "CopiaHarbinger" 0 2 "KTT" "group6" "Ohio_USA" "S" 0.979343335 0.00977430276676694
"9316" "KTT13" "X20672" "0Neutral" "downstream" "Copia53" "Copia" 51.64 50 0 "CopiaHarbinger" 0 2 "KTT" "group6" "Ohio_USA" "S" 0.979343335 0.00977430276676694
"9317" "KTT13" "X12322" "0Neutral" "downstream" "Copia53" "Copia" 86.91 6.25 0 "CopiaHarbinger" 0 2 "KTT" "group6" "Ohio_USA" "S" 0.979343335 0.00977430276676694
"9318" "KTT13" "X23529" "0Neutral" "downstream" "Copia42" "Copia" 51.22 3.13 0 "CopiaHarbinger" 0 2 "KTT" "group6" "Ohio_USA" "S" 0.979343335 0.00977430276676694
"9319" "KTT13" "X26515" "0Neutral" "downstream" "Copia85" "Copia" 43.86 0 6.25 "CopiaHarbinger" 0 2 "KTT" "group6" "Ohio_USA" "S" 0.979343335 0.00977430276676694
"9320" "KTT13" "X3772" "0Neutral" "downstream" "Copia100" "Copia" 76.6 34.38 0 "CopiaHarbinger" 0 2 "KTT" "group6" "Ohio_USA" "S" 0.979343335 0.00977430276676694
"9321" "KTT13" "X2999" "0Neutral" "downstream" "Copia53" "Copia" 55.57 25 0 "CopiaHarbinger" 0 2 "KTT" "group6" "Ohio_USA" "S" 0.979343335 0.00977430276676694
"9322" "KTT13" "X5062" "0Neutral" "downstream" "Copia94" "Copia" 53.67 9.38 0 "CopiaHarbinger" 0 2 "KTT" "group6" "Ohio_USA" "S" 0.979343335 0.00977430276676694
"9323" "KTT13" "X7879" "0Neutral" "downstream" "Copia13" "Copia" 79.56 6.25 0 "CopiaHarbinger" 0 2 "KTT" "group6" "Ohio_USA" "S" 0.979343335 0.00977430276676694
"9324" "KTT13" "X2313" "0Neutral" "downstream" "Copia19" "Copia" 69.14 6.25 0 "CopiaHarbinger" 0 2 "KTT" "group6" "Ohio_USA" "S" 0.979343335 0.00977430276676694
"9325" "KTT13" "X6611" "0Neutral" "downstream" "Copia10" "Copia" 61.68 3.13 0 "CopiaHarbinger" 0 2 "KTT" "group6" "Ohio_USA" "S" 0.979343335 0.00977430276676694
"9326" "KTT13" "X18490" "0Neutral" "downstream" "Copia13" "Copia" 55.44 3.13 0 "CopiaHarbinger" 0 2 "KTT" "group6" "Ohio_USA" "S" 0.979343335 0.00977430276676694
"9327" "KTT13" "X26023" "0Neutral" "downstream" "Copia13" "Copia" 67.48 3.13 0 "CopiaHarbinger" 0 2 "KTT" "group6" "Ohio_USA" "S" 0.979343335 0.00977430276676694
"9328" "KTT13" "X12302" "0Neutral" "downstream" "Copia32" "Copia" 58.33 3.13 0 "CopiaHarbinger" 0 2 "KTT" "group6" "Ohio_USA" "S" 0.979343335 0.00977430276676694
"9329" "KTT13" "X13022" "0Neutral" "downstream" "Copia44" "Copia" 61.2 3.13 0 "CopiaHarbinger" 0 2 "KTT" "group6" "Ohio_USA" "S" 0.979343335 0.00977430276676694
"9330" "KTT13" "X6198" "0Neutral" "downstream" "Copia25" "Copia" 61.45 0 0 "CopiaHarbinger" 0 2 "KTT" "group6" "Ohio_USA" "S" 0.979343335 0.00977430276676694
"9331" "KTT13" "X2631" "0Neutral" "downstream" "Copia40" "Copia" 90.66 0 0 "CopiaHarbinger" 0 2 "KTT" "group6" "Ohio_USA" "S" 0.979343335 0.00977430276676694
"9332" "KTT13" "X16222" "0Neutral" "downstream" "Copia30" "Copia" 45.64 12.5 0 "CopiaHarbinger" 0 2 "KTT" "group6" "Ohio_USA" "S" 0.979343335 0.00977430276676694
"9333" "KTT13" "X927" "0Neutral" "downstream" "Copia17" "Copia" 34.21 9.38 0 "CopiaHarbinger" 0 2 "KTT" "group6" "Ohio_USA" "S" 0.979343335 0.00977430276676694
"9334" "KTT13" "X7418" "0Neutral" "downstream" "Copia2" "Copia" 16.34 9.38 0 "CopiaHarbinger" 0 2 "KTT" "group6" "Ohio_USA" "S" 0.979343335 0.00977430276676694
"9335" "KTT13" "X762" "0Neutral" "downstream" "Copia118" "Copia" 29.43 3.13 0 "CopiaHarbinger" 0 2 "KTT" "group6" "Ohio_USA" "S" 0.979343335 0.00977430276676694
"9336" "KTT13" "X10521" "0Neutral" "downstream" "Copia2" "Copia" 48.81 3.13 0 "CopiaHarbinger" 0 2 "KTT" "group6" "Ohio_USA" "S" 0.979343335 0.00977430276676694
"9337" "KTT13" "X16775" "0Neutral" "downstream" "Copia53" "Copia" 49.89 3.13 0 "CopiaHarbinger" 0 2 "KTT" "group6" "Ohio_USA" "S" 0.979343335 0.00977430276676694
"9338" "KTT13" "X19554" "0Neutral" "downstream" "Copia70" "Copia" 32.43 3.13 0 "CopiaHarbinger" 0 2 "KTT" "group6" "Ohio_USA" "S" 0.979343335 0.00977430276676694
"9339" "KTT13" "X4251" "0Neutral" "downstream" "Copia66" "Copia" 57.11 18.75 6.25 "CopiaHarbinger" 0 2 "KTT" "group6" "Ohio_USA" "S" 0.979343335 0.00977430276676694
"9340" "KTT13" "X3407" "balancing" "downstream" "Copia2" "Copia" 60.41 0 12.5 "CopiaHarbinger" 0 2 "KTT" "group6" "Ohio_USA" "S" 0.979343335 0.142271029322901
"9341" "KTT13" "X3076" "balancing" "downstream" "Copia71" "Copia" 32.62 3.13 18.75 "CopiaHarbinger" 0 2 "KTT" "group6" "Ohio_USA" "S" 0.979343335 0.142271029322901
"9342" "KTT13" "X19559" "balancing" "downstream" "Copia70" "Copia" 76.58 28.13 0 "CopiaHarbinger" 0 2 "KTT" "group6" "Ohio_USA" "S" 0.979343335 0.142271029322901
"9343" "KTT13" "X16167" "divergent" "downstream" "Copia82" "Copia" 42.08 9.38 0 "CopiaHarbinger" 0 2 "KTT" "group6" "Ohio_USA" "S" 0.979343335 0.0191715621500105
"9344" "KTT13" "X23556" "0Neutral" "downstream" "Copia84" "Copia" 43.42 12.5 0 "CopiaHarbinger" 0 2 "KTT" "group6" "Ohio_USA" "S" 0.979343335 0.00977430276676694
"9345" "KTT13" "X8873" "0Neutral" "downstream" "Copia69" "Copia" 102.52 0 0 "CopiaHarbinger" 0 2 "KTT" "group6" "Ohio_USA" "S" 0.979343335 0.00977430276676694
"9346" "KTT13" "X22179" "0Neutral" "downstream" "Copia19" "Copia" 44.24 21.88 0 "CopiaHarbinger" 0 2 "KTT" "group6" "Ohio_USA" "S" 0.979343335 0.00977430276676694
"9347" "KTT13" "X2272" "0Neutral" "downstream" "Copia87" "Copia" 46.21 3.13 0 "CopiaHarbinger" 0 2 "KTT" "group6" "Ohio_USA" "S" 0.979343335 0.00977430276676694
"9348" "KTT13" "X4721" "0Neutral" "downstream" "Copia44" "Copia" 54.66 15.63 12.5 "CopiaHarbinger" 0 2 "KTT" "group6" "Ohio_USA" "S" 0.979343335 0.00977430276676694
"9349" "KTT13" "X5351" "0Neutral" "downstream" "Copia70" "Copia" 57.48 6.25 0 "CopiaHarbinger" 0 2 "KTT" "group6" "Ohio_USA" "S" 0.979343335 0.00977430276676694
"9350" "KTT13" "X19621" "0Neutral" "downstream" "Copia48" "Copia" 72.01 34.38 0 "CopiaHarbinger" 0 2 "KTT" "group6" "Ohio_USA" "S" 0.979343335 0.00977430276676694
"9351" "KTT13" "X21903" "0Neutral" "downstream" "Copia2" "Copia" 35.43 15.63 0 "CopiaHarbinger" 0 2 "KTT" "group6" "Ohio_USA" "S" 0.979343335 0.00977430276676694
"9352" "KTT13" "X10816" "0Neutral" "downstream" "Copia2" "Copia" 73.87 3.13 0 "CopiaHarbinger" 0 2 "KTT" "group6" "Ohio_USA" "S" 0.979343335 0.00977430276676694
"9353" "KTT13" "X8772" "0Neutral" "downstream" "Copia89" "Copia" 48.09 9.38 0 "CopiaHarbinger" 0 2 "KTT" "group6" "Ohio_USA" "S" 0.979343335 0.00977430276676694
"9354" "KTT13" "X20414" "0Neutral" "downstream" "Copia99" "Copia" 76.16 3.13 0 "CopiaHarbinger" 0 2 "KTT" "group6" "Ohio_USA" "S" 0.979343335 0.00977430276676694
"9355" "KTT13" "X11714" "0Neutral" "downstream" "Copia39" "Copia" 51.95 15.63 0 "CopiaHarbinger" 0 2 "KTT" "group6" "Ohio_USA" "S" 0.979343335 0.00977430276676694
"9356" "KTT13" "X15419" "0Neutral" "downstream" "Copia50" "Copia" 94.76 25 6.25 "CopiaHarbinger" 0 2 "KTT" "group6" "Ohio_USA" "S" 0.979343335 0.00977430276676694
"9357" "KTT13" "X7375" "0Neutral" "downstream" "Copia13" "Copia" 63.04 43.75 0 "CopiaHarbinger" 0 2 "KTT" "group6" "Ohio_USA" "S" 0.979343335 0.00977430276676694
"9358" "KTT13" "X2618" "0Neutral" "downstream" "Copia40" "Copia" 82.66 12.5 0 "CopiaHarbinger" 0 2 "KTT" "group6" "Ohio_USA" "S" 0.979343335 0.00977430276676694
"9359" "KTT13" "X21906" "0Neutral" "downstream" "Copia95" "Copia" 53.7 9.38 0 "CopiaHarbinger" 0 2 "KTT" "group6" "Ohio_USA" "S" 0.979343335 0.00977430276676694
"9360" "KTT13" "X7605" "0Neutral" "downstream" "Copia13" "Copia" 66.59 6.25 0 "CopiaHarbinger" 0 2 "KTT" "group6" "Ohio_USA" "S" 0.979343335 0.00977430276676694
"9361" "KTT13" "X7342" "0Neutral" "downstream" "Copia10" "Copia" 73.91 3.13 0 "CopiaHarbinger" 0 2 "KTT" "group6" "Ohio_USA" "S" 0.979343335 0.00977430276676694
"9362" "KTT13" "X10665" "0Neutral" "downstream" "Copia10" "Copia" 110.14 3.13 0 "CopiaHarbinger" 0 2 "KTT" "group6" "Ohio_USA" "S" 0.979343335 0.00977430276676694
"9363" "KTT13" "X10524" "0Neutral" "downstream" "Copia2" "Copia" 98.64 3.13 0 "CopiaHarbinger" 0 2 "KTT" "group6" "Ohio_USA" "S" 0.979343335 0.00977430276676694
"9364" "KTT13" "X15143" "0Neutral" "downstream" "Copia39" "Copia" 56.3 3.13 0 "CopiaHarbinger" 0 2 "KTT" "group6" "Ohio_USA" "S" 0.979343335 0.00977430276676694
"9365" "KTT13" "X21904" "0Neutral" "downstream" "Copia2" "Copia" 35.47 21.88 0 "CopiaHarbinger" 0 2 "KTT" "group6" "Ohio_USA" "S" 0.979343335 0.00977430276676694
"9366" "KTT13" "X5741" "0Neutral" "downstream" "Copia86" "Copia" 45.63 21.88 0 "CopiaHarbinger" 0 2 "KTT" "group6" "Ohio_USA" "S" 0.979343335 0.00977430276676694
"9367" "KTT13" "X18277" "0Neutral" "downstream" "Copia2" "Copia" 26.93 15.63 0 "CopiaHarbinger" 0 2 "KTT" "group6" "Ohio_USA" "S" 0.979343335 0.00977430276676694
"9368" "KTT13" "X8771" "0Neutral" "downstream" "Copia89" "Copia" 48.12 9.38 0 "CopiaHarbinger" 0 2 "KTT" "group6" "Ohio_USA" "S" 0.979343335 0.00977430276676694
"9369" "KTT13" "X13518" "0Neutral" "downstream" "Copia9" "Copia" 49.3 3.13 0 "CopiaHarbinger" 0 2 "KTT" "group6" "Ohio_USA" "S" 0.979343335 0.00977430276676694
"9370" "KTT13" "X14561" "0Neutral" "downstream" "Copia32" "Copia" 49.49 0 0 "CopiaHarbinger" 0 2 "KTT" "group6" "Ohio_USA" "S" 0.979343335 0.00977430276676694
"9371" "KTT13" "X1913" "balancing" "downstream" "Copia2" "Copia" 43.03 28.13 25 "CopiaHarbinger" 0 2 "KTT" "group6" "Ohio_USA" "S" 0.979343335 0.142271029322901
"9372" "KTT13" "X14498" "balancing" "downstream" "Copia10" "Copia" 43.53 18.75 0 "CopiaHarbinger" 0 2 "KTT" "group6" "Ohio_USA" "S" 0.979343335 0.142271029322901
"9373" "KTT13" "X2038" "balancing" "downstream" "Copia70" "Copia" 106.16 6.25 18.75 "CopiaHarbinger" 0 2 "KTT" "group6" "Ohio_USA" "S" 0.979343335 0.142271029322901
"9374" "KTT13" "X23237" "divergent" "downstream" "Copia42" "Copia" 61.94 3.13 0 "CopiaHarbinger" 0 2 "KTT" "group6" "Ohio_USA" "S" 0.979343335 0.0191715621500105
"9375" "KTT13" "X8473" "divergent" "downstream" "Copia2" "Copia" 73.06 31.25 0 "CopiaHarbinger" 0 2 "KTT" "group6" "Ohio_USA" "S" 0.979343335 0.0191715621500105
"9376" "KTT13" "X7376" "divergent" "downstream" "Copia13" "Copia" 63.06 0 25 "CopiaHarbinger" 0 2 "KTT" "group6" "Ohio_USA" "S" 0.979343335 0.0191715621500105
"9377" "KTT13" "X2040" "divergent" "downstream" "Copia70" "Copia" 66.57 25 0 "CopiaHarbinger" 0 2 "KTT" "group6" "Ohio_USA" "S" 0.979343335 0.0191715621500105
"9378" "KTT13" "X15370" "divergent" "downstream" "Copia44" "Copia" 91.13 15.63 0 "CopiaHarbinger" 0 2 "KTT" "group6" "Ohio_USA" "S" 0.979343335 0.0191715621500105
"9379" "KTT13" "X23473" "0Neutral" "downstream" "Copia13" "Copia" 25.04 0 0 "CopiaHarbinger" 0 2 "KTT" "group6" "Ohio_USA" "S" 0.979343335 0.00977430276676694
"9380" "KTT13" "X21901" "0Neutral" "downstream" "Copia2" "Copia" 25.57 46.88 12.5 "CopiaHarbinger" 0 2 "KTT" "group6" "Ohio_USA" "S" 0.979343335 0.00977430276676694
"9381" "KTT13" "X25758" "0Neutral" "downstream" "Copia23" "Copia" 12.49 6.25 0 "CopiaHarbinger" 0 2 "KTT" "group6" "Ohio_USA" "S" 0.979343335 0.00977430276676694
"9382" "KTT13" "X17668" "0Neutral" "downstream" "Copia72" "Copia" 33.24 6.25 0 "CopiaHarbinger" 0 2 "KTT" "group6" "Ohio_USA" "S" 0.979343335 0.00977430276676694
"9383" "KTT13" "X12076" "0Neutral" "downstream" "Copia114" "Copia" 16.58 3.13 0 "CopiaHarbinger" 0 2 "KTT" "group6" "Ohio_USA" "S" 0.979343335 0.00977430276676694
"9384" "KTT13" "X14464" "0Neutral" "downstream" "Copia108" "Copia" 24 0 0 "CopiaHarbinger" 0 2 "KTT" "group6" "Ohio_USA" "S" 0.979343335 0.00977430276676694
"9385" "KTT13" "X3241" "divergent" "downstream" "Copia23" "Copia" 11.49 28.13 12.5 "CopiaHarbinger" 0 2 "KTT" "group6" "Ohio_USA" "S" 0.979343335 0.0191715621500105
"9386" "KTT13" "X3242" "divergent" "downstream" "Copia23" "Copia" 11.36 25 0 "CopiaHarbinger" 0 2 "KTT" "group6" "Ohio_USA" "S" 0.979343335 0.0191715621500105
"9387" "KTT13" "X26172" "divergent" "downstream" "Copia92" "Copia" 50.3 0 0 "CopiaHarbinger" 0 2 "KTT" "group6" "Ohio_USA" "S" 0.979343335 0.0191715621500105
"9388" "KTT13" "X4123" "0Neutral" "upstream" "Copia6" "Copia" 81.28 3.13 0 "CopiaHarbinger" 0 2 "KTT" "group6" "Ohio_USA" "S" 0.979343335 0.0100639857228614
"9389" "KTT13" "X407" "0Neutral" "upstream" "Copia37" "Copia" 59.7 6.25 0 "CopiaHarbinger" 0 2 "KTT" "group6" "Ohio_USA" "S" 0.979343335 0.0100639857228614
"9390" "KTT13" "X20088" "0Neutral" "upstream" "Copia2" "Copia" 54.19 0 6.25 "CopiaHarbinger" 0 2 "KTT" "group6" "Ohio_USA" "S" 0.979343335 0.0100639857228614
"9391" "KTT13" "X15735" "0Neutral" "upstream" "Copia40" "Copia" 57.6 3.13 0 "CopiaHarbinger" 0 2 "KTT" "group6" "Ohio_USA" "S" 0.979343335 0.0100639857228614
"9392" "KTT13" "X15024" "0Neutral" "upstream" "Copia50" "Copia" 29.87 3.13 0 "CopiaHarbinger" 0 2 "KTT" "group6" "Ohio_USA" "S" 0.979343335 0.0100639857228614
"9393" "KTT13" "X11545" "0Neutral" "upstream" "Copia4" "Copia" 19.16 6.25 0 "CopiaHarbinger" 0 2 "KTT" "group6" "Ohio_USA" "S" 0.979343335 0.0100639857228614
"9394" "KTT13" "X98" "0Neutral" "upstream" "Copia24" "Copia" 34.63 37.5 0 "CopiaHarbinger" 0 2 "KTT" "group6" "Ohio_USA" "S" 0.979343335 0.0100639857228614
"9395" "KTT13" "X21900" "0Neutral" "upstream" "Copia33" "Copia" 44.58 9.38 0 "CopiaHarbinger" 0 2 "KTT" "group6" "Ohio_USA" "S" 0.979343335 0.0100639857228614
"9396" "KTT13" "X1018" "0Neutral" "upstream" "Copia11" "Copia" 94.41 6.25 0 "CopiaHarbinger" 0 2 "KTT" "group6" "Ohio_USA" "S" 0.979343335 0.0100639857228614
"9397" "KTT13" "X10617" "0Neutral" "upstream" "Copia10" "Copia" 52.5 15.63 0 "CopiaHarbinger" 0 2 "KTT" "group6" "Ohio_USA" "S" 0.979343335 0.0100639857228614
"9398" "KTT13" "X20641" "0Neutral" "upstream" "Copia51" "Copia" 46.5 15.63 0 "CopiaHarbinger" 0 2 "KTT" "group6" "Ohio_USA" "S" 0.979343335 0.0100639857228614
"9399" "KTT13" "X14905" "0Neutral" "upstream" "Copia63" "Copia" 33.88 9.38 0 "CopiaHarbinger" 0 2 "KTT" "group6" "Ohio_USA" "S" 0.979343335 0.0100639857228614
"9400" "KTT13" "X24560" "0Neutral" "upstream" "Copia42" "Copia" 55.86 6.25 0 "CopiaHarbinger" 0 2 "KTT" "group6" "Ohio_USA" "S" 0.979343335 0.0100639857228614
"9401" "KTT13" "X12327" "0Neutral" "upstream" "Copia10" "Copia" 45.77 46.88 12.5 "CopiaHarbinger" 0 2 "KTT" "group6" "Ohio_USA" "S" 0.979343335 0.0100639857228614
"9402" "KTT13" "X9828" "0Neutral" "upstream" "Copia10" "Copia" 27.04 0 12.5 "CopiaHarbinger" 0 2 "KTT" "group6" "Ohio_USA" "S" 0.979343335 0.0100639857228614
"9403" "KTT13" "X8883" "0Neutral" "upstream" "Copia13" "Copia" 55.97 37.5 0 "CopiaHarbinger" 0 2 "KTT" "group6" "Ohio_USA" "S" 0.979343335 0.0100639857228614
"9404" "KTT13" "X1715" "0Neutral" "upstream" "Copia7" "Copia" 81.28 9.38 0 "CopiaHarbinger" 0 2 "KTT" "group6" "Ohio_USA" "S" 0.979343335 0.0100639857228614
"9405" "KTT13" "X7298" "0Neutral" "upstream" "Copia13" "Copia" 61.78 3.13 0 "CopiaHarbinger" 0 2 "KTT" "group6" "Ohio_USA" "S" 0.979343335 0.0100639857228614
"9406" "KTT13" "X13279" "0Neutral" "upstream" "Copia2" "Copia" 58.6 3.13 0 "CopiaHarbinger" 0 2 "KTT" "group6" "Ohio_USA" "S" 0.979343335 0.0100639857228614
"9407" "KTT13" "X10630" "0Neutral" "upstream" "Copia20" "Copia" 80.54 3.13 0 "CopiaHarbinger" 0 2 "KTT" "group6" "Ohio_USA" "S" 0.979343335 0.0100639857228614
"9408" "KTT13" "X7694" "0Neutral" "upstream" "Copia39" "Copia" 57.66 3.13 0 "CopiaHarbinger" 0 2 "KTT" "group6" "Ohio_USA" "S" 0.979343335 0.0100639857228614
"9409" "KTT13" "X4124" "0Neutral" "upstream" "Copia6" "Copia" 105.14 3.13 0 "CopiaHarbinger" 0 2 "KTT" "group6" "Ohio_USA" "S" 0.979343335 0.0100639857228614
"9410" "KTT13" "X4511" "0Neutral" "upstream" "Copia21" "Copia" 78.94 0 0 "CopiaHarbinger" 0 2 "KTT" "group6" "Ohio_USA" "S" 0.979343335 0.0100639857228614
"9411" "KTT13" "X17603" "0Neutral" "upstream" "Copia13" "Copia" 30.46 3.13 0 "CopiaHarbinger" 0 2 "KTT" "group6" "Ohio_USA" "S" 0.979343335 0.0100639857228614
"9412" "KTT13" "X15020" "0Neutral" "upstream" "Copia49" "Copia" 47.69 3.13 0 "CopiaHarbinger" 0 2 "KTT" "group6" "Ohio_USA" "S" 0.979343335 0.0100639857228614
"9413" "KTT13" "X5831" "0Neutral" "upstream" "Copia31" "Copia" 16.73 0 0 "CopiaHarbinger" 0 2 "KTT" "group6" "Ohio_USA" "S" 0.979343335 0.0100639857228614
"9414" "KTT13" "X7495" "0Neutral" "upstream" "Copia30" "Copia" 69.63 3.13 0 "CopiaHarbinger" 0 2 "KTT" "group6" "Ohio_USA" "S" 0.979343335 0.0100639857228614
"9415" "KTT13" "X429" "0Neutral" "upstream" "Copia10" "Copia" 46.44 18.75 0 "CopiaHarbinger" 0 2 "KTT" "group6" "Ohio_USA" "S" 0.979343335 0.0100639857228614
"9416" "KTT13" "X3698" "balancing" "upstream" "Copia66" "Copia" 35.58 6.25 6.25 "CopiaHarbinger" 0 2 "KTT" "group6" "Ohio_USA" "S" 0.979343335 0.0847337449349269
"9417" "KTT13" "X9821" "balancing" "upstream" "Copia32" "Copia" 68.29 28.13 18.75 "CopiaHarbinger" 0 2 "KTT" "group6" "Ohio_USA" "S" 0.979343335 0.0847337449349269
"9418" "KTT13" "X16452" "divergent" "upstream" "Copia2" "Copia" 54.42 21.88 0 "CopiaHarbinger" 0 2 "KTT" "group6" "Ohio_USA" "S" 0.979343335 0.0124862641865369
"9419" "KTT13" "X21999" "0Neutral" "upstream" "Copia66" "Copia" 37.22 3.13 6.25 "CopiaHarbinger" 0 2 "KTT" "group6" "Ohio_USA" "S" 0.979343335 0.0100639857228614
"9420" "KTT13" "X13858" "0Neutral" "upstream" "Copia26" "Copia" 74.9 6.25 0 "CopiaHarbinger" 0 2 "KTT" "group6" "Ohio_USA" "S" 0.979343335 0.0100639857228614
"9421" "KTT13" "X9565" "0Neutral" "upstream" "Copia19" "Copia" 81.68 3.13 0 "CopiaHarbinger" 0 2 "KTT" "group6" "Ohio_USA" "S" 0.979343335 0.0100639857228614
"9422" "KTT13" "X2465" "0Neutral" "upstream" "Copia2" "Copia" 30.97 15.63 6.25 "CopiaHarbinger" 0 2 "KTT" "group6" "Ohio_USA" "S" 0.979343335 0.0100639857228614
"9423" "KTT13" "X16092" "0Neutral" "upstream" "Copia31" "Copia" 39.18 3.13 0 "CopiaHarbinger" 0 2 "KTT" "group6" "Ohio_USA" "S" 0.979343335 0.0100639857228614
"9424" "KTT13" "X2403" "0Neutral" "upstream" "Copia23" "Copia" 47.63 3.13 0 "CopiaHarbinger" 0 2 "KTT" "group6" "Ohio_USA" "S" 0.979343335 0.0100639857228614
"9425" "KTT13" "X19538" "0Neutral" "upstream" "Copia25" "Copia" 54.02 28.13 6.25 "CopiaHarbinger" 0 2 "KTT" "group6" "Ohio_USA" "S" 0.979343335 0.0100639857228614
"9426" "KTT13" "X13241" "0Neutral" "upstream" "Copia78" "Copia" 29.82 6.25 0 "CopiaHarbinger" 0 2 "KTT" "group6" "Ohio_USA" "S" 0.979343335 0.0100639857228614
"9427" "KTT13" "X13859" "0Neutral" "upstream" "Copia26" "Copia" 74.92 12.5 18.75 "CopiaHarbinger" 0 2 "KTT" "group6" "Ohio_USA" "S" 0.979343335 0.0100639857228614
"9428" "KTT13" "X3018" "0Neutral" "upstream" "Copia9" "Copia" 97.19 34.38 0 "CopiaHarbinger" 0 2 "KTT" "group6" "Ohio_USA" "S" 0.979343335 0.0100639857228614
"9429" "KTT13" "X18465" "0Neutral" "upstream" "Copia13" "Copia" 61.71 12.5 0 "CopiaHarbinger" 0 2 "KTT" "group6" "Ohio_USA" "S" 0.979343335 0.0100639857228614
"9430" "KTT13" "X4302" "0Neutral" "upstream" "Copia2" "Copia" 64.73 12.5 0 "CopiaHarbinger" 0 2 "KTT" "group6" "Ohio_USA" "S" 0.979343335 0.0100639857228614
"9431" "KTT13" "X16008" "0Neutral" "upstream" "Copia24" "Copia" 55.03 12.5 0 "CopiaHarbinger" 0 2 "KTT" "group6" "Ohio_USA" "S" 0.979343335 0.0100639857228614
"9432" "KTT13" "X16006" "0Neutral" "upstream" "Copia24" "Copia" 76.96 9.38 0 "CopiaHarbinger" 0 2 "KTT" "group6" "Ohio_USA" "S" 0.979343335 0.0100639857228614
"9433" "KTT13" "X2071" "0Neutral" "upstream" "Copia18" "Copia" 83.35 6.25 0 "CopiaHarbinger" 0 2 "KTT" "group6" "Ohio_USA" "S" 0.979343335 0.0100639857228614
"9434" "KTT13" "X16667" "0Neutral" "upstream" "Copia43" "Copia" 51.75 3.13 0 "CopiaHarbinger" 0 2 "KTT" "group6" "Ohio_USA" "S" 0.979343335 0.0100639857228614
"9435" "KTT13" "X18788" "0Neutral" "upstream" "Copia5" "Copia" 55.61 3.13 0 "CopiaHarbinger" 0 2 "KTT" "group6" "Ohio_USA" "S" 0.979343335 0.0100639857228614
"9436" "KTT13" "X11945" "0Neutral" "upstream" "Copia29" "Copia" 42.02 12.5 0 "CopiaHarbinger" 0 2 "KTT" "group6" "Ohio_USA" "S" 0.979343335 0.0100639857228614
"9437" "KTT13" "X2402" "0Neutral" "upstream" "Copia23" "Copia" 48.22 9.38 0 "CopiaHarbinger" 0 2 "KTT" "group6" "Ohio_USA" "S" 0.979343335 0.0100639857228614
"9438" "KTT13" "X12822" "0Neutral" "upstream" "Copia17" "Copia" 33.57 3.13 0 "CopiaHarbinger" 0 2 "KTT" "group6" "Ohio_USA" "S" 0.979343335 0.0100639857228614
"9439" "KTT13" "X6025" "0Neutral" "upstream" "Copia2" "Copia" 46.25 3.13 0 "CopiaHarbinger" 0 2 "KTT" "group6" "Ohio_USA" "S" 0.979343335 0.0100639857228614
"9440" "KTT13" "X20981" "0Neutral" "upstream" "Copia46" "Copia" 48.35 3.13 0 "CopiaHarbinger" 0 2 "KTT" "group6" "Ohio_USA" "S" 0.979343335 0.0100639857228614
"9441" "KTT13" "X789" "0Neutral" "upstream" "Copia2" "Copia" 44.81 0 0 "CopiaHarbinger" 0 2 "KTT" "group6" "Ohio_USA" "S" 0.979343335 0.0100639857228614
"9442" "KTT13" "X9292" "0Neutral" "upstream" "Copia1" "Copia" 83.9 31.25 0 "CopiaHarbinger" 0 2 "KTT" "group6" "Ohio_USA" "S" 0.979343335 0.0100639857228614
"9443" "KTT13" "X19286" "0Neutral" "upstream" "Copia64" "Copia" 41.05 9.38 0 "CopiaHarbinger" 0 2 "KTT" "group6" "Ohio_USA" "S" 0.979343335 0.0100639857228614
"9444" "KTT13" "X4497" "balancing" "upstream" "Copia47" "Copia" 47.74 25 0 "CopiaHarbinger" 0 2 "KTT" "group6" "Ohio_USA" "S" 0.979343335 0.0847337449349269
"9445" "KTT13" "X8064" "divergent" "upstream" "Copia17" "Copia" 85.28 12.5 12.5 "CopiaHarbinger" 0 2 "KTT" "group6" "Ohio_USA" "S" 0.979343335 0.0124862641865369
"9446" "KTT13" "X7851" "divergent" "upstream" "Copia13" "Copia" 93.15 3.13 0 "CopiaHarbinger" 0 2 "KTT" "group6" "Ohio_USA" "S" 0.979343335 0.0124862641865369
"9447" "KTT13" "X22121" "0Neutral" "upstream" "Harbinger27" "Harbinger" 25.26 15.63 0 "CopiaHarbinger" 0 2 "KTT" "group6" "Ohio_USA" "S" 0.979343335 0.0100639857228614
"9448" "KTT13" "X17255" "0Neutral" "upstream" "Harbinger41" "Harbinger" 34.7 12.5 0 "CopiaHarbinger" 0 2 "KTT" "group6" "Ohio_USA" "S" 0.979343335 0.0100639857228614
"9449" "KTT13" "X23541" "0Neutral" "upstream" "Harbinger6" "Harbinger" 49.53 3.13 0 "CopiaHarbinger" 0 2 "KTT" "group6" "Ohio_USA" "S" 0.979343335 0.0100639857228614
"9450" "KTT13" "X1890" "0Neutral" "upstream" "Harbinger70" "Harbinger" 27.33 12.5 0 "CopiaHarbinger" 0 2 "KTT" "group6" "Ohio_USA" "S" 0.979343335 0.0100639857228614
"9451" "KTT13" "X4765" "0Neutral" "upstream" "Harbinger8" "Harbinger" 49.6 40.63 0 "CopiaHarbinger" 0 2 "KTT" "group6" "Ohio_USA" "S" 0.979343335 0.0100639857228614
"9452" "KTT13" "X10127" "0Neutral" "upstream" "Harbinger17" "Harbinger" 30.48 28.13 0 "CopiaHarbinger" 0 2 "KTT" "group6" "Ohio_USA" "S" 0.979343335 0.0100639857228614
"9453" "KTT13" "X9794" "0Neutral" "upstream" "Harbinger8" "Harbinger" 16.12 6.25 0 "CopiaHarbinger" 0 2 "KTT" "group6" "Ohio_USA" "S" 0.979343335 0.0100639857228614
"9454" "KTT13" "X18990" "balancing" "upstream" "Harbinger43" "Harbinger" 31.64 15.63 6.25 "CopiaHarbinger" 0 2 "KTT" "group6" "Ohio_USA" "S" 0.979343335 0.0847337449349269
"9455" "KTT13" "X3155" "balancing" "downstream" "Harbinger58" "Harbinger" 96.15 46.88 93.75 "CopiaHarbinger" 100 2 "KTT" "group6" "Ohio_USA" "S" 0.979343335 0.142271029322901
"9456" "KTT13" "X8847" "0Neutral" "downstream" "Harbinger24" "Harbinger" 43.06 6.25 0 "CopiaHarbinger" 0 2 "KTT" "group6" "Ohio_USA" "S" 0.979343335 0.00977430276676694
"9457" "KTT13" "X24492" "0Neutral" "downstream" "Harbinger50" "Harbinger" 57.04 21.88 0 "CopiaHarbinger" 0 2 "KTT" "group6" "Ohio_USA" "S" 0.979343335 0.00977430276676694
"9458" "KTT13" "X9087" "0Neutral" "downstream" "Harbinger27" "Harbinger" 146.83 12.5 0 "CopiaHarbinger" 0 2 "KTT" "group6" "Ohio_USA" "S" 0.979343335 0.00977430276676694
"9459" "KTT13" "X11507" "0Neutral" "downstream" "Harbinger27" "Harbinger" 57.04 0 12.5 "CopiaHarbinger" 0 2 "KTT" "group6" "Ohio_USA" "S" 0.979343335 0.00977430276676694
"9460" "KTT13" "X14796" "0Neutral" "downstream" "Harbinger3" "Harbinger" 119.72 0 6.25 "CopiaHarbinger" 0 2 "KTT" "group6" "Ohio_USA" "S" 0.979343335 0.00977430276676694
"9461" "KTT13" "X9450" "0Neutral" "downstream" "Harbinger52" "Harbinger" 46.35 0 6.25 "CopiaHarbinger" 0 2 "KTT" "group6" "Ohio_USA" "S" 0.979343335 0.00977430276676694
"9462" "KTT13" "X19766" "0Neutral" "downstream" "Harbinger2" "Harbinger" 109.66 6.25 0 "CopiaHarbinger" 0 2 "KTT" "group6" "Ohio_USA" "S" 0.979343335 0.00977430276676694
"9463" "KTT13" "X18410" "0Neutral" "downstream" "Harbinger39" "Harbinger" 69.69 3.13 0 "CopiaHarbinger" 0 2 "KTT" "group6" "Ohio_USA" "S" 0.979343335 0.00977430276676694
"9464" "KTT13" "X3486" "0Neutral" "downstream" "Harbinger39" "Harbinger" 103.58 0 0 "CopiaHarbinger" 0 2 "KTT" "group6" "Ohio_USA" "S" 0.979343335 0.00977430276676694
"9465" "KTT13" "X8315" "0Neutral" "downstream" "Harbinger46" "Harbinger" 38.14 9.38 0 "CopiaHarbinger" 0 2 "KTT" "group6" "Ohio_USA" "S" 0.979343335 0.00977430276676694
"9466" "KTT13" "X22917" "0Neutral" "downstream" "Harbinger1" "Harbinger" 68.63 6.25 0 "CopiaHarbinger" 0 2 "KTT" "group6" "Ohio_USA" "S" 0.979343335 0.00977430276676694
"9467" "KTT13" "X11790" "0Neutral" "downstream" "Harbinger26" "Harbinger" 96.4 6.25 0 "CopiaHarbinger" 0 2 "KTT" "group6" "Ohio_USA" "S" 0.979343335 0.00977430276676694
"9468" "KTT13" "X8641" "0Neutral" "downstream" "Harbinger44" "Harbinger" 32.76 6.25 0 "CopiaHarbinger" 0 2 "KTT" "group6" "Ohio_USA" "S" 0.979343335 0.00977430276676694
"9469" "KTT13" "X1787" "0Neutral" "downstream" "Harbinger45" "Harbinger" 22.47 0 0 "CopiaHarbinger" 0 2 "KTT" "group6" "Ohio_USA" "S" 0.979343335 0.00977430276676694
"9470" "KTT13" "X9088" "balancing" "downstream" "Harbinger27" "Harbinger" 145.13 34.38 0 "CopiaHarbinger" 0 2 "KTT" "group6" "Ohio_USA" "S" 0.979343335 0.142271029322901
"9471" "KTT13" "X11787" "balancing" "downstream" "Harbinger26" "Harbinger" 57.16 34.38 6.25 "CopiaHarbinger" 100 2 "KTT" "group6" "Ohio_USA" "S" 0.979343335 0.142271029322901
"9472" "KTT13" "X26084" "divergent" "downstream" "Harbinger41" "Harbinger" 53.74 34.38 0 "CopiaHarbinger" 0 2 "KTT" "group6" "Ohio_USA" "S" 0.979343335 0.0191715621500105
"9473" "KTT13" "X23344" "divergent" "downstream" "Harbinger8" "Harbinger" 60.98 0 0 "CopiaHarbinger" 0 2 "KTT" "group6" "Ohio_USA" "S" 0.979343335 0.0191715621500105
"9474" "KTT13" "X23571" "0Neutral" "downstream" "Harbinger3" "Harbinger" 113.86 3.13 0 "CopiaHarbinger" 0 2 "KTT" "group6" "Ohio_USA" "S" 0.979343335 0.00977430276676694
"9475" "KTT13" "X25121" "0Neutral" "downstream" "Harbinger22" "Harbinger" 116.42 3.13 0 "CopiaHarbinger" 0 2 "KTT" "group6" "Ohio_USA" "S" 0.979343335 0.00977430276676694
"9476" "KTT13" "X16249" "0Neutral" "downstream" "Harbinger27" "Harbinger" 62.06 0 0 "CopiaHarbinger" 0 2 "KTT" "group6" "Ohio_USA" "S" 0.979343335 0.00977430276676694
"9477" "KTT13" "X5679" "0Neutral" "downstream" "Harbinger15" "Harbinger" 79.34 18.75 0 "CopiaHarbinger" 0 2 "KTT" "group6" "Ohio_USA" "S" 0.979343335 0.00977430276676694
"9478" "KTT13" "X11023" "0Neutral" "downstream" "Harbinger64" "Harbinger" 63.5 6.25 0 "CopiaHarbinger" 0 2 "KTT" "group6" "Ohio_USA" "S" 0.979343335 0.00977430276676694
"9479" "KTT13" "X21072" "0Neutral" "downstream" "Harbinger15" "Harbinger" 25.73 3.13 0 "CopiaHarbinger" 0 2 "KTT" "group6" "Ohio_USA" "S" 0.979343335 0.00977430276676694
"9480" "KTT13" "X5215" "0Neutral" "downstream" "Harbinger51" "Harbinger" 44.31 0 0 "CopiaHarbinger" 0 2 "KTT" "group6" "Ohio_USA" "S" 0.979343335 0.00977430276676694
"9481" "KTT13" "X1472" "0Neutral" "downstream" "Harbinger59" "Harbinger" 54.02 6.25 0 "CopiaHarbinger" 0 2 "KTT" "group6" "Ohio_USA" "S" 0.979343335 0.00977430276676694
"9482" "KTT13" "X19134" "0Neutral" "downstream" "Harbinger15" "Harbinger" 43.03 25 0 "CopiaHarbinger" 0 2 "KTT" "group6" "Ohio_USA" "S" 0.979343335 0.00977430276676694
"9483" "KTT13" "X13048" "0Neutral" "downstream" "Harbinger69" "Harbinger" 80.3 21.88 12.5 "CopiaHarbinger" 0 2 "KTT" "group6" "Ohio_USA" "S" 0.979343335 0.00977430276676694
"9484" "KTT13" "X21806" "0Neutral" "downstream" "Harbinger58" "Harbinger" 52.72 6.25 0 "CopiaHarbinger" 0 2 "KTT" "group6" "Ohio_USA" "S" 0.979343335 0.00977430276676694
"9485" "KTT13" "X6778" "0Neutral" "downstream" "Harbinger23" "Harbinger" 40.83 21.88 0 "CopiaHarbinger" 0 2 "KTT" "group6" "Ohio_USA" "S" 0.979343335 0.00977430276676694
"9486" "KTT13" "X24399" "0Neutral" "downstream" "Harbinger62" "Harbinger" 57.37 34.38 6.25 "CopiaHarbinger" 0 2 "KTT" "group6" "Ohio_USA" "S" 0.979343335 0.00977430276676694
"9487" "KTT13" "X12480" "0Neutral" "downstream" "Harbinger12" "Harbinger" 34.42 12.5 0 "CopiaHarbinger" 0 2 "KTT" "group6" "Ohio_USA" "S" 0.979343335 0.00977430276676694
"9488" "KTT13" "X13299" "0Neutral" "downstream" "Harbinger55" "Harbinger" 50.08 3.13 12.5 "CopiaHarbinger" 0 2 "KTT" "group6" "Ohio_USA" "S" 0.979343335 0.00977430276676694
"9489" "KTT13" "X6172" "0Neutral" "downstream" "Harbinger66" "Harbinger" 72.6 18.75 6.25 "CopiaHarbinger" 0 2 "KTT" "group6" "Ohio_USA" "S" 0.979343335 0.00977430276676694
"9490" "KTT13" "X15647" "0Neutral" "downstream" "Harbinger54" "Harbinger" 87.3 0 6.25 "CopiaHarbinger" 0 2 "KTT" "group6" "Ohio_USA" "S" 0.979343335 0.00977430276676694
"9491" "KTT13" "X6450" "0Neutral" "downstream" "Harbinger15" "Harbinger" 112.98 3.13 0 "CopiaHarbinger" 0 2 "KTT" "group6" "Ohio_USA" "S" 0.979343335 0.00977430276676694
"9492" "KTT13" "X1473" "0Neutral" "downstream" "Harbinger59" "Harbinger" 53.99 3.13 0 "CopiaHarbinger" 0 2 "KTT" "group6" "Ohio_USA" "S" 0.979343335 0.00977430276676694
"9493" "KTT13" "X23349" "0Neutral" "downstream" "Harbinger8" "Harbinger" 100.24 3.13 0 "CopiaHarbinger" 0 2 "KTT" "group6" "Ohio_USA" "S" 0.979343335 0.00977430276676694
"9494" "KTT13" "X13058" "0Neutral" "downstream" "Harbinger27" "Harbinger" 65.46 3.13 0 "CopiaHarbinger" 0 2 "KTT" "group6" "Ohio_USA" "S" 0.979343335 0.00977430276676694
"9495" "KTT13" "X3494" "balancing" "downstream" "Harbinger25" "Harbinger" 61.17 15.63 0 "CopiaHarbinger" 0 2 "KTT" "group6" "Ohio_USA" "S" 0.979343335 0.142271029322901
"9496" "KTT13" "X24771" "balancing" "downstream" "Harbinger65" "Harbinger" 71.8 56.25 0 "CopiaHarbinger" 0 2 "KTT" "group6" "Ohio_USA" "S" 0.979343335 0.142271029322901
"9497" "KTT13" "X23348" "divergent" "downstream" "Harbinger8" "Harbinger" 100.23 0 12.5 "CopiaHarbinger" 0 2 "KTT" "group6" "Ohio_USA" "S" 0.979343335 0.0191715621500105
"9498" "KTT13" "X5214" "divergent" "downstream" "Harbinger51" "Harbinger" 44.27 21.88 0 "CopiaHarbinger" 0 2 "KTT" "group6" "Ohio_USA" "S" 0.979343335 0.0191715621500105
"9499" "KTT13" "X12482" "divergent" "downstream" "Harbinger12" "Harbinger" 75.33 34.38 0 "CopiaHarbinger" 0 2 "KTT" "group6" "Ohio_USA" "S" 0.979343335 0.0191715621500105
"9500" "KTT13" "X14504" "divergent" "downstream" "Harbinger14" "Harbinger" 79.7 31.25 0 "CopiaHarbinger" 0 2 "KTT" "group6" "Ohio_USA" "S" 0.979343335 0.0191715621500105
"9501" "KTT13" "X1685" "0Neutral" "downstream" "Harbinger71" "Harbinger" 8.06 6.25 0 "CopiaHarbinger" 0 2 "KTT" "group6" "Ohio_USA" "S" 0.979343335 0.00977430276676694
"9502" "KTT13" "X16259" "0Neutral" "downstream" "Harbinger56" "Harbinger" 50.11 3.13 0 "CopiaHarbinger" 0 2 "KTT" "group6" "Ohio_USA" "S" 0.979343335 0.00977430276676694
"9503" "KTT13" "X8551" "0Neutral" "downstream" "Harbinger8" "Harbinger" 26.4 9.38 0 "CopiaHarbinger" 0 2 "KTT" "group6" "Ohio_USA" "S" 0.979343335 0.00977430276676694
"9504" "KTT13" "X25744" "0Neutral" "downstream" "Harbinger21" "Harbinger" 32.45 12.5 6.25 "CopiaHarbinger" 0 2 "KTT" "group6" "Ohio_USA" "S" 0.979343335 0.00977430276676694
"9505" "KTT13" "X572" "0Neutral" "downstream" "Harbinger21" "Harbinger" 57.15 31.25 0 "CopiaHarbinger" 0 2 "KTT" "group6" "Ohio_USA" "S" 0.979343335 0.00977430276676694
"9506" "KTT13" "X20237" "0Neutral" "downstream" "Harbinger72" "Harbinger" 28.9 6.25 0 "CopiaHarbinger" 0 2 "KTT" "group6" "Ohio_USA" "S" 0.979343335 0.00977430276676694
"9507" "KTT13" "X9321" "divergent" "downstream" "Harbinger44" "Harbinger" 38.61 0 12.5 "CopiaHarbinger" 0 2 "KTT" "group6" "Ohio_USA" "S" 0.979343335 0.0191715621500105
"9508" "KTT13" "X2336" "0Neutral" "upstream" "Harbinger23" "Harbinger" 70.6 3.13 43.75 "CopiaHarbinger" 0 2 "KTT" "group6" "Ohio_USA" "S" 0.979343335 0.0100639857228614
"9509" "KTT13" "X10558" "0Neutral" "upstream" "Harbinger2" "Harbinger" 118.51 3.13 0 "CopiaHarbinger" 0 2 "KTT" "group6" "Ohio_USA" "S" 0.979343335 0.0100639857228614
"9510" "KTT13" "X21805" "0Neutral" "upstream" "Harbinger58" "Harbinger" 24.08 0 0 "CopiaHarbinger" 0 2 "KTT" "group6" "Ohio_USA" "S" 0.979343335 0.0100639857228614
"9511" "KTT13" "X8699" "0Neutral" "upstream" "Harbinger4" "Harbinger" 52.2 0 0 "CopiaHarbinger" 0 2 "KTT" "group6" "Ohio_USA" "S" 0.979343335 0.0100639857228614
"9512" "KTT13" "X15485" "0Neutral" "upstream" "Harbinger40" "Harbinger" 43.55 3.13 0 "CopiaHarbinger" 0 2 "KTT" "group6" "Ohio_USA" "S" 0.979343335 0.0100639857228614
"9513" "KTT13" "X10559" "0Neutral" "upstream" "Harbinger2" "Harbinger" 118.5 3.13 0 "CopiaHarbinger" 0 2 "KTT" "group6" "Ohio_USA" "S" 0.979343335 0.0100639857228614
"9514" "KTT13" "X10151" "0Neutral" "upstream" "Harbinger27" "Harbinger" 44.56 28.13 18.75 "CopiaHarbinger" 0 2 "KTT" "group6" "Ohio_USA" "S" 0.979343335 0.0100639857228614
"9515" "KTT13" "X2348" "0Neutral" "upstream" "Harbinger19" "Harbinger" 37.84 3.13 0 "CopiaHarbinger" 0 2 "KTT" "group6" "Ohio_USA" "S" 0.979343335 0.0100639857228614
"9516" "KTT13" "X5870" "0Neutral" "upstream" "Harbinger20" "Harbinger" 67.56 3.13 0 "CopiaHarbinger" 0 2 "KTT" "group6" "Ohio_USA" "S" 0.979343335 0.0100639857228614
"9517" "KTT13" "X13852" "0Neutral" "upstream" "Harbinger25" "Harbinger" 29.1 0 18.75 "CopiaHarbinger" 0 2 "KTT" "group6" "Ohio_USA" "S" 0.979343335 0.0100639857228614
"9518" "KTT13" "X82" "0Neutral" "upstream" "Harbinger23" "Harbinger" 60.46 34.38 0 "CopiaHarbinger" 0 2 "KTT" "group6" "Ohio_USA" "S" 0.979343335 0.0100639857228614
"9519" "KTT13" "X17711" "0Neutral" "upstream" "Harbinger4" "Harbinger" 46.09 18.75 0 "CopiaHarbinger" 0 2 "KTT" "group6" "Ohio_USA" "S" 0.979343335 0.0100639857228614
"9520" "KTT13" "X22367" "0Neutral" "upstream" "Harbinger42" "Harbinger" 34.25 25 0 "CopiaHarbinger" 0 2 "KTT" "group6" "Ohio_USA" "S" 0.979343335 0.0100639857228614
"9521" "KTT13" "X21953" "0Neutral" "upstream" "Harbinger31" "Harbinger" 49.24 3.13 0 "CopiaHarbinger" 0 2 "KTT" "group6" "Ohio_USA" "S" 0.979343335 0.0100639857228614
"9522" "KTT13" "X4284" "0Neutral" "upstream" "Harbinger21" "Harbinger" 37.63 0 0 "CopiaHarbinger" 0 2 "KTT" "group6" "Ohio_USA" "S" 0.979343335 0.0100639857228614
"9523" "KTT13" "X10719" "divergent" "upstream" "Harbinger14" "Harbinger" 85.2 28.13 0 "CopiaHarbinger" 0 2 "KTT" "group6" "Ohio_USA" "S" 0.979343335 0.0124862641865369
"9524" "KTT13" "X19223" "divergent" "upstream" "Harbinger60" "Harbinger" 20.12 15.63 0 "CopiaHarbinger" 0 2 "KTT" "group6" "Ohio_USA" "S" 0.979343335 0.0124862641865369
"9525" "KTT13" "X17712" "divergent" "upstream" "Harbinger4" "Harbinger" 46.05 3.13 0 "CopiaHarbinger" 0 2 "KTT" "group6" "Ohio_USA" "S" 0.979343335 0.0124862641865369
"9526" "KTT13" "X588" "0Neutral" "upstream" "Harbinger21" "Harbinger" 36.65 31.25 0 "CopiaHarbinger" 0 2 "KTT" "group6" "Ohio_USA" "S" 0.979343335 0.0100639857228614
"9527" "KTT13" "X1854" "0Neutral" "upstream" "Harbinger2" "Harbinger" 78.79 18.75 0 "CopiaHarbinger" 0 2 "KTT" "group6" "Ohio_USA" "S" 0.979343335 0.0100639857228614
"9528" "KTT13" "X10913" "0Neutral" "upstream" "Harbinger14" "Harbinger" 47.64 6.25 0 "CopiaHarbinger" 0 2 "KTT" "group6" "Ohio_USA" "S" 0.979343335 0.0100639857228614
"9529" "KTT13" "X11914" "0Neutral" "upstream" "Harbinger2" "Harbinger" 54.18 3.13 0 "CopiaHarbinger" 0 2 "KTT" "group6" "Ohio_USA" "S" 0.979343335 0.0100639857228614
"9530" "KTT13" "X5226" "0Neutral" "upstream" "Harbinger25" "Harbinger" 66.93 3.13 0 "CopiaHarbinger" 0 2 "KTT" "group6" "Ohio_USA" "S" 0.979343335 0.0100639857228614
"9531" "KTT13" "X24153" "0Neutral" "upstream" "Harbinger6" "Harbinger" 76.5 21.88 12.5 "CopiaHarbinger" 0 2 "KTT" "group6" "Ohio_USA" "S" 0.979343335 0.0100639857228614
"9532" "KTT13" "X2267" "0Neutral" "upstream" "Harbinger27" "Harbinger" 22.07 9.38 0 "CopiaHarbinger" 0 2 "KTT" "group6" "Ohio_USA" "S" 0.979343335 0.0100639857228614
"9533" "KTT13" "X13567" "0Neutral" "upstream" "Harbinger13" "Harbinger" 35.81 9.38 0 "CopiaHarbinger" 0 2 "KTT" "group6" "Ohio_USA" "S" 0.979343335 0.0100639857228614
"9534" "KTT13" "X9772" "0Neutral" "upstream" "Harbinger11" "Harbinger" 90.95 3.13 0 "CopiaHarbinger" 0 2 "KTT" "group6" "Ohio_USA" "S" 0.979343335 0.0100639857228614
"9535" "KTT13" "X12884" "0Neutral" "upstream" "Harbinger13" "Harbinger" 62.13 0 0 "CopiaHarbinger" 0 2 "KTT" "group6" "Ohio_USA" "S" 0.979343335 0.0100639857228614
"9536" "KTT13" "X22668" "0Neutral" "upstream" "Harbinger6" "Harbinger" 86.53 9.38 6.25 "CopiaHarbinger" 0 2 "KTT" "group6" "Ohio_USA" "S" 0.979343335 0.0100639857228614
"9537" "KTT13" "X4759" "0Neutral" "upstream" "Harbinger8" "Harbinger" 95.05 0 25 "CopiaHarbinger" 0 2 "KTT" "group6" "Ohio_USA" "S" 0.979343335 0.0100639857228614
"9538" "KTT13" "X16731" "0Neutral" "upstream" "Harbinger15" "Harbinger" 40.01 0 6.25 "CopiaHarbinger" 0 2 "KTT" "group6" "Ohio_USA" "S" 0.979343335 0.0100639857228614
"9539" "KTT13" "X608" "0Neutral" "upstream" "Harbinger21" "Harbinger" 71.27 28.13 0 "CopiaHarbinger" 0 2 "KTT" "group6" "Ohio_USA" "S" 0.979343335 0.0100639857228614
"9540" "KTT13" "X22468" "0Neutral" "upstream" "Harbinger9" "Harbinger" 91.9 12.5 0 "CopiaHarbinger" 0 2 "KTT" "group6" "Ohio_USA" "S" 0.979343335 0.0100639857228614
"9541" "KTT13" "X18433" "0Neutral" "upstream" "Harbinger7" "Harbinger" 69.23 6.25 0 "CopiaHarbinger" 0 2 "KTT" "group6" "Ohio_USA" "S" 0.979343335 0.0100639857228614
"9542" "KTT13" "X18632" "0Neutral" "upstream" "Harbinger13" "Harbinger" 52.27 3.13 0 "CopiaHarbinger" 0 2 "KTT" "group6" "Ohio_USA" "S" 0.979343335 0.0100639857228614
"9543" "KTT13" "X17950" "0Neutral" "upstream" "Harbinger15" "Harbinger" 83.48 31.25 12.5 "CopiaHarbinger" 0 2 "KTT" "group6" "Ohio_USA" "S" 0.979343335 0.0100639857228614
"9544" "KTT13" "X22800" "balancing" "upstream" "Harbinger2" "Harbinger" 101.67 12.5 0 "CopiaHarbinger" 0 2 "KTT" "group6" "Ohio_USA" "S" 0.979343335 0.0847337449349269
"9545" "KTT13" "X17579" "divergent" "upstream" "Harbinger26" "Harbinger" 33.65 15.63 0 "CopiaHarbinger" 0 2 "KTT" "group6" "Ohio_USA" "S" 0.979343335 0.0124862641865369
"11143" "KTT4" "X8630" "0Neutral" "upstream" "Copia91" "Copia" 0 3.13 0 "CopiaHarbinger" 0 3 "KTT" "group6" "Ohio_USA" "S" 0.961637622 0.0107175381308452
"11144" "KTT4" "X5577" "0Neutral" "upstream" "Copia2" "Copia" 0 12.5 0 "CopiaHarbinger" 0 3 "KTT" "group6" "Ohio_USA" "S" 0.961637622 0.0107175381308452
"11145" "KTT4" "X5578" "0Neutral" "upstream" "Copia2" "Copia" 0 9.38 0 "CopiaHarbinger" 0 3 "KTT" "group6" "Ohio_USA" "S" 0.961637622 0.0107175381308452
"11146" "KTT4" "X21562" "divergent" "upstream" "Copia13" "Copia" 0 6.25 0 "CopiaHarbinger" 0 3 "KTT" "group6" "Ohio_USA" "S" 0.961637622 0.0132594829643762
"11147" "KTT4" "X8864" "0Neutral" "upstream" "Copia23" "Copia" 17.23 6.25 0 "CopiaHarbinger" 0 3 "KTT" "group6" "Ohio_USA" "S" 0.961637622 0.0107175381308452
"11148" "KTT4" "X8863" "0Neutral" "upstream" "Copia23" "Copia" 17.15 0 0 "CopiaHarbinger" 0 3 "KTT" "group6" "Ohio_USA" "S" 0.961637622 0.0107175381308452
"11149" "KTT4" "X3921" "0Neutral" "upstream" "Copia2" "Copia" 21.68 3.13 0 "CopiaHarbinger" 0 3 "KTT" "group6" "Ohio_USA" "S" 0.961637622 0.0107175381308452
"11150" "KTT4" "X14383" "0Neutral" "upstream" "Copia58" "Copia" 31.05 6.25 0 "CopiaHarbinger" 0 3 "KTT" "group6" "Ohio_USA" "S" 0.961637622 0.0107175381308452
"11151" "KTT4" "X4609" "0Neutral" "upstream" "Copia31" "Copia" 37.31 15.63 0 "CopiaHarbinger" 0 3 "KTT" "group6" "Ohio_USA" "S" 0.961637622 0.0107175381308452
"11152" "KTT4" "X15365" "0Neutral" "upstream" "Copia61" "Copia" 41.75 6.25 0 "CopiaHarbinger" 0 3 "KTT" "group6" "Ohio_USA" "S" 0.961637622 0.0107175381308452
"11153" "KTT4" "X17490" "0Neutral" "upstream" "Copia68" "Copia" 34.21 6.25 0 "CopiaHarbinger" 0 3 "KTT" "group6" "Ohio_USA" "S" 0.961637622 0.0107175381308452
"11154" "KTT4" "X4608" "0Neutral" "upstream" "Copia31" "Copia" 23.37 3.13 0 "CopiaHarbinger" 0 3 "KTT" "group6" "Ohio_USA" "S" 0.961637622 0.0107175381308452
"11155" "KTT4" "X946" "balancing" "upstream" "Copia28" "Copia" 17.8 46.88 0 "CopiaHarbinger" 0 3 "KTT" "group6" "Ohio_USA" "S" 0.961637622 0.0865743642759972
"11156" "KTT4" "X14312" "divergent" "upstream" "Copia107" "Copia" 27.55 15.63 0 "CopiaHarbinger" 0 3 "KTT" "group6" "Ohio_USA" "S" 0.961637622 0.0132594829643762
"11157" "KTT4" "X15837" "divergent" "upstream" "Copia50" "Copia" 5.39 0 0 "CopiaHarbinger" 0 3 "KTT" "group6" "Ohio_USA" "S" 0.961637622 0.0132594829643762
"11158" "KTT4" "X5078" "divergent" "upstream" "Copia106" "Copia" 29.17 0 12.5 "CopiaHarbinger" 0 3 "KTT" "group6" "Ohio_USA" "S" 0.961637622 0.0132594829643762
"11159" "KTT4" "X21858" "balancing" "downstream" "Copia2" "Copia" 40.67 81.25 93.75 "CopiaHarbinger" 100 3 "KTT" "group6" "Ohio_USA" "S" 0.961637622 0.145258617350161
"11160" "KTT4" "X122" "0Neutral" "downstream" "Copia28" "Copia" 57.09 0 0 "CopiaHarbinger" 0 3 "KTT" "group6" "Ohio_USA" "S" 0.961637622 0.0104091423268285
"11161" "KTT4" "X403" "0Neutral" "downstream" "Copia9" "Copia" 59.97 3.13 0 "CopiaHarbinger" 0 3 "KTT" "group6" "Ohio_USA" "S" 0.961637622 0.0104091423268285
"11162" "KTT4" "X11439" "0Neutral" "downstream" "Copia2" "Copia" 82.95 28.13 0 "CopiaHarbinger" 0 3 "KTT" "group6" "Ohio_USA" "S" 0.961637622 0.0104091423268285
"11163" "KTT4" "X24625" "0Neutral" "downstream" "Copia93" "Copia" 52.49 6.25 0 "CopiaHarbinger" 0 3 "KTT" "group6" "Ohio_USA" "S" 0.961637622 0.0104091423268285
"11164" "KTT4" "X24851" "0Neutral" "downstream" "Copia79" "Copia" 37.59 3.13 6.25 "CopiaHarbinger" 0 3 "KTT" "group6" "Ohio_USA" "S" 0.961637622 0.0104091423268285
"11165" "KTT4" "X4640" "0Neutral" "downstream" "Copia77" "Copia" 36.99 3.13 0 "CopiaHarbinger" 0 3 "KTT" "group6" "Ohio_USA" "S" 0.961637622 0.0104091423268285
"11166" "KTT4" "X25016" "0Neutral" "downstream" "Copia45" "Copia" 38.28 25 6.25 "CopiaHarbinger" 0 3 "KTT" "group6" "Ohio_USA" "S" 0.961637622 0.0104091423268285
"11167" "KTT4" "X12301" "0Neutral" "downstream" "Copia32" "Copia" 58.3 12.5 0 "CopiaHarbinger" 0 3 "KTT" "group6" "Ohio_USA" "S" 0.961637622 0.0104091423268285
"11168" "KTT4" "X4857" "0Neutral" "downstream" "Copia96" "Copia" 55.24 15.63 0 "CopiaHarbinger" 0 3 "KTT" "group6" "Ohio_USA" "S" 0.961637622 0.0104091423268285
"11169" "KTT4" "X1871" "0Neutral" "downstream" "Copia75" "Copia" 35.26 6.25 0 "CopiaHarbinger" 0 3 "KTT" "group6" "Ohio_USA" "S" 0.961637622 0.0104091423268285
"11170" "KTT4" "X24626" "0Neutral" "downstream" "Copia93" "Copia" 52.52 3.13 0 "CopiaHarbinger" 0 3 "KTT" "group6" "Ohio_USA" "S" 0.961637622 0.0104091423268285
"11171" "KTT4" "X8524" "0Neutral" "downstream" "Copia10" "Copia" 30.07 25 0 "CopiaHarbinger" 0 3 "KTT" "group6" "Ohio_USA" "S" 0.961637622 0.0104091423268285
"11172" "KTT4" "X15140" "0Neutral" "downstream" "Copia39" "Copia" 89.54 15.63 18.75 "CopiaHarbinger" 0 3 "KTT" "group6" "Ohio_USA" "S" 0.961637622 0.0104091423268285
"11173" "KTT4" "X20672" "0Neutral" "downstream" "Copia53" "Copia" 51.64 50 0 "CopiaHarbinger" 0 3 "KTT" "group6" "Ohio_USA" "S" 0.961637622 0.0104091423268285
"11174" "KTT4" "X12322" "0Neutral" "downstream" "Copia53" "Copia" 86.91 6.25 0 "CopiaHarbinger" 0 3 "KTT" "group6" "Ohio_USA" "S" 0.961637622 0.0104091423268285
"11175" "KTT4" "X23529" "0Neutral" "downstream" "Copia42" "Copia" 51.22 3.13 0 "CopiaHarbinger" 0 3 "KTT" "group6" "Ohio_USA" "S" 0.961637622 0.0104091423268285
"11176" "KTT4" "X26515" "0Neutral" "downstream" "Copia85" "Copia" 43.86 0 6.25 "CopiaHarbinger" 0 3 "KTT" "group6" "Ohio_USA" "S" 0.961637622 0.0104091423268285
"11177" "KTT4" "X3772" "0Neutral" "downstream" "Copia100" "Copia" 76.6 34.38 0 "CopiaHarbinger" 0 3 "KTT" "group6" "Ohio_USA" "S" 0.961637622 0.0104091423268285
"11178" "KTT4" "X2999" "0Neutral" "downstream" "Copia53" "Copia" 55.57 25 0 "CopiaHarbinger" 0 3 "KTT" "group6" "Ohio_USA" "S" 0.961637622 0.0104091423268285
"11179" "KTT4" "X5062" "0Neutral" "downstream" "Copia94" "Copia" 53.67 9.38 0 "CopiaHarbinger" 0 3 "KTT" "group6" "Ohio_USA" "S" 0.961637622 0.0104091423268285
"11180" "KTT4" "X7879" "0Neutral" "downstream" "Copia13" "Copia" 79.56 6.25 0 "CopiaHarbinger" 0 3 "KTT" "group6" "Ohio_USA" "S" 0.961637622 0.0104091423268285
"11181" "KTT4" "X2313" "0Neutral" "downstream" "Copia19" "Copia" 69.14 6.25 0 "CopiaHarbinger" 0 3 "KTT" "group6" "Ohio_USA" "S" 0.961637622 0.0104091423268285
"11182" "KTT4" "X6611" "0Neutral" "downstream" "Copia10" "Copia" 61.68 3.13 0 "CopiaHarbinger" 0 3 "KTT" "group6" "Ohio_USA" "S" 0.961637622 0.0104091423268285
"11183" "KTT4" "X18490" "0Neutral" "downstream" "Copia13" "Copia" 55.44 3.13 0 "CopiaHarbinger" 0 3 "KTT" "group6" "Ohio_USA" "S" 0.961637622 0.0104091423268285
"11184" "KTT4" "X26023" "0Neutral" "downstream" "Copia13" "Copia" 67.48 3.13 0 "CopiaHarbinger" 0 3 "KTT" "group6" "Ohio_USA" "S" 0.961637622 0.0104091423268285
"11185" "KTT4" "X12302" "0Neutral" "downstream" "Copia32" "Copia" 58.33 3.13 0 "CopiaHarbinger" 0 3 "KTT" "group6" "Ohio_USA" "S" 0.961637622 0.0104091423268285
"11186" "KTT4" "X13022" "0Neutral" "downstream" "Copia44" "Copia" 61.2 3.13 0 "CopiaHarbinger" 0 3 "KTT" "group6" "Ohio_USA" "S" 0.961637622 0.0104091423268285
"11187" "KTT4" "X6198" "0Neutral" "downstream" "Copia25" "Copia" 61.45 0 0 "CopiaHarbinger" 0 3 "KTT" "group6" "Ohio_USA" "S" 0.961637622 0.0104091423268285
"11188" "KTT4" "X2631" "0Neutral" "downstream" "Copia40" "Copia" 90.66 0 0 "CopiaHarbinger" 0 3 "KTT" "group6" "Ohio_USA" "S" 0.961637622 0.0104091423268285
"11189" "KTT4" "X16222" "0Neutral" "downstream" "Copia30" "Copia" 45.64 12.5 0 "CopiaHarbinger" 0 3 "KTT" "group6" "Ohio_USA" "S" 0.961637622 0.0104091423268285
"11190" "KTT4" "X927" "0Neutral" "downstream" "Copia17" "Copia" 34.21 9.38 0 "CopiaHarbinger" 0 3 "KTT" "group6" "Ohio_USA" "S" 0.961637622 0.0104091423268285
"11191" "KTT4" "X7418" "0Neutral" "downstream" "Copia2" "Copia" 16.34 9.38 0 "CopiaHarbinger" 0 3 "KTT" "group6" "Ohio_USA" "S" 0.961637622 0.0104091423268285
"11192" "KTT4" "X762" "0Neutral" "downstream" "Copia118" "Copia" 29.43 3.13 0 "CopiaHarbinger" 0 3 "KTT" "group6" "Ohio_USA" "S" 0.961637622 0.0104091423268285
"11193" "KTT4" "X10521" "0Neutral" "downstream" "Copia2" "Copia" 48.81 3.13 0 "CopiaHarbinger" 0 3 "KTT" "group6" "Ohio_USA" "S" 0.961637622 0.0104091423268285
"11194" "KTT4" "X16775" "0Neutral" "downstream" "Copia53" "Copia" 49.89 3.13 0 "CopiaHarbinger" 0 3 "KTT" "group6" "Ohio_USA" "S" 0.961637622 0.0104091423268285
"11195" "KTT4" "X19554" "0Neutral" "downstream" "Copia70" "Copia" 32.43 3.13 0 "CopiaHarbinger" 0 3 "KTT" "group6" "Ohio_USA" "S" 0.961637622 0.0104091423268285
"11196" "KTT4" "X4251" "0Neutral" "downstream" "Copia66" "Copia" 57.11 18.75 6.25 "CopiaHarbinger" 0 3 "KTT" "group6" "Ohio_USA" "S" 0.961637622 0.0104091423268285
"11197" "KTT4" "X3407" "balancing" "downstream" "Copia2" "Copia" 60.41 0 12.5 "CopiaHarbinger" 0 3 "KTT" "group6" "Ohio_USA" "S" 0.961637622 0.145258617350161
"11198" "KTT4" "X3076" "balancing" "downstream" "Copia71" "Copia" 32.62 3.13 18.75 "CopiaHarbinger" 0 3 "KTT" "group6" "Ohio_USA" "S" 0.961637622 0.145258617350161
"11199" "KTT4" "X19559" "balancing" "downstream" "Copia70" "Copia" 76.58 28.13 0 "CopiaHarbinger" 0 3 "KTT" "group6" "Ohio_USA" "S" 0.961637622 0.145258617350161
"11200" "KTT4" "X16167" "divergent" "downstream" "Copia82" "Copia" 42.08 9.38 0 "CopiaHarbinger" 0 3 "KTT" "group6" "Ohio_USA" "S" 0.961637622 0.0203544851133624
"11201" "KTT4" "X23556" "0Neutral" "downstream" "Copia84" "Copia" 43.42 12.5 0 "CopiaHarbinger" 0 3 "KTT" "group6" "Ohio_USA" "S" 0.961637622 0.0104091423268285
"11202" "KTT4" "X8873" "0Neutral" "downstream" "Copia69" "Copia" 102.52 0 0 "CopiaHarbinger" 0 3 "KTT" "group6" "Ohio_USA" "S" 0.961637622 0.0104091423268285
"11203" "KTT4" "X22179" "0Neutral" "downstream" "Copia19" "Copia" 44.24 21.88 0 "CopiaHarbinger" 0 3 "KTT" "group6" "Ohio_USA" "S" 0.961637622 0.0104091423268285
"11204" "KTT4" "X2272" "0Neutral" "downstream" "Copia87" "Copia" 46.21 3.13 0 "CopiaHarbinger" 0 3 "KTT" "group6" "Ohio_USA" "S" 0.961637622 0.0104091423268285
"11205" "KTT4" "X4721" "0Neutral" "downstream" "Copia44" "Copia" 54.66 15.63 12.5 "CopiaHarbinger" 0 3 "KTT" "group6" "Ohio_USA" "S" 0.961637622 0.0104091423268285
"11206" "KTT4" "X5351" "0Neutral" "downstream" "Copia70" "Copia" 57.48 6.25 0 "CopiaHarbinger" 0 3 "KTT" "group6" "Ohio_USA" "S" 0.961637622 0.0104091423268285
"11207" "KTT4" "X19621" "0Neutral" "downstream" "Copia48" "Copia" 72.01 34.38 0 "CopiaHarbinger" 0 3 "KTT" "group6" "Ohio_USA" "S" 0.961637622 0.0104091423268285
"11208" "KTT4" "X21903" "0Neutral" "downstream" "Copia2" "Copia" 35.43 15.63 0 "CopiaHarbinger" 0 3 "KTT" "group6" "Ohio_USA" "S" 0.961637622 0.0104091423268285
"11209" "KTT4" "X10816" "0Neutral" "downstream" "Copia2" "Copia" 73.87 3.13 0 "CopiaHarbinger" 0 3 "KTT" "group6" "Ohio_USA" "S" 0.961637622 0.0104091423268285
"11210" "KTT4" "X8772" "0Neutral" "downstream" "Copia89" "Copia" 48.09 9.38 0 "CopiaHarbinger" 0 3 "KTT" "group6" "Ohio_USA" "S" 0.961637622 0.0104091423268285
"11211" "KTT4" "X20414" "0Neutral" "downstream" "Copia99" "Copia" 76.16 3.13 0 "CopiaHarbinger" 0 3 "KTT" "group6" "Ohio_USA" "S" 0.961637622 0.0104091423268285
"11212" "KTT4" "X11714" "0Neutral" "downstream" "Copia39" "Copia" 51.95 15.63 0 "CopiaHarbinger" 0 3 "KTT" "group6" "Ohio_USA" "S" 0.961637622 0.0104091423268285
"11213" "KTT4" "X15419" "0Neutral" "downstream" "Copia50" "Copia" 94.76 25 6.25 "CopiaHarbinger" 0 3 "KTT" "group6" "Ohio_USA" "S" 0.961637622 0.0104091423268285
"11214" "KTT4" "X7375" "0Neutral" "downstream" "Copia13" "Copia" 63.04 43.75 0 "CopiaHarbinger" 0 3 "KTT" "group6" "Ohio_USA" "S" 0.961637622 0.0104091423268285
"11215" "KTT4" "X2618" "0Neutral" "downstream" "Copia40" "Copia" 82.66 12.5 0 "CopiaHarbinger" 0 3 "KTT" "group6" "Ohio_USA" "S" 0.961637622 0.0104091423268285
"11216" "KTT4" "X21906" "0Neutral" "downstream" "Copia95" "Copia" 53.7 9.38 0 "CopiaHarbinger" 0 3 "KTT" "group6" "Ohio_USA" "S" 0.961637622 0.0104091423268285
"11217" "KTT4" "X7605" "0Neutral" "downstream" "Copia13" "Copia" 66.59 6.25 0 "CopiaHarbinger" 0 3 "KTT" "group6" "Ohio_USA" "S" 0.961637622 0.0104091423268285
"11218" "KTT4" "X7342" "0Neutral" "downstream" "Copia10" "Copia" 73.91 3.13 0 "CopiaHarbinger" 0 3 "KTT" "group6" "Ohio_USA" "S" 0.961637622 0.0104091423268285
"11219" "KTT4" "X10665" "0Neutral" "downstream" "Copia10" "Copia" 110.14 3.13 0 "CopiaHarbinger" 0 3 "KTT" "group6" "Ohio_USA" "S" 0.961637622 0.0104091423268285
"11220" "KTT4" "X10524" "0Neutral" "downstream" "Copia2" "Copia" 98.64 3.13 0 "CopiaHarbinger" 0 3 "KTT" "group6" "Ohio_USA" "S" 0.961637622 0.0104091423268285
"11221" "KTT4" "X15143" "0Neutral" "downstream" "Copia39" "Copia" 56.3 3.13 0 "CopiaHarbinger" 0 3 "KTT" "group6" "Ohio_USA" "S" 0.961637622 0.0104091423268285
"11222" "KTT4" "X21904" "0Neutral" "downstream" "Copia2" "Copia" 35.47 21.88 0 "CopiaHarbinger" 0 3 "KTT" "group6" "Ohio_USA" "S" 0.961637622 0.0104091423268285
"11223" "KTT4" "X5741" "0Neutral" "downstream" "Copia86" "Copia" 45.63 21.88 0 "CopiaHarbinger" 0 3 "KTT" "group6" "Ohio_USA" "S" 0.961637622 0.0104091423268285
"11224" "KTT4" "X18277" "0Neutral" "downstream" "Copia2" "Copia" 26.93 15.63 0 "CopiaHarbinger" 0 3 "KTT" "group6" "Ohio_USA" "S" 0.961637622 0.0104091423268285
"11225" "KTT4" "X8771" "0Neutral" "downstream" "Copia89" "Copia" 48.12 9.38 0 "CopiaHarbinger" 0 3 "KTT" "group6" "Ohio_USA" "S" 0.961637622 0.0104091423268285
"11226" "KTT4" "X13518" "0Neutral" "downstream" "Copia9" "Copia" 49.3 3.13 0 "CopiaHarbinger" 0 3 "KTT" "group6" "Ohio_USA" "S" 0.961637622 0.0104091423268285
"11227" "KTT4" "X14561" "0Neutral" "downstream" "Copia32" "Copia" 49.49 0 0 "CopiaHarbinger" 0 3 "KTT" "group6" "Ohio_USA" "S" 0.961637622 0.0104091423268285
"11228" "KTT4" "X1913" "balancing" "downstream" "Copia2" "Copia" 43.03 28.13 25 "CopiaHarbinger" 0 3 "KTT" "group6" "Ohio_USA" "S" 0.961637622 0.145258617350161
"11229" "KTT4" "X14498" "balancing" "downstream" "Copia10" "Copia" 43.53 18.75 0 "CopiaHarbinger" 0 3 "KTT" "group6" "Ohio_USA" "S" 0.961637622 0.145258617350161
"11230" "KTT4" "X2038" "balancing" "downstream" "Copia70" "Copia" 106.16 6.25 18.75 "CopiaHarbinger" 0 3 "KTT" "group6" "Ohio_USA" "S" 0.961637622 0.145258617350161
"11231" "KTT4" "X23237" "divergent" "downstream" "Copia42" "Copia" 61.94 3.13 0 "CopiaHarbinger" 0 3 "KTT" "group6" "Ohio_USA" "S" 0.961637622 0.0203544851133624
"11232" "KTT4" "X8473" "divergent" "downstream" "Copia2" "Copia" 73.06 31.25 0 "CopiaHarbinger" 0 3 "KTT" "group6" "Ohio_USA" "S" 0.961637622 0.0203544851133624
"11233" "KTT4" "X7376" "divergent" "downstream" "Copia13" "Copia" 63.06 0 25 "CopiaHarbinger" 0 3 "KTT" "group6" "Ohio_USA" "S" 0.961637622 0.0203544851133624
"11234" "KTT4" "X2040" "divergent" "downstream" "Copia70" "Copia" 66.57 25 0 "CopiaHarbinger" 0 3 "KTT" "group6" "Ohio_USA" "S" 0.961637622 0.0203544851133624
"11235" "KTT4" "X15370" "divergent" "downstream" "Copia44" "Copia" 91.13 15.63 0 "CopiaHarbinger" 0 3 "KTT" "group6" "Ohio_USA" "S" 0.961637622 0.0203544851133624
"11236" "KTT4" "X23473" "0Neutral" "downstream" "Copia13" "Copia" 25.04 0 0 "CopiaHarbinger" 0 3 "KTT" "group6" "Ohio_USA" "S" 0.961637622 0.0104091423268285
"11237" "KTT4" "X21901" "0Neutral" "downstream" "Copia2" "Copia" 25.57 46.88 12.5 "CopiaHarbinger" 0 3 "KTT" "group6" "Ohio_USA" "S" 0.961637622 0.0104091423268285
"11238" "KTT4" "X25758" "0Neutral" "downstream" "Copia23" "Copia" 12.49 6.25 0 "CopiaHarbinger" 0 3 "KTT" "group6" "Ohio_USA" "S" 0.961637622 0.0104091423268285
"11239" "KTT4" "X17668" "0Neutral" "downstream" "Copia72" "Copia" 33.24 6.25 0 "CopiaHarbinger" 0 3 "KTT" "group6" "Ohio_USA" "S" 0.961637622 0.0104091423268285
"11240" "KTT4" "X12076" "0Neutral" "downstream" "Copia114" "Copia" 16.58 3.13 0 "CopiaHarbinger" 0 3 "KTT" "group6" "Ohio_USA" "S" 0.961637622 0.0104091423268285
"11241" "KTT4" "X14464" "0Neutral" "downstream" "Copia108" "Copia" 24 0 0 "CopiaHarbinger" 0 3 "KTT" "group6" "Ohio_USA" "S" 0.961637622 0.0104091423268285
"11242" "KTT4" "X3241" "divergent" "downstream" "Copia23" "Copia" 11.49 28.13 12.5 "CopiaHarbinger" 0 3 "KTT" "group6" "Ohio_USA" "S" 0.961637622 0.0203544851133624
"11243" "KTT4" "X3242" "divergent" "downstream" "Copia23" "Copia" 11.36 25 0 "CopiaHarbinger" 0 3 "KTT" "group6" "Ohio_USA" "S" 0.961637622 0.0203544851133624
"11244" "KTT4" "X26172" "divergent" "downstream" "Copia92" "Copia" 50.3 0 0 "CopiaHarbinger" 0 3 "KTT" "group6" "Ohio_USA" "S" 0.961637622 0.0203544851133624
"11245" "KTT4" "X4123" "0Neutral" "upstream" "Copia6" "Copia" 81.28 3.13 0 "CopiaHarbinger" 0 3 "KTT" "group6" "Ohio_USA" "S" 0.961637622 0.0107175381308452
"11246" "KTT4" "X407" "0Neutral" "upstream" "Copia37" "Copia" 59.7 6.25 0 "CopiaHarbinger" 0 3 "KTT" "group6" "Ohio_USA" "S" 0.961637622 0.0107175381308452
"11247" "KTT4" "X20088" "0Neutral" "upstream" "Copia2" "Copia" 54.19 0 6.25 "CopiaHarbinger" 100 3 "KTT" "group6" "Ohio_USA" "S" 0.961637622 0.0107175381308452
"11248" "KTT4" "X15735" "0Neutral" "upstream" "Copia40" "Copia" 57.6 3.13 0 "CopiaHarbinger" 0 3 "KTT" "group6" "Ohio_USA" "S" 0.961637622 0.0107175381308452
"11249" "KTT4" "X15024" "0Neutral" "upstream" "Copia50" "Copia" 29.87 3.13 0 "CopiaHarbinger" 0 3 "KTT" "group6" "Ohio_USA" "S" 0.961637622 0.0107175381308452
"11250" "KTT4" "X11545" "0Neutral" "upstream" "Copia4" "Copia" 19.16 6.25 0 "CopiaHarbinger" 0 3 "KTT" "group6" "Ohio_USA" "S" 0.961637622 0.0107175381308452
"11251" "KTT4" "X98" "0Neutral" "upstream" "Copia24" "Copia" 34.63 37.5 0 "CopiaHarbinger" 0 3 "KTT" "group6" "Ohio_USA" "S" 0.961637622 0.0107175381308452
"11252" "KTT4" "X21900" "0Neutral" "upstream" "Copia33" "Copia" 44.58 9.38 0 "CopiaHarbinger" 0 3 "KTT" "group6" "Ohio_USA" "S" 0.961637622 0.0107175381308452
"11253" "KTT4" "X1018" "0Neutral" "upstream" "Copia11" "Copia" 94.41 6.25 0 "CopiaHarbinger" 0 3 "KTT" "group6" "Ohio_USA" "S" 0.961637622 0.0107175381308452
"11254" "KTT4" "X10617" "0Neutral" "upstream" "Copia10" "Copia" 52.5 15.63 0 "CopiaHarbinger" 0 3 "KTT" "group6" "Ohio_USA" "S" 0.961637622 0.0107175381308452
"11255" "KTT4" "X20641" "0Neutral" "upstream" "Copia51" "Copia" 46.5 15.63 0 "CopiaHarbinger" 0 3 "KTT" "group6" "Ohio_USA" "S" 0.961637622 0.0107175381308452
"11256" "KTT4" "X14905" "0Neutral" "upstream" "Copia63" "Copia" 33.88 9.38 0 "CopiaHarbinger" 0 3 "KTT" "group6" "Ohio_USA" "S" 0.961637622 0.0107175381308452
"11257" "KTT4" "X24560" "0Neutral" "upstream" "Copia42" "Copia" 55.86 6.25 0 "CopiaHarbinger" 0 3 "KTT" "group6" "Ohio_USA" "S" 0.961637622 0.0107175381308452
"11258" "KTT4" "X12327" "0Neutral" "upstream" "Copia10" "Copia" 45.77 46.88 12.5 "CopiaHarbinger" 0 3 "KTT" "group6" "Ohio_USA" "S" 0.961637622 0.0107175381308452
"11259" "KTT4" "X9828" "0Neutral" "upstream" "Copia10" "Copia" 27.04 0 12.5 "CopiaHarbinger" 0 3 "KTT" "group6" "Ohio_USA" "S" 0.961637622 0.0107175381308452
"11260" "KTT4" "X8883" "0Neutral" "upstream" "Copia13" "Copia" 55.97 37.5 0 "CopiaHarbinger" 0 3 "KTT" "group6" "Ohio_USA" "S" 0.961637622 0.0107175381308452
"11261" "KTT4" "X1715" "0Neutral" "upstream" "Copia7" "Copia" 81.28 9.38 0 "CopiaHarbinger" 0 3 "KTT" "group6" "Ohio_USA" "S" 0.961637622 0.0107175381308452
"11262" "KTT4" "X7298" "0Neutral" "upstream" "Copia13" "Copia" 61.78 3.13 0 "CopiaHarbinger" 0 3 "KTT" "group6" "Ohio_USA" "S" 0.961637622 0.0107175381308452
"11263" "KTT4" "X13279" "0Neutral" "upstream" "Copia2" "Copia" 58.6 3.13 0 "CopiaHarbinger" 0 3 "KTT" "group6" "Ohio_USA" "S" 0.961637622 0.0107175381308452
"11264" "KTT4" "X10630" "0Neutral" "upstream" "Copia20" "Copia" 80.54 3.13 0 "CopiaHarbinger" 0 3 "KTT" "group6" "Ohio_USA" "S" 0.961637622 0.0107175381308452
"11265" "KTT4" "X7694" "0Neutral" "upstream" "Copia39" "Copia" 57.66 3.13 0 "CopiaHarbinger" 0 3 "KTT" "group6" "Ohio_USA" "S" 0.961637622 0.0107175381308452
"11266" "KTT4" "X4124" "0Neutral" "upstream" "Copia6" "Copia" 105.14 3.13 0 "CopiaHarbinger" 0 3 "KTT" "group6" "Ohio_USA" "S" 0.961637622 0.0107175381308452
"11267" "KTT4" "X4511" "0Neutral" "upstream" "Copia21" "Copia" 78.94 0 0 "CopiaHarbinger" 0 3 "KTT" "group6" "Ohio_USA" "S" 0.961637622 0.0107175381308452
"11268" "KTT4" "X17603" "0Neutral" "upstream" "Copia13" "Copia" 30.46 3.13 0 "CopiaHarbinger" 0 3 "KTT" "group6" "Ohio_USA" "S" 0.961637622 0.0107175381308452
"11269" "KTT4" "X15020" "0Neutral" "upstream" "Copia49" "Copia" 47.69 3.13 0 "CopiaHarbinger" 0 3 "KTT" "group6" "Ohio_USA" "S" 0.961637622 0.0107175381308452
"11270" "KTT4" "X5831" "0Neutral" "upstream" "Copia31" "Copia" 16.73 0 0 "CopiaHarbinger" 0 3 "KTT" "group6" "Ohio_USA" "S" 0.961637622 0.0107175381308452
"11271" "KTT4" "X7495" "0Neutral" "upstream" "Copia30" "Copia" 69.63 3.13 0 "CopiaHarbinger" 0 3 "KTT" "group6" "Ohio_USA" "S" 0.961637622 0.0107175381308452
"11272" "KTT4" "X429" "0Neutral" "upstream" "Copia10" "Copia" 46.44 18.75 0 "CopiaHarbinger" 0 3 "KTT" "group6" "Ohio_USA" "S" 0.961637622 0.0107175381308452
"11273" "KTT4" "X3698" "balancing" "upstream" "Copia66" "Copia" 35.58 6.25 6.25 "CopiaHarbinger" 0 3 "KTT" "group6" "Ohio_USA" "S" 0.961637622 0.0865743642759972
"11274" "KTT4" "X9821" "balancing" "upstream" "Copia32" "Copia" 68.29 28.13 18.75 "CopiaHarbinger" 0 3 "KTT" "group6" "Ohio_USA" "S" 0.961637622 0.0865743642759972
"11275" "KTT4" "X16452" "divergent" "upstream" "Copia2" "Copia" 54.42 21.88 0 "CopiaHarbinger" 0 3 "KTT" "group6" "Ohio_USA" "S" 0.961637622 0.0132594829643762
"11276" "KTT4" "X21999" "0Neutral" "upstream" "Copia66" "Copia" 37.22 3.13 6.25 "CopiaHarbinger" 0 3 "KTT" "group6" "Ohio_USA" "S" 0.961637622 0.0107175381308452
"11277" "KTT4" "X13858" "0Neutral" "upstream" "Copia26" "Copia" 74.9 6.25 0 "CopiaHarbinger" 0 3 "KTT" "group6" "Ohio_USA" "S" 0.961637622 0.0107175381308452
"11278" "KTT4" "X9565" "0Neutral" "upstream" "Copia19" "Copia" 81.68 3.13 0 "CopiaHarbinger" 0 3 "KTT" "group6" "Ohio_USA" "S" 0.961637622 0.0107175381308452
"11279" "KTT4" "X2465" "0Neutral" "upstream" "Copia2" "Copia" 30.97 15.63 6.25 "CopiaHarbinger" 0 3 "KTT" "group6" "Ohio_USA" "S" 0.961637622 0.0107175381308452
"11280" "KTT4" "X16092" "0Neutral" "upstream" "Copia31" "Copia" 39.18 3.13 0 "CopiaHarbinger" 0 3 "KTT" "group6" "Ohio_USA" "S" 0.961637622 0.0107175381308452
"11281" "KTT4" "X2403" "0Neutral" "upstream" "Copia23" "Copia" 47.63 3.13 0 "CopiaHarbinger" 0 3 "KTT" "group6" "Ohio_USA" "S" 0.961637622 0.0107175381308452
"11282" "KTT4" "X19538" "0Neutral" "upstream" "Copia25" "Copia" 54.02 28.13 6.25 "CopiaHarbinger" 100 3 "KTT" "group6" "Ohio_USA" "S" 0.961637622 0.0107175381308452
"11283" "KTT4" "X13241" "0Neutral" "upstream" "Copia78" "Copia" 29.82 6.25 0 "CopiaHarbinger" 0 3 "KTT" "group6" "Ohio_USA" "S" 0.961637622 0.0107175381308452
"11284" "KTT4" "X13859" "0Neutral" "upstream" "Copia26" "Copia" 74.92 12.5 18.75 "CopiaHarbinger" 0 3 "KTT" "group6" "Ohio_USA" "S" 0.961637622 0.0107175381308452
"11285" "KTT4" "X3018" "0Neutral" "upstream" "Copia9" "Copia" 97.19 34.38 0 "CopiaHarbinger" 0 3 "KTT" "group6" "Ohio_USA" "S" 0.961637622 0.0107175381308452
"11286" "KTT4" "X18465" "0Neutral" "upstream" "Copia13" "Copia" 61.71 12.5 0 "CopiaHarbinger" 0 3 "KTT" "group6" "Ohio_USA" "S" 0.961637622 0.0107175381308452
"11287" "KTT4" "X4302" "0Neutral" "upstream" "Copia2" "Copia" 64.73 12.5 0 "CopiaHarbinger" 0 3 "KTT" "group6" "Ohio_USA" "S" 0.961637622 0.0107175381308452
"11288" "KTT4" "X16008" "0Neutral" "upstream" "Copia24" "Copia" 55.03 12.5 0 "CopiaHarbinger" 0 3 "KTT" "group6" "Ohio_USA" "S" 0.961637622 0.0107175381308452
"11289" "KTT4" "X16006" "0Neutral" "upstream" "Copia24" "Copia" 76.96 9.38 0 "CopiaHarbinger" 0 3 "KTT" "group6" "Ohio_USA" "S" 0.961637622 0.0107175381308452
"11290" "KTT4" "X2071" "0Neutral" "upstream" "Copia18" "Copia" 83.35 6.25 0 "CopiaHarbinger" 0 3 "KTT" "group6" "Ohio_USA" "S" 0.961637622 0.0107175381308452
"11291" "KTT4" "X16667" "0Neutral" "upstream" "Copia43" "Copia" 51.75 3.13 0 "CopiaHarbinger" 0 3 "KTT" "group6" "Ohio_USA" "S" 0.961637622 0.0107175381308452
"11292" "KTT4" "X18788" "0Neutral" "upstream" "Copia5" "Copia" 55.61 3.13 0 "CopiaHarbinger" 0 3 "KTT" "group6" "Ohio_USA" "S" 0.961637622 0.0107175381308452
"11293" "KTT4" "X11945" "0Neutral" "upstream" "Copia29" "Copia" 42.02 12.5 0 "CopiaHarbinger" 0 3 "KTT" "group6" "Ohio_USA" "S" 0.961637622 0.0107175381308452
"11294" "KTT4" "X2402" "0Neutral" "upstream" "Copia23" "Copia" 48.22 9.38 0 "CopiaHarbinger" 0 3 "KTT" "group6" "Ohio_USA" "S" 0.961637622 0.0107175381308452
"11295" "KTT4" "X12822" "0Neutral" "upstream" "Copia17" "Copia" 33.57 3.13 0 "CopiaHarbinger" 0 3 "KTT" "group6" "Ohio_USA" "S" 0.961637622 0.0107175381308452
"11296" "KTT4" "X6025" "0Neutral" "upstream" "Copia2" "Copia" 46.25 3.13 0 "CopiaHarbinger" 0 3 "KTT" "group6" "Ohio_USA" "S" 0.961637622 0.0107175381308452
"11297" "KTT4" "X20981" "0Neutral" "upstream" "Copia46" "Copia" 48.35 3.13 0 "CopiaHarbinger" 0 3 "KTT" "group6" "Ohio_USA" "S" 0.961637622 0.0107175381308452
"11298" "KTT4" "X789" "0Neutral" "upstream" "Copia2" "Copia" 44.81 0 0 "CopiaHarbinger" 0 3 "KTT" "group6" "Ohio_USA" "S" 0.961637622 0.0107175381308452
"11299" "KTT4" "X9292" "0Neutral" "upstream" "Copia1" "Copia" 83.9 31.25 0 "CopiaHarbinger" 0 3 "KTT" "group6" "Ohio_USA" "S" 0.961637622 0.0107175381308452
"11300" "KTT4" "X19286" "0Neutral" "upstream" "Copia64" "Copia" 41.05 9.38 0 "CopiaHarbinger" 0 3 "KTT" "group6" "Ohio_USA" "S" 0.961637622 0.0107175381308452
"11301" "KTT4" "X4497" "balancing" "upstream" "Copia47" "Copia" 47.74 25 0 "CopiaHarbinger" 0 3 "KTT" "group6" "Ohio_USA" "S" 0.961637622 0.0865743642759972
"11302" "KTT4" "X8064" "divergent" "upstream" "Copia17" "Copia" 85.28 12.5 12.5 "CopiaHarbinger" 0 3 "KTT" "group6" "Ohio_USA" "S" 0.961637622 0.0132594829643762
"11303" "KTT4" "X7851" "divergent" "upstream" "Copia13" "Copia" 93.15 3.13 0 "CopiaHarbinger" 0 3 "KTT" "group6" "Ohio_USA" "S" 0.961637622 0.0132594829643762
"11304" "KTT4" "X22121" "0Neutral" "upstream" "Harbinger27" "Harbinger" 25.26 15.63 0 "CopiaHarbinger" 0 3 "KTT" "group6" "Ohio_USA" "S" 0.961637622 0.0107175381308452
"11305" "KTT4" "X17255" "0Neutral" "upstream" "Harbinger41" "Harbinger" 34.7 12.5 0 "CopiaHarbinger" 0 3 "KTT" "group6" "Ohio_USA" "S" 0.961637622 0.0107175381308452
"11306" "KTT4" "X23541" "0Neutral" "upstream" "Harbinger6" "Harbinger" 49.53 3.13 0 "CopiaHarbinger" 0 3 "KTT" "group6" "Ohio_USA" "S" 0.961637622 0.0107175381308452
"11307" "KTT4" "X1890" "0Neutral" "upstream" "Harbinger70" "Harbinger" 27.33 12.5 0 "CopiaHarbinger" 0 3 "KTT" "group6" "Ohio_USA" "S" 0.961637622 0.0107175381308452
"11308" "KTT4" "X4765" "0Neutral" "upstream" "Harbinger8" "Harbinger" 49.6 40.63 0 "CopiaHarbinger" 0 3 "KTT" "group6" "Ohio_USA" "S" 0.961637622 0.0107175381308452
"11309" "KTT4" "X10127" "0Neutral" "upstream" "Harbinger17" "Harbinger" 30.48 28.13 0 "CopiaHarbinger" 0 3 "KTT" "group6" "Ohio_USA" "S" 0.961637622 0.0107175381308452
"11310" "KTT4" "X9794" "0Neutral" "upstream" "Harbinger8" "Harbinger" 16.12 6.25 0 "CopiaHarbinger" 0 3 "KTT" "group6" "Ohio_USA" "S" 0.961637622 0.0107175381308452
"11311" "KTT4" "X18990" "balancing" "upstream" "Harbinger43" "Harbinger" 31.64 15.63 6.25 "CopiaHarbinger" 0 3 "KTT" "group6" "Ohio_USA" "S" 0.961637622 0.0865743642759972
"11312" "KTT4" "X3155" "balancing" "downstream" "Harbinger58" "Harbinger" 96.15 46.88 93.75 "CopiaHarbinger" 100 3 "KTT" "group6" "Ohio_USA" "S" 0.961637622 0.145258617350161
"11313" "KTT4" "X8847" "0Neutral" "downstream" "Harbinger24" "Harbinger" 43.06 6.25 0 "CopiaHarbinger" 0 3 "KTT" "group6" "Ohio_USA" "S" 0.961637622 0.0104091423268285
"11314" "KTT4" "X24492" "0Neutral" "downstream" "Harbinger50" "Harbinger" 57.04 21.88 0 "CopiaHarbinger" 0 3 "KTT" "group6" "Ohio_USA" "S" 0.961637622 0.0104091423268285
"11315" "KTT4" "X9087" "0Neutral" "downstream" "Harbinger27" "Harbinger" 146.83 12.5 0 "CopiaHarbinger" 0 3 "KTT" "group6" "Ohio_USA" "S" 0.961637622 0.0104091423268285
"11316" "KTT4" "X11507" "0Neutral" "downstream" "Harbinger27" "Harbinger" 57.04 0 12.5 "CopiaHarbinger" 0 3 "KTT" "group6" "Ohio_USA" "S" 0.961637622 0.0104091423268285
"11317" "KTT4" "X14796" "0Neutral" "downstream" "Harbinger3" "Harbinger" 119.72 0 6.25 "CopiaHarbinger" 0 3 "KTT" "group6" "Ohio_USA" "S" 0.961637622 0.0104091423268285
"11318" "KTT4" "X9450" "0Neutral" "downstream" "Harbinger52" "Harbinger" 46.35 0 6.25 "CopiaHarbinger" 0 3 "KTT" "group6" "Ohio_USA" "S" 0.961637622 0.0104091423268285
"11319" "KTT4" "X19766" "0Neutral" "downstream" "Harbinger2" "Harbinger" 109.66 6.25 0 "CopiaHarbinger" 0 3 "KTT" "group6" "Ohio_USA" "S" 0.961637622 0.0104091423268285
"11320" "KTT4" "X18410" "0Neutral" "downstream" "Harbinger39" "Harbinger" 69.69 3.13 0 "CopiaHarbinger" 0 3 "KTT" "group6" "Ohio_USA" "S" 0.961637622 0.0104091423268285
"11321" "KTT4" "X3486" "0Neutral" "downstream" "Harbinger39" "Harbinger" 103.58 0 0 "CopiaHarbinger" 0 3 "KTT" "group6" "Ohio_USA" "S" 0.961637622 0.0104091423268285
"11322" "KTT4" "X8315" "0Neutral" "downstream" "Harbinger46" "Harbinger" 38.14 9.38 0 "CopiaHarbinger" 0 3 "KTT" "group6" "Ohio_USA" "S" 0.961637622 0.0104091423268285
"11323" "KTT4" "X22917" "0Neutral" "downstream" "Harbinger1" "Harbinger" 68.63 6.25 0 "CopiaHarbinger" 0 3 "KTT" "group6" "Ohio_USA" "S" 0.961637622 0.0104091423268285
"11324" "KTT4" "X11790" "0Neutral" "downstream" "Harbinger26" "Harbinger" 96.4 6.25 0 "CopiaHarbinger" 0 3 "KTT" "group6" "Ohio_USA" "S" 0.961637622 0.0104091423268285
"11325" "KTT4" "X8641" "0Neutral" "downstream" "Harbinger44" "Harbinger" 32.76 6.25 0 "CopiaHarbinger" 0 3 "KTT" "group6" "Ohio_USA" "S" 0.961637622 0.0104091423268285
"11326" "KTT4" "X1787" "0Neutral" "downstream" "Harbinger45" "Harbinger" 22.47 0 0 "CopiaHarbinger" 0 3 "KTT" "group6" "Ohio_USA" "S" 0.961637622 0.0104091423268285
"11327" "KTT4" "X9088" "balancing" "downstream" "Harbinger27" "Harbinger" 145.13 34.38 0 "CopiaHarbinger" 0 3 "KTT" "group6" "Ohio_USA" "S" 0.961637622 0.145258617350161
"11328" "KTT4" "X11787" "balancing" "downstream" "Harbinger26" "Harbinger" 57.16 34.38 6.25 "CopiaHarbinger" 0 3 "KTT" "group6" "Ohio_USA" "S" 0.961637622 0.145258617350161
"11329" "KTT4" "X26084" "divergent" "downstream" "Harbinger41" "Harbinger" 53.74 34.38 0 "CopiaHarbinger" 0 3 "KTT" "group6" "Ohio_USA" "S" 0.961637622 0.0203544851133624
"11330" "KTT4" "X23344" "divergent" "downstream" "Harbinger8" "Harbinger" 60.98 0 0 "CopiaHarbinger" 0 3 "KTT" "group6" "Ohio_USA" "S" 0.961637622 0.0203544851133624
"11331" "KTT4" "X23571" "0Neutral" "downstream" "Harbinger3" "Harbinger" 113.86 3.13 0 "CopiaHarbinger" 0 3 "KTT" "group6" "Ohio_USA" "S" 0.961637622 0.0104091423268285
"11332" "KTT4" "X25121" "0Neutral" "downstream" "Harbinger22" "Harbinger" 116.42 3.13 0 "CopiaHarbinger" 0 3 "KTT" "group6" "Ohio_USA" "S" 0.961637622 0.0104091423268285
"11333" "KTT4" "X16249" "0Neutral" "downstream" "Harbinger27" "Harbinger" 62.06 0 0 "CopiaHarbinger" 0 3 "KTT" "group6" "Ohio_USA" "S" 0.961637622 0.0104091423268285
"11334" "KTT4" "X5679" "0Neutral" "downstream" "Harbinger15" "Harbinger" 79.34 18.75 0 "CopiaHarbinger" 0 3 "KTT" "group6" "Ohio_USA" "S" 0.961637622 0.0104091423268285
"11335" "KTT4" "X11023" "0Neutral" "downstream" "Harbinger64" "Harbinger" 63.5 6.25 0 "CopiaHarbinger" 0 3 "KTT" "group6" "Ohio_USA" "S" 0.961637622 0.0104091423268285
"11336" "KTT4" "X21072" "0Neutral" "downstream" "Harbinger15" "Harbinger" 25.73 3.13 0 "CopiaHarbinger" 0 3 "KTT" "group6" "Ohio_USA" "S" 0.961637622 0.0104091423268285
"11337" "KTT4" "X5215" "0Neutral" "downstream" "Harbinger51" "Harbinger" 44.31 0 0 "CopiaHarbinger" 0 3 "KTT" "group6" "Ohio_USA" "S" 0.961637622 0.0104091423268285
"11338" "KTT4" "X1472" "0Neutral" "downstream" "Harbinger59" "Harbinger" 54.02 6.25 0 "CopiaHarbinger" 0 3 "KTT" "group6" "Ohio_USA" "S" 0.961637622 0.0104091423268285
"11339" "KTT4" "X19134" "0Neutral" "downstream" "Harbinger15" "Harbinger" 43.03 25 0 "CopiaHarbinger" 0 3 "KTT" "group6" "Ohio_USA" "S" 0.961637622 0.0104091423268285
"11340" "KTT4" "X13048" "0Neutral" "downstream" "Harbinger69" "Harbinger" 80.3 21.88 12.5 "CopiaHarbinger" 0 3 "KTT" "group6" "Ohio_USA" "S" 0.961637622 0.0104091423268285
"11341" "KTT4" "X21806" "0Neutral" "downstream" "Harbinger58" "Harbinger" 52.72 6.25 0 "CopiaHarbinger" 0 3 "KTT" "group6" "Ohio_USA" "S" 0.961637622 0.0104091423268285
"11342" "KTT4" "X6778" "0Neutral" "downstream" "Harbinger23" "Harbinger" 40.83 21.88 0 "CopiaHarbinger" 0 3 "KTT" "group6" "Ohio_USA" "S" 0.961637622 0.0104091423268285
"11343" "KTT4" "X24399" "0Neutral" "downstream" "Harbinger62" "Harbinger" 57.37 34.38 6.25 "CopiaHarbinger" 0 3 "KTT" "group6" "Ohio_USA" "S" 0.961637622 0.0104091423268285
"11344" "KTT4" "X12480" "0Neutral" "downstream" "Harbinger12" "Harbinger" 34.42 12.5 0 "CopiaHarbinger" 0 3 "KTT" "group6" "Ohio_USA" "S" 0.961637622 0.0104091423268285
"11345" "KTT4" "X13299" "0Neutral" "downstream" "Harbinger55" "Harbinger" 50.08 3.13 12.5 "CopiaHarbinger" 0 3 "KTT" "group6" "Ohio_USA" "S" 0.961637622 0.0104091423268285
"11346" "KTT4" "X6172" "0Neutral" "downstream" "Harbinger66" "Harbinger" 72.6 18.75 6.25 "CopiaHarbinger" 0 3 "KTT" "group6" "Ohio_USA" "S" 0.961637622 0.0104091423268285
"11347" "KTT4" "X15647" "0Neutral" "downstream" "Harbinger54" "Harbinger" 87.3 0 6.25 "CopiaHarbinger" 0 3 "KTT" "group6" "Ohio_USA" "S" 0.961637622 0.0104091423268285
"11348" "KTT4" "X6450" "0Neutral" "downstream" "Harbinger15" "Harbinger" 112.98 3.13 0 "CopiaHarbinger" 0 3 "KTT" "group6" "Ohio_USA" "S" 0.961637622 0.0104091423268285
"11349" "KTT4" "X1473" "0Neutral" "downstream" "Harbinger59" "Harbinger" 53.99 3.13 0 "CopiaHarbinger" 0 3 "KTT" "group6" "Ohio_USA" "S" 0.961637622 0.0104091423268285
"11350" "KTT4" "X23349" "0Neutral" "downstream" "Harbinger8" "Harbinger" 100.24 3.13 0 "CopiaHarbinger" 0 3 "KTT" "group6" "Ohio_USA" "S" 0.961637622 0.0104091423268285
"11351" "KTT4" "X13058" "0Neutral" "downstream" "Harbinger27" "Harbinger" 65.46 3.13 0 "CopiaHarbinger" 0 3 "KTT" "group6" "Ohio_USA" "S" 0.961637622 0.0104091423268285
"11352" "KTT4" "X3494" "balancing" "downstream" "Harbinger25" "Harbinger" 61.17 15.63 0 "CopiaHarbinger" 0 3 "KTT" "group6" "Ohio_USA" "S" 0.961637622 0.145258617350161
"11353" "KTT4" "X24771" "balancing" "downstream" "Harbinger65" "Harbinger" 71.8 56.25 0 "CopiaHarbinger" 0 3 "KTT" "group6" "Ohio_USA" "S" 0.961637622 0.145258617350161
"11354" "KTT4" "X23348" "divergent" "downstream" "Harbinger8" "Harbinger" 100.23 0 12.5 "CopiaHarbinger" 0 3 "KTT" "group6" "Ohio_USA" "S" 0.961637622 0.0203544851133624
"11355" "KTT4" "X5214" "divergent" "downstream" "Harbinger51" "Harbinger" 44.27 21.88 0 "CopiaHarbinger" 0 3 "KTT" "group6" "Ohio_USA" "S" 0.961637622 0.0203544851133624
"11356" "KTT4" "X12482" "divergent" "downstream" "Harbinger12" "Harbinger" 75.33 34.38 0 "CopiaHarbinger" 0 3 "KTT" "group6" "Ohio_USA" "S" 0.961637622 0.0203544851133624
"11357" "KTT4" "X14504" "divergent" "downstream" "Harbinger14" "Harbinger" 79.7 31.25 0 "CopiaHarbinger" 0 3 "KTT" "group6" "Ohio_USA" "S" 0.961637622 0.0203544851133624
"11358" "KTT4" "X1685" "0Neutral" "downstream" "Harbinger71" "Harbinger" 8.06 6.25 0 "CopiaHarbinger" 0 3 "KTT" "group6" "Ohio_USA" "S" 0.961637622 0.0104091423268285
"11359" "KTT4" "X16259" "0Neutral" "downstream" "Harbinger56" "Harbinger" 50.11 3.13 0 "CopiaHarbinger" 0 3 "KTT" "group6" "Ohio_USA" "S" 0.961637622 0.0104091423268285
"11360" "KTT4" "X8551" "0Neutral" "downstream" "Harbinger8" "Harbinger" 26.4 9.38 0 "CopiaHarbinger" 0 3 "KTT" "group6" "Ohio_USA" "S" 0.961637622 0.0104091423268285
"11361" "KTT4" "X25744" "0Neutral" "downstream" "Harbinger21" "Harbinger" 32.45 12.5 6.25 "CopiaHarbinger" 0 3 "KTT" "group6" "Ohio_USA" "S" 0.961637622 0.0104091423268285
"11362" "KTT4" "X572" "0Neutral" "downstream" "Harbinger21" "Harbinger" 57.15 31.25 0 "CopiaHarbinger" 0 3 "KTT" "group6" "Ohio_USA" "S" 0.961637622 0.0104091423268285
"11363" "KTT4" "X20237" "0Neutral" "downstream" "Harbinger72" "Harbinger" 28.9 6.25 0 "CopiaHarbinger" 0 3 "KTT" "group6" "Ohio_USA" "S" 0.961637622 0.0104091423268285
"11364" "KTT4" "X9321" "divergent" "downstream" "Harbinger44" "Harbinger" 38.61 0 12.5 "CopiaHarbinger" 0 3 "KTT" "group6" "Ohio_USA" "S" 0.961637622 0.0203544851133624
"11365" "KTT4" "X2336" "0Neutral" "upstream" "Harbinger23" "Harbinger" 70.6 3.13 43.75 "CopiaHarbinger" 0 3 "KTT" "group6" "Ohio_USA" "S" 0.961637622 0.0107175381308452
"11366" "KTT4" "X10558" "0Neutral" "upstream" "Harbinger2" "Harbinger" 118.51 3.13 0 "CopiaHarbinger" 0 3 "KTT" "group6" "Ohio_USA" "S" 0.961637622 0.0107175381308452
"11367" "KTT4" "X21805" "0Neutral" "upstream" "Harbinger58" "Harbinger" 24.08 0 0 "CopiaHarbinger" 0 3 "KTT" "group6" "Ohio_USA" "S" 0.961637622 0.0107175381308452
"11368" "KTT4" "X8699" "0Neutral" "upstream" "Harbinger4" "Harbinger" 52.2 0 0 "CopiaHarbinger" 0 3 "KTT" "group6" "Ohio_USA" "S" 0.961637622 0.0107175381308452
"11369" "KTT4" "X15485" "0Neutral" "upstream" "Harbinger40" "Harbinger" 43.55 3.13 0 "CopiaHarbinger" 0 3 "KTT" "group6" "Ohio_USA" "S" 0.961637622 0.0107175381308452
"11370" "KTT4" "X10559" "0Neutral" "upstream" "Harbinger2" "Harbinger" 118.5 3.13 0 "CopiaHarbinger" 0 3 "KTT" "group6" "Ohio_USA" "S" 0.961637622 0.0107175381308452
"11371" "KTT4" "X10151" "0Neutral" "upstream" "Harbinger27" "Harbinger" 44.56 28.13 18.75 "CopiaHarbinger" 0 3 "KTT" "group6" "Ohio_USA" "S" 0.961637622 0.0107175381308452
"11372" "KTT4" "X2348" "0Neutral" "upstream" "Harbinger19" "Harbinger" 37.84 3.13 0 "CopiaHarbinger" 0 3 "KTT" "group6" "Ohio_USA" "S" 0.961637622 0.0107175381308452
"11373" "KTT4" "X5870" "0Neutral" "upstream" "Harbinger20" "Harbinger" 67.56 3.13 0 "CopiaHarbinger" 0 3 "KTT" "group6" "Ohio_USA" "S" 0.961637622 0.0107175381308452
"11374" "KTT4" "X13852" "0Neutral" "upstream" "Harbinger25" "Harbinger" 29.1 0 18.75 "CopiaHarbinger" 0 3 "KTT" "group6" "Ohio_USA" "S" 0.961637622 0.0107175381308452
"11375" "KTT4" "X82" "0Neutral" "upstream" "Harbinger23" "Harbinger" 60.46 34.38 0 "CopiaHarbinger" 0 3 "KTT" "group6" "Ohio_USA" "S" 0.961637622 0.0107175381308452
"11376" "KTT4" "X17711" "0Neutral" "upstream" "Harbinger4" "Harbinger" 46.09 18.75 0 "CopiaHarbinger" 0 3 "KTT" "group6" "Ohio_USA" "S" 0.961637622 0.0107175381308452
"11377" "KTT4" "X22367" "0Neutral" "upstream" "Harbinger42" "Harbinger" 34.25 25 0 "CopiaHarbinger" 0 3 "KTT" "group6" "Ohio_USA" "S" 0.961637622 0.0107175381308452
"11378" "KTT4" "X21953" "0Neutral" "upstream" "Harbinger31" "Harbinger" 49.24 3.13 0 "CopiaHarbinger" 0 3 "KTT" "group6" "Ohio_USA" "S" 0.961637622 0.0107175381308452
"11379" "KTT4" "X4284" "0Neutral" "upstream" "Harbinger21" "Harbinger" 37.63 0 0 "CopiaHarbinger" 0 3 "KTT" "group6" "Ohio_USA" "S" 0.961637622 0.0107175381308452
"11380" "KTT4" "X10719" "divergent" "upstream" "Harbinger14" "Harbinger" 85.2 28.13 0 "CopiaHarbinger" 0 3 "KTT" "group6" "Ohio_USA" "S" 0.961637622 0.0132594829643762
"11381" "KTT4" "X19223" "divergent" "upstream" "Harbinger60" "Harbinger" 20.12 15.63 0 "CopiaHarbinger" 0 3 "KTT" "group6" "Ohio_USA" "S" 0.961637622 0.0132594829643762
"11382" "KTT4" "X17712" "divergent" "upstream" "Harbinger4" "Harbinger" 46.05 3.13 0 "CopiaHarbinger" 0 3 "KTT" "group6" "Ohio_USA" "S" 0.961637622 0.0132594829643762
"11383" "KTT4" "X588" "0Neutral" "upstream" "Harbinger21" "Harbinger" 36.65 31.25 0 "CopiaHarbinger" 0 3 "KTT" "group6" "Ohio_USA" "S" 0.961637622 0.0107175381308452
"11384" "KTT4" "X1854" "0Neutral" "upstream" "Harbinger2" "Harbinger" 78.79 18.75 0 "CopiaHarbinger" 0 3 "KTT" "group6" "Ohio_USA" "S" 0.961637622 0.0107175381308452
"11385" "KTT4" "X10913" "0Neutral" "upstream" "Harbinger14" "Harbinger" 47.64 6.25 0 "CopiaHarbinger" 0 3 "KTT" "group6" "Ohio_USA" "S" 0.961637622 0.0107175381308452
"11386" "KTT4" "X11914" "0Neutral" "upstream" "Harbinger2" "Harbinger" 54.18 3.13 0 "CopiaHarbinger" 0 3 "KTT" "group6" "Ohio_USA" "S" 0.961637622 0.0107175381308452
"11387" "KTT4" "X5226" "0Neutral" "upstream" "Harbinger25" "Harbinger" 66.93 3.13 0 "CopiaHarbinger" 0 3 "KTT" "group6" "Ohio_USA" "S" 0.961637622 0.0107175381308452
"11388" "KTT4" "X24153" "0Neutral" "upstream" "Harbinger6" "Harbinger" 76.5 21.88 12.5 "CopiaHarbinger" 0 3 "KTT" "group6" "Ohio_USA" "S" 0.961637622 0.0107175381308452
"11389" "KTT4" "X2267" "0Neutral" "upstream" "Harbinger27" "Harbinger" 22.07 9.38 0 "CopiaHarbinger" 0 3 "KTT" "group6" "Ohio_USA" "S" 0.961637622 0.0107175381308452
"11390" "KTT4" "X13567" "0Neutral" "upstream" "Harbinger13" "Harbinger" 35.81 9.38 0 "CopiaHarbinger" 0 3 "KTT" "group6" "Ohio_USA" "S" 0.961637622 0.0107175381308452
"11391" "KTT4" "X9772" "0Neutral" "upstream" "Harbinger11" "Harbinger" 90.95 3.13 0 "CopiaHarbinger" 0 3 "KTT" "group6" "Ohio_USA" "S" 0.961637622 0.0107175381308452
"11392" "KTT4" "X12884" "0Neutral" "upstream" "Harbinger13" "Harbinger" 62.13 0 0 "CopiaHarbinger" 0 3 "KTT" "group6" "Ohio_USA" "S" 0.961637622 0.0107175381308452
"11393" "KTT4" "X22668" "0Neutral" "upstream" "Harbinger6" "Harbinger" 86.53 9.38 6.25 "CopiaHarbinger" 0 3 "KTT" "group6" "Ohio_USA" "S" 0.961637622 0.0107175381308452
"11394" "KTT4" "X4759" "0Neutral" "upstream" "Harbinger8" "Harbinger" 95.05 0 25 "CopiaHarbinger" 0 3 "KTT" "group6" "Ohio_USA" "S" 0.961637622 0.0107175381308452
"11395" "KTT4" "X16731" "0Neutral" "upstream" "Harbinger15" "Harbinger" 40.01 0 6.25 "CopiaHarbinger" 0 3 "KTT" "group6" "Ohio_USA" "S" 0.961637622 0.0107175381308452
"11396" "KTT4" "X608" "0Neutral" "upstream" "Harbinger21" "Harbinger" 71.27 28.13 0 "CopiaHarbinger" 0 3 "KTT" "group6" "Ohio_USA" "S" 0.961637622 0.0107175381308452
"11397" "KTT4" "X22468" "0Neutral" "upstream" "Harbinger9" "Harbinger" 91.9 12.5 0 "CopiaHarbinger" 0 3 "KTT" "group6" "Ohio_USA" "S" 0.961637622 0.0107175381308452
"11398" "KTT4" "X18433" "0Neutral" "upstream" "Harbinger7" "Harbinger" 69.23 6.25 0 "CopiaHarbinger" 0 3 "KTT" "group6" "Ohio_USA" "S" 0.961637622 0.0107175381308452
"11399" "KTT4" "X18632" "0Neutral" "upstream" "Harbinger13" "Harbinger" 52.27 3.13 0 "CopiaHarbinger" 0 3 "KTT" "group6" "Ohio_USA" "S" 0.961637622 0.0107175381308452
"11400" "KTT4" "X17950" "0Neutral" "upstream" "Harbinger15" "Harbinger" 83.48 31.25 12.5 "CopiaHarbinger" 100 3 "KTT" "group6" "Ohio_USA" "S" 0.961637622 0.0107175381308452
"11401" "KTT4" "X22800" "balancing" "upstream" "Harbinger2" "Harbinger" 101.67 12.5 0 "CopiaHarbinger" 0 3 "KTT" "group6" "Ohio_USA" "S" 0.961637622 0.0865743642759972
"11402" "KTT4" "X17579" "divergent" "upstream" "Harbinger26" "Harbinger" 33.65 15.63 0 "CopiaHarbinger" 0 3 "KTT" "group6" "Ohio_USA" "S" 0.961637622 0.0132594829643762
"13000" "KTT9" "X8630" "0Neutral" "upstream" "Copia91" "Copia" 0 3.13 0 "CopiaHarbinger" 0 4 "KTT" "group6" "Ohio_USA" "S" 0.884912865 0.0140730290267205
"13001" "KTT9" "X5577" "0Neutral" "upstream" "Copia2" "Copia" 0 12.5 0 "CopiaHarbinger" 0 4 "KTT" "group6" "Ohio_USA" "S" 0.884912865 0.0140730290267205
"13002" "KTT9" "X5578" "0Neutral" "upstream" "Copia2" "Copia" 0 9.38 0 "CopiaHarbinger" 0 4 "KTT" "group6" "Ohio_USA" "S" 0.884912865 0.0140730290267205
"13003" "KTT9" "X21562" "divergent" "upstream" "Copia13" "Copia" 0 6.25 0 "CopiaHarbinger" 0 4 "KTT" "group6" "Ohio_USA" "S" 0.884912865 0.0171976930001914
"13004" "KTT9" "X8864" "0Neutral" "upstream" "Copia23" "Copia" 17.23 6.25 0 "CopiaHarbinger" 0 4 "KTT" "group6" "Ohio_USA" "S" 0.884912865 0.0140730290267205
"13005" "KTT9" "X8863" "0Neutral" "upstream" "Copia23" "Copia" 17.15 0 0 "CopiaHarbinger" 0 4 "KTT" "group6" "Ohio_USA" "S" 0.884912865 0.0140730290267205
"13006" "KTT9" "X3921" "0Neutral" "upstream" "Copia2" "Copia" 21.68 3.13 0 "CopiaHarbinger" 0 4 "KTT" "group6" "Ohio_USA" "S" 0.884912865 0.0140730290267205
"13007" "KTT9" "X14383" "0Neutral" "upstream" "Copia58" "Copia" 31.05 6.25 0 "CopiaHarbinger" 0 4 "KTT" "group6" "Ohio_USA" "S" 0.884912865 0.0140730290267205
"13008" "KTT9" "X4609" "0Neutral" "upstream" "Copia31" "Copia" 37.31 15.63 0 "CopiaHarbinger" 0 4 "KTT" "group6" "Ohio_USA" "S" 0.884912865 0.0140730290267205
"13009" "KTT9" "X15365" "0Neutral" "upstream" "Copia61" "Copia" 41.75 6.25 0 "CopiaHarbinger" 0 4 "KTT" "group6" "Ohio_USA" "S" 0.884912865 0.0140730290267205
"13010" "KTT9" "X17490" "0Neutral" "upstream" "Copia68" "Copia" 34.21 6.25 0 "CopiaHarbinger" 0 4 "KTT" "group6" "Ohio_USA" "S" 0.884912865 0.0140730290267205
"13011" "KTT9" "X4608" "0Neutral" "upstream" "Copia31" "Copia" 23.37 3.13 0 "CopiaHarbinger" 0 4 "KTT" "group6" "Ohio_USA" "S" 0.884912865 0.0140730290267205
"13012" "KTT9" "X946" "balancing" "upstream" "Copia28" "Copia" 17.8 46.88 0 "CopiaHarbinger" 0 4 "KTT" "group6" "Ohio_USA" "S" 0.884912865 0.0949987267998943
"13013" "KTT9" "X14312" "divergent" "upstream" "Copia107" "Copia" 27.55 15.63 0 "CopiaHarbinger" 0 4 "KTT" "group6" "Ohio_USA" "S" 0.884912865 0.0171976930001914
"13014" "KTT9" "X15837" "divergent" "upstream" "Copia50" "Copia" 5.39 0 0 "CopiaHarbinger" 0 4 "KTT" "group6" "Ohio_USA" "S" 0.884912865 0.0171976930001914
"13015" "KTT9" "X5078" "divergent" "upstream" "Copia106" "Copia" 29.17 0 12.5 "CopiaHarbinger" 0 4 "KTT" "group6" "Ohio_USA" "S" 0.884912865 0.0171976930001914
"13016" "KTT9" "X21858" "balancing" "downstream" "Copia2" "Copia" 40.67 81.25 93.75 "CopiaHarbinger" 100 4 "KTT" "group6" "Ohio_USA" "S" 0.884912865 0.158876224109664
"13017" "KTT9" "X122" "0Neutral" "downstream" "Copia28" "Copia" 57.09 0 0 "CopiaHarbinger" 0 4 "KTT" "group6" "Ohio_USA" "S" 0.884912865 0.0136687483036877
"13018" "KTT9" "X403" "0Neutral" "downstream" "Copia9" "Copia" 59.97 3.13 0 "CopiaHarbinger" 0 4 "KTT" "group6" "Ohio_USA" "S" 0.884912865 0.0136687483036877
"13019" "KTT9" "X11439" "0Neutral" "downstream" "Copia2" "Copia" 82.95 28.13 0 "CopiaHarbinger" 0 4 "KTT" "group6" "Ohio_USA" "S" 0.884912865 0.0136687483036877
"13020" "KTT9" "X24625" "0Neutral" "downstream" "Copia93" "Copia" 52.49 6.25 0 "CopiaHarbinger" 0 4 "KTT" "group6" "Ohio_USA" "S" 0.884912865 0.0136687483036877
"13021" "KTT9" "X24851" "0Neutral" "downstream" "Copia79" "Copia" 37.59 3.13 6.25 "CopiaHarbinger" 0 4 "KTT" "group6" "Ohio_USA" "S" 0.884912865 0.0136687483036877
"13022" "KTT9" "X4640" "0Neutral" "downstream" "Copia77" "Copia" 36.99 3.13 0 "CopiaHarbinger" 0 4 "KTT" "group6" "Ohio_USA" "S" 0.884912865 0.0136687483036877
"13023" "KTT9" "X25016" "0Neutral" "downstream" "Copia45" "Copia" 38.28 25 6.25 "CopiaHarbinger" 0 4 "KTT" "group6" "Ohio_USA" "S" 0.884912865 0.0136687483036877
"13024" "KTT9" "X12301" "0Neutral" "downstream" "Copia32" "Copia" 58.3 12.5 0 "CopiaHarbinger" 0 4 "KTT" "group6" "Ohio_USA" "S" 0.884912865 0.0136687483036877
"13025" "KTT9" "X4857" "0Neutral" "downstream" "Copia96" "Copia" 55.24 15.63 0 "CopiaHarbinger" 0 4 "KTT" "group6" "Ohio_USA" "S" 0.884912865 0.0136687483036877
"13026" "KTT9" "X1871" "0Neutral" "downstream" "Copia75" "Copia" 35.26 6.25 0 "CopiaHarbinger" 0 4 "KTT" "group6" "Ohio_USA" "S" 0.884912865 0.0136687483036877
"13027" "KTT9" "X24626" "0Neutral" "downstream" "Copia93" "Copia" 52.52 3.13 0 "CopiaHarbinger" 0 4 "KTT" "group6" "Ohio_USA" "S" 0.884912865 0.0136687483036877
"13028" "KTT9" "X8524" "0Neutral" "downstream" "Copia10" "Copia" 30.07 25 0 "CopiaHarbinger" 0 4 "KTT" "group6" "Ohio_USA" "S" 0.884912865 0.0136687483036877
"13029" "KTT9" "X15140" "0Neutral" "downstream" "Copia39" "Copia" 89.54 15.63 18.75 "CopiaHarbinger" 0 4 "KTT" "group6" "Ohio_USA" "S" 0.884912865 0.0136687483036877
"13030" "KTT9" "X20672" "0Neutral" "downstream" "Copia53" "Copia" 51.64 50 0 "CopiaHarbinger" 0 4 "KTT" "group6" "Ohio_USA" "S" 0.884912865 0.0136687483036877
"13031" "KTT9" "X12322" "0Neutral" "downstream" "Copia53" "Copia" 86.91 6.25 0 "CopiaHarbinger" 0 4 "KTT" "group6" "Ohio_USA" "S" 0.884912865 0.0136687483036877
"13032" "KTT9" "X23529" "0Neutral" "downstream" "Copia42" "Copia" 51.22 3.13 0 "CopiaHarbinger" 0 4 "KTT" "group6" "Ohio_USA" "S" 0.884912865 0.0136687483036877
"13033" "KTT9" "X26515" "0Neutral" "downstream" "Copia85" "Copia" 43.86 0 6.25 "CopiaHarbinger" 0 4 "KTT" "group6" "Ohio_USA" "S" 0.884912865 0.0136687483036877
"13034" "KTT9" "X3772" "0Neutral" "downstream" "Copia100" "Copia" 76.6 34.38 0 "CopiaHarbinger" 0 4 "KTT" "group6" "Ohio_USA" "S" 0.884912865 0.0136687483036877
"13035" "KTT9" "X2999" "0Neutral" "downstream" "Copia53" "Copia" 55.57 25 0 "CopiaHarbinger" 0 4 "KTT" "group6" "Ohio_USA" "S" 0.884912865 0.0136687483036877
"13036" "KTT9" "X5062" "0Neutral" "downstream" "Copia94" "Copia" 53.67 9.38 0 "CopiaHarbinger" 0 4 "KTT" "group6" "Ohio_USA" "S" 0.884912865 0.0136687483036877
"13037" "KTT9" "X7879" "0Neutral" "downstream" "Copia13" "Copia" 79.56 6.25 0 "CopiaHarbinger" 0 4 "KTT" "group6" "Ohio_USA" "S" 0.884912865 0.0136687483036877
"13038" "KTT9" "X2313" "0Neutral" "downstream" "Copia19" "Copia" 69.14 6.25 0 "CopiaHarbinger" 0 4 "KTT" "group6" "Ohio_USA" "S" 0.884912865 0.0136687483036877
"13039" "KTT9" "X6611" "0Neutral" "downstream" "Copia10" "Copia" 61.68 3.13 0 "CopiaHarbinger" 0 4 "KTT" "group6" "Ohio_USA" "S" 0.884912865 0.0136687483036877
"13040" "KTT9" "X18490" "0Neutral" "downstream" "Copia13" "Copia" 55.44 3.13 0 "CopiaHarbinger" 0 4 "KTT" "group6" "Ohio_USA" "S" 0.884912865 0.0136687483036877
"13041" "KTT9" "X26023" "0Neutral" "downstream" "Copia13" "Copia" 67.48 3.13 0 "CopiaHarbinger" 0 4 "KTT" "group6" "Ohio_USA" "S" 0.884912865 0.0136687483036877
"13042" "KTT9" "X12302" "0Neutral" "downstream" "Copia32" "Copia" 58.33 3.13 0 "CopiaHarbinger" 0 4 "KTT" "group6" "Ohio_USA" "S" 0.884912865 0.0136687483036877
"13043" "KTT9" "X13022" "0Neutral" "downstream" "Copia44" "Copia" 61.2 3.13 0 "CopiaHarbinger" 0 4 "KTT" "group6" "Ohio_USA" "S" 0.884912865 0.0136687483036877
"13044" "KTT9" "X6198" "0Neutral" "downstream" "Copia25" "Copia" 61.45 0 0 "CopiaHarbinger" 0 4 "KTT" "group6" "Ohio_USA" "S" 0.884912865 0.0136687483036877
"13045" "KTT9" "X2631" "0Neutral" "downstream" "Copia40" "Copia" 90.66 0 0 "CopiaHarbinger" 0 4 "KTT" "group6" "Ohio_USA" "S" 0.884912865 0.0136687483036877
"13046" "KTT9" "X16222" "0Neutral" "downstream" "Copia30" "Copia" 45.64 12.5 0 "CopiaHarbinger" 0 4 "KTT" "group6" "Ohio_USA" "S" 0.884912865 0.0136687483036877
"13047" "KTT9" "X927" "0Neutral" "downstream" "Copia17" "Copia" 34.21 9.38 0 "CopiaHarbinger" 0 4 "KTT" "group6" "Ohio_USA" "S" 0.884912865 0.0136687483036877
"13048" "KTT9" "X7418" "0Neutral" "downstream" "Copia2" "Copia" 16.34 9.38 0 "CopiaHarbinger" 0 4 "KTT" "group6" "Ohio_USA" "S" 0.884912865 0.0136687483036877
"13049" "KTT9" "X762" "0Neutral" "downstream" "Copia118" "Copia" 29.43 3.13 0 "CopiaHarbinger" 0 4 "KTT" "group6" "Ohio_USA" "S" 0.884912865 0.0136687483036877
"13050" "KTT9" "X10521" "0Neutral" "downstream" "Copia2" "Copia" 48.81 3.13 0 "CopiaHarbinger" 0 4 "KTT" "group6" "Ohio_USA" "S" 0.884912865 0.0136687483036877
"13051" "KTT9" "X16775" "0Neutral" "downstream" "Copia53" "Copia" 49.89 3.13 0 "CopiaHarbinger" 0 4 "KTT" "group6" "Ohio_USA" "S" 0.884912865 0.0136687483036877
"13052" "KTT9" "X19554" "0Neutral" "downstream" "Copia70" "Copia" 32.43 3.13 0 "CopiaHarbinger" 0 4 "KTT" "group6" "Ohio_USA" "S" 0.884912865 0.0136687483036877
"13053" "KTT9" "X4251" "0Neutral" "downstream" "Copia66" "Copia" 57.11 18.75 6.25 "CopiaHarbinger" 0 4 "KTT" "group6" "Ohio_USA" "S" 0.884912865 0.0136687483036877
"13054" "KTT9" "X3407" "balancing" "downstream" "Copia2" "Copia" 60.41 0 12.5 "CopiaHarbinger" 0 4 "KTT" "group6" "Ohio_USA" "S" 0.884912865 0.158876224109664
"13055" "KTT9" "X3076" "balancing" "downstream" "Copia71" "Copia" 32.62 3.13 18.75 "CopiaHarbinger" 0 4 "KTT" "group6" "Ohio_USA" "S" 0.884912865 0.158876224109664
"13056" "KTT9" "X19559" "balancing" "downstream" "Copia70" "Copia" 76.58 28.13 0 "CopiaHarbinger" 0 4 "KTT" "group6" "Ohio_USA" "S" 0.884912865 0.158876224109664
"13057" "KTT9" "X16167" "divergent" "downstream" "Copia82" "Copia" 42.08 9.38 0 "CopiaHarbinger" 0 4 "KTT" "group6" "Ohio_USA" "S" 0.884912865 0.0263716497840528
"13058" "KTT9" "X23556" "0Neutral" "downstream" "Copia84" "Copia" 43.42 12.5 0 "CopiaHarbinger" 0 4 "KTT" "group6" "Ohio_USA" "S" 0.884912865 0.0136687483036877
"13059" "KTT9" "X8873" "0Neutral" "downstream" "Copia69" "Copia" 102.52 0 0 "CopiaHarbinger" 0 4 "KTT" "group6" "Ohio_USA" "S" 0.884912865 0.0136687483036877
"13060" "KTT9" "X22179" "0Neutral" "downstream" "Copia19" "Copia" 44.24 21.88 0 "CopiaHarbinger" 0 4 "KTT" "group6" "Ohio_USA" "S" 0.884912865 0.0136687483036877
"13061" "KTT9" "X2272" "0Neutral" "downstream" "Copia87" "Copia" 46.21 3.13 0 "CopiaHarbinger" 0 4 "KTT" "group6" "Ohio_USA" "S" 0.884912865 0.0136687483036877
"13062" "KTT9" "X4721" "0Neutral" "downstream" "Copia44" "Copia" 54.66 15.63 12.5 "CopiaHarbinger" 0 4 "KTT" "group6" "Ohio_USA" "S" 0.884912865 0.0136687483036877
"13063" "KTT9" "X5351" "0Neutral" "downstream" "Copia70" "Copia" 57.48 6.25 0 "CopiaHarbinger" 0 4 "KTT" "group6" "Ohio_USA" "S" 0.884912865 0.0136687483036877
"13064" "KTT9" "X19621" "0Neutral" "downstream" "Copia48" "Copia" 72.01 34.38 0 "CopiaHarbinger" 0 4 "KTT" "group6" "Ohio_USA" "S" 0.884912865 0.0136687483036877
"13065" "KTT9" "X21903" "0Neutral" "downstream" "Copia2" "Copia" 35.43 15.63 0 "CopiaHarbinger" 0 4 "KTT" "group6" "Ohio_USA" "S" 0.884912865 0.0136687483036877
"13066" "KTT9" "X10816" "0Neutral" "downstream" "Copia2" "Copia" 73.87 3.13 0 "CopiaHarbinger" 0 4 "KTT" "group6" "Ohio_USA" "S" 0.884912865 0.0136687483036877
"13067" "KTT9" "X8772" "0Neutral" "downstream" "Copia89" "Copia" 48.09 9.38 0 "CopiaHarbinger" 0 4 "KTT" "group6" "Ohio_USA" "S" 0.884912865 0.0136687483036877
"13068" "KTT9" "X20414" "0Neutral" "downstream" "Copia99" "Copia" 76.16 3.13 0 "CopiaHarbinger" 0 4 "KTT" "group6" "Ohio_USA" "S" 0.884912865 0.0136687483036877
"13069" "KTT9" "X11714" "0Neutral" "downstream" "Copia39" "Copia" 51.95 15.63 0 "CopiaHarbinger" 0 4 "KTT" "group6" "Ohio_USA" "S" 0.884912865 0.0136687483036877
"13070" "KTT9" "X15419" "0Neutral" "downstream" "Copia50" "Copia" 94.76 25 6.25 "CopiaHarbinger" 100 4 "KTT" "group6" "Ohio_USA" "S" 0.884912865 0.0136687483036877
"13071" "KTT9" "X7375" "0Neutral" "downstream" "Copia13" "Copia" 63.04 43.75 0 "CopiaHarbinger" 0 4 "KTT" "group6" "Ohio_USA" "S" 0.884912865 0.0136687483036877
"13072" "KTT9" "X2618" "0Neutral" "downstream" "Copia40" "Copia" 82.66 12.5 0 "CopiaHarbinger" 0 4 "KTT" "group6" "Ohio_USA" "S" 0.884912865 0.0136687483036877
"13073" "KTT9" "X21906" "0Neutral" "downstream" "Copia95" "Copia" 53.7 9.38 0 "CopiaHarbinger" 0 4 "KTT" "group6" "Ohio_USA" "S" 0.884912865 0.0136687483036877
"13074" "KTT9" "X7605" "0Neutral" "downstream" "Copia13" "Copia" 66.59 6.25 0 "CopiaHarbinger" 0 4 "KTT" "group6" "Ohio_USA" "S" 0.884912865 0.0136687483036877
"13075" "KTT9" "X7342" "0Neutral" "downstream" "Copia10" "Copia" 73.91 3.13 0 "CopiaHarbinger" 0 4 "KTT" "group6" "Ohio_USA" "S" 0.884912865 0.0136687483036877
"13076" "KTT9" "X10665" "0Neutral" "downstream" "Copia10" "Copia" 110.14 3.13 0 "CopiaHarbinger" 0 4 "KTT" "group6" "Ohio_USA" "S" 0.884912865 0.0136687483036877
"13077" "KTT9" "X10524" "0Neutral" "downstream" "Copia2" "Copia" 98.64 3.13 0 "CopiaHarbinger" 0 4 "KTT" "group6" "Ohio_USA" "S" 0.884912865 0.0136687483036877
"13078" "KTT9" "X15143" "0Neutral" "downstream" "Copia39" "Copia" 56.3 3.13 0 "CopiaHarbinger" 0 4 "KTT" "group6" "Ohio_USA" "S" 0.884912865 0.0136687483036877
"13079" "KTT9" "X21904" "0Neutral" "downstream" "Copia2" "Copia" 35.47 21.88 0 "CopiaHarbinger" 0 4 "KTT" "group6" "Ohio_USA" "S" 0.884912865 0.0136687483036877
"13080" "KTT9" "X5741" "0Neutral" "downstream" "Copia86" "Copia" 45.63 21.88 0 "CopiaHarbinger" 0 4 "KTT" "group6" "Ohio_USA" "S" 0.884912865 0.0136687483036877
"13081" "KTT9" "X18277" "0Neutral" "downstream" "Copia2" "Copia" 26.93 15.63 0 "CopiaHarbinger" 0 4 "KTT" "group6" "Ohio_USA" "S" 0.884912865 0.0136687483036877
"13082" "KTT9" "X8771" "0Neutral" "downstream" "Copia89" "Copia" 48.12 9.38 0 "CopiaHarbinger" 0 4 "KTT" "group6" "Ohio_USA" "S" 0.884912865 0.0136687483036877
"13083" "KTT9" "X13518" "0Neutral" "downstream" "Copia9" "Copia" 49.3 3.13 0 "CopiaHarbinger" 0 4 "KTT" "group6" "Ohio_USA" "S" 0.884912865 0.0136687483036877
"13084" "KTT9" "X14561" "0Neutral" "downstream" "Copia32" "Copia" 49.49 0 0 "CopiaHarbinger" 0 4 "KTT" "group6" "Ohio_USA" "S" 0.884912865 0.0136687483036877
"13085" "KTT9" "X1913" "balancing" "downstream" "Copia2" "Copia" 43.03 28.13 25 "CopiaHarbinger" 0 4 "KTT" "group6" "Ohio_USA" "S" 0.884912865 0.158876224109664
"13086" "KTT9" "X14498" "balancing" "downstream" "Copia10" "Copia" 43.53 18.75 0 "CopiaHarbinger" 0 4 "KTT" "group6" "Ohio_USA" "S" 0.884912865 0.158876224109664
"13087" "KTT9" "X2038" "balancing" "downstream" "Copia70" "Copia" 106.16 6.25 18.75 "CopiaHarbinger" 0 4 "KTT" "group6" "Ohio_USA" "S" 0.884912865 0.158876224109664
"13088" "KTT9" "X23237" "divergent" "downstream" "Copia42" "Copia" 61.94 3.13 0 "CopiaHarbinger" 0 4 "KTT" "group6" "Ohio_USA" "S" 0.884912865 0.0263716497840528
"13089" "KTT9" "X8473" "divergent" "downstream" "Copia2" "Copia" 73.06 31.25 0 "CopiaHarbinger" 0 4 "KTT" "group6" "Ohio_USA" "S" 0.884912865 0.0263716497840528
"13090" "KTT9" "X7376" "divergent" "downstream" "Copia13" "Copia" 63.06 0 25 "CopiaHarbinger" 0 4 "KTT" "group6" "Ohio_USA" "S" 0.884912865 0.0263716497840528
"13091" "KTT9" "X2040" "divergent" "downstream" "Copia70" "Copia" 66.57 25 0 "CopiaHarbinger" 0 4 "KTT" "group6" "Ohio_USA" "S" 0.884912865 0.0263716497840528
"13092" "KTT9" "X15370" "divergent" "downstream" "Copia44" "Copia" 91.13 15.63 0 "CopiaHarbinger" 0 4 "KTT" "group6" "Ohio_USA" "S" 0.884912865 0.0263716497840528
"13093" "KTT9" "X23473" "0Neutral" "downstream" "Copia13" "Copia" 25.04 0 0 "CopiaHarbinger" 0 4 "KTT" "group6" "Ohio_USA" "S" 0.884912865 0.0136687483036877
"13094" "KTT9" "X21901" "0Neutral" "downstream" "Copia2" "Copia" 25.57 46.88 12.5 "CopiaHarbinger" 0 4 "KTT" "group6" "Ohio_USA" "S" 0.884912865 0.0136687483036877
"13095" "KTT9" "X25758" "0Neutral" "downstream" "Copia23" "Copia" 12.49 6.25 0 "CopiaHarbinger" 0 4 "KTT" "group6" "Ohio_USA" "S" 0.884912865 0.0136687483036877
"13096" "KTT9" "X17668" "0Neutral" "downstream" "Copia72" "Copia" 33.24 6.25 0 "CopiaHarbinger" 0 4 "KTT" "group6" "Ohio_USA" "S" 0.884912865 0.0136687483036877
"13097" "KTT9" "X12076" "0Neutral" "downstream" "Copia114" "Copia" 16.58 3.13 0 "CopiaHarbinger" 0 4 "KTT" "group6" "Ohio_USA" "S" 0.884912865 0.0136687483036877
"13098" "KTT9" "X14464" "0Neutral" "downstream" "Copia108" "Copia" 24 0 0 "CopiaHarbinger" 0 4 "KTT" "group6" "Ohio_USA" "S" 0.884912865 0.0136687483036877
"13099" "KTT9" "X3241" "divergent" "downstream" "Copia23" "Copia" 11.49 28.13 12.5 "CopiaHarbinger" 0 4 "KTT" "group6" "Ohio_USA" "S" 0.884912865 0.0263716497840528
"13100" "KTT9" "X3242" "divergent" "downstream" "Copia23" "Copia" 11.36 25 0 "CopiaHarbinger" 0 4 "KTT" "group6" "Ohio_USA" "S" 0.884912865 0.0263716497840528
"13101" "KTT9" "X26172" "divergent" "downstream" "Copia92" "Copia" 50.3 0 0 "CopiaHarbinger" 0 4 "KTT" "group6" "Ohio_USA" "S" 0.884912865 0.0263716497840528
"13102" "KTT9" "X4123" "0Neutral" "upstream" "Copia6" "Copia" 81.28 3.13 0 "CopiaHarbinger" 0 4 "KTT" "group6" "Ohio_USA" "S" 0.884912865 0.0140730290267205
"13103" "KTT9" "X407" "0Neutral" "upstream" "Copia37" "Copia" 59.7 6.25 0 "CopiaHarbinger" 0 4 "KTT" "group6" "Ohio_USA" "S" 0.884912865 0.0140730290267205
"13104" "KTT9" "X20088" "0Neutral" "upstream" "Copia2" "Copia" 54.19 0 6.25 "CopiaHarbinger" 0 4 "KTT" "group6" "Ohio_USA" "S" 0.884912865 0.0140730290267205
"13105" "KTT9" "X15735" "0Neutral" "upstream" "Copia40" "Copia" 57.6 3.13 0 "CopiaHarbinger" 0 4 "KTT" "group6" "Ohio_USA" "S" 0.884912865 0.0140730290267205
"13106" "KTT9" "X15024" "0Neutral" "upstream" "Copia50" "Copia" 29.87 3.13 0 "CopiaHarbinger" 0 4 "KTT" "group6" "Ohio_USA" "S" 0.884912865 0.0140730290267205
"13107" "KTT9" "X11545" "0Neutral" "upstream" "Copia4" "Copia" 19.16 6.25 0 "CopiaHarbinger" 0 4 "KTT" "group6" "Ohio_USA" "S" 0.884912865 0.0140730290267205
"13108" "KTT9" "X98" "0Neutral" "upstream" "Copia24" "Copia" 34.63 37.5 0 "CopiaHarbinger" 0 4 "KTT" "group6" "Ohio_USA" "S" 0.884912865 0.0140730290267205
"13109" "KTT9" "X21900" "0Neutral" "upstream" "Copia33" "Copia" 44.58 9.38 0 "CopiaHarbinger" 0 4 "KTT" "group6" "Ohio_USA" "S" 0.884912865 0.0140730290267205
"13110" "KTT9" "X1018" "0Neutral" "upstream" "Copia11" "Copia" 94.41 6.25 0 "CopiaHarbinger" 0 4 "KTT" "group6" "Ohio_USA" "S" 0.884912865 0.0140730290267205
"13111" "KTT9" "X10617" "0Neutral" "upstream" "Copia10" "Copia" 52.5 15.63 0 "CopiaHarbinger" 0 4 "KTT" "group6" "Ohio_USA" "S" 0.884912865 0.0140730290267205
"13112" "KTT9" "X20641" "0Neutral" "upstream" "Copia51" "Copia" 46.5 15.63 0 "CopiaHarbinger" 0 4 "KTT" "group6" "Ohio_USA" "S" 0.884912865 0.0140730290267205
"13113" "KTT9" "X14905" "0Neutral" "upstream" "Copia63" "Copia" 33.88 9.38 0 "CopiaHarbinger" 0 4 "KTT" "group6" "Ohio_USA" "S" 0.884912865 0.0140730290267205
"13114" "KTT9" "X24560" "0Neutral" "upstream" "Copia42" "Copia" 55.86 6.25 0 "CopiaHarbinger" 0 4 "KTT" "group6" "Ohio_USA" "S" 0.884912865 0.0140730290267205
"13115" "KTT9" "X12327" "0Neutral" "upstream" "Copia10" "Copia" 45.77 46.88 12.5 "CopiaHarbinger" 0 4 "KTT" "group6" "Ohio_USA" "S" 0.884912865 0.0140730290267205
"13116" "KTT9" "X9828" "0Neutral" "upstream" "Copia10" "Copia" 27.04 0 12.5 "CopiaHarbinger" 0 4 "KTT" "group6" "Ohio_USA" "S" 0.884912865 0.0140730290267205
"13117" "KTT9" "X8883" "0Neutral" "upstream" "Copia13" "Copia" 55.97 37.5 0 "CopiaHarbinger" 0 4 "KTT" "group6" "Ohio_USA" "S" 0.884912865 0.0140730290267205
"13118" "KTT9" "X1715" "0Neutral" "upstream" "Copia7" "Copia" 81.28 9.38 0 "CopiaHarbinger" 0 4 "KTT" "group6" "Ohio_USA" "S" 0.884912865 0.0140730290267205
"13119" "KTT9" "X7298" "0Neutral" "upstream" "Copia13" "Copia" 61.78 3.13 0 "CopiaHarbinger" 0 4 "KTT" "group6" "Ohio_USA" "S" 0.884912865 0.0140730290267205
"13120" "KTT9" "X13279" "0Neutral" "upstream" "Copia2" "Copia" 58.6 3.13 0 "CopiaHarbinger" 0 4 "KTT" "group6" "Ohio_USA" "S" 0.884912865 0.0140730290267205
"13121" "KTT9" "X10630" "0Neutral" "upstream" "Copia20" "Copia" 80.54 3.13 0 "CopiaHarbinger" 0 4 "KTT" "group6" "Ohio_USA" "S" 0.884912865 0.0140730290267205
"13122" "KTT9" "X7694" "0Neutral" "upstream" "Copia39" "Copia" 57.66 3.13 0 "CopiaHarbinger" 0 4 "KTT" "group6" "Ohio_USA" "S" 0.884912865 0.0140730290267205
"13123" "KTT9" "X4124" "0Neutral" "upstream" "Copia6" "Copia" 105.14 3.13 0 "CopiaHarbinger" 0 4 "KTT" "group6" "Ohio_USA" "S" 0.884912865 0.0140730290267205
"13124" "KTT9" "X4511" "0Neutral" "upstream" "Copia21" "Copia" 78.94 0 0 "CopiaHarbinger" 0 4 "KTT" "group6" "Ohio_USA" "S" 0.884912865 0.0140730290267205
"13125" "KTT9" "X17603" "0Neutral" "upstream" "Copia13" "Copia" 30.46 3.13 0 "CopiaHarbinger" 0 4 "KTT" "group6" "Ohio_USA" "S" 0.884912865 0.0140730290267205
"13126" "KTT9" "X15020" "0Neutral" "upstream" "Copia49" "Copia" 47.69 3.13 0 "CopiaHarbinger" 0 4 "KTT" "group6" "Ohio_USA" "S" 0.884912865 0.0140730290267205
"13127" "KTT9" "X5831" "0Neutral" "upstream" "Copia31" "Copia" 16.73 0 0 "CopiaHarbinger" 0 4 "KTT" "group6" "Ohio_USA" "S" 0.884912865 0.0140730290267205
"13128" "KTT9" "X7495" "0Neutral" "upstream" "Copia30" "Copia" 69.63 3.13 0 "CopiaHarbinger" 0 4 "KTT" "group6" "Ohio_USA" "S" 0.884912865 0.0140730290267205
"13129" "KTT9" "X429" "0Neutral" "upstream" "Copia10" "Copia" 46.44 18.75 0 "CopiaHarbinger" 0 4 "KTT" "group6" "Ohio_USA" "S" 0.884912865 0.0140730290267205
"13130" "KTT9" "X3698" "balancing" "upstream" "Copia66" "Copia" 35.58 6.25 6.25 "CopiaHarbinger" 0 4 "KTT" "group6" "Ohio_USA" "S" 0.884912865 0.0949987267998943
"13131" "KTT9" "X9821" "balancing" "upstream" "Copia32" "Copia" 68.29 28.13 18.75 "CopiaHarbinger" 0 4 "KTT" "group6" "Ohio_USA" "S" 0.884912865 0.0949987267998943
"13132" "KTT9" "X16452" "divergent" "upstream" "Copia2" "Copia" 54.42 21.88 0 "CopiaHarbinger" 0 4 "KTT" "group6" "Ohio_USA" "S" 0.884912865 0.0171976930001914
"13133" "KTT9" "X21999" "0Neutral" "upstream" "Copia66" "Copia" 37.22 3.13 6.25 "CopiaHarbinger" 0 4 "KTT" "group6" "Ohio_USA" "S" 0.884912865 0.0140730290267205
"13134" "KTT9" "X13858" "0Neutral" "upstream" "Copia26" "Copia" 74.9 6.25 0 "CopiaHarbinger" 0 4 "KTT" "group6" "Ohio_USA" "S" 0.884912865 0.0140730290267205
"13135" "KTT9" "X9565" "0Neutral" "upstream" "Copia19" "Copia" 81.68 3.13 0 "CopiaHarbinger" 0 4 "KTT" "group6" "Ohio_USA" "S" 0.884912865 0.0140730290267205
"13136" "KTT9" "X2465" "0Neutral" "upstream" "Copia2" "Copia" 30.97 15.63 6.25 "CopiaHarbinger" 0 4 "KTT" "group6" "Ohio_USA" "S" 0.884912865 0.0140730290267205
"13137" "KTT9" "X16092" "0Neutral" "upstream" "Copia31" "Copia" 39.18 3.13 0 "CopiaHarbinger" 0 4 "KTT" "group6" "Ohio_USA" "S" 0.884912865 0.0140730290267205
"13138" "KTT9" "X2403" "0Neutral" "upstream" "Copia23" "Copia" 47.63 3.13 0 "CopiaHarbinger" 0 4 "KTT" "group6" "Ohio_USA" "S" 0.884912865 0.0140730290267205
"13139" "KTT9" "X19538" "0Neutral" "upstream" "Copia25" "Copia" 54.02 28.13 6.25 "CopiaHarbinger" 0 4 "KTT" "group6" "Ohio_USA" "S" 0.884912865 0.0140730290267205
"13140" "KTT9" "X13241" "0Neutral" "upstream" "Copia78" "Copia" 29.82 6.25 0 "CopiaHarbinger" 0 4 "KTT" "group6" "Ohio_USA" "S" 0.884912865 0.0140730290267205
"13141" "KTT9" "X13859" "0Neutral" "upstream" "Copia26" "Copia" 74.92 12.5 18.75 "CopiaHarbinger" 0 4 "KTT" "group6" "Ohio_USA" "S" 0.884912865 0.0140730290267205
"13142" "KTT9" "X3018" "0Neutral" "upstream" "Copia9" "Copia" 97.19 34.38 0 "CopiaHarbinger" 0 4 "KTT" "group6" "Ohio_USA" "S" 0.884912865 0.0140730290267205
"13143" "KTT9" "X18465" "0Neutral" "upstream" "Copia13" "Copia" 61.71 12.5 0 "CopiaHarbinger" 0 4 "KTT" "group6" "Ohio_USA" "S" 0.884912865 0.0140730290267205
"13144" "KTT9" "X4302" "0Neutral" "upstream" "Copia2" "Copia" 64.73 12.5 0 "CopiaHarbinger" 0 4 "KTT" "group6" "Ohio_USA" "S" 0.884912865 0.0140730290267205
"13145" "KTT9" "X16008" "0Neutral" "upstream" "Copia24" "Copia" 55.03 12.5 0 "CopiaHarbinger" 0 4 "KTT" "group6" "Ohio_USA" "S" 0.884912865 0.0140730290267205
"13146" "KTT9" "X16006" "0Neutral" "upstream" "Copia24" "Copia" 76.96 9.38 0 "CopiaHarbinger" 0 4 "KTT" "group6" "Ohio_USA" "S" 0.884912865 0.0140730290267205
"13147" "KTT9" "X2071" "0Neutral" "upstream" "Copia18" "Copia" 83.35 6.25 0 "CopiaHarbinger" 0 4 "KTT" "group6" "Ohio_USA" "S" 0.884912865 0.0140730290267205
"13148" "KTT9" "X16667" "0Neutral" "upstream" "Copia43" "Copia" 51.75 3.13 0 "CopiaHarbinger" 0 4 "KTT" "group6" "Ohio_USA" "S" 0.884912865 0.0140730290267205
"13149" "KTT9" "X18788" "0Neutral" "upstream" "Copia5" "Copia" 55.61 3.13 0 "CopiaHarbinger" 0 4 "KTT" "group6" "Ohio_USA" "S" 0.884912865 0.0140730290267205
"13150" "KTT9" "X11945" "0Neutral" "upstream" "Copia29" "Copia" 42.02 12.5 0 "CopiaHarbinger" 0 4 "KTT" "group6" "Ohio_USA" "S" 0.884912865 0.0140730290267205
"13151" "KTT9" "X2402" "0Neutral" "upstream" "Copia23" "Copia" 48.22 9.38 0 "CopiaHarbinger" 0 4 "KTT" "group6" "Ohio_USA" "S" 0.884912865 0.0140730290267205
"13152" "KTT9" "X12822" "0Neutral" "upstream" "Copia17" "Copia" 33.57 3.13 0 "CopiaHarbinger" 0 4 "KTT" "group6" "Ohio_USA" "S" 0.884912865 0.0140730290267205
"13153" "KTT9" "X6025" "0Neutral" "upstream" "Copia2" "Copia" 46.25 3.13 0 "CopiaHarbinger" 0 4 "KTT" "group6" "Ohio_USA" "S" 0.884912865 0.0140730290267205
"13154" "KTT9" "X20981" "0Neutral" "upstream" "Copia46" "Copia" 48.35 3.13 0 "CopiaHarbinger" 0 4 "KTT" "group6" "Ohio_USA" "S" 0.884912865 0.0140730290267205
"13155" "KTT9" "X789" "0Neutral" "upstream" "Copia2" "Copia" 44.81 0 0 "CopiaHarbinger" 0 4 "KTT" "group6" "Ohio_USA" "S" 0.884912865 0.0140730290267205
"13156" "KTT9" "X9292" "0Neutral" "upstream" "Copia1" "Copia" 83.9 31.25 0 "CopiaHarbinger" 0 4 "KTT" "group6" "Ohio_USA" "S" 0.884912865 0.0140730290267205
"13157" "KTT9" "X19286" "0Neutral" "upstream" "Copia64" "Copia" 41.05 9.38 0 "CopiaHarbinger" 0 4 "KTT" "group6" "Ohio_USA" "S" 0.884912865 0.0140730290267205
"13158" "KTT9" "X4497" "balancing" "upstream" "Copia47" "Copia" 47.74 25 0 "CopiaHarbinger" 0 4 "KTT" "group6" "Ohio_USA" "S" 0.884912865 0.0949987267998943
"13159" "KTT9" "X8064" "divergent" "upstream" "Copia17" "Copia" 85.28 12.5 12.5 "CopiaHarbinger" 0 4 "KTT" "group6" "Ohio_USA" "S" 0.884912865 0.0171976930001914
"13160" "KTT9" "X7851" "divergent" "upstream" "Copia13" "Copia" 93.15 3.13 0 "CopiaHarbinger" 0 4 "KTT" "group6" "Ohio_USA" "S" 0.884912865 0.0171976930001914
"13161" "KTT9" "X22121" "0Neutral" "upstream" "Harbinger27" "Harbinger" 25.26 15.63 0 "CopiaHarbinger" 0 4 "KTT" "group6" "Ohio_USA" "S" 0.884912865 0.0140730290267205
"13162" "KTT9" "X17255" "0Neutral" "upstream" "Harbinger41" "Harbinger" 34.7 12.5 0 "CopiaHarbinger" 0 4 "KTT" "group6" "Ohio_USA" "S" 0.884912865 0.0140730290267205
"13163" "KTT9" "X23541" "0Neutral" "upstream" "Harbinger6" "Harbinger" 49.53 3.13 0 "CopiaHarbinger" 0 4 "KTT" "group6" "Ohio_USA" "S" 0.884912865 0.0140730290267205
"13164" "KTT9" "X1890" "0Neutral" "upstream" "Harbinger70" "Harbinger" 27.33 12.5 0 "CopiaHarbinger" 0 4 "KTT" "group6" "Ohio_USA" "S" 0.884912865 0.0140730290267205
"13165" "KTT9" "X4765" "0Neutral" "upstream" "Harbinger8" "Harbinger" 49.6 40.63 0 "CopiaHarbinger" 0 4 "KTT" "group6" "Ohio_USA" "S" 0.884912865 0.0140730290267205
"13166" "KTT9" "X10127" "0Neutral" "upstream" "Harbinger17" "Harbinger" 30.48 28.13 0 "CopiaHarbinger" 0 4 "KTT" "group6" "Ohio_USA" "S" 0.884912865 0.0140730290267205
"13167" "KTT9" "X9794" "0Neutral" "upstream" "Harbinger8" "Harbinger" 16.12 6.25 0 "CopiaHarbinger" 0 4 "KTT" "group6" "Ohio_USA" "S" 0.884912865 0.0140730290267205
"13168" "KTT9" "X18990" "balancing" "upstream" "Harbinger43" "Harbinger" 31.64 15.63 6.25 "CopiaHarbinger" 0 4 "KTT" "group6" "Ohio_USA" "S" 0.884912865 0.0949987267998943
"13169" "KTT9" "X3155" "balancing" "downstream" "Harbinger58" "Harbinger" 96.15 46.88 93.75 "CopiaHarbinger" 100 4 "KTT" "group6" "Ohio_USA" "S" 0.884912865 0.158876224109664
"13170" "KTT9" "X8847" "0Neutral" "downstream" "Harbinger24" "Harbinger" 43.06 6.25 0 "CopiaHarbinger" 0 4 "KTT" "group6" "Ohio_USA" "S" 0.884912865 0.0136687483036877
"13171" "KTT9" "X24492" "0Neutral" "downstream" "Harbinger50" "Harbinger" 57.04 21.88 0 "CopiaHarbinger" 0 4 "KTT" "group6" "Ohio_USA" "S" 0.884912865 0.0136687483036877
"13172" "KTT9" "X9087" "0Neutral" "downstream" "Harbinger27" "Harbinger" 146.83 12.5 0 "CopiaHarbinger" 0 4 "KTT" "group6" "Ohio_USA" "S" 0.884912865 0.0136687483036877
"13173" "KTT9" "X11507" "0Neutral" "downstream" "Harbinger27" "Harbinger" 57.04 0 12.5 "CopiaHarbinger" 0 4 "KTT" "group6" "Ohio_USA" "S" 0.884912865 0.0136687483036877
"13174" "KTT9" "X14796" "0Neutral" "downstream" "Harbinger3" "Harbinger" 119.72 0 6.25 "CopiaHarbinger" 0 4 "KTT" "group6" "Ohio_USA" "S" 0.884912865 0.0136687483036877
"13175" "KTT9" "X9450" "0Neutral" "downstream" "Harbinger52" "Harbinger" 46.35 0 6.25 "CopiaHarbinger" 0 4 "KTT" "group6" "Ohio_USA" "S" 0.884912865 0.0136687483036877
"13176" "KTT9" "X19766" "0Neutral" "downstream" "Harbinger2" "Harbinger" 109.66 6.25 0 "CopiaHarbinger" 0 4 "KTT" "group6" "Ohio_USA" "S" 0.884912865 0.0136687483036877
"13177" "KTT9" "X18410" "0Neutral" "downstream" "Harbinger39" "Harbinger" 69.69 3.13 0 "CopiaHarbinger" 0 4 "KTT" "group6" "Ohio_USA" "S" 0.884912865 0.0136687483036877
"13178" "KTT9" "X3486" "0Neutral" "downstream" "Harbinger39" "Harbinger" 103.58 0 0 "CopiaHarbinger" 0 4 "KTT" "group6" "Ohio_USA" "S" 0.884912865 0.0136687483036877
"13179" "KTT9" "X8315" "0Neutral" "downstream" "Harbinger46" "Harbinger" 38.14 9.38 0 "CopiaHarbinger" 0 4 "KTT" "group6" "Ohio_USA" "S" 0.884912865 0.0136687483036877
"13180" "KTT9" "X22917" "0Neutral" "downstream" "Harbinger1" "Harbinger" 68.63 6.25 0 "CopiaHarbinger" 0 4 "KTT" "group6" "Ohio_USA" "S" 0.884912865 0.0136687483036877
"13181" "KTT9" "X11790" "0Neutral" "downstream" "Harbinger26" "Harbinger" 96.4 6.25 0 "CopiaHarbinger" 0 4 "KTT" "group6" "Ohio_USA" "S" 0.884912865 0.0136687483036877
"13182" "KTT9" "X8641" "0Neutral" "downstream" "Harbinger44" "Harbinger" 32.76 6.25 0 "CopiaHarbinger" 0 4 "KTT" "group6" "Ohio_USA" "S" 0.884912865 0.0136687483036877
"13183" "KTT9" "X1787" "0Neutral" "downstream" "Harbinger45" "Harbinger" 22.47 0 0 "CopiaHarbinger" 0 4 "KTT" "group6" "Ohio_USA" "S" 0.884912865 0.0136687483036877
"13184" "KTT9" "X9088" "balancing" "downstream" "Harbinger27" "Harbinger" 145.13 34.38 0 "CopiaHarbinger" 0 4 "KTT" "group6" "Ohio_USA" "S" 0.884912865 0.158876224109664
"13185" "KTT9" "X11787" "balancing" "downstream" "Harbinger26" "Harbinger" 57.16 34.38 6.25 "CopiaHarbinger" 0 4 "KTT" "group6" "Ohio_USA" "S" 0.884912865 0.158876224109664
"13186" "KTT9" "X26084" "divergent" "downstream" "Harbinger41" "Harbinger" 53.74 34.38 0 "CopiaHarbinger" 0 4 "KTT" "group6" "Ohio_USA" "S" 0.884912865 0.0263716497840528
"13187" "KTT9" "X23344" "divergent" "downstream" "Harbinger8" "Harbinger" 60.98 0 0 "CopiaHarbinger" 0 4 "KTT" "group6" "Ohio_USA" "S" 0.884912865 0.0263716497840528
"13188" "KTT9" "X23571" "0Neutral" "downstream" "Harbinger3" "Harbinger" 113.86 3.13 0 "CopiaHarbinger" 0 4 "KTT" "group6" "Ohio_USA" "S" 0.884912865 0.0136687483036877
"13189" "KTT9" "X25121" "0Neutral" "downstream" "Harbinger22" "Harbinger" 116.42 3.13 0 "CopiaHarbinger" 0 4 "KTT" "group6" "Ohio_USA" "S" 0.884912865 0.0136687483036877
"13190" "KTT9" "X16249" "0Neutral" "downstream" "Harbinger27" "Harbinger" 62.06 0 0 "CopiaHarbinger" 0 4 "KTT" "group6" "Ohio_USA" "S" 0.884912865 0.0136687483036877
"13191" "KTT9" "X5679" "0Neutral" "downstream" "Harbinger15" "Harbinger" 79.34 18.75 0 "CopiaHarbinger" 0 4 "KTT" "group6" "Ohio_USA" "S" 0.884912865 0.0136687483036877
"13192" "KTT9" "X11023" "0Neutral" "downstream" "Harbinger64" "Harbinger" 63.5 6.25 0 "CopiaHarbinger" 0 4 "KTT" "group6" "Ohio_USA" "S" 0.884912865 0.0136687483036877
"13193" "KTT9" "X21072" "0Neutral" "downstream" "Harbinger15" "Harbinger" 25.73 3.13 0 "CopiaHarbinger" 0 4 "KTT" "group6" "Ohio_USA" "S" 0.884912865 0.0136687483036877
"13194" "KTT9" "X5215" "0Neutral" "downstream" "Harbinger51" "Harbinger" 44.31 0 0 "CopiaHarbinger" 0 4 "KTT" "group6" "Ohio_USA" "S" 0.884912865 0.0136687483036877
"13195" "KTT9" "X1472" "0Neutral" "downstream" "Harbinger59" "Harbinger" 54.02 6.25 0 "CopiaHarbinger" 0 4 "KTT" "group6" "Ohio_USA" "S" 0.884912865 0.0136687483036877
"13196" "KTT9" "X19134" "0Neutral" "downstream" "Harbinger15" "Harbinger" 43.03 25 0 "CopiaHarbinger" 0 4 "KTT" "group6" "Ohio_USA" "S" 0.884912865 0.0136687483036877
"13197" "KTT9" "X13048" "0Neutral" "downstream" "Harbinger69" "Harbinger" 80.3 21.88 12.5 "CopiaHarbinger" 0 4 "KTT" "group6" "Ohio_USA" "S" 0.884912865 0.0136687483036877
"13198" "KTT9" "X21806" "0Neutral" "downstream" "Harbinger58" "Harbinger" 52.72 6.25 0 "CopiaHarbinger" 0 4 "KTT" "group6" "Ohio_USA" "S" 0.884912865 0.0136687483036877
"13199" "KTT9" "X6778" "0Neutral" "downstream" "Harbinger23" "Harbinger" 40.83 21.88 0 "CopiaHarbinger" 0 4 "KTT" "group6" "Ohio_USA" "S" 0.884912865 0.0136687483036877
"13200" "KTT9" "X24399" "0Neutral" "downstream" "Harbinger62" "Harbinger" 57.37 34.38 6.25 "CopiaHarbinger" 100 4 "KTT" "group6" "Ohio_USA" "S" 0.884912865 0.0136687483036877
"13201" "KTT9" "X12480" "0Neutral" "downstream" "Harbinger12" "Harbinger" 34.42 12.5 0 "CopiaHarbinger" 0 4 "KTT" "group6" "Ohio_USA" "S" 0.884912865 0.0136687483036877
"13202" "KTT9" "X13299" "0Neutral" "downstream" "Harbinger55" "Harbinger" 50.08 3.13 12.5 "CopiaHarbinger" 0 4 "KTT" "group6" "Ohio_USA" "S" 0.884912865 0.0136687483036877
"13203" "KTT9" "X6172" "0Neutral" "downstream" "Harbinger66" "Harbinger" 72.6 18.75 6.25 "CopiaHarbinger" 0 4 "KTT" "group6" "Ohio_USA" "S" 0.884912865 0.0136687483036877
"13204" "KTT9" "X15647" "0Neutral" "downstream" "Harbinger54" "Harbinger" 87.3 0 6.25 "CopiaHarbinger" 0 4 "KTT" "group6" "Ohio_USA" "S" 0.884912865 0.0136687483036877
"13205" "KTT9" "X6450" "0Neutral" "downstream" "Harbinger15" "Harbinger" 112.98 3.13 0 "CopiaHarbinger" 0 4 "KTT" "group6" "Ohio_USA" "S" 0.884912865 0.0136687483036877
"13206" "KTT9" "X1473" "0Neutral" "downstream" "Harbinger59" "Harbinger" 53.99 3.13 0 "CopiaHarbinger" 0 4 "KTT" "group6" "Ohio_USA" "S" 0.884912865 0.0136687483036877
"13207" "KTT9" "X23349" "0Neutral" "downstream" "Harbinger8" "Harbinger" 100.24 3.13 0 "CopiaHarbinger" 0 4 "KTT" "group6" "Ohio_USA" "S" 0.884912865 0.0136687483036877
"13208" "KTT9" "X13058" "0Neutral" "downstream" "Harbinger27" "Harbinger" 65.46 3.13 0 "CopiaHarbinger" 0 4 "KTT" "group6" "Ohio_USA" "S" 0.884912865 0.0136687483036877
"13209" "KTT9" "X3494" "balancing" "downstream" "Harbinger25" "Harbinger" 61.17 15.63 0 "CopiaHarbinger" 0 4 "KTT" "group6" "Ohio_USA" "S" 0.884912865 0.158876224109664
"13210" "KTT9" "X24771" "balancing" "downstream" "Harbinger65" "Harbinger" 71.8 56.25 0 "CopiaHarbinger" 0 4 "KTT" "group6" "Ohio_USA" "S" 0.884912865 0.158876224109664
"13211" "KTT9" "X23348" "divergent" "downstream" "Harbinger8" "Harbinger" 100.23 0 12.5 "CopiaHarbinger" 0 4 "KTT" "group6" "Ohio_USA" "S" 0.884912865 0.0263716497840528
"13212" "KTT9" "X5214" "divergent" "downstream" "Harbinger51" "Harbinger" 44.27 21.88 0 "CopiaHarbinger" 0 4 "KTT" "group6" "Ohio_USA" "S" 0.884912865 0.0263716497840528
"13213" "KTT9" "X12482" "divergent" "downstream" "Harbinger12" "Harbinger" 75.33 34.38 0 "CopiaHarbinger" 0 4 "KTT" "group6" "Ohio_USA" "S" 0.884912865 0.0263716497840528
"13214" "KTT9" "X14504" "divergent" "downstream" "Harbinger14" "Harbinger" 79.7 31.25 0 "CopiaHarbinger" 0 4 "KTT" "group6" "Ohio_USA" "S" 0.884912865 0.0263716497840528
"13215" "KTT9" "X1685" "0Neutral" "downstream" "Harbinger71" "Harbinger" 8.06 6.25 0 "CopiaHarbinger" 0 4 "KTT" "group6" "Ohio_USA" "S" 0.884912865 0.0136687483036877
"13216" "KTT9" "X16259" "0Neutral" "downstream" "Harbinger56" "Harbinger" 50.11 3.13 0 "CopiaHarbinger" 0 4 "KTT" "group6" "Ohio_USA" "S" 0.884912865 0.0136687483036877
"13217" "KTT9" "X8551" "0Neutral" "downstream" "Harbinger8" "Harbinger" 26.4 9.38 0 "CopiaHarbinger" 0 4 "KTT" "group6" "Ohio_USA" "S" 0.884912865 0.0136687483036877
"13218" "KTT9" "X25744" "0Neutral" "downstream" "Harbinger21" "Harbinger" 32.45 12.5 6.25 "CopiaHarbinger" 100 4 "KTT" "group6" "Ohio_USA" "S" 0.884912865 0.0136687483036877
"13219" "KTT9" "X572" "0Neutral" "downstream" "Harbinger21" "Harbinger" 57.15 31.25 0 "CopiaHarbinger" 0 4 "KTT" "group6" "Ohio_USA" "S" 0.884912865 0.0136687483036877
"13220" "KTT9" "X20237" "0Neutral" "downstream" "Harbinger72" "Harbinger" 28.9 6.25 0 "CopiaHarbinger" 0 4 "KTT" "group6" "Ohio_USA" "S" 0.884912865 0.0136687483036877
"13221" "KTT9" "X9321" "divergent" "downstream" "Harbinger44" "Harbinger" 38.61 0 12.5 "CopiaHarbinger" 0 4 "KTT" "group6" "Ohio_USA" "S" 0.884912865 0.0263716497840528
"13222" "KTT9" "X2336" "0Neutral" "upstream" "Harbinger23" "Harbinger" 70.6 3.13 43.75 "CopiaHarbinger" 0 4 "KTT" "group6" "Ohio_USA" "S" 0.884912865 0.0140730290267205
"13223" "KTT9" "X10558" "0Neutral" "upstream" "Harbinger2" "Harbinger" 118.51 3.13 0 "CopiaHarbinger" 0 4 "KTT" "group6" "Ohio_USA" "S" 0.884912865 0.0140730290267205
"13224" "KTT9" "X21805" "0Neutral" "upstream" "Harbinger58" "Harbinger" 24.08 0 0 "CopiaHarbinger" 0 4 "KTT" "group6" "Ohio_USA" "S" 0.884912865 0.0140730290267205
"13225" "KTT9" "X8699" "0Neutral" "upstream" "Harbinger4" "Harbinger" 52.2 0 0 "CopiaHarbinger" 0 4 "KTT" "group6" "Ohio_USA" "S" 0.884912865 0.0140730290267205
"13226" "KTT9" "X15485" "0Neutral" "upstream" "Harbinger40" "Harbinger" 43.55 3.13 0 "CopiaHarbinger" 0 4 "KTT" "group6" "Ohio_USA" "S" 0.884912865 0.0140730290267205
"13227" "KTT9" "X10559" "0Neutral" "upstream" "Harbinger2" "Harbinger" 118.5 3.13 0 "CopiaHarbinger" 0 4 "KTT" "group6" "Ohio_USA" "S" 0.884912865 0.0140730290267205
"13228" "KTT9" "X10151" "0Neutral" "upstream" "Harbinger27" "Harbinger" 44.56 28.13 18.75 "CopiaHarbinger" 0 4 "KTT" "group6" "Ohio_USA" "S" 0.884912865 0.0140730290267205
"13229" "KTT9" "X2348" "0Neutral" "upstream" "Harbinger19" "Harbinger" 37.84 3.13 0 "CopiaHarbinger" 0 4 "KTT" "group6" "Ohio_USA" "S" 0.884912865 0.0140730290267205
"13230" "KTT9" "X5870" "0Neutral" "upstream" "Harbinger20" "Harbinger" 67.56 3.13 0 "CopiaHarbinger" 0 4 "KTT" "group6" "Ohio_USA" "S" 0.884912865 0.0140730290267205
"13231" "KTT9" "X13852" "0Neutral" "upstream" "Harbinger25" "Harbinger" 29.1 0 18.75 "CopiaHarbinger" 0 4 "KTT" "group6" "Ohio_USA" "S" 0.884912865 0.0140730290267205
"13232" "KTT9" "X82" "0Neutral" "upstream" "Harbinger23" "Harbinger" 60.46 34.38 0 "CopiaHarbinger" 0 4 "KTT" "group6" "Ohio_USA" "S" 0.884912865 0.0140730290267205
"13233" "KTT9" "X17711" "0Neutral" "upstream" "Harbinger4" "Harbinger" 46.09 18.75 0 "CopiaHarbinger" 0 4 "KTT" "group6" "Ohio_USA" "S" 0.884912865 0.0140730290267205
"13234" "KTT9" "X22367" "0Neutral" "upstream" "Harbinger42" "Harbinger" 34.25 25 0 "CopiaHarbinger" 0 4 "KTT" "group6" "Ohio_USA" "S" 0.884912865 0.0140730290267205
"13235" "KTT9" "X21953" "0Neutral" "upstream" "Harbinger31" "Harbinger" 49.24 3.13 0 "CopiaHarbinger" 0 4 "KTT" "group6" "Ohio_USA" "S" 0.884912865 0.0140730290267205
"13236" "KTT9" "X4284" "0Neutral" "upstream" "Harbinger21" "Harbinger" 37.63 0 0 "CopiaHarbinger" 0 4 "KTT" "group6" "Ohio_USA" "S" 0.884912865 0.0140730290267205
"13237" "KTT9" "X10719" "divergent" "upstream" "Harbinger14" "Harbinger" 85.2 28.13 0 "CopiaHarbinger" 0 4 "KTT" "group6" "Ohio_USA" "S" 0.884912865 0.0171976930001914
"13238" "KTT9" "X19223" "divergent" "upstream" "Harbinger60" "Harbinger" 20.12 15.63 0 "CopiaHarbinger" 0 4 "KTT" "group6" "Ohio_USA" "S" 0.884912865 0.0171976930001914
"13239" "KTT9" "X17712" "divergent" "upstream" "Harbinger4" "Harbinger" 46.05 3.13 0 "CopiaHarbinger" 0 4 "KTT" "group6" "Ohio_USA" "S" 0.884912865 0.0171976930001914
"13240" "KTT9" "X588" "0Neutral" "upstream" "Harbinger21" "Harbinger" 36.65 31.25 0 "CopiaHarbinger" 0 4 "KTT" "group6" "Ohio_USA" "S" 0.884912865 0.0140730290267205
"13241" "KTT9" "X1854" "0Neutral" "upstream" "Harbinger2" "Harbinger" 78.79 18.75 0 "CopiaHarbinger" 0 4 "KTT" "group6" "Ohio_USA" "S" 0.884912865 0.0140730290267205
"13242" "KTT9" "X10913" "0Neutral" "upstream" "Harbinger14" "Harbinger" 47.64 6.25 0 "CopiaHarbinger" 0 4 "KTT" "group6" "Ohio_USA" "S" 0.884912865 0.0140730290267205
"13243" "KTT9" "X11914" "0Neutral" "upstream" "Harbinger2" "Harbinger" 54.18 3.13 0 "CopiaHarbinger" 0 4 "KTT" "group6" "Ohio_USA" "S" 0.884912865 0.0140730290267205
"13244" "KTT9" "X5226" "0Neutral" "upstream" "Harbinger25" "Harbinger" 66.93 3.13 0 "CopiaHarbinger" 0 4 "KTT" "group6" "Ohio_USA" "S" 0.884912865 0.0140730290267205
"13245" "KTT9" "X24153" "0Neutral" "upstream" "Harbinger6" "Harbinger" 76.5 21.88 12.5 "CopiaHarbinger" 100 4 "KTT" "group6" "Ohio_USA" "S" 0.884912865 0.0140730290267205
"13246" "KTT9" "X2267" "0Neutral" "upstream" "Harbinger27" "Harbinger" 22.07 9.38 0 "CopiaHarbinger" 0 4 "KTT" "group6" "Ohio_USA" "S" 0.884912865 0.0140730290267205
"13247" "KTT9" "X13567" "0Neutral" "upstream" "Harbinger13" "Harbinger" 35.81 9.38 0 "CopiaHarbinger" 0 4 "KTT" "group6" "Ohio_USA" "S" 0.884912865 0.0140730290267205
"13248" "KTT9" "X9772" "0Neutral" "upstream" "Harbinger11" "Harbinger" 90.95 3.13 0 "CopiaHarbinger" 0 4 "KTT" "group6" "Ohio_USA" "S" 0.884912865 0.0140730290267205
"13249" "KTT9" "X12884" "0Neutral" "upstream" "Harbinger13" "Harbinger" 62.13 0 0 "CopiaHarbinger" 0 4 "KTT" "group6" "Ohio_USA" "S" 0.884912865 0.0140730290267205
"13250" "KTT9" "X22668" "0Neutral" "upstream" "Harbinger6" "Harbinger" 86.53 9.38 6.25 "CopiaHarbinger" 0 4 "KTT" "group6" "Ohio_USA" "S" 0.884912865 0.0140730290267205
"13251" "KTT9" "X4759" "0Neutral" "upstream" "Harbinger8" "Harbinger" 95.05 0 25 "CopiaHarbinger" 0 4 "KTT" "group6" "Ohio_USA" "S" 0.884912865 0.0140730290267205
"13252" "KTT9" "X16731" "0Neutral" "upstream" "Harbinger15" "Harbinger" 40.01 0 6.25 "CopiaHarbinger" 0 4 "KTT" "group6" "Ohio_USA" "S" 0.884912865 0.0140730290267205
"13253" "KTT9" "X608" "0Neutral" "upstream" "Harbinger21" "Harbinger" 71.27 28.13 0 "CopiaHarbinger" 0 4 "KTT" "group6" "Ohio_USA" "S" 0.884912865 0.0140730290267205
"13254" "KTT9" "X22468" "0Neutral" "upstream" "Harbinger9" "Harbinger" 91.9 12.5 0 "CopiaHarbinger" 0 4 "KTT" "group6" "Ohio_USA" "S" 0.884912865 0.0140730290267205
"13255" "KTT9" "X18433" "0Neutral" "upstream" "Harbinger7" "Harbinger" 69.23 6.25 0 "CopiaHarbinger" 0 4 "KTT" "group6" "Ohio_USA" "S" 0.884912865 0.0140730290267205
"13256" "KTT9" "X18632" "0Neutral" "upstream" "Harbinger13" "Harbinger" 52.27 3.13 0 "CopiaHarbinger" 0 4 "KTT" "group6" "Ohio_USA" "S" 0.884912865 0.0140730290267205
"13257" "KTT9" "X17950" "0Neutral" "upstream" "Harbinger15" "Harbinger" 83.48 31.25 12.5 "CopiaHarbinger" 100 4 "KTT" "group6" "Ohio_USA" "S" 0.884912865 0.0140730290267205
"13258" "KTT9" "X22800" "balancing" "upstream" "Harbinger2" "Harbinger" 101.67 12.5 0 "CopiaHarbinger" 0 4 "KTT" "group6" "Ohio_USA" "S" 0.884912865 0.0949987267998943
"13259" "KTT9" "X17579" "divergent" "upstream" "Harbinger26" "Harbinger" 33.65 15.63 0 "CopiaHarbinger" 0 4 "KTT" "group6" "Ohio_USA" "S" 0.884912865 0.0171976930001914
"14857" "LPT1" "X8630" "0Neutral" "upstream" "Copia91" "Copia" 0 3.13 0 "CopiaHarbinger" 0 5 "LPT" "group7" "Ontario_Canada" "S" 0.873109056 0.0153157098637667
"14858" "LPT1" "X5577" "0Neutral" "upstream" "Copia2" "Copia" 0 12.5 0 "CopiaHarbinger" 0 5 "LPT" "group7" "Ontario_Canada" "S" 0.873109056 0.0153157098637667
"14859" "LPT1" "X5578" "0Neutral" "upstream" "Copia2" "Copia" 0 9.38 0 "CopiaHarbinger" 0 5 "LPT" "group7" "Ontario_Canada" "S" 0.873109056 0.0153157098637667
"14860" "LPT1" "X21562" "divergent" "upstream" "Copia13" "Copia" 0 6.25 0 "CopiaHarbinger" 0 5 "LPT" "group7" "Ontario_Canada" "S" 0.873109056 0.0186794190686284
"14861" "LPT1" "X8864" "0Neutral" "upstream" "Copia23" "Copia" 17.23 6.25 0 "CopiaHarbinger" 0 5 "LPT" "group7" "Ontario_Canada" "S" 0.873109056 0.0153157098637667
"14862" "LPT1" "X8863" "0Neutral" "upstream" "Copia23" "Copia" 17.15 0 0 "CopiaHarbinger" 0 5 "LPT" "group7" "Ontario_Canada" "S" 0.873109056 0.0153157098637667
"14863" "LPT1" "X3921" "0Neutral" "upstream" "Copia2" "Copia" 21.68 3.13 0 "CopiaHarbinger" 0 5 "LPT" "group7" "Ontario_Canada" "S" 0.873109056 0.0153157098637667
"14864" "LPT1" "X14383" "0Neutral" "upstream" "Copia58" "Copia" 31.05 6.25 0 "CopiaHarbinger" 0 5 "LPT" "group7" "Ontario_Canada" "S" 0.873109056 0.0153157098637667
"14865" "LPT1" "X4609" "0Neutral" "upstream" "Copia31" "Copia" 37.31 15.63 0 "CopiaHarbinger" 0 5 "LPT" "group7" "Ontario_Canada" "S" 0.873109056 0.0153157098637667
"14866" "LPT1" "X15365" "0Neutral" "upstream" "Copia61" "Copia" 41.75 6.25 0 "CopiaHarbinger" 0 5 "LPT" "group7" "Ontario_Canada" "S" 0.873109056 0.0153157098637667
"14867" "LPT1" "X17490" "0Neutral" "upstream" "Copia68" "Copia" 34.21 6.25 0 "CopiaHarbinger" 0 5 "LPT" "group7" "Ontario_Canada" "S" 0.873109056 0.0153157098637667
"14868" "LPT1" "X4608" "0Neutral" "upstream" "Copia31" "Copia" 23.37 3.13 0 "CopiaHarbinger" 0 5 "LPT" "group7" "Ontario_Canada" "S" 0.873109056 0.0153157098637667
"14869" "LPT1" "X946" "balancing" "upstream" "Copia28" "Copia" 17.8 46.88 0 "CopiaHarbinger" 0 5 "LPT" "group7" "Ontario_Canada" "S" 0.873109056 0.100383804463524
"14870" "LPT1" "X14312" "divergent" "upstream" "Copia107" "Copia" 27.55 15.63 0 "CopiaHarbinger" 0 5 "LPT" "group7" "Ontario_Canada" "S" 0.873109056 0.0186794190686284
"14871" "LPT1" "X15837" "divergent" "upstream" "Copia50" "Copia" 5.39 0 0 "CopiaHarbinger" 0 5 "LPT" "group7" "Ontario_Canada" "S" 0.873109056 0.0186794190686284
"14872" "LPT1" "X5078" "divergent" "upstream" "Copia106" "Copia" 29.17 0 12.5 "CopiaHarbinger" 0 5 "LPT" "group7" "Ontario_Canada" "S" 0.873109056 0.0186794190686284
"14873" "LPT1" "X21858" "balancing" "downstream" "Copia2" "Copia" 40.67 81.25 93.75 "CopiaHarbinger" 100 5 "LPT" "group7" "Ontario_Canada" "S" 0.873109056 0.167532441392734
"14874" "LPT1" "X122" "0Neutral" "downstream" "Copia28" "Copia" 57.09 0 0 "CopiaHarbinger" 0 5 "LPT" "group7" "Ontario_Canada" "S" 0.873109056 0.0148760002525107
"14875" "LPT1" "X403" "0Neutral" "downstream" "Copia9" "Copia" 59.97 3.13 0 "CopiaHarbinger" 0 5 "LPT" "group7" "Ontario_Canada" "S" 0.873109056 0.0148760002525107
"14876" "LPT1" "X11439" "0Neutral" "downstream" "Copia2" "Copia" 82.95 28.13 0 "CopiaHarbinger" 0 5 "LPT" "group7" "Ontario_Canada" "S" 0.873109056 0.0148760002525107
"14877" "LPT1" "X24625" "0Neutral" "downstream" "Copia93" "Copia" 52.49 6.25 0 "CopiaHarbinger" 0 5 "LPT" "group7" "Ontario_Canada" "S" 0.873109056 0.0148760002525107
"14878" "LPT1" "X24851" "0Neutral" "downstream" "Copia79" "Copia" 37.59 3.13 6.25 "CopiaHarbinger" 0 5 "LPT" "group7" "Ontario_Canada" "S" 0.873109056 0.0148760002525107
"14879" "LPT1" "X4640" "0Neutral" "downstream" "Copia77" "Copia" 36.99 3.13 0 "CopiaHarbinger" 0 5 "LPT" "group7" "Ontario_Canada" "S" 0.873109056 0.0148760002525107
"14880" "LPT1" "X25016" "0Neutral" "downstream" "Copia45" "Copia" 38.28 25 6.25 "CopiaHarbinger" 0 5 "LPT" "group7" "Ontario_Canada" "S" 0.873109056 0.0148760002525107
"14881" "LPT1" "X12301" "0Neutral" "downstream" "Copia32" "Copia" 58.3 12.5 0 "CopiaHarbinger" 0 5 "LPT" "group7" "Ontario_Canada" "S" 0.873109056 0.0148760002525107
"14882" "LPT1" "X4857" "0Neutral" "downstream" "Copia96" "Copia" 55.24 15.63 0 "CopiaHarbinger" 0 5 "LPT" "group7" "Ontario_Canada" "S" 0.873109056 0.0148760002525107
"14883" "LPT1" "X1871" "0Neutral" "downstream" "Copia75" "Copia" 35.26 6.25 0 "CopiaHarbinger" 0 5 "LPT" "group7" "Ontario_Canada" "S" 0.873109056 0.0148760002525107
"14884" "LPT1" "X24626" "0Neutral" "downstream" "Copia93" "Copia" 52.52 3.13 0 "CopiaHarbinger" 0 5 "LPT" "group7" "Ontario_Canada" "S" 0.873109056 0.0148760002525107
"14885" "LPT1" "X8524" "0Neutral" "downstream" "Copia10" "Copia" 30.07 25 0 "CopiaHarbinger" 0 5 "LPT" "group7" "Ontario_Canada" "S" 0.873109056 0.0148760002525107
"14886" "LPT1" "X15140" "0Neutral" "downstream" "Copia39" "Copia" 89.54 15.63 18.75 "CopiaHarbinger" 100 5 "LPT" "group7" "Ontario_Canada" "S" 0.873109056 0.0148760002525107
"14887" "LPT1" "X20672" "0Neutral" "downstream" "Copia53" "Copia" 51.64 50 0 "CopiaHarbinger" 0 5 "LPT" "group7" "Ontario_Canada" "S" 0.873109056 0.0148760002525107
"14888" "LPT1" "X12322" "0Neutral" "downstream" "Copia53" "Copia" 86.91 6.25 0 "CopiaHarbinger" 0 5 "LPT" "group7" "Ontario_Canada" "S" 0.873109056 0.0148760002525107
"14889" "LPT1" "X23529" "0Neutral" "downstream" "Copia42" "Copia" 51.22 3.13 0 "CopiaHarbinger" 0 5 "LPT" "group7" "Ontario_Canada" "S" 0.873109056 0.0148760002525107
"14890" "LPT1" "X26515" "0Neutral" "downstream" "Copia85" "Copia" 43.86 0 6.25 "CopiaHarbinger" 0 5 "LPT" "group7" "Ontario_Canada" "S" 0.873109056 0.0148760002525107
"14891" "LPT1" "X3772" "0Neutral" "downstream" "Copia100" "Copia" 76.6 34.38 0 "CopiaHarbinger" 0 5 "LPT" "group7" "Ontario_Canada" "S" 0.873109056 0.0148760002525107
"14892" "LPT1" "X2999" "0Neutral" "downstream" "Copia53" "Copia" 55.57 25 0 "CopiaHarbinger" 0 5 "LPT" "group7" "Ontario_Canada" "S" 0.873109056 0.0148760002525107
"14893" "LPT1" "X5062" "0Neutral" "downstream" "Copia94" "Copia" 53.67 9.38 0 "CopiaHarbinger" 0 5 "LPT" "group7" "Ontario_Canada" "S" 0.873109056 0.0148760002525107
"14894" "LPT1" "X7879" "0Neutral" "downstream" "Copia13" "Copia" 79.56 6.25 0 "CopiaHarbinger" 0 5 "LPT" "group7" "Ontario_Canada" "S" 0.873109056 0.0148760002525107
"14895" "LPT1" "X2313" "0Neutral" "downstream" "Copia19" "Copia" 69.14 6.25 0 "CopiaHarbinger" 0 5 "LPT" "group7" "Ontario_Canada" "S" 0.873109056 0.0148760002525107
"14896" "LPT1" "X6611" "0Neutral" "downstream" "Copia10" "Copia" 61.68 3.13 0 "CopiaHarbinger" 0 5 "LPT" "group7" "Ontario_Canada" "S" 0.873109056 0.0148760002525107
"14897" "LPT1" "X18490" "0Neutral" "downstream" "Copia13" "Copia" 55.44 3.13 0 "CopiaHarbinger" 0 5 "LPT" "group7" "Ontario_Canada" "S" 0.873109056 0.0148760002525107
"14898" "LPT1" "X26023" "0Neutral" "downstream" "Copia13" "Copia" 67.48 3.13 0 "CopiaHarbinger" 0 5 "LPT" "group7" "Ontario_Canada" "S" 0.873109056 0.0148760002525107
"14899" "LPT1" "X12302" "0Neutral" "downstream" "Copia32" "Copia" 58.33 3.13 0 "CopiaHarbinger" 0 5 "LPT" "group7" "Ontario_Canada" "S" 0.873109056 0.0148760002525107
"14900" "LPT1" "X13022" "0Neutral" "downstream" "Copia44" "Copia" 61.2 3.13 0 "CopiaHarbinger" 0 5 "LPT" "group7" "Ontario_Canada" "S" 0.873109056 0.0148760002525107
"14901" "LPT1" "X6198" "0Neutral" "downstream" "Copia25" "Copia" 61.45 0 0 "CopiaHarbinger" 0 5 "LPT" "group7" "Ontario_Canada" "S" 0.873109056 0.0148760002525107
"14902" "LPT1" "X2631" "0Neutral" "downstream" "Copia40" "Copia" 90.66 0 0 "CopiaHarbinger" 0 5 "LPT" "group7" "Ontario_Canada" "S" 0.873109056 0.0148760002525107
"14903" "LPT1" "X16222" "0Neutral" "downstream" "Copia30" "Copia" 45.64 12.5 0 "CopiaHarbinger" 0 5 "LPT" "group7" "Ontario_Canada" "S" 0.873109056 0.0148760002525107
"14904" "LPT1" "X927" "0Neutral" "downstream" "Copia17" "Copia" 34.21 9.38 0 "CopiaHarbinger" 0 5 "LPT" "group7" "Ontario_Canada" "S" 0.873109056 0.0148760002525107
"14905" "LPT1" "X7418" "0Neutral" "downstream" "Copia2" "Copia" 16.34 9.38 0 "CopiaHarbinger" 0 5 "LPT" "group7" "Ontario_Canada" "S" 0.873109056 0.0148760002525107
"14906" "LPT1" "X762" "0Neutral" "downstream" "Copia118" "Copia" 29.43 3.13 0 "CopiaHarbinger" 0 5 "LPT" "group7" "Ontario_Canada" "S" 0.873109056 0.0148760002525107
"14907" "LPT1" "X10521" "0Neutral" "downstream" "Copia2" "Copia" 48.81 3.13 0 "CopiaHarbinger" 0 5 "LPT" "group7" "Ontario_Canada" "S" 0.873109056 0.0148760002525107
"14908" "LPT1" "X16775" "0Neutral" "downstream" "Copia53" "Copia" 49.89 3.13 0 "CopiaHarbinger" 0 5 "LPT" "group7" "Ontario_Canada" "S" 0.873109056 0.0148760002525107
"14909" "LPT1" "X19554" "0Neutral" "downstream" "Copia70" "Copia" 32.43 3.13 0 "CopiaHarbinger" 0 5 "LPT" "group7" "Ontario_Canada" "S" 0.873109056 0.0148760002525107
"14910" "LPT1" "X4251" "0Neutral" "downstream" "Copia66" "Copia" 57.11 18.75 6.25 "CopiaHarbinger" 0 5 "LPT" "group7" "Ontario_Canada" "S" 0.873109056 0.0148760002525107
"14911" "LPT1" "X3407" "balancing" "downstream" "Copia2" "Copia" 60.41 0 12.5 "CopiaHarbinger" 0 5 "LPT" "group7" "Ontario_Canada" "S" 0.873109056 0.167532441392734
"14912" "LPT1" "X3076" "balancing" "downstream" "Copia71" "Copia" 32.62 3.13 18.75 "CopiaHarbinger" 0 5 "LPT" "group7" "Ontario_Canada" "S" 0.873109056 0.167532441392734
"14913" "LPT1" "X19559" "balancing" "downstream" "Copia70" "Copia" 76.58 28.13 0 "CopiaHarbinger" 0 5 "LPT" "group7" "Ontario_Canada" "S" 0.873109056 0.167532441392734
"14914" "LPT1" "X16167" "divergent" "downstream" "Copia82" "Copia" 42.08 9.38 0 "CopiaHarbinger" 0 5 "LPT" "group7" "Ontario_Canada" "S" 0.873109056 0.0286321991961227
"14915" "LPT1" "X23556" "0Neutral" "downstream" "Copia84" "Copia" 43.42 12.5 0 "CopiaHarbinger" 0 5 "LPT" "group7" "Ontario_Canada" "S" 0.873109056 0.0148760002525107
"14916" "LPT1" "X8873" "0Neutral" "downstream" "Copia69" "Copia" 102.52 0 0 "CopiaHarbinger" 0 5 "LPT" "group7" "Ontario_Canada" "S" 0.873109056 0.0148760002525107
"14917" "LPT1" "X22179" "0Neutral" "downstream" "Copia19" "Copia" 44.24 21.88 0 "CopiaHarbinger" 0 5 "LPT" "group7" "Ontario_Canada" "S" 0.873109056 0.0148760002525107
"14918" "LPT1" "X2272" "0Neutral" "downstream" "Copia87" "Copia" 46.21 3.13 0 "CopiaHarbinger" 0 5 "LPT" "group7" "Ontario_Canada" "S" 0.873109056 0.0148760002525107
"14919" "LPT1" "X4721" "0Neutral" "downstream" "Copia44" "Copia" 54.66 15.63 12.5 "CopiaHarbinger" 0 5 "LPT" "group7" "Ontario_Canada" "S" 0.873109056 0.0148760002525107
"14920" "LPT1" "X5351" "0Neutral" "downstream" "Copia70" "Copia" 57.48 6.25 0 "CopiaHarbinger" 0 5 "LPT" "group7" "Ontario_Canada" "S" 0.873109056 0.0148760002525107
"14921" "LPT1" "X19621" "0Neutral" "downstream" "Copia48" "Copia" 72.01 34.38 0 "CopiaHarbinger" 0 5 "LPT" "group7" "Ontario_Canada" "S" 0.873109056 0.0148760002525107
"14922" "LPT1" "X21903" "0Neutral" "downstream" "Copia2" "Copia" 35.43 15.63 0 "CopiaHarbinger" 0 5 "LPT" "group7" "Ontario_Canada" "S" 0.873109056 0.0148760002525107
"14923" "LPT1" "X10816" "0Neutral" "downstream" "Copia2" "Copia" 73.87 3.13 0 "CopiaHarbinger" 0 5 "LPT" "group7" "Ontario_Canada" "S" 0.873109056 0.0148760002525107
"14924" "LPT1" "X8772" "0Neutral" "downstream" "Copia89" "Copia" 48.09 9.38 0 "CopiaHarbinger" 0 5 "LPT" "group7" "Ontario_Canada" "S" 0.873109056 0.0148760002525107
"14925" "LPT1" "X20414" "0Neutral" "downstream" "Copia99" "Copia" 76.16 3.13 0 "CopiaHarbinger" 0 5 "LPT" "group7" "Ontario_Canada" "S" 0.873109056 0.0148760002525107
"14926" "LPT1" "X11714" "0Neutral" "downstream" "Copia39" "Copia" 51.95 15.63 0 "CopiaHarbinger" 0 5 "LPT" "group7" "Ontario_Canada" "S" 0.873109056 0.0148760002525107
"14927" "LPT1" "X15419" "0Neutral" "downstream" "Copia50" "Copia" 94.76 25 6.25 "CopiaHarbinger" 0 5 "LPT" "group7" "Ontario_Canada" "S" 0.873109056 0.0148760002525107
"14928" "LPT1" "X7375" "0Neutral" "downstream" "Copia13" "Copia" 63.04 43.75 0 "CopiaHarbinger" 0 5 "LPT" "group7" "Ontario_Canada" "S" 0.873109056 0.0148760002525107
"14929" "LPT1" "X2618" "0Neutral" "downstream" "Copia40" "Copia" 82.66 12.5 0 "CopiaHarbinger" 0 5 "LPT" "group7" "Ontario_Canada" "S" 0.873109056 0.0148760002525107
"14930" "LPT1" "X21906" "0Neutral" "downstream" "Copia95" "Copia" 53.7 9.38 0 "CopiaHarbinger" 0 5 "LPT" "group7" "Ontario_Canada" "S" 0.873109056 0.0148760002525107
"14931" "LPT1" "X7605" "0Neutral" "downstream" "Copia13" "Copia" 66.59 6.25 0 "CopiaHarbinger" 0 5 "LPT" "group7" "Ontario_Canada" "S" 0.873109056 0.0148760002525107
"14932" "LPT1" "X7342" "0Neutral" "downstream" "Copia10" "Copia" 73.91 3.13 0 "CopiaHarbinger" 0 5 "LPT" "group7" "Ontario_Canada" "S" 0.873109056 0.0148760002525107
"14933" "LPT1" "X10665" "0Neutral" "downstream" "Copia10" "Copia" 110.14 3.13 0 "CopiaHarbinger" 0 5 "LPT" "group7" "Ontario_Canada" "S" 0.873109056 0.0148760002525107
"14934" "LPT1" "X10524" "0Neutral" "downstream" "Copia2" "Copia" 98.64 3.13 0 "CopiaHarbinger" 0 5 "LPT" "group7" "Ontario_Canada" "S" 0.873109056 0.0148760002525107
"14935" "LPT1" "X15143" "0Neutral" "downstream" "Copia39" "Copia" 56.3 3.13 0 "CopiaHarbinger" 0 5 "LPT" "group7" "Ontario_Canada" "S" 0.873109056 0.0148760002525107
"14936" "LPT1" "X21904" "0Neutral" "downstream" "Copia2" "Copia" 35.47 21.88 0 "CopiaHarbinger" 0 5 "LPT" "group7" "Ontario_Canada" "S" 0.873109056 0.0148760002525107
"14937" "LPT1" "X5741" "0Neutral" "downstream" "Copia86" "Copia" 45.63 21.88 0 "CopiaHarbinger" 0 5 "LPT" "group7" "Ontario_Canada" "S" 0.873109056 0.0148760002525107
"14938" "LPT1" "X18277" "0Neutral" "downstream" "Copia2" "Copia" 26.93 15.63 0 "CopiaHarbinger" 0 5 "LPT" "group7" "Ontario_Canada" "S" 0.873109056 0.0148760002525107
"14939" "LPT1" "X8771" "0Neutral" "downstream" "Copia89" "Copia" 48.12 9.38 0 "CopiaHarbinger" 0 5 "LPT" "group7" "Ontario_Canada" "S" 0.873109056 0.0148760002525107
"14940" "LPT1" "X13518" "0Neutral" "downstream" "Copia9" "Copia" 49.3 3.13 0 "CopiaHarbinger" 0 5 "LPT" "group7" "Ontario_Canada" "S" 0.873109056 0.0148760002525107
"14941" "LPT1" "X14561" "0Neutral" "downstream" "Copia32" "Copia" 49.49 0 0 "CopiaHarbinger" 0 5 "LPT" "group7" "Ontario_Canada" "S" 0.873109056 0.0148760002525107
"14942" "LPT1" "X1913" "balancing" "downstream" "Copia2" "Copia" 43.03 28.13 25 "CopiaHarbinger" 100 5 "LPT" "group7" "Ontario_Canada" "S" 0.873109056 0.167532441392734
"14943" "LPT1" "X14498" "balancing" "downstream" "Copia10" "Copia" 43.53 18.75 0 "CopiaHarbinger" 0 5 "LPT" "group7" "Ontario_Canada" "S" 0.873109056 0.167532441392734
"14944" "LPT1" "X2038" "balancing" "downstream" "Copia70" "Copia" 106.16 6.25 18.75 "CopiaHarbinger" 0 5 "LPT" "group7" "Ontario_Canada" "S" 0.873109056 0.167532441392734
"14945" "LPT1" "X23237" "divergent" "downstream" "Copia42" "Copia" 61.94 3.13 0 "CopiaHarbinger" 0 5 "LPT" "group7" "Ontario_Canada" "S" 0.873109056 0.0286321991961227
"14946" "LPT1" "X8473" "divergent" "downstream" "Copia2" "Copia" 73.06 31.25 0 "CopiaHarbinger" 0 5 "LPT" "group7" "Ontario_Canada" "S" 0.873109056 0.0286321991961227
"14947" "LPT1" "X7376" "divergent" "downstream" "Copia13" "Copia" 63.06 0 25 "CopiaHarbinger" 0 5 "LPT" "group7" "Ontario_Canada" "S" 0.873109056 0.0286321991961227
"14948" "LPT1" "X2040" "divergent" "downstream" "Copia70" "Copia" 66.57 25 0 "CopiaHarbinger" 0 5 "LPT" "group7" "Ontario_Canada" "S" 0.873109056 0.0286321991961227
"14949" "LPT1" "X15370" "divergent" "downstream" "Copia44" "Copia" 91.13 15.63 0 "CopiaHarbinger" 0 5 "LPT" "group7" "Ontario_Canada" "S" 0.873109056 0.0286321991961227
"14950" "LPT1" "X23473" "0Neutral" "downstream" "Copia13" "Copia" 25.04 0 0 "CopiaHarbinger" 0 5 "LPT" "group7" "Ontario_Canada" "S" 0.873109056 0.0148760002525107
"14951" "LPT1" "X21901" "0Neutral" "downstream" "Copia2" "Copia" 25.57 46.88 12.5 "CopiaHarbinger" 0 5 "LPT" "group7" "Ontario_Canada" "S" 0.873109056 0.0148760002525107
"14952" "LPT1" "X25758" "0Neutral" "downstream" "Copia23" "Copia" 12.49 6.25 0 "CopiaHarbinger" 0 5 "LPT" "group7" "Ontario_Canada" "S" 0.873109056 0.0148760002525107
"14953" "LPT1" "X17668" "0Neutral" "downstream" "Copia72" "Copia" 33.24 6.25 0 "CopiaHarbinger" 0 5 "LPT" "group7" "Ontario_Canada" "S" 0.873109056 0.0148760002525107
"14954" "LPT1" "X12076" "0Neutral" "downstream" "Copia114" "Copia" 16.58 3.13 0 "CopiaHarbinger" 0 5 "LPT" "group7" "Ontario_Canada" "S" 0.873109056 0.0148760002525107
"14955" "LPT1" "X14464" "0Neutral" "downstream" "Copia108" "Copia" 24 0 0 "CopiaHarbinger" 0 5 "LPT" "group7" "Ontario_Canada" "S" 0.873109056 0.0148760002525107
"14956" "LPT1" "X3241" "divergent" "downstream" "Copia23" "Copia" 11.49 28.13 12.5 "CopiaHarbinger" 0 5 "LPT" "group7" "Ontario_Canada" "S" 0.873109056 0.0286321991961227
"14957" "LPT1" "X3242" "divergent" "downstream" "Copia23" "Copia" 11.36 25 0 "CopiaHarbinger" 0 5 "LPT" "group7" "Ontario_Canada" "S" 0.873109056 0.0286321991961227
"14958" "LPT1" "X26172" "divergent" "downstream" "Copia92" "Copia" 50.3 0 0 "CopiaHarbinger" 0 5 "LPT" "group7" "Ontario_Canada" "S" 0.873109056 0.0286321991961227
"14959" "LPT1" "X4123" "0Neutral" "upstream" "Copia6" "Copia" 81.28 3.13 0 "CopiaHarbinger" 0 5 "LPT" "group7" "Ontario_Canada" "S" 0.873109056 0.0153157098637667
"14960" "LPT1" "X407" "0Neutral" "upstream" "Copia37" "Copia" 59.7 6.25 0 "CopiaHarbinger" 0 5 "LPT" "group7" "Ontario_Canada" "S" 0.873109056 0.0153157098637667
"14961" "LPT1" "X20088" "0Neutral" "upstream" "Copia2" "Copia" 54.19 0 6.25 "CopiaHarbinger" 0 5 "LPT" "group7" "Ontario_Canada" "S" 0.873109056 0.0153157098637667
"14962" "LPT1" "X15735" "0Neutral" "upstream" "Copia40" "Copia" 57.6 3.13 0 "CopiaHarbinger" 0 5 "LPT" "group7" "Ontario_Canada" "S" 0.873109056 0.0153157098637667
"14963" "LPT1" "X15024" "0Neutral" "upstream" "Copia50" "Copia" 29.87 3.13 0 "CopiaHarbinger" 0 5 "LPT" "group7" "Ontario_Canada" "S" 0.873109056 0.0153157098637667
"14964" "LPT1" "X11545" "0Neutral" "upstream" "Copia4" "Copia" 19.16 6.25 0 "CopiaHarbinger" 0 5 "LPT" "group7" "Ontario_Canada" "S" 0.873109056 0.0153157098637667
"14965" "LPT1" "X98" "0Neutral" "upstream" "Copia24" "Copia" 34.63 37.5 0 "CopiaHarbinger" 0 5 "LPT" "group7" "Ontario_Canada" "S" 0.873109056 0.0153157098637667
"14966" "LPT1" "X21900" "0Neutral" "upstream" "Copia33" "Copia" 44.58 9.38 0 "CopiaHarbinger" 0 5 "LPT" "group7" "Ontario_Canada" "S" 0.873109056 0.0153157098637667
"14967" "LPT1" "X1018" "0Neutral" "upstream" "Copia11" "Copia" 94.41 6.25 0 "CopiaHarbinger" 0 5 "LPT" "group7" "Ontario_Canada" "S" 0.873109056 0.0153157098637667
"14968" "LPT1" "X10617" "0Neutral" "upstream" "Copia10" "Copia" 52.5 15.63 0 "CopiaHarbinger" 0 5 "LPT" "group7" "Ontario_Canada" "S" 0.873109056 0.0153157098637667
"14969" "LPT1" "X20641" "0Neutral" "upstream" "Copia51" "Copia" 46.5 15.63 0 "CopiaHarbinger" 0 5 "LPT" "group7" "Ontario_Canada" "S" 0.873109056 0.0153157098637667
"14970" "LPT1" "X14905" "0Neutral" "upstream" "Copia63" "Copia" 33.88 9.38 0 "CopiaHarbinger" 0 5 "LPT" "group7" "Ontario_Canada" "S" 0.873109056 0.0153157098637667
"14971" "LPT1" "X24560" "0Neutral" "upstream" "Copia42" "Copia" 55.86 6.25 0 "CopiaHarbinger" 0 5 "LPT" "group7" "Ontario_Canada" "S" 0.873109056 0.0153157098637667
"14972" "LPT1" "X12327" "0Neutral" "upstream" "Copia10" "Copia" 45.77 46.88 12.5 "CopiaHarbinger" 0 5 "LPT" "group7" "Ontario_Canada" "S" 0.873109056 0.0153157098637667
"14973" "LPT1" "X9828" "0Neutral" "upstream" "Copia10" "Copia" 27.04 0 12.5 "CopiaHarbinger" 0 5 "LPT" "group7" "Ontario_Canada" "S" 0.873109056 0.0153157098637667
"14974" "LPT1" "X8883" "0Neutral" "upstream" "Copia13" "Copia" 55.97 37.5 0 "CopiaHarbinger" 0 5 "LPT" "group7" "Ontario_Canada" "S" 0.873109056 0.0153157098637667
"14975" "LPT1" "X1715" "0Neutral" "upstream" "Copia7" "Copia" 81.28 9.38 0 "CopiaHarbinger" 0 5 "LPT" "group7" "Ontario_Canada" "S" 0.873109056 0.0153157098637667
"14976" "LPT1" "X7298" "0Neutral" "upstream" "Copia13" "Copia" 61.78 3.13 0 "CopiaHarbinger" 0 5 "LPT" "group7" "Ontario_Canada" "S" 0.873109056 0.0153157098637667
"14977" "LPT1" "X13279" "0Neutral" "upstream" "Copia2" "Copia" 58.6 3.13 0 "CopiaHarbinger" 0 5 "LPT" "group7" "Ontario_Canada" "S" 0.873109056 0.0153157098637667
"14978" "LPT1" "X10630" "0Neutral" "upstream" "Copia20" "Copia" 80.54 3.13 0 "CopiaHarbinger" 0 5 "LPT" "group7" "Ontario_Canada" "S" 0.873109056 0.0153157098637667
"14979" "LPT1" "X7694" "0Neutral" "upstream" "Copia39" "Copia" 57.66 3.13 0 "CopiaHarbinger" 0 5 "LPT" "group7" "Ontario_Canada" "S" 0.873109056 0.0153157098637667
"14980" "LPT1" "X4124" "0Neutral" "upstream" "Copia6" "Copia" 105.14 3.13 0 "CopiaHarbinger" 0 5 "LPT" "group7" "Ontario_Canada" "S" 0.873109056 0.0153157098637667
"14981" "LPT1" "X4511" "0Neutral" "upstream" "Copia21" "Copia" 78.94 0 0 "CopiaHarbinger" 0 5 "LPT" "group7" "Ontario_Canada" "S" 0.873109056 0.0153157098637667
"14982" "LPT1" "X17603" "0Neutral" "upstream" "Copia13" "Copia" 30.46 3.13 0 "CopiaHarbinger" 0 5 "LPT" "group7" "Ontario_Canada" "S" 0.873109056 0.0153157098637667
"14983" "LPT1" "X15020" "0Neutral" "upstream" "Copia49" "Copia" 47.69 3.13 0 "CopiaHarbinger" 0 5 "LPT" "group7" "Ontario_Canada" "S" 0.873109056 0.0153157098637667
"14984" "LPT1" "X5831" "0Neutral" "upstream" "Copia31" "Copia" 16.73 0 0 "CopiaHarbinger" 0 5 "LPT" "group7" "Ontario_Canada" "S" 0.873109056 0.0153157098637667
"14985" "LPT1" "X7495" "0Neutral" "upstream" "Copia30" "Copia" 69.63 3.13 0 "CopiaHarbinger" 0 5 "LPT" "group7" "Ontario_Canada" "S" 0.873109056 0.0153157098637667
"14986" "LPT1" "X429" "0Neutral" "upstream" "Copia10" "Copia" 46.44 18.75 0 "CopiaHarbinger" 0 5 "LPT" "group7" "Ontario_Canada" "S" 0.873109056 0.0153157098637667
"14987" "LPT1" "X3698" "balancing" "upstream" "Copia66" "Copia" 35.58 6.25 6.25 "CopiaHarbinger" 0 5 "LPT" "group7" "Ontario_Canada" "S" 0.873109056 0.100383804463524
"14988" "LPT1" "X9821" "balancing" "upstream" "Copia32" "Copia" 68.29 28.13 18.75 "CopiaHarbinger" 0 5 "LPT" "group7" "Ontario_Canada" "S" 0.873109056 0.100383804463524
"14989" "LPT1" "X16452" "divergent" "upstream" "Copia2" "Copia" 54.42 21.88 0 "CopiaHarbinger" 0 5 "LPT" "group7" "Ontario_Canada" "S" 0.873109056 0.0186794190686284
"14990" "LPT1" "X21999" "0Neutral" "upstream" "Copia66" "Copia" 37.22 3.13 6.25 "CopiaHarbinger" 0 5 "LPT" "group7" "Ontario_Canada" "S" 0.873109056 0.0153157098637667
"14991" "LPT1" "X13858" "0Neutral" "upstream" "Copia26" "Copia" 74.9 6.25 0 "CopiaHarbinger" 0 5 "LPT" "group7" "Ontario_Canada" "S" 0.873109056 0.0153157098637667
"14992" "LPT1" "X9565" "0Neutral" "upstream" "Copia19" "Copia" 81.68 3.13 0 "CopiaHarbinger" 0 5 "LPT" "group7" "Ontario_Canada" "S" 0.873109056 0.0153157098637667
"14993" "LPT1" "X2465" "0Neutral" "upstream" "Copia2" "Copia" 30.97 15.63 6.25 "CopiaHarbinger" 0 5 "LPT" "group7" "Ontario_Canada" "S" 0.873109056 0.0153157098637667
"14994" "LPT1" "X16092" "0Neutral" "upstream" "Copia31" "Copia" 39.18 3.13 0 "CopiaHarbinger" 0 5 "LPT" "group7" "Ontario_Canada" "S" 0.873109056 0.0153157098637667
"14995" "LPT1" "X2403" "0Neutral" "upstream" "Copia23" "Copia" 47.63 3.13 0 "CopiaHarbinger" 0 5 "LPT" "group7" "Ontario_Canada" "S" 0.873109056 0.0153157098637667
"14996" "LPT1" "X19538" "0Neutral" "upstream" "Copia25" "Copia" 54.02 28.13 6.25 "CopiaHarbinger" 0 5 "LPT" "group7" "Ontario_Canada" "S" 0.873109056 0.0153157098637667
"14997" "LPT1" "X13241" "0Neutral" "upstream" "Copia78" "Copia" 29.82 6.25 0 "CopiaHarbinger" 0 5 "LPT" "group7" "Ontario_Canada" "S" 0.873109056 0.0153157098637667
"14998" "LPT1" "X13859" "0Neutral" "upstream" "Copia26" "Copia" 74.92 12.5 18.75 "CopiaHarbinger" 0 5 "LPT" "group7" "Ontario_Canada" "S" 0.873109056 0.0153157098637667
"14999" "LPT1" "X3018" "0Neutral" "upstream" "Copia9" "Copia" 97.19 34.38 0 "CopiaHarbinger" 0 5 "LPT" "group7" "Ontario_Canada" "S" 0.873109056 0.0153157098637667
"15000" "LPT1" "X18465" "0Neutral" "upstream" "Copia13" "Copia" 61.71 12.5 0 "CopiaHarbinger" 0 5 "LPT" "group7" "Ontario_Canada" "S" 0.873109056 0.0153157098637667
"15001" "LPT1" "X4302" "0Neutral" "upstream" "Copia2" "Copia" 64.73 12.5 0 "CopiaHarbinger" 0 5 "LPT" "group7" "Ontario_Canada" "S" 0.873109056 0.0153157098637667
"15002" "LPT1" "X16008" "0Neutral" "upstream" "Copia24" "Copia" 55.03 12.5 0 "CopiaHarbinger" 0 5 "LPT" "group7" "Ontario_Canada" "S" 0.873109056 0.0153157098637667
"15003" "LPT1" "X16006" "0Neutral" "upstream" "Copia24" "Copia" 76.96 9.38 0 "CopiaHarbinger" 0 5 "LPT" "group7" "Ontario_Canada" "S" 0.873109056 0.0153157098637667
"15004" "LPT1" "X2071" "0Neutral" "upstream" "Copia18" "Copia" 83.35 6.25 0 "CopiaHarbinger" 0 5 "LPT" "group7" "Ontario_Canada" "S" 0.873109056 0.0153157098637667
"15005" "LPT1" "X16667" "0Neutral" "upstream" "Copia43" "Copia" 51.75 3.13 0 "CopiaHarbinger" 0 5 "LPT" "group7" "Ontario_Canada" "S" 0.873109056 0.0153157098637667
"15006" "LPT1" "X18788" "0Neutral" "upstream" "Copia5" "Copia" 55.61 3.13 0 "CopiaHarbinger" 0 5 "LPT" "group7" "Ontario_Canada" "S" 0.873109056 0.0153157098637667
"15007" "LPT1" "X11945" "0Neutral" "upstream" "Copia29" "Copia" 42.02 12.5 0 "CopiaHarbinger" 0 5 "LPT" "group7" "Ontario_Canada" "S" 0.873109056 0.0153157098637667
"15008" "LPT1" "X2402" "0Neutral" "upstream" "Copia23" "Copia" 48.22 9.38 0 "CopiaHarbinger" 0 5 "LPT" "group7" "Ontario_Canada" "S" 0.873109056 0.0153157098637667
"15009" "LPT1" "X12822" "0Neutral" "upstream" "Copia17" "Copia" 33.57 3.13 0 "CopiaHarbinger" 0 5 "LPT" "group7" "Ontario_Canada" "S" 0.873109056 0.0153157098637667
"15010" "LPT1" "X6025" "0Neutral" "upstream" "Copia2" "Copia" 46.25 3.13 0 "CopiaHarbinger" 0 5 "LPT" "group7" "Ontario_Canada" "S" 0.873109056 0.0153157098637667
"15011" "LPT1" "X20981" "0Neutral" "upstream" "Copia46" "Copia" 48.35 3.13 0 "CopiaHarbinger" 0 5 "LPT" "group7" "Ontario_Canada" "S" 0.873109056 0.0153157098637667
"15012" "LPT1" "X789" "0Neutral" "upstream" "Copia2" "Copia" 44.81 0 0 "CopiaHarbinger" 0 5 "LPT" "group7" "Ontario_Canada" "S" 0.873109056 0.0153157098637667
"15013" "LPT1" "X9292" "0Neutral" "upstream" "Copia1" "Copia" 83.9 31.25 0 "CopiaHarbinger" 0 5 "LPT" "group7" "Ontario_Canada" "S" 0.873109056 0.0153157098637667
"15014" "LPT1" "X19286" "0Neutral" "upstream" "Copia64" "Copia" 41.05 9.38 0 "CopiaHarbinger" 0 5 "LPT" "group7" "Ontario_Canada" "S" 0.873109056 0.0153157098637667
"15015" "LPT1" "X4497" "balancing" "upstream" "Copia47" "Copia" 47.74 25 0 "CopiaHarbinger" 0 5 "LPT" "group7" "Ontario_Canada" "S" 0.873109056 0.100383804463524
"15016" "LPT1" "X8064" "divergent" "upstream" "Copia17" "Copia" 85.28 12.5 12.5 "CopiaHarbinger" 0 5 "LPT" "group7" "Ontario_Canada" "S" 0.873109056 0.0186794190686284
"15017" "LPT1" "X7851" "divergent" "upstream" "Copia13" "Copia" 93.15 3.13 0 "CopiaHarbinger" 0 5 "LPT" "group7" "Ontario_Canada" "S" 0.873109056 0.0186794190686284
"15018" "LPT1" "X22121" "0Neutral" "upstream" "Harbinger27" "Harbinger" 25.26 15.63 0 "CopiaHarbinger" 0 5 "LPT" "group7" "Ontario_Canada" "S" 0.873109056 0.0153157098637667
"15019" "LPT1" "X17255" "0Neutral" "upstream" "Harbinger41" "Harbinger" 34.7 12.5 0 "CopiaHarbinger" 0 5 "LPT" "group7" "Ontario_Canada" "S" 0.873109056 0.0153157098637667
"15020" "LPT1" "X23541" "0Neutral" "upstream" "Harbinger6" "Harbinger" 49.53 3.13 0 "CopiaHarbinger" 0 5 "LPT" "group7" "Ontario_Canada" "S" 0.873109056 0.0153157098637667
"15021" "LPT1" "X1890" "0Neutral" "upstream" "Harbinger70" "Harbinger" 27.33 12.5 0 "CopiaHarbinger" 0 5 "LPT" "group7" "Ontario_Canada" "S" 0.873109056 0.0153157098637667
"15022" "LPT1" "X4765" "0Neutral" "upstream" "Harbinger8" "Harbinger" 49.6 40.63 0 "CopiaHarbinger" 0 5 "LPT" "group7" "Ontario_Canada" "S" 0.873109056 0.0153157098637667
"15023" "LPT1" "X10127" "0Neutral" "upstream" "Harbinger17" "Harbinger" 30.48 28.13 0 "CopiaHarbinger" 0 5 "LPT" "group7" "Ontario_Canada" "S" 0.873109056 0.0153157098637667
"15024" "LPT1" "X9794" "0Neutral" "upstream" "Harbinger8" "Harbinger" 16.12 6.25 0 "CopiaHarbinger" 0 5 "LPT" "group7" "Ontario_Canada" "S" 0.873109056 0.0153157098637667
"15025" "LPT1" "X18990" "balancing" "upstream" "Harbinger43" "Harbinger" 31.64 15.63 6.25 "CopiaHarbinger" 0 5 "LPT" "group7" "Ontario_Canada" "S" 0.873109056 0.100383804463524
"15026" "LPT1" "X3155" "balancing" "downstream" "Harbinger58" "Harbinger" 96.15 46.88 93.75 "CopiaHarbinger" 100 5 "LPT" "group7" "Ontario_Canada" "S" 0.873109056 0.167532441392734
"15027" "LPT1" "X8847" "0Neutral" "downstream" "Harbinger24" "Harbinger" 43.06 6.25 0 "CopiaHarbinger" 0 5 "LPT" "group7" "Ontario_Canada" "S" 0.873109056 0.0148760002525107
"15028" "LPT1" "X24492" "0Neutral" "downstream" "Harbinger50" "Harbinger" 57.04 21.88 0 "CopiaHarbinger" 0 5 "LPT" "group7" "Ontario_Canada" "S" 0.873109056 0.0148760002525107
"15029" "LPT1" "X9087" "0Neutral" "downstream" "Harbinger27" "Harbinger" 146.83 12.5 0 "CopiaHarbinger" 0 5 "LPT" "group7" "Ontario_Canada" "S" 0.873109056 0.0148760002525107
"15030" "LPT1" "X11507" "0Neutral" "downstream" "Harbinger27" "Harbinger" 57.04 0 12.5 "CopiaHarbinger" 0 5 "LPT" "group7" "Ontario_Canada" "S" 0.873109056 0.0148760002525107
"15031" "LPT1" "X14796" "0Neutral" "downstream" "Harbinger3" "Harbinger" 119.72 0 6.25 "CopiaHarbinger" 0 5 "LPT" "group7" "Ontario_Canada" "S" 0.873109056 0.0148760002525107
"15032" "LPT1" "X9450" "0Neutral" "downstream" "Harbinger52" "Harbinger" 46.35 0 6.25 "CopiaHarbinger" 0 5 "LPT" "group7" "Ontario_Canada" "S" 0.873109056 0.0148760002525107
"15033" "LPT1" "X19766" "0Neutral" "downstream" "Harbinger2" "Harbinger" 109.66 6.25 0 "CopiaHarbinger" 0 5 "LPT" "group7" "Ontario_Canada" "S" 0.873109056 0.0148760002525107
"15034" "LPT1" "X18410" "0Neutral" "downstream" "Harbinger39" "Harbinger" 69.69 3.13 0 "CopiaHarbinger" 0 5 "LPT" "group7" "Ontario_Canada" "S" 0.873109056 0.0148760002525107
"15035" "LPT1" "X3486" "0Neutral" "downstream" "Harbinger39" "Harbinger" 103.58 0 0 "CopiaHarbinger" 0 5 "LPT" "group7" "Ontario_Canada" "S" 0.873109056 0.0148760002525107
"15036" "LPT1" "X8315" "0Neutral" "downstream" "Harbinger46" "Harbinger" 38.14 9.38 0 "CopiaHarbinger" 0 5 "LPT" "group7" "Ontario_Canada" "S" 0.873109056 0.0148760002525107
"15037" "LPT1" "X22917" "0Neutral" "downstream" "Harbinger1" "Harbinger" 68.63 6.25 0 "CopiaHarbinger" 0 5 "LPT" "group7" "Ontario_Canada" "S" 0.873109056 0.0148760002525107
"15038" "LPT1" "X11790" "0Neutral" "downstream" "Harbinger26" "Harbinger" 96.4 6.25 0 "CopiaHarbinger" 0 5 "LPT" "group7" "Ontario_Canada" "S" 0.873109056 0.0148760002525107
"15039" "LPT1" "X8641" "0Neutral" "downstream" "Harbinger44" "Harbinger" 32.76 6.25 0 "CopiaHarbinger" 0 5 "LPT" "group7" "Ontario_Canada" "S" 0.873109056 0.0148760002525107
"15040" "LPT1" "X1787" "0Neutral" "downstream" "Harbinger45" "Harbinger" 22.47 0 0 "CopiaHarbinger" 0 5 "LPT" "group7" "Ontario_Canada" "S" 0.873109056 0.0148760002525107
"15041" "LPT1" "X9088" "balancing" "downstream" "Harbinger27" "Harbinger" 145.13 34.38 0 "CopiaHarbinger" 0 5 "LPT" "group7" "Ontario_Canada" "S" 0.873109056 0.167532441392734
"15042" "LPT1" "X11787" "balancing" "downstream" "Harbinger26" "Harbinger" 57.16 34.38 6.25 "CopiaHarbinger" 0 5 "LPT" "group7" "Ontario_Canada" "S" 0.873109056 0.167532441392734
"15043" "LPT1" "X26084" "divergent" "downstream" "Harbinger41" "Harbinger" 53.74 34.38 0 "CopiaHarbinger" 0 5 "LPT" "group7" "Ontario_Canada" "S" 0.873109056 0.0286321991961227
"15044" "LPT1" "X23344" "divergent" "downstream" "Harbinger8" "Harbinger" 60.98 0 0 "CopiaHarbinger" 0 5 "LPT" "group7" "Ontario_Canada" "S" 0.873109056 0.0286321991961227
"15045" "LPT1" "X23571" "0Neutral" "downstream" "Harbinger3" "Harbinger" 113.86 3.13 0 "CopiaHarbinger" 0 5 "LPT" "group7" "Ontario_Canada" "S" 0.873109056 0.0148760002525107
"15046" "LPT1" "X25121" "0Neutral" "downstream" "Harbinger22" "Harbinger" 116.42 3.13 0 "CopiaHarbinger" 0 5 "LPT" "group7" "Ontario_Canada" "S" 0.873109056 0.0148760002525107
"15047" "LPT1" "X16249" "0Neutral" "downstream" "Harbinger27" "Harbinger" 62.06 0 0 "CopiaHarbinger" 0 5 "LPT" "group7" "Ontario_Canada" "S" 0.873109056 0.0148760002525107
"15048" "LPT1" "X5679" "0Neutral" "downstream" "Harbinger15" "Harbinger" 79.34 18.75 0 "CopiaHarbinger" 0 5 "LPT" "group7" "Ontario_Canada" "S" 0.873109056 0.0148760002525107
"15049" "LPT1" "X11023" "0Neutral" "downstream" "Harbinger64" "Harbinger" 63.5 6.25 0 "CopiaHarbinger" 0 5 "LPT" "group7" "Ontario_Canada" "S" 0.873109056 0.0148760002525107
"15050" "LPT1" "X21072" "0Neutral" "downstream" "Harbinger15" "Harbinger" 25.73 3.13 0 "CopiaHarbinger" 0 5 "LPT" "group7" "Ontario_Canada" "S" 0.873109056 0.0148760002525107
"15051" "LPT1" "X5215" "0Neutral" "downstream" "Harbinger51" "Harbinger" 44.31 0 0 "CopiaHarbinger" 0 5 "LPT" "group7" "Ontario_Canada" "S" 0.873109056 0.0148760002525107
"15052" "LPT1" "X1472" "0Neutral" "downstream" "Harbinger59" "Harbinger" 54.02 6.25 0 "CopiaHarbinger" 0 5 "LPT" "group7" "Ontario_Canada" "S" 0.873109056 0.0148760002525107
"15053" "LPT1" "X19134" "0Neutral" "downstream" "Harbinger15" "Harbinger" 43.03 25 0 "CopiaHarbinger" 0 5 "LPT" "group7" "Ontario_Canada" "S" 0.873109056 0.0148760002525107
"15054" "LPT1" "X13048" "0Neutral" "downstream" "Harbinger69" "Harbinger" 80.3 21.88 12.5 "CopiaHarbinger" 0 5 "LPT" "group7" "Ontario_Canada" "S" 0.873109056 0.0148760002525107
"15055" "LPT1" "X21806" "0Neutral" "downstream" "Harbinger58" "Harbinger" 52.72 6.25 0 "CopiaHarbinger" 0 5 "LPT" "group7" "Ontario_Canada" "S" 0.873109056 0.0148760002525107
"15056" "LPT1" "X6778" "0Neutral" "downstream" "Harbinger23" "Harbinger" 40.83 21.88 0 "CopiaHarbinger" 0 5 "LPT" "group7" "Ontario_Canada" "S" 0.873109056 0.0148760002525107
"15057" "LPT1" "X24399" "0Neutral" "downstream" "Harbinger62" "Harbinger" 57.37 34.38 6.25 "CopiaHarbinger" 0 5 "LPT" "group7" "Ontario_Canada" "S" 0.873109056 0.0148760002525107
"15058" "LPT1" "X12480" "0Neutral" "downstream" "Harbinger12" "Harbinger" 34.42 12.5 0 "CopiaHarbinger" 0 5 "LPT" "group7" "Ontario_Canada" "S" 0.873109056 0.0148760002525107
"15059" "LPT1" "X13299" "0Neutral" "downstream" "Harbinger55" "Harbinger" 50.08 3.13 12.5 "CopiaHarbinger" 0 5 "LPT" "group7" "Ontario_Canada" "S" 0.873109056 0.0148760002525107
"15060" "LPT1" "X6172" "0Neutral" "downstream" "Harbinger66" "Harbinger" 72.6 18.75 6.25 "CopiaHarbinger" 0 5 "LPT" "group7" "Ontario_Canada" "S" 0.873109056 0.0148760002525107
"15061" "LPT1" "X15647" "0Neutral" "downstream" "Harbinger54" "Harbinger" 87.3 0 6.25 "CopiaHarbinger" 100 5 "LPT" "group7" "Ontario_Canada" "S" 0.873109056 0.0148760002525107
"15062" "LPT1" "X6450" "0Neutral" "downstream" "Harbinger15" "Harbinger" 112.98 3.13 0 "CopiaHarbinger" 0 5 "LPT" "group7" "Ontario_Canada" "S" 0.873109056 0.0148760002525107
"15063" "LPT1" "X1473" "0Neutral" "downstream" "Harbinger59" "Harbinger" 53.99 3.13 0 "CopiaHarbinger" 0 5 "LPT" "group7" "Ontario_Canada" "S" 0.873109056 0.0148760002525107
"15064" "LPT1" "X23349" "0Neutral" "downstream" "Harbinger8" "Harbinger" 100.24 3.13 0 "CopiaHarbinger" 0 5 "LPT" "group7" "Ontario_Canada" "S" 0.873109056 0.0148760002525107
"15065" "LPT1" "X13058" "0Neutral" "downstream" "Harbinger27" "Harbinger" 65.46 3.13 0 "CopiaHarbinger" 0 5 "LPT" "group7" "Ontario_Canada" "S" 0.873109056 0.0148760002525107
"15066" "LPT1" "X3494" "balancing" "downstream" "Harbinger25" "Harbinger" 61.17 15.63 0 "CopiaHarbinger" 0 5 "LPT" "group7" "Ontario_Canada" "S" 0.873109056 0.167532441392734
"15067" "LPT1" "X24771" "balancing" "downstream" "Harbinger65" "Harbinger" 71.8 56.25 0 "CopiaHarbinger" 0 5 "LPT" "group7" "Ontario_Canada" "S" 0.873109056 0.167532441392734
"15068" "LPT1" "X23348" "divergent" "downstream" "Harbinger8" "Harbinger" 100.23 0 12.5 "CopiaHarbinger" 0 5 "LPT" "group7" "Ontario_Canada" "S" 0.873109056 0.0286321991961227
"15069" "LPT1" "X5214" "divergent" "downstream" "Harbinger51" "Harbinger" 44.27 21.88 0 "CopiaHarbinger" 0 5 "LPT" "group7" "Ontario_Canada" "S" 0.873109056 0.0286321991961227
"15070" "LPT1" "X12482" "divergent" "downstream" "Harbinger12" "Harbinger" 75.33 34.38 0 "CopiaHarbinger" 0 5 "LPT" "group7" "Ontario_Canada" "S" 0.873109056 0.0286321991961227
"15071" "LPT1" "X14504" "divergent" "downstream" "Harbinger14" "Harbinger" 79.7 31.25 0 "CopiaHarbinger" 0 5 "LPT" "group7" "Ontario_Canada" "S" 0.873109056 0.0286321991961227
"15072" "LPT1" "X1685" "0Neutral" "downstream" "Harbinger71" "Harbinger" 8.06 6.25 0 "CopiaHarbinger" 0 5 "LPT" "group7" "Ontario_Canada" "S" 0.873109056 0.0148760002525107
"15073" "LPT1" "X16259" "0Neutral" "downstream" "Harbinger56" "Harbinger" 50.11 3.13 0 "CopiaHarbinger" 0 5 "LPT" "group7" "Ontario_Canada" "S" 0.873109056 0.0148760002525107
"15074" "LPT1" "X8551" "0Neutral" "downstream" "Harbinger8" "Harbinger" 26.4 9.38 0 "CopiaHarbinger" 0 5 "LPT" "group7" "Ontario_Canada" "S" 0.873109056 0.0148760002525107
"15075" "LPT1" "X25744" "0Neutral" "downstream" "Harbinger21" "Harbinger" 32.45 12.5 6.25 "CopiaHarbinger" 0 5 "LPT" "group7" "Ontario_Canada" "S" 0.873109056 0.0148760002525107
"15076" "LPT1" "X572" "0Neutral" "downstream" "Harbinger21" "Harbinger" 57.15 31.25 0 "CopiaHarbinger" 0 5 "LPT" "group7" "Ontario_Canada" "S" 0.873109056 0.0148760002525107
"15077" "LPT1" "X20237" "0Neutral" "downstream" "Harbinger72" "Harbinger" 28.9 6.25 0 "CopiaHarbinger" 0 5 "LPT" "group7" "Ontario_Canada" "S" 0.873109056 0.0148760002525107
"15078" "LPT1" "X9321" "divergent" "downstream" "Harbinger44" "Harbinger" 38.61 0 12.5 "CopiaHarbinger" 0 5 "LPT" "group7" "Ontario_Canada" "S" 0.873109056 0.0286321991961227
"15079" "LPT1" "X2336" "0Neutral" "upstream" "Harbinger23" "Harbinger" 70.6 3.13 43.75 "CopiaHarbinger" 100 5 "LPT" "group7" "Ontario_Canada" "S" 0.873109056 0.0153157098637667
"15080" "LPT1" "X10558" "0Neutral" "upstream" "Harbinger2" "Harbinger" 118.51 3.13 0 "CopiaHarbinger" 0 5 "LPT" "group7" "Ontario_Canada" "S" 0.873109056 0.0153157098637667
"15081" "LPT1" "X21805" "0Neutral" "upstream" "Harbinger58" "Harbinger" 24.08 0 0 "CopiaHarbinger" 0 5 "LPT" "group7" "Ontario_Canada" "S" 0.873109056 0.0153157098637667
"15082" "LPT1" "X8699" "0Neutral" "upstream" "Harbinger4" "Harbinger" 52.2 0 0 "CopiaHarbinger" 0 5 "LPT" "group7" "Ontario_Canada" "S" 0.873109056 0.0153157098637667
"15083" "LPT1" "X15485" "0Neutral" "upstream" "Harbinger40" "Harbinger" 43.55 3.13 0 "CopiaHarbinger" 0 5 "LPT" "group7" "Ontario_Canada" "S" 0.873109056 0.0153157098637667
"15084" "LPT1" "X10559" "0Neutral" "upstream" "Harbinger2" "Harbinger" 118.5 3.13 0 "CopiaHarbinger" 0 5 "LPT" "group7" "Ontario_Canada" "S" 0.873109056 0.0153157098637667
"15085" "LPT1" "X10151" "0Neutral" "upstream" "Harbinger27" "Harbinger" 44.56 28.13 18.75 "CopiaHarbinger" 0 5 "LPT" "group7" "Ontario_Canada" "S" 0.873109056 0.0153157098637667
"15086" "LPT1" "X2348" "0Neutral" "upstream" "Harbinger19" "Harbinger" 37.84 3.13 0 "CopiaHarbinger" 0 5 "LPT" "group7" "Ontario_Canada" "S" 0.873109056 0.0153157098637667
"15087" "LPT1" "X5870" "0Neutral" "upstream" "Harbinger20" "Harbinger" 67.56 3.13 0 "CopiaHarbinger" 0 5 "LPT" "group7" "Ontario_Canada" "S" 0.873109056 0.0153157098637667
"15088" "LPT1" "X13852" "0Neutral" "upstream" "Harbinger25" "Harbinger" 29.1 0 18.75 "CopiaHarbinger" 0 5 "LPT" "group7" "Ontario_Canada" "S" 0.873109056 0.0153157098637667
"15089" "LPT1" "X82" "0Neutral" "upstream" "Harbinger23" "Harbinger" 60.46 34.38 0 "CopiaHarbinger" 0 5 "LPT" "group7" "Ontario_Canada" "S" 0.873109056 0.0153157098637667
"15090" "LPT1" "X17711" "0Neutral" "upstream" "Harbinger4" "Harbinger" 46.09 18.75 0 "CopiaHarbinger" 0 5 "LPT" "group7" "Ontario_Canada" "S" 0.873109056 0.0153157098637667
"15091" "LPT1" "X22367" "0Neutral" "upstream" "Harbinger42" "Harbinger" 34.25 25 0 "CopiaHarbinger" 0 5 "LPT" "group7" "Ontario_Canada" "S" 0.873109056 0.0153157098637667
"15092" "LPT1" "X21953" "0Neutral" "upstream" "Harbinger31" "Harbinger" 49.24 3.13 0 "CopiaHarbinger" 0 5 "LPT" "group7" "Ontario_Canada" "S" 0.873109056 0.0153157098637667
"15093" "LPT1" "X4284" "0Neutral" "upstream" "Harbinger21" "Harbinger" 37.63 0 0 "CopiaHarbinger" 0 5 "LPT" "group7" "Ontario_Canada" "S" 0.873109056 0.0153157098637667
"15094" "LPT1" "X10719" "divergent" "upstream" "Harbinger14" "Harbinger" 85.2 28.13 0 "CopiaHarbinger" 0 5 "LPT" "group7" "Ontario_Canada" "S" 0.873109056 0.0186794190686284
"15095" "LPT1" "X19223" "divergent" "upstream" "Harbinger60" "Harbinger" 20.12 15.63 0 "CopiaHarbinger" 0 5 "LPT" "group7" "Ontario_Canada" "S" 0.873109056 0.0186794190686284
"15096" "LPT1" "X17712" "divergent" "upstream" "Harbinger4" "Harbinger" 46.05 3.13 0 "CopiaHarbinger" 0 5 "LPT" "group7" "Ontario_Canada" "S" 0.873109056 0.0186794190686284
"15097" "LPT1" "X588" "0Neutral" "upstream" "Harbinger21" "Harbinger" 36.65 31.25 0 "CopiaHarbinger" 0 5 "LPT" "group7" "Ontario_Canada" "S" 0.873109056 0.0153157098637667
"15098" "LPT1" "X1854" "0Neutral" "upstream" "Harbinger2" "Harbinger" 78.79 18.75 0 "CopiaHarbinger" 0 5 "LPT" "group7" "Ontario_Canada" "S" 0.873109056 0.0153157098637667
"15099" "LPT1" "X10913" "0Neutral" "upstream" "Harbinger14" "Harbinger" 47.64 6.25 0 "CopiaHarbinger" 0 5 "LPT" "group7" "Ontario_Canada" "S" 0.873109056 0.0153157098637667
"15100" "LPT1" "X11914" "0Neutral" "upstream" "Harbinger2" "Harbinger" 54.18 3.13 0 "CopiaHarbinger" 0 5 "LPT" "group7" "Ontario_Canada" "S" 0.873109056 0.0153157098637667
"15101" "LPT1" "X5226" "0Neutral" "upstream" "Harbinger25" "Harbinger" 66.93 3.13 0 "CopiaHarbinger" 0 5 "LPT" "group7" "Ontario_Canada" "S" 0.873109056 0.0153157098637667
"15102" "LPT1" "X24153" "0Neutral" "upstream" "Harbinger6" "Harbinger" 76.5 21.88 12.5 "CopiaHarbinger" 0 5 "LPT" "group7" "Ontario_Canada" "S" 0.873109056 0.0153157098637667
"15103" "LPT1" "X2267" "0Neutral" "upstream" "Harbinger27" "Harbinger" 22.07 9.38 0 "CopiaHarbinger" 0 5 "LPT" "group7" "Ontario_Canada" "S" 0.873109056 0.0153157098637667
"15104" "LPT1" "X13567" "0Neutral" "upstream" "Harbinger13" "Harbinger" 35.81 9.38 0 "CopiaHarbinger" 0 5 "LPT" "group7" "Ontario_Canada" "S" 0.873109056 0.0153157098637667
"15105" "LPT1" "X9772" "0Neutral" "upstream" "Harbinger11" "Harbinger" 90.95 3.13 0 "CopiaHarbinger" 0 5 "LPT" "group7" "Ontario_Canada" "S" 0.873109056 0.0153157098637667
"15106" "LPT1" "X12884" "0Neutral" "upstream" "Harbinger13" "Harbinger" 62.13 0 0 "CopiaHarbinger" 0 5 "LPT" "group7" "Ontario_Canada" "S" 0.873109056 0.0153157098637667
"15107" "LPT1" "X22668" "0Neutral" "upstream" "Harbinger6" "Harbinger" 86.53 9.38 6.25 "CopiaHarbinger" 0 5 "LPT" "group7" "Ontario_Canada" "S" 0.873109056 0.0153157098637667
"15108" "LPT1" "X4759" "0Neutral" "upstream" "Harbinger8" "Harbinger" 95.05 0 25 "CopiaHarbinger" 0 5 "LPT" "group7" "Ontario_Canada" "S" 0.873109056 0.0153157098637667
"15109" "LPT1" "X16731" "0Neutral" "upstream" "Harbinger15" "Harbinger" 40.01 0 6.25 "CopiaHarbinger" 0 5 "LPT" "group7" "Ontario_Canada" "S" 0.873109056 0.0153157098637667
"15110" "LPT1" "X608" "0Neutral" "upstream" "Harbinger21" "Harbinger" 71.27 28.13 0 "CopiaHarbinger" 0 5 "LPT" "group7" "Ontario_Canada" "S" 0.873109056 0.0153157098637667
"15111" "LPT1" "X22468" "0Neutral" "upstream" "Harbinger9" "Harbinger" 91.9 12.5 0 "CopiaHarbinger" 0 5 "LPT" "group7" "Ontario_Canada" "S" 0.873109056 0.0153157098637667
"15112" "LPT1" "X18433" "0Neutral" "upstream" "Harbinger7" "Harbinger" 69.23 6.25 0 "CopiaHarbinger" 0 5 "LPT" "group7" "Ontario_Canada" "S" 0.873109056 0.0153157098637667
"15113" "LPT1" "X18632" "0Neutral" "upstream" "Harbinger13" "Harbinger" 52.27 3.13 0 "CopiaHarbinger" 0 5 "LPT" "group7" "Ontario_Canada" "S" 0.873109056 0.0153157098637667
"15114" "LPT1" "X17950" "0Neutral" "upstream" "Harbinger15" "Harbinger" 83.48 31.25 12.5 "CopiaHarbinger" 0 5 "LPT" "group7" "Ontario_Canada" "S" 0.873109056 0.0153157098637667
"15115" "LPT1" "X22800" "balancing" "upstream" "Harbinger2" "Harbinger" 101.67 12.5 0 "CopiaHarbinger" 0 5 "LPT" "group7" "Ontario_Canada" "S" 0.873109056 0.100383804463524
"15116" "LPT1" "X17579" "divergent" "upstream" "Harbinger26" "Harbinger" 33.65 15.63 0 "CopiaHarbinger" 0 5 "LPT" "group7" "Ontario_Canada" "S" 0.873109056 0.0186794190686284
"16714" "LPT21" "X8630" "0Neutral" "upstream" "Copia91" "Copia" 0 3.13 0 "CopiaHarbinger" 0 6 "LPT" "group7" "Ontario_Canada" "S" 0.938030004 0.012165012435698
"16715" "LPT21" "X5577" "0Neutral" "upstream" "Copia2" "Copia" 0 12.5 0 "CopiaHarbinger" 0 6 "LPT" "group7" "Ontario_Canada" "S" 0.938030004 0.012165012435698
"16716" "LPT21" "X5578" "0Neutral" "upstream" "Copia2" "Copia" 0 9.38 0 "CopiaHarbinger" 0 6 "LPT" "group7" "Ontario_Canada" "S" 0.938030004 0.012165012435698
"16717" "LPT21" "X21562" "divergent" "upstream" "Copia13" "Copia" 0 6.25 0 "CopiaHarbinger" 0 6 "LPT" "group7" "Ontario_Canada" "S" 0.938030004 0.0149925252605031
"16718" "LPT21" "X8864" "0Neutral" "upstream" "Copia23" "Copia" 17.23 6.25 0 "CopiaHarbinger" 0 6 "LPT" "group7" "Ontario_Canada" "S" 0.938030004 0.012165012435698
"16719" "LPT21" "X8863" "0Neutral" "upstream" "Copia23" "Copia" 17.15 0 0 "CopiaHarbinger" 0 6 "LPT" "group7" "Ontario_Canada" "S" 0.938030004 0.012165012435698
"16720" "LPT21" "X3921" "0Neutral" "upstream" "Copia2" "Copia" 21.68 3.13 0 "CopiaHarbinger" 0 6 "LPT" "group7" "Ontario_Canada" "S" 0.938030004 0.012165012435698
"16721" "LPT21" "X14383" "0Neutral" "upstream" "Copia58" "Copia" 31.05 6.25 0 "CopiaHarbinger" 0 6 "LPT" "group7" "Ontario_Canada" "S" 0.938030004 0.012165012435698
"16722" "LPT21" "X4609" "0Neutral" "upstream" "Copia31" "Copia" 37.31 15.63 0 "CopiaHarbinger" 0 6 "LPT" "group7" "Ontario_Canada" "S" 0.938030004 0.012165012435698
"16723" "LPT21" "X15365" "0Neutral" "upstream" "Copia61" "Copia" 41.75 6.25 0 "CopiaHarbinger" 0 6 "LPT" "group7" "Ontario_Canada" "S" 0.938030004 0.012165012435698
"16724" "LPT21" "X17490" "0Neutral" "upstream" "Copia68" "Copia" 34.21 6.25 0 "CopiaHarbinger" 0 6 "LPT" "group7" "Ontario_Canada" "S" 0.938030004 0.012165012435698
"16725" "LPT21" "X4608" "0Neutral" "upstream" "Copia31" "Copia" 23.37 3.13 0 "CopiaHarbinger" 0 6 "LPT" "group7" "Ontario_Canada" "S" 0.938030004 0.012165012435698
"16726" "LPT21" "X946" "balancing" "upstream" "Copia28" "Copia" 17.8 46.88 0 "CopiaHarbinger" 0 6 "LPT" "group7" "Ontario_Canada" "S" 0.938030004 0.09282200512886
"16727" "LPT21" "X14312" "divergent" "upstream" "Copia107" "Copia" 27.55 15.63 0 "CopiaHarbinger" 0 6 "LPT" "group7" "Ontario_Canada" "S" 0.938030004 0.0149925252605031
"16728" "LPT21" "X15837" "divergent" "upstream" "Copia50" "Copia" 5.39 0 0 "CopiaHarbinger" 0 6 "LPT" "group7" "Ontario_Canada" "S" 0.938030004 0.0149925252605031
"16729" "LPT21" "X5078" "divergent" "upstream" "Copia106" "Copia" 29.17 0 12.5 "CopiaHarbinger" 0 6 "LPT" "group7" "Ontario_Canada" "S" 0.938030004 0.0149925252605031
"16730" "LPT21" "X21858" "balancing" "downstream" "Copia2" "Copia" 40.67 81.25 93.75 "CopiaHarbinger" 100 6 "LPT" "group7" "Ontario_Canada" "S" 0.938030004 0.155366517095356
"16731" "LPT21" "X122" "0Neutral" "downstream" "Copia28" "Copia" 57.09 0 0 "CopiaHarbinger" 0 6 "LPT" "group7" "Ontario_Canada" "S" 0.938030004 0.0118152150049395
"16732" "LPT21" "X403" "0Neutral" "downstream" "Copia9" "Copia" 59.97 3.13 0 "CopiaHarbinger" 0 6 "LPT" "group7" "Ontario_Canada" "S" 0.938030004 0.0118152150049395
"16733" "LPT21" "X11439" "0Neutral" "downstream" "Copia2" "Copia" 82.95 28.13 0 "CopiaHarbinger" 0 6 "LPT" "group7" "Ontario_Canada" "S" 0.938030004 0.0118152150049395
"16734" "LPT21" "X24625" "0Neutral" "downstream" "Copia93" "Copia" 52.49 6.25 0 "CopiaHarbinger" 0 6 "LPT" "group7" "Ontario_Canada" "S" 0.938030004 0.0118152150049395
"16735" "LPT21" "X24851" "0Neutral" "downstream" "Copia79" "Copia" 37.59 3.13 6.25 "CopiaHarbinger" 0 6 "LPT" "group7" "Ontario_Canada" "S" 0.938030004 0.0118152150049395
"16736" "LPT21" "X4640" "0Neutral" "downstream" "Copia77" "Copia" 36.99 3.13 0 "CopiaHarbinger" 0 6 "LPT" "group7" "Ontario_Canada" "S" 0.938030004 0.0118152150049395
"16737" "LPT21" "X25016" "0Neutral" "downstream" "Copia45" "Copia" 38.28 25 6.25 "CopiaHarbinger" 0 6 "LPT" "group7" "Ontario_Canada" "S" 0.938030004 0.0118152150049395
"16738" "LPT21" "X12301" "0Neutral" "downstream" "Copia32" "Copia" 58.3 12.5 0 "CopiaHarbinger" 0 6 "LPT" "group7" "Ontario_Canada" "S" 0.938030004 0.0118152150049395
"16739" "LPT21" "X4857" "0Neutral" "downstream" "Copia96" "Copia" 55.24 15.63 0 "CopiaHarbinger" 0 6 "LPT" "group7" "Ontario_Canada" "S" 0.938030004 0.0118152150049395
"16740" "LPT21" "X1871" "0Neutral" "downstream" "Copia75" "Copia" 35.26 6.25 0 "CopiaHarbinger" 0 6 "LPT" "group7" "Ontario_Canada" "S" 0.938030004 0.0118152150049395
"16741" "LPT21" "X24626" "0Neutral" "downstream" "Copia93" "Copia" 52.52 3.13 0 "CopiaHarbinger" 0 6 "LPT" "group7" "Ontario_Canada" "S" 0.938030004 0.0118152150049395
"16742" "LPT21" "X8524" "0Neutral" "downstream" "Copia10" "Copia" 30.07 25 0 "CopiaHarbinger" 0 6 "LPT" "group7" "Ontario_Canada" "S" 0.938030004 0.0118152150049395
"16743" "LPT21" "X15140" "0Neutral" "downstream" "Copia39" "Copia" 89.54 15.63 18.75 "CopiaHarbinger" 0 6 "LPT" "group7" "Ontario_Canada" "S" 0.938030004 0.0118152150049395
"16744" "LPT21" "X20672" "0Neutral" "downstream" "Copia53" "Copia" 51.64 50 0 "CopiaHarbinger" 0 6 "LPT" "group7" "Ontario_Canada" "S" 0.938030004 0.0118152150049395
"16745" "LPT21" "X12322" "0Neutral" "downstream" "Copia53" "Copia" 86.91 6.25 0 "CopiaHarbinger" 0 6 "LPT" "group7" "Ontario_Canada" "S" 0.938030004 0.0118152150049395
"16746" "LPT21" "X23529" "0Neutral" "downstream" "Copia42" "Copia" 51.22 3.13 0 "CopiaHarbinger" 0 6 "LPT" "group7" "Ontario_Canada" "S" 0.938030004 0.0118152150049395
"16747" "LPT21" "X26515" "0Neutral" "downstream" "Copia85" "Copia" 43.86 0 6.25 "CopiaHarbinger" 0 6 "LPT" "group7" "Ontario_Canada" "S" 0.938030004 0.0118152150049395
"16748" "LPT21" "X3772" "0Neutral" "downstream" "Copia100" "Copia" 76.6 34.38 0 "CopiaHarbinger" 0 6 "LPT" "group7" "Ontario_Canada" "S" 0.938030004 0.0118152150049395
"16749" "LPT21" "X2999" "0Neutral" "downstream" "Copia53" "Copia" 55.57 25 0 "CopiaHarbinger" 0 6 "LPT" "group7" "Ontario_Canada" "S" 0.938030004 0.0118152150049395
"16750" "LPT21" "X5062" "0Neutral" "downstream" "Copia94" "Copia" 53.67 9.38 0 "CopiaHarbinger" 0 6 "LPT" "group7" "Ontario_Canada" "S" 0.938030004 0.0118152150049395
"16751" "LPT21" "X7879" "0Neutral" "downstream" "Copia13" "Copia" 79.56 6.25 0 "CopiaHarbinger" 0 6 "LPT" "group7" "Ontario_Canada" "S" 0.938030004 0.0118152150049395
"16752" "LPT21" "X2313" "0Neutral" "downstream" "Copia19" "Copia" 69.14 6.25 0 "CopiaHarbinger" 0 6 "LPT" "group7" "Ontario_Canada" "S" 0.938030004 0.0118152150049395
"16753" "LPT21" "X6611" "0Neutral" "downstream" "Copia10" "Copia" 61.68 3.13 0 "CopiaHarbinger" 0 6 "LPT" "group7" "Ontario_Canada" "S" 0.938030004 0.0118152150049395
"16754" "LPT21" "X18490" "0Neutral" "downstream" "Copia13" "Copia" 55.44 3.13 0 "CopiaHarbinger" 0 6 "LPT" "group7" "Ontario_Canada" "S" 0.938030004 0.0118152150049395
"16755" "LPT21" "X26023" "0Neutral" "downstream" "Copia13" "Copia" 67.48 3.13 0 "CopiaHarbinger" 0 6 "LPT" "group7" "Ontario_Canada" "S" 0.938030004 0.0118152150049395
"16756" "LPT21" "X12302" "0Neutral" "downstream" "Copia32" "Copia" 58.33 3.13 0 "CopiaHarbinger" 0 6 "LPT" "group7" "Ontario_Canada" "S" 0.938030004 0.0118152150049395
"16757" "LPT21" "X13022" "0Neutral" "downstream" "Copia44" "Copia" 61.2 3.13 0 "CopiaHarbinger" 0 6 "LPT" "group7" "Ontario_Canada" "S" 0.938030004 0.0118152150049395
"16758" "LPT21" "X6198" "0Neutral" "downstream" "Copia25" "Copia" 61.45 0 0 "CopiaHarbinger" 0 6 "LPT" "group7" "Ontario_Canada" "S" 0.938030004 0.0118152150049395
"16759" "LPT21" "X2631" "0Neutral" "downstream" "Copia40" "Copia" 90.66 0 0 "CopiaHarbinger" 0 6 "LPT" "group7" "Ontario_Canada" "S" 0.938030004 0.0118152150049395
"16760" "LPT21" "X16222" "0Neutral" "downstream" "Copia30" "Copia" 45.64 12.5 0 "CopiaHarbinger" 0 6 "LPT" "group7" "Ontario_Canada" "S" 0.938030004 0.0118152150049395
"16761" "LPT21" "X927" "0Neutral" "downstream" "Copia17" "Copia" 34.21 9.38 0 "CopiaHarbinger" 0 6 "LPT" "group7" "Ontario_Canada" "S" 0.938030004 0.0118152150049395
"16762" "LPT21" "X7418" "0Neutral" "downstream" "Copia2" "Copia" 16.34 9.38 0 "CopiaHarbinger" 0 6 "LPT" "group7" "Ontario_Canada" "S" 0.938030004 0.0118152150049395
"16763" "LPT21" "X762" "0Neutral" "downstream" "Copia118" "Copia" 29.43 3.13 0 "CopiaHarbinger" 0 6 "LPT" "group7" "Ontario_Canada" "S" 0.938030004 0.0118152150049395
"16764" "LPT21" "X10521" "0Neutral" "downstream" "Copia2" "Copia" 48.81 3.13 0 "CopiaHarbinger" 0 6 "LPT" "group7" "Ontario_Canada" "S" 0.938030004 0.0118152150049395
"16765" "LPT21" "X16775" "0Neutral" "downstream" "Copia53" "Copia" 49.89 3.13 0 "CopiaHarbinger" 0 6 "LPT" "group7" "Ontario_Canada" "S" 0.938030004 0.0118152150049395
"16766" "LPT21" "X19554" "0Neutral" "downstream" "Copia70" "Copia" 32.43 3.13 0 "CopiaHarbinger" 0 6 "LPT" "group7" "Ontario_Canada" "S" 0.938030004 0.0118152150049395
"16767" "LPT21" "X4251" "0Neutral" "downstream" "Copia66" "Copia" 57.11 18.75 6.25 "CopiaHarbinger" 100 6 "LPT" "group7" "Ontario_Canada" "S" 0.938030004 0.0118152150049395
"16768" "LPT21" "X3407" "balancing" "downstream" "Copia2" "Copia" 60.41 0 12.5 "CopiaHarbinger" 100 6 "LPT" "group7" "Ontario_Canada" "S" 0.938030004 0.155366517095356
"16769" "LPT21" "X3076" "balancing" "downstream" "Copia71" "Copia" 32.62 3.13 18.75 "CopiaHarbinger" 0 6 "LPT" "group7" "Ontario_Canada" "S" 0.938030004 0.155366517095356
"16770" "LPT21" "X19559" "balancing" "downstream" "Copia70" "Copia" 76.58 28.13 0 "CopiaHarbinger" 0 6 "LPT" "group7" "Ontario_Canada" "S" 0.938030004 0.155366517095356
"16771" "LPT21" "X16167" "divergent" "downstream" "Copia82" "Copia" 42.08 9.38 0 "CopiaHarbinger" 0 6 "LPT" "group7" "Ontario_Canada" "S" 0.938030004 0.0230039915163586
"16772" "LPT21" "X23556" "0Neutral" "downstream" "Copia84" "Copia" 43.42 12.5 0 "CopiaHarbinger" 0 6 "LPT" "group7" "Ontario_Canada" "S" 0.938030004 0.0118152150049395
"16773" "LPT21" "X8873" "0Neutral" "downstream" "Copia69" "Copia" 102.52 0 0 "CopiaHarbinger" 0 6 "LPT" "group7" "Ontario_Canada" "S" 0.938030004 0.0118152150049395
"16774" "LPT21" "X22179" "0Neutral" "downstream" "Copia19" "Copia" 44.24 21.88 0 "CopiaHarbinger" 0 6 "LPT" "group7" "Ontario_Canada" "S" 0.938030004 0.0118152150049395
"16775" "LPT21" "X2272" "0Neutral" "downstream" "Copia87" "Copia" 46.21 3.13 0 "CopiaHarbinger" 0 6 "LPT" "group7" "Ontario_Canada" "S" 0.938030004 0.0118152150049395
"16776" "LPT21" "X4721" "0Neutral" "downstream" "Copia44" "Copia" 54.66 15.63 12.5 "CopiaHarbinger" 0 6 "LPT" "group7" "Ontario_Canada" "S" 0.938030004 0.0118152150049395
"16777" "LPT21" "X5351" "0Neutral" "downstream" "Copia70" "Copia" 57.48 6.25 0 "CopiaHarbinger" 0 6 "LPT" "group7" "Ontario_Canada" "S" 0.938030004 0.0118152150049395
"16778" "LPT21" "X19621" "0Neutral" "downstream" "Copia48" "Copia" 72.01 34.38 0 "CopiaHarbinger" 0 6 "LPT" "group7" "Ontario_Canada" "S" 0.938030004 0.0118152150049395
"16779" "LPT21" "X21903" "0Neutral" "downstream" "Copia2" "Copia" 35.43 15.63 0 "CopiaHarbinger" 0 6 "LPT" "group7" "Ontario_Canada" "S" 0.938030004 0.0118152150049395
"16780" "LPT21" "X10816" "0Neutral" "downstream" "Copia2" "Copia" 73.87 3.13 0 "CopiaHarbinger" 0 6 "LPT" "group7" "Ontario_Canada" "S" 0.938030004 0.0118152150049395
"16781" "LPT21" "X8772" "0Neutral" "downstream" "Copia89" "Copia" 48.09 9.38 0 "CopiaHarbinger" 0 6 "LPT" "group7" "Ontario_Canada" "S" 0.938030004 0.0118152150049395
"16782" "LPT21" "X20414" "0Neutral" "downstream" "Copia99" "Copia" 76.16 3.13 0 "CopiaHarbinger" 0 6 "LPT" "group7" "Ontario_Canada" "S" 0.938030004 0.0118152150049395
"16783" "LPT21" "X11714" "0Neutral" "downstream" "Copia39" "Copia" 51.95 15.63 0 "CopiaHarbinger" 0 6 "LPT" "group7" "Ontario_Canada" "S" 0.938030004 0.0118152150049395
"16784" "LPT21" "X15419" "0Neutral" "downstream" "Copia50" "Copia" 94.76 25 6.25 "CopiaHarbinger" 0 6 "LPT" "group7" "Ontario_Canada" "S" 0.938030004 0.0118152150049395
"16785" "LPT21" "X7375" "0Neutral" "downstream" "Copia13" "Copia" 63.04 43.75 0 "CopiaHarbinger" 0 6 "LPT" "group7" "Ontario_Canada" "S" 0.938030004 0.0118152150049395
"16786" "LPT21" "X2618" "0Neutral" "downstream" "Copia40" "Copia" 82.66 12.5 0 "CopiaHarbinger" 0 6 "LPT" "group7" "Ontario_Canada" "S" 0.938030004 0.0118152150049395
"16787" "LPT21" "X21906" "0Neutral" "downstream" "Copia95" "Copia" 53.7 9.38 0 "CopiaHarbinger" 0 6 "LPT" "group7" "Ontario_Canada" "S" 0.938030004 0.0118152150049395
"16788" "LPT21" "X7605" "0Neutral" "downstream" "Copia13" "Copia" 66.59 6.25 0 "CopiaHarbinger" 0 6 "LPT" "group7" "Ontario_Canada" "S" 0.938030004 0.0118152150049395
"16789" "LPT21" "X7342" "0Neutral" "downstream" "Copia10" "Copia" 73.91 3.13 0 "CopiaHarbinger" 0 6 "LPT" "group7" "Ontario_Canada" "S" 0.938030004 0.0118152150049395
"16790" "LPT21" "X10665" "0Neutral" "downstream" "Copia10" "Copia" 110.14 3.13 0 "CopiaHarbinger" 0 6 "LPT" "group7" "Ontario_Canada" "S" 0.938030004 0.0118152150049395
"16791" "LPT21" "X10524" "0Neutral" "downstream" "Copia2" "Copia" 98.64 3.13 0 "CopiaHarbinger" 0 6 "LPT" "group7" "Ontario_Canada" "S" 0.938030004 0.0118152150049395
"16792" "LPT21" "X15143" "0Neutral" "downstream" "Copia39" "Copia" 56.3 3.13 0 "CopiaHarbinger" 0 6 "LPT" "group7" "Ontario_Canada" "S" 0.938030004 0.0118152150049395
"16793" "LPT21" "X21904" "0Neutral" "downstream" "Copia2" "Copia" 35.47 21.88 0 "CopiaHarbinger" 0 6 "LPT" "group7" "Ontario_Canada" "S" 0.938030004 0.0118152150049395
"16794" "LPT21" "X5741" "0Neutral" "downstream" "Copia86" "Copia" 45.63 21.88 0 "CopiaHarbinger" 0 6 "LPT" "group7" "Ontario_Canada" "S" 0.938030004 0.0118152150049395
"16795" "LPT21" "X18277" "0Neutral" "downstream" "Copia2" "Copia" 26.93 15.63 0 "CopiaHarbinger" 0 6 "LPT" "group7" "Ontario_Canada" "S" 0.938030004 0.0118152150049395
[truncated: 1,702,068 more chars]
