# Supplementary material for: Transposable elements maintain genome-wide heterozygosity in inbred populations
Source: Nat Commun. 2022 Nov 17;13:7022. doi: 10.1038/s41467-022-34795-4 (PMC9672359; doi:10.1038/s41467-022-34795-4)
Supplement: Supplementary file 14 — Source Data [file 41467_2022_34795_MOESM14_ESM.zip › Sourse Data Fig3d4d.txt]

"Sample" "SNP" "Outlier" "Sense" "Family" "Superfamily" "SqrtDist" "Hprop_O" "Hprop_S" "TE_Effect" "H" "ID" "Pop" "Cluster" "Country" "Mating" "Fis" "heterozygosity"
"261" "ind3" "X13536" "0Neutral" "upstream" "LINE31" "LINE" 0 3.13 0 "Background" 0 45 "IND" "group3" "Michigan_USA" "O" 0.359643374 0.0916749377760624
"262" "ind3" "X10543" "0Neutral" "upstream" "LINE29" "LINE" 47.44 3.13 0 "Background" 0 45 "IND" "group3" "Michigan_USA" "O" 0.359643374 0.0916749377760624
"263" "ind3" "X19630" "0Neutral" "upstream" "LINE15" "LINE" 20.17 0 0 "Background" 0 45 "IND" "group3" "Michigan_USA" "O" 0.359643374 0.0916749377760624
"264" "ind3" "X24442" "0Neutral" "upstream" "LINE64" "LINE" 23.92 15.63 0 "Background" 0 45 "IND" "group3" "Michigan_USA" "O" 0.359643374 0.0916749377760624
"265" "ind3" "X7893" "0Neutral" "upstream" "LINE43" "LINE" 33.56 3.13 0 "Background" 0 45 "IND" "group3" "Michigan_USA" "O" 0.359643374 0.0916749377760624
"266" "ind3" "X3002" "0Neutral" "upstream" "LINE42" "LINE" 24.82 31.25 0 "Background" 0 45 "IND" "group3" "Michigan_USA" "O" 0.359643374 0.0916749377760624
"267" "ind3" "X2760" "0Neutral" "upstream" "LINE18" "LINE" 32.73 9.38 0 "Background" 100 45 "IND" "group3" "Michigan_USA" "O" 0.359643374 0.0916749377760624
"268" "ind3" "X4296" "divergent" "upstream" "LINE9" "LINE" 41.35 0 6.25 "Background" 0 45 "IND" "group3" "Michigan_USA" "O" 0.359643374 0.119756906010435
"269" "ind3" "X14861" "divergent" "upstream" "LINE9" "LINE" 42.64 12.5 0 "Background" 0 45 "IND" "group3" "Michigan_USA" "O" 0.359643374 0.119756906010435
"270" "ind3" "X10999" "divergent" "upstream" "LINE58" "LINE" 49.35 3.13 0 "Background" 0 45 "IND" "group3" "Michigan_USA" "O" 0.359643374 0.119756906010435
"271" "ind3" "X11104" "balancing" "downstream" "LINE89" "LINE" 49.26 0 75 "Background" 0 45 "IND" "group3" "Michigan_USA" "O" 0.359643374 0.274392074845902
"272" "ind3" "X13235" "balancing" "downstream" "LINE81" "LINE" 61.07 3.13 25 "Background" 0 45 "IND" "group3" "Michigan_USA" "O" 0.359643374 0.274392074845902
"273" "ind3" "X7930" "0Neutral" "downstream" "LINE60" "LINE" 83.55 0 0 "Background" 0 45 "IND" "group3" "Michigan_USA" "O" 0.359643374 0.106469910455744
"274" "ind3" "X8954" "0Neutral" "downstream" "LINE9" "LINE" 71.17 3.13 0 "Background" 0 45 "IND" "group3" "Michigan_USA" "O" 0.359643374 0.106469910455744
"275" "ind3" "X23875" "0Neutral" "downstream" "LINE69" "LINE" 41.89 9.38 6.25 "Background" 0 45 "IND" "group3" "Michigan_USA" "O" 0.359643374 0.106469910455744
"276" "ind3" "X12896" "0Neutral" "downstream" "LINE16" "LINE" 50.86 0 6.25 "Background" 0 45 "IND" "group3" "Michigan_USA" "O" 0.359643374 0.106469910455744
"277" "ind3" "X3695" "0Neutral" "downstream" "LINE3" "LINE" 82.26 28.13 0 "Background" 0 45 "IND" "group3" "Michigan_USA" "O" 0.359643374 0.106469910455744
"278" "ind3" "X8953" "0Neutral" "downstream" "LINE9" "LINE" 49.94 12.5 0 "Background" 100 45 "IND" "group3" "Michigan_USA" "O" 0.359643374 0.106469910455744
"279" "ind3" "X23538" "0Neutral" "downstream" "LINE115" "LINE" 14.39 6.25 0 "Background" 0 45 "IND" "group3" "Michigan_USA" "O" 0.359643374 0.106469910455744
"280" "ind3" "X5010" "0Neutral" "downstream" "LINE83" "LINE" 32.22 15.63 6.25 "Background" 0 45 "IND" "group3" "Michigan_USA" "O" 0.359643374 0.106469910455744
"281" "ind3" "X2510" "0Neutral" "downstream" "LINE101" "LINE" 39.92 18.75 0 "Background" 100 45 "IND" "group3" "Michigan_USA" "O" 0.359643374 0.106469910455744
"282" "ind3" "X24327" "0Neutral" "downstream" "LINE94" "LINE" 34.81 25 0 "Background" 100 45 "IND" "group3" "Michigan_USA" "O" 0.359643374 0.106469910455744
"283" "ind3" "X7766" "0Neutral" "downstream" "LINE46" "LINE" 65.72 9.38 0 "Background" 100 45 "IND" "group3" "Michigan_USA" "O" 0.359643374 0.106469910455744
"284" "ind3" "X2091" "0Neutral" "downstream" "LINE28" "LINE" 62 3.13 0 "Background" 0 45 "IND" "group3" "Michigan_USA" "O" 0.359643374 0.106469910455744
"285" "ind3" "X22187" "0Neutral" "downstream" "LINE121" "LINE" 81.25 31.25 0 "Background" 0 45 "IND" "group3" "Michigan_USA" "O" 0.359643374 0.106469910455744
"286" "ind3" "X20997" "0Neutral" "downstream" "LINE65" "LINE" 55.23 6.25 6.25 "Background" 0 45 "IND" "group3" "Michigan_USA" "O" 0.359643374 0.106469910455744
"287" "ind3" "X25663" "0Neutral" "downstream" "LINE106" "LINE" 61.45 28.13 0 "Background" 0 45 "IND" "group3" "Michigan_USA" "O" 0.359643374 0.106469910455744
"288" "ind3" "X20996" "0Neutral" "downstream" "LINE65" "LINE" 55.25 3.13 0 "Background" 0 45 "IND" "group3" "Michigan_USA" "O" 0.359643374 0.106469910455744
"289" "ind3" "X20059" "0Neutral" "downstream" "LINE99" "LINE" 103.08 15.63 0 "Background" 0 45 "IND" "group3" "Michigan_USA" "O" 0.359643374 0.106469910455744
"290" "ind3" "X20564" "0Neutral" "downstream" "LINE59" "LINE" 40.48 6.25 0 "Background" 100 45 "IND" "group3" "Michigan_USA" "O" 0.359643374 0.106469910455744
"291" "ind3" "X24294" "0Neutral" "downstream" "LINE52" "LINE" 69.76 0 6.25 "Background" 0 45 "IND" "group3" "Michigan_USA" "O" 0.359643374 0.106469910455744
"292" "ind3" "X22231" "0Neutral" "downstream" "LINE46" "LINE" 52.36 34.38 0 "Background" 0 45 "IND" "group3" "Michigan_USA" "O" 0.359643374 0.106469910455744
"293" "ind3" "X2592" "0Neutral" "downstream" "LINE39" "LINE" 68.52 9.38 0 "Background" 0 45 "IND" "group3" "Michigan_USA" "O" 0.359643374 0.106469910455744
"294" "ind3" "X22719" "0Neutral" "downstream" "LINE23" "LINE" 30.51 28.13 0 "Background" 0 45 "IND" "group3" "Michigan_USA" "O" 0.359643374 0.106469910455744
"295" "ind3" "X5251" "0Neutral" "downstream" "LINE90" "LINE" 42.66 18.75 0 "Background" 0 45 "IND" "group3" "Michigan_USA" "O" 0.359643374 0.106469910455744
"296" "ind3" "X5253" "0Neutral" "downstream" "LINE90" "LINE" 31.89 15.63 0 "Background" 100 45 "IND" "group3" "Michigan_USA" "O" 0.359643374 0.106469910455744
"297" "ind3" "X14570" "0Neutral" "downstream" "LINE104" "LINE" 41.27 6.25 0 "Background" 0 45 "IND" "group3" "Michigan_USA" "O" 0.359643374 0.106469910455744
"298" "ind3" "X508" "0Neutral" "downstream" "LINE46" "LINE" 42.56 6.25 0 "Background" 0 45 "IND" "group3" "Michigan_USA" "O" 0.359643374 0.106469910455744
"299" "ind3" "X6698" "0Neutral" "downstream" "LINE31" "LINE" 46.93 3.13 0 "Background" 0 45 "IND" "group3" "Michigan_USA" "O" 0.359643374 0.106469910455744
"300" "ind3" "X4455" "0Neutral" "downstream" "LINE38" "LINE" 28.77 3.13 0 "Background" 0 45 "IND" "group3" "Michigan_USA" "O" 0.359643374 0.106469910455744
"301" "ind3" "X19772" "0Neutral" "downstream" "LINE46" "LINE" 44.14 3.13 0 "Background" 0 45 "IND" "group3" "Michigan_USA" "O" 0.359643374 0.106469910455744
"302" "ind3" "X8084" "0Neutral" "downstream" "LINE48" "LINE" 47.44 3.13 0 "Background" 100 45 "IND" "group3" "Michigan_USA" "O" 0.359643374 0.106469910455744
"303" "ind3" "X3601" "0Neutral" "downstream" "LINE52" "LINE" 24.9 3.13 0 "Background" 0 45 "IND" "group3" "Michigan_USA" "O" 0.359643374 0.106469910455744
"304" "ind3" "X14844" "0Neutral" "downstream" "LINE99" "LINE" 15.39 3.13 0 "Background" 100 45 "IND" "group3" "Michigan_USA" "O" 0.359643374 0.106469910455744
"305" "ind3" "X9899" "0Neutral" "downstream" "LINE53" "LINE" 74.31 15.63 12.5 "Background" 0 45 "IND" "group3" "Michigan_USA" "O" 0.359643374 0.106469910455744
"306" "ind3" "X25878" "0Neutral" "downstream" "LINE84" "LINE" 46.44 28.13 6.25 "Background" 100 45 "IND" "group3" "Michigan_USA" "O" 0.359643374 0.106469910455744
"307" "ind3" "X23335" "0Neutral" "downstream" "LINE9" "LINE" 88.05 0 0 "Background" 0 45 "IND" "group3" "Michigan_USA" "O" 0.359643374 0.106469910455744
"308" "ind3" "X23966" "balancing" "downstream" "LINE39" "LINE" 56.12 34.38 0 "Background" 100 45 "IND" "group3" "Michigan_USA" "O" 0.359643374 0.274392074845902
"309" "ind3" "X23496" "balancing" "downstream" "LINE84" "LINE" 86.74 9.38 12.5 "Background" 100 45 "IND" "group3" "Michigan_USA" "O" 0.359643374 0.274392074845902
"310" "ind3" "X11346" "divergent" "downstream" "LINE99" "LINE" 21.98 21.88 0 "Background" 0 45 "IND" "group3" "Michigan_USA" "O" 0.359643374 0.126890294301393
"311" "ind3" "X18161" "divergent" "downstream" "LINE57" "LINE" 84.78 0 0 "Background" 0 45 "IND" "group3" "Michigan_USA" "O" 0.359643374 0.126890294301393
"312" "ind3" "X20565" "divergent" "downstream" "LINE59" "LINE" 45.3 15.63 0 "Background" 100 45 "IND" "group3" "Michigan_USA" "O" 0.359643374 0.126890294301393
"313" "ind3" "X8866" "0Neutral" "downstream" "LINE120" "LINE" 122.83 21.88 12.5 "Background" 0 45 "IND" "group3" "Michigan_USA" "O" 0.359643374 0.106469910455744
"314" "ind3" "X6121" "0Neutral" "downstream" "LINE8" "LINE" 86.47 3.13 0 "Background" 0 45 "IND" "group3" "Michigan_USA" "O" 0.359643374 0.106469910455744
"315" "ind3" "X18898" "0Neutral" "downstream" "LINE34" "LINE" 130.93 0 0 "Background" 0 45 "IND" "group3" "Michigan_USA" "O" 0.359643374 0.106469910455744
"316" "ind3" "X8102" "0Neutral" "downstream" "LINE82" "LINE" 43.21 3.13 0 "Background" 0 45 "IND" "group3" "Michigan_USA" "O" 0.359643374 0.106469910455744
"317" "ind3" "X19311" "0Neutral" "downstream" "LINE110" "LINE" 76.46 37.5 0 "Background" 0 45 "IND" "group3" "Michigan_USA" "O" 0.359643374 0.106469910455744
"318" "ind3" "X20057" "0Neutral" "downstream" "LINE34" "LINE" 97.47 3.13 0 "Background" 0 45 "IND" "group3" "Michigan_USA" "O" 0.359643374 0.106469910455744
"319" "ind3" "X21081" "0Neutral" "downstream" "LINE8" "LINE" 49.88 9.38 0 "Background" 0 45 "IND" "group3" "Michigan_USA" "O" 0.359643374 0.106469910455744
"320" "ind3" "X5203" "0Neutral" "downstream" "LINE32" "LINE" 54.7 3.13 0 "Background" 0 45 "IND" "group3" "Michigan_USA" "O" 0.359643374 0.106469910455744
"321" "ind3" "X21849" "0Neutral" "downstream" "LINE89" "LINE" 75.67 21.88 0 "Background" 0 45 "IND" "group3" "Michigan_USA" "O" 0.359643374 0.106469910455744
"322" "ind3" "X8865" "0Neutral" "downstream" "LINE120" "LINE" 122.82 25 12.5 "Background" 0 45 "IND" "group3" "Michigan_USA" "O" 0.359643374 0.106469910455744
"323" "ind3" "X294" "0Neutral" "downstream" "LINE43" "LINE" 53.97 3.13 0 "Background" 0 45 "IND" "group3" "Michigan_USA" "O" 0.359643374 0.106469910455744
"324" "ind3" "X15035" "0Neutral" "downstream" "LINE72" "LINE" 49.76 0 12.5 "Background" 0 45 "IND" "group3" "Michigan_USA" "O" 0.359643374 0.106469910455744
"325" "ind3" "X25021" "0Neutral" "downstream" "LINE50" "LINE" 56.17 9.38 0 "Background" 100 45 "IND" "group3" "Michigan_USA" "O" 0.359643374 0.106469910455744
"326" "ind3" "X25393" "0Neutral" "downstream" "LINE75" "LINE" 45.21 3.13 0 "Background" 0 45 "IND" "group3" "Michigan_USA" "O" 0.359643374 0.106469910455744
"327" "ind3" "X11037" "0Neutral" "downstream" "LINE27" "LINE" 67.4 28.13 0 "Background" 100 45 "IND" "group3" "Michigan_USA" "O" 0.359643374 0.106469910455744
"328" "ind3" "X22882" "0Neutral" "downstream" "LINE108" "LINE" 48.7 6.25 0 "Background" 0 45 "IND" "group3" "Michigan_USA" "O" 0.359643374 0.106469910455744
"329" "ind3" "X22032" "0Neutral" "downstream" "LINE42" "LINE" 50.64 3.13 12.5 "Background" 0 45 "IND" "group3" "Michigan_USA" "O" 0.359643374 0.106469910455744
"330" "ind3" "X14855" "0Neutral" "downstream" "LINE55" "LINE" 19.87 6.25 18.75 "Background" 0 45 "IND" "group3" "Michigan_USA" "O" 0.359643374 0.106469910455744
"331" "ind3" "X11491" "0Neutral" "downstream" "LINE46" "LINE" 49.2 6.25 12.5 "Background" 0 45 "IND" "group3" "Michigan_USA" "O" 0.359643374 0.106469910455744
"332" "ind3" "X9332" "0Neutral" "downstream" "LINE92" "LINE" 105.84 0 6.25 "Background" 0 45 "IND" "group3" "Michigan_USA" "O" 0.359643374 0.106469910455744
"333" "ind3" "X14657" "0Neutral" "downstream" "LINE67" "LINE" 34.01 31.25 6.25 "Background" 100 45 "IND" "group3" "Michigan_USA" "O" 0.359643374 0.106469910455744
"334" "ind3" "X26171" "0Neutral" "downstream" "LINE8" "LINE" 65.86 37.5 0 "Background" 0 45 "IND" "group3" "Michigan_USA" "O" 0.359643374 0.106469910455744
"335" "ind3" "X23385" "0Neutral" "downstream" "LINE46" "LINE" 114.33 18.75 0 "Background" 0 45 "IND" "group3" "Michigan_USA" "O" 0.359643374 0.106469910455744
"336" "ind3" "X11904" "0Neutral" "downstream" "LINE42" "LINE" 67.5 9.38 0 "Background" 0 45 "IND" "group3" "Michigan_USA" "O" 0.359643374 0.106469910455744
"337" "ind3" "X8335" "0Neutral" "downstream" "LINE20" "LINE" 63.25 6.25 0 "Background" 0 45 "IND" "group3" "Michigan_USA" "O" 0.359643374 0.106469910455744
"338" "ind3" "X23899" "0Neutral" "downstream" "LINE115" "LINE" 65.96 3.13 0 "Background" 0 45 "IND" "group3" "Michigan_USA" "O" 0.359643374 0.106469910455744
"339" "ind3" "X6303" "0Neutral" "downstream" "LINE46" "LINE" 93.22 3.13 0 "Background" 0 45 "IND" "group3" "Michigan_USA" "O" 0.359643374 0.106469910455744
"340" "ind3" "X23583" "0Neutral" "downstream" "LINE10" "LINE" 41.07 18.75 0 "Background" 0 45 "IND" "group3" "Michigan_USA" "O" 0.359643374 0.106469910455744
"341" "ind3" "X18956" "0Neutral" "downstream" "LINE103" "LINE" 25.26 3.13 0 "Background" 0 45 "IND" "group3" "Michigan_USA" "O" 0.359643374 0.106469910455744
"342" "ind3" "X8204" "0Neutral" "downstream" "LINE10" "LINE" 50.57 37.5 0 "Background" 0 45 "IND" "group3" "Michigan_USA" "O" 0.359643374 0.106469910455744
"343" "ind3" "X8338" "0Neutral" "downstream" "LINE20" "LINE" 46.74 9.38 0 "Background" 0 45 "IND" "group3" "Michigan_USA" "O" 0.359643374 0.106469910455744
"344" "ind3" "X19258" "0Neutral" "downstream" "LINE4" "LINE" 50.55 37.5 6.25 "Background" 100 45 "IND" "group3" "Michigan_USA" "O" 0.359643374 0.106469910455744
"345" "ind3" "X26437" "divergent" "downstream" "LINE69" "LINE" 47.59 12.5 0 "Background" 0 45 "IND" "group3" "Michigan_USA" "O" 0.359643374 0.126890294301393
"346" "ind3" "X25279" "divergent" "downstream" "LINE14" "LINE" 34.86 3.13 0 "Background" 0 45 "IND" "group3" "Michigan_USA" "O" 0.359643374 0.126890294301393
"347" "ind3" "X23537" "divergent" "downstream" "LINE3" "LINE" 51.74 6.25 6.25 "Background" 100 45 "IND" "group3" "Michigan_USA" "O" 0.359643374 0.126890294301393
"348" "ind3" "X19257" "divergent" "downstream" "LINE4" "LINE" 50.58 28.13 0 "Background" 0 45 "IND" "group3" "Michigan_USA" "O" 0.359643374 0.126890294301393
"349" "ind3" "X15096" "divergent" "downstream" "LINE104" "LINE" 67.19 21.88 0 "Background" 0 45 "IND" "group3" "Michigan_USA" "O" 0.359643374 0.126890294301393
"350" "ind3" "X15387" "divergent" "downstream" "LINE59" "LINE" 61.58 21.88 0 "Background" 0 45 "IND" "group3" "Michigan_USA" "O" 0.359643374 0.126890294301393
"351" "ind3" "X25909" "divergent" "downstream" "LINE9" "LINE" 63.16 21.88 0 "Background" 0 45 "IND" "group3" "Michigan_USA" "O" 0.359643374 0.126890294301393
"352" "ind3" "X14589" "divergent" "downstream" "LINE91" "LINE" 66.19 15.63 0 "Background" 100 45 "IND" "group3" "Michigan_USA" "O" 0.359643374 0.126890294301393
"353" "ind3" "X1148" "divergent" "downstream" "LINE105" "LINE" 42.28 9.38 0 "Background" 0 45 "IND" "group3" "Michigan_USA" "O" 0.359643374 0.126890294301393
"354" "ind3" "X22377" "0Neutral" "downstream" "LINE31" "LINE" 50.46 3.13 0 "Background" 0 45 "IND" "group3" "Michigan_USA" "O" 0.359643374 0.106469910455744
"355" "ind3" "X15334" "0Neutral" "downstream" "LINE15" "LINE" 33.54 28.13 6.25 "Background" 0 45 "IND" "group3" "Michigan_USA" "O" 0.359643374 0.106469910455744
"356" "ind3" "X22378" "0Neutral" "downstream" "LINE31" "LINE" 50.43 28.13 0 "Background" 100 45 "IND" "group3" "Michigan_USA" "O" 0.359643374 0.106469910455744
"357" "ind3" "X21968" "0Neutral" "downstream" "LINE31" "LINE" 23.45 31.25 0 "Background" 100 45 "IND" "group3" "Michigan_USA" "O" 0.359643374 0.106469910455744
"358" "ind3" "X6359" "0Neutral" "downstream" "LINE64" "LINE" 38.29 12.5 0 "Background" 100 45 "IND" "group3" "Michigan_USA" "O" 0.359643374 0.106469910455744
"359" "ind3" "X13160" "0Neutral" "downstream" "LINE46" "LINE" 38.7 9.38 0 "Background" 0 45 "IND" "group3" "Michigan_USA" "O" 0.359643374 0.106469910455744
"360" "ind3" "X20799" "0Neutral" "downstream" "LINE30" "LINE" 44.32 43.75 0 "Background" 0 45 "IND" "group3" "Michigan_USA" "O" 0.359643374 0.106469910455744
"361" "ind3" "X1032" "0Neutral" "downstream" "LINE56" "LINE" 49.3 3.13 0 "Background" 0 45 "IND" "group3" "Michigan_USA" "O" 0.359643374 0.106469910455744
"362" "ind3" "X22615" "0Neutral" "upstream" "LINE31" "LINE" 0 0 0 "Background" 0 45 "IND" "group3" "Michigan_USA" "O" 0.359643374 0.0916749377760624
"363" "ind3" "X22315" "0Neutral" "upstream" "LINE22" "LINE" 74.2 25 0 "Background" 0 45 "IND" "group3" "Michigan_USA" "O" 0.359643374 0.0916749377760624
"364" "ind3" "X2509" "0Neutral" "upstream" "LINE49" "LINE" 58.99 6.25 0 "Background" 0 45 "IND" "group3" "Michigan_USA" "O" 0.359643374 0.0916749377760624
"365" "ind3" "X14900" "0Neutral" "upstream" "LINE9" "LINE" 84.18 3.13 0 "Background" 0 45 "IND" "group3" "Michigan_USA" "O" 0.359643374 0.0916749377760624
"366" "ind3" "X15467" "0Neutral" "upstream" "LINE29" "LINE" 78.91 3.13 0 "Background" 0 45 "IND" "group3" "Michigan_USA" "O" 0.359643374 0.0916749377760624
"367" "ind3" "X11488" "0Neutral" "upstream" "LINE46" "LINE" 40.29 18.75 0 "Background" 0 45 "IND" "group3" "Michigan_USA" "O" 0.359643374 0.0916749377760624
"368" "ind3" "X23267" "0Neutral" "upstream" "LINE44" "LINE" 60.65 3.13 0 "Background" 0 45 "IND" "group3" "Michigan_USA" "O" 0.359643374 0.0916749377760624
"369" "ind3" "X5011" "0Neutral" "upstream" "LINE83" "LINE" 37.64 3.13 0 "Background" 0 45 "IND" "group3" "Michigan_USA" "O" 0.359643374 0.0916749377760624
"370" "ind3" "X24240" "0Neutral" "upstream" "LINE46" "LINE" 32.85 6.25 0 "Background" 0 45 "IND" "group3" "Michigan_USA" "O" 0.359643374 0.0916749377760624
"371" "ind3" "X19983" "0Neutral" "upstream" "LINE22" "LINE" 42.43 3.13 0 "Background" 0 45 "IND" "group3" "Michigan_USA" "O" 0.359643374 0.0916749377760624
"372" "ind3" "X8417" "0Neutral" "upstream" "LINE31" "LINE" 73.99 6.25 0 "Background" 0 45 "IND" "group3" "Michigan_USA" "O" 0.359643374 0.0916749377760624
"373" "ind3" "X10831" "0Neutral" "upstream" "LINE21" "LINE" 86.34 6.25 0 "Background" 0 45 "IND" "group3" "Michigan_USA" "O" 0.359643374 0.0916749377760624
"374" "ind3" "X8526" "0Neutral" "upstream" "LINE24" "LINE" 38.37 9.38 6.25 "Background" 0 45 "IND" "group3" "Michigan_USA" "O" 0.359643374 0.0916749377760624
"375" "ind3" "X18600" "0Neutral" "upstream" "LINE62" "LINE" 43.1 3.13 0 "Background" 0 45 "IND" "group3" "Michigan_USA" "O" 0.359643374 0.0916749377760624
"376" "ind3" "X22828" "0Neutral" "upstream" "LINE10" "LINE" 60.65 46.88 6.25 "Background" 0 45 "IND" "group3" "Michigan_USA" "O" 0.359643374 0.0916749377760624
"377" "ind3" "X9079" "0Neutral" "upstream" "LINE2" "LINE" 148.67 28.13 6.25 "Background" 0 45 "IND" "group3" "Michigan_USA" "O" 0.359643374 0.0916749377760624
"378" "ind3" "X11864" "0Neutral" "upstream" "LINE9" "LINE" 75.54 21.88 0 "Background" 100 45 "IND" "group3" "Michigan_USA" "O" 0.359643374 0.0916749377760624
"379" "ind3" "X3015" "0Neutral" "upstream" "LINE16" "LINE" 90.87 12.5 0 "Background" 0 45 "IND" "group3" "Michigan_USA" "O" 0.359643374 0.0916749377760624
"380" "ind3" "X13097" "0Neutral" "upstream" "LINE38" "LINE" 67.23 9.38 0 "Background" 0 45 "IND" "group3" "Michigan_USA" "O" 0.359643374 0.0916749377760624
"381" "ind3" "X10724" "0Neutral" "upstream" "LINE43" "LINE" 61.24 6.25 0 "Background" 0 45 "IND" "group3" "Michigan_USA" "O" 0.359643374 0.0916749377760624
"382" "ind3" "X2490" "0Neutral" "upstream" "LINE12" "LINE" 99.47 3.13 0 "Background" 0 45 "IND" "group3" "Michigan_USA" "O" 0.359643374 0.0916749377760624
"383" "ind3" "X13092" "0Neutral" "upstream" "LINE20" "LINE" 86.82 3.13 0 "Background" 0 45 "IND" "group3" "Michigan_USA" "O" 0.359643374 0.0916749377760624
"384" "ind3" "X11759" "0Neutral" "upstream" "LINE24" "LINE" 75.69 3.13 0 "Background" 0 45 "IND" "group3" "Michigan_USA" "O" 0.359643374 0.0916749377760624
"385" "ind3" "X16746" "0Neutral" "upstream" "LINE40" "LINE" 65.81 3.13 0 "Background" 0 45 "IND" "group3" "Michigan_USA" "O" 0.359643374 0.0916749377760624
"386" "ind3" "X10723" "0Neutral" "upstream" "LINE43" "LINE" 61.21 3.13 0 "Background" 0 45 "IND" "group3" "Michigan_USA" "O" 0.359643374 0.0916749377760624
"387" "ind3" "X13394" "0Neutral" "upstream" "LINE39" "LINE" 15.1 31.25 0 "Background" 0 45 "IND" "group3" "Michigan_USA" "O" 0.359643374 0.0916749377760624
"388" "ind3" "X5363" "0Neutral" "upstream" "LINE27" "LINE" 34.97 25 0 "Background" 0 45 "IND" "group3" "Michigan_USA" "O" 0.359643374 0.0916749377760624
"389" "ind3" "X16747" "0Neutral" "upstream" "LINE40" "LINE" 33.91 9.38 0 "Background" 0 45 "IND" "group3" "Michigan_USA" "O" 0.359643374 0.0916749377760624
"390" "ind3" "X21446" "0Neutral" "upstream" "LINE80" "LINE" 38.04 6.25 0 "Background" 0 45 "IND" "group3" "Michigan_USA" "O" 0.359643374 0.0916749377760624
"391" "ind3" "X13393" "0Neutral" "upstream" "LINE39" "LINE" 15 3.13 0 "Background" 0 45 "IND" "group3" "Michigan_USA" "O" 0.359643374 0.0916749377760624
"392" "ind3" "X6305" "0Neutral" "upstream" "LINE46" "LINE" 32.26 3.13 0 "Background" 0 45 "IND" "group3" "Michigan_USA" "O" 0.359643374 0.0916749377760624
"393" "ind3" "X5083" "0Neutral" "upstream" "LINE9" "LINE" 32.73 3.13 0 "Background" 0 45 "IND" "group3" "Michigan_USA" "O" 0.359643374 0.0916749377760624
"394" "ind3" "X11489" "0Neutral" "upstream" "LINE46" "LINE" 40.25 0 0 "Background" 0 45 "IND" "group3" "Michigan_USA" "O" 0.359643374 0.0916749377760624
"395" "ind3" "X20329" "0Neutral" "upstream" "LINE70" "LINE" 45.62 0 0 "Background" 0 45 "IND" "group3" "Michigan_USA" "O" 0.359643374 0.0916749377760624
"396" "ind3" "X15267" "0Neutral" "upstream" "LINE31" "LINE" 77.81 6.25 0 "Background" 0 45 "IND" "group3" "Michigan_USA" "O" 0.359643374 0.0916749377760624
"397" "ind3" "X19624" "0Neutral" "upstream" "LINE15" "LINE" 93.63 0 0 "Background" 0 45 "IND" "group3" "Michigan_USA" "O" 0.359643374 0.0916749377760624
"398" "ind3" "X24257" "0Neutral" "upstream" "LINE24" "LINE" 30.23 12.5 0 "Background" 0 45 "IND" "group3" "Michigan_USA" "O" 0.359643374 0.0916749377760624
"399" "ind3" "X13268" "0Neutral" "upstream" "LINE22" "LINE" 45.66 6.25 0 "Background" 0 45 "IND" "group3" "Michigan_USA" "O" 0.359643374 0.0916749377760624
"400" "ind3" "X13838" "0Neutral" "upstream" "LINE66" "LINE" 46.8 3.13 0 "Background" 0 45 "IND" "group3" "Michigan_USA" "O" 0.359643374 0.0916749377760624
"401" "ind3" "X22314" "0Neutral" "upstream" "LINE22" "LINE" 78.36 6.25 0 "Background" 0 45 "IND" "group3" "Michigan_USA" "O" 0.359643374 0.0916749377760624
"402" "ind3" "X14765" "0Neutral" "upstream" "LINE52" "LINE" 41.86 6.25 0 "Background" 100 45 "IND" "group3" "Michigan_USA" "O" 0.359643374 0.0916749377760624
"403" "ind3" "X19545" "balancing" "upstream" "LINE16" "LINE" 69.75 25 0 "Background" 100 45 "IND" "group3" "Michigan_USA" "O" 0.359643374 0.223315705766438
"404" "ind3" "X2358" "balancing" "upstream" "LINE99" "LINE" 24.45 37.5 6.25 "Background" 0 45 "IND" "group3" "Michigan_USA" "O" 0.359643374 0.223315705766438
"405" "ind3" "X15250" "balancing" "upstream" "LINE27" "LINE" 63.63 0 12.5 "Background" 0 45 "IND" "group3" "Michigan_USA" "O" 0.359643374 0.223315705766438
"406" "ind3" "X18985" "divergent" "upstream" "LINE16" "LINE" 41.32 0 18.75 "Background" 0 45 "IND" "group3" "Michigan_USA" "O" 0.359643374 0.119756906010435
"407" "ind3" "X2489" "divergent" "upstream" "LINE12" "LINE" 99.49 3.13 0 "Background" 0 45 "IND" "group3" "Michigan_USA" "O" 0.359643374 0.119756906010435
"408" "ind3" "X5852" "divergent" "upstream" "LINE23" "LINE" 23.6 37.5 0 "Background" 0 45 "IND" "group3" "Michigan_USA" "O" 0.359643374 0.119756906010435
"409" "ind3" "X5160" "divergent" "upstream" "LINE74" "LINE" 38.17 0 0 "Background" 0 45 "IND" "group3" "Michigan_USA" "O" 0.359643374 0.119756906010435
"410" "ind3" "X21677" "0Neutral" "upstream" "LINE64" "LINE" 48 3.13 0 "Background" 0 45 "IND" "group3" "Michigan_USA" "O" 0.359643374 0.0916749377760624
"411" "ind3" "X1153" "0Neutral" "upstream" "LINE7" "LINE" 55.54 6.25 0 "Background" 0 45 "IND" "group3" "Michigan_USA" "O" 0.359643374 0.0916749377760624
"412" "ind3" "X6310" "0Neutral" "upstream" "LINE32" "LINE" 65.81 3.13 0 "Background" 0 45 "IND" "group3" "Michigan_USA" "O" 0.359643374 0.0916749377760624
"413" "ind3" "X5123" "0Neutral" "upstream" "LINE16" "LINE" 76.42 6.25 0 "Background" 0 45 "IND" "group3" "Michigan_USA" "O" 0.359643374 0.0916749377760624
"414" "ind3" "X5306" "0Neutral" "upstream" "LINE12" "LINE" 41.41 12.5 0 "Background" 0 45 "IND" "group3" "Michigan_USA" "O" 0.359643374 0.0916749377760624
"415" "ind3" "X15855" "0Neutral" "upstream" "LINE55" "LINE" 55.94 3.13 0 "Background" 0 45 "IND" "group3" "Michigan_USA" "O" 0.359643374 0.0916749377760624
"416" "ind3" "X4714" "0Neutral" "upstream" "LINE19" "LINE" 88.87 3.13 0 "Background" 0 45 "IND" "group3" "Michigan_USA" "O" 0.359643374 0.0916749377760624
"417" "ind3" "X9474" "0Neutral" "upstream" "LINE29" "LINE" 64.97 3.13 0 "Background" 0 45 "IND" "group3" "Michigan_USA" "O" 0.359643374 0.0916749377760624
"418" "ind3" "X13239" "0Neutral" "upstream" "LINE13" "LINE" 97.72 3.13 0 "Background" 0 45 "IND" "group3" "Michigan_USA" "O" 0.359643374 0.0916749377760624
"419" "ind3" "X13652" "0Neutral" "upstream" "LINE81" "LINE" 38.01 3.13 0 "Background" 0 45 "IND" "group3" "Michigan_USA" "O" 0.359643374 0.0916749377760624
"420" "ind3" "X22381" "0Neutral" "upstream" "LINE31" "LINE" 41.34 31.25 0 "Background" 0 45 "IND" "group3" "Michigan_USA" "O" 0.359643374 0.0916749377760624
"421" "ind3" "X24351" "0Neutral" "upstream" "LINE28" "LINE" 79.24 3.13 0 "Background" 0 45 "IND" "group3" "Michigan_USA" "O" 0.359643374 0.0916749377760624
"422" "ind3" "X7948" "0Neutral" "upstream" "LINE51" "LINE" 44.55 3.13 0 "Background" 0 45 "IND" "group3" "Michigan_USA" "O" 0.359643374 0.0916749377760624
"423" "ind3" "X19019" "0Neutral" "upstream" "LINE8" "LINE" 22.45 0 0 "Background" 0 45 "IND" "group3" "Michigan_USA" "O" 0.359643374 0.0916749377760624
"424" "ind3" "X21225" "0Neutral" "upstream" "LINE2" "LINE" 59.05 0 6.25 "Background" 0 45 "IND" "group3" "Michigan_USA" "O" 0.359643374 0.0916749377760624
"425" "ind3" "X217" "0Neutral" "upstream" "LINE23" "LINE" 84.58 3.13 0 "Background" 0 45 "IND" "group3" "Michigan_USA" "O" 0.359643374 0.0916749377760624
"426" "ind3" "X24620" "0Neutral" "upstream" "LINE60" "LINE" 38.01 3.13 0 "Background" 0 45 "IND" "group3" "Michigan_USA" "O" 0.359643374 0.0916749377760624
"427" "ind3" "X11289" "0Neutral" "upstream" "LINE122" "LINE" 29.29 3.13 0 "Background" 0 45 "IND" "group3" "Michigan_USA" "O" 0.359643374 0.0916749377760624
"428" "ind3" "X14363" "0Neutral" "upstream" "LINE5" "LINE" 47.51 6.25 0 "Background" 100 45 "IND" "group3" "Michigan_USA" "O" 0.359643374 0.0916749377760624
"429" "ind3" "X25396" "0Neutral" "upstream" "LINE75" "LINE" 38.04 6.25 0 "Background" 0 45 "IND" "group3" "Michigan_USA" "O" 0.359643374 0.0916749377760624
"430" "ind3" "X9798" "0Neutral" "upstream" "LINE2" "LINE" 30.46 0 6.25 "Background" 0 45 "IND" "group3" "Michigan_USA" "O" 0.359643374 0.0916749377760624
"431" "ind3" "X19852" "0Neutral" "upstream" "LINE20" "LINE" 57.76 28.13 0 "Background" 0 45 "IND" "group3" "Michigan_USA" "O" 0.359643374 0.0916749377760624
"432" "ind3" "X21224" "0Neutral" "upstream" "LINE2" "LINE" 59.08 18.75 0 "Background" 0 45 "IND" "group3" "Michigan_USA" "O" 0.359643374 0.0916749377760624
"433" "ind3" "X17404" "0Neutral" "upstream" "LINE43" "LINE" 51.41 12.5 0 "Background" 0 45 "IND" "group3" "Michigan_USA" "O" 0.359643374 0.0916749377760624
"434" "ind3" "X25264" "0Neutral" "upstream" "LINE1" "LINE" 97.96 6.25 0 "Background" 100 45 "IND" "group3" "Michigan_USA" "O" 0.359643374 0.0916749377760624
"435" "ind3" "X20177" "0Neutral" "upstream" "LINE37" "LINE" 68.49 6.25 0 "Background" 0 45 "IND" "group3" "Michigan_USA" "O" 0.359643374 0.0916749377760624
"436" "ind3" "X10526" "0Neutral" "upstream" "LINE8" "LINE" 109.98 6.25 0 "Background" 100 45 "IND" "group3" "Michigan_USA" "O" 0.359643374 0.0916749377760624
"437" "ind3" "X3057" "0Neutral" "upstream" "LINE46" "LINE" 60.18 3.13 0 "Background" 0 45 "IND" "group3" "Michigan_USA" "O" 0.359643374 0.0916749377760624
"438" "ind3" "X20903" "0Neutral" "upstream" "LINE51" "LINE" 58.28 3.13 0 "Background" 0 45 "IND" "group3" "Michigan_USA" "O" 0.359643374 0.0916749377760624
"439" "ind3" "X13584" "0Neutral" "upstream" "LINE53" "LINE" 57.41 0 0 "Background" 0 45 "IND" "group3" "Michigan_USA" "O" 0.359643374 0.0916749377760624
"440" "ind3" "X25452" "0Neutral" "upstream" "LINE51" "LINE" 43.01 28.13 0 "Background" 0 45 "IND" "group3" "Michigan_USA" "O" 0.359643374 0.0916749377760624
"441" "ind3" "X7470" "0Neutral" "upstream" "LINE88" "LINE" 33.94 25 0 "Background" 100 45 "IND" "group3" "Michigan_USA" "O" 0.359643374 0.0916749377760624
"442" "ind3" "X24522" "0Neutral" "upstream" "LINE44" "LINE" 46.73 21.88 0 "Background" 0 45 "IND" "group3" "Michigan_USA" "O" 0.359643374 0.0916749377760624
"443" "ind3" "X17126" "0Neutral" "upstream" "LINE9" "LINE" 43.71 3.13 0 "Background" 100 45 "IND" "group3" "Michigan_USA" "O" 0.359643374 0.0916749377760624
"444" "ind3" "X8703" "0Neutral" "upstream" "LINE31" "LINE" 17.92 0 0 "Background" 0 45 "IND" "group3" "Michigan_USA" "O" 0.359643374 0.0916749377760624
"445" "ind3" "X11183" "0Neutral" "upstream" "LINE72" "LINE" 44.84 0 0 "Background" 0 45 "IND" "group3" "Michigan_USA" "O" 0.359643374 0.0916749377760624
"446" "ind3" "X21735" "0Neutral" "upstream" "LINE24" "LINE" 48.83 0 0 "Background" 0 45 "IND" "group3" "Michigan_USA" "O" 0.359643374 0.0916749377760624
"447" "ind3" "X6316" "0Neutral" "upstream" "LINE79" "LINE" 38.48 0 0 "Background" 0 45 "IND" "group3" "Michigan_USA" "O" 0.359643374 0.0916749377760624
"448" "ind3" "X6378" "balancing" "upstream" "LINE47" "LINE" 60.04 21.88 0 "Background" 0 45 "IND" "group3" "Michigan_USA" "O" 0.359643374 0.223315705766438
"449" "ind3" "X9446" "divergent" "upstream" "LINE56" "LINE" 55.17 6.25 12.5 "Background" 0 45 "IND" "group3" "Michigan_USA" "O" 0.359643374 0.119756906010435
"450" "ind3" "X24521" "divergent" "upstream" "LINE44" "LINE" 51.88 21.88 0 "Background" 0 45 "IND" "group3" "Michigan_USA" "O" 0.359643374 0.119756906010435
"451" "ind3" "X6114" "divergent" "upstream" "LINE8" "LINE" 62.27 31.25 0 "Background" 100 45 "IND" "group3" "Michigan_USA" "O" 0.359643374 0.119756906010435
"452" "ind3" "X23524" "0Neutral" "upstream" "CACTA21" "CACTA" 13.82 9.38 0 "Background" 100 45 "IND" "group3" "Michigan_USA" "O" 0.359643374 0.0916749377760624
"453" "ind3" "X11372" "0Neutral" "upstream" "CACTA35" "CACTA" 40.76 0 0 "Background" 0 45 "IND" "group3" "Michigan_USA" "O" 0.359643374 0.0916749377760624
"454" "ind3" "X13741" "0Neutral" "upstream" "CACTA55" "CACTA" 24.39 12.5 0 "Background" 0 45 "IND" "group3" "Michigan_USA" "O" 0.359643374 0.0916749377760624
"455" "ind3" "X20254" "0Neutral" "upstream" "CACTA50" "CACTA" 28.57 3.13 0 "Background" 0 45 "IND" "group3" "Michigan_USA" "O" 0.359643374 0.0916749377760624
"456" "ind3" "X7104" "0Neutral" "upstream" "CACTA2" "CACTA" 44.25 25 6.25 "Background" 100 45 "IND" "group3" "Michigan_USA" "O" 0.359643374 0.0916749377760624
"457" "ind3" "X17780" "0Neutral" "upstream" "CACTA33" "CACTA" 44.05 3.13 0 "Background" 0 45 "IND" "group3" "Michigan_USA" "O" 0.359643374 0.0916749377760624
"458" "ind3" "X16708" "0Neutral" "upstream" "CACTA6" "CACTA" 44.12 3.13 0 "Background" 0 45 "IND" "group3" "Michigan_USA" "O" 0.359643374 0.0916749377760624
"459" "ind3" "X25846" "divergent" "upstream" "CACTA62" "CACTA" 17.41 25 6.25 "Background" 0 45 "IND" "group3" "Michigan_USA" "O" 0.359643374 0.119756906010435
"460" "ind3" "X25847" "divergent" "upstream" "CACTA62" "CACTA" 17.32 0 12.5 "Background" 0 45 "IND" "group3" "Michigan_USA" "O" 0.359643374 0.119756906010435
"461" "ind3" "X20241" "0Neutral" "downstream" "CACTA42" "CACTA" 38.94 0 25 "Background" 0 45 "IND" "group3" "Michigan_USA" "O" 0.359643374 0.106469910455744
"462" "ind3" "X18048" "0Neutral" "downstream" "CACTA16" "CACTA" 96.83 0 0 "Background" 0 45 "IND" "group3" "Michigan_USA" "O" 0.359643374 0.106469910455744
"463" "ind3" "X21785" "0Neutral" "downstream" "CACTA50" "CACTA" 49.55 15.63 0 "Background" 100 45 "IND" "group3" "Michigan_USA" "O" 0.359643374 0.106469910455744
"464" "ind3" "X24941" "0Neutral" "downstream" "CACTA59" "CACTA" 31.5 6.25 0 "Background" 0 45 "IND" "group3" "Michigan_USA" "O" 0.359643374 0.106469910455744
"465" "ind3" "X8734" "0Neutral" "downstream" "CACTA55" "CACTA" 70.16 3.13 0 "Background" 0 45 "IND" "group3" "Michigan_USA" "O" 0.359643374 0.106469910455744
"466" "ind3" "X22919" "0Neutral" "downstream" "CACTA60" "CACTA" 86.34 0 6.25 "Background" 0 45 "IND" "group3" "Michigan_USA" "O" 0.359643374 0.106469910455744
"467" "ind3" "X19752" "0Neutral" "downstream" "CACTA16" "CACTA" 88.65 28.13 0 "Background" 0 45 "IND" "group3" "Michigan_USA" "O" 0.359643374 0.106469910455744
"468" "ind3" "X7069" "0Neutral" "downstream" "CACTA53" "CACTA" 57.46 28.13 0 "Background" 0 45 "IND" "group3" "Michigan_USA" "O" 0.359643374 0.106469910455744
"469" "ind3" "X7063" "0Neutral" "downstream" "CACTA53" "CACTA" 100.73 18.75 0 "Background" 0 45 "IND" "group3" "Michigan_USA" "O" 0.359643374 0.106469910455744
"470" "ind3" "X7065" "0Neutral" "downstream" "CACTA53" "CACTA" 91.44 3.13 0 "Background" 0 45 "IND" "group3" "Michigan_USA" "O" 0.359643374 0.106469910455744
"471" "ind3" "X7770" "0Neutral" "downstream" "CACTA27" "CACTA" 41.11 15.63 0 "Background" 0 45 "IND" "group3" "Michigan_USA" "O" 0.359643374 0.106469910455744
"472" "ind3" "X21820" "0Neutral" "downstream" "CACTA49" "CACTA" 78.99 9.38 0 "Background" 0 45 "IND" "group3" "Michigan_USA" "O" 0.359643374 0.106469910455744
"473" "ind3" "X24939" "0Neutral" "downstream" "CACTA59" "CACTA" 78.55 6.25 0 "Background" 100 45 "IND" "group3" "Michigan_USA" "O" 0.359643374 0.106469910455744
"474" "ind3" "X18589" "balancing" "downstream" "CACTA36" "CACTA" 47.48 43.75 0 "Background" 100 45 "IND" "group3" "Michigan_USA" "O" 0.359643374 0.274392074845902
"475" "ind3" "X5235" "divergent" "downstream" "CACTA1" "CACTA" 56.78 9.38 0 "Background" 0 45 "IND" "group3" "Michigan_USA" "O" 0.359643374 0.126890294301393
"476" "ind3" "X6168" "divergent" "downstream" "CACTA40" "CACTA" 20.07 15.63 0 "Background" 0 45 "IND" "group3" "Michigan_USA" "O" 0.359643374 0.126890294301393
"477" "ind3" "X3687" "0Neutral" "downstream" "CACTA52" "CACTA" 54.2 3.13 0 "Background" 0 45 "IND" "group3" "Michigan_USA" "O" 0.359643374 0.106469910455744
"478" "ind3" "X16002" "0Neutral" "downstream" "CACTA9" "CACTA" 69.66 0 6.25 "Background" 0 45 "IND" "group3" "Michigan_USA" "O" 0.359643374 0.106469910455744
"479" "ind3" "X12640" "0Neutral" "downstream" "CACTA16" "CACTA" 37.18 3.13 0 "Background" 0 45 "IND" "group3" "Michigan_USA" "O" 0.359643374 0.106469910455744
"480" "ind3" "X4686" "0Neutral" "downstream" "CACTA51" "CACTA" 51.28 12.5 0 "Background" 0 45 "IND" "group3" "Michigan_USA" "O" 0.359643374 0.106469910455744
"481" "ind3" "X13366" "0Neutral" "downstream" "CACTA9" "CACTA" 54.73 15.63 0 "Background" 0 45 "IND" "group3" "Michigan_USA" "O" 0.359643374 0.106469910455744
"482" "ind3" "X11932" "0Neutral" "downstream" "CACTA58" "CACTA" 68.45 6.25 0 "Background" 0 45 "IND" "group3" "Michigan_USA" "O" 0.359643374 0.106469910455744
"483" "ind3" "X13388" "0Neutral" "downstream" "CACTA23" "CACTA" 39.69 21.88 0 "Background" 0 45 "IND" "group3" "Michigan_USA" "O" 0.359643374 0.106469910455744
"484" "ind3" "X4831" "0Neutral" "downstream" "CACTA48" "CACTA" 48.81 3.13 0 "Background" 0 45 "IND" "group3" "Michigan_USA" "O" 0.359643374 0.106469910455744
"485" "ind3" "X2311" "0Neutral" "downstream" "CACTA46" "CACTA" 62.04 6.25 0 "Background" 0 45 "IND" "group3" "Michigan_USA" "O" 0.359643374 0.106469910455744
"486" "ind3" "X1254" "0Neutral" "downstream" "CACTA46" "CACTA" 41.95 3.13 0 "Background" 0 45 "IND" "group3" "Michigan_USA" "O" 0.359643374 0.106469910455744
"487" "ind3" "X1541" "divergent" "downstream" "CACTA44" "CACTA" 40.12 9.38 0 "Background" 0 45 "IND" "group3" "Michigan_USA" "O" 0.359643374 0.126890294301393
"488" "ind3" "X20024" "0Neutral" "downstream" "CACTA66" "CACTA" 29.05 34.38 0 "Background" 100 45 "IND" "group3" "Michigan_USA" "O" 0.359643374 0.106469910455744
"489" "ind3" "X19758" "0Neutral" "downstream" "CACTA16" "CACTA" 52.13 9.38 0 "Background" 0 45 "IND" "group3" "Michigan_USA" "O" 0.359643374 0.106469910455744
"490" "ind3" "X12642" "0Neutral" "downstream" "CACTA55" "CACTA" 78.81 21.88 0 "Background" 0 45 "IND" "group3" "Michigan_USA" "O" 0.359643374 0.106469910455744
"491" "ind3" "X342" "0Neutral" "downstream" "CACTA16" "CACTA" 17.72 3.13 0 "Background" 0 45 "IND" "group3" "Michigan_USA" "O" 0.359643374 0.106469910455744
"492" "ind3" "X12666" "0Neutral" "downstream" "CACTA43" "CACTA" 50.55 25 0 "Background" 0 45 "IND" "group3" "Michigan_USA" "O" 0.359643374 0.106469910455744
"493" "ind3" "X10109" "0Neutral" "downstream" "CACTA47" "CACTA" 42.2 6.25 0 "Background" 0 45 "IND" "group3" "Michigan_USA" "O" 0.359643374 0.106469910455744
"494" "ind3" "X1830" "0Neutral" "downstream" "CACTA7" "CACTA" 30.08 0 12.5 "Background" 0 45 "IND" "group3" "Michigan_USA" "O" 0.359643374 0.106469910455744
"495" "ind3" "X20542" "0Neutral" "downstream" "CACTA4" "CACTA" 26.78 18.75 0 "Background" 0 45 "IND" "group3" "Michigan_USA" "O" 0.359643374 0.106469910455744
"496" "ind3" "X20240" "0Neutral" "downstream" "CACTA42" "CACTA" 34.66 12.5 12.5 "Background" 0 45 "IND" "group3" "Michigan_USA" "O" 0.359643374 0.106469910455744
"497" "ind3" "X26518" "0Neutral" "downstream" "CACTA28" "CACTA" 55.24 37.5 0 "Background" 0 45 "IND" "group3" "Michigan_USA" "O" 0.359643374 0.106469910455744
"498" "ind3" "X17919" "0Neutral" "downstream" "CACTA10" "CACTA" 56.54 12.5 0 "Background" 0 45 "IND" "group3" "Michigan_USA" "O" 0.359643374 0.106469910455744
"499" "ind3" "X17086" "0Neutral" "downstream" "CACTA47" "CACTA" 50.64 0 0 "Background" 0 45 "IND" "group3" "Michigan_USA" "O" 0.359643374 0.106469910455744
"500" "ind3" "X8342" "0Neutral" "downstream" "CACTA58" "CACTA" 8.54 12.5 0 "Background" 0 45 "IND" "group3" "Michigan_USA" "O" 0.359643374 0.106469910455744
"501" "ind3" "X17233" "0Neutral" "downstream" "CACTA14" "CACTA" 22.25 6.25 0 "Background" 0 45 "IND" "group3" "Michigan_USA" "O" 0.359643374 0.106469910455744
"502" "ind3" "X9340" "0Neutral" "downstream" "CACTA3" "CACTA" 21.82 6.25 0 "Background" 0 45 "IND" "group3" "Michigan_USA" "O" 0.359643374 0.106469910455744
"503" "ind3" "X631" "0Neutral" "downstream" "CACTA47" "CACTA" 24.98 3.13 0 "Background" 0 45 "IND" "group3" "Michigan_USA" "O" 0.359643374 0.106469910455744
"504" "ind3" "X18314" "0Neutral" "downstream" "CACTA7" "CACTA" 35.51 3.13 0 "Background" 0 45 "IND" "group3" "Michigan_USA" "O" 0.359643374 0.106469910455744
"505" "ind3" "X437" "0Neutral" "downstream" "CACTA65" "CACTA" 24.19 0 0 "Background" 0 45 "IND" "group3" "Michigan_USA" "O" 0.359643374 0.106469910455744
"506" "ind3" "X19269" "0Neutral" "downstream" "CACTA43" "CACTA" 41.88 3.13 0 "Background" 0 45 "IND" "group3" "Michigan_USA" "O" 0.359643374 0.106469910455744
"507" "ind3" "X338" "divergent" "downstream" "CACTA16" "CACTA" 62.59 21.88 0 "Background" 0 45 "IND" "group3" "Michigan_USA" "O" 0.359643374 0.126890294301393
"508" "ind3" "X24642" "divergent" "downstream" "CACTA36" "CACTA" 9.8 0 0 "Background" 0 45 "IND" "group3" "Michigan_USA" "O" 0.359643374 0.126890294301393
"509" "ind3" "X26520" "divergent" "downstream" "CACTA28" "CACTA" 74.21 15.63 0 "Background" 0 45 "IND" "group3" "Michigan_USA" "O" 0.359643374 0.126890294301393
"510" "ind3" "X26434" "0Neutral" "upstream" "CACTA28" "CACTA" 35.83 12.5 31.25 "Background" 0 45 "IND" "group3" "Michigan_USA" "O" 0.359643374 0.0916749377760624
"511" "ind3" "X22697" "0Neutral" "upstream" "CACTA2" "CACTA" 80.39 6.25 0 "Background" 0 45 "IND" "group3" "Michigan_USA" "O" 0.359643374 0.0916749377760624
"512" "ind3" "X12932" "0Neutral" "upstream" "CACTA29" "CACTA" 52.83 3.13 0 "Background" 0 45 "IND" "group3" "Michigan_USA" "O" 0.359643374 0.0916749377760624
"513" "ind3" "X3673" "divergent" "upstream" "CACTA19" "CACTA" 58.69 9.38 0 "Background" 0 45 "IND" "group3" "Michigan_USA" "O" 0.359643374 0.119756906010435
"514" "ind3" "X3671" "0Neutral" "upstream" "CACTA19" "CACTA" 37.38 15.63 0 "Background" 0 45 "IND" "group3" "Michigan_USA" "O" 0.359643374 0.0916749377760624
"515" "ind3" "X3692" "0Neutral" "upstream" "CACTA21" "CACTA" 58.01 12.5 0 "Background" 0 45 "IND" "group3" "Michigan_USA" "O" 0.359643374 0.0916749377760624
"516" "ind3" "X22739" "0Neutral" "upstream" "CACTA30" "CACTA" 48.25 9.38 0 "Background" 0 45 "IND" "group3" "Michigan_USA" "O" 0.359643374 0.0916749377760624
"517" "ind3" "X11907" "0Neutral" "upstream" "CACTA6" "CACTA" 81.72 0 6.25 "Background" 0 45 "IND" "group3" "Michigan_USA" "O" 0.359643374 0.0916749377760624
"518" "ind3" "X23416" "0Neutral" "upstream" "CACTA9" "CACTA" 71.34 3.13 0 "Background" 0 45 "IND" "group3" "Michigan_USA" "O" 0.359643374 0.0916749377760624
"519" "ind3" "X11066" "0Neutral" "upstream" "CACTA27" "CACTA" 53.82 12.5 0 "Background" 0 45 "IND" "group3" "Michigan_USA" "O" 0.359643374 0.0916749377760624
"520" "ind3" "X12355" "0Neutral" "upstream" "CACTA10" "CACTA" 67.04 12.5 0 "Background" 0 45 "IND" "group3" "Michigan_USA" "O" 0.359643374 0.0916749377760624
"521" "ind3" "X22699" "0Neutral" "upstream" "CACTA2" "CACTA" 117.88 6.25 0 "Background" 0 45 "IND" "group3" "Michigan_USA" "O" 0.359643374 0.0916749377760624
"522" "ind3" "X20099" "0Neutral" "upstream" "CACTA5" "CACTA" 67.87 6.25 0 "Background" 0 45 "IND" "group3" "Michigan_USA" "O" 0.359643374 0.0916749377760624
"523" "ind3" "X18100" "0Neutral" "upstream" "CACTA4" "CACTA" 88.8 3.13 0 "Background" 100 45 "IND" "group3" "Michigan_USA" "O" 0.359643374 0.0916749377760624
"524" "ind3" "X14469" "balancing" "upstream" "CACTA15" "CACTA" 63.06 18.75 0 "Background" 0 45 "IND" "group3" "Michigan_USA" "O" 0.359643374 0.223315705766438
"525" "ind3" "X7390" "balancing" "upstream" "CACTA37" "CACTA" 39.71 25 0 "Background" 0 45 "IND" "group3" "Michigan_USA" "O" 0.359643374 0.223315705766438
"526" "ind3" "X181" "divergent" "upstream" "CACTA11" "CACTA" 67.05 12.5 0 "Background" 0 45 "IND" "group3" "Michigan_USA" "O" 0.359643374 0.119756906010435
"527" "ind3" "X14047" "0Neutral" "upstream" "Gypsy4" "Gypsy" 0 6.25 0 "Background" 0 45 "IND" "group3" "Michigan_USA" "O" 0.359643374 0.0916749377760624
"528" "ind3" "X22908" "0Neutral" "upstream" "Gypsy5" "Gypsy" 0 21.88 0 "Background" 100 45 "IND" "group3" "Michigan_USA" "O" 0.359643374 0.0916749377760624
"529" "ind3" "X21922" "0Neutral" "upstream" "Gypsy17" "Gypsy" 25.71 12.5 0 "Background" 0 45 "IND" "group3" "Michigan_USA" "O" 0.359643374 0.0916749377760624
"530" "ind3" "X3361" "0Neutral" "upstream" "Gypsy31" "Gypsy" 25.46 3.13 0 "Background" 0 45 "IND" "group3" "Michigan_USA" "O" 0.359643374 0.0916749377760624
"531" "ind3" "X3371" "0Neutral" "upstream" "Gypsy5" "Gypsy" 38.39 0 0 "Background" 0 45 "IND" "group3" "Michigan_USA" "O" 0.359643374 0.0916749377760624
"532" "ind3" "X23965" "0Neutral" "upstream" "Gypsy15" "Gypsy" 5.48 3.13 0 "Background" 0 45 "IND" "group3" "Michigan_USA" "O" 0.359643374 0.0916749377760624
"533" "ind3" "X15516" "0Neutral" "upstream" "Gypsy4" "Gypsy" 8.37 31.25 6.25 "Background" 0 45 "IND" "group3" "Michigan_USA" "O" 0.359643374 0.0916749377760624
"534" "ind3" "X7125" "0Neutral" "upstream" "Gypsy98" "Gypsy" 30.51 25 0 "Background" 100 45 "IND" "group3" "Michigan_USA" "O" 0.359643374 0.0916749377760624
"535" "ind3" "X2319" "0Neutral" "upstream" "Gypsy54" "Gypsy" 31.89 6.25 0 "Background" 0 45 "IND" "group3" "Michigan_USA" "O" 0.359643374 0.0916749377760624
"536" "ind3" "X18346" "0Neutral" "upstream" "Gypsy32" "Gypsy" 35.86 3.13 0 "Background" 100 45 "IND" "group3" "Michigan_USA" "O" 0.359643374 0.0916749377760624
"537" "ind3" "X6680" "0Neutral" "upstream" "Gypsy5" "Gypsy" 22.58 3.13 0 "Background" 0 45 "IND" "group3" "Michigan_USA" "O" 0.359643374 0.0916749377760624
"538" "ind3" "X255" "0Neutral" "upstream" "Gypsy48" "Gypsy" 39.48 28.13 0 "Background" 0 45 "IND" "group3" "Michigan_USA" "O" 0.359643374 0.0916749377760624
"539" "ind3" "X2582" "0Neutral" "upstream" "Gypsy5" "Gypsy" 20.35 3.13 0 "Background" 0 45 "IND" "group3" "Michigan_USA" "O" 0.359643374 0.0916749377760624
"540" "ind3" "X24143" "balancing" "upstream" "Gypsy15" "Gypsy" 41.11 18.75 0 "Background" 0 45 "IND" "group3" "Michigan_USA" "O" 0.359643374 0.223315705766438
"541" "ind3" "X1493" "balancing" "upstream" "Gypsy5" "Gypsy" 46.99 31.25 0 "Background" 0 45 "IND" "group3" "Michigan_USA" "O" 0.359643374 0.223315705766438
"542" "ind3" "X22012" "divergent" "upstream" "Gypsy23" "Gypsy" 62.5 0 12.5 "Background" 0 45 "IND" "group3" "Michigan_USA" "O" 0.359643374 0.119756906010435
"543" "ind3" "X25780" "divergent" "upstream" "Gypsy5" "Gypsy" 38.56 0 6.25 "Background" 0 45 "IND" "group3" "Michigan_USA" "O" 0.359643374 0.119756906010435
"544" "ind3" "X15183" "divergent" "upstream" "Gypsy5" "Gypsy" 24.08 15.63 0 "Background" 0 45 "IND" "group3" "Michigan_USA" "O" 0.359643374 0.119756906010435
"545" "ind3" "X10119" "0Neutral" "downstream" "Gypsy80" "Gypsy" 49.25 3.13 0 "Background" 0 45 "IND" "group3" "Michigan_USA" "O" 0.359643374 0.106469910455744
"546" "ind3" "X4059" "0Neutral" "downstream" "Gypsy58" "Gypsy" 34.35 9.38 0 "Background" 0 45 "IND" "group3" "Michigan_USA" "O" 0.359643374 0.106469910455744
"547" "ind3" "X3142" "0Neutral" "downstream" "Gypsy15" "Gypsy" 64.88 3.13 0 "Background" 0 45 "IND" "group3" "Michigan_USA" "O" 0.359643374 0.106469910455744
"548" "ind3" "X67" "0Neutral" "downstream" "Gypsy79" "Gypsy" 81.56 31.25 0 "Background" 0 45 "IND" "group3" "Michigan_USA" "O" 0.359643374 0.106469910455744
"549" "ind3" "X5433" "0Neutral" "downstream" "Gypsy21" "Gypsy" 65.92 3.13 0 "Background" 0 45 "IND" "group3" "Michigan_USA" "O" 0.359643374 0.106469910455744
"550" "ind3" "X21498" "0Neutral" "downstream" "Gypsy8" "Gypsy" 38.82 25 0 "Background" 0 45 "IND" "group3" "Michigan_USA" "O" 0.359643374 0.106469910455744
"551" "ind3" "X20043" "0Neutral" "downstream" "Gypsy67" "Gypsy" 38.96 3.13 6.25 "Background" 0 45 "IND" "group3" "Michigan_USA" "O" 0.359643374 0.106469910455744
"552" "ind3" "X5099" "0Neutral" "downstream" "Gypsy106" "Gypsy" 20.95 6.25 0 "Background" 0 45 "IND" "group3" "Michigan_USA" "O" 0.359643374 0.106469910455744
"553" "ind3" "X24826" "0Neutral" "downstream" "Gypsy50" "Gypsy" 58.13 37.5 0 "Background" 0 45 "IND" "group3" "Michigan_USA" "O" 0.359643374 0.106469910455744
"554" "ind3" "X1449" "0Neutral" "downstream" "Gypsy13" "Gypsy" 38.05 3.13 0 "Background" 0 45 "IND" "group3" "Michigan_USA" "O" 0.359643374 0.106469910455744
"555" "ind3" "X15196" "0Neutral" "downstream" "Gypsy17" "Gypsy" 54.04 18.75 6.25 "Background" 0 45 "IND" "group3" "Michigan_USA" "O" 0.359643374 0.106469910455744
"556" "ind3" "X13305" "0Neutral" "downstream" "Gypsy31" "Gypsy" 61.64 0 6.25 "Background" 0 45 "IND" "group3" "Michigan_USA" "O" 0.359643374 0.106469910455744
"557" "ind3" "X25371" "0Neutral" "downstream" "Gypsy73" "Gypsy" 43.6 0 6.25 "Background" 0 45 "IND" "group3" "Michigan_USA" "O" 0.359643374 0.106469910455744
"558" "ind3" "X19821" "0Neutral" "downstream" "Gypsy31" "Gypsy" 58.58 18.75 0 "Background" 0 45 "IND" "group3" "Michigan_USA" "O" 0.359643374 0.106469910455744
"559" "ind3" "X24249" "0Neutral" "downstream" "Gypsy34" "Gypsy" 68.08 18.75 0 "Background" 0 45 "IND" "group3" "Michigan_USA" "O" 0.359643374 0.106469910455744
"560" "ind3" "X3044" "0Neutral" "downstream" "Gypsy5" "Gypsy" 62.98 6.25 0 "Background" 0 45 "IND" "group3" "Michigan_USA" "O" 0.359643374 0.106469910455744
"561" "ind3" "X3854" "0Neutral" "downstream" "Gypsy6" "Gypsy" 75.74 0 0 "Background" 0 45 "IND" "group3" "Michigan_USA" "O" 0.359643374 0.106469910455744
"562" "ind3" "X20044" "0Neutral" "downstream" "Gypsy67" "Gypsy" 38.92 31.25 0 "Background" 100 45 "IND" "group3" "Michigan_USA" "O" 0.359643374 0.106469910455744
"563" "ind3" "X19285" "0Neutral" "downstream" "Gypsy3" "Gypsy" 27.84 21.88 0 "Background" 100 45 "IND" "group3" "Michigan_USA" "O" 0.359643374 0.106469910455744
"564" "ind3" "X17328" "0Neutral" "downstream" "Gypsy56" "Gypsy" 32.6 12.5 0 "Background" 100 45 "IND" "group3" "Michigan_USA" "O" 0.359643374 0.106469910455744
"565" "ind3" "X2363" "0Neutral" "downstream" "Gypsy5" "Gypsy" 16.46 9.38 0 "Background" 0 45 "IND" "group3" "Michigan_USA" "O" 0.359643374 0.106469910455744
"566" "ind3" "X8769" "0Neutral" "downstream" "Gypsy26" "Gypsy" 12.81 3.13 0 "Background" 0 45 "IND" "group3" "Michigan_USA" "O" 0.359643374 0.106469910455744
"567" "ind3" "X68" "0Neutral" "downstream" "Gypsy79" "Gypsy" 81.58 3.13 0 "Background" 0 45 "IND" "group3" "Michigan_USA" "O" 0.359643374 0.106469910455744
"568" "ind3" "X13939" "balancing" "downstream" "Gypsy68" "Gypsy" 39.59 21.88 0 "Background" 0 45 "IND" "group3" "Michigan_USA" "O" 0.359643374 0.274392074845902
"569" "ind3" "X10279" "0Neutral" "downstream" "Gypsy31" "Gypsy" 131.55 3.13 0 "Background" 0 45 "IND" "group3" "Michigan_USA" "O" 0.359643374 0.106469910455744
"570" "ind3" "X4016" "0Neutral" "downstream" "Gypsy5" "Gypsy" 165.15 12.5 0 "Background" 0 45 "IND" "group3" "Michigan_USA" "O" 0.359643374 0.106469910455744
"571" "ind3" "X8373" "0Neutral" "downstream" "Gypsy21" "Gypsy" 125.68 18.75 6.25 "Background" 0 45 "IND" "group3" "Michigan_USA" "O" 0.359643374 0.106469910455744
"572" "ind3" "X25629" "0Neutral" "downstream" "Gypsy13" "Gypsy" 86.66 3.13 0 "Background" 0 45 "IND" "group3" "Michigan_USA" "O" 0.359643374 0.106469910455744
"573" "ind3" "X4529" "0Neutral" "downstream" "Gypsy71" "Gypsy" 41.99 12.5 0 "Background" 0 45 "IND" "group3" "Michigan_USA" "O" 0.359643374 0.106469910455744
"574" "ind3" "X1758" "0Neutral" "downstream" "Gypsy95" "Gypsy" 109.64 3.13 0 "Background" 0 45 "IND" "group3" "Michigan_USA" "O" 0.359643374 0.106469910455744
"575" "ind3" "X15214" "0Neutral" "downstream" "Gypsy15" "Gypsy" 39.34 3.13 6.25 "Background" 0 45 "IND" "group3" "Michigan_USA" "O" 0.359643374 0.106469910455744
"576" "ind3" "X9152" "0Neutral" "downstream" "Gypsy31" "Gypsy" 91.85 31.25 0 "Background" 100 45 "IND" "group3" "Michigan_USA" "O" 0.359643374 0.106469910455744
"577" "ind3" "X17856" "0Neutral" "downstream" "Gypsy31" "Gypsy" 64.82 3.13 0 "Background" 0 45 "IND" "group3" "Michigan_USA" "O" 0.359643374 0.106469910455744
"578" "ind3" "X9995" "0Neutral" "downstream" "Gypsy5" "Gypsy" 129.33 3.13 0 "Background" 0 45 "IND" "group3" "Michigan_USA" "O" 0.359643374 0.106469910455744
"579" "ind3" "X9552" "0Neutral" "downstream" "Gypsy96" "Gypsy" 117.04 3.13 0 "Background" 0 45 "IND" "group3" "Michigan_USA" "O" 0.359643374 0.106469910455744
"580" "ind3" "X10656" "0Neutral" "downstream" "Gypsy65" "Gypsy" 38.24 9.38 0 "Background" 0 45 "IND" "group3" "Michigan_USA" "O" 0.359643374 0.106469910455744
"581" "ind3" "X5714" "0Neutral" "downstream" "Gypsy107" "Gypsy" 24.9 0 0 "Background" 0 45 "IND" "group3" "Michigan_USA" "O" 0.359643374 0.106469910455744
"582" "ind3" "X23205" "0Neutral" "downstream" "Gypsy60" "Gypsy" 36.62 15.63 0 "Background" 100 45 "IND" "group3" "Michigan_USA" "O" 0.359643374 0.106469910455744
"583" "ind3" "X15629" "balancing" "downstream" "Gypsy5" "Gypsy" 46.73 25 0 "Background" 0 45 "IND" "group3" "Michigan_USA" "O" 0.359643374 0.274392074845902
"584" "ind3" "X9151" "divergent" "downstream" "Gypsy31" "Gypsy" 93.06 21.88 0 "Background" 0 45 "IND" "group3" "Michigan_USA" "O" 0.359643374 0.126890294301393
"585" "ind3" "X9492" "divergent" "downstream" "Gypsy66" "Gypsy" 38.34 15.63 0 "Background" 0 45 "IND" "group3" "Michigan_USA" "O" 0.359643374 0.126890294301393
"586" "ind3" "X8975" "0Neutral" "downstream" "Gypsy23" "Gypsy" 94.16 28.13 0 "Background" 100 45 "IND" "group3" "Michigan_USA" "O" 0.359643374 0.106469910455744
"587" "ind3" "X41" "0Neutral" "downstream" "Gypsy75" "Gypsy" 45.1 0 12.5 "Background" 0 45 "IND" "group3" "Michigan_USA" "O" 0.359643374 0.106469910455744
"588" "ind3" "X22994" "0Neutral" "downstream" "Gypsy15" "Gypsy" 16.12 3.13 0 "Background" 0 45 "IND" "group3" "Michigan_USA" "O" 0.359643374 0.106469910455744
"589" "ind3" "X24612" "0Neutral" "downstream" "Gypsy39" "Gypsy" 47.94 3.13 0 "Background" 0 45 "IND" "group3" "Michigan_USA" "O" 0.359643374 0.106469910455744
"590" "ind3" "X9204" "0Neutral" "downstream" "Gypsy82" "Gypsy" 50.69 6.25 0 "Background" 0 45 "IND" "group3" "Michigan_USA" "O" 0.359643374 0.106469910455744
"591" "ind3" "X11260" "0Neutral" "downstream" "Gypsy68" "Gypsy" 40.98 25 0 "Background" 0 45 "IND" "group3" "Michigan_USA" "O" 0.359643374 0.106469910455744
"592" "ind3" "X2905" "0Neutral" "downstream" "Gypsy21" "Gypsy" 5.39 3.13 0 "Background" 0 45 "IND" "group3" "Michigan_USA" "O" 0.359643374 0.106469910455744
"593" "ind3" "X26111" "0Neutral" "downstream" "Gypsy79" "Gypsy" 49.19 21.88 0 "Background" 0 45 "IND" "group3" "Michigan_USA" "O" 0.359643374 0.106469910455744
"594" "ind3" "X18539" "0Neutral" "downstream" "Gypsy17" "Gypsy" 27.46 15.63 6.25 "Background" 0 45 "IND" "group3" "Michigan_USA" "O" 0.359643374 0.106469910455744
"595" "ind3" "X18716" "0Neutral" "downstream" "Gypsy4" "Gypsy" 70.99 6.25 0 "Background" 0 45 "IND" "group3" "Michigan_USA" "O" 0.359643374 0.106469910455744
"596" "ind3" "X18372" "0Neutral" "downstream" "Gypsy4" "Gypsy" 47.81 15.63 0 "Background" 0 45 "IND" "group3" "Michigan_USA" "O" 0.359643374 0.106469910455744
"597" "ind3" "X6629" "0Neutral" "downstream" "Gypsy61" "Gypsy" 37.16 15.63 0 "Background" 0 45 "IND" "group3" "Michigan_USA" "O" 0.359643374 0.106469910455744
"598" "ind3" "X18479" "0Neutral" "downstream" "Gypsy17" "Gypsy" 40.32 6.25 0 "Background" 0 45 "IND" "group3" "Michigan_USA" "O" 0.359643374 0.106469910455744
"599" "ind3" "X14960" "0Neutral" "downstream" "Gypsy17" "Gypsy" 20.66 3.13 0 "Background" 0 45 "IND" "group3" "Michigan_USA" "O" 0.359643374 0.106469910455744
"600" "ind3" "X26034" "0Neutral" "downstream" "Gypsy39" "Gypsy" 24.54 3.13 0 "Background" 0 45 "IND" "group3" "Michigan_USA" "O" 0.359643374 0.106469910455744
"601" "ind3" "X8756" "0Neutral" "downstream" "Gypsy60" "Gypsy" 15.59 3.13 0 "Background" 0 45 "IND" "group3" "Michigan_USA" "O" 0.359643374 0.106469910455744
"602" "ind3" "X16706" "0Neutral" "downstream" "Gypsy79" "Gypsy" 29.33 3.13 0 "Background" 0 45 "IND" "group3" "Michigan_USA" "O" 0.359643374 0.106469910455744
"603" "ind3" "X22988" "0Neutral" "downstream" "Gypsy17" "Gypsy" 30.71 12.5 12.5 "Background" 0 45 "IND" "group3" "Michigan_USA" "O" 0.359643374 0.106469910455744
"604" "ind3" "X8979" "0Neutral" "downstream" "Gypsy23" "Gypsy" 49.18 28.13 0 "Background" 100 45 "IND" "group3" "Michigan_USA" "O" 0.359643374 0.106469910455744
"605" "ind3" "X15643" "0Neutral" "downstream" "Gypsy5" "Gypsy" 42.71 3.13 0 "Background" 0 45 "IND" "group3" "Michigan_USA" "O" 0.359643374 0.106469910455744
"606" "ind3" "X9205" "balancing" "downstream" "Gypsy82" "Gypsy" 50.71 34.38 6.25 "Background" 0 45 "IND" "group3" "Michigan_USA" "O" 0.359643374 0.274392074845902
"607" "ind3" "X21923" "balancing" "downstream" "Gypsy17" "Gypsy" 20.52 15.63 0 "Background" 0 45 "IND" "group3" "Michigan_USA" "O" 0.359643374 0.274392074845902
"608" "ind3" "X11447" "0Neutral" "upstream" "Gypsy44" "Gypsy" 43.93 6.25 12.5 "Background" 0 45 "IND" "group3" "Michigan_USA" "O" 0.359643374 0.0916749377760624
"609" "ind3" "X12306" "0Neutral" "upstream" "Gypsy4" "Gypsy" 29.33 12.5 12.5 "Background" 0 45 "IND" "group3" "Michigan_USA" "O" 0.359643374 0.0916749377760624
"610" "ind3" "X10753" "0Neutral" "upstream" "Gypsy19" "Gypsy" 65.67 6.25 0 "Background" 0 45 "IND" "group3" "Michigan_USA" "O" 0.359643374 0.0916749377760624
"611" "ind3" "X15891" "0Neutral" "upstream" "Gypsy20" "Gypsy" 65.15 3.13 0 "Background" 0 45 "IND" "group3" "Michigan_USA" "O" 0.359643374 0.0916749377760624
"612" "ind3" "X19331" "0Neutral" "upstream" "Gypsy4" "Gypsy" 38.87 18.75 0 "Background" 0 45 "IND" "group3" "Michigan_USA" "O" 0.359643374 0.0916749377760624
"613" "ind3" "X18203" "0Neutral" "upstream" "Gypsy12" "Gypsy" 75.51 3.13 0 "Background" 0 45 "IND" "group3" "Michigan_USA" "O" 0.359643374 0.0916749377760624
"614" "ind3" "X25622" "0Neutral" "upstream" "Gypsy11" "Gypsy" 77.45 28.13 6.25 "Background" 0 45 "IND" "group3" "Michigan_USA" "O" 0.359643374 0.0916749377760624
"615" "ind3" "X8985" "0Neutral" "upstream" "Gypsy23" "Gypsy" 56.13 25 0 "Background" 0 45 "IND" "group3" "Michigan_USA" "O" 0.359643374 0.0916749377760624
"616" "ind3" "X25116" "0Neutral" "upstream" "Gypsy40" "Gypsy" 49.91 3.13 0 "Background" 0 45 "IND" "group3" "Michigan_USA" "O" 0.359643374 0.0916749377760624
"617" "ind3" "X23309" "0Neutral" "upstream" "Gypsy36" "Gypsy" 53.81 12.5 6.25 "Background" 0 45 "IND" "group3" "Michigan_USA" "O" 0.359643374 0.0916749377760624
"618" "ind3" "X8767" "0Neutral" "upstream" "Gypsy42" "Gypsy" 46.22 0 6.25 "Background" 0 45 "IND" "group3" "Michigan_USA" "O" 0.359643374 0.0916749377760624
"619" "ind3" "X10968" "divergent" "upstream" "Gypsy100" "Gypsy" 21.63 31.25 0 "Background" 0 45 "IND" "group3" "Michigan_USA" "O" 0.359643374 0.119756906010435
"620" "ind3" "X11870" "divergent" "upstream" "Gypsy8" "Gypsy" 82.63 25 0 "Background" 100 45 "IND" "group3" "Michigan_USA" "O" 0.359643374 0.119756906010435
"621" "ind3" "X3836" "divergent" "upstream" "Gypsy14" "Gypsy" 69.15 9.38 0 "Background" 0 45 "IND" "group3" "Michigan_USA" "O" 0.359643374 0.119756906010435
"622" "ind3" "X15887" "divergent" "upstream" "Gypsy20" "Gypsy" 44.88 15.63 0 "Background" 0 45 "IND" "group3" "Michigan_USA" "O" 0.359643374 0.119756906010435
"623" "ind3" "X15042" "0Neutral" "upstream" "Gypsy7" "Gypsy" 83.3 0 0 "Background" 0 45 "IND" "group3" "Michigan_USA" "O" 0.359643374 0.0916749377760624
"624" "ind3" "X15045" "0Neutral" "upstream" "Gypsy7" "Gypsy" 31.56 25 12.5 "Background" 0 45 "IND" "group3" "Michigan_USA" "O" 0.359643374 0.0916749377760624
"625" "ind3" "X6390" "0Neutral" "upstream" "Gypsy17" "Gypsy" 63.06 18.75 0 "Background" 0 45 "IND" "group3" "Michigan_USA" "O" 0.359643374 0.0916749377760624
"626" "ind3" "X732" "0Neutral" "upstream" "Gypsy4" "Gypsy" 53.06 15.63 0 "Background" 0 45 "IND" "group3" "Michigan_USA" "O" 0.359643374 0.0916749377760624
"627" "ind3" "X4065" "0Neutral" "upstream" "Gypsy2" "Gypsy" 97.97 3.13 0 "Background" 0 45 "IND" "group3" "Michigan_USA" "O" 0.359643374 0.0916749377760624
"628" "ind3" "X5573" "0Neutral" "upstream" "Gypsy5" "Gypsy" 67.54 3.13 0 "Background" 0 45 "IND" "group3" "Michigan_USA" "O" 0.359643374 0.0916749377760624
"629" "ind3" "X6247" "0Neutral" "upstream" "Gypsy17" "Gypsy" 36.5 3.13 0 "Background" 0 45 "IND" "group3" "Michigan_USA" "O" 0.359643374 0.0916749377760624
"630" "ind3" "X21507" "0Neutral" "upstream" "Gypsy7" "Gypsy" 38.16 3.13 0 "Background" 0 45 "IND" "group3" "Michigan_USA" "O" 0.359643374 0.0916749377760624
"631" "ind3" "X15998" "divergent" "upstream" "Gypsy10" "Gypsy" 78.49 15.63 0 "Background" 0 45 "IND" "group3" "Michigan_USA" "O" 0.359643374 0.119756906010435
"632" "ind3" "X7911" "0Neutral" "upstream" "hAT17" "hAT" 35.45 0 0 "Background" 0 45 "IND" "group3" "Michigan_USA" "O" 0.359643374 0.0916749377760624
"633" "ind3" "X1343" "0Neutral" "upstream" "hAT29" "hAT" 58.63 3.13 0 "Background" 0 45 "IND" "group3" "Michigan_USA" "O" 0.359643374 0.0916749377760624
"634" "ind3" "X22282" "0Neutral" "upstream" "hAT50" "hAT" 41.04 21.88 0 "Background" 0 45 "IND" "group3" "Michigan_USA" "O" 0.359643374 0.0916749377760624
"635" "ind3" "X10462" "0Neutral" "upstream" "hAT35" "hAT" 44.63 3.13 0 "Background" 0 45 "IND" "group3" "Michigan_USA" "O" 0.359643374 0.0916749377760624
"636" "ind3" "X16719" "0Neutral" "upstream" "hAT54" "hAT" 43.69 3.13 0 "Background" 0 45 "IND" "group3" "Michigan_USA" "O" 0.359643374 0.0916749377760624
"637" "ind3" "X2247" "0Neutral" "upstream" "hAT62" "hAT" 34.28 3.13 0 "Background" 0 45 "IND" "group3" "Michigan_USA" "O" 0.359643374 0.0916749377760624
"638" "ind3" "X15135" "divergent" "upstream" "hAT59" "hAT" 37.87 18.75 0 "Background" 0 45 "IND" "group3" "Michigan_USA" "O" 0.359643374 0.119756906010435
"639" "ind3" "X13903" "divergent" "upstream" "hAT63" "hAT" 32.97 9.38 0 "Background" 100 45 "IND" "group3" "Michigan_USA" "O" 0.359643374 0.119756906010435
"640" "ind3" "X24824" "0Neutral" "downstream" "hAT56" "hAT" 35.99 6.25 0 "Background" 0 45 "IND" "group3" "Michigan_USA" "O" 0.359643374 0.106469910455744
"641" "ind3" "X13620" "0Neutral" "downstream" "hAT71" "hAT" 36.01 0 0 "Background" 0 45 "IND" "group3" "Michigan_USA" "O" 0.359643374 0.106469910455744
"642" "ind3" "X5397" "0Neutral" "downstream" "hAT9" "hAT" 65.37 3.13 0 "Background" 0 45 "IND" "group3" "Michigan_USA" "O" 0.359643374 0.106469910455744
"643" "ind3" "X22008" "0Neutral" "downstream" "hAT47" "hAT" 26.46 9.38 0 "Background" 0 45 "IND" "group3" "Michigan_USA" "O" 0.359643374 0.106469910455744
"644" "ind3" "X20722" "0Neutral" "downstream" "hAT70" "hAT" 61.05 9.38 0 "Background" 0 45 "IND" "group3" "Michigan_USA" "O" 0.359643374 0.106469910455744
"645" "ind3" "X9052" "0Neutral" "downstream" "hAT23" "hAT" 57.03 31.25 12.5 "Background" 0 45 "IND" "group3" "Michigan_USA" "O" 0.359643374 0.106469910455744
"646" "ind3" "X19068" "0Neutral" "downstream" "hAT3" "hAT" 31.21 25 12.5 "Background" 100 45 "IND" "group3" "Michigan_USA" "O" 0.359643374 0.106469910455744
"647" "ind3" "X26461" "0Neutral" "downstream" "hAT64" "hAT" 50.21 21.88 6.25 "Background" 0 45 "IND" "group3" "Michigan_USA" "O" 0.359643374 0.106469910455744
"648" "ind3" "X2661" "0Neutral" "downstream" "hAT29" "hAT" 3 12.5 6.25 "Background" 0 45 "IND" "group3" "Michigan_USA" "O" 0.359643374 0.106469910455744
"649" "ind3" "X18330" "0Neutral" "downstream" "hAT33" "hAT" 63.7 28.13 0 "Background" 0 45 "IND" "group3" "Michigan_USA" "O" 0.359643374 0.106469910455744
"650" "ind3" "X14482" "0Neutral" "downstream" "hAT56" "hAT" 55.61 18.75 0 "Background" 0 45 "IND" "group3" "Michigan_USA" "O" 0.359643374 0.106469910455744
"651" "ind3" "X24808" "0Neutral" "downstream" "hAT30" "hAT" 65.7 6.25 0 "Background" 0 45 "IND" "group3" "Michigan_USA" "O" 0.359643374 0.106469910455744
"652" "ind3" "X8926" "0Neutral" "downstream" "hAT84" "hAT" 54.98 6.25 0 "Background" 0 45 "IND" "group3" "Michigan_USA" "O" 0.359643374 0.106469910455744
"653" "ind3" "X10232" "0Neutral" "downstream" "hAT86" "hAT" 58.88 3.13 0 "Background" 0 45 "IND" "group3" "Michigan_USA" "O" 0.359643374 0.106469910455744
"654" "ind3" "X5293" "0Neutral" "downstream" "hAT67" "hAT" 32.83 28.13 0 "Background" 0 45 "IND" "group3" "Michigan_USA" "O" 0.359643374 0.106469910455744
"655" "ind3" "X25538" "0Neutral" "downstream" "hAT17" "hAT" 35.81 21.88 0 "Background" 0 45 "IND" "group3" "Michigan_USA" "O" 0.359643374 0.106469910455744
"656" "ind3" "X2660" "0Neutral" "downstream" "hAT29" "hAT" 3.46 6.25 0 "Background" 0 45 "IND" "group3" "Michigan_USA" "O" 0.359643374 0.106469910455744
"657" "ind3" "X8802" "0Neutral" "downstream" "hAT11" "hAT" 33.9 3.13 0 "Background" 0 45 "IND" "group3" "Michigan_USA" "O" 0.359643374 0.106469910455744
"658" "ind3" "X2264" "0Neutral" "downstream" "hAT29" "hAT" 41.07 3.13 0 "Background" 0 45 "IND" "group3" "Michigan_USA" "O" 0.359643374 0.106469910455744
"659" "ind3" "X8162" "0Neutral" "downstream" "hAT80" "hAT" 44.51 3.13 0 "Background" 0 45 "IND" "group3" "Michigan_USA" "O" 0.359643374 0.106469910455744
"660" "ind3" "X26460" "0Neutral" "downstream" "hAT64" "hAT" 31.87 0 0 "Background" 0 45 "IND" "group3" "Michigan_USA" "O" 0.359643374 0.106469910455744
"661" "ind3" "X3906" "0Neutral" "downstream" "hAT7" "hAT" 65.06 9.38 0 "Background" 0 45 "IND" "group3" "Michigan_USA" "O" 0.359643374 0.106469910455744
"662" "ind3" "X24259" "0Neutral" "downstream" "hAT77" "hAT" 42.58 3.13 0 "Background" 0 45 "IND" "group3" "Michigan_USA" "O" 0.359643374 0.106469910455744
"663" "ind3" "X3736" "0Neutral" "downstream" "hAT39" "hAT" 25.04 0 0 "Background" 0 45 "IND" "group3" "Michigan_USA" "O" 0.359643374 0.106469910455744
"664" "ind3" "X18919" "0Neutral" "downstream" "hAT15" "hAT" 55.79 3.13 0 "Background" 0 45 "IND" "group3" "Michigan_USA" "O" 0.359643374 0.106469910455744
"665" "ind3" "X13374" "divergent" "downstream" "hAT24" "hAT" 46.94 28.13 0 "Background" 0 45 "IND" "group3" "Michigan_USA" "O" 0.359643374 0.126890294301393
"666" "ind3" "X23716" "divergent" "downstream" "hAT28" "hAT" 32.12 0 6.25 "Background" 0 45 "IND" "group3" "Michigan_USA" "O" 0.359643374 0.126890294301393
"667" "ind3" "X16171" "divergent" "downstream" "hAT3" "hAT" 65.8 12.5 0 "Background" 0 45 "IND" "group3" "Michigan_USA" "O" 0.359643374 0.126890294301393
"668" "ind3" "X8803" "divergent" "downstream" "hAT11" "hAT" 33.94 3.13 0 "Background" 0 45 "IND" "group3" "Michigan_USA" "O" 0.359643374 0.126890294301393
"669" "ind3" "X20347" "0Neutral" "downstream" "hAT7" "hAT" 62.52 6.25 0 "Background" 0 45 "IND" "group3" "Michigan_USA" "O" 0.359643374 0.106469910455744
"670" "ind3" "X20046" "0Neutral" "downstream" "hAT23" "hAT" 78.14 0 6.25 "Background" 0 45 "IND" "group3" "Michigan_USA" "O" 0.359643374 0.106469910455744
"671" "ind3" "X224" "0Neutral" "downstream" "hAT81" "hAT" 81.44 0 0 "Background" 0 45 "IND" "group3" "Michigan_USA" "O" 0.359643374 0.106469910455744
"672" "ind3" "X6250" "0Neutral" "downstream" "hAT23" "hAT" 27.55 21.88 0 "Background" 0 45 "IND" "group3" "Michigan_USA" "O" 0.359643374 0.106469910455744
"673" "ind3" "X1762" "0Neutral" "downstream" "hAT89" "hAT" 110.68 28.13 6.25 "Background" 100 45 "IND" "group3" "Michigan_USA" "O" 0.359643374 0.106469910455744
"674" "ind3" "X4809" "0Neutral" "downstream" "hAT82" "hAT" 110.22 6.25 0 "Background" 100 45 "IND" "group3" "Michigan_USA" "O" 0.359643374 0.106469910455744
"675" "ind3" "X1244" "0Neutral" "downstream" "hAT12" "hAT" 56.43 3.13 0 "Background" 0 45 "IND" "group3" "Michigan_USA" "O" 0.359643374 0.106469910455744
"676" "ind3" "X8591" "0Neutral" "downstream" "hAT73" "hAT" 45.86 3.13 0 "Background" 0 45 "IND" "group3" "Michigan_USA" "O" 0.359643374 0.106469910455744
"677" "ind3" "X837" "0Neutral" "downstream" "hAT6" "hAT" 86.63 3.13 0 "Background" 0 45 "IND" "group3" "Michigan_USA" "O" 0.359643374 0.106469910455744
"678" "ind3" "X1245" "0Neutral" "downstream" "hAT12" "hAT" 60.8 15.63 0 "Background" 0 45 "IND" "group3" "Michigan_USA" "O" 0.359643374 0.106469910455744
"679" "ind3" "X711" "0Neutral" "downstream" "hAT56" "hAT" 88.46 3.13 0 "Background" 0 45 "IND" "group3" "Michigan_USA" "O" 0.359643374 0.106469910455744
"680" "ind3" "X223" "0Neutral" "downstream" "hAT81" "hAT" 80.24 3.13 0 "Background" 0 45 "IND" "group3" "Michigan_USA" "O" 0.359643374 0.106469910455744
"681" "ind3" "X22531" "0Neutral" "downstream" "hAT57" "hAT" 48.31 3.13 0 "Background" 0 45 "IND" "group3" "Michigan_USA" "O" 0.359643374 0.106469910455744
"682" "ind3" "X3654" "0Neutral" "downstream" "hAT21" "hAT" 47.66 46.88 12.5 "Background" 0 45 "IND" "group3" "Michigan_USA" "O" 0.359643374 0.106469910455744
"683" "ind3" "X2990" "0Neutral" "downstream" "hAT25" "hAT" 30.27 0 12.5 "Background" 0 45 "IND" "group3" "Michigan_USA" "O" 0.359643374 0.106469910455744
"684" "ind3" "X2996" "0Neutral" "downstream" "hAT37" "hAT" 61.61 0 6.25 "Background" 0 45 "IND" "group3" "Michigan_USA" "O" 0.359643374 0.106469910455744
"685" "ind3" "X2948" "0Neutral" "downstream" "hAT90" "hAT" 87.92 34.38 0 "Background" 100 45 "IND" "group3" "Michigan_USA" "O" 0.359643374 0.106469910455744
"686" "ind3" "X20914" "0Neutral" "downstream" "hAT9" "hAT" 61.85 25 0 "Background" 0 45 "IND" "group3" "Michigan_USA" "O" 0.359643374 0.106469910455744
"687" "ind3" "X16020" "0Neutral" "downstream" "hAT39" "hAT" 55.23 6.25 0 "Background" 0 45 "IND" "group3" "Michigan_USA" "O" 0.359643374 0.106469910455744
"688" "ind3" "X5900" "0Neutral" "downstream" "hAT37" "hAT" 86.33 3.13 0 "Background" 0 45 "IND" "group3" "Michigan_USA" "O" 0.359643374 0.106469910455744
"689" "ind3" "X22419" "0Neutral" "downstream" "hAT28" "hAT" 32.26 9.38 0 "Background" 0 45 "IND" "group3" "Michigan_USA" "O" 0.359643374 0.106469910455744
"690" "ind3" "X2249" "0Neutral" "downstream" "hAT62" "hAT" 49.51 6.25 0 "Background" 0 45 "IND" "group3" "Michigan_USA" "O" 0.359643374 0.106469910455744
"691" "ind3" "X11017" "0Neutral" "downstream" "hAT9" "hAT" 48.21 3.13 0 "Background" 0 45 "IND" "group3" "Michigan_USA" "O" 0.359643374 0.106469910455744
"692" "ind3" "X11890" "0Neutral" "downstream" "hAT66" "hAT" 71.83 0 6.25 "Background" 0 45 "IND" "group3" "Michigan_USA" "O" 0.359643374 0.106469910455744
"693" "ind3" "X4578" "0Neutral" "downstream" "hAT19" "hAT" 83.22 3.13 0 "Background" 0 45 "IND" "group3" "Michigan_USA" "O" 0.359643374 0.106469910455744
"694" "ind3" "X581" "0Neutral" "downstream" "hAT91" "hAT" 80.25 3.13 0 "Background" 0 45 "IND" "group3" "Michigan_USA" "O" 0.359643374 0.106469910455744
"695" "ind3" "X20011" "balancing" "downstream" "hAT9" "hAT" 39.61 9.38 0 "Background" 0 45 "IND" "group3" "Michigan_USA" "O" 0.359643374 0.274392074845902
"696" "ind3" "X21708" "divergent" "downstream" "hAT76" "hAT" 58.9 6.25 0 "Background" 0 45 "IND" "group3" "Michigan_USA" "O" 0.359643374 0.126890294301393
"697" "ind3" "X9109" "divergent" "downstream" "hAT46" "hAT" 64.02 25 0 "Background" 0 45 "IND" "group3" "Michigan_USA" "O" 0.359643374 0.126890294301393
"698" "ind3" "X2981" "divergent" "downstream" "hAT24" "hAT" 60.47 15.63 0 "Background" 100 45 "IND" "group3" "Michigan_USA" "O" 0.359643374 0.126890294301393
"699" "ind3" "X8445" "divergent" "downstream" "hAT19" "hAT" 39.48 0 0 "Background" 0 45 "IND" "group3" "Michigan_USA" "O" 0.359643374 0.126890294301393
"700" "ind3" "X8156" "0Neutral" "downstream" "hAT43" "hAT" 58.16 15.63 0 "Background" 0 45 "IND" "group3" "Michigan_USA" "O" 0.359643374 0.106469910455744
"701" "ind3" "X4776" "0Neutral" "downstream" "hAT79" "hAT" 43.41 6.25 6.25 "Background" 0 45 "IND" "group3" "Michigan_USA" "O" 0.359643374 0.106469910455744
"702" "ind3" "X12632" "0Neutral" "downstream" "hAT4" "hAT" 43.81 28.13 0 "Background" 0 45 "IND" "group3" "Michigan_USA" "O" 0.359643374 0.106469910455744
"703" "ind3" "X16520" "0Neutral" "downstream" "hAT70" "hAT" 35.5 28.13 0 "Background" 100 45 "IND" "group3" "Michigan_USA" "O" 0.359643374 0.106469910455744
"704" "ind3" "X17519" "0Neutral" "downstream" "hAT79" "hAT" 13.75 9.38 0 "Background" 0 45 "IND" "group3" "Michigan_USA" "O" 0.359643374 0.106469910455744
"705" "ind3" "X3249" "0Neutral" "downstream" "hAT20" "hAT" 26.89 6.25 0 "Background" 0 45 "IND" "group3" "Michigan_USA" "O" 0.359643374 0.106469910455744
"706" "ind3" "X25383" "0Neutral" "downstream" "hAT29" "hAT" 30.87 6.25 0 "Background" 0 45 "IND" "group3" "Michigan_USA" "O" 0.359643374 0.106469910455744
"707" "ind3" "X16517" "0Neutral" "downstream" "hAT70" "hAT" 12.25 3.13 0 "Background" 0 45 "IND" "group3" "Michigan_USA" "O" 0.359643374 0.106469910455744
"708" "ind3" "X5830" "0Neutral" "downstream" "hAT11" "hAT" 28.34 0 0 "Background" 0 45 "IND" "group3" "Michigan_USA" "O" 0.359643374 0.106469910455744
"709" "ind3" "X22272" "0Neutral" "downstream" "hAT13" "hAT" 46.03 6.25 0 "Background" 0 45 "IND" "group3" "Michigan_USA" "O" 0.359643374 0.106469910455744
"710" "ind3" "X7504" "0Neutral" "downstream" "hAT29" "hAT" 29.65 28.13 0 "Background" 100 45 "IND" "group3" "Michigan_USA" "O" 0.359643374 0.106469910455744
"711" "ind3" "X3966" "balancing" "downstream" "hAT92" "hAT" 80.52 18.75 6.25 "Background" 0 45 "IND" "group3" "Michigan_USA" "O" 0.359643374 0.274392074845902
"712" "ind3" "X18916" "divergent" "downstream" "hAT65" "hAT" 32.09 0 0 "Background" 0 45 "IND" "group3" "Michigan_USA" "O" 0.359643374 0.126890294301393
"713" "ind3" "X1559" "0Neutral" "upstream" "hAT38" "hAT" 47.75 3.13 0 "Background" 0 45 "IND" "group3" "Michigan_USA" "O" 0.359643374 0.0916749377760624
"714" "ind3" "X24281" "0Neutral" "upstream" "hAT24" "hAT" 48.46 18.75 0 "Background" 0 45 "IND" "group3" "Michigan_USA" "O" 0.359643374 0.0916749377760624
"715" "ind3" "X4230" "0Neutral" "upstream" "hAT56" "hAT" 26.59 3.13 0 "Background" 0 45 "IND" "group3" "Michigan_USA" "O" 0.359643374 0.0916749377760624
"716" "ind3" "X3342" "0Neutral" "upstream" "hAT23" "hAT" 49.46 12.5 0 "Background" 0 45 "IND" "group3" "Michigan_USA" "O" 0.359643374 0.0916749377760624
"717" "ind3" "X4105" "0Neutral" "upstream" "hAT24" "hAT" 63.79 6.25 0 "Background" 0 45 "IND" "group3" "Michigan_USA" "O" 0.359643374 0.0916749377760624
"718" "ind3" "X25090" "0Neutral" "upstream" "hAT17" "hAT" 79.57 3.13 0 "Background" 0 45 "IND" "group3" "Michigan_USA" "O" 0.359643374 0.0916749377760624
"719" "ind3" "X23944" "0Neutral" "upstream" "hAT10" "hAT" 87.14 3.13 0 "Background" 0 45 "IND" "group3" "Michigan_USA" "O" 0.359643374 0.0916749377760624
"720" "ind3" "X18260" "0Neutral" "upstream" "hAT20" "hAT" 58.4 18.75 0 "Background" 0 45 "IND" "group3" "Michigan_USA" "O" 0.359643374 0.0916749377760624
"721" "ind3" "X12675" "0Neutral" "upstream" "hAT39" "hAT" 59.77 21.88 0 "Background" 0 45 "IND" "group3" "Michigan_USA" "O" 0.359643374 0.0916749377760624
"722" "ind3" "X2878" "0Neutral" "upstream" "hAT31" "hAT" 67.51 0 0 "Background" 0 45 "IND" "group3" "Michigan_USA" "O" 0.359643374 0.0916749377760624
"723" "ind3" "X9105" "0Neutral" "upstream" "hAT46" "hAT" 54.36 25 0 "Background" 0 45 "IND" "group3" "Michigan_USA" "O" 0.359643374 0.0916749377760624
"724" "ind3" "X25059" "0Neutral" "upstream" "hAT10" "hAT" 78.84 21.88 0 "Background" 0 45 "IND" "group3" "Michigan_USA" "O" 0.359643374 0.0916749377760624
"725" "ind3" "X21366" "0Neutral" "upstream" "hAT5" "hAT" 118.87 9.38 0 "Background" 0 45 "IND" "group3" "Michigan_USA" "O" 0.359643374 0.0916749377760624
"726" "ind3" "X20032" "0Neutral" "upstream" "hAT13" "hAT" 52.39 6.25 0 "Background" 100 45 "IND" "group3" "Michigan_USA" "O" 0.359643374 0.0916749377760624
"727" "ind3" "X10413" "0Neutral" "upstream" "hAT14" "hAT" 85.84 6.25 0 "Background" 0 45 "IND" "group3" "Michigan_USA" "O" 0.359643374 0.0916749377760624
"728" "ind3" "X21419" "0Neutral" "upstream" "hAT20" "hAT" 51.13 6.25 0 "Background" 0 45 "IND" "group3" "Michigan_USA" "O" 0.359643374 0.0916749377760624
"729" "ind3" "X12133" "0Neutral" "upstream" "hAT4" "hAT" 61.34 6.25 0 "Background" 100 45 "IND" "group3" "Michigan_USA" "O" 0.359643374 0.0916749377760624
"730" "ind3" "X2432" "0Neutral" "upstream" "hAT2" "hAT" 55.52 3.13 0 "Background" 0 45 "IND" "group3" "Michigan_USA" "O" 0.359643374 0.0916749377760624
"731" "ind3" "X1338" "0Neutral" "upstream" "hAT23" "hAT" 75.23 3.13 0 "Background" 0 45 "IND" "group3" "Michigan_USA" "O" 0.359643374 0.0916749377760624
"732" "ind3" "X6861" "0Neutral" "upstream" "hAT29" "hAT" 57.72 0 0 "Background" 0 45 "IND" "group3" "Michigan_USA" "O" 0.359643374 0.0916749377760624
"733" "ind3" "X19069" "0Neutral" "upstream" "hAT3" "hAT" 42.37 18.75 0 "Background" 100 45 "IND" "group3" "Michigan_USA" "O" 0.359643374 0.0916749377760624
"734" "ind3" "X6750" "0Neutral" "upstream" "hAT53" "hAT" 37.83 9.38 0 "Background" 100 45 "IND" "group3" "Michigan_USA" "O" 0.359643374 0.0916749377760624
"735" "ind3" "X25217" "0Neutral" "upstream" "hAT13" "hAT" 39.24 6.25 0 "Background" 100 45 "IND" "group3" "Michigan_USA" "O" 0.359643374 0.0916749377760624
"736" "ind3" "X17615" "0Neutral" "upstream" "hAT55" "hAT" 43.41 3.13 0 "Background" 0 45 "IND" "group3" "Michigan_USA" "O" 0.359643374 0.0916749377760624
"737" "ind3" "X14291" "0Neutral" "upstream" "hAT24" "hAT" 38.31 0 0 "Background" 0 45 "IND" "group3" "Michigan_USA" "O" 0.359643374 0.0916749377760624
"738" "ind3" "X12676" "0Neutral" "upstream" "hAT39" "hAT" 59.74 3.13 0 "Background" 0 45 "IND" "group3" "Michigan_USA" "O" 0.359643374 0.0916749377760624
"739" "ind3" "X12135" "0Neutral" "upstream" "hAT4" "hAT" 56.25 3.13 0 "Background" 0 45 "IND" "group3" "Michigan_USA" "O" 0.359643374 0.0916749377760624
"740" "ind3" "X3021" "balancing" "upstream" "hAT28" "hAT" 58.66 37.5 0 "Background" 0 45 "IND" "group3" "Michigan_USA" "O" 0.359643374 0.223315705766438
"741" "ind3" "X89" "divergent" "upstream" "hAT13" "hAT" 62.43 0 0 "Background" 0 45 "IND" "group3" "Michigan_USA" "O" 0.359643374 0.119756906010435
"742" "ind3" "X6160" "divergent" "upstream" "hAT34" "hAT" 64.27 6.25 0 "Background" 0 45 "IND" "group3" "Michigan_USA" "O" 0.359643374 0.119756906010435
"743" "ind3" "X890" "0Neutral" "upstream" "hAT36" "hAT" 62.65 6.25 0 "Background" 0 45 "IND" "group3" "Michigan_USA" "O" 0.359643374 0.0916749377760624
"744" "ind3" "X1127" "0Neutral" "upstream" "hAT24" "hAT" 61.47 3.13 0 "Background" 0 45 "IND" "group3" "Michigan_USA" "O" 0.359643374 0.0916749377760624
"745" "ind3" "X25045" "0Neutral" "upstream" "hAT57" "hAT" 40.1 6.25 0 "Background" 0 45 "IND" "group3" "Michigan_USA" "O" 0.359643374 0.0916749377760624
"746" "ind3" "X12499" "0Neutral" "upstream" "hAT58" "hAT" 38.09 0 0 "Background" 0 45 "IND" "group3" "Michigan_USA" "O" 0.359643374 0.0916749377760624
"747" "ind3" "X23152" "0Neutral" "upstream" "hAT10" "hAT" 48.5 0 0 "Background" 0 45 "IND" "group3" "Michigan_USA" "O" 0.359643374 0.0916749377760624
"748" "ind3" "X2376" "0Neutral" "upstream" "hAT60" "hAT" 37.58 3.13 0 "Background" 0 45 "IND" "group3" "Michigan_USA" "O" 0.359643374 0.0916749377760624
"749" "ind3" "X4986" "0Neutral" "upstream" "hAT3" "hAT" 95.82 21.88 0 "Background" 0 45 "IND" "group3" "Michigan_USA" "O" 0.359643374 0.0916749377760624
"750" "ind3" "X4988" "0Neutral" "upstream" "hAT3" "hAT" 120.54 3.13 0 "Background" 0 45 "IND" "group3" "Michigan_USA" "O" 0.359643374 0.0916749377760624
"751" "ind3" "X20029" "0Neutral" "upstream" "hAT13" "hAT" 86.18 6.25 0 "Background" 0 45 "IND" "group3" "Michigan_USA" "O" 0.359643374 0.0916749377760624
"752" "ind3" "X24968" "0Neutral" "upstream" "hAT10" "hAT" 54.77 6.25 0 "Background" 0 45 "IND" "group3" "Michigan_USA" "O" 0.359643374 0.0916749377760624
"753" "ind3" "X25367" "0Neutral" "upstream" "hAT22" "hAT" 77.09 34.38 12.5 "Background" 0 45 "IND" "group3" "Michigan_USA" "O" 0.359643374 0.0916749377760624
"754" "ind3" "X5303" "0Neutral" "upstream" "hAT30" "hAT" 35.51 3.13 0 "Background" 0 45 "IND" "group3" "Michigan_USA" "O" 0.359643374 0.0916749377760624
"755" "ind3" "X19997" "0Neutral" "upstream" "hAT8" "hAT" 48.2 3.13 0 "Background" 0 45 "IND" "group3" "Michigan_USA" "O" 0.359643374 0.0916749377760624
"756" "ind3" "X25536" "0Neutral" "upstream" "hAT8" "hAT" 94.59 3.13 0 "Background" 0 45 "IND" "group3" "Michigan_USA" "O" 0.359643374 0.0916749377760624
"757" "ind3" "X392" "0Neutral" "upstream" "hAT23" "hAT" 44.74 21.88 12.5 "Background" 0 45 "IND" "group3" "Michigan_USA" "O" 0.359643374 0.0916749377760624
"758" "ind3" "X26525" "0Neutral" "upstream" "hAT41" "hAT" 56.82 31.25 6.25 "Background" 0 45 "IND" "group3" "Michigan_USA" "O" 0.359643374 0.0916749377760624
"759" "ind3" "X26413" "0Neutral" "upstream" "hAT9" "hAT" 64.95 9.38 6.25 "Background" 0 45 "IND" "group3" "Michigan_USA" "O" 0.359643374 0.0916749377760624
"760" "ind3" "X3344" "0Neutral" "upstream" "hAT1" "hAT" 54.15 18.75 0 "Background" 100 45 "IND" "group3" "Michigan_USA" "O" 0.359643374 0.0916749377760624
"761" "ind3" "X5211" "0Neutral" "upstream" "hAT10" "hAT" 68.28 3.13 0 "Background" 0 45 "IND" "group3" "Michigan_USA" "O" 0.359643374 0.0916749377760624
"762" "ind3" "X24891" "0Neutral" "upstream" "hAT20" "hAT" 80.02 3.13 0 "Background" 0 45 "IND" "group3" "Michigan_USA" "O" 0.359643374 0.0916749377760624
"763" "ind3" "X19736" "0Neutral" "upstream" "hAT43" "hAT" 56.6 3.13 0 "Background" 0 45 "IND" "group3" "Michigan_USA" "O" 0.359643374 0.0916749377760624
"764" "ind3" "X1250" "0Neutral" "upstream" "hAT7" "hAT" 65.64 3.13 0 "Background" 0 45 "IND" "group3" "Michigan_USA" "O" 0.359643374 0.0916749377760624
"765" "ind3" "X12500" "0Neutral" "upstream" "hAT58" "hAT" 38.05 6.25 0 "Background" 0 45 "IND" "group3" "Michigan_USA" "O" 0.359643374 0.0916749377760624
"766" "ind3" "X18826" "0Neutral" "upstream" "hAT12" "hAT" 30.35 3.13 0 "Background" 0 45 "IND" "group3" "Michigan_USA" "O" 0.359643374 0.0916749377760624
"767" "ind3" "X18734" "0Neutral" "upstream" "hAT50" "hAT" 47.31 0 0 "Background" 0 45 "IND" "group3" "Michigan_USA" "O" 0.359643374 0.0916749377760624
"768" "ind3" "X18914" "0Neutral" "upstream" "hAT16" "hAT" 82.33 6.25 0 "Background" 0 45 "IND" "group3" "Michigan_USA" "O" 0.359643374 0.0916749377760624
"769" "ind3" "X2665" "balancing" "upstream" "hAT10" "hAT" 52.65 31.25 6.25 "Background" 100 45 "IND" "group3" "Michigan_USA" "O" 0.359643374 0.223315705766438
"770" "ind3" "X2664" "balancing" "upstream" "hAT10" "hAT" 52.68 31.25 6.25 "Background" 0 45 "IND" "group3" "Michigan_USA" "O" 0.359643374 0.223315705766438
"771" "ind3" "X6158" "divergent" "upstream" "hAT18" "hAT" 81.23 15.63 0 "Background" 0 45 "IND" "group3" "Michigan_USA" "O" 0.359643374 0.119756906010435
"772" "ind3" "X25552" "divergent" "upstream" "hAT38" "hAT" 60.26 34.38 0 "Background" 0 45 "IND" "group3" "Michigan_USA" "O" 0.359643374 0.119756906010435
"773" "ind3" "X18827" "divergent" "upstream" "hAT12" "hAT" 30.4 18.75 0 "Background" 0 45 "IND" "group3" "Michigan_USA" "O" 0.359643374 0.119756906010435
"774" "ind3" "X3454" "0Neutral" "upstream" "Helitron205" "Helitron" 0 3.13 6.25 "Background" 0 45 "IND" "group3" "Michigan_USA" "O" 0.359643374 0.0916749377760624
"775" "ind3" "X3541" "0Neutral" "upstream" "Helitron53" "Helitron" 0 31.25 0 "Background" 0 45 "IND" "group3" "Michigan_USA" "O" 0.359643374 0.0916749377760624
"776" "ind3" "X8517" "0Neutral" "upstream" "Helitron143" "Helitron" 0 3.13 0 "Background" 0 45 "IND" "group3" "Michigan_USA" "O" 0.359643374 0.0916749377760624
"777" "ind3" "X6365" "0Neutral" "upstream" "Helitron14" "Helitron" 0 12.5 0 "Background" 0 45 "IND" "group3" "Michigan_USA" "O" 0.359643374 0.0916749377760624
"778" "ind3" "X13290" "0Neutral" "upstream" "Helitron99" "Helitron" 34.16 25 0 "Background" 0 45 "IND" "group3" "Michigan_USA" "O" 0.359643374 0.0916749377760624
"779" "ind3" "X12468" "0Neutral" "upstream" "Helitron107" "Helitron" 52.15 6.25 0 "Background" 100 45 "IND" "group3" "Michigan_USA" "O" 0.359643374 0.0916749377760624
"780" "ind3" "X13046" "0Neutral" "upstream" "Helitron5" "Helitron" 29.85 28.13 0 "Background" 0 45 "IND" "group3" "Michigan_USA" "O" 0.359643374 0.0916749377760624
"781" "ind3" "X20777" "0Neutral" "upstream" "Helitron78" "Helitron" 18.08 6.25 0 "Background" 0 45 "IND" "group3" "Michigan_USA" "O" 0.359643374 0.0916749377760624
"782" "ind3" "X19688" "0Neutral" "upstream" "Helitron97" "Helitron" 29.85 3.13 6.25 "Background" 0 45 "IND" "group3" "Michigan_USA" "O" 0.359643374 0.0916749377760624
"783" "ind3" "X3562" "0Neutral" "upstream" "Helitron147" "Helitron" 1 3.13 0 "Background" 0 45 "IND" "group3" "Michigan_USA" "O" 0.359643374 0.0916749377760624
"784" "ind3" "X14229" "0Neutral" "upstream" "Helitron49" "Helitron" 19.57 6.25 0 "Background" 0 45 "IND" "group3" "Michigan_USA" "O" 0.359643374 0.0916749377760624
"785" "ind3" "X8711" "0Neutral" "upstream" "Helitron85" "Helitron" 30.46 3.13 0 "Background" 0 45 "IND" "group3" "Michigan_USA" "O" 0.359643374 0.0916749377760624
"786" "ind3" "X4087" "0Neutral" "upstream" "Helitron85" "Helitron" 35.86 3.13 0 "Background" 0 45 "IND" "group3" "Michigan_USA" "O" 0.359643374 0.0916749377760624
"787" "ind3" "X9226" "0Neutral" "upstream" "Helitron90" "Helitron" 37 3.13 0 "Background" 0 45 "IND" "group3" "Michigan_USA" "O" 0.359643374 0.0916749377760624
"788" "ind3" "X11667" "0Neutral" "upstream" "Helitron122" "Helitron" 29.24 3.13 0 "Background" 0 45 "IND" "group3" "Michigan_USA" "O" 0.359643374 0.0916749377760624
"789" "ind3" "X19324" "0Neutral" "upstream" "Helitron49" "Helitron" 6.16 3.13 0 "Background" 0 45 "IND" "group3" "Michigan_USA" "O" 0.359643374 0.0916749377760624
"790" "ind3" "X12547" "0Neutral" "upstream" "Helitron203" "Helitron" 14.21 9.38 0 "Background" 100 45 "IND" "group3" "Michigan_USA" "O" 0.359643374 0.0916749377760624
"791" "ind3" "X11761" "0Neutral" "upstream" "Helitron73" "Helitron" 47.62 3.13 6.25 "Background" 0 45 "IND" "group3" "Michigan_USA" "O" 0.359643374 0.0916749377760624
"792" "ind3" "X15404" "0Neutral" "upstream" "Helitron46" "Helitron" 54.73 18.75 6.25 "Background" 0 45 "IND" "group3" "Michigan_USA" "O" 0.359643374 0.0916749377760624
"793" "ind3" "X3190" "0Neutral" "upstream" "Helitron113" "Helitron" 48.2 0 6.25 "Background" 0 45 "IND" "group3" "Michigan_USA" "O" 0.359643374 0.0916749377760624
"794" "ind3" "X21173" "0Neutral" "upstream" "Helitron69" "Helitron" 66.03 3.13 0 "Background" 0 45 "IND" "group3" "Michigan_USA" "O" 0.359643374 0.0916749377760624
"795" "ind3" "X21666" "0Neutral" "upstream" "Helitron142" "Helitron" 33.42 12.5 0 "Background" 0 45 "IND" "group3" "Michigan_USA" "O" 0.359643374 0.0916749377760624
"796" "ind3" "X21431" "0Neutral" "upstream" "Helitron86" "Helitron" 20.1 9.38 0 "Background" 0 45 "IND" "group3" "Michigan_USA" "O" 0.359643374 0.0916749377760624
"797" "ind3" "X15553" "0Neutral" "upstream" "Helitron143" "Helitron" 32.88 6.25 0 "Background" 0 45 "IND" "group3" "Michigan_USA" "O" 0.359643374 0.0916749377760624
"798" "ind3" "X16313" "0Neutral" "upstream" "Helitron33" "Helitron" 11.53 6.25 0 "Background" 0 45 "IND" "group3" "Michigan_USA" "O" 0.359643374 0.0916749377760624
"799" "ind3" "X5958" "0Neutral" "upstream" "Helitron76" "Helitron" 21.33 6.25 0 "Background" 0 45 "IND" "group3" "Michigan_USA" "O" 0.359643374 0.0916749377760624
"800" "ind3" "X18283" "0Neutral" "upstream" "Helitron102" "Helitron" 43.55 3.13 0 "Background" 0 45 "IND" "group3" "Michigan_USA" "O" 0.359643374 0.0916749377760624
"801" "ind3" "X427" "0Neutral" "upstream" "Helitron131" "Helitron" 38.26 3.13 0 "Background" 0 45 "IND" "group3" "Michigan_USA" "O" 0.359643374 0.0916749377760624
"802" "ind3" "X10550" "0Neutral" "upstream" "Helitron17" "Helitron" 41.33 3.13 0 "Background" 0 45 "IND" "group3" "Michigan_USA" "O" 0.359643374 0.0916749377760624
"803" "ind3" "X5957" "0Neutral" "upstream" "Helitron76" "Helitron" 21.4 3.13 0 "Background" 0 45 "IND" "group3" "Michigan_USA" "O" 0.359643374 0.0916749377760624
"804" "ind3" "X968" "0Neutral" "upstream" "Helitron92" "Helitron" 57.12 21.88 0 "Background" 100 45 "IND" "group3" "Michigan_USA" "O" 0.359643374 0.0916749377760624
"805" "ind3" "X9479" "balancing" "upstream" "Helitron6" "Helitron" 59.97 0 6.25 "Background" 0 45 "IND" "group3" "Michigan_USA" "O" 0.359643374 0.223315705766438
"806" "ind3" "X21292" "divergent" "upstream" "Helitron42" "Helitron" 31.94 21.88 0 "Background" 0 45 "IND" "group3" "Michigan_USA" "O" 0.359643374 0.119756906010435
"807" "ind3" "X10513" "divergent" "upstream" "Helitron168" "Helitron" 25.3 21.88 0 "Background" 100 45 "IND" "group3" "Michigan_USA" "O" 0.359643374 0.119756906010435
"808" "ind3" "X21665" "divergent" "upstream" "Helitron142" "Helitron" 33.47 9.38 0 "Background" 0 45 "IND" "group3" "Michigan_USA" "O" 0.359643374 0.119756906010435
"809" "ind3" "X665" "divergent" "upstream" "Helitron136" "Helitron" 35.87 6.25 0 "Background" 0 45 "IND" "group3" "Michigan_USA" "O" 0.359643374 0.119756906010435
"810" "ind3" "X18750" "divergent" "upstream" "Helitron109" "Helitron" 3 0 0 "Background" 0 45 "IND" "group3" "Michigan_USA" "O" 0.359643374 0.119756906010435
"811" "ind3" "X20811" "balancing" "downstream" "Helitron140" "Helitron" 43.22 78.13 43.75 "Background" 0 45 "IND" "group3" "Michigan_USA" "O" 0.359643374 0.274392074845902
"812" "ind3" "X24402" "0Neutral" "downstream" "Helitron188" "Helitron" 68.23 6.25 0 "Background" 0 45 "IND" "group3" "Michigan_USA" "O" 0.359643374 0.106469910455744
"813" "ind3" "X19533" "0Neutral" "downstream" "Helitron137" "Helitron" 78.79 0 6.25 "Background" 0 45 "IND" "group3" "Michigan_USA" "O" 0.359643374 0.106469910455744
"814" "ind3" "X3659" "0Neutral" "downstream" "Helitron42" "Helitron" 73.61 3.13 0 "Background" 0 45 "IND" "group3" "Michigan_USA" "O" 0.359643374 0.106469910455744
"815" "ind3" "X19990" "0Neutral" "downstream" "Helitron4" "Helitron" 74.47 3.13 0 "Background" 0 45 "IND" "group3" "Michigan_USA" "O" 0.359643374 0.106469910455744
"816" "ind3" "X1768" "0Neutral" "downstream" "Helitron189" "Helitron" 69.48 34.38 6.25 "Background" 100 45 "IND" "group3" "Michigan_USA" "O" 0.359643374 0.106469910455744
"817" "ind3" "X16227" "0Neutral" "downstream" "Helitron155" "Helitron" 39.1 6.25 0 "Background" 0 45 "IND" "group3" "Michigan_USA" "O" 0.359643374 0.106469910455744
"818" "ind3" "X10593" "0Neutral" "downstream" "Helitron106" "Helitron" 127.86 0 0 "Background" 0 45 "IND" "group3" "Michigan_USA" "O" 0.359643374 0.106469910455744
"819" "ind3" "X7907" "0Neutral" "downstream" "Helitron141" "Helitron" 59.19 6.25 0 "Background" 0 45 "IND" "group3" "Michigan_USA" "O" 0.359643374 0.106469910455744
"820" "ind3" "X4134" "0Neutral" "downstream" "Helitron23" "Helitron" 44.33 15.63 0 "Background" 0 45 "IND" "group3" "Michigan_USA" "O" 0.359643374 0.106469910455744
"821" "ind3" "X8173" "0Neutral" "downstream" "Helitron6" "Helitron" 72.88 46.88 0 "Background" 100 45 "IND" "group3" "Michigan_USA" "O" 0.359643374 0.106469910455744
"822" "ind3" "X9625" "0Neutral" "downstream" "Helitron9" "Helitron" 82.7 3.13 18.75 "Background" 0 45 "IND" "group3" "Michigan_USA" "O" 0.359643374 0.106469910455744
"823" "ind3" "X20006" "0Neutral" "downstream" "Helitron102" "Helitron" 51.04 6.25 0 "Background" 100 45 "IND" "group3" "Michigan_USA" "O" 0.359643374 0.106469910455744
"824" "ind3" "X7927" "0Neutral" "downstream" "Helitron23" "Helitron" 85.56 18.75 0 "Background" 0 45 "IND" "group3" "Michigan_USA" "O" 0.359643374 0.106469910455744
"825" "ind3" "X1706" "0Neutral" "downstream" "Helitron157" "Helitron" 41.51 21.88 0 "Background" 0 45 "IND" "group3" "Michigan_USA" "O" 0.359643374 0.106469910455744
"826" "ind3" "X2093" "0Neutral" "downstream" "Helitron72" "Helitron" 39.74 21.88 18.75 "Background" 0 45 "IND" "group3" "Michigan_USA" "O" 0.359643374 0.106469910455744
"827" "ind3" "X24069" "0Neutral" "downstream" "Helitron34" "Helitron" 10.95 43.75 6.25 "Background" 0 45 "IND" "group3" "Michigan_USA" "O" 0.359643374 0.106469910455744
"828" "ind3" "X19842" "0Neutral" "downstream" "Helitron173" "Helitron" 50.01 37.5 0 "Background" 0 45 "IND" "group3" "Michigan_USA" "O" 0.359643374 0.106469910455744
"829" "ind3" "X10867" "0Neutral" "downstream" "Helitron113" "Helitron" 52.22 25 0 "Background" 0 45 "IND" "group3" "Michigan_USA" "O" 0.359643374 0.106469910455744
"830" "ind3" "X3898" "0Neutral" "downstream" "Helitron180" "Helitron" 86.49 15.63 0 "Background" 0 45 "IND" "group3" "Michigan_USA" "O" 0.359643374 0.106469910455744
"831" "ind3" "X6428" "0Neutral" "downstream" "Helitron152" "Helitron" 90.04 6.25 0 "Background" 0 45 "IND" "group3" "Michigan_USA" "O" 0.359643374 0.106469910455744
"832" "ind3" "X4133" "0Neutral" "downstream" "Helitron23" "Helitron" 56.11 6.25 0 "Background" 0 45 "IND" "group3" "Michigan_USA" "O" 0.359643374 0.106469910455744
"833" "ind3" "X19156" "0Neutral" "downstream" "Helitron38" "Helitron" 92.49 6.25 0 "Background" 0 45 "IND" "group3" "Michigan_USA" "O" 0.359643374 0.106469910455744
"834" "ind3" "X26572" "0Neutral" "downstream" "Helitron106" "Helitron" 58.92 3.13 0 "Background" 0 45 "IND" "group3" "Michigan_USA" "O" 0.359643374 0.106469910455744
"835" "ind3" "X12997" "0Neutral" "downstream" "Helitron150" "Helitron" 63.81 3.13 0 "Background" 0 45 "IND" "group3" "Michigan_USA" "O" 0.359643374 0.106469910455744
"836" "ind3" "X25008" "0Neutral" "downstream" "Helitron152" "Helitron" 73.22 3.13 0 "Background" 0 45 "IND" "group3" "Michigan_USA" "O" 0.359643374 0.106469910455744
"837" "ind3" "X22528" "0Neutral" "downstream" "Helitron190" "Helitron" 86.64 3.13 0 "Background" 0 45 "IND" "group3" "Michigan_USA" "O" 0.359643374 0.106469910455744
"838" "ind3" "X8853" "0Neutral" "downstream" "Helitron43" "Helitron" 67.62 3.13 0 "Background" 0 45 "IND" "group3" "Michigan_USA" "O" 0.359643374 0.106469910455744
"839" "ind3" "X1608" "0Neutral" "downstream" "Helitron60" "Helitron" 52.49 3.13 0 "Background" 0 45 "IND" "group3" "Michigan_USA" "O" 0.359643374 0.106469910455744
"840" "ind3" "X18140" "0Neutral" "downstream" "Helitron61" "Helitron" 77 3.13 0 "Background" 0 45 "IND" "group3" "Michigan_USA" "O" 0.359643374 0.106469910455744
"841" "ind3" "X14732" "0Neutral" "downstream" "Helitron187" "Helitron" 67.62 0 0 "Background" 0 45 "IND" "group3" "Michigan_USA" "O" 0.359643374 0.106469910455744
"842" "ind3" "X14702" "0Neutral" "downstream" "Helitron23" "Helitron" 73 0 0 "Background" 0 45 "IND" "group3" "Michigan_USA" "O" 0.359643374 0.106469910455744
"843" "ind3" "X8851" "0Neutral" "downstream" "Helitron43" "Helitron" 83.01 0 0 "Background" 0 45 "IND" "group3" "Michigan_USA" "O" 0.359643374 0.106469910455744
"844" "ind3" "X11377" "0Neutral" "downstream" "Helitron62" "Helitron" 46.63 25 0 "Background" 0 45 "IND" "group3" "Michigan_USA" "O" 0.359643374 0.106469910455744
"845" "ind3" "X22582" "0Neutral" "downstream" "Helitron24" "Helitron" 45.73 12.5 0 "Background" 0 45 "IND" "group3" "Michigan_USA" "O" 0.359643374 0.106469910455744
"846" "ind3" "X22372" "0Neutral" "downstream" "Helitron194" "Helitron" 17.97 6.25 0 "Background" 0 45 "IND" "group3" "Michigan_USA" "O" 0.359643374 0.106469910455744
"847" "ind3" "X13444" "0Neutral" "downstream" "Helitron20" "Helitron" 43.77 6.25 0 "Background" 0 45 "IND" "group3" "Michigan_USA" "O" 0.359643374 0.106469910455744
"848" "ind3" "X1780" "0Neutral" "downstream" "Helitron147" "Helitron" 32.86 3.13 0 "Background" 0 45 "IND" "group3" "Michigan_USA" "O" 0.359643374 0.106469910455744
"849" "ind3" "X22583" "0Neutral" "downstream" "Helitron24" "Helitron" 45.69 3.13 0 "Background" 100 45 "IND" "group3" "Michigan_USA" "O" 0.359643374 0.106469910455744
"850" "ind3" "X6048" "0Neutral" "downstream" "Helitron46" "Helitron" 34.64 3.13 0 "Background" 0 45 "IND" "group3" "Michigan_USA" "O" 0.359643374 0.106469910455744
"851" "ind3" "X7028" "0Neutral" "downstream" "Helitron49" "Helitron" 36.65 3.13 0 "Background" 0 45 "IND" "group3" "Michigan_USA" "O" 0.359643374 0.106469910455744
"852" "ind3" "X23307" "0Neutral" "downstream" "Helitron120" "Helitron" 52.9 3.13 0 "Background" 0 45 "IND" "group3" "Michigan_USA" "O" 0.359643374 0.106469910455744
"853" "ind3" "X20268" "0Neutral" "downstream" "Helitron30" "Helitron" 87.82 0 0 "Background" 0 45 "IND" "group3" "Michigan_USA" "O" 0.359643374 0.106469910455744
"854" "ind3" "X3901" "balancing" "downstream" "Helitron152" "Helitron" 58.67 43.75 0 "Background" 0 45 "IND" "group3" "Michigan_USA" "O" 0.359643374 0.274392074845902
"855" "ind3" "X7598" "divergent" "downstream" "Helitron167" "Helitron" 46.17 0 0 "Background" 0 45 "IND" "group3" "Michigan_USA" "O" 0.359643374 0.126890294301393
"856" "ind3" "X20796" "divergent" "downstream" "Helitron86" "Helitron" 59.62 0 0 "Background" 0 45 "IND" "group3" "Michigan_USA" "O" 0.359643374 0.126890294301393
"857" "ind3" "X9419" "divergent" "downstream" "Helitron206" "Helitron" 18.19 0 12.5 "Background" 0 45 "IND" "group3" "Michigan_USA" "O" 0.359643374 0.126890294301393
"858" "ind3" "X12086" "divergent" "downstream" "Helitron16" "Helitron" 41.23 0 0 "Background" 0 45 "IND" "group3" "Michigan_USA" "O" 0.359643374 0.126890294301393
"859" "ind3" "X19534" "divergent" "downstream" "Helitron137" "Helitron" 78.81 25 0 "Background" 100 45 "IND" "group3" "Michigan_USA" "O" 0.359643374 0.126890294301393
"860" "ind3" "X14309" "0Neutral" "downstream" "Helitron83" "Helitron" 40.98 12.5 0 "Background" 0 45 "IND" "group3" "Michigan_USA" "O" 0.359643374 0.106469910455744
"861" "ind3" "X19837" "0Neutral" "downstream" "Helitron173" "Helitron" 125.18 12.5 0 "Background" 0 45 "IND" "group3" "Michigan_USA" "O" 0.359643374 0.106469910455744
"862" "ind3" "X22644" "0Neutral" "downstream" "Helitron169" "Helitron" 46.87 31.25 0 "Background" 0 45 "IND" "group3" "Michigan_USA" "O" 0.359643374 0.106469910455744
"863" "ind3" "X9434" "0Neutral" "downstream" "Helitron162" "Helitron" 43.92 21.88 6.25 "Background" 0 45 "IND" "group3" "Michigan_USA" "O" 0.359643374 0.106469910455744
"864" "ind3" "X23906" "0Neutral" "downstream" "Helitron208" "Helitron" 20.07 37.5 6.25 "Background" 0 45 "IND" "group3" "Michigan_USA" "O" 0.359643374 0.106469910455744
"865" "ind3" "X8660" "0Neutral" "downstream" "Helitron73" "Helitron" 58.41 28.13 0 "Background" 0 45 "IND" "group3" "Michigan_USA" "O" 0.359643374 0.106469910455744
"866" "ind3" "X767" "0Neutral" "downstream" "Helitron16" "Helitron" 50.04 37.5 0 "Background" 100 45 "IND" "group3" "Michigan_USA" "O" 0.359643374 0.106469910455744
"867" "ind3" "X3893" "0Neutral" "downstream" "Helitron172" "Helitron" 53.5 9.38 0 "Background" 0 45 "IND" "group3" "Michigan_USA" "O" 0.359643374 0.106469910455744
"868" "ind3" "X21329" "0Neutral" "downstream" "Helitron1" "Helitron" 41.15 9.38 0 "Background" 0 45 "IND" "group3" "Michigan_USA" "O" 0.359643374 0.106469910455744
"869" "ind3" "X3105" "0Neutral" "downstream" "Helitron28" "Helitron" 58.16 3.13 0 "Background" 0 45 "IND" "group3" "Michigan_USA" "O" 0.359643374 0.106469910455744
"870" "ind3" "X24758" "0Neutral" "downstream" "Helitron31" "Helitron" 60.42 3.13 0 "Background" 0 45 "IND" "group3" "Michigan_USA" "O" 0.359643374 0.106469910455744
"871" "ind3" "X25322" "0Neutral" "downstream" "Helitron42" "Helitron" 120.02 0 0 "Background" 0 45 "IND" "group3" "Michigan_USA" "O" 0.359643374 0.106469910455744
"872" "ind3" "X24395" "0Neutral" "downstream" "Helitron110" "Helitron" 37.92 6.25 0 "Background" 0 45 "IND" "group3" "Michigan_USA" "O" 0.359643374 0.106469910455744
"873" "ind3" "X8692" "0Neutral" "downstream" "Helitron163" "Helitron" 70.76 12.5 0 "Background" 0 45 "IND" "group3" "Michigan_USA" "O" 0.359643374 0.106469910455744
"874" "ind3" "X13560" "0Neutral" "downstream" "Helitron110" "Helitron" 61.9 3.13 0 "Background" 0 45 "IND" "group3" "Michigan_USA" "O" 0.359643374 0.106469910455744
"875" "ind3" "X19334" "0Neutral" "downstream" "Helitron157" "Helitron" 55.62 18.75 0 "Background" 100 45 "IND" "group3" "Michigan_USA" "O" 0.359643374 0.106469910455744
"876" "ind3" "X4115" "0Neutral" "downstream" "Helitron4" "Helitron" 70.53 3.13 0 "Background" 0 45 "IND" "group3" "Michigan_USA" "O" 0.359643374 0.106469910455744
"877" "ind3" "X13923" "0Neutral" "downstream" "Helitron72" "Helitron" 44.98 6.25 0 "Background" 0 45 "IND" "group3" "Michigan_USA" "O" 0.359643374 0.106469910455744
"878" "ind3" "X590" "0Neutral" "downstream" "Helitron23" "Helitron" 54.76 0 0 "Background" 0 45 "IND" "group3" "Michigan_USA" "O" 0.359643374 0.106469910455744
"879" "ind3" "X18797" "0Neutral" "downstream" "Helitron37" "Helitron" 84.67 9.38 12.5 "Background" 0 45 "IND" "group3" "Michigan_USA" "O" 0.359643374 0.106469910455744
"880" "ind3" "X21380" "0Neutral" "downstream" "Helitron51" "Helitron" 55.05 0 12.5 "Background" 0 45 "IND" "group3" "Michigan_USA" "O" 0.359643374 0.106469910455744
"881" "ind3" "X19179" "0Neutral" "downstream" "Helitron88" "Helitron" 116.85 0 6.25 "Background" 0 45 "IND" "group3" "Michigan_USA" "O" 0.359643374 0.106469910455744
"882" "ind3" "X15125" "0Neutral" "downstream" "Helitron122" "Helitron" 49.6 0 6.25 "Background" 0 45 "IND" "group3" "Michigan_USA" "O" 0.359643374 0.106469910455744
"883" "ind3" "X21379" "0Neutral" "downstream" "Helitron51" "Helitron" 55.08 31.25 0 "Background" 0 45 "IND" "group3" "Michigan_USA" "O" 0.359643374 0.106469910455744
"884" "ind3" "X5878" "0Neutral" "downstream" "Helitron77" "Helitron" 68.34 21.88 0 "Background" 100 45 "IND" "group3" "Michigan_USA" "O" 0.359643374 0.106469910455744
"885" "ind3" "X13814" "0Neutral" "downstream" "Helitron181" "Helitron" 58.25 15.63 0 "Background" 100 45 "IND" "group3" "Michigan_USA" "O" 0.359643374 0.106469910455744
"886" "ind3" "X18307" "0Neutral" "downstream" "Helitron165" "Helitron" 61.98 3.13 0 "Background" 0 45 "IND" "group3" "Michigan_USA" "O" 0.359643374 0.106469910455744
"887" "ind3" "X2166" "0Neutral" "downstream" "Helitron174" "Helitron" 50.39 3.13 0 "Background" 0 45 "IND" "group3" "Michigan_USA" "O" 0.359643374 0.106469910455744
"888" "ind3" "X17514" "0Neutral" "downstream" "Helitron177" "Helitron" 54.41 3.13 0 "Background" 0 45 "IND" "group3" "Michigan_USA" "O" 0.359643374 0.106469910455744
"889" "ind3" "X23368" "0Neutral" "downstream" "Helitron34" "Helitron" 100.79 3.13 0 "Background" 0 45 "IND" "group3" "Michigan_USA" "O" 0.359643374 0.106469910455744
"890" "ind3" "X15113" "0Neutral" "downstream" "Helitron83" "Helitron" 54.3 3.13 0 "Background" 0 45 "IND" "group3" "Michigan_USA" "O" 0.359643374 0.106469910455744
"891" "ind3" "X18305" "0Neutral" "downstream" "Helitron165" "Helitron" 102.51 0 0 "Background" 0 45 "IND" "group3" "Michigan_USA" "O" 0.359643374 0.106469910455744
"892" "ind3" "X11697" "0Neutral" "downstream" "Helitron8" "Helitron" 108.72 0 0 "Background" 0 45 "IND" "group3" "Michigan_USA" "O" 0.359643374 0.106469910455744
"893" "ind3" "X864" "0Neutral" "downstream" "Helitron20" "Helitron" 40.19 18.75 0 "Background" 0 45 "IND" "group3" "Michigan_USA" "O" 0.359643374 0.106469910455744
"894" "ind3" "X12780" "0Neutral" "downstream" "Helitron168" "Helitron" 46.84 6.25 0 "Background" 0 45 "IND" "group3" "Michigan_USA" "O" 0.359643374 0.106469910455744
"895" "ind3" "X8120" "0Neutral" "downstream" "Helitron118" "Helitron" 44.44 3.13 0 "Background" 0 45 "IND" "group3" "Michigan_USA" "O" 0.359643374 0.106469910455744
"896" "ind3" "X13337" "0Neutral" "downstream" "Helitron202" "Helitron" 16.76 3.13 0 "Background" 0 45 "IND" "group3" "Michigan_USA" "O" 0.359643374 0.106469910455744
"897" "ind3" "X3631" "0Neutral" "downstream" "Helitron21" "Helitron" 35.41 3.13 0 "Background" 0 45 "IND" "group3" "Michigan_USA" "O" 0.359643374 0.106469910455744
"898" "ind3" "X5672" "0Neutral" "downstream" "Helitron42" "Helitron" 48.25 3.13 0 "Background" 0 45 "IND" "group3" "Michigan_USA" "O" 0.359643374 0.106469910455744
"899" "ind3" "X24949" "0Neutral" "downstream" "Helitron82" "Helitron" 41.04 3.13 0 "Background" 0 45 "IND" "group3" "Michigan_USA" "O" 0.359643374 0.106469910455744
"900" "ind3" "X23102" "0Neutral" "downstream" "Helitron108" "Helitron" 30.77 0 0 "Background" 0 45 "IND" "group3" "Michigan_USA" "O" 0.359643374 0.106469910455744
"901" "ind3" "X14926" "0Neutral" "downstream" "Helitron122" "Helitron" 38.54 0 0 "Background" 0 45 "IND" "group3" "Michigan_USA" "O" 0.359643374 0.106469910455744
"902" "ind3" "X5755" "0Neutral" "downstream" "Helitron160" "Helitron" 42.68 0 0 "Background" 0 45 "IND" "group3" "Michigan_USA" "O" 0.359643374 0.106469910455744
"903" "ind3" "X12388" "0Neutral" "downstream" "Helitron96" "Helitron" 47.87 0 0 "Background" 0 45 "IND" "group3" "Michigan_USA" "O" 0.359643374 0.106469910455744
"904" "ind3" "X8453" "0Neutral" "downstream" "Helitron153" "Helitron" 60.73 34.38 0 "Background" 0 45 "IND" "group3" "Michigan_USA" "O" 0.359643374 0.106469910455744
"905" "ind3" "X8465" "0Neutral" "downstream" "Helitron163" "Helitron" 57.7 9.38 0 "Background" 0 45 "IND" "group3" "Michigan_USA" "O" 0.359643374 0.106469910455744
"906" "ind3" "X20408" "0Neutral" "downstream" "Helitron37" "Helitron" 63.07 3.13 0 "Background" 0 45 "IND" "group3" "Michigan_USA" "O" 0.359643374 0.106469910455744
"907" "ind3" "X667" "0Neutral" "downstream" "Helitron137" "Helitron" 49.48 3.13 0 "Background" 0 45 "IND" "group3" "Michigan_USA" "O" 0.359643374 0.106469910455744
"908" "ind3" "X21850" "0Neutral" "downstream" "Helitron46" "Helitron" 75.27 3.13 0 "Background" 0 45 "IND" "group3" "Michigan_USA" "O" 0.359643374 0.106469910455744
"909" "ind3" "X8420" "balancing" "downstream" "Helitron171" "Helitron" 64.58 31.25 0 "Background" 0 45 "IND" "group3" "Michigan_USA" "O" 0.359643374 0.274392074845902
"910" "ind3" "X6094" "divergent" "downstream" "Helitron78" "Helitron" 58.15 3.13 0 "Background" 0 45 "IND" "group3" "Michigan_USA" "O" 0.359643374 0.126890294301393
"911" "ind3" "X4633" "divergent" "downstream" "Helitron186" "Helitron" 31.02 34.38 0 "Background" 100 45 "IND" "group3" "Michigan_USA" "O" 0.359643374 0.126890294301393
"912" "ind3" "X986" "divergent" "downstream" "Helitron164" "Helitron" 44.2 3.13 0 "Background" 0 45 "IND" "group3" "Michigan_USA" "O" 0.359643374 0.126890294301393
"913" "ind3" "X1545" "divergent" "downstream" "Helitron47" "Helitron" 42.52 9.38 0 "Background" 0 45 "IND" "group3" "Michigan_USA" "O" 0.359643374 0.126890294301393
"914" "ind3" "X11618" "divergent" "downstream" "Helitron52" "Helitron" 36.32 18.75 0 "Background" 0 45 "IND" "group3" "Michigan_USA" "O" 0.359643374 0.126890294301393
"915" "ind3" "X8000" "divergent" "downstream" "Helitron72" "Helitron" 44.79 18.75 0 "Background" 0 45 "IND" "group3" "Michigan_USA" "O" 0.359643374 0.126890294301393
"916" "ind3" "X10493" "divergent" "downstream" "Helitron1" "Helitron" 77.01 0 0 "Background" 0 45 "IND" "group3" "Michigan_USA" "O" 0.359643374 0.126890294301393
"917" "ind3" "X23558" "divergent" "downstream" "Helitron154" "Helitron" 37.82 28.13 0 "Background" 0 45 "IND" "group3" "Michigan_USA" "O" 0.359643374 0.126890294301393
"918" "ind3" "X10896" "divergent" "downstream" "Helitron20" "Helitron" 41.23 25 0 "Background" 0 45 "IND" "group3" "Michigan_USA" "O" 0.359643374 0.126890294301393
"919" "ind3" "X4162" "divergent" "downstream" "Helitron29" "Helitron" 49.56 18.75 0 "Background" 0 45 "IND" "group3" "Michigan_USA" "O" 0.359643374 0.126890294301393
"920" "ind3" "X14664" "divergent" "downstream" "Helitron22" "Helitron" 47.89 12.5 0 "Background" 0 45 "IND" "group3" "Michigan_USA" "O" 0.359643374 0.126890294301393
"921" "ind3" "X8920" "0Neutral" "downstream" "Helitron44" "Helitron" 42.91 3.13 0 "Background" 0 45 "IND" "group3" "Michigan_USA" "O" 0.359643374 0.106469910455744
"922" "ind3" "X1990" "0Neutral" "downstream" "Helitron141" "Helitron" 9.17 28.13 25 "Background" 100 45 "IND" "group3" "Michigan_USA" "O" 0.359643374 0.106469910455744
"923" "ind3" "X22124" "0Neutral" "downstream" "Helitron60" "Helitron" 14.56 3.13 0 "Background" 0 45 "IND" "group3" "Michigan_USA" "O" 0.359643374 0.106469910455744
"924" "ind3" "X20140" "0Neutral" "downstream" "Helitron172" "Helitron" 49.49 0 6.25 "Background" 0 45 "IND" "group3" "Michigan_USA" "O" 0.359643374 0.106469910455744
"925" "ind3" "X12411" "0Neutral" "downstream" "Helitron204" "Helitron" 14 0 0 "Background" 0 45 "IND" "group3" "Michigan_USA" "O" 0.359643374 0.106469910455744
"926" "ind3" "X11633" "0Neutral" "downstream" "Helitron60" "Helitron" 61.02 9.38 0 "Background" 0 45 "IND" "group3" "Michigan_USA" "O" 0.359643374 0.106469910455744
"927" "ind3" "X22657" "0Neutral" "downstream" "Helitron60" "Helitron" 61.91 9.38 0 "Background" 0 45 "IND" "group3" "Michigan_USA" "O" 0.359643374 0.106469910455744
"928" "ind3" "X20553" "0Neutral" "downstream" "Helitron21" "Helitron" 33.54 3.13 0 "Background" 0 45 "IND" "group3" "Michigan_USA" "O" 0.359643374 0.106469910455744
"929" "ind3" "X20552" "0Neutral" "downstream" "Helitron21" "Helitron" 33.59 25 0 "Background" 100 45 "IND" "group3" "Michigan_USA" "O" 0.359643374 0.106469910455744
"930" "ind3" "X2241" "0Neutral" "downstream" "Helitron25" "Helitron" 38.11 6.25 0 "Background" 0 45 "IND" "group3" "Michigan_USA" "O" 0.359643374 0.106469910455744
"931" "ind3" "X19792" "0Neutral" "downstream" "Helitron78" "Helitron" 20.27 25 6.25 "Background" 100 45 "IND" "group3" "Michigan_USA" "O" 0.359643374 0.106469910455744
"932" "ind3" "X5493" "0Neutral" "downstream" "Helitron53" "Helitron" 19.05 21.88 0 "Background" 0 45 "IND" "group3" "Michigan_USA" "O" 0.359643374 0.106469910455744
"933" "ind3" "X827" "0Neutral" "downstream" "Helitron212" "Helitron" 27.89 3.13 0 "Background" 0 45 "IND" "group3" "Michigan_USA" "O" 0.359643374 0.106469910455744
"934" "ind3" "X25881" "0Neutral" "downstream" "Helitron53" "Helitron" 25.79 3.13 0 "Background" 0 45 "IND" "group3" "Michigan_USA" "O" 0.359643374 0.106469910455744
"935" "ind3" "X155" "0Neutral" "downstream" "Helitron18" "Helitron" 47.71 3.13 0 "Background" 0 45 "IND" "group3" "Michigan_USA" "O" 0.359643374 0.106469910455744
"936" "ind3" "X22076" "0Neutral" "downstream" "Helitron9" "Helitron" 18.57 3.13 0 "Background" 0 45 "IND" "group3" "Michigan_USA" "O" 0.359643374 0.106469910455744
"937" "ind3" "X22432" "0Neutral" "downstream" "Helitron96" "Helitron" 47.37 3.13 0 "Background" 100 45 "IND" "group3" "Michigan_USA" "O" 0.359643374 0.106469910455744
"938" "ind3" "X8313" "0Neutral" "downstream" "Helitron122" "Helitron" 20.71 6.25 0 "Background" 0 45 "IND" "group3" "Michigan_USA" "O" 0.359643374 0.106469910455744
"939" "ind3" "X21962" "0Neutral" "downstream" "Helitron49" "Helitron" 10.3 6.25 0 "Background" 0 45 "IND" "group3" "Michigan_USA" "O" 0.359643374 0.106469910455744
"940" "ind3" "X6324" "0Neutral" "downstream" "Helitron94" "Helitron" 39.76 9.38 6.25 "Background" 0 45 "IND" "group3" "Michigan_USA" "O" 0.359643374 0.106469910455744
"941" "ind3" "X18950" "0Neutral" "downstream" "Helitron182" "Helitron" 25.67 0 6.25 "Background" 0 45 "IND" "group3" "Michigan_USA" "O" 0.359643374 0.106469910455744
"942" "ind3" "X26109" "0Neutral" "downstream" "Helitron183" "Helitron" 60.34 21.88 0 "Background" 0 45 "IND" "group3" "Michigan_USA" "O" 0.359643374 0.106469910455744
"943" "ind3" "X2611" "0Neutral" "downstream" "Helitron147" "Helitron" 68.65 3.13 0 "Background" 0 45 "IND" "group3" "Michigan_USA" "O" 0.359643374 0.106469910455744
"944" "ind3" "X19438" "0Neutral" "downstream" "Helitron24" "Helitron" 49.96 18.75 0 "Background" 100 45 "IND" "group3" "Michigan_USA" "O" 0.359643374 0.106469910455744
"945" "ind3" "X19907" "0Neutral" "downstream" "Helitron49" "Helitron" 24.08 15.63 0 "Background" 0 45 "IND" "group3" "Michigan_USA" "O" 0.359643374 0.106469910455744
"946" "ind3" "X11210" "0Neutral" "downstream" "Helitron111" "Helitron" 35.67 6.25 0 "Background" 0 45 "IND" "group3" "Michigan_USA" "O" 0.359643374 0.106469910455744
"947" "ind3" "X1738" "0Neutral" "downstream" "Helitron14" "Helitron" 34.22 6.25 0 "Background" 0 45 "IND" "group3" "Michigan_USA" "O" 0.359643374 0.106469910455744
"948" "ind3" "X7641" "0Neutral" "downstream" "Helitron42" "Helitron" 20.59 6.25 0 "Background" 0 45 "IND" "group3" "Michigan_USA" "O" 0.359643374 0.106469910455744
"949" "ind3" "X8855" "0Neutral" "downstream" "Helitron43" "Helitron" 32.54 6.25 0 "Background" 0 45 "IND" "group3" "Michigan_USA" "O" 0.359643374 0.106469910455744
"950" "ind3" "X5636" "0Neutral" "downstream" "Helitron205" "Helitron" 5.2 3.13 0 "Background" 0 45 "IND" "group3" "Michigan_USA" "O" 0.359643374 0.106469910455744
"951" "ind3" "X6437" "0Neutral" "downstream" "Helitron154" "Helitron" 42.63 0 0 "Background" 0 45 "IND" "group3" "Michigan_USA" "O" 0.359643374 0.106469910455744
"952" "ind3" "X13512" "0Neutral" "downstream" "Helitron85" "Helitron" 47.33 12.5 0 "Background" 100 45 "IND" "group3" "Michigan_USA" "O" 0.359643374 0.106469910455744
"953" "ind3" "X12801" "0Neutral" "downstream" "Helitron28" "Helitron" 8.89 9.38 0 "Background" 0 45 "IND" "group3" "Michigan_USA" "O" 0.359643374 0.106469910455744
"954" "ind3" "X4045" "0Neutral" "downstream" "Helitron207" "Helitron" 19.03 3.13 0 "Background" 0 45 "IND" "group3" "Michigan_USA" "O" 0.359643374 0.106469910455744
"955" "ind3" "X9979" "balancing" "downstream" "Helitron199" "Helitron" 24.66 12.5 0 "Background" 0 45 "IND" "group3" "Michigan_USA" "O" 0.359643374 0.274392074845902
"956" "ind3" "X20955" "divergent" "downstream" "Helitron43" "Helitron" 35.13 18.75 0 "Background" 100 45 "IND" "group3" "Michigan_USA" "O" 0.359643374 0.126890294301393
"957" "ind3" "X20316" "divergent" "downstream" "Helitron162" "Helitron" 46.26 37.5 0 "Background" 0 45 "IND" "group3" "Michigan_USA" "O" 0.359643374 0.126890294301393
"958" "ind3" "X16288" "divergent" "upstream" "Helitron158" "Helitron" 0 6.25 0 "Background" 0 45 "IND" "group3" "Michigan_USA" "O" 0.359643374 0.119756906010435
"959" "ind3" "X20409" "0Neutral" "upstream" "Helitron37" "Helitron" 81.84 3.13 0 "Background" 0 45 "IND" "group3" "Michigan_USA" "O" 0.359643374 0.0916749377760624
"960" "ind3" "X9501" "0Neutral" "upstream" "Helitron75" "Helitron" 63.35 15.63 0 "Background" 0 45 "IND" "group3" "Michigan_USA" "O" 0.359643374 0.0916749377760624
"961" "ind3" "X23072" "0Neutral" "upstream" "Helitron53" "Helitron" 56.52 18.75 12.5 "Background" 0 45 "IND" "group3" "Michigan_USA" "O" 0.359643374 0.0916749377760624
"962" "ind3" "X12954" "0Neutral" "upstream" "Helitron134" "Helitron" 35.26 12.5 0 "Background" 0 45 "IND" "group3" "Michigan_USA" "O" 0.359643374 0.0916749377760624
"963" "ind3" "X9248" "0Neutral" "upstream" "Helitron36" "Helitron" 57.63 9.38 0 "Background" 100 45 "IND" "group3" "Michigan_USA" "O" 0.359643374 0.0916749377760624
"964" "ind3" "X22112" "0Neutral" "upstream" "Helitron65" "Helitron" 61.73 6.25 0 "Background" 0 45 "IND" "group3" "Michigan_USA" "O" 0.359643374 0.0916749377760624
"965" "ind3" "X9531" "0Neutral" "upstream" "Helitron29" "Helitron" 86.46 6.25 0 "Background" 100 45 "IND" "group3" "Michigan_USA" "O" 0.359643374 0.0916749377760624
"966" "ind3" "X15471" "0Neutral" "upstream" "Helitron7" "Helitron" 78.59 3.13 0 "Background" 0 45 "IND" "group3" "Michigan_USA" "O" 0.359643374 0.0916749377760624
"967" "ind3" "X10205" "0Neutral" "upstream" "Helitron40" "Helitron" 43.09 15.63 0 "Background" 0 45 "IND" "group3" "Michigan_USA" "O" 0.359643374 0.0916749377760624
"968" "ind3" "X10646" "0Neutral" "upstream" "Helitron34" "Helitron" 82.78 3.13 0 "Background" 0 45 "IND" "group3" "Michigan_USA" "O" 0.359643374 0.0916749377760624
"969" "ind3" "X4951" "0Neutral" "upstream" "Helitron106" "Helitron" 40.51 9.38 6.25 "Background" 0 45 "IND" "group3" "Michigan_USA" "O" 0.359643374 0.0916749377760624
"970" "ind3" "X1007" "0Neutral" "upstream" "Helitron125" "Helitron" 43.46 12.5 0 "Background" 100 45 "IND" "group3" "Michigan_USA" "O" 0.359643374 0.0916749377760624
"971" "ind3" "X25950" "0Neutral" "upstream" "Helitron5" "Helitron" 81.67 9.38 0 "Background" 0 45 "IND" "group3" "Michigan_USA" "O" 0.359643374 0.0916749377760624
"972" "ind3" "X19784" "0Neutral" "upstream" "Helitron45" "Helitron" 76.8 12.5 0 "Background" 0 45 "IND" "group3" "Michigan_USA" "O" 0.359643374 0.0916749377760624
"973" "ind3" "X26331" "0Neutral" "upstream" "Helitron59" "Helitron" 25.38 3.13 12.5 "Background" 0 45 "IND" "group3" "Michigan_USA" "O" 0.359643374 0.0916749377760624
"974" "ind3" "X16388" "0Neutral" "upstream" "Helitron198" "Helitron" 31.38 0 12.5 "Background" 0 45 "IND" "group3" "Michigan_USA" "O" 0.359643374 0.0916749377760624
"975" "ind3" "X6910" "0Neutral" "upstream" "Helitron72" "Helitron" 63.98 31.25 6.25 "Background" 0 45 "IND" "group3" "Michigan_USA" "O" 0.359643374 0.0916749377760624
"976" "ind3" "X5452" "0Neutral" "upstream" "Helitron51" "Helitron" 73.27 40.63 0 "Background" 100 45 "IND" "group3" "Michigan_USA" "O" 0.359643374 0.0916749377760624
"977" "ind3" "X22246" "0Neutral" "upstream" "Helitron30" "Helitron" 84.74 25 0 "Background" 0 45 "IND" "group3" "Michigan_USA" "O" 0.359643374 0.0916749377760624
"978" "ind3" "X25713" "0Neutral" "upstream" "Helitron64" "Helitron" 69.11 21.88 0 "Background" 100 45 "IND" "group3" "Michigan_USA" "O" 0.359643374 0.0916749377760624
"979" "ind3" "X18889" "0Neutral" "upstream" "Helitron85" "Helitron" 59.3 18.75 0 "Background" 0 45 "IND" "group3" "Michigan_USA" "O" 0.359643374 0.0916749377760624
"980" "ind3" "X9007" "0Neutral" "upstream" "Helitron49" "Helitron" 73.57 15.63 0 "Background" 0 45 "IND" "group3" "Michigan_USA" "O" 0.359643374 0.0916749377760624
"981" "ind3" "X9860" "0Neutral" "upstream" "Helitron2" "Helitron" 77.17 9.38 0 "Background" 0 45 "IND" "group3" "Michigan_USA" "O" 0.359643374 0.0916749377760624
"982" "ind3" "X26587" "0Neutral" "upstream" "Helitron101" "Helitron" 54.53 3.13 0 "Background" 0 45 "IND" "group3" "Michigan_USA" "O" 0.359643374 0.0916749377760624
"983" "ind3" "X4367" "0Neutral" "upstream" "Helitron29" "Helitron" 61.13 3.13 0 "Background" 0 45 "IND" "group3" "Michigan_USA" "O" 0.359643374 0.0916749377760624
"984" "ind3" "X26296" "0Neutral" "upstream" "Helitron36" "Helitron" 25.34 9.38 0 "Background" 0 45 "IND" "group3" "Michigan_USA" "O" 0.359643374 0.0916749377760624
"985" "ind3" "X13251" "0Neutral" "upstream" "Helitron6" "Helitron" 30.43 6.25 0 "Background" 0 45 "IND" "group3" "Michigan_USA" "O" 0.359643374 0.0916749377760624
"986" "ind3" "X19161" "0Neutral" "upstream" "Helitron92" "Helitron" 25.16 3.13 0 "Background" 0 45 "IND" "group3" "Michigan_USA" "O" 0.359643374 0.0916749377760624
"987" "ind3" "X11176" "0Neutral" "upstream" "Helitron111" "Helitron" 48.41 0 0 "Background" 0 45 "IND" "group3" "Michigan_USA" "O" 0.359643374 0.0916749377760624
"988" "ind3" "X18925" "0Neutral" "upstream" "Helitron46" "Helitron" 25.63 0 0 "Background" 0 45 "IND" "group3" "Michigan_USA" "O" 0.359643374 0.0916749377760624
"989" "ind3" "X7996" "0Neutral" "upstream" "Helitron52" "Helitron" 73.16 9.38 0 "Background" 0 45 "IND" "group3" "Michigan_USA" "O" 0.359643374 0.0916749377760624
"990" "ind3" "X20594" "0Neutral" "upstream" "Helitron139" "Helitron" 34.83 34.38 6.25 "Background" 100 45 "IND" "group3" "Michigan_USA" "O" 0.359643374 0.0916749377760624
"991" "ind3" "X14556" "0Neutral" "upstream" "Helitron46" "Helitron" 42.46 3.13 0 "Background" 0 45 "IND" "group3" "Michigan_USA" "O" 0.359643374 0.0916749377760624
"992" "ind3" "X9859" "divergent" "upstream" "Helitron2" "Helitron" 77.19 25 0 "Background" 0 45 "IND" "group3" "Michigan_USA" "O" 0.359643374 0.119756906010435
"993" "ind3" "X3567" "divergent" "upstream" "Helitron118" "Helitron" 46.18 21.88 12.5 "Background" 0 45 "IND" "group3" "Michigan_USA" "O" 0.359643374 0.119756906010435
"994" "ind3" "X26211" "divergent" "upstream" "Helitron22" "Helitron" 64.09 18.75 0 "Background" 0 45 "IND" "group3" "Michigan_USA" "O" 0.359643374 0.119756906010435
"995" "ind3" "X14878" "divergent" "upstream" "Helitron60" "Helitron" 45.41 9.38 0 "Background" 0 45 "IND" "group3" "Michigan_USA" "O" 0.359643374 0.119756906010435
"996" "ind3" "X16205" "divergent" "upstream" "Helitron50" "Helitron" 57.65 0 6.25 "Background" 0 45 "IND" "group3" "Michigan_USA" "O" 0.359643374 0.119756906010435
"997" "ind3" "X16203" "divergent" "upstream" "Helitron50" "Helitron" 73.39 0 6.25 "Background" 0 45 "IND" "group3" "Michigan_USA" "O" 0.359643374 0.119756906010435
"998" "ind3" "X25312" "0Neutral" "upstream" "Helitron129" "Helitron" 39.47 6.25 0 "Background" 0 45 "IND" "group3" "Michigan_USA" "O" 0.359643374 0.0916749377760624
"999" "ind3" "X20730" "0Neutral" "upstream" "Helitron47" "Helitron" 74.3 6.25 0 "Background" 0 45 "IND" "group3" "Michigan_USA" "O" 0.359643374 0.0916749377760624
"1000" "ind3" "X4287" "0Neutral" "upstream" "Helitron38" "Helitron" 80.55 3.13 0 "Background" 0 45 "IND" "group3" "Michigan_USA" "O" 0.359643374 0.0916749377760624
"1001" "ind3" "X1642" "0Neutral" "upstream" "Helitron4" "Helitron" 116.59 3.13 0 "Background" 0 45 "IND" "group3" "Michigan_USA" "O" 0.359643374 0.0916749377760624
"1002" "ind3" "X21279" "0Neutral" "upstream" "Helitron60" "Helitron" 48.53 0 0 "Background" 0 45 "IND" "group3" "Michigan_USA" "O" 0.359643374 0.0916749377760624
"1003" "ind3" "X4758" "0Neutral" "upstream" "Helitron21" "Helitron" 91.77 37.5 0 "Background" 0 45 "IND" "group3" "Michigan_USA" "O" 0.359643374 0.0916749377760624
"1004" "ind3" "X13709" "0Neutral" "upstream" "Helitron35" "Helitron" 24.08 3.13 0 "Background" 0 45 "IND" "group3" "Michigan_USA" "O" 0.359643374 0.0916749377760624
"1005" "ind3" "X3740" "0Neutral" "upstream" "Helitron6" "Helitron" 63.67 3.13 0 "Background" 0 45 "IND" "group3" "Michigan_USA" "O" 0.359643374 0.0916749377760624
"1006" "ind3" "X20298" "0Neutral" "upstream" "Helitron127" "Helitron" 43.06 18.75 12.5 "Background" 0 45 "IND" "group3" "Michigan_USA" "O" 0.359643374 0.0916749377760624
"1007" "ind3" "X26030" "0Neutral" "upstream" "Helitron24" "Helitron" 55.05 6.25 0 "Background" 0 45 "IND" "group3" "Michigan_USA" "O" 0.359643374 0.0916749377760624
"1008" "ind3" "X16669" "0Neutral" "upstream" "Helitron200" "Helitron" 25.36 15.63 0 "Background" 0 45 "IND" "group3" "Michigan_USA" "O" 0.359643374 0.0916749377760624
"1009" "ind3" "X21361" "0Neutral" "upstream" "Helitron10" "Helitron" 100.71 0 0 "Background" 0 45 "IND" "group3" "Michigan_USA" "O" 0.359643374 0.0916749377760624
"1010" "ind3" "X20788" "0Neutral" "upstream" "Helitron12" "Helitron" 81.18 6.25 0 "Background" 0 45 "IND" "group3" "Michigan_USA" "O" 0.359643374 0.0916749377760624
"1011" "ind3" "X12627" "0Neutral" "upstream" "Helitron102" "Helitron" 53.53 0 6.25 "Background" 0 45 "IND" "group3" "Michigan_USA" "O" 0.359643374 0.0916749377760624
"1012" "ind3" "X6525" "0Neutral" "upstream" "Helitron15" "Helitron" 79.25 15.63 0 "Background" 0 45 "IND" "group3" "Michigan_USA" "O" 0.359643374 0.0916749377760624
"1013" "ind3" "X5208" "0Neutral" "upstream" "Helitron50" "Helitron" 39.91 9.38 0 "Background" 0 45 "IND" "group3" "Michigan_USA" "O" 0.359643374 0.0916749377760624
"1014" "ind3" "X11702" "0Neutral" "upstream" "Helitron39" "Helitron" 53.24 9.38 0 "Background" 100 45 "IND" "group3" "Michigan_USA" "O" 0.359643374 0.0916749377760624
"1015" "ind3" "X11031" "0Neutral" "upstream" "Helitron81" "Helitron" 61.94 0 0 "Background" 0 45 "IND" "group3" "Michigan_USA" "O" 0.359643374 0.0916749377760624
"1016" "ind3" "X3124" "0Neutral" "upstream" "Helitron26" "Helitron" 87.25 3.13 0 "Background" 0 45 "IND" "group3" "Michigan_USA" "O" 0.359643374 0.0916749377760624
"1017" "ind3" "X24017" "0Neutral" "upstream" "Helitron13" "Helitron" 96.1 6.25 0 "Background" 0 45 "IND" "group3" "Michigan_USA" "O" 0.359643374 0.0916749377760624
"1018" "ind3" "X20666" "0Neutral" "upstream" "Helitron112" "Helitron" 48.28 12.5 0 "Background" 0 45 "IND" "group3" "Michigan_USA" "O" 0.359643374 0.0916749377760624
"1019" "ind3" "X3123" "0Neutral" "upstream" "Helitron26" "Helitron" 39.14 31.25 12.5 "Background" 0 45 "IND" "group3" "Michigan_USA" "O" 0.359643374 0.0916749377760624
"1020" "ind3" "X916" "0Neutral" "upstream" "Helitron48" "Helitron" 37.27 6.25 12.5 "Background" 0 45 "IND" "group3" "Michigan_USA" "O" 0.359643374 0.0916749377760624
"1021" "ind3" "X3564" "0Neutral" "upstream" "Helitron49" "Helitron" 64 15.63 0 "Background" 0 45 "IND" "group3" "Michigan_USA" "O" 0.359643374 0.0916749377760624
"1022" "ind3" "X16230" "0Neutral" "upstream" "Helitron99" "Helitron" 55.26 12.5 0 "Background" 100 45 "IND" "group3" "Michigan_USA" "O" 0.359643374 0.0916749377760624
"1023" "ind3" "X25693" "0Neutral" "upstream" "Helitron67" "Helitron" 67.31 9.38 0 "Background" 100 45 "IND" "group3" "Michigan_USA" "O" 0.359643374 0.0916749377760624
"1024" "ind3" "X20642" "0Neutral" "upstream" "Helitron7" "Helitron" 60.21 9.38 0 "Background" 0 45 "IND" "group3" "Michigan_USA" "O" 0.359643374 0.0916749377760624
"1025" "ind3" "X8793" "0Neutral" "upstream" "Helitron77" "Helitron" 63.16 9.38 0 "Background" 0 45 "IND" "group3" "Michigan_USA" "O" 0.359643374 0.0916749377760624
"1026" "ind3" "X18463" "0Neutral" "upstream" "Helitron109" "Helitron" 50.37 6.25 0 "Background" 0 45 "IND" "group3" "Michigan_USA" "O" 0.359643374 0.0916749377760624
"1027" "ind3" "X4155" "0Neutral" "upstream" "Helitron12" "Helitron" 55.43 6.25 0 "Background" 0 45 "IND" "group3" "Michigan_USA" "O" 0.359643374 0.0916749377760624
"1028" "ind3" "X20655" "0Neutral" "upstream" "Helitron39" "Helitron" 53.98 6.25 0 "Background" 0 45 "IND" "group3" "Michigan_USA" "O" 0.359643374 0.0916749377760624
"1029" "ind3" "X6523" "0Neutral" "upstream" "Helitron15" "Helitron" 95.46 3.13 0 "Background" 0 45 "IND" "group3" "Michigan_USA" "O" 0.359643374 0.0916749377760624
"1030" "ind3" "X26029" "0Neutral" "upstream" "Helitron24" "Helitron" 55.03 3.13 0 "Background" 0 45 "IND" "group3" "Michigan_USA" "O" 0.359643374 0.0916749377760624
"1031" "ind3" "X992" "0Neutral" "upstream" "Helitron84" "Helitron" 60.3 3.13 0 "Background" 0 45 "IND" "group3" "Michigan_USA" "O" 0.359643374 0.0916749377760624
"1032" "ind3" "X11716" "0Neutral" "upstream" "Helitron93" "Helitron" 57.11 0 0 "Background" 0 45 "IND" "group3" "Michigan_USA" "O" 0.359643374 0.0916749377760624
"1033" "ind3" "X6398" "0Neutral" "upstream" "Helitron48" "Helitron" 43.79 34.38 0 "Background" 0 45 "IND" "group3" "Michigan_USA" "O" 0.359643374 0.0916749377760624
"1034" "ind3" "X18323" "0Neutral" "upstream" "Helitron54" "Helitron" 43.02 28.13 0 "Background" 100 45 "IND" "group3" "Michigan_USA" "O" 0.359643374 0.0916749377760624
"1035" "ind3" "X25311" "0Neutral" "upstream" "Helitron129" "Helitron" 39.43 9.38 0 "Background" 0 45 "IND" "group3" "Michigan_USA" "O" 0.359643374 0.0916749377760624
"1036" "ind3" "X9038" "0Neutral" "upstream" "Helitron110" "Helitron" 48.88 6.25 0 "Background" 0 45 "IND" "group3" "Michigan_USA" "O" 0.359643374 0.0916749377760624
"1037" "ind3" "X4195" "0Neutral" "upstream" "Helitron3" "Helitron" 48.54 3.13 0 "Background" 0 45 "IND" "group3" "Michigan_USA" "O" 0.359643374 0.0916749377760624
"1038" "ind3" "X26176" "0Neutral" "upstream" "Helitron4" "Helitron" 46.38 3.13 0 "Background" 0 45 "IND" "group3" "Michigan_USA" "O" 0.359643374 0.0916749377760624
"1039" "ind3" "X15806" "0Neutral" "upstream" "Helitron11" "Helitron" 98.01 3.13 0 "Background" 0 45 "IND" "group3" "Michigan_USA" "O" 0.359643374 0.0916749377760624
"1040" "ind3" "X9039" "0Neutral" "upstream" "Helitron110" "Helitron" 48.91 3.13 0 "Background" 0 45 "IND" "group3" "Michigan_USA" "O" 0.359643374 0.0916749377760624
"1041" "ind3" "X3448" "0Neutral" "upstream" "Helitron40" "Helitron" 62.39 6.25 0 "Background" 0 45 "IND" "group3" "Michigan_USA" "O" 0.359643374 0.0916749377760624
"1042" "ind3" "X25215" "balancing" "upstream" "Helitron198" "Helitron" 28.35 18.75 0 "Background" 0 45 "IND" "group3" "Michigan_USA" "O" 0.359643374 0.223315705766438
"1043" "ind3" "X23909" "balancing" "upstream" "Helitron59" "Helitron" 62.51 43.75 0 "Background" 0 45 "IND" "group3" "Michigan_USA" "O" 0.359643374 0.223315705766438
"1044" "ind3" "X6508" "balancing" "upstream" "Helitron32" "Helitron" 83.98 34.38 0 "Background" 0 45 "IND" "group3" "Michigan_USA" "O" 0.359643374 0.223315705766438
"1045" "ind3" "X16197" "divergent" "upstream" "Helitron141" "Helitron" 33.82 6.25 0 "Background" 0 45 "IND" "group3" "Michigan_USA" "O" 0.359643374 0.119756906010435
"1046" "ind3" "X4288" "divergent" "upstream" "Helitron38" "Helitron" 80.57 0 6.25 "Background" 0 45 "IND" "group3" "Michigan_USA" "O" 0.359643374 0.119756906010435
"1047" "ind3" "X13552" "divergent" "upstream" "Helitron57" "Helitron" 71.16 3.13 0 "Background" 0 45 "IND" "group3" "Michigan_USA" "O" 0.359643374 0.119756906010435
"1048" "ind3" "X23782" "divergent" "upstream" "Helitron27" "Helitron" 86.75 12.5 0 "Background" 0 45 "IND" "group3" "Michigan_USA" "O" 0.359643374 0.119756906010435
"1049" "ind3" "X6081" "divergent" "upstream" "Helitron33" "Helitron" 52.67 3.13 0 "Background" 0 45 "IND" "group3" "Michigan_USA" "O" 0.359643374 0.119756906010435
"1050" "ind3" "X3462" "divergent" "upstream" "Helitron54" "Helitron" 72.33 12.5 0 "Background" 0 45 "IND" "group3" "Michigan_USA" "O" 0.359643374 0.119756906010435
"1051" "ind3" "X13335" "divergent" "upstream" "Helitron121" "Helitron" 44.43 0 0 "Background" 0 45 "IND" "group3" "Michigan_USA" "O" 0.359643374 0.119756906010435
"1052" "ind3" "X4196" "divergent" "upstream" "Helitron3" "Helitron" 48.51 31.25 0 "Background" 0 45 "IND" "group3" "Michigan_USA" "O" 0.359643374 0.119756906010435
"1053" "ind3" "X23783" "divergent" "upstream" "Helitron27" "Helitron" 86.76 0 0 "Background" 0 45 "IND" "group3" "Michigan_USA" "O" 0.359643374 0.119756906010435
"1054" "ind3" "X9867" "divergent" "upstream" "Helitron2" "Helitron" 46.95 18.75 0 "Background" 0 45 "IND" "group3" "Michigan_USA" "O" 0.359643374 0.119756906010435
"1055" "ind3" "X9212" "0Neutral" "downstream" "Mariner2" "Mariner" 41.17 40.63 12.5 "Background" 100 45 "IND" "group3" "Michigan_USA" "O" 0.359643374 0.106469910455744
"1056" "ind3" "X23596" "0Neutral" "downstream" "Mariner14" "Mariner" 95.51 28.13 0 "Background" 0 45 "IND" "group3" "Michigan_USA" "O" 0.359643374 0.106469910455744
"1057" "ind3" "X16691" "0Neutral" "downstream" "Mariner14" "Mariner" 58.72 25 0 "Background" 100 45 "IND" "group3" "Michigan_USA" "O" 0.359643374 0.106469910455744
"1058" "ind3" "X25543" "0Neutral" "downstream" "Mariner1" "Mariner" 82.81 9.38 0 "Background" 0 45 "IND" "group3" "Michigan_USA" "O" 0.359643374 0.106469910455744
"1059" "ind3" "X10130" "0Neutral" "downstream" "Mariner1" "Mariner" 67.38 3.13 0 "Background" 0 45 "IND" "group3" "Michigan_USA" "O" 0.359643374 0.106469910455744
"1060" "ind3" "X13261" "0Neutral" "downstream" "Mariner2" "Mariner" 43.67 21.88 0 "Background" 0 45 "IND" "group3" "Michigan_USA" "O" 0.359643374 0.106469910455744
"1061" "ind3" "X6457" "0Neutral" "downstream" "Mariner3" "Mariner" 45.68 6.25 0 "Background" 0 45 "IND" "group3" "Michigan_USA" "O" 0.359643374 0.106469910455744
"1062" "ind3" "X15871" "0Neutral" "downstream" "Mariner2" "Mariner" 9.11 3.13 0 "Background" 0 45 "IND" "group3" "Michigan_USA" "O" 0.359643374 0.106469910455744
"1063" "ind3" "X972" "0Neutral" "downstream" "Mariner3" "Mariner" 32.54 3.13 0 "Background" 0 45 "IND" "group3" "Michigan_USA" "O" 0.359643374 0.106469910455744
"1064" "ind3" "X9761" "0Neutral" "downstream" "Mariner3" "Mariner" 38.87 3.13 0 "Background" 0 45 "IND" "group3" "Michigan_USA" "O" 0.359643374 0.106469910455744
"1065" "ind3" "X12094" "0Neutral" "downstream" "Mariner2" "Mariner" 105.34 21.88 0 "Background" 0 45 "IND" "group3" "Michigan_USA" "O" 0.359643374 0.106469910455744
"1066" "ind3" "X3649" "0Neutral" "downstream" "Mariner14" "Mariner" 59.76 3.13 0 "Background" 100 45 "IND" "group3" "Michigan_USA" "O" 0.359643374 0.106469910455744
"1067" "ind3" "X10009" "0Neutral" "downstream" "Mariner3" "Mariner" 50.07 3.13 0 "Background" 0 45 "IND" "group3" "Michigan_USA" "O" 0.359643374 0.106469910455744
"1068" "ind3" "X16400" "balancing" "downstream" "Mariner1" "Mariner" 34.26 21.88 0 "Background" 0 45 "IND" "group3" "Michigan_USA" "O" 0.359643374 0.274392074845902
"1069" "ind3" "X16401" "balancing" "downstream" "Mariner1" "Mariner" 34.22 21.88 0 "Background" 0 45 "IND" "group3" "Michigan_USA" "O" 0.359643374 0.274392074845902
"1070" "ind3" "X8795" "divergent" "downstream" "Mariner2" "Mariner" 52.48 21.88 0 "Background" 0 45 "IND" "group3" "Michigan_USA" "O" 0.359643374 0.126890294301393
"1071" "ind3" "X16692" "divergent" "downstream" "Mariner14" "Mariner" 58.69 28.13 0 "Background" 100 45 "IND" "group3" "Michigan_USA" "O" 0.359643374 0.126890294301393
"1072" "ind3" "X625" "0Neutral" "downstream" "Mariner16" "Mariner" 44.46 15.63 0 "Background" 0 45 "IND" "group3" "Michigan_USA" "O" 0.359643374 0.106469910455744
"1073" "ind3" "X15824" "0Neutral" "downstream" "Mariner6" "Mariner" 112.61 3.13 0 "Background" 0 45 "IND" "group3" "Michigan_USA" "O" 0.359643374 0.106469910455744
"1074" "ind3" "X15832" "0Neutral" "downstream" "Mariner6" "Mariner" 67.31 3.13 0 "Background" 0 45 "IND" "group3" "Michigan_USA" "O" 0.359643374 0.106469910455744
"1075" "ind3" "X15831" "0Neutral" "downstream" "Mariner6" "Mariner" 67.33 3.13 0 "Background" 0 45 "IND" "group3" "Michigan_USA" "O" 0.359643374 0.106469910455744
"1076" "ind3" "X705" "0Neutral" "downstream" "Mariner17" "Mariner" 74.7 3.13 0 "Background" 0 45 "IND" "group3" "Michigan_USA" "O" 0.359643374 0.106469910455744
"1077" "ind3" "X6505" "0Neutral" "downstream" "Mariner2" "Mariner" 67.19 3.13 0 "Background" 0 45 "IND" "group3" "Michigan_USA" "O" 0.359643374 0.106469910455744
"1078" "ind3" "X20148" "0Neutral" "downstream" "Mariner9" "Mariner" 52.29 3.13 6.25 "Background" 0 45 "IND" "group3" "Michigan_USA" "O" 0.359643374 0.106469910455744
"1079" "ind3" "X4763" "0Neutral" "downstream" "Mariner3" "Mariner" 55.68 3.13 0 "Background" 0 45 "IND" "group3" "Michigan_USA" "O" 0.359643374 0.106469910455744
"1080" "ind3" "X13987" "0Neutral" "downstream" "Mariner14" "Mariner" 61.45 9.38 0 "Background" 0 45 "IND" "group3" "Michigan_USA" "O" 0.359643374 0.106469910455744
"1081" "ind3" "X3555" "0Neutral" "downstream" "Mariner6" "Mariner" 74.89 0 0 "Background" 0 45 "IND" "group3" "Michigan_USA" "O" 0.359643374 0.106469910455744
"1082" "ind3" "X23128" "0Neutral" "downstream" "Mariner2" "Mariner" 42.85 12.5 0 "Background" 0 45 "IND" "group3" "Michigan_USA" "O" 0.359643374 0.106469910455744
"1083" "ind3" "X22390" "0Neutral" "downstream" "Mariner1" "Mariner" 57.36 9.38 0 "Background" 0 45 "IND" "group3" "Michigan_USA" "O" 0.359643374 0.106469910455744
"1084" "ind3" "X6506" "balancing" "downstream" "Mariner2" "Mariner" 68.9 25 0 "Background" 0 45 "IND" "group3" "Michigan_USA" "O" 0.359643374 0.274392074845902
"1085" "ind3" "X14777" "divergent" "downstream" "Mariner14" "Mariner" 92.11 21.88 0 "Background" 0 45 "IND" "group3" "Michigan_USA" "O" 0.359643374 0.126890294301393
"1086" "ind3" "X5943" "divergent" "downstream" "Mariner14" "Mariner" 31.4 15.63 0 "Background" 0 45 "IND" "group3" "Michigan_USA" "O" 0.359643374 0.126890294301393
"1087" "ind3" "X8148" "0Neutral" "downstream" "Mariner3" "Mariner" 42.08 15.63 25 "Background" 0 45 "IND" "group3" "Michigan_USA" "O" 0.359643374 0.106469910455744
"1088" "ind3" "X11517" "0Neutral" "downstream" "Mariner4" "Mariner" 52.75 34.38 0 "Background" 0 45 "IND" "group3" "Michigan_USA" "O" 0.359643374 0.106469910455744
"1089" "ind3" "X24439" "0Neutral" "downstream" "Mariner3" "Mariner" 30.74 31.25 0 "Background" 100 45 "IND" "group3" "Michigan_USA" "O" 0.359643374 0.106469910455744
"1090" "ind3" "X22659" "0Neutral" "upstream" "Mariner3" "Mariner" 59.23 3.13 0 "Background" 0 45 "IND" "group3" "Michigan_USA" "O" 0.359643374 0.0916749377760624
"1091" "ind3" "X7899" "0Neutral" "upstream" "Mariner2" "Mariner" 69.46 18.75 0 "Background" 0 45 "IND" "group3" "Michigan_USA" "O" 0.359643374 0.0916749377760624
"1092" "ind3" "X23323" "0Neutral" "upstream" "Mariner2" "Mariner" 58.12 18.75 12.5 "Background" 100 45 "IND" "group3" "Michigan_USA" "O" 0.359643374 0.0916749377760624
"1093" "ind3" "X2549" "0Neutral" "upstream" "Mariner4" "Mariner" 94.35 53.13 0 "Background" 0 45 "IND" "group3" "Michigan_USA" "O" 0.359643374 0.0916749377760624
"1094" "ind3" "X2298" "0Neutral" "upstream" "Mariner15" "Mariner" 35.03 3.13 0 "Background" 0 45 "IND" "group3" "Michigan_USA" "O" 0.359643374 0.0916749377760624
"1095" "ind3" "X2297" "0Neutral" "upstream" "Mariner15" "Mariner" 34.99 3.13 0 "Background" 0 45 "IND" "group3" "Michigan_USA" "O" 0.359643374 0.0916749377760624
"1096" "ind3" "X19619" "0Neutral" "upstream" "Mariner3" "Mariner" 118.25 0 0 "Background" 0 45 "IND" "group3" "Michigan_USA" "O" 0.359643374 0.0916749377760624
"1097" "ind3" "X19617" "0Neutral" "upstream" "Mariner3" "Mariner" 82.94 34.38 0 "Background" 0 45 "IND" "group3" "Michigan_USA" "O" 0.359643374 0.0916749377760624
"1098" "ind3" "X10557" "0Neutral" "upstream" "Mariner2" "Mariner" 33.84 3.13 0 "Background" 0 45 "IND" "group3" "Michigan_USA" "O" 0.359643374 0.0916749377760624
"1099" "ind3" "X4127" "0Neutral" "upstream" "Mariner3" "Mariner" 104.42 3.13 0 "Background" 0 45 "IND" "group3" "Michigan_USA" "O" 0.359643374 0.0916749377760624
"1100" "ind3" "X25532" "0Neutral" "upstream" "Mariner2" "Mariner" 83.14 15.63 0 "Background" 0 45 "IND" "group3" "Michigan_USA" "O" 0.359643374 0.0916749377760624
"1101" "ind3" "X6079" "0Neutral" "upstream" "Mariner3" "Mariner" 79.77 15.63 0 "Background" 0 45 "IND" "group3" "Michigan_USA" "O" 0.359643374 0.0916749377760624
"1102" "ind3" "X21323" "0Neutral" "upstream" "Mariner3" "Mariner" 58.13 15.63 0 "Background" 0 45 "IND" "group3" "Michigan_USA" "O" 0.359643374 0.0916749377760624
"1103" "ind3" "X11860" "0Neutral" "upstream" "Mariner8" "Mariner" 71.53 12.5 0 "Background" 100 45 "IND" "group3" "Michigan_USA" "O" 0.359643374 0.0916749377760624
"1104" "ind3" "X11752" "0Neutral" "upstream" "Mariner3" "Mariner" 57.71 6.25 0 "Background" 100 45 "IND" "group3" "Michigan_USA" "O" 0.359643374 0.0916749377760624
"1105" "ind3" "X11862" "0Neutral" "upstream" "Mariner8" "Mariner" 88.64 6.25 0 "Background" 0 45 "IND" "group3" "Michigan_USA" "O" 0.359643374 0.0916749377760624
"1106" "ind3" "X11277" "0Neutral" "upstream" "Mariner2" "Mariner" 46.63 0 6.25 "Background" 0 45 "IND" "group3" "Michigan_USA" "O" 0.359643374 0.0916749377760624
"1107" "ind3" "X1919" "0Neutral" "upstream" "Mariner2" "Mariner" 55.1 3.13 0 "Background" 0 45 "IND" "group3" "Michigan_USA" "O" 0.359643374 0.0916749377760624
"1108" "ind3" "X12935" "0Neutral" "upstream" "Mariner9" "Mariner" 39.03 6.25 0 "Background" 0 45 "IND" "group3" "Michigan_USA" "O" 0.359643374 0.0916749377760624
"1109" "ind3" "X4266" "0Neutral" "upstream" "Mariner4" "Mariner" 38.48 3.13 0 "Background" 0 45 "IND" "group3" "Michigan_USA" "O" 0.359643374 0.0916749377760624
"1110" "ind3" "X4129" "divergent" "upstream" "Mariner3" "Mariner" 84.95 21.88 0 "Background" 0 45 "IND" "group3" "Michigan_USA" "O" 0.359643374 0.119756906010435
"1111" "ind3" "X6460" "divergent" "upstream" "Mariner3" "Mariner" 76.19 34.38 0 "Background" 0 45 "IND" "group3" "Michigan_USA" "O" 0.359643374 0.119756906010435
"1112" "ind3" "X6461" "divergent" "upstream" "Mariner3" "Mariner" 76.23 6.25 0 "Background" 100 45 "IND" "group3" "Michigan_USA" "O" 0.359643374 0.119756906010435
"1113" "ind3" "X15148" "0Neutral" "upstream" "Mariner2" "Mariner" 45.87 3.13 0 "Background" 0 45 "IND" "group3" "Michigan_USA" "O" 0.359643374 0.0916749377760624
"1114" "ind3" "X23942" "0Neutral" "upstream" "Mariner10" "Mariner" 78.02 3.13 0 "Background" 0 45 "IND" "group3" "Michigan_USA" "O" 0.359643374 0.0916749377760624
"1115" "ind3" "X9514" "0Neutral" "upstream" "Mariner3" "Mariner" 70.14 9.38 0 "Background" 0 45 "IND" "group3" "Michigan_USA" "O" 0.359643374 0.0916749377760624
"1116" "ind3" "X24769" "0Neutral" "upstream" "Mariner3" "Mariner" 54.3 9.38 0 "Background" 0 45 "IND" "group3" "Michigan_USA" "O" 0.359643374 0.0916749377760624
"1117" "ind3" "X3438" "0Neutral" "upstream" "Mariner1" "Mariner" 37.85 3.13 0 "Background" 0 45 "IND" "group3" "Michigan_USA" "O" 0.359643374 0.0916749377760624
"1118" "ind3" "X6513" "0Neutral" "upstream" "Mariner1" "Mariner" 72.08 3.13 0 "Background" 100 45 "IND" "group3" "Michigan_USA" "O" 0.359643374 0.0916749377760624
"1119" "ind3" "X17318" "0Neutral" "upstream" "Mariner12" "Mariner" 52.56 3.13 0 "Background" 0 45 "IND" "group3" "Michigan_USA" "O" 0.359643374 0.0916749377760624
"1120" "ind3" "X991" "0Neutral" "upstream" "Mariner6" "Mariner" 43.81 15.63 0 "Background" 0 45 "IND" "group3" "Michigan_USA" "O" 0.359643374 0.0916749377760624
"1121" "ind3" "X23464" "0Neutral" "upstream" "Mariner14" "Mariner" 45.03 3.13 0 "Background" 0 45 "IND" "group3" "Michigan_USA" "O" 0.359643374 0.0916749377760624
"1122" "ind3" "X24820" "0Neutral" "upstream" "Mariner2" "Mariner" 68.05 3.13 0 "Background" 0 45 "IND" "group3" "Michigan_USA" "O" 0.359643374 0.0916749377760624
"1123" "ind3" "X145" "0Neutral" "upstream" "Mariner13" "Mariner" 48.6 43.75 0 "Background" 100 45 "IND" "group3" "Michigan_USA" "O" 0.359643374 0.0916749377760624
"1124" "ind3" "X6584" "balancing" "upstream" "Mariner7" "Mariner" 90.11 40.63 0 "Background" 0 45 "IND" "group3" "Michigan_USA" "O" 0.359643374 0.223315705766438
"1125" "ind3" "X18104" "divergent" "upstream" "Mariner3" "Mariner" 46.32 25 0 "Background" 0 45 "IND" "group3" "Michigan_USA" "O" 0.359643374 0.119756906010435
"1126" "ind3" "X16042" "divergent" "upstream" "Mariner2" "Mariner" 44.49 21.88 0 "Background" 0 45 "IND" "group3" "Michigan_USA" "O" 0.359643374 0.119756906010435
"1127" "ind3" "X18545" "divergent" "upstream" "Mariner6" "Mariner" 68.23 0 0 "Background" 0 45 "IND" "group3" "Michigan_USA" "O" 0.359643374 0.119756906010435
"1128" "ind3" "X16235" "0Neutral" "upstream" "Mariner5" "Mariner" 53.43 12.5 0 "Background" 0 45 "IND" "group3" "Michigan_USA" "O" 0.359643374 0.0916749377760624
"1129" "ind3" "X9031" "0Neutral" "upstream" "Mariner13" "Mariner" 30.1 3.13 0 "Background" 0 45 "IND" "group3" "Michigan_USA" "O" 0.359643374 0.0916749377760624
"1130" "ind3" "X8833" "0Neutral" "upstream" "MuDR32" "MuDR" 0 6.25 0 "Background" 0 45 "IND" "group3" "Michigan_USA" "O" 0.359643374 0.0916749377760624
"1131" "ind3" "X22639" "0Neutral" "upstream" "MuDR148" "MuDR" 0 3.13 0 "Background" 0 45 "IND" "group3" "Michigan_USA" "O" 0.359643374 0.0916749377760624
"1132" "ind3" "X22637" "0Neutral" "upstream" "MuDR148" "MuDR" 0 3.13 6.25 "Background" 0 45 "IND" "group3" "Michigan_USA" "O" 0.359643374 0.0916749377760624
"1133" "ind3" "X4614" "0Neutral" "upstream" "MuDR27" "MuDR" 49.47 28.13 0 "Background" 0 45 "IND" "group3" "Michigan_USA" "O" 0.359643374 0.0916749377760624
"1134" "ind3" "X4424" "0Neutral" "upstream" "MuDR75" "MuDR" 42.45 12.5 0 "Background" 0 45 "IND" "group3" "Michigan_USA" "O" 0.359643374 0.0916749377760624
"1135" "ind3" "X24667" "0Neutral" "upstream" "MuDR43" "MuDR" 38.85 37.5 12.5 "Background" 0 45 "IND" "group3" "Michigan_USA" "O" 0.359643374 0.0916749377760624
"1136" "ind3" "X23685" "0Neutral" "upstream" "MuDR39" "MuDR" 77.6 3.13 0 "Background" 0 45 "IND" "group3" "Michigan_USA" "O" 0.359643374 0.0916749377760624
"1137" "ind3" "X23514" "0Neutral" "upstream" "MuDR6" "MuDR" 29.07 9.38 0 "Background" 0 45 "IND" "group3" "Michigan_USA" "O" 0.359643374 0.0916749377760624
"1138" "ind3" "X14058" "0Neutral" "upstream" "MuDR214" "MuDR" 31.05 15.63 0 "Background" 0 45 "IND" "group3" "Michigan_USA" "O" 0.359643374 0.0916749377760624
"1139" "ind3" "X4774" "0Neutral" "upstream" "MuDR105" "MuDR" 39.51 6.25 6.25 "Background" 0 45 "IND" "group3" "Michigan_USA" "O" 0.359643374 0.0916749377760624
"1140" "ind3" "X24621" "0Neutral" "upstream" "MuDR95" "MuDR" 30.41 0 0 "Background" 0 45 "IND" "group3" "Michigan_USA" "O" 0.359643374 0.0916749377760624
"1141" "ind3" "X23153" "0Neutral" "upstream" "MuDR102" "MuDR" 52.5 18.75 0 "Background" 0 45 "IND" "group3" "Michigan_USA" "O" 0.359643374 0.0916749377760624
"1142" "ind3" "X8594" "0Neutral" "upstream" "MuDR135" "MuDR" 14.39 15.63 0 "Background" 0 45 "IND" "group3" "Michigan_USA" "O" 0.359643374 0.0916749377760624
"1143" "ind3" "X13901" "0Neutral" "upstream" "MuDR89" "MuDR" 19.97 18.75 0 "Background" 0 45 "IND" "group3" "Michigan_USA" "O" 0.359643374 0.0916749377760624
"1144" "ind3" "X24666" "0Neutral" "upstream" "MuDR43" "MuDR" 38.88 37.5 12.5 "Background" 0 45 "IND" "group3" "Michigan_USA" "O" 0.359643374 0.0916749377760624
"1145" "ind3" "X12980" "0Neutral" "upstream" "MuDR213" "MuDR" 31.18 25 6.25 "Background" 100 45 "IND" "group3" "Michigan_USA" "O" 0.359643374 0.0916749377760624
"1146" "ind3" "X6990" "0Neutral" "upstream" "MuDR77" "MuDR" 62.24 34.38 0 "Background" 0 45 "IND" "group3" "Michigan_USA" "O" 0.359643374 0.0916749377760624
"1147" "ind3" "X4636" "0Neutral" "upstream" "MuDR89" "MuDR" 56.36 18.75 0 "Background" 0 45 "IND" "group3" "Michigan_USA" "O" 0.359643374 0.0916749377760624
"1148" "ind3" "X6989" "0Neutral" "upstream" "MuDR77" "MuDR" 61.27 9.38 0 "Background" 0 45 "IND" "group3" "Michigan_USA" "O" 0.359643374 0.0916749377760624
"1149" "ind3" "X17096" "0Neutral" "upstream" "MuDR54" "MuDR" 70.43 3.13 0 "Background" 0 45 "IND" "group3" "Michigan_USA" "O" 0.359643374 0.0916749377760624
"1150" "ind3" "X19298" "0Neutral" "upstream" "MuDR57" "MuDR" 67.8 0 0 "Background" 0 45 "IND" "group3" "Michigan_USA" "O" 0.359643374 0.0916749377760624
"1151" "ind3" "X18658" "0Neutral" "upstream" "MuDR221" "MuDR" 24.56 31.25 0 "Background" 0 45 "IND" "group3" "Michigan_USA" "O" 0.359643374 0.0916749377760624
"1152" "ind3" "X4637" "0Neutral" "upstream" "MuDR89" "MuDR" 45 21.88 0 "Background" 0 45 "IND" "group3" "Michigan_USA" "O" 0.359643374 0.0916749377760624
"1153" "ind3" "X16839" "0Neutral" "upstream" "MuDR226" "MuDR" 5.29 12.5 0 "Background" 0 45 "IND" "group3" "Michigan_USA" "O" 0.359643374 0.0916749377760624
"1154" "ind3" "X1202" "0Neutral" "upstream" "MuDR211" "MuDR" 19.75 6.25 0 "Background" 0 45 "IND" "group3" "Michigan_USA" "O" 0.359643374 0.0916749377760624
"1155" "ind3" "X5860" "0Neutral" "upstream" "MuDR20" "MuDR" 21.05 3.13 0 "Background" 0 45 "IND" "group3" "Michigan_USA" "O" 0.359643374 0.0916749377760624
"1156" "ind3" "X17605" "0Neutral" "upstream" "MuDR142" "MuDR" 36.76 0 0 "Background" 0 45 "IND" "group3" "Michigan_USA" "O" 0.359643374 0.0916749377760624
"1157" "ind3" "X10762" "0Neutral" "upstream" "MuDR223" "MuDR" 20.76 0 0 "Background" 0 45 "IND" "group3" "Michigan_USA" "O" 0.359643374 0.0916749377760624
"1158" "ind3" "X15407" "0Neutral" "upstream" "MuDR57" "MuDR" 44.56 0 0 "Background" 0 45 "IND" "group3" "Michigan_USA" "O" 0.359643374 0.0916749377760624
"1159" "ind3" "X2721" "0Neutral" "upstream" "MuDR55" "MuDR" 16.03 18.75 0 "Background" 0 45 "IND" "group3" "Michigan_USA" "O" 0.359643374 0.0916749377760624
"1160" "ind3" "X15406" "0Neutral" "upstream" "MuDR57" "MuDR" 44.6 3.13 0 "Background" 0 45 "IND" "group3" "Michigan_USA" "O" 0.359643374 0.0916749377760624
"1161" "ind3" "X22627" "balancing" "upstream" "MuDR25" "MuDR" 51.25 25 0 "Background" 0 45 "IND" "group3" "Michigan_USA" "O" 0.359643374 0.223315705766438
"1162" "ind3" "X7965" "balancing" "upstream" "MuDR38" "MuDR" 38.7 6.25 6.25 "Background" 0 45 "IND" "group3" "Michigan_USA" "O" 0.359643374 0.223315705766438
"1163" "ind3" "X7861" "divergent" "upstream" "MuDR27" "MuDR" 36.86 0 0 "Background" 0 45 "IND" "group3" "Michigan_USA" "O" 0.359643374 0.119756906010435
"1164" "ind3" "X14063" "divergent" "upstream" "MuDR130" "MuDR" 42.9 25 0 "Background" 0 45 "IND" "group3" "Michigan_USA" "O" 0.359643374 0.119756906010435
"1165" "ind3" "X1826" "divergent" "upstream" "MuDR137" "MuDR" 40.06 25 6.25 "Background" 0 45 "IND" "group3" "Michigan_USA" "O" 0.359643374 0.119756906010435
"1166" "ind3" "X5380" "0Neutral" "downstream" "MuDR26" "MuDR" 48.43 46.88 0 "Background" 0 45 "IND" "group3" "Michigan_USA" "O" 0.359643374 0.106469910455744
"1167" "ind3" "X11573" "0Neutral" "downstream" "MuDR195" "MuDR" 58.1 6.25 0 "Background" 0 45 "IND" "group3" "Michigan_USA" "O" 0.359643374 0.106469910455744
"1168" "ind3" "X15531" "0Neutral" "downstream" "MuDR11" "MuDR" 60.45 3.13 0 "Background" 0 45 "IND" "group3" "Michigan_USA" "O" 0.359643374 0.106469910455744
"1169" "ind3" "X25879" "0Neutral" "downstream" "MuDR121" "MuDR" 56.18 9.38 0 "Background" 0 45 "IND" "group3" "Michigan_USA" "O" 0.359643374 0.106469910455744
"1170" "ind3" "X12359" "0Neutral" "downstream" "MuDR34" "MuDR" 24.8 34.38 0 "Background" 0 45 "IND" "group3" "Michigan_USA" "O" 0.359643374 0.106469910455744
"1171" "ind3" "X14930" "0Neutral" "downstream" "MuDR57" "MuDR" 39.52 6.25 0 "Background" 100 45 "IND" "group3" "Michigan_USA" "O" 0.359643374 0.106469910455744
"1172" "ind3" "X19038" "0Neutral" "downstream" "MuDR139" "MuDR" 33.93 12.5 0 "Background" 100 45 "IND" "group3" "Michigan_USA" "O" 0.359643374 0.106469910455744
"1173" "ind3" "X12138" "0Neutral" "downstream" "MuDR80" "MuDR" 70.79 28.13 12.5 "Background" 0 45 "IND" "group3" "Michigan_USA" "O" 0.359643374 0.106469910455744
"1174" "ind3" "X22778" "0Neutral" "downstream" "MuDR123" "MuDR" 102.2 28.13 0 "Background" 100 45 "IND" "group3" "Michigan_USA" "O" 0.359643374 0.106469910455744
"1175" "ind3" "X11359" "0Neutral" "downstream" "MuDR194" "MuDR" 57.99 3.13 6.25 "Background" 0 45 "IND" "group3" "Michigan_USA" "O" 0.359643374 0.106469910455744
"1176" "ind3" "X11342" "0Neutral" "downstream" "MuDR169" "MuDR" 44.25 53.13 6.25 "Background" 100 45 "IND" "group3" "Michigan_USA" "O" 0.359643374 0.106469910455744
"1177" "ind3" "X20096" "0Neutral" "downstream" "MuDR6" "MuDR" 44.12 21.88 6.25 "Background" 0 45 "IND" "group3" "Michigan_USA" "O" 0.359643374 0.106469910455744
"1178" "ind3" "X20618" "0Neutral" "downstream" "MuDR51" "MuDR" 27.86 31.25 0 "Background" 0 45 "IND" "group3" "Michigan_USA" "O" 0.359643374 0.106469910455744
"1179" "ind3" "X25285" "0Neutral" "downstream" "MuDR98" "MuDR" 37.34 3.13 6.25 "Background" 0 45 "IND" "group3" "Michigan_USA" "O" 0.359643374 0.106469910455744
"1180" "ind3" "X25883" "0Neutral" "downstream" "MuDR6" "MuDR" 62.71 28.13 6.25 "Background" 0 45 "IND" "group3" "Michigan_USA" "O" 0.359643374 0.106469910455744
"1181" "ind3" "X26076" "0Neutral" "downstream" "MuDR96" "MuDR" 65.41 0 6.25 "Background" 0 45 "IND" "group3" "Michigan_USA" "O" 0.359643374 0.106469910455744
"1182" "ind3" "X25075" "0Neutral" "downstream" "MuDR38" "MuDR" 48.43 12.5 6.25 "Background" 0 45 "IND" "group3" "Michigan_USA" "O" 0.359643374 0.106469910455744
"1183" "ind3" "X13193" "0Neutral" "downstream" "MuDR183" "MuDR" 95.96 25 0 "Background" 0 45 "IND" "group3" "Michigan_USA" "O" 0.359643374 0.106469910455744
"1184" "ind3" "X18705" "0Neutral" "downstream" "MuDR76" "MuDR" 62.21 18.75 0 "Background" 0 45 "IND" "group3" "Michigan_USA" "O" 0.359643374 0.106469910455744
"1185" "ind3" "X6732" "0Neutral" "downstream" "MuDR103" "MuDR" 67.25 6.25 0 "Background" 0 45 "IND" "group3" "Michigan_USA" "O" 0.359643374 0.106469910455744
"1186" "ind3" "X25576" "0Neutral" "downstream" "MuDR187" "MuDR" 86.12 6.25 0 "Background" 0 45 "IND" "group3" "Michigan_USA" "O" 0.359643374 0.106469910455744
"1187" "ind3" "X3221" "0Neutral" "downstream" "MuDR91" "MuDR" 70.39 0 0 "Background" 0 45 "IND" "group3" "Michigan_USA" "O" 0.359643374 0.106469910455744
"1188" "ind3" "X11341" "0Neutral" "downstream" "MuDR167" "MuDR" 41.4 40.63 0 "Background" 100 45 "IND" "group3" "Michigan_USA" "O" 0.359643374 0.106469910455744
"1189" "ind3" "X11279" "0Neutral" "downstream" "MuDR103" "MuDR" 36.5 28.13 0 "Background" 0 45 "IND" "group3" "Michigan_USA" "O" 0.359643374 0.106469910455744
"1190" "ind3" "X6581" "0Neutral" "downstream" "MuDR13" "MuDR" 44 18.75 0 "Background" 0 45 "IND" "group3" "Michigan_USA" "O" 0.359643374 0.106469910455744
"1191" "ind3" "X17556" "0Neutral" "downstream" "MuDR20" "MuDR" 45.5 3.13 0 "Background" 0 45 "IND" "group3" "Michigan_USA" "O" 0.359643374 0.106469910455744
"1192" "ind3" "X26404" "0Neutral" "downstream" "MuDR39" "MuDR" 41.16 3.13 0 "Background" 0 45 "IND" "group3" "Michigan_USA" "O" 0.359643374 0.106469910455744
"1193" "ind3" "X639" "0Neutral" "downstream" "MuDR75" "MuDR" 67.95 3.13 0 "Background" 100 45 "IND" "group3" "Michigan_USA" "O" 0.359643374 0.106469910455744
"1194" "ind3" "X26514" "0Neutral" "downstream" "MuDR170" "MuDR" 44.83 3.13 0 "Background" 0 45 "IND" "group3" "Michigan_USA" "O" 0.359643374 0.106469910455744
"1195" "ind3" "X15966" "0Neutral" "downstream" "MuDR83" "MuDR" 46.45 3.13 0 "Background" 0 45 "IND" "group3" "Michigan_USA" "O" 0.359643374 0.106469910455744
"1196" "ind3" "X6111" "0Neutral" "downstream" "MuDR146" "MuDR" 16.88 3.13 0 "Background" 0 45 "IND" "group3" "Michigan_USA" "O" 0.359643374 0.106469910455744
"1197" "ind3" "X15202" "balancing" "downstream" "MuDR52" "MuDR" 54.67 25 6.25 "Background" 0 45 "IND" "group3" "Michigan_USA" "O" 0.359643374 0.274392074845902
"1198" "ind3" "X17134" "balancing" "downstream" "MuDR118" "MuDR" 60.93 25 0 "Background" 0 45 "IND" "group3" "Michigan_USA" "O" 0.359643374 0.274392074845902
"1199" "ind3" "X3426" "balancing" "downstream" "MuDR25" "MuDR" 73.64 40.63 0 "Background" 0 45 "IND" "group3" "Michigan_USA" "O" 0.359643374 0.274392074845902
"1200" "ind3" "X2986" "balancing" "downstream" "MuDR231" "MuDR" 27.5 34.38 0 "Background" 100 45 "IND" "group3" "Michigan_USA" "O" 0.359643374 0.274392074845902
"1201" "ind3" "X7615" "divergent" "downstream" "MuDR206" "MuDR" 74.07 18.75 0 "Background" 0 45 "IND" "group3" "Michigan_USA" "O" 0.359643374 0.126890294301393
"1202" "ind3" "X17549" "divergent" "downstream" "MuDR20" "MuDR" 69.98 25 0 "Background" 100 45 "IND" "group3" "Michigan_USA" "O" 0.359643374 0.126890294301393
"1203" "ind3" "X21046" "divergent" "downstream" "MuDR203" "MuDR" 68.53 12.5 0 "Background" 0 45 "IND" "group3" "Michigan_USA" "O" 0.359643374 0.126890294301393
"1204" "ind3" "X13977" "divergent" "downstream" "MuDR16" "MuDR" 31.18 18.75 0 "Background" 0 45 "IND" "group3" "Michigan_USA" "O" 0.359643374 0.126890294301393
"1205" "ind3" "X14386" "divergent" "downstream" "MuDR62" "MuDR" 55.7 0 0 "Background" 0 45 "IND" "group3" "Michigan_USA" "O" 0.359643374 0.126890294301393
"1206" "ind3" "X25953" "0Neutral" "downstream" "MuDR20" "MuDR" 97.3 3.13 0 "Background" 0 45 "IND" "group3" "Michigan_USA" "O" 0.359643374 0.106469910455744
"1207" "ind3" "X12672" "0Neutral" "downstream" "MuDR10" "MuDR" 80.73 3.13 0 "Background" 0 45 "IND" "group3" "Michigan_USA" "O" 0.359643374 0.106469910455744
"1208" "ind3" "X4654" "0Neutral" "downstream" "MuDR87" "MuDR" 24.78 0 0 "Background" 0 45 "IND" "group3" "Michigan_USA" "O" 0.359643374 0.106469910455744
"1209" "ind3" "X4200" "0Neutral" "downstream" "MuDR190" "MuDR" 64.3 3.13 0 "Background" 0 45 "IND" "group3" "Michigan_USA" "O" 0.359643374 0.106469910455744
"1210" "ind3" "X23912" "0Neutral" "downstream" "MuDR166" "MuDR" 41.41 37.5 0 "Background" 100 45 "IND" "group3" "Michigan_USA" "O" 0.359643374 0.106469910455744
"1211" "ind3" "X3067" "0Neutral" "downstream" "MuDR152" "MuDR" 40.11 3.13 0 "Background" 0 45 "IND" "group3" "Michigan_USA" "O" 0.359643374 0.106469910455744
"1212" "ind3" "X25760" "0Neutral" "downstream" "MuDR133" "MuDR" 40.06 15.63 0 "Background" 0 45 "IND" "group3" "Michigan_USA" "O" 0.359643374 0.106469910455744
"1213" "ind3" "X18390" "0Neutral" "downstream" "MuDR68" "MuDR" 72.06 3.13 0 "Background" 0 45 "IND" "group3" "Michigan_USA" "O" 0.359643374 0.106469910455744
"1214" "ind3" "X3639" "0Neutral" "downstream" "MuDR16" "MuDR" 50.83 3.13 0 "Background" 0 45 "IND" "group3" "Michigan_USA" "O" 0.359643374 0.106469910455744
"1215" "ind3" "X24182" "0Neutral" "downstream" "MuDR27" "MuDR" 45.4 6.25 0 "Background" 0 45 "IND" "group3" "Michigan_USA" "O" 0.359643374 0.106469910455744
"1216" "ind3" "X19874" "0Neutral" "downstream" "MuDR10" "MuDR" 66.72 25 6.25 "Background" 100 45 "IND" "group3" "Michigan_USA" "O" 0.359643374 0.106469910455744
"1217" "ind3" "X25256" "0Neutral" "downstream" "MuDR144" "MuDR" 47.96 40.63 0 "Background" 0 45 "IND" "group3" "Michigan_USA" "O" 0.359643374 0.106469910455744
"1218" "ind3" "X24830" "0Neutral" "downstream" "MuDR6" "MuDR" 44.99 31.25 0 "Background" 0 45 "IND" "group3" "Michigan_USA" "O" 0.359643374 0.106469910455744
"1219" "ind3" "X20980" "0Neutral" "downstream" "MuDR192" "MuDR" 56.71 6.25 0 "Background" 0 45 "IND" "group3" "Michigan_USA" "O" 0.359643374 0.106469910455744
"1220" "ind3" "X26469" "0Neutral" "downstream" "MuDR16" "MuDR" 53.84 31.25 0 "Background" 0 45 "IND" "group3" "Michigan_USA" "O" 0.359643374 0.106469910455744
"1221" "ind3" "X8277" "0Neutral" "downstream" "MuDR103" "MuDR" 35.87 3.13 0 "Background" 0 45 "IND" "group3" "Michigan_USA" "O" 0.359643374 0.106469910455744
"1222" "ind3" "X23007" "0Neutral" "downstream" "MuDR39" "MuDR" 65.84 3.13 0 "Background" 0 45 "IND" "group3" "Michigan_USA" "O" 0.359643374 0.106469910455744
"1223" "ind3" "X3236" "0Neutral" "downstream" "MuDR19" "MuDR" 46.88 6.25 0 "Background" 0 45 "IND" "group3" "Michigan_USA" "O" 0.359643374 0.106469910455744
"1224" "ind3" "X9044" "0Neutral" "downstream" "MuDR39" "MuDR" 78.05 3.13 0 "Background" 0 45 "IND" "group3" "Michigan_USA" "O" 0.359643374 0.106469910455744
"1225" "ind3" "X5770" "0Neutral" "downstream" "MuDR63" "MuDR" 69.65 0 12.5 "Background" 0 45 "IND" "group3" "Michigan_USA" "O" 0.359643374 0.106469910455744
"1226" "ind3" "X6899" "0Neutral" "downstream" "MuDR89" "MuDR" 68.25 46.88 6.25 "Background" 100 45 "IND" "group3" "Michigan_USA" "O" 0.359643374 0.106469910455744
"1227" "ind3" "X13473" "0Neutral" "downstream" "MuDR42" "MuDR" 50.26 3.13 6.25 "Background" 0 45 "IND" "group3" "Michigan_USA" "O" 0.359643374 0.106469910455744
"1228" "ind3" "X26381" "0Neutral" "downstream" "MuDR189" "MuDR" 55.73 40.63 0 "Background" 0 45 "IND" "group3" "Michigan_USA" "O" 0.359643374 0.106469910455744
"1229" "ind3" "X9177" "0Neutral" "downstream" "MuDR52" "MuDR" 95.56 37.5 0 "Background" 100 45 "IND" "group3" "Michigan_USA" "O" 0.359643374 0.106469910455744
"1230" "ind3" "X6742" "0Neutral" "downstream" "MuDR81" "MuDR" 75.91 34.38 0 "Background" 0 45 "IND" "group3" "Michigan_USA" "O" 0.359643374 0.106469910455744
"1231" "ind3" "X4549" "0Neutral" "downstream" "MuDR181" "MuDR" 50.89 15.63 0 "Background" 0 45 "IND" "group3" "Michigan_USA" "O" 0.359643374 0.106469910455744
"1232" "ind3" "X4484" "0Neutral" "downstream" "MuDR27" "MuDR" 57.43 9.38 0 "Background" 0 45 "IND" "group3" "Michigan_USA" "O" 0.359643374 0.106469910455744
"1233" "ind3" "X18114" "0Neutral" "downstream" "MuDR16" "MuDR" 132.39 6.25 0 "Background" 0 45 "IND" "group3" "Michigan_USA" "O" 0.359643374 0.106469910455744
"1234" "ind3" "X17991" "0Neutral" "downstream" "MuDR80" "MuDR" 69.99 6.25 0 "Background" 0 45 "IND" "group3" "Michigan_USA" "O" 0.359643374 0.106469910455744
"1235" "ind3" "X23950" "0Neutral" "downstream" "MuDR98" "MuDR" 59.75 6.25 0 "Background" 0 45 "IND" "group3" "Michigan_USA" "O" 0.359643374 0.106469910455744
"1236" "ind3" "X6746" "0Neutral" "downstream" "MuDR180" "MuDR" 50.23 3.13 0 "Background" 100 45 "IND" "group3" "Michigan_USA" "O" 0.359643374 0.106469910455744
"1237" "ind3" "X8101" "0Neutral" "downstream" "MuDR19" "MuDR" 67.13 3.13 0 "Background" 0 45 "IND" "group3" "Michigan_USA" "O" 0.359643374 0.106469910455744
"1238" "ind3" "X18391" "0Neutral" "downstream" "MuDR68" "MuDR" 72.08 3.13 0 "Background" 0 45 "IND" "group3" "Michigan_USA" "O" 0.359643374 0.106469910455744
"1239" "ind3" "X20910" "0Neutral" "downstream" "MuDR75" "MuDR" 57.24 3.13 0 "Background" 0 45 "IND" "group3" "Michigan_USA" "O" 0.359643374 0.106469910455744
"1240" "ind3" "X9571" "0Neutral" "downstream" "MuDR77" "MuDR" 76.35 3.13 0 "Background" 0 45 "IND" "group3" "Michigan_USA" "O" 0.359643374 0.106469910455744
"1241" "ind3" "X23951" "0Neutral" "downstream" "MuDR98" "MuDR" 59.72 3.13 0 "Background" 0 45 "IND" "group3" "Michigan_USA" "O" 0.359643374 0.106469910455744
"1242" "ind3" "X26130" "0Neutral" "downstream" "MuDR77" "MuDR" 23.98 43.75 0 "Background" 100 45 "IND" "group3" "Michigan_USA" "O" 0.359643374 0.106469910455744
"1243" "ind3" "X2360" "0Neutral" "downstream" "MuDR41" "MuDR" 42.36 25 0 "Background" 0 45 "IND" "group3" "Michigan_USA" "O" 0.359643374 0.106469910455744
"1244" "ind3" "X10058" "0Neutral" "downstream" "MuDR7" "MuDR" 38.92 15.63 0 "Background" 0 45 "IND" "group3" "Michigan_USA" "O" 0.359643374 0.106469910455744
"1245" "ind3" "X6948" "0Neutral" "downstream" "MuDR162" "MuDR" 40.79 6.25 0 "Background" 0 45 "IND" "group3" "Michigan_USA" "O" 0.359643374 0.106469910455744
"1246" "ind3" "X12514" "0Neutral" "downstream" "MuDR164" "MuDR" 41.35 6.25 0 "Background" 0 45 "IND" "group3" "Michigan_USA" "O" 0.359643374 0.106469910455744
"1247" "ind3" "X6882" "0Neutral" "downstream" "MuDR159" "MuDR" 39.17 3.13 0 "Background" 0 45 "IND" "group3" "Michigan_USA" "O" 0.359643374 0.106469910455744
"1248" "ind3" "X17898" "0Neutral" "downstream" "MuDR138" "MuDR" 82.64 3.13 0 "Background" 0 45 "IND" "group3" "Michigan_USA" "O" 0.359643374 0.106469910455744
"1249" "ind3" "X19" "0Neutral" "downstream" "MuDR67" "MuDR" 104.75 3.13 0 "Background" 0 45 "IND" "group3" "Michigan_USA" "O" 0.359643374 0.106469910455744
"1250" "ind3" "X9457" "0Neutral" "downstream" "MuDR161" "MuDR" 40.77 6.25 0 "Background" 0 45 "IND" "group3" "Michigan_USA" "O" 0.359643374 0.106469910455744
"1251" "ind3" "X6798" "balancing" "downstream" "MuDR177" "MuDR" 66.41 37.5 0 "Background" 100 45 "IND" "group3" "Michigan_USA" "O" 0.359643374 0.274392074845902
"1252" "ind3" "X9876" "divergent" "downstream" "MuDR39" "MuDR" 95.01 6.25 0 "Background" 0 45 "IND" "group3" "Michigan_USA" "O" 0.359643374 0.126890294301393
"1253" "ind3" "X11531" "divergent" "downstream" "MuDR34" "MuDR" 45.61 21.88 0 "Background" 0 45 "IND" "group3" "Michigan_USA" "O" 0.359643374 0.126890294301393
"1254" "ind3" "X15540" "divergent" "downstream" "MuDR31" "MuDR" 38.24 28.13 0 "Background" 0 45 "IND" "group3" "Michigan_USA" "O" 0.359643374 0.126890294301393
"1255" "ind3" "X24836" "divergent" "downstream" "MuDR62" "MuDR" 62.95 15.63 0 "Background" 0 45 "IND" "group3" "Michigan_USA" "O" 0.359643374 0.126890294301393
"1256" "ind3" "X21283" "divergent" "downstream" "MuDR17" "MuDR" 88.42 21.88 0 "Background" 0 45 "IND" "group3" "Michigan_USA" "O" 0.359643374 0.126890294301393
"1257" "ind3" "X24424" "divergent" "downstream" "MuDR115" "MuDR" 52.17 0 12.5 "Background" 0 45 "IND" "group3" "Michigan_USA" "O" 0.359643374 0.126890294301393
"1258" "ind3" "X26452" "divergent" "downstream" "MuDR157" "MuDR" 19.44 12.5 0 "Background" 0 45 "IND" "group3" "Michigan_USA" "O" 0.359643374 0.126890294301393
"1259" "ind3" "X14132" "divergent" "downstream" "MuDR146" "MuDR" 66.1 15.63 0 "Background" 0 45 "IND" "group3" "Michigan_USA" "O" 0.359643374 0.126890294301393
"1260" "ind3" "X12223" "divergent" "downstream" "MuDR128" "MuDR" 84.71 21.88 0 "Background" 0 45 "IND" "group3" "Michigan_USA" "O" 0.359643374 0.126890294301393
"1261" "ind3" "X14412" "0Neutral" "downstream" "MuDR62" "MuDR" 24.52 0 6.25 "Background" 0 45 "IND" "group3" "Michigan_USA" "O" 0.359643374 0.106469910455744
"1262" "ind3" "X20889" "0Neutral" "downstream" "MuDR27" "MuDR" 35.57 0 0 "Background" 0 45 "IND" "group3" "Michigan_USA" "O" 0.359643374 0.106469910455744
"1263" "ind3" "X25148" "0Neutral" "downstream" "MuDR1" "MuDR" 44.19 0 0 "Background" 0 45 "IND" "group3" "Michigan_USA" "O" 0.359643374 0.106469910455744
"1264" "ind3" "X11577" "0Neutral" "downstream" "MuDR43" "MuDR" 47.92 6.25 0 "Background" 0 45 "IND" "group3" "Michigan_USA" "O" 0.359643374 0.106469910455744
"1265" "ind3" "X19961" "0Neutral" "downstream" "MuDR235" "MuDR" 30.03 46.88 0 "Background" 0 45 "IND" "group3" "Michigan_USA" "O" 0.359643374 0.106469910455744
"1266" "ind3" "X8639" "0Neutral" "downstream" "MuDR19" "MuDR" 27.89 6.25 0 "Background" 0 45 "IND" "group3" "Michigan_USA" "O" 0.359643374 0.106469910455744
"1267" "ind3" "X629" "0Neutral" "downstream" "MuDR27" "MuDR" 49.12 6.25 0 "Background" 0 45 "IND" "group3" "Michigan_USA" "O" 0.359643374 0.106469910455744
"1268" "ind3" "X1479" "0Neutral" "downstream" "MuDR103" "MuDR" 32.12 3.13 0 "Background" 0 45 "IND" "group3" "Michigan_USA" "O" 0.359643374 0.106469910455744
"1269" "ind3" "X2505" "0Neutral" "downstream" "MuDR39" "MuDR" 54.9 3.13 0 "Background" 0 45 "IND" "group3" "Michigan_USA" "O" 0.359643374 0.106469910455744
"1270" "ind3" "X13599" "0Neutral" "downstream" "MuDR194" "MuDR" 78.62 6.25 0 "Background" 0 45 "IND" "group3" "Michigan_USA" "O" 0.359643374 0.106469910455744
"1271" "ind3" "X5460" "0Neutral" "downstream" "MuDR60" "MuDR" 29.05 3.13 0 "Background" 0 45 "IND" "group3" "Michigan_USA" "O" 0.359643374 0.106469910455744
"1272" "ind3" "X4909" "0Neutral" "downstream" "MuDR10" "MuDR" 17.03 6.25 0 "Background" 0 45 "IND" "group3" "Michigan_USA" "O" 0.359643374 0.106469910455744
"1273" "ind3" "X2051" "0Neutral" "downstream" "MuDR166" "MuDR" 20.05 31.25 6.25 "Background" 0 45 "IND" "group3" "Michigan_USA" "O" 0.359643374 0.106469910455744
"1274" "ind3" "X5084" "0Neutral" "downstream" "MuDR232" "MuDR" 27.68 3.13 0 "Background" 0 45 "IND" "group3" "Michigan_USA" "O" 0.359643374 0.106469910455744
"1275" "ind3" "X22398" "0Neutral" "downstream" "MuDR6" "MuDR" 31.97 43.75 12.5 "Background" 100 45 "IND" "group3" "Michigan_USA" "O" 0.359643374 0.106469910455744
"1276" "ind3" "X18791" "0Neutral" "downstream" "MuDR91" "MuDR" 43.27 21.88 6.25 "Background" 0 45 "IND" "group3" "Michigan_USA" "O" 0.359643374 0.106469910455744
"1277" "ind3" "X6222" "0Neutral" "downstream" "MuDR6" "MuDR" 63.91 12.5 0 "Background" 0 45 "IND" "group3" "Michigan_USA" "O" 0.359643374 0.106469910455744
"1278" "ind3" "X20698" "0Neutral" "downstream" "MuDR56" "MuDR" 20.49 25 0 "Background" 100 45 "IND" "group3" "Michigan_USA" "O" 0.359643374 0.106469910455744
"1279" "ind3" "X9120" "0Neutral" "downstream" "MuDR6" "MuDR" 40.53 21.88 0 "Background" 100 45 "IND" "group3" "Michigan_USA" "O" 0.359643374 0.106469910455744
"1280" "ind3" "X16383" "0Neutral" "downstream" "MuDR39" "MuDR" 48.99 15.63 0 "Background" 0 45 "IND" "group3" "Michigan_USA" "O" 0.359643374 0.106469910455744
"1281" "ind3" "X17249" "0Neutral" "downstream" "MuDR154" "MuDR" 20.3 12.5 0 "Background" 0 45 "IND" "group3" "Michigan_USA" "O" 0.359643374 0.106469910455744
"1282" "ind3" "X12521" "0Neutral" "downstream" "MuDR227" "MuDR" 7.55 12.5 0 "Background" 0 45 "IND" "group3" "Michigan_USA" "O" 0.359643374 0.106469910455744
"1283" "ind3" "X1481" "0Neutral" "downstream" "MuDR103" "MuDR" 48.4 6.25 0 "Background" 0 45 "IND" "group3" "Michigan_USA" "O" 0.359643374 0.106469910455744
"1284" "ind3" "X21402" "0Neutral" "downstream" "MuDR55" "MuDR" 44.77 6.25 0 "Background" 0 45 "IND" "group3" "Michigan_USA" "O" 0.359643374 0.106469910455744
"1285" "ind3" "X1159" "0Neutral" "downstream" "MuDR58" "MuDR" 26.1 6.25 0 "Background" 0 45 "IND" "group3" "Michigan_USA" "O" 0.359643374 0.106469910455744
"1286" "ind3" "X21831" "0Neutral" "downstream" "MuDR25" "MuDR" 27.55 3.13 0 "Background" 0 45 "IND" "group3" "Michigan_USA" "O" 0.359643374 0.106469910455744
"1287" "ind3" "X16382" "0Neutral" "downstream" "MuDR39" "MuDR" 48.96 0 0 "Background" 0 45 "IND" "group3" "Michigan_USA" "O" 0.359643374 0.106469910455744
"1288" "ind3" "X25146" "0Neutral" "downstream" "MuDR57" "MuDR" 33.48 3.13 0 "Background" 0 45 "IND" "group3" "Michigan_USA" "O" 0.359643374 0.106469910455744
"1289" "ind3" "X2703" "balancing" "downstream" "MuDR39" "MuDR" 30.08 28.13 12.5 "Background" 0 45 "IND" "group3" "Michigan_USA" "O" 0.359643374 0.274392074845902
"1290" "ind3" "X9119" "divergent" "downstream" "MuDR6" "MuDR" 40.5 9.38 0 "Background" 0 45 "IND" "group3" "Michigan_USA" "O" 0.359643374 0.126890294301393
"1291" "ind3" "X2625" "divergent" "downstream" "MuDR132" "MuDR" 32.25 12.5 0 "Background" 0 45 "IND" "group3" "Michigan_USA" "O" 0.359643374 0.126890294301393
"1292" "ind3" "X20484" "divergent" "downstream" "MuDR76" "MuDR" 50.21 15.63 0 "Background" 0 45 "IND" "group3" "Michigan_USA" "O" 0.359643374 0.126890294301393
"1293" "ind3" "X647" "0Neutral" "upstream" "MuDR75" "MuDR" 50.19 3.13 0 "Background" 0 45 "IND" "group3" "Michigan_USA" "O" 0.359643374 0.0916749377760624
"1294" "ind3" "X10827" "0Neutral" "upstream" "MuDR33" "MuDR" 83.85 3.13 0 "Background" 0 45 "IND" "group3" "Michigan_USA" "O" 0.359643374 0.0916749377760624
"1295" "ind3" "X3653" "0Neutral" "upstream" "MuDR6" "MuDR" 50.11 28.13 12.5 "Background" 0 45 "IND" "group3" "Michigan_USA" "O" 0.359643374 0.0916749377760624
"1296" "ind3" "X19356" "0Neutral" "upstream" "MuDR27" "MuDR" 74.18 6.25 0 "Background" 0 45 "IND" "group3" "Michigan_USA" "O" 0.359643374 0.0916749377760624
"1297" "ind3" "X25017" "0Neutral" "upstream" "MuDR152" "MuDR" 27.78 9.38 0 "Background" 0 45 "IND" "group3" "Michigan_USA" "O" 0.359643374 0.0916749377760624
"1298" "ind3" "X2196" "0Neutral" "upstream" "MuDR17" "MuDR" 94.03 12.5 0 "Background" 0 45 "IND" "group3" "Michigan_USA" "O" 0.359643374 0.0916749377760624
"1299" "ind3" "X4482" "0Neutral" "upstream" "MuDR27" "MuDR" 87.21 12.5 0 "Background" 0 45 "IND" "group3" "Michigan_USA" "O" 0.359643374 0.0916749377760624
"1300" "ind3" "X650" "0Neutral" "upstream" "MuDR75" "MuDR" 62.86 3.13 0 "Background" 0 45 "IND" "group3" "Michigan_USA" "O" 0.359643374 0.0916749377760624
"1301" "ind3" "X12918" "0Neutral" "upstream" "MuDR55" "MuDR" 69.69 9.38 0 "Background" 0 45 "IND" "group3" "Michigan_USA" "O" 0.359643374 0.0916749377760624
"1302" "ind3" "X21716" "0Neutral" "upstream" "MuDR147" "MuDR" 31.92 3.13 0 "Background" 0 45 "IND" "group3" "Michigan_USA" "O" 0.359643374 0.0916749377760624
"1303" "ind3" "X2550" "0Neutral" "upstream" "MuDR22" "MuDR" 88.85 0 6.25 "Background" 0 45 "IND" "group3" "Michigan_USA" "O" 0.359643374 0.0916749377760624
"1304" "ind3" "X17966" "0Neutral" "upstream" "MuDR93" "MuDR" 54.85 3.13 0 "Background" 0 45 "IND" "group3" "Michigan_USA" "O" 0.359643374 0.0916749377760624
"1305" "ind3" "X22635" "0Neutral" "upstream" "MuDR16" "MuDR" 94.23 9.38 0 "Background" 0 45 "IND" "group3" "Michigan_USA" "O" 0.359643374 0.0916749377760624
"1306" "ind3" "X15757" "0Neutral" "upstream" "MuDR12" "MuDR" 43.57 6.25 0 "Background" 0 45 "IND" "group3" "Michigan_USA" "O" 0.359643374 0.0916749377760624
"1307" "ind3" "X16064" "0Neutral" "upstream" "MuDR44" "MuDR" 75.74 25 6.25 "Background" 0 45 "IND" "group3" "Michigan_USA" "O" 0.359643374 0.0916749377760624
"1308" "ind3" "X15526" "0Neutral" "upstream" "MuDR11" "MuDR" 78.37 31.25 6.25 "Background" 0 45 "IND" "group3" "Michigan_USA" "O" 0.359643374 0.0916749377760624
"1309" "ind3" "X25206" "0Neutral" "upstream" "MuDR129" "MuDR" 43.06 6.25 0 "Background" 0 45 "IND" "group3" "Michigan_USA" "O" 0.359643374 0.0916749377760624
"1310" "ind3" "X2630" "0Neutral" "upstream" "MuDR75" "MuDR" 19.92 6.25 0 "Background" 0 45 "IND" "group3" "Michigan_USA" "O" 0.359643374 0.0916749377760624
"1311" "ind3" "X10575" "0Neutral" "upstream" "MuDR10" "MuDR" 81.36 0 0 "Background" 0 45 "IND" "group3" "Michigan_USA" "O" 0.359643374 0.0916749377760624
"1312" "ind3" "X536" "0Neutral" "upstream" "MuDR143" "MuDR" 36.57 12.5 0 "Background" 0 45 "IND" "group3" "Michigan_USA" "O" 0.359643374 0.0916749377760624
"1313" "ind3" "X6658" "0Neutral" "upstream" "MuDR90" "MuDR" 43.43 3.13 0 "Background" 0 45 "IND" "group3" "Michigan_USA" "O" 0.359643374 0.0916749377760624
"1314" "ind3" "X24373" "0Neutral" "upstream" "MuDR103" "MuDR" 40.72 3.13 0 "Background" 0 45 "IND" "group3" "Michigan_USA" "O" 0.359643374 0.0916749377760624
"1315" "ind3" "X24372" "0Neutral" "upstream" "MuDR103" "MuDR" 40.76 0 0 "Background" 0 45 "IND" "group3" "Michigan_USA" "O" 0.359643374 0.0916749377760624
"1316" "ind3" "X11406" "0Neutral" "upstream" "MuDR117" "MuDR" 47.47 18.75 0 "Background" 0 45 "IND" "group3" "Michigan_USA" "O" 0.359643374 0.0916749377760624
"1317" "ind3" "X4481" "0Neutral" "upstream" "MuDR27" "MuDR" 87.23 12.5 0 "Background" 0 45 "IND" "group3" "Michigan_USA" "O" 0.359643374 0.0916749377760624
"1318" "ind3" "X15132" "0Neutral" "upstream" "MuDR15" "MuDR" 94.24 28.13 6.25 "Background" 0 45 "IND" "group3" "Michigan_USA" "O" 0.359643374 0.0916749377760624
"1319" "ind3" "X5368" "0Neutral" "upstream" "MuDR92" "MuDR" 55.19 37.5 0 "Background" 0 45 "IND" "group3" "Michigan_USA" "O" 0.359643374 0.0916749377760624
"1320" "ind3" "X18407" "0Neutral" "upstream" "MuDR78" "MuDR" 62.16 21.88 0 "Background" 100 45 "IND" "group3" "Michigan_USA" "O" 0.359643374 0.0916749377760624
"1321" "ind3" "X12287" "0Neutral" "upstream" "MuDR100" "MuDR" 52.74 12.5 0 "Background" 0 45 "IND" "group3" "Michigan_USA" "O" 0.359643374 0.0916749377760624
"1322" "ind3" "X6571" "0Neutral" "upstream" "MuDR13" "MuDR" 96.25 6.25 0 "Background" 0 45 "IND" "group3" "Michigan_USA" "O" 0.359643374 0.0916749377760624
"1323" "ind3" "X17046" "0Neutral" "upstream" "MuDR17" "MuDR" 64.74 6.25 0 "Background" 0 45 "IND" "group3" "Michigan_USA" "O" 0.359643374 0.0916749377760624
"1324" "ind3" "X20458" "0Neutral" "upstream" "MuDR11" "MuDR" 85.02 3.13 0 "Background" 0 45 "IND" "group3" "Michigan_USA" "O" 0.359643374 0.0916749377760624
"1325" "ind3" "X5507" "0Neutral" "upstream" "MuDR46" "MuDR" 74.51 3.13 0 "Background" 0 45 "IND" "group3" "Michigan_USA" "O" 0.359643374 0.0916749377760624
"1326" "ind3" "X26073" "0Neutral" "upstream" "MuDR96" "MuDR" 54.3 3.13 0 "Background" 0 45 "IND" "group3" "Michigan_USA" "O" 0.359643374 0.0916749377760624
"1327" "ind3" "X24336" "0Neutral" "upstream" "MuDR88" "MuDR" 56.37 0 0 "Background" 0 45 "IND" "group3" "Michigan_USA" "O" 0.359643374 0.0916749377760624
"1328" "ind3" "X5808" "0Neutral" "upstream" "MuDR17" "MuDR" 40.2 28.13 0 "Background" 0 45 "IND" "group3" "Michigan_USA" "O" 0.359643374 0.0916749377760624
"1329" "ind3" "X291" "0Neutral" "upstream" "MuDR17" "MuDR" 42.9 12.5 0 "Background" 0 45 "IND" "group3" "Michigan_USA" "O" 0.359643374 0.0916749377760624
"1330" "ind3" "X4347" "0Neutral" "upstream" "MuDR105" "MuDR" 38.69 9.38 0 "Background" 0 45 "IND" "group3" "Michigan_USA" "O" 0.359643374 0.0916749377760624
"1331" "ind3" "X537" "0Neutral" "upstream" "MuDR143" "MuDR" 36.61 6.25 0 "Background" 0 45 "IND" "group3" "Michigan_USA" "O" 0.359643374 0.0916749377760624
"1332" "ind3" "X17803" "0Neutral" "upstream" "MuDR17" "MuDR" 48.94 6.25 0 "Background" 0 45 "IND" "group3" "Michigan_USA" "O" 0.359643374 0.0916749377760624
"1333" "ind3" "X4612" "0Neutral" "upstream" "MuDR95" "MuDR" 11.22 6.25 0 "Background" 100 45 "IND" "group3" "Michigan_USA" "O" 0.359643374 0.0916749377760624
"1334" "ind3" "X17313" "0Neutral" "upstream" "MuDR115" "MuDR" 48.15 3.13 0 "Background" 0 45 "IND" "group3" "Michigan_USA" "O" 0.359643374 0.0916749377760624
"1335" "ind3" "X23501" "0Neutral" "upstream" "MuDR146" "MuDR" 32.88 3.13 0 "Background" 0 45 "IND" "group3" "Michigan_USA" "O" 0.359643374 0.0916749377760624
"1336" "ind3" "X5809" "0Neutral" "upstream" "MuDR17" "MuDR" 40.16 3.13 0 "Background" 0 45 "IND" "group3" "Michigan_USA" "O" 0.359643374 0.0916749377760624
"1337" "ind3" "X5033" "0Neutral" "upstream" "MuDR18" "MuDR" 33.05 3.13 0 "Background" 0 45 "IND" "group3" "Michigan_USA" "O" 0.359643374 0.0916749377760624
"1338" "ind3" "X5516" "0Neutral" "upstream" "MuDR24" "MuDR" 42.93 3.13 0 "Background" 100 45 "IND" "group3" "Michigan_USA" "O" 0.359643374 0.0916749377760624
"1339" "ind3" "X5910" "0Neutral" "upstream" "MuDR94" "MuDR" 22.8 3.13 0 "Background" 0 45 "IND" "group3" "Michigan_USA" "O" 0.359643374 0.0916749377760624
"1340" "ind3" "X21336" "0Neutral" "upstream" "MuDR150" "MuDR" 26.21 0 0 "Background" 0 45 "IND" "group3" "Michigan_USA" "O" 0.359643374 0.0916749377760624
"1341" "ind3" "X109" "0Neutral" "upstream" "MuDR75" "MuDR" 50.3 18.75 12.5 "Background" 0 45 "IND" "group3" "Michigan_USA" "O" 0.359643374 0.0916749377760624
"1342" "ind3" "X2544" "0Neutral" "upstream" "MuDR10" "MuDR" 61.47 25 0 "Background" 100 45 "IND" "group3" "Michigan_USA" "O" 0.359643374 0.0916749377760624
"1343" "ind3" "X26598" "0Neutral" "upstream" "MuDR58" "MuDR" 67.78 3.13 0 "Background" 0 45 "IND" "group3" "Michigan_USA" "O" 0.359643374 0.0916749377760624
"1344" "ind3" "X662" "0Neutral" "upstream" "MuDR67" "MuDR" 34.29 15.63 0 "Background" 0 45 "IND" "group3" "Michigan_USA" "O" 0.359643374 0.0916749377760624
"1345" "ind3" "X292" "0Neutral" "upstream" "MuDR17" "MuDR" 50.85 6.25 0 "Background" 0 45 "IND" "group3" "Michigan_USA" "O" 0.359643374 0.0916749377760624
"1346" "ind3" "X23017" "0Neutral" "upstream" "MuDR38" "MuDR" 38.08 28.13 6.25 "Background" 0 45 "IND" "group3" "Michigan_USA" "O" 0.359643374 0.0916749377760624
"1347" "ind3" "X16027" "balancing" "upstream" "MuDR123" "MuDR" 45.14 25 6.25 "Background" 0 45 "IND" "group3" "Michigan_USA" "O" 0.359643374 0.223315705766438
"1348" "ind3" "X2629" "divergent" "upstream" "MuDR75" "MuDR" 20 21.88 6.25 "Background" 100 45 "IND" "group3" "Michigan_USA" "O" 0.359643374 0.119756906010435
"1349" "ind3" "X10808" "divergent" "upstream" "MuDR34" "MuDR" 83.17 0 0 "Background" 0 45 "IND" "group3" "Michigan_USA" "O" 0.359643374 0.119756906010435
"1350" "ind3" "X3163" "divergent" "upstream" "MuDR40" "MuDR" 77.14 0 12.5 "Background" 0 45 "IND" "group3" "Michigan_USA" "O" 0.359643374 0.119756906010435
"1351" "ind3" "X5506" "divergent" "upstream" "MuDR46" "MuDR" 74.53 0 6.25 "Background" 0 45 "IND" "group3" "Michigan_USA" "O" 0.359643374 0.119756906010435
"1352" "ind3" "X5897" "divergent" "upstream" "MuDR107" "MuDR" 49.7 3.13 6.25 "Background" 0 45 "IND" "group3" "Michigan_USA" "O" 0.359643374 0.119756906010435
"1353" "ind3" "X22679" "divergent" "upstream" "MuDR42" "MuDR" 75.71 21.88 0 "Background" 0 45 "IND" "group3" "Michigan_USA" "O" 0.359643374 0.119756906010435
"1354" "ind3" "X3859" "divergent" "upstream" "MuDR198" "MuDR" 20.02 9.38 0 "Background" 0 45 "IND" "group3" "Michigan_USA" "O" 0.359643374 0.119756906010435
"1355" "ind3" "X2542" "divergent" "upstream" "MuDR10" "MuDR" 88.4 12.5 12.5 "Background" 0 45 "IND" "group3" "Michigan_USA" "O" 0.359643374 0.119756906010435
"1356" "ind3" "X9815" "0Neutral" "upstream" "MuDR10" "MuDR" 51.87 25 0 "Background" 0 45 "IND" "group3" "Michigan_USA" "O" 0.359643374 0.0916749377760624
"1357" "ind3" "X24867" "0Neutral" "upstream" "MuDR89" "MuDR" 41.01 34.38 6.25 "Background" 100 45 "IND" "group3" "Michigan_USA" "O" 0.359643374 0.0916749377760624
"1358" "ind3" "X24866" "0Neutral" "upstream" "MuDR89" "MuDR" 41.05 3.13 0 "Background" 0 45 "IND" "group3" "Michigan_USA" "O" 0.359643374 0.0916749377760624
"1359" "ind3" "X1823" "0Neutral" "upstream" "MuDR59" "MuDR" 67.44 6.25 0 "Background" 0 45 "IND" "group3" "Michigan_USA" "O" 0.359643374 0.0916749377760624
"1360" "ind3" "X19326" "0Neutral" "upstream" "MuDR130" "MuDR" 42.58 12.5 6.25 "Background" 0 45 "IND" "group3" "Michigan_USA" "O" 0.359643374 0.0916749377760624
"1361" "ind3" "X4445" "0Neutral" "upstream" "MuDR21" "MuDR" 61.97 3.13 0 "Background" 0 45 "IND" "group3" "Michigan_USA" "O" 0.359643374 0.0916749377760624
"1362" "ind3" "X4192" "0Neutral" "upstream" "MuDR66" "MuDR" 65.06 25 0 "Background" 0 45 "IND" "group3" "Michigan_USA" "O" 0.359643374 0.0916749377760624
"1363" "ind3" "X1397" "0Neutral" "upstream" "MuDR32" "MuDR" 49.3 12.5 12.5 "Background" 0 45 "IND" "group3" "Michigan_USA" "O" 0.359643374 0.0916749377760624
"1364" "ind3" "X15529" "0Neutral" "upstream" "MuDR11" "MuDR" 72.31 6.25 0 "Background" 0 45 "IND" "group3" "Michigan_USA" "O" 0.359643374 0.0916749377760624
"1365" "ind3" "X11296" "0Neutral" "upstream" "MuDR65" "MuDR" 65.25 3.13 0 "Background" 0 45 "IND" "group3" "Michigan_USA" "O" 0.359643374 0.0916749377760624
"1366" "ind3" "X2818" "0Neutral" "upstream" "MuDR45" "MuDR" 75.35 6.25 0 "Background" 0 45 "IND" "group3" "Michigan_USA" "O" 0.359643374 0.0916749377760624
"1367" "ind3" "X19418" "0Neutral" "upstream" "MuDR122" "MuDR" 46.15 15.63 0 "Background" 0 45 "IND" "group3" "Michigan_USA" "O" 0.359643374 0.0916749377760624
"1368" "ind3" "X25067" "0Neutral" "upstream" "MuDR95" "MuDR" 54.64 12.5 0 "Background" 0 45 "IND" "group3" "Michigan_USA" "O" 0.359643374 0.0916749377760624
"1369" "ind3" "X11294" "0Neutral" "upstream" "MuDR65" "MuDR" 47.61 9.38 0 "Background" 0 45 "IND" "group3" "Michigan_USA" "O" 0.359643374 0.0916749377760624
"1370" "ind3" "X13006" "0Neutral" "upstream" "MuDR7" "MuDR" 102.26 3.13 0 "Background" 0 45 "IND" "group3" "Michigan_USA" "O" 0.359643374 0.0916749377760624
"1371" "ind3" "X23840" "0Neutral" "upstream" "MuDR82" "MuDR" 60.12 0 6.25 "Background" 0 45 "IND" "group3" "Michigan_USA" "O" 0.359643374 0.0916749377760624
"1372" "ind3" "X10409" "0Neutral" "upstream" "MuDR49" "MuDR" 71.8 12.5 0 "Background" 0 45 "IND" "group3" "Michigan_USA" "O" 0.359643374 0.0916749377760624
"1373" "ind3" "X26504" "0Neutral" "upstream" "MuDR105" "MuDR" 50.77 21.88 6.25 "Background" 100 45 "IND" "group3" "Michigan_USA" "O" 0.359643374 0.0916749377760624
"1374" "ind3" "X1381" "0Neutral" "upstream" "MuDR128" "MuDR" 43.24 21.88 0 "Background" 0 45 "IND" "group3" "Michigan_USA" "O" 0.359643374 0.0916749377760624
"1375" "ind3" "X8624" "0Neutral" "upstream" "MuDR144" "MuDR" 36.03 9.38 0 "Background" 0 45 "IND" "group3" "Michigan_USA" "O" 0.359643374 0.0916749377760624
"1376" "ind3" "X1401" "0Neutral" "upstream" "MuDR32" "MuDR" 84.36 9.38 0 "Background" 0 45 "IND" "group3" "Michigan_USA" "O" 0.359643374 0.0916749377760624
"1377" "ind3" "X11297" "0Neutral" "upstream" "MuDR65" "MuDR" 65.28 25 0 "Background" 100 45 "IND" "group3" "Michigan_USA" "O" 0.359643374 0.0916749377760624
"1378" "ind3" "X15377" "0Neutral" "upstream" "MuDR91" "MuDR" 55.4 28.13 6.25 "Background" 0 45 "IND" "group3" "Michigan_USA" "O" 0.359643374 0.0916749377760624
"1379" "ind3" "X19355" "0Neutral" "upstream" "MuDR8" "MuDR" 108.33 12.5 6.25 "Background" 0 45 "IND" "group3" "Michigan_USA" "O" 0.359643374 0.0916749377760624
"1380" "ind3" "X4596" "0Neutral" "upstream" "MuDR112" "MuDR" 48.75 37.5 6.25 "Background" 0 45 "IND" "group3" "Michigan_USA" "O" 0.359643374 0.0916749377760624
"1381" "ind3" "X15884" "0Neutral" "upstream" "MuDR97" "MuDR" 54.01 21.88 0 "Background" 0 45 "IND" "group3" "Michigan_USA" "O" 0.359643374 0.0916749377760624
"1382" "ind3" "X12727" "0Neutral" "upstream" "MuDR41" "MuDR" 77.85 18.75 0 "Background" 0 45 "IND" "group3" "Michigan_USA" "O" 0.359643374 0.0916749377760624
"1383" "ind3" "X8444" "0Neutral" "upstream" "MuDR28" "MuDR" 85.73 12.5 0 "Background" 0 45 "IND" "group3" "Michigan_USA" "O" 0.359643374 0.0916749377760624
"1384" "ind3" "X25166" "0Neutral" "upstream" "MuDR1" "MuDR" 128.13 9.38 0 "Background" 0 45 "IND" "group3" "Michigan_USA" "O" 0.359643374 0.0916749377760624
"1385" "ind3" "X13988" "0Neutral" "upstream" "MuDR24" "MuDR" 52.43 6.25 0 "Background" 0 45 "IND" "group3" "Michigan_USA" "O" 0.359643374 0.0916749377760624
"1386" "ind3" "X20206" "0Neutral" "upstream" "MuDR82" "MuDR" 50.61 6.25 0 "Background" 0 45 "IND" "group3" "Michigan_USA" "O" 0.359643374 0.0916749377760624
"1387" "ind3" "X5973" "0Neutral" "upstream" "MuDR19" "MuDR" 77.97 3.13 0 "Background" 0 45 "IND" "group3" "Michigan_USA" "O" 0.359643374 0.0916749377760624
"1388" "ind3" "X5563" "0Neutral" "upstream" "MuDR3" "MuDR" 118.39 3.13 0 "Background" 0 45 "IND" "group3" "Michigan_USA" "O" 0.359643374 0.0916749377760624
"1389" "ind3" "X6058" "0Neutral" "upstream" "MuDR50" "MuDR" 71.46 3.13 0 "Background" 0 45 "IND" "group3" "Michigan_USA" "O" 0.359643374 0.0916749377760624
"1390" "ind3" "X5028" "0Neutral" "upstream" "MuDR18" "MuDR" 92.09 0 0 "Background" 0 45 "IND" "group3" "Michigan_USA" "O" 0.359643374 0.0916749377760624
"1391" "ind3" "X7175" "0Neutral" "upstream" "MuDR69" "MuDR" 64.02 0 0 "Background" 0 45 "IND" "group3" "Michigan_USA" "O" 0.359643374 0.0916749377760624
"1392" "ind3" "X26231" "0Neutral" "upstream" "MuDR64" "MuDR" 36.47 43.75 0 "Background" 0 45 "IND" "group3" "Michigan_USA" "O" 0.359643374 0.0916749377760624
"1393" "ind3" "X10313" "0Neutral" "upstream" "MuDR103" "MuDR" 28.86 34.38 0 "Background" 0 45 "IND" "group3" "Michigan_USA" "O" 0.359643374 0.0916749377760624
"1394" "ind3" "X24772" "0Neutral" "upstream" "MuDR158" "MuDR" 17.12 34.38 0 "Background" 0 45 "IND" "group3" "Michigan_USA" "O" 0.359643374 0.0916749377760624
"1395" "ind3" "X19901" "0Neutral" "upstream" "MuDR217" "MuDR" 26.96 28.13 0 "Background" 0 45 "IND" "group3" "Michigan_USA" "O" 0.359643374 0.0916749377760624
"1396" "ind3" "X38" "0Neutral" "upstream" "MuDR34" "MuDR" 28.43 25 0 "Background" 0 45 "IND" "group3" "Michigan_USA" "O" 0.359643374 0.0916749377760624
"1397" "ind3" "X24773" "0Neutral" "upstream" "MuDR158" "MuDR" 17.03 18.75 0 "Background" 0 45 "IND" "group3" "Michigan_USA" "O" 0.359643374 0.0916749377760624
"1398" "ind3" "X14928" "0Neutral" "upstream" "MuDR57" "MuDR" 37.55 15.63 0 "Background" 0 45 "IND" "group3" "Michigan_USA" "O" 0.359643374 0.0916749377760624
"1399" "ind3" "X26495" "0Neutral" "upstream" "MuDR218" "MuDR" 26.96 6.25 0 "Background" 0 45 "IND" "group3" "Michigan_USA" "O" 0.359643374 0.0916749377760624
"1400" "ind3" "X2339" "0Neutral" "upstream" "MuDR57" "MuDR" 34.64 6.25 0 "Background" 0 45 "IND" "group3" "Michigan_USA" "O" 0.359643374 0.0916749377760624
"1401" "ind3" "X26232" "0Neutral" "upstream" "MuDR64" "MuDR" 36.43 6.25 0 "Background" 0 45 "IND" "group3" "Michigan_USA" "O" 0.359643374 0.0916749377760624
"1402" "ind3" "X10565" "0Neutral" "upstream" "MuDR10" "MuDR" 40.51 3.13 0 "Background" 0 45 "IND" "group3" "Michigan_USA" "O" 0.359643374 0.0916749377760624
"1403" "ind3" "X8625" "0Neutral" "upstream" "MuDR144" "MuDR" 35.99 3.13 0 "Background" 0 45 "IND" "group3" "Michigan_USA" "O" 0.359643374 0.0916749377760624
"1404" "ind3" "X6502" "0Neutral" "upstream" "MuDR40" "MuDR" 33.51 3.13 0 "Background" 0 45 "IND" "group3" "Michigan_USA" "O" 0.359643374 0.0916749377760624
"1405" "ind3" "X22648" "0Neutral" "upstream" "MuDR103" "MuDR" 27.69 0 0 "Background" 0 45 "IND" "group3" "Michigan_USA" "O" 0.359643374 0.0916749377760624
"1406" "ind3" "X4467" "0Neutral" "upstream" "MuDR14" "MuDR" 95.83 0 0 "Background" 0 45 "IND" "group3" "Michigan_USA" "O" 0.359643374 0.0916749377760624
"1407" "ind3" "X24090" "0Neutral" "upstream" "MuDR26" "MuDR" 87.56 37.5 12.5 "Background" 100 45 "IND" "group3" "Michigan_USA" "O" 0.359643374 0.0916749377760624
"1408" "ind3" "X21663" "0Neutral" "upstream" "MuDR62" "MuDR" 56.53 31.25 0 "Background" 0 45 "IND" "group3" "Michigan_USA" "O" 0.359643374 0.0916749377760624
"1409" "ind3" "X14394" "0Neutral" "upstream" "MuDR23" "MuDR" 88.7 15.63 0 "Background" 100 45 "IND" "group3" "Michigan_USA" "O" 0.359643374 0.0916749377760624
"1410" "ind3" "X14307" "0Neutral" "upstream" "MuDR46" "MuDR" 35.16 0 0 "Background" 0 45 "IND" "group3" "Michigan_USA" "O" 0.359643374 0.0916749377760624
"1411" "ind3" "X3289" "0Neutral" "upstream" "MuDR1" "MuDR" 41.9 3.13 0 "Background" 0 45 "IND" "group3" "Michigan_USA" "O" 0.359643374 0.0916749377760624
"1412" "ind3" "X17296" "balancing" "upstream" "MuDR51" "MuDR" 33.66 28.13 0 "Background" 0 45 "IND" "group3" "Michigan_USA" "O" 0.359643374 0.223315705766438
"1413" "ind3" "X17297" "balancing" "upstream" "MuDR51" "MuDR" 34.15 28.13 0 "Background" 0 45 "IND" "group3" "Michigan_USA" "O" 0.359643374 0.223315705766438
"1414" "ind3" "X2756" "divergent" "upstream" "MuDR124" "MuDR" 45.1 0 0 "Background" 0 45 "IND" "group3" "Michigan_USA" "O" 0.359643374 0.119756906010435
"1415" "ind3" "X12986" "divergent" "upstream" "MuDR20" "MuDR" 90.8 37.5 0 "Background" 0 45 "IND" "group3" "Michigan_USA" "O" 0.359643374 0.119756906010435
"1416" "ind3" "X11484" "divergent" "upstream" "MuDR4" "MuDR" 72.39 12.5 0 "Background" 0 45 "IND" "group3" "Michigan_USA" "O" 0.359643374 0.119756906010435
"1417" "ind3" "X4468" "divergent" "upstream" "MuDR14" "MuDR" 95.58 25 0 "Background" 0 45 "IND" "group3" "Michigan_USA" "O" 0.359643374 0.119756906010435
"1418" "ind3" "X7174" "divergent" "upstream" "MuDR69" "MuDR" 64.04 9.38 0 "Background" 0 45 "IND" "group3" "Michigan_USA" "O" 0.359643374 0.119756906010435
"1419" "ind3" "X14093" "divergent" "upstream" "MuDR106" "MuDR" 50.65 3.13 0 "Background" 0 45 "IND" "group3" "Michigan_USA" "O" 0.359643374 0.119756906010435
"1420" "ind3" "X8673" "divergent" "upstream" "MuDR31" "MuDR" 85.37 0 0 "Background" 0 45 "IND" "group3" "Michigan_USA" "O" 0.359643374 0.119756906010435
"1421" "ind3" "X6009" "divergent" "upstream" "MuDR75" "MuDR" 38.92 6.25 0 "Background" 0 45 "IND" "group3" "Michigan_USA" "O" 0.359643374 0.119756906010435
"1422" "ind3" "X72" "0Neutral" "upstream" "SINE2" "SINE" 22.63 3.13 0 "Background" 0 45 "IND" "group3" "Michigan_USA" "O" 0.359643374 0.0916749377760624
"1423" "ind3" "X15621" "0Neutral" "upstream" "SINE6" "SINE" 12 3.13 0 "Background" 0 45 "IND" "group3" "Michigan_USA" "O" 0.359643374 0.0916749377760624
"1424" "ind3" "X780" "0Neutral" "upstream" "SINE2" "SINE" 33.24 28.13 0 "Background" 100 45 "IND" "group3" "Michigan_USA" "O" 0.359643374 0.0916749377760624
"1425" "ind3" "X18928" "0Neutral" "upstream" "SINE1" "SINE" 36.07 3.13 0 "Background" 100 45 "IND" "group3" "Michigan_USA" "O" 0.359643374 0.0916749377760624
"1426" "ind3" "X7384" "0Neutral" "upstream" "SINE6" "SINE" 11.92 6.25 0 "Background" 0 45 "IND" "group3" "Michigan_USA" "O" 0.359643374 0.0916749377760624
"1427" "ind3" "X1953" "balancing" "upstream" "SINE5" "SINE" 25.92 34.38 6.25 "Background" 100 45 "IND" "group3" "Michigan_USA" "O" 0.359643374 0.223315705766438
"1428" "ind3" "X14580" "divergent" "upstream" "SINE5" "SINE" 21.21 12.5 0 "Background" 0 45 "IND" "group3" "Michigan_USA" "O" 0.359643374 0.119756906010435
"1429" "ind3" "X16764" "divergent" "upstream" "SINE8" "SINE" 30.45 28.13 0 "Background" 0 45 "IND" "group3" "Michigan_USA" "O" 0.359643374 0.119756906010435
"1430" "ind3" "X5988" "divergent" "upstream" "SINE14" "SINE" 44.75 21.88 0 "Background" 0 45 "IND" "group3" "Michigan_USA" "O" 0.359643374 0.119756906010435
"1431" "ind3" "X12214" "0Neutral" "downstream" "SINE6" "SINE" 70.07 15.63 12.5 "Background" 0 45 "IND" "group3" "Michigan_USA" "O" 0.359643374 0.106469910455744
"1432" "ind3" "X22292" "0Neutral" "downstream" "SINE3" "SINE" 112.91 3.13 0 "Background" 0 45 "IND" "group3" "Michigan_USA" "O" 0.359643374 0.106469910455744
"1433" "ind3" "X24701" "0Neutral" "downstream" "SINE3" "SINE" 51.4 28.13 0 "Background" 100 45 "IND" "group3" "Michigan_USA" "O" 0.359643374 0.106469910455744
"1434" "ind3" "X71" "0Neutral" "downstream" "SINE2" "SINE" 50.93 31.25 0 "Background" 0 45 "IND" "group3" "Michigan_USA" "O" 0.359643374 0.106469910455744
"1435" "ind3" "X22260" "0Neutral" "downstream" "SINE6" "SINE" 23.77 34.38 0 "Background" 0 45 "IND" "group3" "Michigan_USA" "O" 0.359643374 0.106469910455744
"1436" "ind3" "X6255" "0Neutral" "downstream" "SINE3" "SINE" 139.71 12.5 0 "Background" 100 45 "IND" "group3" "Michigan_USA" "O" 0.359643374 0.106469910455744
"1437" "ind3" "X26355" "0Neutral" "downstream" "SINE6" "SINE" 81.95 9.38 0 "Background" 100 45 "IND" "group3" "Michigan_USA" "O" 0.359643374 0.106469910455744
"1438" "ind3" "X7263" "0Neutral" "downstream" "SINE7" "SINE" 52.23 3.13 0 "Background" 0 45 "IND" "group3" "Michigan_USA" "O" 0.359643374 0.106469910455744
"1439" "ind3" "X7654" "0Neutral" "downstream" "SINE6" "SINE" 31.21 18.75 0 "Background" 0 45 "IND" "group3" "Michigan_USA" "O" 0.359643374 0.106469910455744
"1440" "ind3" "X23250" "0Neutral" "downstream" "SINE2" "SINE" 41.83 15.63 0 "Background" 100 45 "IND" "group3" "Michigan_USA" "O" 0.359643374 0.106469910455744
"1441" "ind3" "X16892" "0Neutral" "downstream" "SINE2" "SINE" 26 9.38 0 "Background" 0 45 "IND" "group3" "Michigan_USA" "O" 0.359643374 0.106469910455744
"1442" "ind3" "X18379" "0Neutral" "downstream" "SINE3" "SINE" 31.34 6.25 0 "Background" 0 45 "IND" "group3" "Michigan_USA" "O" 0.359643374 0.106469910455744
"1443" "ind3" "X20460" "0Neutral" "downstream" "SINE2" "SINE" 38.52 3.13 0 "Background" 0 45 "IND" "group3" "Michigan_USA" "O" 0.359643374 0.106469910455744
"1444" "ind3" "X18387" "0Neutral" "downstream" "SINE6" "SINE" 38.77 3.13 0 "Background" 0 45 "IND" "group3" "Michigan_USA" "O" 0.359643374 0.106469910455744
"1445" "ind3" "X23747" "0Neutral" "downstream" "SINE2" "SINE" 29.33 6.25 6.25 "Background" 0 45 "IND" "group3" "Michigan_USA" "O" 0.359643374 0.106469910455744
"1446" "ind3" "X23174" "0Neutral" "downstream" "SINE1" "SINE" 121.41 31.25 0 "Background" 0 45 "IND" "group3" "Michigan_USA" "O" 0.359643374 0.106469910455744
"1447" "ind3" "X4259" "0Neutral" "downstream" "SINE3" "SINE" 54.79 9.38 0 "Background" 0 45 "IND" "group3" "Michigan_USA" "O" 0.359643374 0.106469910455744
"1448" "ind3" "X7840" "0Neutral" "downstream" "SINE17" "SINE" 40.41 3.13 0 "Background" 0 45 "IND" "group3" "Michigan_USA" "O" 0.359643374 0.106469910455744
"1449" "ind3" "X10179" "0Neutral" "downstream" "SINE6" "SINE" 58.01 3.13 0 "Background" 0 45 "IND" "group3" "Michigan_USA" "O" 0.359643374 0.106469910455744
"1450" "ind3" "X1888" "0Neutral" "downstream" "SINE1" "SINE" 41.32 12.5 0 "Background" 100 45 "IND" "group3" "Michigan_USA" "O" 0.359643374 0.106469910455744
"1451" "ind3" "X17837" "balancing" "downstream" "SINE15" "SINE" 91.48 21.88 0 "Background" 0 45 "IND" "group3" "Michigan_USA" "O" 0.359643374 0.274392074845902
"1452" "ind3" "X11391" "divergent" "downstream" "SINE11" "SINE" 52.29 15.63 0 "Background" 0 45 "IND" "group3" "Michigan_USA" "O" 0.359643374 0.126890294301393
"1453" "ind3" "X4040" "divergent" "downstream" "SINE2" "SINE" 66.08 21.88 0 "Background" 0 45 "IND" "group3" "Michigan_USA" "O" 0.359643374 0.126890294301393
"1454" "ind3" "X8990" "divergent" "downstream" "SINE3" "SINE" 64.46 21.88 0 "Background" 0 45 "IND" "group3" "Michigan_USA" "O" 0.359643374 0.126890294301393
"1455" "ind3" "X23178" "0Neutral" "downstream" "SINE1" "SINE" 107.52 34.38 12.5 "Background" 0 45 "IND" "group3" "Michigan_USA" "O" 0.359643374 0.106469910455744
"1456" "ind3" "X26063" "0Neutral" "downstream" "SINE3" "SINE" 84.5 3.13 0 "Background" 0 45 "IND" "group3" "Michigan_USA" "O" 0.359643374 0.106469910455744
"1457" "ind3" "X4101" "0Neutral" "downstream" "SINE5" "SINE" 62.71 3.13 0 "Background" 0 45 "IND" "group3" "Michigan_USA" "O" 0.359643374 0.106469910455744
"1458" "ind3" "X9470" "0Neutral" "downstream" "SINE3" "SINE" 60.03 3.13 0 "Background" 0 45 "IND" "group3" "Michigan_USA" "O" 0.359643374 0.106469910455744
"1459" "ind3" "X2021" "0Neutral" "downstream" "SINE3" "SINE" 29.21 0 0 "Background" 0 45 "IND" "group3" "Michigan_USA" "O" 0.359643374 0.106469910455744
"1460" "ind3" "X15548" "0Neutral" "downstream" "SINE6" "SINE" 63.07 3.13 6.25 "Background" 0 45 "IND" "group3" "Michigan_USA" "O" 0.359643374 0.106469910455744
"1461" "ind3" "X18821" "0Neutral" "downstream" "SINE3" "SINE" 53.45 15.63 0 "Background" 0 45 "IND" "group3" "Michigan_USA" "O" 0.359643374 0.106469910455744
"1462" "ind3" "X18656" "0Neutral" "downstream" "SINE3" "SINE" 61.41 12.5 0 "Background" 100 45 "IND" "group3" "Michigan_USA" "O" 0.359643374 0.106469910455744
"1463" "ind3" "X16713" "0Neutral" "downstream" "SINE17" "SINE" 69.4 9.38 0 "Background" 0 45 "IND" "group3" "Michigan_USA" "O" 0.359643374 0.106469910455744
"1464" "ind3" "X18809" "0Neutral" "downstream" "SINE2" "SINE" 68.07 9.38 0 "Background" 0 45 "IND" "group3" "Michigan_USA" "O" 0.359643374 0.106469910455744
"1465" "ind3" "X14585" "0Neutral" "downstream" "SINE5" "SINE" 82.75 9.38 0 "Background" 100 45 "IND" "group3" "Michigan_USA" "O" 0.359643374 0.106469910455744
"1466" "ind3" "X4358" "0Neutral" "downstream" "SINE2" "SINE" 72.03 6.25 0 "Background" 0 45 "IND" "group3" "Michigan_USA" "O" 0.359643374 0.106469910455744
"1467" "ind3" "X26062" "0Neutral" "downstream" "SINE3" "SINE" 84.49 3.13 0 "Background" 0 45 "IND" "group3" "Michigan_USA" "O" 0.359643374 0.106469910455744
"1468" "ind3" "X4355" "0Neutral" "downstream" "SINE2" "SINE" 33.57 12.5 0 "Background" 0 45 "IND" "group3" "Michigan_USA" "O" 0.359643374 0.106469910455744
"1469" "ind3" "X5155" "0Neutral" "downstream" "SINE2" "SINE" 46.03 0 0 "Background" 0 45 "IND" "group3" "Michigan_USA" "O" 0.359643374 0.106469910455744
"1470" "ind3" "X21776" "0Neutral" "downstream" "SINE2" "SINE" 72.88 15.63 0 "Background" 0 45 "IND" "group3" "Michigan_USA" "O" 0.359643374 0.106469910455744
"1471" "ind3" "X22063" "balancing" "downstream" "SINE2" "SINE" 61.62 50 6.25 "Background" 100 45 "IND" "group3" "Michigan_USA" "O" 0.359643374 0.274392074845902
"1472" "ind3" "X20280" "divergent" "downstream" "SINE7" "SINE" 43.45 12.5 0 "Background" 0 45 "IND" "group3" "Michigan_USA" "O" 0.359643374 0.126890294301393
"1473" "ind3" "X22156" "divergent" "downstream" "SINE17" "SINE" 83.03 0 0 "Background" 0 45 "IND" "group3" "Michigan_USA" "O" 0.359643374 0.126890294301393
"1474" "ind3" "X14407" "divergent" "downstream" "SINE6" "SINE" 67.5 15.63 0 "Background" 0 45 "IND" "group3" "Michigan_USA" "O" 0.359643374 0.126890294301393
"1475" "ind3" "X6920" "divergent" "downstream" "SINE17" "SINE" 35.48 0 0 "Background" 0 45 "IND" "group3" "Michigan_USA" "O" 0.359643374 0.126890294301393
"1476" "ind3" "X21248" "0Neutral" "downstream" "SINE17" "SINE" 33.14 34.38 0 "Background" 0 45 "IND" "group3" "Michigan_USA" "O" 0.359643374 0.106469910455744
"1477" "ind3" "X19493" "0Neutral" "downstream" "SINE18" "SINE" 18.57 3.13 0 "Background" 0 45 "IND" "group3" "Michigan_USA" "O" 0.359643374 0.106469910455744
"1478" "ind3" "X2321" "0Neutral" "downstream" "SINE17" "SINE" 42.66 3.13 0 "Background" 0 45 "IND" "group3" "Michigan_USA" "O" 0.359643374 0.106469910455744
"1479" "ind3" "X21247" "0Neutral" "downstream" "SINE17" "SINE" 33.09 12.5 0 "Background" 100 45 "IND" "group3" "Michigan_USA" "O" 0.359643374 0.106469910455744
"1480" "ind3" "X2890" "0Neutral" "downstream" "SINE6" "SINE" 21.31 6.25 0 "Background" 0 45 "IND" "group3" "Michigan_USA" "O" 0.359643374 0.106469910455744
"1481" "ind3" "X15581" "0Neutral" "downstream" "SINE6" "SINE" 27.42 6.25 0 "Background" 0 45 "IND" "group3" "Michigan_USA" "O" 0.359643374 0.106469910455744
"1482" "ind3" "X18324" "0Neutral" "downstream" "SINE6" "SINE" 34.76 3.13 0 "Background" 0 45 "IND" "group3" "Michigan_USA" "O" 0.359643374 0.106469910455744
"1483" "ind3" "X13025" "0Neutral" "downstream" "SINE6" "SINE" 26.46 0 0 "Background" 0 45 "IND" "group3" "Michigan_USA" "O" 0.359643374 0.106469910455744
"1484" "ind3" "X15537" "divergent" "downstream" "SINE5" "SINE" 23.11 21.88 0 "Background" 0 45 "IND" "group3" "Michigan_USA" "O" 0.359643374 0.126890294301393
"1485" "ind3" "X18932" "0Neutral" "upstream" "SINE6" "SINE" 51.9 3.13 0 "Background" 0 45 "IND" "group3" "Michigan_USA" "O" 0.359643374 0.0916749377760624
"1486" "ind3" "X12833" "0Neutral" "upstream" "SINE3" "SINE" 51.62 0 0 "Background" 0 45 "IND" "group3" "Michigan_USA" "O" 0.359643374 0.0916749377760624
"1487" "ind3" "X21886" "0Neutral" "upstream" "SINE9" "SINE" 67.79 0 6.25 "Background" 0 45 "IND" "group3" "Michigan_USA" "O" 0.359643374 0.0916749377760624
"1488" "ind3" "X3590" "0Neutral" "upstream" "SINE6" "SINE" 38.77 0 6.25 "Background" 0 45 "IND" "group3" "Michigan_USA" "O" 0.359643374 0.0916749377760624
"1489" "ind3" "X23534" "0Neutral" "upstream" "SINE5" "SINE" 55.02 18.75 6.25 "Background" 0 45 "IND" "group3" "Michigan_USA" "O" 0.359643374 0.0916749377760624
"1490" "ind3" "X20881" "0Neutral" "upstream" "SINE3" "SINE" 37.36 28.13 6.25 "Background" 100 45 "IND" "group3" "Michigan_USA" "O" 0.359643374 0.0916749377760624
"1491" "ind3" "X9666" "0Neutral" "upstream" "SINE6" "SINE" 41 0 6.25 "Background" 0 45 "IND" "group3" "Michigan_USA" "O" 0.359643374 0.0916749377760624
"1492" "ind3" "X9663" "0Neutral" "upstream" "SINE6" "SINE" 82.76 9.38 0 "Background" 0 45 "IND" "group3" "Michigan_USA" "O" 0.359643374 0.0916749377760624
"1493" "ind3" "X10427" "0Neutral" "upstream" "SINE3" "SINE" 80.43 6.25 0 "Background" 0 45 "IND" "group3" "Michigan_USA" "O" 0.359643374 0.0916749377760624
"1494" "ind3" "X5528" "0Neutral" "upstream" "SINE17" "SINE" 22.52 6.25 0 "Background" 0 45 "IND" "group3" "Michigan_USA" "O" 0.359643374 0.0916749377760624
"1495" "ind3" "X24234" "0Neutral" "upstream" "SINE3" "SINE" 37.88 3.13 0 "Background" 0 45 "IND" "group3" "Michigan_USA" "O" 0.359643374 0.0916749377760624
"1496" "ind3" "X12590" "0Neutral" "upstream" "SINE3" "SINE" 52.81 3.13 0 "Background" 0 45 "IND" "group3" "Michigan_USA" "O" 0.359643374 0.0916749377760624
"1497" "ind3" "X285" "0Neutral" "upstream" "SINE3" "SINE" 32.45 0 0 "Background" 0 45 "IND" "group3" "Michigan_USA" "O" 0.359643374 0.0916749377760624
"1498" "ind3" "X4172" "balancing" "upstream" "SINE6" "SINE" 34.21 12.5 0 "Background" 0 45 "IND" "group3" "Michigan_USA" "O" 0.359643374 0.223315705766438
"1499" "ind3" "X3302" "divergent" "upstream" "SINE6" "SINE" 70.73 21.88 18.75 "Background" 0 45 "IND" "group3" "Michigan_USA" "O" 0.359643374 0.119756906010435
"1500" "ind3" "X431" "0Neutral" "upstream" "SINE3" "SINE" 52.09 25 0 "Background" 100 45 "IND" "group3" "Michigan_USA" "O" 0.359643374 0.0916749377760624
"1501" "ind3" "X7626" "0Neutral" "upstream" "SINE6" "SINE" 47.55 34.38 0 "Background" 0 45 "IND" "group3" "Michigan_USA" "O" 0.359643374 0.0916749377760624
"1502" "ind3" "X9805" "0Neutral" "upstream" "SINE5" "SINE" 55.13 9.38 12.5 "Background" 0 45 "IND" "group3" "Michigan_USA" "O" 0.359643374 0.0916749377760624
"1503" "ind3" "X6719" "0Neutral" "upstream" "SINE1" "SINE" 49.13 3.13 0 "Background" 0 45 "IND" "group3" "Michigan_USA" "O" 0.359643374 0.0916749377760624
"1504" "ind3" "X212" "0Neutral" "upstream" "SINE2" "SINE" 85.66 3.13 0 "Background" 0 45 "IND" "group3" "Michigan_USA" "O" 0.359643374 0.0916749377760624
"1505" "ind3" "X10620" "0Neutral" "upstream" "SINE6" "SINE" 67.57 9.38 0 "Background" 0 45 "IND" "group3" "Michigan_USA" "O" 0.359643374 0.0916749377760624
"1506" "ind3" "X11980" "0Neutral" "upstream" "SINE3" "SINE" 37.67 25 0 "Background" 0 45 "IND" "group3" "Michigan_USA" "O" 0.359643374 0.0916749377760624
"1507" "ind3" "X11981" "0Neutral" "upstream" "SINE3" "SINE" 37.71 18.75 0 "Background" 0 45 "IND" "group3" "Michigan_USA" "O" 0.359643374 0.0916749377760624
"1508" "ind3" "X25867" "divergent" "upstream" "SINE2" "SINE" 59.51 0 12.5 "Background" 0 45 "IND" "group3" "Michigan_USA" "O" 0.359643374 0.119756906010435
"1509" "ind3" "X16801" "divergent" "upstream" "SINE5" "SINE" 69.99 18.75 0 "Background" 0 45 "IND" "group3" "Michigan_USA" "O" 0.359643374 0.119756906010435
"1510" "ind3" "X13792" "divergent" "upstream" "SINE10" "SINE" 64.75 21.88 6.25 "Background" 100 45 "IND" "group3" "Michigan_USA" "O" 0.359643374 0.119756906010435
"1511" "ind3" "X25729" "0Neutral" "upstream" "Tase3" "Tase" 53.53 3.13 0 "Background" 0 45 "IND" "group3" "Michigan_USA" "O" 0.359643374 0.0916749377760624
"1512" "ind3" "X15152" "0Neutral" "downstream" "Tase7" "Tase" 47.85 3.13 0 "Background" 0 45 "IND" "group3" "Michigan_USA" "O" 0.359643374 0.106469910455744
"1513" "ind3" "X20718" "0Neutral" "downstream" "Tase4" "Tase" 54.18 18.75 0 "Background" 0 45 "IND" "group3" "Michigan_USA" "O" 0.359643374 0.106469910455744
"1514" "ind3" "X16798" "0Neutral" "downstream" "Tase9" "Tase" 88.41 12.5 0 "Background" 0 45 "IND" "group3" "Michigan_USA" "O" 0.359643374 0.106469910455744
"1515" "ind3" "X5550" "0Neutral" "downstream" "Tase6" "Tase" 30.3 31.25 0 "Background" 0 45 "IND" "group3" "Michigan_USA" "O" 0.359643374 0.106469910455744
"1516" "ind3" "X3804" "0Neutral" "downstream" "Tase2" "Tase" 42.71 3.13 0 "Background" 0 45 "IND" "group3" "Michigan_USA" "O" 0.359643374 0.106469910455744
"1517" "ind3" "X15153" "balancing" "downstream" "Tase7" "Tase" 47.89 40.63 6.25 "Background" 0 45 "IND" "group3" "Michigan_USA" "O" 0.359643374 0.274392074845902
"1518" "ind3" "X20719" "balancing" "downstream" "Tase4" "Tase" 54.21 15.63 0 "Background" 0 45 "IND" "group3" "Michigan_USA" "O" 0.359643374 0.274392074845902
"1519" "ind3" "X22846" "0Neutral" "downstream" "Tase2" "Tase" 105.87 6.25 0 "Background" 100 45 "IND" "group3" "Michigan_USA" "O" 0.359643374 0.106469910455744
"1520" "ind3" "X22847" "0Neutral" "downstream" "Tase2" "Tase" 105.89 9.38 0 "Background" 0 45 "IND" "group3" "Michigan_USA" "O" 0.359643374 0.106469910455744
"1521" "ind3" "X1998" "balancing" "downstream" "Tase5" "Tase" 40.56 34.38 0 "Background" 0 45 "IND" "group3" "Michigan_USA" "O" 0.359643374 0.274392074845902
"1522" "ind3" "X25723" "divergent" "downstream" "Tase1" "Tase" 61.5 21.88 0 "Background" 0 45 "IND" "group3" "Michigan_USA" "O" 0.359643374 0.126890294301393
"1523" "ind3" "X14690" "0Neutral" "downstream" "Tase2" "Tase" 15.81 0 6.25 "Background" 0 45 "IND" "group3" "Michigan_USA" "O" 0.359643374 0.106469910455744
"1524" "ind3" "X15762" "0Neutral" "downstream" "Tase2" "Tase" 51.59 31.25 0 "Background" 0 45 "IND" "group3" "Michigan_USA" "O" 0.359643374 0.106469910455744
"1525" "ind3" "X14356" "divergent" "downstream" "Tase2" "Tase" 54.71 12.5 0 "Background" 0 45 "IND" "group3" "Michigan_USA" "O" 0.359643374 0.126890294301393
"1526" "ind3" "X1560" "0Neutral" "upstream" "Tase2" "Tase" 39.86 9.38 0 "Background" 0 45 "IND" "group3" "Michigan_USA" "O" 0.359643374 0.0916749377760624
"1527" "ind3" "X4275" "0Neutral" "upstream" "Tase2" "Tase" 34.63 6.25 0 "Background" 0 45 "IND" "group3" "Michigan_USA" "O" 0.359643374 0.0916749377760624
"1528" "ind3" "X19394" "balancing" "upstream" "Tase2" "Tase" 39.05 21.88 0 "Background" 0 45 "IND" "group3" "Michigan_USA" "O" 0.359643374 0.223315705766438
"1529" "ind3" "X19393" "balancing" "upstream" "Tase2" "Tase" 39.01 21.88 0 "Background" 0 45 "IND" "group3" "Michigan_USA" "O" 0.359643374 0.223315705766438
"1530" "ind3" "X2707" "0Neutral" "upstream" "Tase2" "Tase" 62.02 6.25 0 "Background" 0 45 "IND" "group3" "Michigan_USA" "O" 0.359643374 0.0916749377760624
"1531" "ind3" "X19763" "0Neutral" "upstream" "Tase1" "Tase" 64.3 3.13 0 "Background" 0 45 "IND" "group3" "Michigan_USA" "O" 0.359643374 0.0916749377760624
"1532" "ind3" "X16587" "0Neutral" "upstream" "Tase1" "Tase" 108.93 3.13 0 "Background" 0 45 "IND" "group3" "Michigan_USA" "O" 0.359643374 0.0916749377760624
"1533" "ind3" "X16586" "0Neutral" "upstream" "Tase1" "Tase" 89.38 0 0 "Background" 0 45 "IND" "group3" "Michigan_USA" "O" 0.359643374 0.0916749377760624
"1657" "ind3" "X12831" "0Neutral" "upstream" "TIR_MITE9" "TIR_MITE" 21.59 0 6.25 "Background" 0 45 "IND" "group3" "Michigan_USA" "O" 0.359643374 0.0916749377760624
"1658" "ind3" "X7819" "0Neutral" "upstream" "TIR_MITE32" "TIR_MITE" 65.48 12.5 0 "Background" 0 45 "IND" "group3" "Michigan_USA" "O" 0.359643374 0.0916749377760624
"1659" "ind3" "X10042" "0Neutral" "upstream" "TIR_MITE70" "TIR_MITE" 45.02 6.25 0 "Background" 100 45 "IND" "group3" "Michigan_USA" "O" 0.359643374 0.0916749377760624
"1660" "ind3" "X17630" "0Neutral" "upstream" "TIR_MITE16" "TIR_MITE" 23.85 3.13 0 "Background" 0 45 "IND" "group3" "Michigan_USA" "O" 0.359643374 0.0916749377760624
"1661" "ind3" "X26336" "0Neutral" "upstream" "TIR_MITE18" "TIR_MITE" 12.08 3.13 0 "Background" 0 45 "IND" "group3" "Michigan_USA" "O" 0.359643374 0.0916749377760624
"1662" "ind3" "X13779" "0Neutral" "upstream" "TIR_MITE28" "TIR_MITE" 23.41 0 0 "Background" 0 45 "IND" "group3" "Michigan_USA" "O" 0.359643374 0.0916749377760624
"1663" "ind3" "X23750" "0Neutral" "upstream" "TIR_MITE45" "TIR_MITE" 57.97 0 0 "Background" 0 45 "IND" "group3" "Michigan_USA" "O" 0.359643374 0.0916749377760624
"1664" "ind3" "X7072" "balancing" "upstream" "TIR_MITE18" "TIR_MITE" 54.54 21.88 0 "Background" 0 45 "IND" "group3" "Michigan_USA" "O" 0.359643374 0.223315705766438
"1665" "ind3" "X9560" "divergent" "upstream" "TIR_MITE9" "TIR_MITE" 28.51 18.75 0 "Background" 0 45 "IND" "group3" "Michigan_USA" "O" 0.359643374 0.119756906010435
"1666" "ind3" "X9275" "0Neutral" "downstream" "TIR_MITE78" "TIR_MITE" 67.93 25 0 "Background" 0 45 "IND" "group3" "Michigan_USA" "O" 0.359643374 0.106469910455744
"1667" "ind3" "X15400" "0Neutral" "downstream" "TIR_MITE11" "TIR_MITE" 85.94 3.13 0 "Background" 0 45 "IND" "group3" "Michigan_USA" "O" 0.359643374 0.106469910455744
"1668" "ind3" "X11542" "0Neutral" "downstream" "TIR_MITE23" "TIR_MITE" 51.05 3.13 0 "Background" 0 45 "IND" "group3" "Michigan_USA" "O" 0.359643374 0.106469910455744
"1669" "ind3" "X3535" "0Neutral" "downstream" "TIR_MITE9" "TIR_MITE" 72.97 18.75 0 "Background" 0 45 "IND" "group3" "Michigan_USA" "O" 0.359643374 0.106469910455744
"1670" "ind3" "X21153" "0Neutral" "downstream" "TIR_MITE73" "TIR_MITE" 41.11 46.88 0 "Background" 100 45 "IND" "group3" "Michigan_USA" "O" 0.359643374 0.106469910455744
"1671" "ind3" "X12157" "0Neutral" "downstream" "TIR_MITE5" "TIR_MITE" 53.76 6.25 0 "Background" 0 45 "IND" "group3" "Michigan_USA" "O" 0.359643374 0.106469910455744
"1672" "ind3" "X4638" "0Neutral" "downstream" "TIR_MITE11" "TIR_MITE" 46.65 18.75 0 "Background" 0 45 "IND" "group3" "Michigan_USA" "O" 0.359643374 0.106469910455744
"1673" "ind3" "X12909" "0Neutral" "downstream" "TIR_MITE4" "TIR_MITE" 64.04 15.63 6.25 "Background" 0 45 "IND" "group3" "Michigan_USA" "O" 0.359643374 0.106469910455744
"1674" "ind3" "X9274" "0Neutral" "downstream" "TIR_MITE78" "TIR_MITE" 67.96 12.5 0 "Background" 0 45 "IND" "group3" "Michigan_USA" "O" 0.359643374 0.106469910455744
"1675" "ind3" "X3189" "0Neutral" "downstream" "TIR_MITE18" "TIR_MITE" 66.02 3.13 0 "Background" 0 45 "IND" "group3" "Michigan_USA" "O" 0.359643374 0.106469910455744
"1676" "ind3" "X25134" "0Neutral" "downstream" "TIR_MITE13" "TIR_MITE" 40.16 6.25 0 "Background" 0 45 "IND" "group3" "Michigan_USA" "O" 0.359643374 0.106469910455744
"1677" "ind3" "X21853" "0Neutral" "downstream" "TIR_MITE75" "TIR_MITE" 39.32 34.38 0 "Background" 0 45 "IND" "group3" "Michigan_USA" "O" 0.359643374 0.106469910455744
"1678" "ind3" "X19031" "0Neutral" "downstream" "TIR_MITE5" "TIR_MITE" 40.42 3.13 0 "Background" 100 45 "IND" "group3" "Michigan_USA" "O" 0.359643374 0.106469910455744
"1679" "ind3" "X175" "0Neutral" "downstream" "TIR_MITE23" "TIR_MITE" 43.68 34.38 0 "Background" 0 45 "IND" "group3" "Michigan_USA" "O" 0.359643374 0.106469910455744
"1680" "ind3" "X25133" "0Neutral" "downstream" "TIR_MITE13" "TIR_MITE" 40.2 28.13 12.5 "Background" 0 45 "IND" "group3" "Michigan_USA" "O" 0.359643374 0.106469910455744
"1681" "ind3" "X5620" "0Neutral" "downstream" "TIR_MITE23" "TIR_MITE" 35.03 6.25 12.5 "Background" 0 45 "IND" "group3" "Michigan_USA" "O" 0.359643374 0.106469910455744
"1682" "ind3" "X16657" "0Neutral" "downstream" "TIR_MITE78" "TIR_MITE" 56.82 34.38 6.25 "Background" 0 45 "IND" "group3" "Michigan_USA" "O" 0.359643374 0.106469910455744
"1683" "ind3" "X26385" "0Neutral" "downstream" "TIR_MITE23" "TIR_MITE" 33.44 12.5 6.25 "Background" 0 45 "IND" "group3" "Michigan_USA" "O" 0.359643374 0.106469910455744
"1684" "ind3" "X6243" "0Neutral" "downstream" "TIR_MITE5" "TIR_MITE" 56.73 25 0 "Background" 0 45 "IND" "group3" "Michigan_USA" "O" 0.359643374 0.106469910455744
"1685" "ind3" "X25441" "0Neutral" "downstream" "TIR_MITE31" "TIR_MITE" 104.28 21.88 0 "Background" 0 45 "IND" "group3" "Michigan_USA" "O" 0.359643374 0.106469910455744
"1686" "ind3" "X21369" "0Neutral" "downstream" "TIR_MITE11" "TIR_MITE" 74.83 12.5 0 "Background" 0 45 "IND" "group3" "Michigan_USA" "O" 0.359643374 0.106469910455744
"1687" "ind3" "X16751" "0Neutral" "downstream" "TIR_MITE37" "TIR_MITE" 53.96 9.38 0 "Background" 0 45 "IND" "group3" "Michigan_USA" "O" 0.359643374 0.106469910455744
"1688" "ind3" "X12575" "0Neutral" "downstream" "TIR_MITE11" "TIR_MITE" 38.37 9.38 0 "Background" 0 45 "IND" "group3" "Michigan_USA" "O" 0.359643374 0.106469910455744
"1689" "ind3" "X8914" "0Neutral" "downstream" "TIR_MITE73" "TIR_MITE" 47.55 3.13 0 "Background" 0 45 "IND" "group3" "Michigan_USA" "O" 0.359643374 0.106469910455744
"1690" "ind3" "X21154" "0Neutral" "downstream" "TIR_MITE73" "TIR_MITE" 37.62 3.13 0 "Background" 0 45 "IND" "group3" "Michigan_USA" "O" 0.359643374 0.106469910455744
"1691" "ind3" "X9542" "0Neutral" "downstream" "TIR_MITE85" "TIR_MITE" 41.16 3.13 0 "Background" 0 45 "IND" "group3" "Michigan_USA" "O" 0.359643374 0.106469910455744
"1692" "ind3" "X9987" "0Neutral" "downstream" "TIR_MITE51" "TIR_MITE" 75.78 9.38 0 "Background" 0 45 "IND" "group3" "Michigan_USA" "O" 0.359643374 0.106469910455744
"1693" "ind3" "X15846" "0Neutral" "downstream" "TIR_MITE58" "TIR_MITE" 66.23 3.13 0 "Background" 0 45 "IND" "group3" "Michigan_USA" "O" 0.359643374 0.106469910455744
"1694" "ind3" "X26281" "0Neutral" "downstream" "TIR_MITE25" "TIR_MITE" 52.12 0 0 "Background" 0 45 "IND" "group3" "Michigan_USA" "O" 0.359643374 0.106469910455744
"1695" "ind3" "X4649" "0Neutral" "downstream" "TIR_MITE80" "TIR_MITE" 32.79 3.13 0 "Background" 0 45 "IND" "group3" "Michigan_USA" "O" 0.359643374 0.106469910455744
"1696" "ind3" "X2047" "balancing" "downstream" "TIR_MITE68" "TIR_MITE" 41.89 31.25 12.5 "Background" 0 45 "IND" "group3" "Michigan_USA" "O" 0.359643374 0.274392074845902
"1697" "ind3" "X8949" "divergent" "downstream" "TIR_MITE55" "TIR_MITE" 27.35 6.25 6.25 "Background" 0 45 "IND" "group3" "Michigan_USA" "O" 0.359643374 0.126890294301393
"1698" "ind3" "X4813" "divergent" "downstream" "TIR_MITE19" "TIR_MITE" 86.43 12.5 0 "Background" 0 45 "IND" "group3" "Michigan_USA" "O" 0.359643374 0.126890294301393
"1699" "ind3" "X25439" "divergent" "downstream" "TIR_MITE31" "TIR_MITE" 70.71 3.13 0 "Background" 0 45 "IND" "group3" "Michigan_USA" "O" 0.359643374 0.126890294301393
"1700" "ind3" "X10801" "0Neutral" "downstream" "TIR_MITE6" "TIR_MITE" 91.1 3.13 0 "Background" 0 45 "IND" "group3" "Michigan_USA" "O" 0.359643374 0.106469910455744
"1701" "ind3" "X9564" "0Neutral" "downstream" "TIR_MITE9" "TIR_MITE" 83.49 28.13 0 "Background" 0 45 "IND" "group3" "Michigan_USA" "O" 0.359643374 0.106469910455744
"1702" "ind3" "X22839" "0Neutral" "downstream" "TIR_MITE23" "TIR_MITE" 73.57 6.25 0 "Background" 0 45 "IND" "group3" "Michigan_USA" "O" 0.359643374 0.106469910455744
"1703" "ind3" "X20243" "0Neutral" "downstream" "TIR_MITE59" "TIR_MITE" 41.62 0 0 "Background" 0 45 "IND" "group3" "Michigan_USA" "O" 0.359643374 0.106469910455744
"1704" "ind3" "X6927" "0Neutral" "downstream" "TIR_MITE83" "TIR_MITE" 36.37 6.25 0 "Background" 0 45 "IND" "group3" "Michigan_USA" "O" 0.359643374 0.106469910455744
"1705" "ind3" "X1171" "0Neutral" "downstream" "TIR_MITE50" "TIR_MITE" 42.97 3.13 0 "Background" 0 45 "IND" "group3" "Michigan_USA" "O" 0.359643374 0.106469910455744
"1706" "ind3" "X11088" "0Neutral" "downstream" "TIR_MITE52" "TIR_MITE" 55.46 15.63 0 "Background" 0 45 "IND" "group3" "Michigan_USA" "O" 0.359643374 0.106469910455744
"1707" "ind3" "X3256" "0Neutral" "downstream" "TIR_MITE94" "TIR_MITE" 73.05 9.38 6.25 "Background" 0 45 "IND" "group3" "Michigan_USA" "O" 0.359643374 0.106469910455744
"1708" "ind3" "X4993" "0Neutral" "downstream" "TIR_MITE29" "TIR_MITE" 117.69 3.13 0 "Background" 0 45 "IND" "group3" "Michigan_USA" "O" 0.359643374 0.106469910455744
"1709" "ind3" "X15542" "0Neutral" "downstream" "TIR_MITE23" "TIR_MITE" 52.68 31.25 18.75 "Background" 0 45 "IND" "group3" "Michigan_USA" "O" 0.359643374 0.106469910455744
"1710" "ind3" "X9312" "0Neutral" "downstream" "TIR_MITE46" "TIR_MITE" 98.31 40.63 0 "Background" 0 45 "IND" "group3" "Michigan_USA" "O" 0.359643374 0.106469910455744
"1711" "ind3" "X12394" "0Neutral" "downstream" "TIR_MITE59" "TIR_MITE" 41.7 0 6.25 "Background" 0 45 "IND" "group3" "Michigan_USA" "O" 0.359643374 0.106469910455744
"1712" "ind3" "X5069" "0Neutral" "downstream" "TIR_MITE95" "TIR_MITE" 30.1 0 0 "Background" 0 45 "IND" "group3" "Michigan_USA" "O" 0.359643374 0.106469910455744
"1713" "ind3" "X14323" "0Neutral" "downstream" "TIR_MITE102" "TIR_MITE" 30.1 31.25 0 "Background" 0 45 "IND" "group3" "Michigan_USA" "O" 0.359643374 0.106469910455744
"1714" "ind3" "X17258" "0Neutral" "downstream" "TIR_MITE75" "TIR_MITE" 83.93 46.88 0 "Background" 0 45 "IND" "group3" "Michigan_USA" "O" 0.359643374 0.106469910455744
"1715" "ind3" "X4991" "0Neutral" "downstream" "TIR_MITE29" "TIR_MITE" 120.4 18.75 0 "Background" 0 45 "IND" "group3" "Michigan_USA" "O" 0.359643374 0.106469910455744
"1716" "ind3" "X22030" "0Neutral" "downstream" "TIR_MITE29" "TIR_MITE" 81.82 12.5 0 "Background" 0 45 "IND" "group3" "Michigan_USA" "O" 0.359643374 0.106469910455744
"1717" "ind3" "X2716" "0Neutral" "downstream" "TIR_MITE54" "TIR_MITE" 79.42 6.25 0 "Background" 100 45 "IND" "group3" "Michigan_USA" "O" 0.359643374 0.106469910455744
"1718" "ind3" "X8540" "0Neutral" "downstream" "TIR_MITE91" "TIR_MITE" 109.57 6.25 0 "Background" 0 45 "IND" "group3" "Michigan_USA" "O" 0.359643374 0.106469910455744
"1719" "ind3" "X4998" "0Neutral" "downstream" "TIR_MITE29" "TIR_MITE" 64.88 3.13 0 "Background" 0 45 "IND" "group3" "Michigan_USA" "O" 0.359643374 0.106469910455744
"1720" "ind3" "X10659" "0Neutral" "downstream" "TIR_MITE78" "TIR_MITE" 58.83 3.13 0 "Background" 0 45 "IND" "group3" "Michigan_USA" "O" 0.359643374 0.106469910455744
"1721" "ind3" "X20753" "0Neutral" "downstream" "TIR_MITE93" "TIR_MITE" 67.28 3.13 0 "Background" 0 45 "IND" "group3" "Michigan_USA" "O" 0.359643374 0.106469910455744
"1722" "ind3" "X800" "0Neutral" "downstream" "TIR_MITE86" "TIR_MITE" 49.7 12.5 0 "Background" 0 45 "IND" "group3" "Michigan_USA" "O" 0.359643374 0.106469910455744
"1723" "ind3" "X13408" "0Neutral" "downstream" "TIR_MITE80" "TIR_MITE" 20.05 9.38 0 "Background" 0 45 "IND" "group3" "Michigan_USA" "O" 0.359643374 0.106469910455744
"1724" "ind3" "X492" "0Neutral" "downstream" "TIR_MITE23" "TIR_MITE" 61.77 3.13 0 "Background" 0 45 "IND" "group3" "Michigan_USA" "O" 0.359643374 0.106469910455744
"1725" "ind3" "X19340" "0Neutral" "downstream" "TIR_MITE54" "TIR_MITE" 48.33 0 0 "Background" 0 45 "IND" "group3" "Michigan_USA" "O" 0.359643374 0.106469910455744
"1726" "ind3" "X4353" "balancing" "downstream" "TIR_MITE47" "TIR_MITE" 50.57 18.75 6.25 "Background" 0 45 "IND" "group3" "Michigan_USA" "O" 0.359643374 0.274392074845902
"1727" "ind3" "X4837" "balancing" "downstream" "TIR_MITE20" "TIR_MITE" 80.76 21.88 0 "Background" 0 45 "IND" "group3" "Michigan_USA" "O" 0.359643374 0.274392074845902
"1728" "ind3" "X8935" "balancing" "downstream" "TIR_MITE91" "TIR_MITE" 71.29 46.88 25 "Background" 0 45 "IND" "group3" "Michigan_USA" "O" 0.359643374 0.274392074845902
"1729" "ind3" "X4254" "divergent" "downstream" "TIR_MITE31" "TIR_MITE" 49.33 9.38 6.25 "Background" 0 45 "IND" "group3" "Michigan_USA" "O" 0.359643374 0.126890294301393
"1730" "ind3" "X4253" "divergent" "downstream" "TIR_MITE31" "TIR_MITE" 49.36 9.38 6.25 "Background" 0 45 "IND" "group3" "Michigan_USA" "O" 0.359643374 0.126890294301393
"1731" "ind3" "X3413" "divergent" "downstream" "TIR_MITE35" "TIR_MITE" 79.17 0 6.25 "Background" 0 45 "IND" "group3" "Michigan_USA" "O" 0.359643374 0.126890294301393
"1732" "ind3" "X14707" "divergent" "downstream" "TIR_MITE30" "TIR_MITE" 32.16 25 0 "Background" 0 45 "IND" "group3" "Michigan_USA" "O" 0.359643374 0.126890294301393
"1733" "ind3" "X8539" "divergent" "downstream" "TIR_MITE91" "TIR_MITE" 100.13 0 0 "Background" 0 45 "IND" "group3" "Michigan_USA" "O" 0.359643374 0.126890294301393
"1734" "ind3" "X20042" "0Neutral" "downstream" "TIR_MITE103" "TIR_MITE" 30.53 3.13 0 "Background" 0 45 "IND" "group3" "Michigan_USA" "O" 0.359643374 0.106469910455744
"1735" "ind3" "X22785" "0Neutral" "downstream" "TIR_MITE30" "TIR_MITE" 21.7 6.25 0 "Background" 0 45 "IND" "group3" "Michigan_USA" "O" 0.359643374 0.106469910455744
"1736" "ind3" "X2421" "0Neutral" "downstream" "TIR_MITE48" "TIR_MITE" 32.4 3.13 0 "Background" 0 45 "IND" "group3" "Michigan_USA" "O" 0.359643374 0.106469910455744
"1737" "ind3" "X15981" "0Neutral" "downstream" "TIR_MITE69" "TIR_MITE" 27.44 6.25 0 "Background" 0 45 "IND" "group3" "Michigan_USA" "O" 0.359643374 0.106469910455744
"1738" "ind3" "X14830" "0Neutral" "downstream" "TIR_MITE25" "TIR_MITE" 34.67 15.63 0 "Background" 0 45 "IND" "group3" "Michigan_USA" "O" 0.359643374 0.106469910455744
"1739" "ind3" "X1841" "0Neutral" "downstream" "TIR_MITE69" "TIR_MITE" 20.62 50 12.5 "Background" 0 45 "IND" "group3" "Michigan_USA" "O" 0.359643374 0.106469910455744
"1740" "ind3" "X14782" "0Neutral" "downstream" "TIR_MITE69" "TIR_MITE" 11.53 25 6.25 "Background" 100 45 "IND" "group3" "Michigan_USA" "O" 0.359643374 0.106469910455744
"1741" "ind3" "X18814" "0Neutral" "downstream" "TIR_MITE28" "TIR_MITE" 33.7 12.5 6.25 "Background" 0 45 "IND" "group3" "Michigan_USA" "O" 0.359643374 0.106469910455744
"1742" "ind3" "X8405" "0Neutral" "downstream" "TIR_MITE5" "TIR_MITE" 12.81 6.25 0 "Background" 0 45 "IND" "group3" "Michigan_USA" "O" 0.359643374 0.106469910455744
"1743" "ind3" "X7324" "0Neutral" "downstream" "TIR_MITE3" "TIR_MITE" 43.59 3.13 0 "Background" 0 45 "IND" "group3" "Michigan_USA" "O" 0.359643374 0.106469910455744
"1744" "ind3" "X7188" "0Neutral" "downstream" "TIR_MITE26" "TIR_MITE" 26.32 0 0 "Background" 0 45 "IND" "group3" "Michigan_USA" "O" 0.359643374 0.106469910455744
"1745" "ind3" "X14783" "0Neutral" "downstream" "TIR_MITE69" "TIR_MITE" 11.66 0 0 "Background" 0 45 "IND" "group3" "Michigan_USA" "O" 0.359643374 0.106469910455744
"1746" "ind3" "X14829" "0Neutral" "downstream" "TIR_MITE25" "TIR_MITE" 34.63 0 12.5 "Background" 0 45 "IND" "group3" "Michigan_USA" "O" 0.359643374 0.106469910455744
"1747" "ind3" "X22115" "0Neutral" "downstream" "TIR_MITE5" "TIR_MITE" 10.3 31.25 0 "Background" 100 45 "IND" "group3" "Michigan_USA" "O" 0.359643374 0.106469910455744
"1748" "ind3" "X23626" "0Neutral" "downstream" "TIR_MITE5" "TIR_MITE" 11.4 21.88 0 "Background" 0 45 "IND" "group3" "Michigan_USA" "O" 0.359643374 0.106469910455744
"1749" "ind3" "X2484" "0Neutral" "upstream" "TIR_MITE5" "TIR_MITE" 53.57 0 0 "Background" 0 45 "IND" "group3" "Michigan_USA" "O" 0.359643374 0.0916749377760624
"1750" "ind3" "X26160" "0Neutral" "upstream" "TIR_MITE6" "TIR_MITE" 106.41 46.88 0 "Background" 0 45 "IND" "group3" "Michigan_USA" "O" 0.359643374 0.0916749377760624
"1751" "ind3" "X3268" "0Neutral" "upstream" "TIR_MITE37" "TIR_MITE" 21.89 3.13 0 "Background" 0 45 "IND" "group3" "Michigan_USA" "O" 0.359643374 0.0916749377760624
"1752" "ind3" "X9429" "0Neutral" "upstream" "TIR_MITE35" "TIR_MITE" 63.44 3.13 0 "Background" 0 45 "IND" "group3" "Michigan_USA" "O" 0.359643374 0.0916749377760624
"1753" "ind3" "X12903" "0Neutral" "upstream" "TIR_MITE4" "TIR_MITE" 68.32 0 0 "Background" 0 45 "IND" "group3" "Michigan_USA" "O" 0.359643374 0.0916749377760624
"1754" "ind3" "X11748" "0Neutral" "upstream" "TIR_MITE4" "TIR_MITE" 51.53 9.38 0 "Background" 100 45 "IND" "group3" "Michigan_USA" "O" 0.359643374 0.0916749377760624
"1755" "ind3" "X16818" "0Neutral" "upstream" "TIR_MITE65" "TIR_MITE" 46.72 3.13 0 "Background" 0 45 "IND" "group3" "Michigan_USA" "O" 0.359643374 0.0916749377760624
"1756" "ind3" "X1700" "0Neutral" "upstream" "TIR_MITE5" "TIR_MITE" 95.23 3.13 0 "Background" 0 45 "IND" "group3" "Michigan_USA" "O" 0.359643374 0.0916749377760624
"1757" "ind3" "X24629" "0Neutral" "upstream" "TIR_MITE61" "TIR_MITE" 48.16 9.38 0 "Background" 0 45 "IND" "group3" "Michigan_USA" "O" 0.359643374 0.0916749377760624
"1758" "ind3" "X24630" "0Neutral" "upstream" "TIR_MITE61" "TIR_MITE" 47.2 3.13 0 "Background" 0 45 "IND" "group3" "Michigan_USA" "O" 0.359643374 0.0916749377760624
"1759" "ind3" "X19318" "0Neutral" "upstream" "TIR_MITE23" "TIR_MITE" 62.51 0 12.5 "Background" 0 45 "IND" "group3" "Michigan_USA" "O" 0.359643374 0.0916749377760624
"1760" "ind3" "X16832" "0Neutral" "upstream" "TIR_MITE15" "TIR_MITE" 32.23 3.13 12.5 "Background" 0 45 "IND" "group3" "Michigan_USA" "O" 0.359643374 0.0916749377760624
"1761" "ind3" "X6235" "0Neutral" "upstream" "TIR_MITE39" "TIR_MITE" 60.47 6.25 6.25 "Background" 0 45 "IND" "group3" "Michigan_USA" "O" 0.359643374 0.0916749377760624
"1762" "ind3" "X22892" "0Neutral" "upstream" "TIR_MITE44" "TIR_MITE" 57.97 0 6.25 "Background" 0 45 "IND" "group3" "Michigan_USA" "O" 0.359643374 0.0916749377760624
"1763" "ind3" "X13371" "0Neutral" "upstream" "TIR_MITE3" "TIR_MITE" 51.06 34.38 0 "Background" 0 45 "IND" "group3" "Michigan_USA" "O" 0.359643374 0.0916749377760624
"1764" "ind3" "X1306" "0Neutral" "upstream" "TIR_MITE7" "TIR_MITE" 54.3 15.63 0 "Background" 0 45 "IND" "group3" "Michigan_USA" "O" 0.359643374 0.0916749377760624
"1765" "ind3" "X12902" "0Neutral" "upstream" "TIR_MITE4" "TIR_MITE" 75.3 0 0 "Background" 0 45 "IND" "group3" "Michigan_USA" "O" 0.359643374 0.0916749377760624
"1766" "ind3" "X20494" "0Neutral" "upstream" "TIR_MITE79" "TIR_MITE" 32.05 40.63 0 "Background" 0 45 "IND" "group3" "Michigan_USA" "O" 0.359643374 0.0916749377760624
"1767" "ind3" "X17380" "0Neutral" "upstream" "TIR_MITE66" "TIR_MITE" 21.56 25 0 "Background" 100 45 "IND" "group3" "Michigan_USA" "O" 0.359643374 0.0916749377760624
"1768" "ind3" "X15708" "0Neutral" "upstream" "TIR_MITE64" "TIR_MITE" 46.77 15.63 0 "Background" 0 45 "IND" "group3" "Michigan_USA" "O" 0.359643374 0.0916749377760624
"1769" "ind3" "X17707" "0Neutral" "upstream" "TIR_MITE34" "TIR_MITE" 15.39 12.5 0 "Background" 0 45 "IND" "group3" "Michigan_USA" "O" 0.359643374 0.0916749377760624
"1770" "ind3" "X9844" "0Neutral" "upstream" "TIR_MITE40" "TIR_MITE" 27.39 6.25 0 "Background" 0 45 "IND" "group3" "Michigan_USA" "O" 0.359643374 0.0916749377760624
"1771" "ind3" "X26295" "0Neutral" "upstream" "TIR_MITE50" "TIR_MITE" 33.79 3.13 0 "Background" 0 45 "IND" "group3" "Michigan_USA" "O" 0.359643374 0.0916749377760624
"1772" "ind3" "X22192" "0Neutral" "upstream" "TIR_MITE8" "TIR_MITE" 97.02 6.25 0 "Background" 0 45 "IND" "group3" "Michigan_USA" "O" 0.359643374 0.0916749377760624
"1773" "ind3" "X2346" "balancing" "upstream" "TIR_MITE53" "TIR_MITE" 49.21 18.75 0 "Background" 0 45 "IND" "group3" "Michigan_USA" "O" 0.359643374 0.223315705766438
"1774" "ind3" "X2347" "balancing" "upstream" "TIR_MITE53" "TIR_MITE" 49.24 18.75 0 "Background" 0 45 "IND" "group3" "Michigan_USA" "O" 0.359643374 0.223315705766438
"1775" "ind3" "X25171" "balancing" "upstream" "TIR_MITE3" "TIR_MITE" 143.93 50 0 "Background" 0 45 "IND" "group3" "Michigan_USA" "O" 0.359643374 0.223315705766438
"1776" "ind3" "X6993" "balancing" "upstream" "TIR_MITE15" "TIR_MITE" 47.85 28.13 6.25 "Background" 0 45 "IND" "group3" "Michigan_USA" "O" 0.359643374 0.223315705766438
"1777" "ind3" "X3205" "divergent" "upstream" "TIR_MITE63" "TIR_MITE" 47.69 6.25 0 "Background" 0 45 "IND" "group3" "Michigan_USA" "O" 0.359643374 0.119756906010435
"1778" "ind3" "X13362" "divergent" "upstream" "TIR_MITE66" "TIR_MITE" 46.41 21.88 18.75 "Background" 0 45 "IND" "group3" "Michigan_USA" "O" 0.359643374 0.119756906010435
"1779" "ind3" "X5663" "divergent" "upstream" "TIR_MITE41" "TIR_MITE" 59.57 21.88 0 "Background" 0 45 "IND" "group3" "Michigan_USA" "O" 0.359643374 0.119756906010435
"1780" "ind3" "X8310" "divergent" "upstream" "TIR_MITE25" "TIR_MITE" 22.07 6.25 0 "Background" 0 45 "IND" "group3" "Michigan_USA" "O" 0.359643374 0.119756906010435
"1781" "ind3" "X14308" "0Neutral" "upstream" "TIR_MITE42" "TIR_MITE" 54.48 3.13 0 "Background" 0 45 "IND" "group3" "Michigan_USA" "O" 0.359643374 0.0916749377760624
"1782" "ind3" "X15437" "0Neutral" "upstream" "TIR_MITE23" "TIR_MITE" 39.99 3.13 0 "Background" 0 45 "IND" "group3" "Michigan_USA" "O" 0.359643374 0.0916749377760624
"1783" "ind3" "X19100" "0Neutral" "upstream" "TIR_MITE38" "TIR_MITE" 60.83 3.13 0 "Background" 0 45 "IND" "group3" "Michigan_USA" "O" 0.359643374 0.0916749377760624
"1784" "ind3" "X15559" "0Neutral" "upstream" "TIR_MITE20" "TIR_MITE" 75.28 15.63 12.5 "Background" 0 45 "IND" "group3" "Michigan_USA" "O" 0.359643374 0.0916749377760624
"1785" "ind3" "X20026" "0Neutral" "upstream" "TIR_MITE74" "TIR_MITE" 41.46 9.38 12.5 "Background" 0 45 "IND" "group3" "Michigan_USA" "O" 0.359643374 0.0916749377760624
"1786" "ind3" "X1367" "0Neutral" "upstream" "TIR_MITE33" "TIR_MITE" 52.29 3.13 0 "Background" 0 45 "IND" "group3" "Michigan_USA" "O" 0.359643374 0.0916749377760624
"1787" "ind3" "X22661" "0Neutral" "upstream" "TIR_MITE54" "TIR_MITE" 40.24 3.13 0 "Background" 0 45 "IND" "group3" "Michigan_USA" "O" 0.359643374 0.0916749377760624
"1788" "ind3" "X8068" "0Neutral" "upstream" "TIR_MITE17" "TIR_MITE" 48.12 12.5 0 "Background" 0 45 "IND" "group3" "Michigan_USA" "O" 0.359643374 0.0916749377760624
"1789" "ind3" "X13010" "0Neutral" "upstream" "TIR_MITE21" "TIR_MITE" 77.41 15.63 0 "Background" 0 45 "IND" "group3" "Michigan_USA" "O" 0.359643374 0.0916749377760624
"1790" "ind3" "X20452" "0Neutral" "upstream" "TIR_MITE11" "TIR_MITE" 41.57 6.25 0 "Background" 0 45 "IND" "group3" "Michigan_USA" "O" 0.359643374 0.0916749377760624
"1791" "ind3" "X1362" "0Neutral" "upstream" "TIR_MITE31" "TIR_MITE" 66.51 3.13 0 "Background" 0 45 "IND" "group3" "Michigan_USA" "O" 0.359643374 0.0916749377760624
"1792" "ind3" "X3754" "0Neutral" "upstream" "TIR_MITE19" "TIR_MITE" 78.55 25 6.25 "Background" 0 45 "IND" "group3" "Michigan_USA" "O" 0.359643374 0.0916749377760624
"1793" "ind3" "X7092" "0Neutral" "upstream" "TIR_MITE48" "TIR_MITE" 56.8 21.88 6.25 "Background" 0 45 "IND" "group3" "Michigan_USA" "O" 0.359643374 0.0916749377760624
"1794" "ind3" "X15438" "0Neutral" "upstream" "TIR_MITE23" "TIR_MITE" 39.95 6.25 6.25 "Background" 0 45 "IND" "group3" "Michigan_USA" "O" 0.359643374 0.0916749377760624
"1795" "ind3" "X10449" "0Neutral" "upstream" "TIR_MITE22" "TIR_MITE" 76.71 50 0 "Background" 0 45 "IND" "group3" "Michigan_USA" "O" 0.359643374 0.0916749377760624
"1796" "ind3" "X25697" "0Neutral" "upstream" "TIR_MITE51" "TIR_MITE" 51.5 34.38 0 "Background" 100 45 "IND" "group3" "Michigan_USA" "O" 0.359643374 0.0916749377760624
"1797" "ind3" "X14644" "0Neutral" "upstream" "TIR_MITE1" "TIR_MITE" 72.03 28.13 0 "Background" 100 45 "IND" "group3" "Michigan_USA" "O" 0.359643374 0.0916749377760624
"1798" "ind3" "X1111" "0Neutral" "upstream" "TIR_MITE4" "TIR_MITE" 132.33 12.5 0 "Background" 0 45 "IND" "group3" "Michigan_USA" "O" 0.359643374 0.0916749377760624
"1799" "ind3" "X15418" "0Neutral" "upstream" "TIR_MITE9" "TIR_MITE" 89.33 12.5 0 "Background" 0 45 "IND" "group3" "Michigan_USA" "O" 0.359643374 0.0916749377760624
"1800" "ind3" "X15284" "0Neutral" "upstream" "TIR_MITE26" "TIR_MITE" 60.37 6.25 0 "Background" 0 45 "IND" "group3" "Michigan_USA" "O" 0.359643374 0.0916749377760624
"1801" "ind3" "X11712" "0Neutral" "upstream" "TIR_MITE16" "TIR_MITE" 72.66 3.13 0 "Background" 0 45 "IND" "group3" "Michigan_USA" "O" 0.359643374 0.0916749377760624
"1802" "ind3" "X11460" "0Neutral" "upstream" "TIR_MITE6" "TIR_MITE" 69.85 3.13 0 "Background" 0 45 "IND" "group3" "Michigan_USA" "O" 0.359643374 0.0916749377760624
"1803" "ind3" "X18397" "0Neutral" "upstream" "TIR_MITE5" "TIR_MITE" 44.51 40.63 0 "Background" 0 45 "IND" "group3" "Michigan_USA" "O" 0.359643374 0.0916749377760624
"1804" "ind3" "X7243" "0Neutral" "upstream" "TIR_MITE67" "TIR_MITE" 32.19 18.75 0 "Background" 0 45 "IND" "group3" "Michigan_USA" "O" 0.359643374 0.0916749377760624
"1805" "ind3" "X16589" "0Neutral" "upstream" "TIR_MITE73" "TIR_MITE" 41.57 18.75 0 "Background" 0 45 "IND" "group3" "Michigan_USA" "O" 0.359643374 0.0916749377760624
"1806" "ind3" "X25698" "0Neutral" "upstream" "TIR_MITE51" "TIR_MITE" 26 9.38 0 "Background" 100 45 "IND" "group3" "Michigan_USA" "O" 0.359643374 0.0916749377760624
"1807" "ind3" "X21457" "0Neutral" "upstream" "TIR_MITE55" "TIR_MITE" 39.14 3.13 0 "Background" 0 45 "IND" "group3" "Michigan_USA" "O" 0.359643374 0.0916749377760624
"1808" "ind3" "X10247" "0Neutral" "upstream" "TIR_MITE2" "TIR_MITE" 148.43 3.13 0 "Background" 0 45 "IND" "group3" "Michigan_USA" "O" 0.359643374 0.0916749377760624
"1809" "ind3" "X11623" "0Neutral" "upstream" "TIR_MITE30" "TIR_MITE" 67.4 6.25 6.25 "Background" 0 45 "IND" "group3" "Michigan_USA" "O" 0.359643374 0.0916749377760624
"1810" "ind3" "X4532" "0Neutral" "upstream" "TIR_MITE1" "TIR_MITE" 137.05 18.75 0 "Background" 0 45 "IND" "group3" "Michigan_USA" "O" 0.359643374 0.0916749377760624
"1811" "ind3" "X4533" "0Neutral" "upstream" "TIR_MITE1" "TIR_MITE" 129.65 18.75 0 "Background" 0 45 "IND" "group3" "Michigan_USA" "O" 0.359643374 0.0916749377760624
"1812" "ind3" "X16849" "0Neutral" "upstream" "TIR_MITE49" "TIR_MITE" 56.8 6.25 0 "Background" 0 45 "IND" "group3" "Michigan_USA" "O" 0.359643374 0.0916749377760624
"1813" "ind3" "X11462" "0Neutral" "upstream" "TIR_MITE6" "TIR_MITE" 59.77 3.13 0 "Background" 0 45 "IND" "group3" "Michigan_USA" "O" 0.359643374 0.0916749377760624
"1814" "ind3" "X11709" "0Neutral" "upstream" "TIR_MITE16" "TIR_MITE" 80.77 3.13 0 "Background" 0 45 "IND" "group3" "Michigan_USA" "O" 0.359643374 0.0916749377760624
"1815" "ind3" "X20245" "balancing" "upstream" "TIR_MITE59" "TIR_MITE" 48.87 21.88 0 "Background" 100 45 "IND" "group3" "Michigan_USA" "O" 0.359643374 0.223315705766438
"1816" "ind3" "X20246" "balancing" "upstream" "TIR_MITE59" "TIR_MITE" 48.9 21.88 0 "Background" 100 45 "IND" "group3" "Michigan_USA" "O" 0.359643374 0.223315705766438
"1817" "ind3" "X14868" "divergent" "upstream" "TIR_MITE34" "TIR_MITE" 64.16 3.13 0 "Background" 0 45 "IND" "group3" "Michigan_USA" "O" 0.359643374 0.119756906010435
"1818" "ind3" "X20377" "0Neutral" "upstream" "TRIM_LAR17" "TRIM_LAR" 38.25 12.5 0 "Background" 100 45 "IND" "group3" "Michigan_USA" "O" 0.359643374 0.0916749377760624
"1819" "ind3" "X5100" "0Neutral" "upstream" "TRIM_LAR3" "TRIM_LAR" 63.54 15.63 0 "Background" 0 45 "IND" "group3" "Michigan_USA" "O" 0.359643374 0.0916749377760624
"1820" "ind3" "X25782" "0Neutral" "downstream" "TRIM_LAR4" "TRIM_LAR" 44.09 28.13 12.5 "Background" 0 45 "IND" "group3" "Michigan_USA" "O" 0.359643374 0.106469910455744
"1821" "ind3" "X4546" "0Neutral" "downstream" "TRIM_LAR4" "TRIM_LAR" 30.32 6.25 0 "Background" 100 45 "IND" "group3" "Michigan_USA" "O" 0.359643374 0.106469910455744
"1822" "ind3" "X10786" "0Neutral" "downstream" "TRIM_LAR7" "TRIM_LAR" 97.16 43.75 0 "Background" 100 45 "IND" "group3" "Michigan_USA" "O" 0.359643374 0.106469910455744
"1823" "ind3" "X10836" "0Neutral" "downstream" "TRIM_LAR7" "TRIM_LAR" 89.71 15.63 0 "Background" 0 45 "IND" "group3" "Michigan_USA" "O" 0.359643374 0.106469910455744
"1824" "ind3" "X22654" "0Neutral" "downstream" "TRIM_LAR1" "TRIM_LAR" 90.38 0 0 "Background" 0 45 "IND" "group3" "Michigan_USA" "O" 0.359643374 0.106469910455744
"1825" "ind3" "X4434" "balancing" "downstream" "TRIM_LAR14" "TRIM_LAR" 79.49 50 0 "Background" 0 45 "IND" "group3" "Michigan_USA" "O" 0.359643374 0.274392074845902
"1826" "ind3" "X1496" "0Neutral" "downstream" "TRIM_LAR11" "TRIM_LAR" 94.18 3.13 0 "Background" 0 45 "IND" "group3" "Michigan_USA" "O" 0.359643374 0.106469910455744
"1827" "ind3" "X4461" "0Neutral" "downstream" "TRIM_LAR7" "TRIM_LAR" 53.28 46.88 0 "Background" 100 45 "IND" "group3" "Michigan_USA" "O" 0.359643374 0.106469910455744
"1828" "ind3" "X1497" "0Neutral" "downstream" "TRIM_LAR11" "TRIM_LAR" 94.16 25 0 "Background" 0 45 "IND" "group3" "Michigan_USA" "O" 0.359643374 0.106469910455744
"1829" "ind3" "X6342" "0Neutral" "downstream" "TRIM_LAR4" "TRIM_LAR" 72.94 0 6.25 "Background" 0 45 "IND" "group3" "Michigan_USA" "O" 0.359643374 0.106469910455744
"1830" "ind3" "X6344" "0Neutral" "downstream" "TRIM_LAR4" "TRIM_LAR" 91.66 25 0 "Background" 100 45 "IND" "group3" "Michigan_USA" "O" 0.359643374 0.106469910455744
"1831" "ind3" "X23680" "0Neutral" "downstream" "TRIM_LAR9" "TRIM_LAR" 57.5 6.25 0 "Background" 0 45 "IND" "group3" "Michigan_USA" "O" 0.359643374 0.106469910455744
"1832" "ind3" "X4501" "0Neutral" "downstream" "TRIM_LAR7" "TRIM_LAR" 48.21 6.25 0 "Background" 0 45 "IND" "group3" "Michigan_USA" "O" 0.359643374 0.106469910455744
"1833" "ind3" "X58" "0Neutral" "downstream" "TRIM_LAR11" "TRIM_LAR" 91.08 37.5 6.25 "Background" 0 45 "IND" "group3" "Michigan_USA" "O" 0.359643374 0.106469910455744
"1834" "ind3" "X22501" "0Neutral" "downstream" "TRIM_LAR4" "TRIM_LAR" 58.86 9.38 0 "Background" 0 45 "IND" "group3" "Michigan_USA" "O" 0.359643374 0.106469910455744
"1835" "ind3" "X21340" "divergent" "downstream" "TRIM_LAR17" "TRIM_LAR" 34.83 31.25 0 "Background" 0 45 "IND" "group3" "Michigan_USA" "O" 0.359643374 0.126890294301393
"1836" "ind3" "X24528" "divergent" "downstream" "TRIM_LAR7" "TRIM_LAR" 67.22 31.25 0 "Background" 0 45 "IND" "group3" "Michigan_USA" "O" 0.359643374 0.126890294301393
"1837" "ind3" "X14990" "divergent" "downstream" "TRIM_LAR14" "TRIM_LAR" 68.51 28.13 0 "Background" 100 45 "IND" "group3" "Michigan_USA" "O" 0.359643374 0.126890294301393
"1838" "ind3" "X14601" "divergent" "downstream" "TRIM_LAR2" "TRIM_LAR" 49.42 0 0 "Background" 0 45 "IND" "group3" "Michigan_USA" "O" 0.359643374 0.126890294301393
"1839" "ind3" "X22586" "0Neutral" "downstream" "TRIM_LAR4" "TRIM_LAR" 35.1 3.13 0 "Background" 0 45 "IND" "group3" "Michigan_USA" "O" 0.359643374 0.106469910455744
"1840" "ind3" "X12068" "0Neutral" "downstream" "TRIM_LAR12" "TRIM_LAR" 33.21 3.13 6.25 "Background" 0 45 "IND" "group3" "Michigan_USA" "O" 0.359643374 0.106469910455744
"1841" "ind3" "X12064" "balancing" "downstream" "TRIM_LAR12" "TRIM_LAR" 32.39 25 6.25 "Background" 0 45 "IND" "group3" "Michigan_USA" "O" 0.359643374 0.274392074845902
"1842" "ind3" "X8545" "0Neutral" "upstream" "TRIM_LAR7" "TRIM_LAR" 36.69 0 6.25 "Background" 0 45 "IND" "group3" "Michigan_USA" "O" 0.359643374 0.0916749377760624
"1843" "ind3" "X26119" "0Neutral" "upstream" "TRIM_LAR7" "TRIM_LAR" 75.76 15.63 12.5 "Background" 0 45 "IND" "group3" "Michigan_USA" "O" 0.359643374 0.0916749377760624
"1844" "ind3" "X19491" "0Neutral" "upstream" "TRIM_LAR7" "TRIM_LAR" 31.45 9.38 0 "Background" 0 45 "IND" "group3" "Michigan_USA" "O" 0.359643374 0.0916749377760624
"1845" "ind3" "X19492" "0Neutral" "upstream" "TRIM_LAR7" "TRIM_LAR" 31.5 21.88 6.25 "Background" 100 45 "IND" "group3" "Michigan_USA" "O" 0.359643374 0.0916749377760624
"1846" "ind3" "X14781" "0Neutral" "upstream" "TRIM_LAR7" "TRIM_LAR" 34.21 0 6.25 "Background" 0 45 "IND" "group3" "Michigan_USA" "O" 0.359643374 0.0916749377760624
"1847" "ind3" "X7399" "0Neutral" "upstream" "TRIM_LAR7" "TRIM_LAR" 73.26 0 0 "Background" 0 45 "IND" "group3" "Michigan_USA" "O" 0.359643374 0.0916749377760624
"1848" "ind3" "X661" "0Neutral" "upstream" "TRIM_LAR7" "TRIM_LAR" 37.68 6.25 0 "Background" 100 45 "IND" "group3" "Michigan_USA" "O" 0.359643374 0.0916749377760624
"1849" "ind3" "X6169" "0Neutral" "upstream" "TRIM_LAR7" "TRIM_LAR" 47.19 0 0 "Background" 0 45 "IND" "group3" "Michigan_USA" "O" 0.359643374 0.0916749377760624
"1850" "ind3" "X13012" "divergent" "upstream" "TRIM_LAR6" "TRIM_LAR" 82.98 0 0 "Background" 0 45 "IND" "group3" "Michigan_USA" "O" 0.359643374 0.119756906010435
"1851" "ind3" "X12731" "0Neutral" "upstream" "TRIM_LAR7" "TRIM_LAR" 82.34 40.63 12.5 "Background" 0 45 "IND" "group3" "Michigan_USA" "O" 0.359643374 0.0916749377760624
"1852" "ind3" "X12617" "0Neutral" "upstream" "TRIM_LAR3" "TRIM_LAR" 50.01 0 0 "Background" 0 45 "IND" "group3" "Michigan_USA" "O" 0.359643374 0.0916749377760624
"1853" "ind3" "X5566" "0Neutral" "upstream" "TRIM_LAR1" "TRIM_LAR" 109.96 28.13 0 "Background" 0 45 "IND" "group3" "Michigan_USA" "O" 0.359643374 0.0916749377760624
"1854" "ind3" "X6123" "0Neutral" "upstream" "TRIM_LAR8" "TRIM_LAR" 65.68 6.25 0 "Background" 100 45 "IND" "group3" "Michigan_USA" "O" 0.359643374 0.0916749377760624
"1855" "ind3" "X17658" "0Neutral" "upstream" "TRIM_LAR10" "TRIM_LAR" 51.94 3.13 0 "Background" 0 45 "IND" "group3" "Michigan_USA" "O" 0.359643374 0.0916749377760624
"1856" "ind3" "X4174" "0Neutral" "upstream" "TRIM_LAR13" "TRIM_LAR" 57.25 3.13 0 "Background" 0 45 "IND" "group3" "Michigan_USA" "O" 0.359643374 0.0916749377760624
"1857" "ind3" "X793" "0Neutral" "upstream" "TRIM_LAR15" "TRIM_LAR" 53.89 3.13 0 "Background" 0 45 "IND" "group3" "Michigan_USA" "O" 0.359643374 0.0916749377760624
"2118" "ind5" "X13536" "0Neutral" "upstream" "LINE31" "LINE" 0 3.13 0 "Background" 0 46 "IND" "group3" "Michigan_USA" "O" 0.356692422 0.0928334156349634
"2119" "ind5" "X10543" "0Neutral" "upstream" "LINE29" "LINE" 47.44 3.13 0 "Background" 0 46 "IND" "group3" "Michigan_USA" "O" 0.356692422 0.0928334156349634
"2120" "ind5" "X19630" "0Neutral" "upstream" "LINE15" "LINE" 20.17 0 0 "Background" 0 46 "IND" "group3" "Michigan_USA" "O" 0.356692422 0.0928334156349634
"2121" "ind5" "X24442" "0Neutral" "upstream" "LINE64" "LINE" 23.92 15.63 0 "Background" 0 46 "IND" "group3" "Michigan_USA" "O" 0.356692422 0.0928334156349634
"2122" "ind5" "X7893" "0Neutral" "upstream" "LINE43" "LINE" 33.56 3.13 0 "Background" 0 46 "IND" "group3" "Michigan_USA" "O" 0.356692422 0.0928334156349634
"2123" "ind5" "X3002" "0Neutral" "upstream" "LINE42" "LINE" 24.82 31.25 0 "Background" 100 46 "IND" "group3" "Michigan_USA" "O" 0.356692422 0.0928334156349634
"2124" "ind5" "X2760" "0Neutral" "upstream" "LINE18" "LINE" 32.73 9.38 0 "Background" 100 46 "IND" "group3" "Michigan_USA" "O" 0.356692422 0.0928334156349634
"2125" "ind5" "X4296" "divergent" "upstream" "LINE9" "LINE" 41.35 0 6.25 "Background" 0 46 "IND" "group3" "Michigan_USA" "O" 0.356692422 0.121098702062899
"2126" "ind5" "X14861" "divergent" "upstream" "LINE9" "LINE" 42.64 12.5 0 "Background" 0 46 "IND" "group3" "Michigan_USA" "O" 0.356692422 0.121098702062899
"2127" "ind5" "X10999" "divergent" "upstream" "LINE58" "LINE" 49.35 3.13 0 "Background" 0 46 "IND" "group3" "Michigan_USA" "O" 0.356692422 0.121098702062899
"2128" "ind5" "X11104" "balancing" "downstream" "LINE89" "LINE" 49.26 0 75 "Background" 0 46 "IND" "group3" "Michigan_USA" "O" 0.356692422 0.276807800006735
"2129" "ind5" "X13235" "balancing" "downstream" "LINE81" "LINE" 61.07 3.13 25 "Background" 0 46 "IND" "group3" "Michigan_USA" "O" 0.356692422 0.276807800006735
"2130" "ind5" "X7930" "0Neutral" "downstream" "LINE60" "LINE" 83.55 0 0 "Background" 0 46 "IND" "group3" "Michigan_USA" "O" 0.356692422 0.107804011143133
"2131" "ind5" "X8954" "0Neutral" "downstream" "LINE9" "LINE" 71.17 3.13 0 "Background" 0 46 "IND" "group3" "Michigan_USA" "O" 0.356692422 0.107804011143133
"2132" "ind5" "X23875" "0Neutral" "downstream" "LINE69" "LINE" 41.89 9.38 6.25 "Background" 0 46 "IND" "group3" "Michigan_USA" "O" 0.356692422 0.107804011143133
"2133" "ind5" "X12896" "0Neutral" "downstream" "LINE16" "LINE" 50.86 0 6.25 "Background" 0 46 "IND" "group3" "Michigan_USA" "O" 0.356692422 0.107804011143133
"2134" "ind5" "X3695" "0Neutral" "downstream" "LINE3" "LINE" 82.26 28.13 0 "Background" 100 46 "IND" "group3" "Michigan_USA" "O" 0.356692422 0.107804011143133
"2135" "ind5" "X8953" "0Neutral" "downstream" "LINE9" "LINE" 49.94 12.5 0 "Background" 100 46 "IND" "group3" "Michigan_USA" "O" 0.356692422 0.107804011143133
"2136" "ind5" "X23538" "0Neutral" "downstream" "LINE115" "LINE" 14.39 6.25 0 "Background" 0 46 "IND" "group3" "Michigan_USA" "O" 0.356692422 0.107804011143133
"2137" "ind5" "X5010" "0Neutral" "downstream" "LINE83" "LINE" 32.22 15.63 6.25 "Background" 0 46 "IND" "group3" "Michigan_USA" "O" 0.356692422 0.107804011143133
"2138" "ind5" "X2510" "0Neutral" "downstream" "LINE101" "LINE" 39.92 18.75 0 "Background" 0 46 "IND" "group3" "Michigan_USA" "O" 0.356692422 0.107804011143133
"2139" "ind5" "X24327" "0Neutral" "downstream" "LINE94" "LINE" 34.81 25 0 "Background" 100 46 "IND" "group3" "Michigan_USA" "O" 0.356692422 0.107804011143133
"2140" "ind5" "X7766" "0Neutral" "downstream" "LINE46" "LINE" 65.72 9.38 0 "Background" 0 46 "IND" "group3" "Michigan_USA" "O" 0.356692422 0.107804011143133
"2141" "ind5" "X2091" "0Neutral" "downstream" "LINE28" "LINE" 62 3.13 0 "Background" 0 46 "IND" "group3" "Michigan_USA" "O" 0.356692422 0.107804011143133
"2142" "ind5" "X22187" "0Neutral" "downstream" "LINE121" "LINE" 81.25 31.25 0 "Background" 0 46 "IND" "group3" "Michigan_USA" "O" 0.356692422 0.107804011143133
"2143" "ind5" "X20997" "0Neutral" "downstream" "LINE65" "LINE" 55.23 6.25 6.25 "Background" 0 46 "IND" "group3" "Michigan_USA" "O" 0.356692422 0.107804011143133
"2144" "ind5" "X25663" "0Neutral" "downstream" "LINE106" "LINE" 61.45 28.13 0 "Background" 0 46 "IND" "group3" "Michigan_USA" "O" 0.356692422 0.107804011143133
"2145" "ind5" "X20996" "0Neutral" "downstream" "LINE65" "LINE" 55.25 3.13 0 "Background" 0 46 "IND" "group3" "Michigan_USA" "O" 0.356692422 0.107804011143133
"2146" "ind5" "X20059" "0Neutral" "downstream" "LINE99" "LINE" 103.08 15.63 0 "Background" 0 46 "IND" "group3" "Michigan_USA" "O" 0.356692422 0.107804011143133
"2147" "ind5" "X20564" "0Neutral" "downstream" "LINE59" "LINE" 40.48 6.25 0 "Background" 100 46 "IND" "group3" "Michigan_USA" "O" 0.356692422 0.107804011143133
"2148" "ind5" "X24294" "0Neutral" "downstream" "LINE52" "LINE" 69.76 0 6.25 "Background" 0 46 "IND" "group3" "Michigan_USA" "O" 0.356692422 0.107804011143133
"2149" "ind5" "X22231" "0Neutral" "downstream" "LINE46" "LINE" 52.36 34.38 0 "Background" 0 46 "IND" "group3" "Michigan_USA" "O" 0.356692422 0.107804011143133
"2150" "ind5" "X2592" "0Neutral" "downstream" "LINE39" "LINE" 68.52 9.38 0 "Background" 0 46 "IND" "group3" "Michigan_USA" "O" 0.356692422 0.107804011143133
"2151" "ind5" "X22719" "0Neutral" "downstream" "LINE23" "LINE" 30.51 28.13 0 "Background" 0 46 "IND" "group3" "Michigan_USA" "O" 0.356692422 0.107804011143133
"2152" "ind5" "X5251" "0Neutral" "downstream" "LINE90" "LINE" 42.66 18.75 0 "Background" 0 46 "IND" "group3" "Michigan_USA" "O" 0.356692422 0.107804011143133
"2153" "ind5" "X5253" "0Neutral" "downstream" "LINE90" "LINE" 31.89 15.63 0 "Background" 0 46 "IND" "group3" "Michigan_USA" "O" 0.356692422 0.107804011143133
"2154" "ind5" "X14570" "0Neutral" "downstream" "LINE104" "LINE" 41.27 6.25 0 "Background" 0 46 "IND" "group3" "Michigan_USA" "O" 0.356692422 0.107804011143133
"2155" "ind5" "X508" "0Neutral" "downstream" "LINE46" "LINE" 42.56 6.25 0 "Background" 0 46 "IND" "group3" "Michigan_USA" "O" 0.356692422 0.107804011143133
"2156" "ind5" "X6698" "0Neutral" "downstream" "LINE31" "LINE" 46.93 3.13 0 "Background" 0 46 "IND" "group3" "Michigan_USA" "O" 0.356692422 0.107804011143133
"2157" "ind5" "X4455" "0Neutral" "downstream" "LINE38" "LINE" 28.77 3.13 0 "Background" 0 46 "IND" "group3" "Michigan_USA" "O" 0.356692422 0.107804011143133
"2158" "ind5" "X19772" "0Neutral" "downstream" "LINE46" "LINE" 44.14 3.13 0 "Background" 0 46 "IND" "group3" "Michigan_USA" "O" 0.356692422 0.107804011143133
"2159" "ind5" "X8084" "0Neutral" "downstream" "LINE48" "LINE" 47.44 3.13 0 "Background" 0 46 "IND" "group3" "Michigan_USA" "O" 0.356692422 0.107804011143133
"2160" "ind5" "X3601" "0Neutral" "downstream" "LINE52" "LINE" 24.9 3.13 0 "Background" 0 46 "IND" "group3" "Michigan_USA" "O" 0.356692422 0.107804011143133
"2161" "ind5" "X14844" "0Neutral" "downstream" "LINE99" "LINE" 15.39 3.13 0 "Background" 0 46 "IND" "group3" "Michigan_USA" "O" 0.356692422 0.107804011143133
"2162" "ind5" "X9899" "0Neutral" "downstream" "LINE53" "LINE" 74.31 15.63 12.5 "Background" 0 46 "IND" "group3" "Michigan_USA" "O" 0.356692422 0.107804011143133
"2163" "ind5" "X25878" "0Neutral" "downstream" "LINE84" "LINE" 46.44 28.13 6.25 "Background" 0 46 "IND" "group3" "Michigan_USA" "O" 0.356692422 0.107804011143133
"2164" "ind5" "X23335" "0Neutral" "downstream" "LINE9" "LINE" 88.05 0 0 "Background" 0 46 "IND" "group3" "Michigan_USA" "O" 0.356692422 0.107804011143133
"2165" "ind5" "X23966" "balancing" "downstream" "LINE39" "LINE" 56.12 34.38 0 "Background" 0 46 "IND" "group3" "Michigan_USA" "O" 0.356692422 0.276807800006735
"2166" "ind5" "X23496" "balancing" "downstream" "LINE84" "LINE" 86.74 9.38 12.5 "Background" 0 46 "IND" "group3" "Michigan_USA" "O" 0.356692422 0.276807800006735
"2167" "ind5" "X11346" "divergent" "downstream" "LINE99" "LINE" 21.98 21.88 0 "Background" 0 46 "IND" "group3" "Michigan_USA" "O" 0.356692422 0.128306047547098
"2168" "ind5" "X18161" "divergent" "downstream" "LINE57" "LINE" 84.78 0 0 "Background" 0 46 "IND" "group3" "Michigan_USA" "O" 0.356692422 0.128306047547098
"2169" "ind5" "X20565" "divergent" "downstream" "LINE59" "LINE" 45.3 15.63 0 "Background" 100 46 "IND" "group3" "Michigan_USA" "O" 0.356692422 0.128306047547098
"2170" "ind5" "X8866" "0Neutral" "downstream" "LINE120" "LINE" 122.83 21.88 12.5 "Background" 0 46 "IND" "group3" "Michigan_USA" "O" 0.356692422 0.107804011143133
"2171" "ind5" "X6121" "0Neutral" "downstream" "LINE8" "LINE" 86.47 3.13 0 "Background" 0 46 "IND" "group3" "Michigan_USA" "O" 0.356692422 0.107804011143133
"2172" "ind5" "X18898" "0Neutral" "downstream" "LINE34" "LINE" 130.93 0 0 "Background" 0 46 "IND" "group3" "Michigan_USA" "O" 0.356692422 0.107804011143133
"2173" "ind5" "X8102" "0Neutral" "downstream" "LINE82" "LINE" 43.21 3.13 0 "Background" 0 46 "IND" "group3" "Michigan_USA" "O" 0.356692422 0.107804011143133
"2174" "ind5" "X19311" "0Neutral" "downstream" "LINE110" "LINE" 76.46 37.5 0 "Background" 0 46 "IND" "group3" "Michigan_USA" "O" 0.356692422 0.107804011143133
"2175" "ind5" "X20057" "0Neutral" "downstream" "LINE34" "LINE" 97.47 3.13 0 "Background" 0 46 "IND" "group3" "Michigan_USA" "O" 0.356692422 0.107804011143133
"2176" "ind5" "X21081" "0Neutral" "downstream" "LINE8" "LINE" 49.88 9.38 0 "Background" 0 46 "IND" "group3" "Michigan_USA" "O" 0.356692422 0.107804011143133
"2177" "ind5" "X5203" "0Neutral" "downstream" "LINE32" "LINE" 54.7 3.13 0 "Background" 0 46 "IND" "group3" "Michigan_USA" "O" 0.356692422 0.107804011143133
"2178" "ind5" "X21849" "0Neutral" "downstream" "LINE89" "LINE" 75.67 21.88 0 "Background" 0 46 "IND" "group3" "Michigan_USA" "O" 0.356692422 0.107804011143133
"2179" "ind5" "X8865" "0Neutral" "downstream" "LINE120" "LINE" 122.82 25 12.5 "Background" 0 46 "IND" "group3" "Michigan_USA" "O" 0.356692422 0.107804011143133
"2180" "ind5" "X294" "0Neutral" "downstream" "LINE43" "LINE" 53.97 3.13 0 "Background" 0 46 "IND" "group3" "Michigan_USA" "O" 0.356692422 0.107804011143133
"2181" "ind5" "X15035" "0Neutral" "downstream" "LINE72" "LINE" 49.76 0 12.5 "Background" 0 46 "IND" "group3" "Michigan_USA" "O" 0.356692422 0.107804011143133
"2182" "ind5" "X25021" "0Neutral" "downstream" "LINE50" "LINE" 56.17 9.38 0 "Background" 0 46 "IND" "group3" "Michigan_USA" "O" 0.356692422 0.107804011143133
"2183" "ind5" "X25393" "0Neutral" "downstream" "LINE75" "LINE" 45.21 3.13 0 "Background" 0 46 "IND" "group3" "Michigan_USA" "O" 0.356692422 0.107804011143133
"2184" "ind5" "X11037" "0Neutral" "downstream" "LINE27" "LINE" 67.4 28.13 0 "Background" 100 46 "IND" "group3" "Michigan_USA" "O" 0.356692422 0.107804011143133
"2185" "ind5" "X22882" "0Neutral" "downstream" "LINE108" "LINE" 48.7 6.25 0 "Background" 0 46 "IND" "group3" "Michigan_USA" "O" 0.356692422 0.107804011143133
"2186" "ind5" "X22032" "0Neutral" "downstream" "LINE42" "LINE" 50.64 3.13 12.5 "Background" 0 46 "IND" "group3" "Michigan_USA" "O" 0.356692422 0.107804011143133
"2187" "ind5" "X14855" "0Neutral" "downstream" "LINE55" "LINE" 19.87 6.25 18.75 "Background" 0 46 "IND" "group3" "Michigan_USA" "O" 0.356692422 0.107804011143133
"2188" "ind5" "X11491" "0Neutral" "downstream" "LINE46" "LINE" 49.2 6.25 12.5 "Background" 0 46 "IND" "group3" "Michigan_USA" "O" 0.356692422 0.107804011143133
"2189" "ind5" "X9332" "0Neutral" "downstream" "LINE92" "LINE" 105.84 0 6.25 "Background" 0 46 "IND" "group3" "Michigan_USA" "O" 0.356692422 0.107804011143133
"2190" "ind5" "X14657" "0Neutral" "downstream" "LINE67" "LINE" 34.01 31.25 6.25 "Background" 100 46 "IND" "group3" "Michigan_USA" "O" 0.356692422 0.107804011143133
"2191" "ind5" "X26171" "0Neutral" "downstream" "LINE8" "LINE" 65.86 37.5 0 "Background" 0 46 "IND" "group3" "Michigan_USA" "O" 0.356692422 0.107804011143133
"2192" "ind5" "X23385" "0Neutral" "downstream" "LINE46" "LINE" 114.33 18.75 0 "Background" 0 46 "IND" "group3" "Michigan_USA" "O" 0.356692422 0.107804011143133
"2193" "ind5" "X11904" "0Neutral" "downstream" "LINE42" "LINE" 67.5 9.38 0 "Background" 0 46 "IND" "group3" "Michigan_USA" "O" 0.356692422 0.107804011143133
"2194" "ind5" "X8335" "0Neutral" "downstream" "LINE20" "LINE" 63.25 6.25 0 "Background" 0 46 "IND" "group3" "Michigan_USA" "O" 0.356692422 0.107804011143133
"2195" "ind5" "X23899" "0Neutral" "downstream" "LINE115" "LINE" 65.96 3.13 0 "Background" 0 46 "IND" "group3" "Michigan_USA" "O" 0.356692422 0.107804011143133
"2196" "ind5" "X6303" "0Neutral" "downstream" "LINE46" "LINE" 93.22 3.13 0 "Background" 0 46 "IND" "group3" "Michigan_USA" "O" 0.356692422 0.107804011143133
"2197" "ind5" "X23583" "0Neutral" "downstream" "LINE10" "LINE" 41.07 18.75 0 "Background" 0 46 "IND" "group3" "Michigan_USA" "O" 0.356692422 0.107804011143133
"2198" "ind5" "X18956" "0Neutral" "downstream" "LINE103" "LINE" 25.26 3.13 0 "Background" 0 46 "IND" "group3" "Michigan_USA" "O" 0.356692422 0.107804011143133
"2199" "ind5" "X8204" "0Neutral" "downstream" "LINE10" "LINE" 50.57 37.5 0 "Background" 0 46 "IND" "group3" "Michigan_USA" "O" 0.356692422 0.107804011143133
"2200" "ind5" "X8338" "0Neutral" "downstream" "LINE20" "LINE" 46.74 9.38 0 "Background" 0 46 "IND" "group3" "Michigan_USA" "O" 0.356692422 0.107804011143133
"2201" "ind5" "X19258" "0Neutral" "downstream" "LINE4" "LINE" 50.55 37.5 6.25 "Background" 0 46 "IND" "group3" "Michigan_USA" "O" 0.356692422 0.107804011143133
"2202" "ind5" "X26437" "divergent" "downstream" "LINE69" "LINE" 47.59 12.5 0 "Background" 0 46 "IND" "group3" "Michigan_USA" "O" 0.356692422 0.128306047547098
"2203" "ind5" "X25279" "divergent" "downstream" "LINE14" "LINE" 34.86 3.13 0 "Background" 0 46 "IND" "group3" "Michigan_USA" "O" 0.356692422 0.128306047547098
"2204" "ind5" "X23537" "divergent" "downstream" "LINE3" "LINE" 51.74 6.25 6.25 "Background" 0 46 "IND" "group3" "Michigan_USA" "O" 0.356692422 0.128306047547098
"2205" "ind5" "X19257" "divergent" "downstream" "LINE4" "LINE" 50.58 28.13 0 "Background" 0 46 "IND" "group3" "Michigan_USA" "O" 0.356692422 0.128306047547098
"2206" "ind5" "X15096" "divergent" "downstream" "LINE104" "LINE" 67.19 21.88 0 "Background" 0 46 "IND" "group3" "Michigan_USA" "O" 0.356692422 0.128306047547098
"2207" "ind5" "X15387" "divergent" "downstream" "LINE59" "LINE" 61.58 21.88 0 "Background" 0 46 "IND" "group3" "Michigan_USA" "O" 0.356692422 0.128306047547098
"2208" "ind5" "X25909" "divergent" "downstream" "LINE9" "LINE" 63.16 21.88 0 "Background" 0 46 "IND" "group3" "Michigan_USA" "O" 0.356692422 0.128306047547098
"2209" "ind5" "X14589" "divergent" "downstream" "LINE91" "LINE" 66.19 15.63 0 "Background" 100 46 "IND" "group3" "Michigan_USA" "O" 0.356692422 0.128306047547098
"2210" "ind5" "X1148" "divergent" "downstream" "LINE105" "LINE" 42.28 9.38 0 "Background" 0 46 "IND" "group3" "Michigan_USA" "O" 0.356692422 0.128306047547098
"2211" "ind5" "X22377" "0Neutral" "downstream" "LINE31" "LINE" 50.46 3.13 0 "Background" 0 46 "IND" "group3" "Michigan_USA" "O" 0.356692422 0.107804011143133
"2212" "ind5" "X15334" "0Neutral" "downstream" "LINE15" "LINE" 33.54 28.13 6.25 "Background" 100 46 "IND" "group3" "Michigan_USA" "O" 0.356692422 0.107804011143133
"2213" "ind5" "X22378" "0Neutral" "downstream" "LINE31" "LINE" 50.43 28.13 0 "Background" 0 46 "IND" "group3" "Michigan_USA" "O" 0.356692422 0.107804011143133
"2214" "ind5" "X21968" "0Neutral" "downstream" "LINE31" "LINE" 23.45 31.25 0 "Background" 0 46 "IND" "group3" "Michigan_USA" "O" 0.356692422 0.107804011143133
"2215" "ind5" "X6359" "0Neutral" "downstream" "LINE64" "LINE" 38.29 12.5 0 "Background" 100 46 "IND" "group3" "Michigan_USA" "O" 0.356692422 0.107804011143133
"2216" "ind5" "X13160" "0Neutral" "downstream" "LINE46" "LINE" 38.7 9.38 0 "Background" 0 46 "IND" "group3" "Michigan_USA" "O" 0.356692422 0.107804011143133
"2217" "ind5" "X20799" "0Neutral" "downstream" "LINE30" "LINE" 44.32 43.75 0 "Background" 100 46 "IND" "group3" "Michigan_USA" "O" 0.356692422 0.107804011143133
"2218" "ind5" "X1032" "0Neutral" "downstream" "LINE56" "LINE" 49.3 3.13 0 "Background" 0 46 "IND" "group3" "Michigan_USA" "O" 0.356692422 0.107804011143133
"2219" "ind5" "X22615" "0Neutral" "upstream" "LINE31" "LINE" 0 0 0 "Background" 0 46 "IND" "group3" "Michigan_USA" "O" 0.356692422 0.0928334156349634
"2220" "ind5" "X22315" "0Neutral" "upstream" "LINE22" "LINE" 74.2 25 0 "Background" 0 46 "IND" "group3" "Michigan_USA" "O" 0.356692422 0.0928334156349634
"2221" "ind5" "X2509" "0Neutral" "upstream" "LINE49" "LINE" 58.99 6.25 0 "Background" 0 46 "IND" "group3" "Michigan_USA" "O" 0.356692422 0.0928334156349634
"2222" "ind5" "X14900" "0Neutral" "upstream" "LINE9" "LINE" 84.18 3.13 0 "Background" 0 46 "IND" "group3" "Michigan_USA" "O" 0.356692422 0.0928334156349634
"2223" "ind5" "X15467" "0Neutral" "upstream" "LINE29" "LINE" 78.91 3.13 0 "Background" 0 46 "IND" "group3" "Michigan_USA" "O" 0.356692422 0.0928334156349634
"2224" "ind5" "X11488" "0Neutral" "upstream" "LINE46" "LINE" 40.29 18.75 0 "Background" 0 46 "IND" "group3" "Michigan_USA" "O" 0.356692422 0.0928334156349634
"2225" "ind5" "X23267" "0Neutral" "upstream" "LINE44" "LINE" 60.65 3.13 0 "Background" 0 46 "IND" "group3" "Michigan_USA" "O" 0.356692422 0.0928334156349634
"2226" "ind5" "X5011" "0Neutral" "upstream" "LINE83" "LINE" 37.64 3.13 0 "Background" 0 46 "IND" "group3" "Michigan_USA" "O" 0.356692422 0.0928334156349634
"2227" "ind5" "X24240" "0Neutral" "upstream" "LINE46" "LINE" 32.85 6.25 0 "Background" 0 46 "IND" "group3" "Michigan_USA" "O" 0.356692422 0.0928334156349634
"2228" "ind5" "X19983" "0Neutral" "upstream" "LINE22" "LINE" 42.43 3.13 0 "Background" 0 46 "IND" "group3" "Michigan_USA" "O" 0.356692422 0.0928334156349634
"2229" "ind5" "X8417" "0Neutral" "upstream" "LINE31" "LINE" 73.99 6.25 0 "Background" 100 46 "IND" "group3" "Michigan_USA" "O" 0.356692422 0.0928334156349634
"2230" "ind5" "X10831" "0Neutral" "upstream" "LINE21" "LINE" 86.34 6.25 0 "Background" 0 46 "IND" "group3" "Michigan_USA" "O" 0.356692422 0.0928334156349634
"2231" "ind5" "X8526" "0Neutral" "upstream" "LINE24" "LINE" 38.37 9.38 6.25 "Background" 0 46 "IND" "group3" "Michigan_USA" "O" 0.356692422 0.0928334156349634
"2232" "ind5" "X18600" "0Neutral" "upstream" "LINE62" "LINE" 43.1 3.13 0 "Background" 0 46 "IND" "group3" "Michigan_USA" "O" 0.356692422 0.0928334156349634
"2233" "ind5" "X22828" "0Neutral" "upstream" "LINE10" "LINE" 60.65 46.88 6.25 "Background" 0 46 "IND" "group3" "Michigan_USA" "O" 0.356692422 0.0928334156349634
"2234" "ind5" "X9079" "0Neutral" "upstream" "LINE2" "LINE" 148.67 28.13 6.25 "Background" 0 46 "IND" "group3" "Michigan_USA" "O" 0.356692422 0.0928334156349634
"2235" "ind5" "X11864" "0Neutral" "upstream" "LINE9" "LINE" 75.54 21.88 0 "Background" 0 46 "IND" "group3" "Michigan_USA" "O" 0.356692422 0.0928334156349634
"2236" "ind5" "X3015" "0Neutral" "upstream" "LINE16" "LINE" 90.87 12.5 0 "Background" 0 46 "IND" "group3" "Michigan_USA" "O" 0.356692422 0.0928334156349634
"2237" "ind5" "X13097" "0Neutral" "upstream" "LINE38" "LINE" 67.23 9.38 0 "Background" 0 46 "IND" "group3" "Michigan_USA" "O" 0.356692422 0.0928334156349634
"2238" "ind5" "X10724" "0Neutral" "upstream" "LINE43" "LINE" 61.24 6.25 0 "Background" 100 46 "IND" "group3" "Michigan_USA" "O" 0.356692422 0.0928334156349634
"2239" "ind5" "X2490" "0Neutral" "upstream" "LINE12" "LINE" 99.47 3.13 0 "Background" 0 46 "IND" "group3" "Michigan_USA" "O" 0.356692422 0.0928334156349634
"2240" "ind5" "X13092" "0Neutral" "upstream" "LINE20" "LINE" 86.82 3.13 0 "Background" 0 46 "IND" "group3" "Michigan_USA" "O" 0.356692422 0.0928334156349634
"2241" "ind5" "X11759" "0Neutral" "upstream" "LINE24" "LINE" 75.69 3.13 0 "Background" 0 46 "IND" "group3" "Michigan_USA" "O" 0.356692422 0.0928334156349634
"2242" "ind5" "X16746" "0Neutral" "upstream" "LINE40" "LINE" 65.81 3.13 0 "Background" 0 46 "IND" "group3" "Michigan_USA" "O" 0.356692422 0.0928334156349634
"2243" "ind5" "X10723" "0Neutral" "upstream" "LINE43" "LINE" 61.21 3.13 0 "Background" 0 46 "IND" "group3" "Michigan_USA" "O" 0.356692422 0.0928334156349634
"2244" "ind5" "X13394" "0Neutral" "upstream" "LINE39" "LINE" 15.1 31.25 0 "Background" 100 46 "IND" "group3" "Michigan_USA" "O" 0.356692422 0.0928334156349634
"2245" "ind5" "X5363" "0Neutral" "upstream" "LINE27" "LINE" 34.97 25 0 "Background" 0 46 "IND" "group3" "Michigan_USA" "O" 0.356692422 0.0928334156349634
"2246" "ind5" "X16747" "0Neutral" "upstream" "LINE40" "LINE" 33.91 9.38 0 "Background" 0 46 "IND" "group3" "Michigan_USA" "O" 0.356692422 0.0928334156349634
"2247" "ind5" "X21446" "0Neutral" "upstream" "LINE80" "LINE" 38.04 6.25 0 "Background" 0 46 "IND" "group3" "Michigan_USA" "O" 0.356692422 0.0928334156349634
"2248" "ind5" "X13393" "0Neutral" "upstream" "LINE39" "LINE" 15 3.13 0 "Background" 100 46 "IND" "group3" "Michigan_USA" "O" 0.356692422 0.0928334156349634
"2249" "ind5" "X6305" "0Neutral" "upstream" "LINE46" "LINE" 32.26 3.13 0 "Background" 0 46 "IND" "group3" "Michigan_USA" "O" 0.356692422 0.0928334156349634
"2250" "ind5" "X5083" "0Neutral" "upstream" "LINE9" "LINE" 32.73 3.13 0 "Background" 0 46 "IND" "group3" "Michigan_USA" "O" 0.356692422 0.0928334156349634
"2251" "ind5" "X11489" "0Neutral" "upstream" "LINE46" "LINE" 40.25 0 0 "Background" 0 46 "IND" "group3" "Michigan_USA" "O" 0.356692422 0.0928334156349634
"2252" "ind5" "X20329" "0Neutral" "upstream" "LINE70" "LINE" 45.62 0 0 "Background" 0 46 "IND" "group3" "Michigan_USA" "O" 0.356692422 0.0928334156349634
"2253" "ind5" "X15267" "0Neutral" "upstream" "LINE31" "LINE" 77.81 6.25 0 "Background" 0 46 "IND" "group3" "Michigan_USA" "O" 0.356692422 0.0928334156349634
"2254" "ind5" "X19624" "0Neutral" "upstream" "LINE15" "LINE" 93.63 0 0 "Background" 0 46 "IND" "group3" "Michigan_USA" "O" 0.356692422 0.0928334156349634
"2255" "ind5" "X24257" "0Neutral" "upstream" "LINE24" "LINE" 30.23 12.5 0 "Background" 0 46 "IND" "group3" "Michigan_USA" "O" 0.356692422 0.0928334156349634
"2256" "ind5" "X13268" "0Neutral" "upstream" "LINE22" "LINE" 45.66 6.25 0 "Background" 0 46 "IND" "group3" "Michigan_USA" "O" 0.356692422 0.0928334156349634
"2257" "ind5" "X13838" "0Neutral" "upstream" "LINE66" "LINE" 46.8 3.13 0 "Background" 0 46 "IND" "group3" "Michigan_USA" "O" 0.356692422 0.0928334156349634
"2258" "ind5" "X22314" "0Neutral" "upstream" "LINE22" "LINE" 78.36 6.25 0 "Background" 0 46 "IND" "group3" "Michigan_USA" "O" 0.356692422 0.0928334156349634
"2259" "ind5" "X14765" "0Neutral" "upstream" "LINE52" "LINE" 41.86 6.25 0 "Background" 100 46 "IND" "group3" "Michigan_USA" "O" 0.356692422 0.0928334156349634
"2260" "ind5" "X19545" "balancing" "upstream" "LINE16" "LINE" 69.75 25 0 "Background" 0 46 "IND" "group3" "Michigan_USA" "O" 0.356692422 0.225353803019287
"2261" "ind5" "X2358" "balancing" "upstream" "LINE99" "LINE" 24.45 37.5 6.25 "Background" 100 46 "IND" "group3" "Michigan_USA" "O" 0.356692422 0.225353803019287
"2262" "ind5" "X15250" "balancing" "upstream" "LINE27" "LINE" 63.63 0 12.5 "Background" 0 46 "IND" "group3" "Michigan_USA" "O" 0.356692422 0.225353803019287
"2263" "ind5" "X18985" "divergent" "upstream" "LINE16" "LINE" 41.32 0 18.75 "Background" 0 46 "IND" "group3" "Michigan_USA" "O" 0.356692422 0.121098702062899
"2264" "ind5" "X2489" "divergent" "upstream" "LINE12" "LINE" 99.49 3.13 0 "Background" 0 46 "IND" "group3" "Michigan_USA" "O" 0.356692422 0.121098702062899
"2265" "ind5" "X5852" "divergent" "upstream" "LINE23" "LINE" 23.6 37.5 0 "Background" 0 46 "IND" "group3" "Michigan_USA" "O" 0.356692422 0.121098702062899
"2266" "ind5" "X5160" "divergent" "upstream" "LINE74" "LINE" 38.17 0 0 "Background" 0 46 "IND" "group3" "Michigan_USA" "O" 0.356692422 0.121098702062899
"2267" "ind5" "X21677" "0Neutral" "upstream" "LINE64" "LINE" 48 3.13 0 "Background" 0 46 "IND" "group3" "Michigan_USA" "O" 0.356692422 0.0928334156349634
"2268" "ind5" "X1153" "0Neutral" "upstream" "LINE7" "LINE" 55.54 6.25 0 "Background" 0 46 "IND" "group3" "Michigan_USA" "O" 0.356692422 0.0928334156349634
"2269" "ind5" "X6310" "0Neutral" "upstream" "LINE32" "LINE" 65.81 3.13 0 "Background" 0 46 "IND" "group3" "Michigan_USA" "O" 0.356692422 0.0928334156349634
"2270" "ind5" "X5123" "0Neutral" "upstream" "LINE16" "LINE" 76.42 6.25 0 "Background" 0 46 "IND" "group3" "Michigan_USA" "O" 0.356692422 0.0928334156349634
"2271" "ind5" "X5306" "0Neutral" "upstream" "LINE12" "LINE" 41.41 12.5 0 "Background" 0 46 "IND" "group3" "Michigan_USA" "O" 0.356692422 0.0928334156349634
"2272" "ind5" "X15855" "0Neutral" "upstream" "LINE55" "LINE" 55.94 3.13 0 "Background" 0 46 "IND" "group3" "Michigan_USA" "O" 0.356692422 0.0928334156349634
"2273" "ind5" "X4714" "0Neutral" "upstream" "LINE19" "LINE" 88.87 3.13 0 "Background" 0 46 "IND" "group3" "Michigan_USA" "O" 0.356692422 0.0928334156349634
"2274" "ind5" "X9474" "0Neutral" "upstream" "LINE29" "LINE" 64.97 3.13 0 "Background" 100 46 "IND" "group3" "Michigan_USA" "O" 0.356692422 0.0928334156349634
"2275" "ind5" "X13239" "0Neutral" "upstream" "LINE13" "LINE" 97.72 3.13 0 "Background" 100 46 "IND" "group3" "Michigan_USA" "O" 0.356692422 0.0928334156349634
"2276" "ind5" "X13652" "0Neutral" "upstream" "LINE81" "LINE" 38.01 3.13 0 "Background" 0 46 "IND" "group3" "Michigan_USA" "O" 0.356692422 0.0928334156349634
"2277" "ind5" "X22381" "0Neutral" "upstream" "LINE31" "LINE" 41.34 31.25 0 "Background" 0 46 "IND" "group3" "Michigan_USA" "O" 0.356692422 0.0928334156349634
"2278" "ind5" "X24351" "0Neutral" "upstream" "LINE28" "LINE" 79.24 3.13 0 "Background" 0 46 "IND" "group3" "Michigan_USA" "O" 0.356692422 0.0928334156349634
"2279" "ind5" "X7948" "0Neutral" "upstream" "LINE51" "LINE" 44.55 3.13 0 "Background" 0 46 "IND" "group3" "Michigan_USA" "O" 0.356692422 0.0928334156349634
"2280" "ind5" "X19019" "0Neutral" "upstream" "LINE8" "LINE" 22.45 0 0 "Background" 0 46 "IND" "group3" "Michigan_USA" "O" 0.356692422 0.0928334156349634
"2281" "ind5" "X21225" "0Neutral" "upstream" "LINE2" "LINE" 59.05 0 6.25 "Background" 0 46 "IND" "group3" "Michigan_USA" "O" 0.356692422 0.0928334156349634
"2282" "ind5" "X217" "0Neutral" "upstream" "LINE23" "LINE" 84.58 3.13 0 "Background" 0 46 "IND" "group3" "Michigan_USA" "O" 0.356692422 0.0928334156349634
"2283" "ind5" "X24620" "0Neutral" "upstream" "LINE60" "LINE" 38.01 3.13 0 "Background" 100 46 "IND" "group3" "Michigan_USA" "O" 0.356692422 0.0928334156349634
"2284" "ind5" "X11289" "0Neutral" "upstream" "LINE122" "LINE" 29.29 3.13 0 "Background" 0 46 "IND" "group3" "Michigan_USA" "O" 0.356692422 0.0928334156349634
"2285" "ind5" "X14363" "0Neutral" "upstream" "LINE5" "LINE" 47.51 6.25 0 "Background" 100 46 "IND" "group3" "Michigan_USA" "O" 0.356692422 0.0928334156349634
"2286" "ind5" "X25396" "0Neutral" "upstream" "LINE75" "LINE" 38.04 6.25 0 "Background" 0 46 "IND" "group3" "Michigan_USA" "O" 0.356692422 0.0928334156349634
"2287" "ind5" "X9798" "0Neutral" "upstream" "LINE2" "LINE" 30.46 0 6.25 "Background" 0 46 "IND" "group3" "Michigan_USA" "O" 0.356692422 0.0928334156349634
"2288" "ind5" "X19852" "0Neutral" "upstream" "LINE20" "LINE" 57.76 28.13 0 "Background" 0 46 "IND" "group3" "Michigan_USA" "O" 0.356692422 0.0928334156349634
"2289" "ind5" "X21224" "0Neutral" "upstream" "LINE2" "LINE" 59.08 18.75 0 "Background" 0 46 "IND" "group3" "Michigan_USA" "O" 0.356692422 0.0928334156349634
"2290" "ind5" "X17404" "0Neutral" "upstream" "LINE43" "LINE" 51.41 12.5 0 "Background" 0 46 "IND" "group3" "Michigan_USA" "O" 0.356692422 0.0928334156349634
"2291" "ind5" "X25264" "0Neutral" "upstream" "LINE1" "LINE" 97.96 6.25 0 "Background" 0 46 "IND" "group3" "Michigan_USA" "O" 0.356692422 0.0928334156349634
"2292" "ind5" "X20177" "0Neutral" "upstream" "LINE37" "LINE" 68.49 6.25 0 "Background" 0 46 "IND" "group3" "Michigan_USA" "O" 0.356692422 0.0928334156349634
"2293" "ind5" "X10526" "0Neutral" "upstream" "LINE8" "LINE" 109.98 6.25 0 "Background" 0 46 "IND" "group3" "Michigan_USA" "O" 0.356692422 0.0928334156349634
"2294" "ind5" "X3057" "0Neutral" "upstream" "LINE46" "LINE" 60.18 3.13 0 "Background" 0 46 "IND" "group3" "Michigan_USA" "O" 0.356692422 0.0928334156349634
"2295" "ind5" "X20903" "0Neutral" "upstream" "LINE51" "LINE" 58.28 3.13 0 "Background" 0 46 "IND" "group3" "Michigan_USA" "O" 0.356692422 0.0928334156349634
"2296" "ind5" "X13584" "0Neutral" "upstream" "LINE53" "LINE" 57.41 0 0 "Background" 0 46 "IND" "group3" "Michigan_USA" "O" 0.356692422 0.0928334156349634
"2297" "ind5" "X25452" "0Neutral" "upstream" "LINE51" "LINE" 43.01 28.13 0 "Background" 100 46 "IND" "group3" "Michigan_USA" "O" 0.356692422 0.0928334156349634
"2298" "ind5" "X7470" "0Neutral" "upstream" "LINE88" "LINE" 33.94 25 0 "Background" 0 46 "IND" "group3" "Michigan_USA" "O" 0.356692422 0.0928334156349634
"2299" "ind5" "X24522" "0Neutral" "upstream" "LINE44" "LINE" 46.73 21.88 0 "Background" 100 46 "IND" "group3" "Michigan_USA" "O" 0.356692422 0.0928334156349634
"2300" "ind5" "X17126" "0Neutral" "upstream" "LINE9" "LINE" 43.71 3.13 0 "Background" 0 46 "IND" "group3" "Michigan_USA" "O" 0.356692422 0.0928334156349634
"2301" "ind5" "X8703" "0Neutral" "upstream" "LINE31" "LINE" 17.92 0 0 "Background" 0 46 "IND" "group3" "Michigan_USA" "O" 0.356692422 0.0928334156349634
"2302" "ind5" "X11183" "0Neutral" "upstream" "LINE72" "LINE" 44.84 0 0 "Background" 0 46 "IND" "group3" "Michigan_USA" "O" 0.356692422 0.0928334156349634
"2303" "ind5" "X21735" "0Neutral" "upstream" "LINE24" "LINE" 48.83 0 0 "Background" 0 46 "IND" "group3" "Michigan_USA" "O" 0.356692422 0.0928334156349634
"2304" "ind5" "X6316" "0Neutral" "upstream" "LINE79" "LINE" 38.48 0 0 "Background" 0 46 "IND" "group3" "Michigan_USA" "O" 0.356692422 0.0928334156349634
"2305" "ind5" "X6378" "balancing" "upstream" "LINE47" "LINE" 60.04 21.88 0 "Background" 0 46 "IND" "group3" "Michigan_USA" "O" 0.356692422 0.225353803019287
"2306" "ind5" "X9446" "divergent" "upstream" "LINE56" "LINE" 55.17 6.25 12.5 "Background" 0 46 "IND" "group3" "Michigan_USA" "O" 0.356692422 0.121098702062899
"2307" "ind5" "X24521" "divergent" "upstream" "LINE44" "LINE" 51.88 21.88 0 "Background" 0 46 "IND" "group3" "Michigan_USA" "O" 0.356692422 0.121098702062899
"2308" "ind5" "X6114" "divergent" "upstream" "LINE8" "LINE" 62.27 31.25 0 "Background" 0 46 "IND" "group3" "Michigan_USA" "O" 0.356692422 0.121098702062899
"2309" "ind5" "X23524" "0Neutral" "upstream" "CACTA21" "CACTA" 13.82 9.38 0 "Background" 0 46 "IND" "group3" "Michigan_USA" "O" 0.356692422 0.0928334156349634
"2310" "ind5" "X11372" "0Neutral" "upstream" "CACTA35" "CACTA" 40.76 0 0 "Background" 0 46 "IND" "group3" "Michigan_USA" "O" 0.356692422 0.0928334156349634
"2311" "ind5" "X13741" "0Neutral" "upstream" "CACTA55" "CACTA" 24.39 12.5 0 "Background" 0 46 "IND" "group3" "Michigan_USA" "O" 0.356692422 0.0928334156349634
"2312" "ind5" "X20254" "0Neutral" "upstream" "CACTA50" "CACTA" 28.57 3.13 0 "Background" 0 46 "IND" "group3" "Michigan_USA" "O" 0.356692422 0.0928334156349634
"2313" "ind5" "X7104" "0Neutral" "upstream" "CACTA2" "CACTA" 44.25 25 6.25 "Background" 100 46 "IND" "group3" "Michigan_USA" "O" 0.356692422 0.0928334156349634
"2314" "ind5" "X17780" "0Neutral" "upstream" "CACTA33" "CACTA" 44.05 3.13 0 "Background" 0 46 "IND" "group3" "Michigan_USA" "O" 0.356692422 0.0928334156349634
"2315" "ind5" "X16708" "0Neutral" "upstream" "CACTA6" "CACTA" 44.12 3.13 0 "Background" 0 46 "IND" "group3" "Michigan_USA" "O" 0.356692422 0.0928334156349634
"2316" "ind5" "X25846" "divergent" "upstream" "CACTA62" "CACTA" 17.41 25 6.25 "Background" 0 46 "IND" "group3" "Michigan_USA" "O" 0.356692422 0.121098702062899
"2317" "ind5" "X25847" "divergent" "upstream" "CACTA62" "CACTA" 17.32 0 12.5 "Background" 0 46 "IND" "group3" "Michigan_USA" "O" 0.356692422 0.121098702062899
"2318" "ind5" "X20241" "0Neutral" "downstream" "CACTA42" "CACTA" 38.94 0 25 "Background" 0 46 "IND" "group3" "Michigan_USA" "O" 0.356692422 0.107804011143133
"2319" "ind5" "X18048" "0Neutral" "downstream" "CACTA16" "CACTA" 96.83 0 0 "Background" 0 46 "IND" "group3" "Michigan_USA" "O" 0.356692422 0.107804011143133
"2320" "ind5" "X21785" "0Neutral" "downstream" "CACTA50" "CACTA" 49.55 15.63 0 "Background" 0 46 "IND" "group3" "Michigan_USA" "O" 0.356692422 0.107804011143133
"2321" "ind5" "X24941" "0Neutral" "downstream" "CACTA59" "CACTA" 31.5 6.25 0 "Background" 0 46 "IND" "group3" "Michigan_USA" "O" 0.356692422 0.107804011143133
"2322" "ind5" "X8734" "0Neutral" "downstream" "CACTA55" "CACTA" 70.16 3.13 0 "Background" 0 46 "IND" "group3" "Michigan_USA" "O" 0.356692422 0.107804011143133
"2323" "ind5" "X22919" "0Neutral" "downstream" "CACTA60" "CACTA" 86.34 0 6.25 "Background" 0 46 "IND" "group3" "Michigan_USA" "O" 0.356692422 0.107804011143133
"2324" "ind5" "X19752" "0Neutral" "downstream" "CACTA16" "CACTA" 88.65 28.13 0 "Background" 0 46 "IND" "group3" "Michigan_USA" "O" 0.356692422 0.107804011143133
"2325" "ind5" "X7069" "0Neutral" "downstream" "CACTA53" "CACTA" 57.46 28.13 0 "Background" 0 46 "IND" "group3" "Michigan_USA" "O" 0.356692422 0.107804011143133
"2326" "ind5" "X7063" "0Neutral" "downstream" "CACTA53" "CACTA" 100.73 18.75 0 "Background" 0 46 "IND" "group3" "Michigan_USA" "O" 0.356692422 0.107804011143133
"2327" "ind5" "X7065" "0Neutral" "downstream" "CACTA53" "CACTA" 91.44 3.13 0 "Background" 0 46 "IND" "group3" "Michigan_USA" "O" 0.356692422 0.107804011143133
"2328" "ind5" "X7770" "0Neutral" "downstream" "CACTA27" "CACTA" 41.11 15.63 0 "Background" 0 46 "IND" "group3" "Michigan_USA" "O" 0.356692422 0.107804011143133
"2329" "ind5" "X21820" "0Neutral" "downstream" "CACTA49" "CACTA" 78.99 9.38 0 "Background" 0 46 "IND" "group3" "Michigan_USA" "O" 0.356692422 0.107804011143133
"2330" "ind5" "X24939" "0Neutral" "downstream" "CACTA59" "CACTA" 78.55 6.25 0 "Background" 0 46 "IND" "group3" "Michigan_USA" "O" 0.356692422 0.107804011143133
"2331" "ind5" "X18589" "balancing" "downstream" "CACTA36" "CACTA" 47.48 43.75 0 "Background" 0 46 "IND" "group3" "Michigan_USA" "O" 0.356692422 0.276807800006735
"2332" "ind5" "X5235" "divergent" "downstream" "CACTA1" "CACTA" 56.78 9.38 0 "Background" 0 46 "IND" "group3" "Michigan_USA" "O" 0.356692422 0.128306047547098
"2333" "ind5" "X6168" "divergent" "downstream" "CACTA40" "CACTA" 20.07 15.63 0 "Background" 0 46 "IND" "group3" "Michigan_USA" "O" 0.356692422 0.128306047547098
"2334" "ind5" "X3687" "0Neutral" "downstream" "CACTA52" "CACTA" 54.2 3.13 0 "Background" 0 46 "IND" "group3" "Michigan_USA" "O" 0.356692422 0.107804011143133
"2335" "ind5" "X16002" "0Neutral" "downstream" "CACTA9" "CACTA" 69.66 0 6.25 "Background" 0 46 "IND" "group3" "Michigan_USA" "O" 0.356692422 0.107804011143133
"2336" "ind5" "X12640" "0Neutral" "downstream" "CACTA16" "CACTA" 37.18 3.13 0 "Background" 0 46 "IND" "group3" "Michigan_USA" "O" 0.356692422 0.107804011143133
"2337" "ind5" "X4686" "0Neutral" "downstream" "CACTA51" "CACTA" 51.28 12.5 0 "Background" 0 46 "IND" "group3" "Michigan_USA" "O" 0.356692422 0.107804011143133
"2338" "ind5" "X13366" "0Neutral" "downstream" "CACTA9" "CACTA" 54.73 15.63 0 "Background" 0 46 "IND" "group3" "Michigan_USA" "O" 0.356692422 0.107804011143133
"2339" "ind5" "X11932" "0Neutral" "downstream" "CACTA58" "CACTA" 68.45 6.25 0 "Background" 0 46 "IND" "group3" "Michigan_USA" "O" 0.356692422 0.107804011143133
"2340" "ind5" "X13388" "0Neutral" "downstream" "CACTA23" "CACTA" 39.69 21.88 0 "Background" 0 46 "IND" "group3" "Michigan_USA" "O" 0.356692422 0.107804011143133
"2341" "ind5" "X4831" "0Neutral" "downstream" "CACTA48" "CACTA" 48.81 3.13 0 "Background" 100 46 "IND" "group3" "Michigan_USA" "O" 0.356692422 0.107804011143133
"2342" "ind5" "X2311" "0Neutral" "downstream" "CACTA46" "CACTA" 62.04 6.25 0 "Background" 0 46 "IND" "group3" "Michigan_USA" "O" 0.356692422 0.107804011143133
"2343" "ind5" "X1254" "0Neutral" "downstream" "CACTA46" "CACTA" 41.95 3.13 0 "Background" 0 46 "IND" "group3" "Michigan_USA" "O" 0.356692422 0.107804011143133
"2344" "ind5" "X1541" "divergent" "downstream" "CACTA44" "CACTA" 40.12 9.38 0 "Background" 0 46 "IND" "group3" "Michigan_USA" "O" 0.356692422 0.128306047547098
"2345" "ind5" "X20024" "0Neutral" "downstream" "CACTA66" "CACTA" 29.05 34.38 0 "Background" 0 46 "IND" "group3" "Michigan_USA" "O" 0.356692422 0.107804011143133
"2346" "ind5" "X19758" "0Neutral" "downstream" "CACTA16" "CACTA" 52.13 9.38 0 "Background" 0 46 "IND" "group3" "Michigan_USA" "O" 0.356692422 0.107804011143133
"2347" "ind5" "X12642" "0Neutral" "downstream" "CACTA55" "CACTA" 78.81 21.88 0 "Background" 0 46 "IND" "group3" "Michigan_USA" "O" 0.356692422 0.107804011143133
"2348" "ind5" "X342" "0Neutral" "downstream" "CACTA16" "CACTA" 17.72 3.13 0 "Background" 0 46 "IND" "group3" "Michigan_USA" "O" 0.356692422 0.107804011143133
"2349" "ind5" "X12666" "0Neutral" "downstream" "CACTA43" "CACTA" 50.55 25 0 "Background" 0 46 "IND" "group3" "Michigan_USA" "O" 0.356692422 0.107804011143133
"2350" "ind5" "X10109" "0Neutral" "downstream" "CACTA47" "CACTA" 42.2 6.25 0 "Background" 0 46 "IND" "group3" "Michigan_USA" "O" 0.356692422 0.107804011143133
"2351" "ind5" "X1830" "0Neutral" "downstream" "CACTA7" "CACTA" 30.08 0 12.5 "Background" 0 46 "IND" "group3" "Michigan_USA" "O" 0.356692422 0.107804011143133
"2352" "ind5" "X20542" "0Neutral" "downstream" "CACTA4" "CACTA" 26.78 18.75 0 "Background" 100 46 "IND" "group3" "Michigan_USA" "O" 0.356692422 0.107804011143133
"2353" "ind5" "X20240" "0Neutral" "downstream" "CACTA42" "CACTA" 34.66 12.5 12.5 "Background" 0 46 "IND" "group3" "Michigan_USA" "O" 0.356692422 0.107804011143133
"2354" "ind5" "X26518" "0Neutral" "downstream" "CACTA28" "CACTA" 55.24 37.5 0 "Background" 0 46 "IND" "group3" "Michigan_USA" "O" 0.356692422 0.107804011143133
"2355" "ind5" "X17919" "0Neutral" "downstream" "CACTA10" "CACTA" 56.54 12.5 0 "Background" 0 46 "IND" "group3" "Michigan_USA" "O" 0.356692422 0.107804011143133
"2356" "ind5" "X17086" "0Neutral" "downstream" "CACTA47" "CACTA" 50.64 0 0 "Background" 0 46 "IND" "group3" "Michigan_USA" "O" 0.356692422 0.107804011143133
"2357" "ind5" "X8342" "0Neutral" "downstream" "CACTA58" "CACTA" 8.54 12.5 0 "Background" 0 46 "IND" "group3" "Michigan_USA" "O" 0.356692422 0.107804011143133
"2358" "ind5" "X17233" "0Neutral" "downstream" "CACTA14" "CACTA" 22.25 6.25 0 "Background" 0 46 "IND" "group3" "Michigan_USA" "O" 0.356692422 0.107804011143133
"2359" "ind5" "X9340" "0Neutral" "downstream" "CACTA3" "CACTA" 21.82 6.25 0 "Background" 0 46 "IND" "group3" "Michigan_USA" "O" 0.356692422 0.107804011143133
"2360" "ind5" "X631" "0Neutral" "downstream" "CACTA47" "CACTA" 24.98 3.13 0 "Background" 0 46 "IND" "group3" "Michigan_USA" "O" 0.356692422 0.107804011143133
"2361" "ind5" "X18314" "0Neutral" "downstream" "CACTA7" "CACTA" 35.51 3.13 0 "Background" 0 46 "IND" "group3" "Michigan_USA" "O" 0.356692422 0.107804011143133
"2362" "ind5" "X437" "0Neutral" "downstream" "CACTA65" "CACTA" 24.19 0 0 "Background" 0 46 "IND" "group3" "Michigan_USA" "O" 0.356692422 0.107804011143133
"2363" "ind5" "X19269" "0Neutral" "downstream" "CACTA43" "CACTA" 41.88 3.13 0 "Background" 0 46 "IND" "group3" "Michigan_USA" "O" 0.356692422 0.107804011143133
"2364" "ind5" "X338" "divergent" "downstream" "CACTA16" "CACTA" 62.59 21.88 0 "Background" 0 46 "IND" "group3" "Michigan_USA" "O" 0.356692422 0.128306047547098
"2365" "ind5" "X24642" "divergent" "downstream" "CACTA36" "CACTA" 9.8 0 0 "Background" 0 46 "IND" "group3" "Michigan_USA" "O" 0.356692422 0.128306047547098
"2366" "ind5" "X26520" "divergent" "downstream" "CACTA28" "CACTA" 74.21 15.63 0 "Background" 0 46 "IND" "group3" "Michigan_USA" "O" 0.356692422 0.128306047547098
"2367" "ind5" "X26434" "0Neutral" "upstream" "CACTA28" "CACTA" 35.83 12.5 31.25 "Background" 0 46 "IND" "group3" "Michigan_USA" "O" 0.356692422 0.0928334156349634
"2368" "ind5" "X22697" "0Neutral" "upstream" "CACTA2" "CACTA" 80.39 6.25 0 "Background" 0 46 "IND" "group3" "Michigan_USA" "O" 0.356692422 0.0928334156349634
"2369" "ind5" "X12932" "0Neutral" "upstream" "CACTA29" "CACTA" 52.83 3.13 0 "Background" 0 46 "IND" "group3" "Michigan_USA" "O" 0.356692422 0.0928334156349634
"2370" "ind5" "X3673" "divergent" "upstream" "CACTA19" "CACTA" 58.69 9.38 0 "Background" 0 46 "IND" "group3" "Michigan_USA" "O" 0.356692422 0.121098702062899
"2371" "ind5" "X3671" "0Neutral" "upstream" "CACTA19" "CACTA" 37.38 15.63 0 "Background" 0 46 "IND" "group3" "Michigan_USA" "O" 0.356692422 0.0928334156349634
"2372" "ind5" "X3692" "0Neutral" "upstream" "CACTA21" "CACTA" 58.01 12.5 0 "Background" 100 46 "IND" "group3" "Michigan_USA" "O" 0.356692422 0.0928334156349634
"2373" "ind5" "X22739" "0Neutral" "upstream" "CACTA30" "CACTA" 48.25 9.38 0 "Background" 0 46 "IND" "group3" "Michigan_USA" "O" 0.356692422 0.0928334156349634
"2374" "ind5" "X11907" "0Neutral" "upstream" "CACTA6" "CACTA" 81.72 0 6.25 "Background" 0 46 "IND" "group3" "Michigan_USA" "O" 0.356692422 0.0928334156349634
"2375" "ind5" "X23416" "0Neutral" "upstream" "CACTA9" "CACTA" 71.34 3.13 0 "Background" 0 46 "IND" "group3" "Michigan_USA" "O" 0.356692422 0.0928334156349634
"2376" "ind5" "X11066" "0Neutral" "upstream" "CACTA27" "CACTA" 53.82 12.5 0 "Background" 0 46 "IND" "group3" "Michigan_USA" "O" 0.356692422 0.0928334156349634
"2377" "ind5" "X12355" "0Neutral" "upstream" "CACTA10" "CACTA" 67.04 12.5 0 "Background" 0 46 "IND" "group3" "Michigan_USA" "O" 0.356692422 0.0928334156349634
"2378" "ind5" "X22699" "0Neutral" "upstream" "CACTA2" "CACTA" 117.88 6.25 0 "Background" 0 46 "IND" "group3" "Michigan_USA" "O" 0.356692422 0.0928334156349634
"2379" "ind5" "X20099" "0Neutral" "upstream" "CACTA5" "CACTA" 67.87 6.25 0 "Background" 0 46 "IND" "group3" "Michigan_USA" "O" 0.356692422 0.0928334156349634
"2380" "ind5" "X18100" "0Neutral" "upstream" "CACTA4" "CACTA" 88.8 3.13 0 "Background" 0 46 "IND" "group3" "Michigan_USA" "O" 0.356692422 0.0928334156349634
"2381" "ind5" "X14469" "balancing" "upstream" "CACTA15" "CACTA" 63.06 18.75 0 "Background" 0 46 "IND" "group3" "Michigan_USA" "O" 0.356692422 0.225353803019287
"2382" "ind5" "X7390" "balancing" "upstream" "CACTA37" "CACTA" 39.71 25 0 "Background" 0 46 "IND" "group3" "Michigan_USA" "O" 0.356692422 0.225353803019287
"2383" "ind5" "X181" "divergent" "upstream" "CACTA11" "CACTA" 67.05 12.5 0 "Background" 0 46 "IND" "group3" "Michigan_USA" "O" 0.356692422 0.121098702062899
"2384" "ind5" "X14047" "0Neutral" "upstream" "Gypsy4" "Gypsy" 0 6.25 0 "Background" 0 46 "IND" "group3" "Michigan_USA" "O" 0.356692422 0.0928334156349634
"2385" "ind5" "X22908" "0Neutral" "upstream" "Gypsy5" "Gypsy" 0 21.88 0 "Background" 100 46 "IND" "group3" "Michigan_USA" "O" 0.356692422 0.0928334156349634
"2386" "ind5" "X21922" "0Neutral" "upstream" "Gypsy17" "Gypsy" 25.71 12.5 0 "Background" 100 46 "IND" "group3" "Michigan_USA" "O" 0.356692422 0.0928334156349634
"2387" "ind5" "X3361" "0Neutral" "upstream" "Gypsy31" "Gypsy" 25.46 3.13 0 "Background" 0 46 "IND" "group3" "Michigan_USA" "O" 0.356692422 0.0928334156349634
"2388" "ind5" "X3371" "0Neutral" "upstream" "Gypsy5" "Gypsy" 38.39 0 0 "Background" 0 46 "IND" "group3" "Michigan_USA" "O" 0.356692422 0.0928334156349634
"2389" "ind5" "X23965" "0Neutral" "upstream" "Gypsy15" "Gypsy" 5.48 3.13 0 "Background" 0 46 "IND" "group3" "Michigan_USA" "O" 0.356692422 0.0928334156349634
"2390" "ind5" "X15516" "0Neutral" "upstream" "Gypsy4" "Gypsy" 8.37 31.25 6.25 "Background" 100 46 "IND" "group3" "Michigan_USA" "O" 0.356692422 0.0928334156349634
"2391" "ind5" "X7125" "0Neutral" "upstream" "Gypsy98" "Gypsy" 30.51 25 0 "Background" 0 46 "IND" "group3" "Michigan_USA" "O" 0.356692422 0.0928334156349634
"2392" "ind5" "X2319" "0Neutral" "upstream" "Gypsy54" "Gypsy" 31.89 6.25 0 "Background" 0 46 "IND" "group3" "Michigan_USA" "O" 0.356692422 0.0928334156349634
"2393" "ind5" "X18346" "0Neutral" "upstream" "Gypsy32" "Gypsy" 35.86 3.13 0 "Background" 0 46 "IND" "group3" "Michigan_USA" "O" 0.356692422 0.0928334156349634
"2394" "ind5" "X6680" "0Neutral" "upstream" "Gypsy5" "Gypsy" 22.58 3.13 0 "Background" 0 46 "IND" "group3" "Michigan_USA" "O" 0.356692422 0.0928334156349634
"2395" "ind5" "X255" "0Neutral" "upstream" "Gypsy48" "Gypsy" 39.48 28.13 0 "Background" 0 46 "IND" "group3" "Michigan_USA" "O" 0.356692422 0.0928334156349634
"2396" "ind5" "X2582" "0Neutral" "upstream" "Gypsy5" "Gypsy" 20.35 3.13 0 "Background" 0 46 "IND" "group3" "Michigan_USA" "O" 0.356692422 0.0928334156349634
"2397" "ind5" "X24143" "balancing" "upstream" "Gypsy15" "Gypsy" 41.11 18.75 0 "Background" 0 46 "IND" "group3" "Michigan_USA" "O" 0.356692422 0.225353803019287
"2398" "ind5" "X1493" "balancing" "upstream" "Gypsy5" "Gypsy" 46.99 31.25 0 "Background" 0 46 "IND" "group3" "Michigan_USA" "O" 0.356692422 0.225353803019287
"2399" "ind5" "X22012" "divergent" "upstream" "Gypsy23" "Gypsy" 62.5 0 12.5 "Background" 0 46 "IND" "group3" "Michigan_USA" "O" 0.356692422 0.121098702062899
"2400" "ind5" "X25780" "divergent" "upstream" "Gypsy5" "Gypsy" 38.56 0 6.25 "Background" 0 46 "IND" "group3" "Michigan_USA" "O" 0.356692422 0.121098702062899
"2401" "ind5" "X15183" "divergent" "upstream" "Gypsy5" "Gypsy" 24.08 15.63 0 "Background" 0 46 "IND" "group3" "Michigan_USA" "O" 0.356692422 0.121098702062899
"2402" "ind5" "X10119" "0Neutral" "downstream" "Gypsy80" "Gypsy" 49.25 3.13 0 "Background" 0 46 "IND" "group3" "Michigan_USA" "O" 0.356692422 0.107804011143133
"2403" "ind5" "X4059" "0Neutral" "downstream" "Gypsy58" "Gypsy" 34.35 9.38 0 "Background" 0 46 "IND" "group3" "Michigan_USA" "O" 0.356692422 0.107804011143133
"2404" "ind5" "X3142" "0Neutral" "downstream" "Gypsy15" "Gypsy" 64.88 3.13 0 "Background" 0 46 "IND" "group3" "Michigan_USA" "O" 0.356692422 0.107804011143133
"2405" "ind5" "X67" "0Neutral" "downstream" "Gypsy79" "Gypsy" 81.56 31.25 0 "Background" 0 46 "IND" "group3" "Michigan_USA" "O" 0.356692422 0.107804011143133
"2406" "ind5" "X5433" "0Neutral" "downstream" "Gypsy21" "Gypsy" 65.92 3.13 0 "Background" 0 46 "IND" "group3" "Michigan_USA" "O" 0.356692422 0.107804011143133
"2407" "ind5" "X21498" "0Neutral" "downstream" "Gypsy8" "Gypsy" 38.82 25 0 "Background" 0 46 "IND" "group3" "Michigan_USA" "O" 0.356692422 0.107804011143133
"2408" "ind5" "X20043" "0Neutral" "downstream" "Gypsy67" "Gypsy" 38.96 3.13 6.25 "Background" 0 46 "IND" "group3" "Michigan_USA" "O" 0.356692422 0.107804011143133
"2409" "ind5" "X5099" "0Neutral" "downstream" "Gypsy106" "Gypsy" 20.95 6.25 0 "Background" 0 46 "IND" "group3" "Michigan_USA" "O" 0.356692422 0.107804011143133
"2410" "ind5" "X24826" "0Neutral" "downstream" "Gypsy50" "Gypsy" 58.13 37.5 0 "Background" 0 46 "IND" "group3" "Michigan_USA" "O" 0.356692422 0.107804011143133
"2411" "ind5" "X1449" "0Neutral" "downstream" "Gypsy13" "Gypsy" 38.05 3.13 0 "Background" 0 46 "IND" "group3" "Michigan_USA" "O" 0.356692422 0.107804011143133
"2412" "ind5" "X15196" "0Neutral" "downstream" "Gypsy17" "Gypsy" 54.04 18.75 6.25 "Background" 0 46 "IND" "group3" "Michigan_USA" "O" 0.356692422 0.107804011143133
"2413" "ind5" "X13305" "0Neutral" "downstream" "Gypsy31" "Gypsy" 61.64 0 6.25 "Background" 0 46 "IND" "group3" "Michigan_USA" "O" 0.356692422 0.107804011143133
"2414" "ind5" "X25371" "0Neutral" "downstream" "Gypsy73" "Gypsy" 43.6 0 6.25 "Background" 0 46 "IND" "group3" "Michigan_USA" "O" 0.356692422 0.107804011143133
"2415" "ind5" "X19821" "0Neutral" "downstream" "Gypsy31" "Gypsy" 58.58 18.75 0 "Background" 0 46 "IND" "group3" "Michigan_USA" "O" 0.356692422 0.107804011143133
"2416" "ind5" "X24249" "0Neutral" "downstream" "Gypsy34" "Gypsy" 68.08 18.75 0 "Background" 0 46 "IND" "group3" "Michigan_USA" "O" 0.356692422 0.107804011143133
"2417" "ind5" "X3044" "0Neutral" "downstream" "Gypsy5" "Gypsy" 62.98 6.25 0 "Background" 0 46 "IND" "group3" "Michigan_USA" "O" 0.356692422 0.107804011143133
"2418" "ind5" "X3854" "0Neutral" "downstream" "Gypsy6" "Gypsy" 75.74 0 0 "Background" 0 46 "IND" "group3" "Michigan_USA" "O" 0.356692422 0.107804011143133
"2419" "ind5" "X20044" "0Neutral" "downstream" "Gypsy67" "Gypsy" 38.92 31.25 0 "Background" 0 46 "IND" "group3" "Michigan_USA" "O" 0.356692422 0.107804011143133
"2420" "ind5" "X19285" "0Neutral" "downstream" "Gypsy3" "Gypsy" 27.84 21.88 0 "Background" 0 46 "IND" "group3" "Michigan_USA" "O" 0.356692422 0.107804011143133
"2421" "ind5" "X17328" "0Neutral" "downstream" "Gypsy56" "Gypsy" 32.6 12.5 0 "Background" 100 46 "IND" "group3" "Michigan_USA" "O" 0.356692422 0.107804011143133
"2422" "ind5" "X2363" "0Neutral" "downstream" "Gypsy5" "Gypsy" 16.46 9.38 0 "Background" 0 46 "IND" "group3" "Michigan_USA" "O" 0.356692422 0.107804011143133
"2423" "ind5" "X8769" "0Neutral" "downstream" "Gypsy26" "Gypsy" 12.81 3.13 0 "Background" 0 46 "IND" "group3" "Michigan_USA" "O" 0.356692422 0.107804011143133
"2424" "ind5" "X68" "0Neutral" "downstream" "Gypsy79" "Gypsy" 81.58 3.13 0 "Background" 0 46 "IND" "group3" "Michigan_USA" "O" 0.356692422 0.107804011143133
"2425" "ind5" "X13939" "balancing" "downstream" "Gypsy68" "Gypsy" 39.59 21.88 0 "Background" 0 46 "IND" "group3" "Michigan_USA" "O" 0.356692422 0.276807800006735
"2426" "ind5" "X10279" "0Neutral" "downstream" "Gypsy31" "Gypsy" 131.55 3.13 0 "Background" 0 46 "IND" "group3" "Michigan_USA" "O" 0.356692422 0.107804011143133
"2427" "ind5" "X4016" "0Neutral" "downstream" "Gypsy5" "Gypsy" 165.15 12.5 0 "Background" 0 46 "IND" "group3" "Michigan_USA" "O" 0.356692422 0.107804011143133
"2428" "ind5" "X8373" "0Neutral" "downstream" "Gypsy21" "Gypsy" 125.68 18.75 6.25 "Background" 0 46 "IND" "group3" "Michigan_USA" "O" 0.356692422 0.107804011143133
"2429" "ind5" "X25629" "0Neutral" "downstream" "Gypsy13" "Gypsy" 86.66 3.13 0 "Background" 0 46 "IND" "group3" "Michigan_USA" "O" 0.356692422 0.107804011143133
"2430" "ind5" "X4529" "0Neutral" "downstream" "Gypsy71" "Gypsy" 41.99 12.5 0 "Background" 0 46 "IND" "group3" "Michigan_USA" "O" 0.356692422 0.107804011143133
"2431" "ind5" "X1758" "0Neutral" "downstream" "Gypsy95" "Gypsy" 109.64 3.13 0 "Background" 0 46 "IND" "group3" "Michigan_USA" "O" 0.356692422 0.107804011143133
"2432" "ind5" "X15214" "0Neutral" "downstream" "Gypsy15" "Gypsy" 39.34 3.13 6.25 "Background" 0 46 "IND" "group3" "Michigan_USA" "O" 0.356692422 0.107804011143133
"2433" "ind5" "X9152" "0Neutral" "downstream" "Gypsy31" "Gypsy" 91.85 31.25 0 "Background" 0 46 "IND" "group3" "Michigan_USA" "O" 0.356692422 0.107804011143133
"2434" "ind5" "X17856" "0Neutral" "downstream" "Gypsy31" "Gypsy" 64.82 3.13 0 "Background" 0 46 "IND" "group3" "Michigan_USA" "O" 0.356692422 0.107804011143133
"2435" "ind5" "X9995" "0Neutral" "downstream" "Gypsy5" "Gypsy" 129.33 3.13 0 "Background" 0 46 "IND" "group3" "Michigan_USA" "O" 0.356692422 0.107804011143133
"2436" "ind5" "X9552" "0Neutral" "downstream" "Gypsy96" "Gypsy" 117.04 3.13 0 "Background" 0 46 "IND" "group3" "Michigan_USA" "O" 0.356692422 0.107804011143133
"2437" "ind5" "X10656" "0Neutral" "downstream" "Gypsy65" "Gypsy" 38.24 9.38 0 "Background" 0 46 "IND" "group3" "Michigan_USA" "O" 0.356692422 0.107804011143133
"2438" "ind5" "X5714" "0Neutral" "downstream" "Gypsy107" "Gypsy" 24.9 0 0 "Background" 0 46 "IND" "group3" "Michigan_USA" "O" 0.356692422 0.107804011143133
"2439" "ind5" "X23205" "0Neutral" "downstream" "Gypsy60" "Gypsy" 36.62 15.63 0 "Background" 0 46 "IND" "group3" "Michigan_USA" "O" 0.356692422 0.107804011143133
"2440" "ind5" "X15629" "balancing" "downstream" "Gypsy5" "Gypsy" 46.73 25 0 "Background" 0 46 "IND" "group3" "Michigan_USA" "O" 0.356692422 0.276807800006735
"2441" "ind5" "X9151" "divergent" "downstream" "Gypsy31" "Gypsy" 93.06 21.88 0 "Background" 0 46 "IND" "group3" "Michigan_USA" "O" 0.356692422 0.128306047547098
"2442" "ind5" "X9492" "divergent" "downstream" "Gypsy66" "Gypsy" 38.34 15.63 0 "Background" 0 46 "IND" "group3" "Michigan_USA" "O" 0.356692422 0.128306047547098
"2443" "ind5" "X8975" "0Neutral" "downstream" "Gypsy23" "Gypsy" 94.16 28.13 0 "Background" 0 46 "IND" "group3" "Michigan_USA" "O" 0.356692422 0.107804011143133
"2444" "ind5" "X41" "0Neutral" "downstream" "Gypsy75" "Gypsy" 45.1 0 12.5 "Background" 0 46 "IND" "group3" "Michigan_USA" "O" 0.356692422 0.107804011143133
"2445" "ind5" "X22994" "0Neutral" "downstream" "Gypsy15" "Gypsy" 16.12 3.13 0 "Background" 0 46 "IND" "group3" "Michigan_USA" "O" 0.356692422 0.107804011143133
"2446" "ind5" "X24612" "0Neutral" "downstream" "Gypsy39" "Gypsy" 47.94 3.13 0 "Background" 0 46 "IND" "group3" "Michigan_USA" "O" 0.356692422 0.107804011143133
"2447" "ind5" "X9204" "0Neutral" "downstream" "Gypsy82" "Gypsy" 50.69 6.25 0 "Background" 0 46 "IND" "group3" "Michigan_USA" "O" 0.356692422 0.107804011143133
"2448" "ind5" "X11260" "0Neutral" "downstream" "Gypsy68" "Gypsy" 40.98 25 0 "Background" 0 46 "IND" "group3" "Michigan_USA" "O" 0.356692422 0.107804011143133
"2449" "ind5" "X2905" "0Neutral" "downstream" "Gypsy21" "Gypsy" 5.39 3.13 0 "Background" 0 46 "IND" "group3" "Michigan_USA" "O" 0.356692422 0.107804011143133
"2450" "ind5" "X26111" "0Neutral" "downstream" "Gypsy79" "Gypsy" 49.19 21.88 0 "Background" 0 46 "IND" "group3" "Michigan_USA" "O" 0.356692422 0.107804011143133
"2451" "ind5" "X18539" "0Neutral" "downstream" "Gypsy17" "Gypsy" 27.46 15.63 6.25 "Background" 0 46 "IND" "group3" "Michigan_USA" "O" 0.356692422 0.107804011143133
"2452" "ind5" "X18716" "0Neutral" "downstream" "Gypsy4" "Gypsy" 70.99 6.25 0 "Background" 0 46 "IND" "group3" "Michigan_USA" "O" 0.356692422 0.107804011143133
"2453" "ind5" "X18372" "0Neutral" "downstream" "Gypsy4" "Gypsy" 47.81 15.63 0 "Background" 0 46 "IND" "group3" "Michigan_USA" "O" 0.356692422 0.107804011143133
"2454" "ind5" "X6629" "0Neutral" "downstream" "Gypsy61" "Gypsy" 37.16 15.63 0 "Background" 0 46 "IND" "group3" "Michigan_USA" "O" 0.356692422 0.107804011143133
"2455" "ind5" "X18479" "0Neutral" "downstream" "Gypsy17" "Gypsy" 40.32 6.25 0 "Background" 0 46 "IND" "group3" "Michigan_USA" "O" 0.356692422 0.107804011143133
"2456" "ind5" "X14960" "0Neutral" "downstream" "Gypsy17" "Gypsy" 20.66 3.13 0 "Background" 0 46 "IND" "group3" "Michigan_USA" "O" 0.356692422 0.107804011143133
"2457" "ind5" "X26034" "0Neutral" "downstream" "Gypsy39" "Gypsy" 24.54 3.13 0 "Background" 0 46 "IND" "group3" "Michigan_USA" "O" 0.356692422 0.107804011143133
"2458" "ind5" "X8756" "0Neutral" "downstream" "Gypsy60" "Gypsy" 15.59 3.13 0 "Background" 0 46 "IND" "group3" "Michigan_USA" "O" 0.356692422 0.107804011143133
"2459" "ind5" "X16706" "0Neutral" "downstream" "Gypsy79" "Gypsy" 29.33 3.13 0 "Background" 0 46 "IND" "group3" "Michigan_USA" "O" 0.356692422 0.107804011143133
"2460" "ind5" "X22988" "0Neutral" "downstream" "Gypsy17" "Gypsy" 30.71 12.5 12.5 "Background" 100 46 "IND" "group3" "Michigan_USA" "O" 0.356692422 0.107804011143133
"2461" "ind5" "X8979" "0Neutral" "downstream" "Gypsy23" "Gypsy" 49.18 28.13 0 "Background" 0 46 "IND" "group3" "Michigan_USA" "O" 0.356692422 0.107804011143133
"2462" "ind5" "X15643" "0Neutral" "downstream" "Gypsy5" "Gypsy" 42.71 3.13 0 "Background" 0 46 "IND" "group3" "Michigan_USA" "O" 0.356692422 0.107804011143133
"2463" "ind5" "X9205" "balancing" "downstream" "Gypsy82" "Gypsy" 50.71 34.38 6.25 "Background" 100 46 "IND" "group3" "Michigan_USA" "O" 0.356692422 0.276807800006735
"2464" "ind5" "X21923" "balancing" "downstream" "Gypsy17" "Gypsy" 20.52 15.63 0 "Background" 0 46 "IND" "group3" "Michigan_USA" "O" 0.356692422 0.276807800006735
"2465" "ind5" "X11447" "0Neutral" "upstream" "Gypsy44" "Gypsy" 43.93 6.25 12.5 "Background" 100 46 "IND" "group3" "Michigan_USA" "O" 0.356692422 0.0928334156349634
"2466" "ind5" "X12306" "0Neutral" "upstream" "Gypsy4" "Gypsy" 29.33 12.5 12.5 "Background" 0 46 "IND" "group3" "Michigan_USA" "O" 0.356692422 0.0928334156349634
"2467" "ind5" "X10753" "0Neutral" "upstream" "Gypsy19" "Gypsy" 65.67 6.25 0 "Background" 0 46 "IND" "group3" "Michigan_USA" "O" 0.356692422 0.0928334156349634
"2468" "ind5" "X15891" "0Neutral" "upstream" "Gypsy20" "Gypsy" 65.15 3.13 0 "Background" 0 46 "IND" "group3" "Michigan_USA" "O" 0.356692422 0.0928334156349634
"2469" "ind5" "X19331" "0Neutral" "upstream" "Gypsy4" "Gypsy" 38.87 18.75 0 "Background" 0 46 "IND" "group3" "Michigan_USA" "O" 0.356692422 0.0928334156349634
"2470" "ind5" "X18203" "0Neutral" "upstream" "Gypsy12" "Gypsy" 75.51 3.13 0 "Background" 0 46 "IND" "group3" "Michigan_USA" "O" 0.356692422 0.0928334156349634
"2471" "ind5" "X25622" "0Neutral" "upstream" "Gypsy11" "Gypsy" 77.45 28.13 6.25 "Background" 100 46 "IND" "group3" "Michigan_USA" "O" 0.356692422 0.0928334156349634
"2472" "ind5" "X8985" "0Neutral" "upstream" "Gypsy23" "Gypsy" 56.13 25 0 "Background" 0 46 "IND" "group3" "Michigan_USA" "O" 0.356692422 0.0928334156349634
"2473" "ind5" "X25116" "0Neutral" "upstream" "Gypsy40" "Gypsy" 49.91 3.13 0 "Background" 0 46 "IND" "group3" "Michigan_USA" "O" 0.356692422 0.0928334156349634
"2474" "ind5" "X23309" "0Neutral" "upstream" "Gypsy36" "Gypsy" 53.81 12.5 6.25 "Background" 0 46 "IND" "group3" "Michigan_USA" "O" 0.356692422 0.0928334156349634
"2475" "ind5" "X8767" "0Neutral" "upstream" "Gypsy42" "Gypsy" 46.22 0 6.25 "Background" 0 46 "IND" "group3" "Michigan_USA" "O" 0.356692422 0.0928334156349634
"2476" "ind5" "X10968" "divergent" "upstream" "Gypsy100" "Gypsy" 21.63 31.25 0 "Background" 0 46 "IND" "group3" "Michigan_USA" "O" 0.356692422 0.121098702062899
"2477" "ind5" "X11870" "divergent" "upstream" "Gypsy8" "Gypsy" 82.63 25 0 "Background" 0 46 "IND" "group3" "Michigan_USA" "O" 0.356692422 0.121098702062899
"2478" "ind5" "X3836" "divergent" "upstream" "Gypsy14" "Gypsy" 69.15 9.38 0 "Background" 0 46 "IND" "group3" "Michigan_USA" "O" 0.356692422 0.121098702062899
"2479" "ind5" "X15887" "divergent" "upstream" "Gypsy20" "Gypsy" 44.88 15.63 0 "Background" 0 46 "IND" "group3" "Michigan_USA" "O" 0.356692422 0.121098702062899
"2480" "ind5" "X15042" "0Neutral" "upstream" "Gypsy7" "Gypsy" 83.3 0 0 "Background" 0 46 "IND" "group3" "Michigan_USA" "O" 0.356692422 0.0928334156349634
"2481" "ind5" "X15045" "0Neutral" "upstream" "Gypsy7" "Gypsy" 31.56 25 12.5 "Background" 100 46 "IND" "group3" "Michigan_USA" "O" 0.356692422 0.0928334156349634
"2482" "ind5" "X6390" "0Neutral" "upstream" "Gypsy17" "Gypsy" 63.06 18.75 0 "Background" 0 46 "IND" "group3" "Michigan_USA" "O" 0.356692422 0.0928334156349634
"2483" "ind5" "X732" "0Neutral" "upstream" "Gypsy4" "Gypsy" 53.06 15.63 0 "Background" 0 46 "IND" "group3" "Michigan_USA" "O" 0.356692422 0.0928334156349634
"2484" "ind5" "X4065" "0Neutral" "upstream" "Gypsy2" "Gypsy" 97.97 3.13 0 "Background" 0 46 "IND" "group3" "Michigan_USA" "O" 0.356692422 0.0928334156349634
"2485" "ind5" "X5573" "0Neutral" "upstream" "Gypsy5" "Gypsy" 67.54 3.13 0 "Background" 0 46 "IND" "group3" "Michigan_USA" "O" 0.356692422 0.0928334156349634
"2486" "ind5" "X6247" "0Neutral" "upstream" "Gypsy17" "Gypsy" 36.5 3.13 0 "Background" 0 46 "IND" "group3" "Michigan_USA" "O" 0.356692422 0.0928334156349634
"2487" "ind5" "X21507" "0Neutral" "upstream" "Gypsy7" "Gypsy" 38.16 3.13 0 "Background" 0 46 "IND" "group3" "Michigan_USA" "O" 0.356692422 0.0928334156349634
"2488" "ind5" "X15998" "divergent" "upstream" "Gypsy10" "Gypsy" 78.49 15.63 0 "Background" 0 46 "IND" "group3" "Michigan_USA" "O" 0.356692422 0.121098702062899
"2489" "ind5" "X7911" "0Neutral" "upstream" "hAT17" "hAT" 35.45 0 0 "Background" 0 46 "IND" "group3" "Michigan_USA" "O" 0.356692422 0.0928334156349634
"2490" "ind5" "X1343" "0Neutral" "upstream" "hAT29" "hAT" 58.63 3.13 0 "Background" 0 46 "IND" "group3" "Michigan_USA" "O" 0.356692422 0.0928334156349634
"2491" "ind5" "X22282" "0Neutral" "upstream" "hAT50" "hAT" 41.04 21.88 0 "Background" 0 46 "IND" "group3" "Michigan_USA" "O" 0.356692422 0.0928334156349634
"2492" "ind5" "X10462" "0Neutral" "upstream" "hAT35" "hAT" 44.63 3.13 0 "Background" 0 46 "IND" "group3" "Michigan_USA" "O" 0.356692422 0.0928334156349634
"2493" "ind5" "X16719" "0Neutral" "upstream" "hAT54" "hAT" 43.69 3.13 0 "Background" 0 46 "IND" "group3" "Michigan_USA" "O" 0.356692422 0.0928334156349634
"2494" "ind5" "X2247" "0Neutral" "upstream" "hAT62" "hAT" 34.28 3.13 0 "Background" 0 46 "IND" "group3" "Michigan_USA" "O" 0.356692422 0.0928334156349634
"2495" "ind5" "X15135" "divergent" "upstream" "hAT59" "hAT" 37.87 18.75 0 "Background" 0 46 "IND" "group3" "Michigan_USA" "O" 0.356692422 0.121098702062899
"2496" "ind5" "X13903" "divergent" "upstream" "hAT63" "hAT" 32.97 9.38 0 "Background" 0 46 "IND" "group3" "Michigan_USA" "O" 0.356692422 0.121098702062899
"2497" "ind5" "X24824" "0Neutral" "downstream" "hAT56" "hAT" 35.99 6.25 0 "Background" 0 46 "IND" "group3" "Michigan_USA" "O" 0.356692422 0.107804011143133
"2498" "ind5" "X13620" "0Neutral" "downstream" "hAT71" "hAT" 36.01 0 0 "Background" 0 46 "IND" "group3" "Michigan_USA" "O" 0.356692422 0.107804011143133
"2499" "ind5" "X5397" "0Neutral" "downstream" "hAT9" "hAT" 65.37 3.13 0 "Background" 0 46 "IND" "group3" "Michigan_USA" "O" 0.356692422 0.107804011143133
"2500" "ind5" "X22008" "0Neutral" "downstream" "hAT47" "hAT" 26.46 9.38 0 "Background" 0 46 "IND" "group3" "Michigan_USA" "O" 0.356692422 0.107804011143133
"2501" "ind5" "X20722" "0Neutral" "downstream" "hAT70" "hAT" 61.05 9.38 0 "Background" 0 46 "IND" "group3" "Michigan_USA" "O" 0.356692422 0.107804011143133
"2502" "ind5" "X9052" "0Neutral" "downstream" "hAT23" "hAT" 57.03 31.25 12.5 "Background" 0 46 "IND" "group3" "Michigan_USA" "O" 0.356692422 0.107804011143133
"2503" "ind5" "X19068" "0Neutral" "downstream" "hAT3" "hAT" 31.21 25 12.5 "Background" 0 46 "IND" "group3" "Michigan_USA" "O" 0.356692422 0.107804011143133
"2504" "ind5" "X26461" "0Neutral" "downstream" "hAT64" "hAT" 50.21 21.88 6.25 "Background" 0 46 "IND" "group3" "Michigan_USA" "O" 0.356692422 0.107804011143133
"2505" "ind5" "X2661" "0Neutral" "downstream" "hAT29" "hAT" 3 12.5 6.25 "Background" 100 46 "IND" "group3" "Michigan_USA" "O" 0.356692422 0.107804011143133
"2506" "ind5" "X18330" "0Neutral" "downstream" "hAT33" "hAT" 63.7 28.13 0 "Background" 0 46 "IND" "group3" "Michigan_USA" "O" 0.356692422 0.107804011143133
"2507" "ind5" "X14482" "0Neutral" "downstream" "hAT56" "hAT" 55.61 18.75 0 "Background" 0 46 "IND" "group3" "Michigan_USA" "O" 0.356692422 0.107804011143133
"2508" "ind5" "X24808" "0Neutral" "downstream" "hAT30" "hAT" 65.7 6.25 0 "Background" 0 46 "IND" "group3" "Michigan_USA" "O" 0.356692422 0.107804011143133
"2509" "ind5" "X8926" "0Neutral" "downstream" "hAT84" "hAT" 54.98 6.25 0 "Background" 100 46 "IND" "group3" "Michigan_USA" "O" 0.356692422 0.107804011143133
"2510" "ind5" "X10232" "0Neutral" "downstream" "hAT86" "hAT" 58.88 3.13 0 "Background" 0 46 "IND" "group3" "Michigan_USA" "O" 0.356692422 0.107804011143133
"2511" "ind5" "X5293" "0Neutral" "downstream" "hAT67" "hAT" 32.83 28.13 0 "Background" 100 46 "IND" "group3" "Michigan_USA" "O" 0.356692422 0.107804011143133
"2512" "ind5" "X25538" "0Neutral" "downstream" "hAT17" "hAT" 35.81 21.88 0 "Background" 0 46 "IND" "group3" "Michigan_USA" "O" 0.356692422 0.107804011143133
"2513" "ind5" "X2660" "0Neutral" "downstream" "hAT29" "hAT" 3.46 6.25 0 "Background" 0 46 "IND" "group3" "Michigan_USA" "O" 0.356692422 0.107804011143133
"2514" "ind5" "X8802" "0Neutral" "downstream" "hAT11" "hAT" 33.9 3.13 0 "Background" 0 46 "IND" "group3" "Michigan_USA" "O" 0.356692422 0.107804011143133
"2515" "ind5" "X2264" "0Neutral" "downstream" "hAT29" "hAT" 41.07 3.13 0 "Background" 0 46 "IND" "group3" "Michigan_USA" "O" 0.356692422 0.107804011143133
"2516" "ind5" "X8162" "0Neutral" "downstream" "hAT80" "hAT" 44.51 3.13 0 "Background" 0 46 "IND" "group3" "Michigan_USA" "O" 0.356692422 0.107804011143133
"2517" "ind5" "X26460" "0Neutral" "downstream" "hAT64" "hAT" 31.87 0 0 "Background" 0 46 "IND" "group3" "Michigan_USA" "O" 0.356692422 0.107804011143133
"2518" "ind5" "X3906" "0Neutral" "downstream" "hAT7" "hAT" 65.06 9.38 0 "Background" 0 46 "IND" "group3" "Michigan_USA" "O" 0.356692422 0.107804011143133
"2519" "ind5" "X24259" "0Neutral" "downstream" "hAT77" "hAT" 42.58 3.13 0 "Background" 0 46 "IND" "group3" "Michigan_USA" "O" 0.356692422 0.107804011143133
"2520" "ind5" "X3736" "0Neutral" "downstream" "hAT39" "hAT" 25.04 0 0 "Background" 0 46 "IND" "group3" "Michigan_USA" "O" 0.356692422 0.107804011143133
"2521" "ind5" "X18919" "0Neutral" "downstream" "hAT15" "hAT" 55.79 3.13 0 "Background" 0 46 "IND" "group3" "Michigan_USA" "O" 0.356692422 0.107804011143133
"2522" "ind5" "X13374" "divergent" "downstream" "hAT24" "hAT" 46.94 28.13 0 "Background" 0 46 "IND" "group3" "Michigan_USA" "O" 0.356692422 0.128306047547098
"2523" "ind5" "X23716" "divergent" "downstream" "hAT28" "hAT" 32.12 0 6.25 "Background" 0 46 "IND" "group3" "Michigan_USA" "O" 0.356692422 0.128306047547098
"2524" "ind5" "X16171" "divergent" "downstream" "hAT3" "hAT" 65.8 12.5 0 "Background" 100 46 "IND" "group3" "Michigan_USA" "O" 0.356692422 0.128306047547098
"2525" "ind5" "X8803" "divergent" "downstream" "hAT11" "hAT" 33.94 3.13 0 "Background" 100 46 "IND" "group3" "Michigan_USA" "O" 0.356692422 0.128306047547098
"2526" "ind5" "X20347" "0Neutral" "downstream" "hAT7" "hAT" 62.52 6.25 0 "Background" 0 46 "IND" "group3" "Michigan_USA" "O" 0.356692422 0.107804011143133
"2527" "ind5" "X20046" "0Neutral" "downstream" "hAT23" "hAT" 78.14 0 6.25 "Background" 0 46 "IND" "group3" "Michigan_USA" "O" 0.356692422 0.107804011143133
"2528" "ind5" "X224" "0Neutral" "downstream" "hAT81" "hAT" 81.44 0 0 "Background" 0 46 "IND" "group3" "Michigan_USA" "O" 0.356692422 0.107804011143133
"2529" "ind5" "X6250" "0Neutral" "downstream" "hAT23" "hAT" 27.55 21.88 0 "Background" 0 46 "IND" "group3" "Michigan_USA" "O" 0.356692422 0.107804011143133
"2530" "ind5" "X1762" "0Neutral" "downstream" "hAT89" "hAT" 110.68 28.13 6.25 "Background" 0 46 "IND" "group3" "Michigan_USA" "O" 0.356692422 0.107804011143133
"2531" "ind5" "X4809" "0Neutral" "downstream" "hAT82" "hAT" 110.22 6.25 0 "Background" 0 46 "IND" "group3" "Michigan_USA" "O" 0.356692422 0.107804011143133
"2532" "ind5" "X1244" "0Neutral" "downstream" "hAT12" "hAT" 56.43 3.13 0 "Background" 0 46 "IND" "group3" "Michigan_USA" "O" 0.356692422 0.107804011143133
"2533" "ind5" "X8591" "0Neutral" "downstream" "hAT73" "hAT" 45.86 3.13 0 "Background" 0 46 "IND" "group3" "Michigan_USA" "O" 0.356692422 0.107804011143133
"2534" "ind5" "X837" "0Neutral" "downstream" "hAT6" "hAT" 86.63 3.13 0 "Background" 0 46 "IND" "group3" "Michigan_USA" "O" 0.356692422 0.107804011143133
"2535" "ind5" "X1245" "0Neutral" "downstream" "hAT12" "hAT" 60.8 15.63 0 "Background" 0 46 "IND" "group3" "Michigan_USA" "O" 0.356692422 0.107804011143133
"2536" "ind5" "X711" "0Neutral" "downstream" "hAT56" "hAT" 88.46 3.13 0 "Background" 0 46 "IND" "group3" "Michigan_USA" "O" 0.356692422 0.107804011143133
"2537" "ind5" "X223" "0Neutral" "downstream" "hAT81" "hAT" 80.24 3.13 0 "Background" 0 46 "IND" "group3" "Michigan_USA" "O" 0.356692422 0.107804011143133
"2538" "ind5" "X22531" "0Neutral" "downstream" "hAT57" "hAT" 48.31 3.13 0 "Background" 0 46 "IND" "group3" "Michigan_USA" "O" 0.356692422 0.107804011143133
"2539" "ind5" "X3654" "0Neutral" "downstream" "hAT21" "hAT" 47.66 46.88 12.5 "Background" 0 46 "IND" "group3" "Michigan_USA" "O" 0.356692422 0.107804011143133
"2540" "ind5" "X2990" "0Neutral" "downstream" "hAT25" "hAT" 30.27 0 12.5 "Background" 0 46 "IND" "group3" "Michigan_USA" "O" 0.356692422 0.107804011143133
"2541" "ind5" "X2996" "0Neutral" "downstream" "hAT37" "hAT" 61.61 0 6.25 "Background" 0 46 "IND" "group3" "Michigan_USA" "O" 0.356692422 0.107804011143133
"2542" "ind5" "X2948" "0Neutral" "downstream" "hAT90" "hAT" 87.92 34.38 0 "Background" 100 46 "IND" "group3" "Michigan_USA" "O" 0.356692422 0.107804011143133
"2543" "ind5" "X20914" "0Neutral" "downstream" "hAT9" "hAT" 61.85 25 0 "Background" 0 46 "IND" "group3" "Michigan_USA" "O" 0.356692422 0.107804011143133
"2544" "ind5" "X16020" "0Neutral" "downstream" "hAT39" "hAT" 55.23 6.25 0 "Background" 0 46 "IND" "group3" "Michigan_USA" "O" 0.356692422 0.107804011143133
"2545" "ind5" "X5900" "0Neutral" "downstream" "hAT37" "hAT" 86.33 3.13 0 "Background" 0 46 "IND" "group3" "Michigan_USA" "O" 0.356692422 0.107804011143133
"2546" "ind5" "X22419" "0Neutral" "downstream" "hAT28" "hAT" 32.26 9.38 0 "Background" 0 46 "IND" "group3" "Michigan_USA" "O" 0.356692422 0.107804011143133
"2547" "ind5" "X2249" "0Neutral" "downstream" "hAT62" "hAT" 49.51 6.25 0 "Background" 0 46 "IND" "group3" "Michigan_USA" "O" 0.356692422 0.107804011143133
"2548" "ind5" "X11017" "0Neutral" "downstream" "hAT9" "hAT" 48.21 3.13 0 "Background" 0 46 "IND" "group3" "Michigan_USA" "O" 0.356692422 0.107804011143133
"2549" "ind5" "X11890" "0Neutral" "downstream" "hAT66" "hAT" 71.83 0 6.25 "Background" 0 46 "IND" "group3" "Michigan_USA" "O" 0.356692422 0.107804011143133
"2550" "ind5" "X4578" "0Neutral" "downstream" "hAT19" "hAT" 83.22 3.13 0 "Background" 0 46 "IND" "group3" "Michigan_USA" "O" 0.356692422 0.107804011143133
"2551" "ind5" "X581" "0Neutral" "downstream" "hAT91" "hAT" 80.25 3.13 0 "Background" 0 46 "IND" "group3" "Michigan_USA" "O" 0.356692422 0.107804011143133
"2552" "ind5" "X20011" "balancing" "downstream" "hAT9" "hAT" 39.61 9.38 0 "Background" 0 46 "IND" "group3" "Michigan_USA" "O" 0.356692422 0.276807800006735
"2553" "ind5" "X21708" "divergent" "downstream" "hAT76" "hAT" 58.9 6.25 0 "Background" 0 46 "IND" "group3" "Michigan_USA" "O" 0.356692422 0.128306047547098
"2554" "ind5" "X9109" "divergent" "downstream" "hAT46" "hAT" 64.02 25 0 "Background" 0 46 "IND" "group3" "Michigan_USA" "O" 0.356692422 0.128306047547098
"2555" "ind5" "X2981" "divergent" "downstream" "hAT24" "hAT" 60.47 15.63 0 "Background" 0 46 "IND" "group3" "Michigan_USA" "O" 0.356692422 0.128306047547098
"2556" "ind5" "X8445" "divergent" "downstream" "hAT19" "hAT" 39.48 0 0 "Background" 0 46 "IND" "group3" "Michigan_USA" "O" 0.356692422 0.128306047547098
"2557" "ind5" "X8156" "0Neutral" "downstream" "hAT43" "hAT" 58.16 15.63 0 "Background" 0 46 "IND" "group3" "Michigan_USA" "O" 0.356692422 0.107804011143133
"2558" "ind5" "X4776" "0Neutral" "downstream" "hAT79" "hAT" 43.41 6.25 6.25 "Background" 0 46 "IND" "group3" "Michigan_USA" "O" 0.356692422 0.107804011143133
"2559" "ind5" "X12632" "0Neutral" "downstream" "hAT4" "hAT" 43.81 28.13 0 "Background" 0 46 "IND" "group3" "Michigan_USA" "O" 0.356692422 0.107804011143133
"2560" "ind5" "X16520" "0Neutral" "downstream" "hAT70" "hAT" 35.5 28.13 0 "Background" 0 46 "IND" "group3" "Michigan_USA" "O" 0.356692422 0.107804011143133
"2561" "ind5" "X17519" "0Neutral" "downstream" "hAT79" "hAT" 13.75 9.38 0 "Background" 100 46 "IND" "group3" "Michigan_USA" "O" 0.356692422 0.107804011143133
"2562" "ind5" "X3249" "0Neutral" "downstream" "hAT20" "hAT" 26.89 6.25 0 "Background" 0 46 "IND" "group3" "Michigan_USA" "O" 0.356692422 0.107804011143133
"2563" "ind5" "X25383" "0Neutral" "downstream" "hAT29" "hAT" 30.87 6.25 0 "Background" 0 46 "IND" "group3" "Michigan_USA" "O" 0.356692422 0.107804011143133
"2564" "ind5" "X16517" "0Neutral" "downstream" "hAT70" "hAT" 12.25 3.13 0 "Background" 0 46 "IND" "group3" "Michigan_USA" "O" 0.356692422 0.107804011143133
"2565" "ind5" "X5830" "0Neutral" "downstream" "hAT11" "hAT" 28.34 0 0 "Background" 0 46 "IND" "group3" "Michigan_USA" "O" 0.356692422 0.107804011143133
"2566" "ind5" "X22272" "0Neutral" "downstream" "hAT13" "hAT" 46.03 6.25 0 "Background" 0 46 "IND" "group3" "Michigan_USA" "O" 0.356692422 0.107804011143133
"2567" "ind5" "X7504" "0Neutral" "downstream" "hAT29" "hAT" 29.65 28.13 0 "Background" 0 46 "IND" "group3" "Michigan_USA" "O" 0.356692422 0.107804011143133
"2568" "ind5" "X3966" "balancing" "downstream" "hAT92" "hAT" 80.52 18.75 6.25 "Background" 0 46 "IND" "group3" "Michigan_USA" "O" 0.356692422 0.276807800006735
"2569" "ind5" "X18916" "divergent" "downstream" "hAT65" "hAT" 32.09 0 0 "Background" 0 46 "IND" "group3" "Michigan_USA" "O" 0.356692422 0.128306047547098
"2570" "ind5" "X1559" "0Neutral" "upstream" "hAT38" "hAT" 47.75 3.13 0 "Background" 0 46 "IND" "group3" "Michigan_USA" "O" 0.356692422 0.0928334156349634
"2571" "ind5" "X24281" "0Neutral" "upstream" "hAT24" "hAT" 48.46 18.75 0 "Background" 0 46 "IND" "group3" "Michigan_USA" "O" 0.356692422 0.0928334156349634
"2572" "ind5" "X4230" "0Neutral" "upstream" "hAT56" "hAT" 26.59 3.13 0 "Background" 0 46 "IND" "group3" "Michigan_USA" "O" 0.356692422 0.0928334156349634
"2573" "ind5" "X3342" "0Neutral" "upstream" "hAT23" "hAT" 49.46 12.5 0 "Background" 100 46 "IND" "group3" "Michigan_USA" "O" 0.356692422 0.0928334156349634
"2574" "ind5" "X4105" "0Neutral" "upstream" "hAT24" "hAT" 63.79 6.25 0 "Background" 0 46 "IND" "group3" "Michigan_USA" "O" 0.356692422 0.0928334156349634
"2575" "ind5" "X25090" "0Neutral" "upstream" "hAT17" "hAT" 79.57 3.13 0 "Background" 0 46 "IND" "group3" "Michigan_USA" "O" 0.356692422 0.0928334156349634
"2576" "ind5" "X23944" "0Neutral" "upstream" "hAT10" "hAT" 87.14 3.13 0 "Background" 0 46 "IND" "group3" "Michigan_USA" "O" 0.356692422 0.0928334156349634
"2577" "ind5" "X18260" "0Neutral" "upstream" "hAT20" "hAT" 58.4 18.75 0 "Background" 0 46 "IND" "group3" "Michigan_USA" "O" 0.356692422 0.0928334156349634
"2578" "ind5" "X12675" "0Neutral" "upstream" "hAT39" "hAT" 59.77 21.88 0 "Background" 0 46 "IND" "group3" "Michigan_USA" "O" 0.356692422 0.0928334156349634
"2579" "ind5" "X2878" "0Neutral" "upstream" "hAT31" "hAT" 67.51 0 0 "Background" 0 46 "IND" "group3" "Michigan_USA" "O" 0.356692422 0.0928334156349634
"2580" "ind5" "X9105" "0Neutral" "upstream" "hAT46" "hAT" 54.36 25 0 "Background" 0 46 "IND" "group3" "Michigan_USA" "O" 0.356692422 0.0928334156349634
"2581" "ind5" "X25059" "0Neutral" "upstream" "hAT10" "hAT" 78.84 21.88 0 "Background" 100 46 "IND" "group3" "Michigan_USA" "O" 0.356692422 0.0928334156349634
"2582" "ind5" "X21366" "0Neutral" "upstream" "hAT5" "hAT" 118.87 9.38 0 "Background" 0 46 "IND" "group3" "Michigan_USA" "O" 0.356692422 0.0928334156349634
"2583" "ind5" "X20032" "0Neutral" "upstream" "hAT13" "hAT" 52.39 6.25 0 "Background" 0 46 "IND" "group3" "Michigan_USA" "O" 0.356692422 0.0928334156349634
"2584" "ind5" "X10413" "0Neutral" "upstream" "hAT14" "hAT" 85.84 6.25 0 "Background" 0 46 "IND" "group3" "Michigan_USA" "O" 0.356692422 0.0928334156349634
"2585" "ind5" "X21419" "0Neutral" "upstream" "hAT20" "hAT" 51.13 6.25 0 "Background" 0 46 "IND" "group3" "Michigan_USA" "O" 0.356692422 0.0928334156349634
"2586" "ind5" "X12133" "0Neutral" "upstream" "hAT4" "hAT" 61.34 6.25 0 "Background" 100 46 "IND" "group3" "Michigan_USA" "O" 0.356692422 0.0928334156349634
"2587" "ind5" "X2432" "0Neutral" "upstream" "hAT2" "hAT" 55.52 3.13 0 "Background" 0 46 "IND" "group3" "Michigan_USA" "O" 0.356692422 0.0928334156349634
"2588" "ind5" "X1338" "0Neutral" "upstream" "hAT23" "hAT" 75.23 3.13 0 "Background" 0 46 "IND" "group3" "Michigan_USA" "O" 0.356692422 0.0928334156349634
"2589" "ind5" "X6861" "0Neutral" "upstream" "hAT29" "hAT" 57.72 0 0 "Background" 0 46 "IND" "group3" "Michigan_USA" "O" 0.356692422 0.0928334156349634
"2590" "ind5" "X19069" "0Neutral" "upstream" "hAT3" "hAT" 42.37 18.75 0 "Background" 0 46 "IND" "group3" "Michigan_USA" "O" 0.356692422 0.0928334156349634
"2591" "ind5" "X6750" "0Neutral" "upstream" "hAT53" "hAT" 37.83 9.38 0 "Background" 0 46 "IND" "group3" "Michigan_USA" "O" 0.356692422 0.0928334156349634
"2592" "ind5" "X25217" "0Neutral" "upstream" "hAT13" "hAT" 39.24 6.25 0 "Background" 100 46 "IND" "group3" "Michigan_USA" "O" 0.356692422 0.0928334156349634
"2593" "ind5" "X17615" "0Neutral" "upstream" "hAT55" "hAT" 43.41 3.13 0 "Background" 0 46 "IND" "group3" "Michigan_USA" "O" 0.356692422 0.0928334156349634
"2594" "ind5" "X14291" "0Neutral" "upstream" "hAT24" "hAT" 38.31 0 0 "Background" 0 46 "IND" "group3" "Michigan_USA" "O" 0.356692422 0.0928334156349634
"2595" "ind5" "X12676" "0Neutral" "upstream" "hAT39" "hAT" 59.74 3.13 0 "Background" 0 46 "IND" "group3" "Michigan_USA" "O" 0.356692422 0.0928334156349634
"2596" "ind5" "X12135" "0Neutral" "upstream" "hAT4" "hAT" 56.25 3.13 0 "Background" 0 46 "IND" "group3" "Michigan_USA" "O" 0.356692422 0.0928334156349634
"2597" "ind5" "X3021" "balancing" "upstream" "hAT28" "hAT" 58.66 37.5 0 "Background" 100 46 "IND" "group3" "Michigan_USA" "O" 0.356692422 0.225353803019287
"2598" "ind5" "X89" "divergent" "upstream" "hAT13" "hAT" 62.43 0 0 "Background" 0 46 "IND" "group3" "Michigan_USA" "O" 0.356692422 0.121098702062899
"2599" "ind5" "X6160" "divergent" "upstream" "hAT34" "hAT" 64.27 6.25 0 "Background" 0 46 "IND" "group3" "Michigan_USA" "O" 0.356692422 0.121098702062899
"2600" "ind5" "X890" "0Neutral" "upstream" "hAT36" "hAT" 62.65 6.25 0 "Background" 0 46 "IND" "group3" "Michigan_USA" "O" 0.356692422 0.0928334156349634
"2601" "ind5" "X1127" "0Neutral" "upstream" "hAT24" "hAT" 61.47 3.13 0 "Background" 0 46 "IND" "group3" "Michigan_USA" "O" 0.356692422 0.0928334156349634
"2602" "ind5" "X25045" "0Neutral" "upstream" "hAT57" "hAT" 40.1 6.25 0 "Background" 0 46 "IND" "group3" "Michigan_USA" "O" 0.356692422 0.0928334156349634
"2603" "ind5" "X12499" "0Neutral" "upstream" "hAT58" "hAT" 38.09 0 0 "Background" 0 46 "IND" "group3" "Michigan_USA" "O" 0.356692422 0.0928334156349634
"2604" "ind5" "X23152" "0Neutral" "upstream" "hAT10" "hAT" 48.5 0 0 "Background" 0 46 "IND" "group3" "Michigan_USA" "O" 0.356692422 0.0928334156349634
"2605" "ind5" "X2376" "0Neutral" "upstream" "hAT60" "hAT" 37.58 3.13 0 "Background" 0 46 "IND" "group3" "Michigan_USA" "O" 0.356692422 0.0928334156349634
"2606" "ind5" "X4986" "0Neutral" "upstream" "hAT3" "hAT" 95.82 21.88 0 "Background" 0 46 "IND" "group3" "Michigan_USA" "O" 0.356692422 0.0928334156349634
"2607" "ind5" "X4988" "0Neutral" "upstream" "hAT3" "hAT" 120.54 3.13 0 "Background" 0 46 "IND" "group3" "Michigan_USA" "O" 0.356692422 0.0928334156349634
"2608" "ind5" "X20029" "0Neutral" "upstream" "hAT13" "hAT" 86.18 6.25 0 "Background" 0 46 "IND" "group3" "Michigan_USA" "O" 0.356692422 0.0928334156349634
"2609" "ind5" "X24968" "0Neutral" "upstream" "hAT10" "hAT" 54.77 6.25 0 "Background" 0 46 "IND" "group3" "Michigan_USA" "O" 0.356692422 0.0928334156349634
"2610" "ind5" "X25367" "0Neutral" "upstream" "hAT22" "hAT" 77.09 34.38 12.5 "Background" 0 46 "IND" "group3" "Michigan_USA" "O" 0.356692422 0.0928334156349634
"2611" "ind5" "X5303" "0Neutral" "upstream" "hAT30" "hAT" 35.51 3.13 0 "Background" 0 46 "IND" "group3" "Michigan_USA" "O" 0.356692422 0.0928334156349634
"2612" "ind5" "X19997" "0Neutral" "upstream" "hAT8" "hAT" 48.2 3.13 0 "Background" 0 46 "IND" "group3" "Michigan_USA" "O" 0.356692422 0.0928334156349634
"2613" "ind5" "X25536" "0Neutral" "upstream" "hAT8" "hAT" 94.59 3.13 0 "Background" 0 46 "IND" "group3" "Michigan_USA" "O" 0.356692422 0.0928334156349634
"2614" "ind5" "X392" "0Neutral" "upstream" "hAT23" "hAT" 44.74 21.88 12.5 "Background" 0 46 "IND" "group3" "Michigan_USA" "O" 0.356692422 0.0928334156349634
"2615" "ind5" "X26525" "0Neutral" "upstream" "hAT41" "hAT" 56.82 31.25 6.25 "Background" 100 46 "IND" "group3" "Michigan_USA" "O" 0.356692422 0.0928334156349634
"2616" "ind5" "X26413" "0Neutral" "upstream" "hAT9" "hAT" 64.95 9.38 6.25 "Background" 0 46 "IND" "group3" "Michigan_USA" "O" 0.356692422 0.0928334156349634
"2617" "ind5" "X3344" "0Neutral" "upstream" "hAT1" "hAT" 54.15 18.75 0 "Background" 100 46 "IND" "group3" "Michigan_USA" "O" 0.356692422 0.0928334156349634
"2618" "ind5" "X5211" "0Neutral" "upstream" "hAT10" "hAT" 68.28 3.13 0 "Background" 0 46 "IND" "group3" "Michigan_USA" "O" 0.356692422 0.0928334156349634
"2619" "ind5" "X24891" "0Neutral" "upstream" "hAT20" "hAT" 80.02 3.13 0 "Background" 0 46 "IND" "group3" "Michigan_USA" "O" 0.356692422 0.0928334156349634
"2620" "ind5" "X19736" "0Neutral" "upstream" "hAT43" "hAT" 56.6 3.13 0 "Background" 0 46 "IND" "group3" "Michigan_USA" "O" 0.356692422 0.0928334156349634
"2621" "ind5" "X1250" "0Neutral" "upstream" "hAT7" "hAT" 65.64 3.13 0 "Background" 0 46 "IND" "group3" "Michigan_USA" "O" 0.356692422 0.0928334156349634
"2622" "ind5" "X12500" "0Neutral" "upstream" "hAT58" "hAT" 38.05 6.25 0 "Background" 0 46 "IND" "group3" "Michigan_USA" "O" 0.356692422 0.0928334156349634
"2623" "ind5" "X18826" "0Neutral" "upstream" "hAT12" "hAT" 30.35 3.13 0 "Background" 0 46 "IND" "group3" "Michigan_USA" "O" 0.356692422 0.0928334156349634
"2624" "ind5" "X18734" "0Neutral" "upstream" "hAT50" "hAT" 47.31 0 0 "Background" 0 46 "IND" "group3" "Michigan_USA" "O" 0.356692422 0.0928334156349634
"2625" "ind5" "X18914" "0Neutral" "upstream" "hAT16" "hAT" 82.33 6.25 0 "Background" 0 46 "IND" "group3" "Michigan_USA" "O" 0.356692422 0.0928334156349634
"2626" "ind5" "X2665" "balancing" "upstream" "hAT10" "hAT" 52.65 31.25 6.25 "Background" 0 46 "IND" "group3" "Michigan_USA" "O" 0.356692422 0.225353803019287
"2627" "ind5" "X2664" "balancing" "upstream" "hAT10" "hAT" 52.68 31.25 6.25 "Background" 0 46 "IND" "group3" "Michigan_USA" "O" 0.356692422 0.225353803019287
"2628" "ind5" "X6158" "divergent" "upstream" "hAT18" "hAT" 81.23 15.63 0 "Background" 0 46 "IND" "group3" "Michigan_USA" "O" 0.356692422 0.121098702062899
"2629" "ind5" "X25552" "divergent" "upstream" "hAT38" "hAT" 60.26 34.38 0 "Background" 0 46 "IND" "group3" "Michigan_USA" "O" 0.356692422 0.121098702062899
"2630" "ind5" "X18827" "divergent" "upstream" "hAT12" "hAT" 30.4 18.75 0 "Background" 0 46 "IND" "group3" "Michigan_USA" "O" 0.356692422 0.121098702062899
"2631" "ind5" "X3454" "0Neutral" "upstream" "Helitron205" "Helitron" 0 3.13 6.25 "Background" 0 46 "IND" "group3" "Michigan_USA" "O" 0.356692422 0.0928334156349634
"2632" "ind5" "X3541" "0Neutral" "upstream" "Helitron53" "Helitron" 0 31.25 0 "Background" 0 46 "IND" "group3" "Michigan_USA" "O" 0.356692422 0.0928334156349634
"2633" "ind5" "X8517" "0Neutral" "upstream" "Helitron143" "Helitron" 0 3.13 0 "Background" 0 46 "IND" "group3" "Michigan_USA" "O" 0.356692422 0.0928334156349634
"2634" "ind5" "X6365" "0Neutral" "upstream" "Helitron14" "Helitron" 0 12.5 0 "Background" 0 46 "IND" "group3" "Michigan_USA" "O" 0.356692422 0.0928334156349634
"2635" "ind5" "X13290" "0Neutral" "upstream" "Helitron99" "Helitron" 34.16 25 0 "Background" 100 46 "IND" "group3" "Michigan_USA" "O" 0.356692422 0.0928334156349634
"2636" "ind5" "X12468" "0Neutral" "upstream" "Helitron107" "Helitron" 52.15 6.25 0 "Background" 0 46 "IND" "group3" "Michigan_USA" "O" 0.356692422 0.0928334156349634
"2637" "ind5" "X13046" "0Neutral" "upstream" "Helitron5" "Helitron" 29.85 28.13 0 "Background" 0 46 "IND" "group3" "Michigan_USA" "O" 0.356692422 0.0928334156349634
"2638" "ind5" "X20777" "0Neutral" "upstream" "Helitron78" "Helitron" 18.08 6.25 0 "Background" 0 46 "IND" "group3" "Michigan_USA" "O" 0.356692422 0.0928334156349634
"2639" "ind5" "X19688" "0Neutral" "upstream" "Helitron97" "Helitron" 29.85 3.13 6.25 "Background" 0 46 "IND" "group3" "Michigan_USA" "O" 0.356692422 0.0928334156349634
"2640" "ind5" "X3562" "0Neutral" "upstream" "Helitron147" "Helitron" 1 3.13 0 "Background" 0 46 "IND" "group3" "Michigan_USA" "O" 0.356692422 0.0928334156349634
"2641" "ind5" "X14229" "0Neutral" "upstream" "Helitron49" "Helitron" 19.57 6.25 0 "Background" 0 46 "IND" "group3" "Michigan_USA" "O" 0.356692422 0.0928334156349634
"2642" "ind5" "X8711" "0Neutral" "upstream" "Helitron85" "Helitron" 30.46 3.13 0 "Background" 0 46 "IND" "group3" "Michigan_USA" "O" 0.356692422 0.0928334156349634
"2643" "ind5" "X4087" "0Neutral" "upstream" "Helitron85" "Helitron" 35.86 3.13 0 "Background" 0 46 "IND" "group3" "Michigan_USA" "O" 0.356692422 0.0928334156349634
"2644" "ind5" "X9226" "0Neutral" "upstream" "Helitron90" "Helitron" 37 3.13 0 "Background" 0 46 "IND" "group3" "Michigan_USA" "O" 0.356692422 0.0928334156349634
"2645" "ind5" "X11667" "0Neutral" "upstream" "Helitron122" "Helitron" 29.24 3.13 0 "Background" 0 46 "IND" "group3" "Michigan_USA" "O" 0.356692422 0.0928334156349634
"2646" "ind5" "X19324" "0Neutral" "upstream" "Helitron49" "Helitron" 6.16 3.13 0 "Background" 0 46 "IND" "group3" "Michigan_USA" "O" 0.356692422 0.0928334156349634
"2647" "ind5" "X12547" "0Neutral" "upstream" "Helitron203" "Helitron" 14.21 9.38 0 "Background" 100 46 "IND" "group3" "Michigan_USA" "O" 0.356692422 0.0928334156349634
"2648" "ind5" "X11761" "0Neutral" "upstream" "Helitron73" "Helitron" 47.62 3.13 6.25 "Background" 0 46 "IND" "group3" "Michigan_USA" "O" 0.356692422 0.0928334156349634
"2649" "ind5" "X15404" "0Neutral" "upstream" "Helitron46" "Helitron" 54.73 18.75 6.25 "Background" 0 46 "IND" "group3" "Michigan_USA" "O" 0.356692422 0.0928334156349634
"2650" "ind5" "X3190" "0Neutral" "upstream" "Helitron113" "Helitron" 48.2 0 6.25 "Background" 0 46 "IND" "group3" "Michigan_USA" "O" 0.356692422 0.0928334156349634
"2651" "ind5" "X21173" "0Neutral" "upstream" "Helitron69" "Helitron" 66.03 3.13 0 "Background" 0 46 "IND" "group3" "Michigan_USA" "O" 0.356692422 0.0928334156349634
"2652" "ind5" "X21666" "0Neutral" "upstream" "Helitron142" "Helitron" 33.42 12.5 0 "Background" 0 46 "IND" "group3" "Michigan_USA" "O" 0.356692422 0.0928334156349634
"2653" "ind5" "X21431" "0Neutral" "upstream" "Helitron86" "Helitron" 20.1 9.38 0 "Background" 0 46 "IND" "group3" "Michigan_USA" "O" 0.356692422 0.0928334156349634
"2654" "ind5" "X15553" "0Neutral" "upstream" "Helitron143" "Helitron" 32.88 6.25 0 "Background" 0 46 "IND" "group3" "Michigan_USA" "O" 0.356692422 0.0928334156349634
"2655" "ind5" "X16313" "0Neutral" "upstream" "Helitron33" "Helitron" 11.53 6.25 0 "Background" 0 46 "IND" "group3" "Michigan_USA" "O" 0.356692422 0.0928334156349634
"2656" "ind5" "X5958" "0Neutral" "upstream" "Helitron76" "Helitron" 21.33 6.25 0 "Background" 0 46 "IND" "group3" "Michigan_USA" "O" 0.356692422 0.0928334156349634
"2657" "ind5" "X18283" "0Neutral" "upstream" "Helitron102" "Helitron" 43.55 3.13 0 "Background" 0 46 "IND" "group3" "Michigan_USA" "O" 0.356692422 0.0928334156349634
"2658" "ind5" "X427" "0Neutral" "upstream" "Helitron131" "Helitron" 38.26 3.13 0 "Background" 100 46 "IND" "group3" "Michigan_USA" "O" 0.356692422 0.0928334156349634
"2659" "ind5" "X10550" "0Neutral" "upstream" "Helitron17" "Helitron" 41.33 3.13 0 "Background" 0 46 "IND" "group3" "Michigan_USA" "O" 0.356692422 0.0928334156349634
"2660" "ind5" "X5957" "0Neutral" "upstream" "Helitron76" "Helitron" 21.4 3.13 0 "Background" 0 46 "IND" "group3" "Michigan_USA" "O" 0.356692422 0.0928334156349634
"2661" "ind5" "X968" "0Neutral" "upstream" "Helitron92" "Helitron" 57.12 21.88 0 "Background" 0 46 "IND" "group3" "Michigan_USA" "O" 0.356692422 0.0928334156349634
"2662" "ind5" "X9479" "balancing" "upstream" "Helitron6" "Helitron" 59.97 0 6.25 "Background" 0 46 "IND" "group3" "Michigan_USA" "O" 0.356692422 0.225353803019287
"2663" "ind5" "X21292" "divergent" "upstream" "Helitron42" "Helitron" 31.94 21.88 0 "Background" 100 46 "IND" "group3" "Michigan_USA" "O" 0.356692422 0.121098702062899
"2664" "ind5" "X10513" "divergent" "upstream" "Helitron168" "Helitron" 25.3 21.88 0 "Background" 0 46 "IND" "group3" "Michigan_USA" "O" 0.356692422 0.121098702062899
"2665" "ind5" "X21665" "divergent" "upstream" "Helitron142" "Helitron" 33.47 9.38 0 "Background" 0 46 "IND" "group3" "Michigan_USA" "O" 0.356692422 0.121098702062899
"2666" "ind5" "X665" "divergent" "upstream" "Helitron136" "Helitron" 35.87 6.25 0 "Background" 0 46 "IND" "group3" "Michigan_USA" "O" 0.356692422 0.121098702062899
"2667" "ind5" "X18750" "divergent" "upstream" "Helitron109" "Helitron" 3 0 0 "Background" 0 46 "IND" "group3" "Michigan_USA" "O" 0.356692422 0.121098702062899
"2668" "ind5" "X20811" "balancing" "downstream" "Helitron140" "Helitron" 43.22 78.13 43.75 "Background" 100 46 "IND" "group3" "Michigan_USA" "O" 0.356692422 0.276807800006735
"2669" "ind5" "X24402" "0Neutral" "downstream" "Helitron188" "Helitron" 68.23 6.25 0 "Background" 0 46 "IND" "group3" "Michigan_USA" "O" 0.356692422 0.107804011143133
"2670" "ind5" "X19533" "0Neutral" "downstream" "Helitron137" "Helitron" 78.79 0 6.25 "Background" 0 46 "IND" "group3" "Michigan_USA" "O" 0.356692422 0.107804011143133
"2671" "ind5" "X3659" "0Neutral" "downstream" "Helitron42" "Helitron" 73.61 3.13 0 "Background" 0 46 "IND" "group3" "Michigan_USA" "O" 0.356692422 0.107804011143133
"2672" "ind5" "X19990" "0Neutral" "downstream" "Helitron4" "Helitron" 74.47 3.13 0 "Background" 0 46 "IND" "group3" "Michigan_USA" "O" 0.356692422 0.107804011143133
"2673" "ind5" "X1768" "0Neutral" "downstream" "Helitron189" "Helitron" 69.48 34.38 6.25 "Background" 0 46 "IND" "group3" "Michigan_USA" "O" 0.356692422 0.107804011143133
"2674" "ind5" "X16227" "0Neutral" "downstream" "Helitron155" "Helitron" 39.1 6.25 0 "Background" 0 46 "IND" "group3" "Michigan_USA" "O" 0.356692422 0.107804011143133
"2675" "ind5" "X10593" "0Neutral" "downstream" "Helitron106" "Helitron" 127.86 0 0 "Background" 0 46 "IND" "group3" "Michigan_USA" "O" 0.356692422 0.107804011143133
"2676" "ind5" "X7907" "0Neutral" "downstream" "Helitron141" "Helitron" 59.19 6.25 0 "Background" 0 46 "IND" "group3" "Michigan_USA" "O" 0.356692422 0.107804011143133
"2677" "ind5" "X4134" "0Neutral" "downstream" "Helitron23" "Helitron" 44.33 15.63 0 "Background" 0 46 "IND" "group3" "Michigan_USA" "O" 0.356692422 0.107804011143133
"2678" "ind5" "X8173" "0Neutral" "downstream" "Helitron6" "Helitron" 72.88 46.88 0 "Background" 100 46 "IND" "group3" "Michigan_USA" "O" 0.356692422 0.107804011143133
"2679" "ind5" "X9625" "0Neutral" "downstream" "Helitron9" "Helitron" 82.7 3.13 18.75 "Background" 0 46 "IND" "group3" "Michigan_USA" "O" 0.356692422 0.107804011143133
"2680" "ind5" "X20006" "0Neutral" "downstream" "Helitron102" "Helitron" 51.04 6.25 0 "Background" 0 46 "IND" "group3" "Michigan_USA" "O" 0.356692422 0.107804011143133
"2681" "ind5" "X7927" "0Neutral" "downstream" "Helitron23" "Helitron" 85.56 18.75 0 "Background" 0 46 "IND" "group3" "Michigan_USA" "O" 0.356692422 0.107804011143133
"2682" "ind5" "X1706" "0Neutral" "downstream" "Helitron157" "Helitron" 41.51 21.88 0 "Background" 0 46 "IND" "group3" "Michigan_USA" "O" 0.356692422 0.107804011143133
"2683" "ind5" "X2093" "0Neutral" "downstream" "Helitron72" "Helitron" 39.74 21.88 18.75 "Background" 100 46 "IND" "group3" "Michigan_USA" "O" 0.356692422 0.107804011143133
"2684" "ind5" "X24069" "0Neutral" "downstream" "Helitron34" "Helitron" 10.95 43.75 6.25 "Background" 0 46 "IND" "group3" "Michigan_USA" "O" 0.356692422 0.107804011143133
"2685" "ind5" "X19842" "0Neutral" "downstream" "Helitron173" "Helitron" 50.01 37.5 0 "Background" 0 46 "IND" "group3" "Michigan_USA" "O" 0.356692422 0.107804011143133
"2686" "ind5" "X10867" "0Neutral" "downstream" "Helitron113" "Helitron" 52.22 25 0 "Background" 0 46 "IND" "group3" "Michigan_USA" "O" 0.356692422 0.107804011143133
"2687" "ind5" "X3898" "0Neutral" "downstream" "Helitron180" "Helitron" 86.49 15.63 0 "Background" 0 46 "IND" "group3" "Michigan_USA" "O" 0.356692422 0.107804011143133
"2688" "ind5" "X6428" "0Neutral" "downstream" "Helitron152" "Helitron" 90.04 6.25 0 "Background" 0 46 "IND" "group3" "Michigan_USA" "O" 0.356692422 0.107804011143133
"2689" "ind5" "X4133" "0Neutral" "downstream" "Helitron23" "Helitron" 56.11 6.25 0 "Background" 0 46 "IND" "group3" "Michigan_USA" "O" 0.356692422 0.107804011143133
"2690" "ind5" "X19156" "0Neutral" "downstream" "Helitron38" "Helitron" 92.49 6.25 0 "Background" 0 46 "IND" "group3" "Michigan_USA" "O" 0.356692422 0.107804011143133
"2691" "ind5" "X26572" "0Neutral" "downstream" "Helitron106" "Helitron" 58.92 3.13 0 "Background" 0 46 "IND" "group3" "Michigan_USA" "O" 0.356692422 0.107804011143133
"2692" "ind5" "X12997" "0Neutral" "downstream" "Helitron150" "Helitron" 63.81 3.13 0 "Background" 0 46 "IND" "group3" "Michigan_USA" "O" 0.356692422 0.107804011143133
"2693" "ind5" "X25008" "0Neutral" "downstream" "Helitron152" "Helitron" 73.22 3.13 0 "Background" 0 46 "IND" "group3" "Michigan_USA" "O" 0.356692422 0.107804011143133
"2694" "ind5" "X22528" "0Neutral" "downstream" "Helitron190" "Helitron" 86.64 3.13 0 "Background" 0 46 "IND" "group3" "Michigan_USA" "O" 0.356692422 0.107804011143133
"2695" "ind5" "X8853" "0Neutral" "downstream" "Helitron43" "Helitron" 67.62 3.13 0 "Background" 0 46 "IND" "group3" "Michigan_USA" "O" 0.356692422 0.107804011143133
"2696" "ind5" "X1608" "0Neutral" "downstream" "Helitron60" "Helitron" 52.49 3.13 0 "Background" 0 46 "IND" "group3" "Michigan_USA" "O" 0.356692422 0.107804011143133
"2697" "ind5" "X18140" "0Neutral" "downstream" "Helitron61" "Helitron" 77 3.13 0 "Background" 0 46 "IND" "group3" "Michigan_USA" "O" 0.356692422 0.107804011143133
"2698" "ind5" "X14732" "0Neutral" "downstream" "Helitron187" "Helitron" 67.62 0 0 "Background" 0 46 "IND" "group3" "Michigan_USA" "O" 0.356692422 0.107804011143133
"2699" "ind5" "X14702" "0Neutral" "downstream" "Helitron23" "Helitron" 73 0 0 "Background" 0 46 "IND" "group3" "Michigan_USA" "O" 0.356692422 0.107804011143133
"2700" "ind5" "X8851" "0Neutral" "downstream" "Helitron43" "Helitron" 83.01 0 0 "Background" 0 46 "IND" "group3" "Michigan_USA" "O" 0.356692422 0.107804011143133
"2701" "ind5" "X11377" "0Neutral" "downstream" "Helitron62" "Helitron" 46.63 25 0 "Background" 0 46 "IND" "group3" "Michigan_USA" "O" 0.356692422 0.107804011143133
"2702" "ind5" "X22582" "0Neutral" "downstream" "Helitron24" "Helitron" 45.73 12.5 0 "Background" 0 46 "IND" "group3" "Michigan_USA" "O" 0.356692422 0.107804011143133
"2703" "ind5" "X22372" "0Neutral" "downstream" "Helitron194" "Helitron" 17.97 6.25 0 "Background" 0 46 "IND" "group3" "Michigan_USA" "O" 0.356692422 0.107804011143133
"2704" "ind5" "X13444" "0Neutral" "downstream" "Helitron20" "Helitron" 43.77 6.25 0 "Background" 0 46 "IND" "group3" "Michigan_USA" "O" 0.356692422 0.107804011143133
"2705" "ind5" "X1780" "0Neutral" "downstream" "Helitron147" "Helitron" 32.86 3.13 0 "Background" 0 46 "IND" "group3" "Michigan_USA" "O" 0.356692422 0.107804011143133
"2706" "ind5" "X22583" "0Neutral" "downstream" "Helitron24" "Helitron" 45.69 3.13 0 "Background" 0 46 "IND" "group3" "Michigan_USA" "O" 0.356692422 0.107804011143133
"2707" "ind5" "X6048" "0Neutral" "downstream" "Helitron46" "Helitron" 34.64 3.13 0 "Background" 0 46 "IND" "group3" "Michigan_USA" "O" 0.356692422 0.107804011143133
"2708" "ind5" "X7028" "0Neutral" "downstream" "Helitron49" "Helitron" 36.65 3.13 0 "Background" 0 46 "IND" "group3" "Michigan_USA" "O" 0.356692422 0.107804011143133
"2709" "ind5" "X23307" "0Neutral" "downstream" "Helitron120" "Helitron" 52.9 3.13 0 "Background" 0 46 "IND" "group3" "Michigan_USA" "O" 0.356692422 0.107804011143133
"2710" "ind5" "X20268" "0Neutral" "downstream" "Helitron30" "Helitron" 87.82 0 0 "Background" 0 46 "IND" "group3" "Michigan_USA" "O" 0.356692422 0.107804011143133
"2711" "ind5" "X3901" "balancing" "downstream" "Helitron152" "Helitron" 58.67 43.75 0 "Background" 100 46 "IND" "group3" "Michigan_USA" "O" 0.356692422 0.276807800006735
"2712" "ind5" "X7598" "divergent" "downstream" "Helitron167" "Helitron" 46.17 0 0 "Background" 0 46 "IND" "group3" "Michigan_USA" "O" 0.356692422 0.128306047547098
"2713" "ind5" "X20796" "divergent" "downstream" "Helitron86" "Helitron" 59.62 0 0 "Background" 0 46 "IND" "group3" "Michigan_USA" "O" 0.356692422 0.128306047547098
"2714" "ind5" "X9419" "divergent" "downstream" "Helitron206" "Helitron" 18.19 0 12.5 "Background" 0 46 "IND" "group3" "Michigan_USA" "O" 0.356692422 0.128306047547098
"2715" "ind5" "X12086" "divergent" "downstream" "Helitron16" "Helitron" 41.23 0 0 "Background" 0 46 "IND" "group3" "Michigan_USA" "O" 0.356692422 0.128306047547098
"2716" "ind5" "X19534" "divergent" "downstream" "Helitron137" "Helitron" 78.81 25 0 "Background" 0 46 "IND" "group3" "Michigan_USA" "O" 0.356692422 0.128306047547098
"2717" "ind5" "X14309" "0Neutral" "downstream" "Helitron83" "Helitron" 40.98 12.5 0 "Background" 0 46 "IND" "group3" "Michigan_USA" "O" 0.356692422 0.107804011143133
"2718" "ind5" "X19837" "0Neutral" "downstream" "Helitron173" "Helitron" 125.18 12.5 0 "Background" 0 46 "IND" "group3" "Michigan_USA" "O" 0.356692422 0.107804011143133
"2719" "ind5" "X22644" "0Neutral" "downstream" "Helitron169" "Helitron" 46.87 31.25 0 "Background" 0 46 "IND" "group3" "Michigan_USA" "O" 0.356692422 0.107804011143133
"2720" "ind5" "X9434" "0Neutral" "downstream" "Helitron162" "Helitron" 43.92 21.88 6.25 "Background" 0 46 "IND" "group3" "Michigan_USA" "O" 0.356692422 0.107804011143133
"2721" "ind5" "X23906" "0Neutral" "downstream" "Helitron208" "Helitron" 20.07 37.5 6.25 "Background" 100 46 "IND" "group3" "Michigan_USA" "O" 0.356692422 0.107804011143133
"2722" "ind5" "X8660" "0Neutral" "downstream" "Helitron73" "Helitron" 58.41 28.13 0 "Background" 100 46 "IND" "group3" "Michigan_USA" "O" 0.356692422 0.107804011143133
"2723" "ind5" "X767" "0Neutral" "downstream" "Helitron16" "Helitron" 50.04 37.5 0 "Background" 0 46 "IND" "group3" "Michigan_USA" "O" 0.356692422 0.107804011143133
"2724" "ind5" "X3893" "0Neutral" "downstream" "Helitron172" "Helitron" 53.5 9.38 0 "Background" 0 46 "IND" "group3" "Michigan_USA" "O" 0.356692422 0.107804011143133
"2725" "ind5" "X21329" "0Neutral" "downstream" "Helitron1" "Helitron" 41.15 9.38 0 "Background" 0 46 "IND" "group3" "Michigan_USA" "O" 0.356692422 0.107804011143133
"2726" "ind5" "X3105" "0Neutral" "downstream" "Helitron28" "Helitron" 58.16 3.13 0 "Background" 0 46 "IND" "group3" "Michigan_USA" "O" 0.356692422 0.107804011143133
"2727" "ind5" "X24758" "0Neutral" "downstream" "Helitron31" "Helitron" 60.42 3.13 0 "Background" 0 46 "IND" "group3" "Michigan_USA" "O" 0.356692422 0.107804011143133
"2728" "ind5" "X25322" "0Neutral" "downstream" "Helitron42" "Helitron" 120.02 0 0 "Background" 0 46 "IND" "group3" "Michigan_USA" "O" 0.356692422 0.107804011143133
"2729" "ind5" "X24395" "0Neutral" "downstream" "Helitron110" "Helitron" 37.92 6.25 0 "Background" 0 46 "IND" "group3" "Michigan_USA" "O" 0.356692422 0.107804011143133
"2730" "ind5" "X8692" "0Neutral" "downstream" "Helitron163" "Helitron" 70.76 12.5 0 "Background" 0 46 "IND" "group3" "Michigan_USA" "O" 0.356692422 0.107804011143133
"2731" "ind5" "X13560" "0Neutral" "downstream" "Helitron110" "Helitron" 61.9 3.13 0 "Background" 0 46 "IND" "group3" "Michigan_USA" "O" 0.356692422 0.107804011143133
"2732" "ind5" "X19334" "0Neutral" "downstream" "Helitron157" "Helitron" 55.62 18.75 0 "Background" 0 46 "IND" "group3" "Michigan_USA" "O" 0.356692422 0.107804011143133
"2733" "ind5" "X4115" "0Neutral" "downstream" "Helitron4" "Helitron" 70.53 3.13 0 "Background" 0 46 "IND" "group3" "Michigan_USA" "O" 0.356692422 0.107804011143133
"2734" "ind5" "X13923" "0Neutral" "downstream" "Helitron72" "Helitron" 44.98 6.25 0 "Background" 0 46 "IND" "group3" "Michigan_USA" "O" 0.356692422 0.107804011143133
"2735" "ind5" "X590" "0Neutral" "downstream" "Helitron23" "Helitron" 54.76 0 0 "Background" 0 46 "IND" "group3" "Michigan_USA" "O" 0.356692422 0.107804011143133
"2736" "ind5" "X18797" "0Neutral" "downstream" "Helitron37" "Helitron" 84.67 9.38 12.5 "Background" 0 46 "IND" "group3" "Michigan_USA" "O" 0.356692422 0.107804011143133
"2737" "ind5" "X21380" "0Neutral" "downstream" "Helitron51" "Helitron" 55.05 0 12.5 "Background" 0 46 "IND" "group3" "Michigan_USA" "O" 0.356692422 0.107804011143133
"2738" "ind5" "X19179" "0Neutral" "downstream" "Helitron88" "Helitron" 116.85 0 6.25 "Background" 0 46 "IND" "group3" "Michigan_USA" "O" 0.356692422 0.107804011143133
"2739" "ind5" "X15125" "0Neutral" "downstream" "Helitron122" "Helitron" 49.6 0 6.25 "Background" 0 46 "IND" "group3" "Michigan_USA" "O" 0.356692422 0.107804011143133
"2740" "ind5" "X21379" "0Neutral" "downstream" "Helitron51" "Helitron" 55.08 31.25 0 "Background" 0 46 "IND" "group3" "Michigan_USA" "O" 0.356692422 0.107804011143133
"2741" "ind5" "X5878" "0Neutral" "downstream" "Helitron77" "Helitron" 68.34 21.88 0 "Background" 0 46 "IND" "group3" "Michigan_USA" "O" 0.356692422 0.107804011143133
"2742" "ind5" "X13814" "0Neutral" "downstream" "Helitron181" "Helitron" 58.25 15.63 0 "Background" 0 46 "IND" "group3" "Michigan_USA" "O" 0.356692422 0.107804011143133
"2743" "ind5" "X18307" "0Neutral" "downstream" "Helitron165" "Helitron" 61.98 3.13 0 "Background" 0 46 "IND" "group3" "Michigan_USA" "O" 0.356692422 0.107804011143133
"2744" "ind5" "X2166" "0Neutral" "downstream" "Helitron174" "Helitron" 50.39 3.13 0 "Background" 0 46 "IND" "group3" "Michigan_USA" "O" 0.356692422 0.107804011143133
"2745" "ind5" "X17514" "0Neutral" "downstream" "Helitron177" "Helitron" 54.41 3.13 0 "Background" 0 46 "IND" "group3" "Michigan_USA" "O" 0.356692422 0.107804011143133
"2746" "ind5" "X23368" "0Neutral" "downstream" "Helitron34" "Helitron" 100.79 3.13 0 "Background" 0 46 "IND" "group3" "Michigan_USA" "O" 0.356692422 0.107804011143133
"2747" "ind5" "X15113" "0Neutral" "downstream" "Helitron83" "Helitron" 54.3 3.13 0 "Background" 0 46 "IND" "group3" "Michigan_USA" "O" 0.356692422 0.107804011143133
"2748" "ind5" "X18305" "0Neutral" "downstream" "Helitron165" "Helitron" 102.51 0 0 "Background" 0 46 "IND" "group3" "Michigan_USA" "O" 0.356692422 0.107804011143133
"2749" "ind5" "X11697" "0Neutral" "downstream" "Helitron8" "Helitron" 108.72 0 0 "Background" 0 46 "IND" "group3" "Michigan_USA" "O" 0.356692422 0.107804011143133
"2750" "ind5" "X864" "0Neutral" "downstream" "Helitron20" "Helitron" 40.19 18.75 0 "Background" 0 46 "IND" "group3" "Michigan_USA" "O" 0.356692422 0.107804011143133
"2751" "ind5" "X12780" "0Neutral" "downstream" "Helitron168" "Helitron" 46.84 6.25 0 "Background" 0 46 "IND" "group3" "Michigan_USA" "O" 0.356692422 0.107804011143133
"2752" "ind5" "X8120" "0Neutral" "downstream" "Helitron118" "Helitron" 44.44 3.13 0 "Background" 0 46 "IND" "group3" "Michigan_USA" "O" 0.356692422 0.107804011143133
"2753" "ind5" "X13337" "0Neutral" "downstream" "Helitron202" "Helitron" 16.76 3.13 0 "Background" 0 46 "IND" "group3" "Michigan_USA" "O" 0.356692422 0.107804011143133
"2754" "ind5" "X3631" "0Neutral" "downstream" "Helitron21" "Helitron" 35.41 3.13 0 "Background" 0 46 "IND" "group3" "Michigan_USA" "O" 0.356692422 0.107804011143133
"2755" "ind5" "X5672" "0Neutral" "downstream" "Helitron42" "Helitron" 48.25 3.13 0 "Background" 0 46 "IND" "group3" "Michigan_USA" "O" 0.356692422 0.107804011143133
"2756" "ind5" "X24949" "0Neutral" "downstream" "Helitron82" "Helitron" 41.04 3.13 0 "Background" 0 46 "IND" "group3" "Michigan_USA" "O" 0.356692422 0.107804011143133
"2757" "ind5" "X23102" "0Neutral" "downstream" "Helitron108" "Helitron" 30.77 0 0 "Background" 0 46 "IND" "group3" "Michigan_USA" "O" 0.356692422 0.107804011143133
"2758" "ind5" "X14926" "0Neutral" "downstream" "Helitron122" "Helitron" 38.54 0 0 "Background" 0 46 "IND" "group3" "Michigan_USA" "O" 0.356692422 0.107804011143133
"2759" "ind5" "X5755" "0Neutral" "downstream" "Helitron160" "Helitron" 42.68 0 0 "Background" 0 46 "IND" "group3" "Michigan_USA" "O" 0.356692422 0.107804011143133
"2760" "ind5" "X12388" "0Neutral" "downstream" "Helitron96" "Helitron" 47.87 0 0 "Background" 0 46 "IND" "group3" "Michigan_USA" "O" 0.356692422 0.107804011143133
"2761" "ind5" "X8453" "0Neutral" "downstream" "Helitron153" "Helitron" 60.73 34.38 0 "Background" 0 46 "IND" "group3" "Michigan_USA" "O" 0.356692422 0.107804011143133
"2762" "ind5" "X8465" "0Neutral" "downstream" "Helitron163" "Helitron" 57.7 9.38 0 "Background" 0 46 "IND" "group3" "Michigan_USA" "O" 0.356692422 0.107804011143133
"2763" "ind5" "X20408" "0Neutral" "downstream" "Helitron37" "Helitron" 63.07 3.13 0 "Background" 0 46 "IND" "group3" "Michigan_USA" "O" 0.356692422 0.107804011143133
"2764" "ind5" "X667" "0Neutral" "downstream" "Helitron137" "Helitron" 49.48 3.13 0 "Background" 0 46 "IND" "group3" "Michigan_USA" "O" 0.356692422 0.107804011143133
"2765" "ind5" "X21850" "0Neutral" "downstream" "Helitron46" "Helitron" 75.27 3.13 0 "Background" 0 46 "IND" "group3" "Michigan_USA" "O" 0.356692422 0.107804011143133
"2766" "ind5" "X8420" "balancing" "downstream" "Helitron171" "Helitron" 64.58 31.25 0 "Background" 0 46 "IND" "group3" "Michigan_USA" "O" 0.356692422 0.276807800006735
"2767" "ind5" "X6094" "divergent" "downstream" "Helitron78" "Helitron" 58.15 3.13 0 "Background" 0 46 "IND" "group3" "Michigan_USA" "O" 0.356692422 0.128306047547098
"2768" "ind5" "X4633" "divergent" "downstream" "Helitron186" "Helitron" 31.02 34.38 0 "Background" 0 46 "IND" "group3" "Michigan_USA" "O" 0.356692422 0.128306047547098
"2769" "ind5" "X986" "divergent" "downstream" "Helitron164" "Helitron" 44.2 3.13 0 "Background" 0 46 "IND" "group3" "Michigan_USA" "O" 0.356692422 0.128306047547098
"2770" "ind5" "X1545" "divergent" "downstream" "Helitron47" "Helitron" 42.52 9.38 0 "Background" 0 46 "IND" "group3" "Michigan_USA" "O" 0.356692422 0.128306047547098
"2771" "ind5" "X11618" "divergent" "downstream" "Helitron52" "Helitron" 36.32 18.75 0 "Background" 0 46 "IND" "group3" "Michigan_USA" "O" 0.356692422 0.128306047547098
"2772" "ind5" "X8000" "divergent" "downstream" "Helitron72" "Helitron" 44.79 18.75 0 "Background" 0 46 "IND" "group3" "Michigan_USA" "O" 0.356692422 0.128306047547098
"2773" "ind5" "X10493" "divergent" "downstream" "Helitron1" "Helitron" 77.01 0 0 "Background" 0 46 "IND" "group3" "Michigan_USA" "O" 0.356692422 0.128306047547098
"2774" "ind5" "X23558" "divergent" "downstream" "Helitron154" "Helitron" 37.82 28.13 0 "Background" 0 46 "IND" "group3" "Michigan_USA" "O" 0.356692422 0.128306047547098
"2775" "ind5" "X10896" "divergent" "downstream" "Helitron20" "Helitron" 41.23 25 0 "Background" 0 46 "IND" "group3" "Michigan_USA" "O" 0.356692422 0.128306047547098
"2776" "ind5" "X4162" "divergent" "downstream" "Helitron29" "Helitron" 49.56 18.75 0 "Background" 100 46 "IND" "group3" "Michigan_USA" "O" 0.356692422 0.128306047547098
"2777" "ind5" "X14664" "divergent" "downstream" "Helitron22" "Helitron" 47.89 12.5 0 "Background" 0 46 "IND" "group3" "Michigan_USA" "O" 0.356692422 0.128306047547098
"2778" "ind5" "X8920" "0Neutral" "downstream" "Helitron44" "Helitron" 42.91 3.13 0 "Background" 0 46 "IND" "group3" "Michigan_USA" "O" 0.356692422 0.107804011143133
"2779" "ind5" "X1990" "0Neutral" "downstream" "Helitron141" "Helitron" 9.17 28.13 25 "Background" 0 46 "IND" "group3" "Michigan_USA" "O" 0.356692422 0.107804011143133
"2780" "ind5" "X22124" "0Neutral" "downstream" "Helitron60" "Helitron" 14.56 3.13 0 "Background" 0 46 "IND" "group3" "Michigan_USA" "O" 0.356692422 0.107804011143133
"2781" "ind5" "X20140" "0Neutral" "downstream" "Helitron172" "Helitron" 49.49 0 6.25 "Background" 0 46 "IND" "group3" "Michigan_USA" "O" 0.356692422 0.107804011143133
"2782" "ind5" "X12411" "0Neutral" "downstream" "Helitron204" "Helitron" 14 0 0 "Background" 0 46 "IND" "group3" "Michigan_USA" "O" 0.356692422 0.107804011143133
"2783" "ind5" "X11633" "0Neutral" "downstream" "Helitron60" "Helitron" 61.02 9.38 0 "Background" 100 46 "IND" "group3" "Michigan_USA" "O" 0.356692422 0.107804011143133
"2784" "ind5" "X22657" "0Neutral" "downstream" "Helitron60" "Helitron" 61.91 9.38 0 "Background" 0 46 "IND" "group3" "Michigan_USA" "O" 0.356692422 0.107804011143133
"2785" "ind5" "X20553" "0Neutral" "downstream" "Helitron21" "Helitron" 33.54 3.13 0 "Background" 0 46 "IND" "group3" "Michigan_USA" "O" 0.356692422 0.107804011143133
"2786" "ind5" "X20552" "0Neutral" "downstream" "Helitron21" "Helitron" 33.59 25 0 "Background" 0 46 "IND" "group3" "Michigan_USA" "O" 0.356692422 0.107804011143133
"2787" "ind5" "X2241" "0Neutral" "downstream" "Helitron25" "Helitron" 38.11 6.25 0 "Background" 0 46 "IND" "group3" "Michigan_USA" "O" 0.356692422 0.107804011143133
"2788" "ind5" "X19792" "0Neutral" "downstream" "Helitron78" "Helitron" 20.27 25 6.25 "Background" 0 46 "IND" "group3" "Michigan_USA" "O" 0.356692422 0.107804011143133
"2789" "ind5" "X5493" "0Neutral" "downstream" "Helitron53" "Helitron" 19.05 21.88 0 "Background" 0 46 "IND" "group3" "Michigan_USA" "O" 0.356692422 0.107804011143133
"2790" "ind5" "X827" "0Neutral" "downstream" "Helitron212" "Helitron" 27.89 3.13 0 "Background" 0 46 "IND" "group3" "Michigan_USA" "O" 0.356692422 0.107804011143133
"2791" "ind5" "X25881" "0Neutral" "downstream" "Helitron53" "Helitron" 25.79 3.13 0 "Background" 100 46 "IND" "group3" "Michigan_USA" "O" 0.356692422 0.107804011143133
"2792" "ind5" "X155" "0Neutral" "downstream" "Helitron18" "Helitron" 47.71 3.13 0 "Background" 0 46 "IND" "group3" "Michigan_USA" "O" 0.356692422 0.107804011143133
"2793" "ind5" "X22076" "0Neutral" "downstream" "Helitron9" "Helitron" 18.57 3.13 0 "Background" 0 46 "IND" "group3" "Michigan_USA" "O" 0.356692422 0.107804011143133
"2794" "ind5" "X22432" "0Neutral" "downstream" "Helitron96" "Helitron" 47.37 3.13 0 "Background" 0 46 "IND" "group3" "Michigan_USA" "O" 0.356692422 0.107804011143133
"2795" "ind5" "X8313" "0Neutral" "downstream" "Helitron122" "Helitron" 20.71 6.25 0 "Background" 0 46 "IND" "group3" "Michigan_USA" "O" 0.356692422 0.107804011143133
"2796" "ind5" "X21962" "0Neutral" "downstream" "Helitron49" "Helitron" 10.3 6.25 0 "Background" 0 46 "IND" "group3" "Michigan_USA" "O" 0.356692422 0.107804011143133
"2797" "ind5" "X6324" "0Neutral" "downstream" "Helitron94" "Helitron" 39.76 9.38 6.25 "Background" 0 46 "IND" "group3" "Michigan_USA" "O" 0.356692422 0.107804011143133
"2798" "ind5" "X18950" "0Neutral" "downstream" "Helitron182" "Helitron" 25.67 0 6.25 "Background" 0 46 "IND" "group3" "Michigan_USA" "O" 0.356692422 0.107804011143133
"2799" "ind5" "X26109" "0Neutral" "downstream" "Helitron183" "Helitron" 60.34 21.88 0 "Background" 0 46 "IND" "group3" "Michigan_USA" "O" 0.356692422 0.107804011143133
"2800" "ind5" "X2611" "0Neutral" "downstream" "Helitron147" "Helitron" 68.65 3.13 0 "Background" 0 46 "IND" "group3" "Michigan_USA" "O" 0.356692422 0.107804011143133
"2801" "ind5" "X19438" "0Neutral" "downstream" "Helitron24" "Helitron" 49.96 18.75 0 "Background" 0 46 "IND" "group3" "Michigan_USA" "O" 0.356692422 0.107804011143133
"2802" "ind5" "X19907" "0Neutral" "downstream" "Helitron49" "Helitron" 24.08 15.63 0 "Background" 0 46 "IND" "group3" "Michigan_USA" "O" 0.356692422 0.107804011143133
"2803" "ind5" "X11210" "0Neutral" "downstream" "Helitron111" "Helitron" 35.67 6.25 0 "Background" 100 46 "IND" "group3" "Michigan_USA" "O" 0.356692422 0.107804011143133
"2804" "ind5" "X1738" "0Neutral" "downstream" "Helitron14" "Helitron" 34.22 6.25 0 "Background" 0 46 "IND" "group3" "Michigan_USA" "O" 0.356692422 0.107804011143133
"2805" "ind5" "X7641" "0Neutral" "downstream" "Helitron42" "Helitron" 20.59 6.25 0 "Background" 0 46 "IND" "group3" "Michigan_USA" "O" 0.356692422 0.107804011143133
"2806" "ind5" "X8855" "0Neutral" "downstream" "Helitron43" "Helitron" 32.54 6.25 0 "Background" 0 46 "IND" "group3" "Michigan_USA" "O" 0.356692422 0.107804011143133
"2807" "ind5" "X5636" "0Neutral" "downstream" "Helitron205" "Helitron" 5.2 3.13 0 "Background" 0 46 "IND" "group3" "Michigan_USA" "O" 0.356692422 0.107804011143133
"2808" "ind5" "X6437" "0Neutral" "downstream" "Helitron154" "Helitron" 42.63 0 0 "Background" 0 46 "IND" "group3" "Michigan_USA" "O" 0.356692422 0.107804011143133
"2809" "ind5" "X13512" "0Neutral" "downstream" "Helitron85" "Helitron" 47.33 12.5 0 "Background" 100 46 "IND" "group3" "Michigan_USA" "O" 0.356692422 0.107804011143133
"2810" "ind5" "X12801" "0Neutral" "downstream" "Helitron28" "Helitron" 8.89 9.38 0 "Background" 100 46 "IND" "group3" "Michigan_USA" "O" 0.356692422 0.107804011143133
"2811" "ind5" "X4045" "0Neutral" "downstream" "Helitron207" "Helitron" 19.03 3.13 0 "Background" 0 46 "IND" "group3" "Michigan_USA" "O" 0.356692422 0.107804011143133
"2812" "ind5" "X9979" "balancing" "downstream" "Helitron199" "Helitron" 24.66 12.5 0 "Background" 0 46 "IND" "group3" "Michigan_USA" "O" 0.356692422 0.276807800006735
"2813" "ind5" "X20955" "divergent" "downstream" "Helitron43" "Helitron" 35.13 18.75 0 "Background" 0 46 "IND" "group3" "Michigan_USA" "O" 0.356692422 0.128306047547098
"2814" "ind5" "X20316" "divergent" "downstream" "Helitron162" "Helitron" 46.26 37.5 0 "Background" 0 46 "IND" "group3" "Michigan_USA" "O" 0.356692422 0.128306047547098
"2815" "ind5" "X16288" "divergent" "upstream" "Helitron158" "Helitron" 0 6.25 0 "Background" 0 46 "IND" "group3" "Michigan_USA" "O" 0.356692422 0.121098702062899
"2816" "ind5" "X20409" "0Neutral" "upstream" "Helitron37" "Helitron" 81.84 3.13 0 "Background" 0 46 "IND" "group3" "Michigan_USA" "O" 0.356692422 0.0928334156349634
"2817" "ind5" "X9501" "0Neutral" "upstream" "Helitron75" "Helitron" 63.35 15.63 0 "Background" 0 46 "IND" "group3" "Michigan_USA" "O" 0.356692422 0.0928334156349634
"2818" "ind5" "X23072" "0Neutral" "upstream" "Helitron53" "Helitron" 56.52 18.75 12.5 "Background" 100 46 "IND" "group3" "Michigan_USA" "O" 0.356692422 0.0928334156349634
"2819" "ind5" "X12954" "0Neutral" "upstream" "Helitron134" "Helitron" 35.26 12.5 0 "Background" 0 46 "IND" "group3" "Michigan_USA" "O" 0.356692422 0.0928334156349634
"2820" "ind5" "X9248" "0Neutral" "upstream" "Helitron36" "Helitron" 57.63 9.38 0 "Background" 0 46 "IND" "group3" "Michigan_USA" "O" 0.356692422 0.0928334156349634
"2821" "ind5" "X22112" "0Neutral" "upstream" "Helitron65" "Helitron" 61.73 6.25 0 "Background" 0 46 "IND" "group3" "Michigan_USA" "O" 0.356692422 0.0928334156349634
"2822" "ind5" "X9531" "0Neutral" "upstream" "Helitron29" "Helitron" 86.46 6.25 0 "Background" 100 46 "IND" "group3" "Michigan_USA" "O" 0.356692422 0.0928334156349634
"2823" "ind5" "X15471" "0Neutral" "upstream" "Helitron7" "Helitron" 78.59 3.13 0 "Background" 0 46 "IND" "group3" "Michigan_USA" "O" 0.356692422 0.0928334156349634
"2824" "ind5" "X10205" "0Neutral" "upstream" "Helitron40" "Helitron" 43.09 15.63 0 "Background" 0 46 "IND" "group3" "Michigan_USA" "O" 0.356692422 0.0928334156349634
"2825" "ind5" "X10646" "0Neutral" "upstream" "Helitron34" "Helitron" 82.78 3.13 0 "Background" 0 46 "IND" "group3" "Michigan_USA" "O" 0.356692422 0.0928334156349634
"2826" "ind5" "X4951" "0Neutral" "upstream" "Helitron106" "Helitron" 40.51 9.38 6.25 "Background" 0 46 "IND" "group3" "Michigan_USA" "O" 0.356692422 0.0928334156349634
"2827" "ind5" "X1007" "0Neutral" "upstream" "Helitron125" "Helitron" 43.46 12.5 0 "Background" 100 46 "IND" "group3" "Michigan_USA" "O" 0.356692422 0.0928334156349634
"2828" "ind5" "X25950" "0Neutral" "upstream" "Helitron5" "Helitron" 81.67 9.38 0 "Background" 0 46 "IND" "group3" "Michigan_USA" "O" 0.356692422 0.0928334156349634
"2829" "ind5" "X19784" "0Neutral" "upstream" "Helitron45" "Helitron" 76.8 12.5 0 "Background" 0 46 "IND" "group3" "Michigan_USA" "O" 0.356692422 0.0928334156349634
"2830" "ind5" "X26331" "0Neutral" "upstream" "Helitron59" "Helitron" 25.38 3.13 12.5 "Background" 0 46 "IND" "group3" "Michigan_USA" "O" 0.356692422 0.0928334156349634
"2831" "ind5" "X16388" "0Neutral" "upstream" "Helitron198" "Helitron" 31.38 0 12.5 "Background" 0 46 "IND" "group3" "Michigan_USA" "O" 0.356692422 0.0928334156349634
"2832" "ind5" "X6910" "0Neutral" "upstream" "Helitron72" "Helitron" 63.98 31.25 6.25 "Background" 0 46 "IND" "group3" "Michigan_USA" "O" 0.356692422 0.0928334156349634
"2833" "ind5" "X5452" "0Neutral" "upstream" "Helitron51" "Helitron" 73.27 40.63 0 "Background" 0 46 "IND" "group3" "Michigan_USA" "O" 0.356692422 0.0928334156349634
"2834" "ind5" "X22246" "0Neutral" "upstream" "Helitron30" "Helitron" 84.74 25 0 "Background" 0 46 "IND" "group3" "Michigan_USA" "O" 0.356692422 0.0928334156349634
"2835" "ind5" "X25713" "0Neutral" "upstream" "Helitron64" "Helitron" 69.11 21.88 0 "Background" 0 46 "IND" "group3" "Michigan_USA" "O" 0.356692422 0.0928334156349634
"2836" "ind5" "X18889" "0Neutral" "upstream" "Helitron85" "Helitron" 59.3 18.75 0 "Background" 0 46 "IND" "group3" "Michigan_USA" "O" 0.356692422 0.0928334156349634
"2837" "ind5" "X9007" "0Neutral" "upstream" "Helitron49" "Helitron" 73.57 15.63 0 "Background" 100 46 "IND" "group3" "Michigan_USA" "O" 0.356692422 0.0928334156349634
"2838" "ind5" "X9860" "0Neutral" "upstream" "Helitron2" "Helitron" 77.17 9.38 0 "Background" 0 46 "IND" "group3" "Michigan_USA" "O" 0.356692422 0.0928334156349634
"2839" "ind5" "X26587" "0Neutral" "upstream" "Helitron101" "Helitron" 54.53 3.13 0 "Background" 0 46 "IND" "group3" "Michigan_USA" "O" 0.356692422 0.0928334156349634
"2840" "ind5" "X4367" "0Neutral" "upstream" "Helitron29" "Helitron" 61.13 3.13 0 "Background" 0 46 "IND" "group3" "Michigan_USA" "O" 0.356692422 0.0928334156349634
"2841" "ind5" "X26296" "0Neutral" "upstream" "Helitron36" "Helitron" 25.34 9.38 0 "Background" 0 46 "IND" "group3" "Michigan_USA" "O" 0.356692422 0.0928334156349634
"2842" "ind5" "X13251" "0Neutral" "upstream" "Helitron6" "Helitron" 30.43 6.25 0 "Background" 0 46 "IND" "group3" "Michigan_USA" "O" 0.356692422 0.0928334156349634
"2843" "ind5" "X19161" "0Neutral" "upstream" "Helitron92" "Helitron" 25.16 3.13 0 "Background" 0 46 "IND" "group3" "Michigan_USA" "O" 0.356692422 0.0928334156349634
"2844" "ind5" "X11176" "0Neutral" "upstream" "Helitron111" "Helitron" 48.41 0 0 "Background" 0 46 "IND" "group3" "Michigan_USA" "O" 0.356692422 0.0928334156349634
"2845" "ind5" "X18925" "0Neutral" "upstream" "Helitron46" "Helitron" 25.63 0 0 "Background" 0 46 "IND" "group3" "Michigan_USA" "O" 0.356692422 0.0928334156349634
"2846" "ind5" "X7996" "0Neutral" "upstream" "Helitron52" "Helitron" 73.16 9.38 0 "Background" 0 46 "IND" "group3" "Michigan_USA" "O" 0.356692422 0.0928334156349634
"2847" "ind5" "X20594" "0Neutral" "upstream" "Helitron139" "Helitron" 34.83 34.38 6.25 "Background" 0 46 "IND" "group3" "Michigan_USA" "O" 0.356692422 0.0928334156349634
"2848" "ind5" "X14556" "0Neutral" "upstream" "Helitron46" "Helitron" 42.46 3.13 0 "Background" 0 46 "IND" "group3" "Michigan_USA" "O" 0.356692422 0.0928334156349634
"2849" "ind5" "X9859" "divergent" "upstream" "Helitron2" "Helitron" 77.19 25 0 "Background" 0 46 "IND" "group3" "Michigan_USA" "O" 0.356692422 0.121098702062899
"2850" "ind5" "X3567" "divergent" "upstream" "Helitron118" "Helitron" 46.18 21.88 12.5 "Background" 100 46 "IND" "group3" "Michigan_USA" "O" 0.356692422 0.121098702062899
"2851" "ind5" "X26211" "divergent" "upstream" "Helitron22" "Helitron" 64.09 18.75 0 "Background" 0 46 "IND" "group3" "Michigan_USA" "O" 0.356692422 0.121098702062899
"2852" "ind5" "X14878" "divergent" "upstream" "Helitron60" "Helitron" 45.41 9.38 0 "Background" 0 46 "IND" "group3" "Michigan_USA" "O" 0.356692422 0.121098702062899
"2853" "ind5" "X16205" "divergent" "upstream" "Helitron50" "Helitron" 57.65 0 6.25 "Background" 0 46 "IND" "group3" "Michigan_USA" "O" 0.356692422 0.121098702062899
"2854" "ind5" "X16203" "divergent" "upstream" "Helitron50" "Helitron" 73.39 0 6.25 "Background" 0 46 "IND" "group3" "Michigan_USA" "O" 0.356692422 0.121098702062899
"2855" "ind5" "X25312" "0Neutral" "upstream" "Helitron129" "Helitron" 39.47 6.25 0 "Background" 0 46 "IND" "group3" "Michigan_USA" "O" 0.356692422 0.0928334156349634
"2856" "ind5" "X20730" "0Neutral" "upstream" "Helitron47" "Helitron" 74.3 6.25 0 "Background" 0 46 "IND" "group3" "Michigan_USA" "O" 0.356692422 0.0928334156349634
"2857" "ind5" "X4287" "0Neutral" "upstream" "Helitron38" "Helitron" 80.55 3.13 0 "Background" 0 46 "IND" "group3" "Michigan_USA" "O" 0.356692422 0.0928334156349634
"2858" "ind5" "X1642" "0Neutral" "upstream" "Helitron4" "Helitron" 116.59 3.13 0 "Background" 0 46 "IND" "group3" "Michigan_USA" "O" 0.356692422 0.0928334156349634
"2859" "ind5" "X21279" "0Neutral" "upstream" "Helitron60" "Helitron" 48.53 0 0 "Background" 0 46 "IND" "group3" "Michigan_USA" "O" 0.356692422 0.0928334156349634
"2860" "ind5" "X4758" "0Neutral" "upstream" "Helitron21" "Helitron" 91.77 37.5 0 "Background" 0 46 "IND" "group3" "Michigan_USA" "O" 0.356692422 0.0928334156349634
"2861" "ind5" "X13709" "0Neutral" "upstream" "Helitron35" "Helitron" 24.08 3.13 0 "Background" 0 46 "IND" "group3" "Michigan_USA" "O" 0.356692422 0.0928334156349634
"2862" "ind5" "X3740" "0Neutral" "upstream" "Helitron6" "Helitron" 63.67 3.13 0 "Background" 0 46 "IND" "group3" "Michigan_USA" "O" 0.356692422 0.0928334156349634
"2863" "ind5" "X20298" "0Neutral" "upstream" "Helitron127" "Helitron" 43.06 18.75 12.5 "Background" 0 46 "IND" "group3" "Michigan_USA" "O" 0.356692422 0.0928334156349634
"2864" "ind5" "X26030" "0Neutral" "upstream" "Helitron24" "Helitron" 55.05 6.25 0 "Background" 0 46 "IND" "group3" "Michigan_USA" "O" 0.356692422 0.0928334156349634
"2865" "ind5" "X16669" "0Neutral" "upstream" "Helitron200" "Helitron" 25.36 15.63 0 "Background" 0 46 "IND" "group3" "Michigan_USA" "O" 0.356692422 0.0928334156349634
"2866" "ind5" "X21361" "0Neutral" "upstream" "Helitron10" "Helitron" 100.71 0 0 "Background" 0 46 "IND" "group3" "Michigan_USA" "O" 0.356692422 0.0928334156349634
"2867" "ind5" "X20788" "0Neutral" "upstream" "Helitron12" "Helitron" 81.18 6.25 0 "Background" 0 46 "IND" "group3" "Michigan_USA" "O" 0.356692422 0.0928334156349634
"2868" "ind5" "X12627" "0Neutral" "upstream" "Helitron102" "Helitron" 53.53 0 6.25 "Background" 0 46 "IND" "group3" "Michigan_USA" "O" 0.356692422 0.0928334156349634
"2869" "ind5" "X6525" "0Neutral" "upstream" "Helitron15" "Helitron" 79.25 15.63 0 "Background" 0 46 "IND" "group3" "Michigan_USA" "O" 0.356692422 0.0928334156349634
"2870" "ind5" "X5208" "0Neutral" "upstream" "Helitron50" "Helitron" 39.91 9.38 0 "Background" 0 46 "IND" "group3" "Michigan_USA" "O" 0.356692422 0.0928334156349634
"2871" "ind5" "X11702" "0Neutral" "upstream" "Helitron39" "Helitron" 53.24 9.38 0 "Background" 0 46 "IND" "group3" "Michigan_USA" "O" 0.356692422 0.0928334156349634
"2872" "ind5" "X11031" "0Neutral" "upstream" "Helitron81" "Helitron" 61.94 0 0 "Background" 0 46 "IND" "group3" "Michigan_USA" "O" 0.356692422 0.0928334156349634
"2873" "ind5" "X3124" "0Neutral" "upstream" "Helitron26" "Helitron" 87.25 3.13 0 "Background" 0 46 "IND" "group3" "Michigan_USA" "O" 0.356692422 0.0928334156349634
"2874" "ind5" "X24017" "0Neutral" "upstream" "Helitron13" "Helitron" 96.1 6.25 0 "Background" 100 46 "IND" "group3" "Michigan_USA" "O" 0.356692422 0.0928334156349634
"2875" "ind5" "X20666" "0Neutral" "upstream" "Helitron112" "Helitron" 48.28 12.5 0 "Background" 0 46 "IND" "group3" "Michigan_USA" "O" 0.356692422 0.0928334156349634
"2876" "ind5" "X3123" "0Neutral" "upstream" "Helitron26" "Helitron" 39.14 31.25 12.5 "Background" 0 46 "IND" "group3" "Michigan_USA" "O" 0.356692422 0.0928334156349634
"2877" "ind5" "X916" "0Neutral" "upstream" "Helitron48" "Helitron" 37.27 6.25 12.5 "Background" 0 46 "IND" "group3" "Michigan_USA" "O" 0.356692422 0.0928334156349634
"2878" "ind5" "X3564" "0Neutral" "upstream" "Helitron49" "Helitron" 64 15.63 0 "Background" 0 46 "IND" "group3" "Michigan_USA" "O" 0.356692422 0.0928334156349634
"2879" "ind5" "X16230" "0Neutral" "upstream" "Helitron99" "Helitron" 55.26 12.5 0 "Background" 0 46 "IND" "group3" "Michigan_USA" "O" 0.356692422 0.0928334156349634
"2880" "ind5" "X25693" "0Neutral" "upstream" "Helitron67" "Helitron" 67.31 9.38 0 "Background" 0 46 "IND" "group3" "Michigan_USA" "O" 0.356692422 0.0928334156349634
"2881" "ind5" "X20642" "0Neutral" "upstream" "Helitron7" "Helitron" 60.21 9.38 0 "Background" 0 46 "IND" "group3" "Michigan_USA" "O" 0.356692422 0.0928334156349634
"2882" "ind5" "X8793" "0Neutral" "upstream" "Helitron77" "Helitron" 63.16 9.38 0 "Background" 0 46 "IND" "group3" "Michigan_USA" "O" 0.356692422 0.0928334156349634
"2883" "ind5" "X18463" "0Neutral" "upstream" "Helitron109" "Helitron" 50.37 6.25 0 "Background" 0 46 "IND" "group3" "Michigan_USA" "O" 0.356692422 0.0928334156349634
"2884" "ind5" "X4155" "0Neutral" "upstream" "Helitron12" "Helitron" 55.43 6.25 0 "Background" 0 46 "IND" "group3" "Michigan_USA" "O" 0.356692422 0.0928334156349634
"2885" "ind5" "X20655" "0Neutral" "upstream" "Helitron39" "Helitron" 53.98 6.25 0 "Background" 0 46 "IND" "group3" "Michigan_USA" "O" 0.356692422 0.0928334156349634
"2886" "ind5" "X6523" "0Neutral" "upstream" "Helitron15" "Helitron" 95.46 3.13 0 "Background" 100 46 "IND" "group3" "Michigan_USA" "O" 0.356692422 0.0928334156349634
"2887" "ind5" "X26029" "0Neutral" "upstream" "Helitron24" "Helitron" 55.03 3.13 0 "Background" 0 46 "IND" "group3" "Michigan_USA" "O" 0.356692422 0.0928334156349634
"2888" "ind5" "X992" "0Neutral" "upstream" "Helitron84" "Helitron" 60.3 3.13 0 "Background" 0 46 "IND" "group3" "Michigan_USA" "O" 0.356692422 0.0928334156349634
"2889" "ind5" "X11716" "0Neutral" "upstream" "Helitron93" "Helitron" 57.11 0 0 "Background" 0 46 "IND" "group3" "Michigan_USA" "O" 0.356692422 0.0928334156349634
"2890" "ind5" "X6398" "0Neutral" "upstream" "Helitron48" "Helitron" 43.79 34.38 0 "Background" 0 46 "IND" "group3" "Michigan_USA" "O" 0.356692422 0.0928334156349634
"2891" "ind5" "X18323" "0Neutral" "upstream" "Helitron54" "Helitron" 43.02 28.13 0 "Background" 100 46 "IND" "group3" "Michigan_USA" "O" 0.356692422 0.0928334156349634
"2892" "ind5" "X25311" "0Neutral" "upstream" "Helitron129" "Helitron" 39.43 9.38 0 "Background" 0 46 "IND" "group3" "Michigan_USA" "O" 0.356692422 0.0928334156349634
"2893" "ind5" "X9038" "0Neutral" "upstream" "Helitron110" "Helitron" 48.88 6.25 0 "Background" 0 46 "IND" "group3" "Michigan_USA" "O" 0.356692422 0.0928334156349634
"2894" "ind5" "X4195" "0Neutral" "upstream" "Helitron3" "Helitron" 48.54 3.13 0 "Background" 100 46 "IND" "group3" "Michigan_USA" "O" 0.356692422 0.0928334156349634
"2895" "ind5" "X26176" "0Neutral" "upstream" "Helitron4" "Helitron" 46.38 3.13 0 "Background" 0 46 "IND" "group3" "Michigan_USA" "O" 0.356692422 0.0928334156349634
"2896" "ind5" "X15806" "0Neutral" "upstream" "Helitron11" "Helitron" 98.01 3.13 0 "Background" 0 46 "IND" "group3" "Michigan_USA" "O" 0.356692422 0.0928334156349634
"2897" "ind5" "X9039" "0Neutral" "upstream" "Helitron110" "Helitron" 48.91 3.13 0 "Background" 0 46 "IND" "group3" "Michigan_USA" "O" 0.356692422 0.0928334156349634
"2898" "ind5" "X3448" "0Neutral" "upstream" "Helitron40" "Helitron" 62.39 6.25 0 "Background" 0 46 "IND" "group3" "Michigan_USA" "O" 0.356692422 0.0928334156349634
"2899" "ind5" "X25215" "balancing" "upstream" "Helitron198" "Helitron" 28.35 18.75 0 "Background" 0 46 "IND" "group3" "Michigan_USA" "O" 0.356692422 0.225353803019287
"2900" "ind5" "X23909" "balancing" "upstream" "Helitron59" "Helitron" 62.51 43.75 0 "Background" 100 46 "IND" "group3" "Michigan_USA" "O" 0.356692422 0.225353803019287
"2901" "ind5" "X6508" "balancing" "upstream" "Helitron32" "Helitron" 83.98 34.38 0 "Background" 0 46 "IND" "group3" "Michigan_USA" "O" 0.356692422 0.225353803019287
"2902" "ind5" "X16197" "divergent" "upstream" "Helitron141" "Helitron" 33.82 6.25 0 "Background" 0 46 "IND" "group3" "Michigan_USA" "O" 0.356692422 0.121098702062899
"2903" "ind5" "X4288" "divergent" "upstream" "Helitron38" "Helitron" 80.57 0 6.25 "Background" 0 46 "IND" "group3" "Michigan_USA" "O" 0.356692422 0.121098702062899
"2904" "ind5" "X13552" "divergent" "upstream" "Helitron57" "Helitron" 71.16 3.13 0 "Background" 0 46 "IND" "group3" "Michigan_USA" "O" 0.356692422 0.121098702062899
"2905" "ind5" "X23782" "divergent" "upstream" "Helitron27" "Helitron" 86.75 12.5 0 "Background" 0 46 "IND" "group3" "Michigan_USA" "O" 0.356692422 0.121098702062899
"2906" "ind5" "X6081" "divergent" "upstream" "Helitron33" "Helitron" 52.67 3.13 0 "Background" 0 46 "IND" "group3" "Michigan_USA" "O" 0.356692422 0.121098702062899
"2907" "ind5" "X3462" "divergent" "upstream" "Helitron54" "Helitron" 72.33 12.5 0 "Background" 0 46 "IND" "group3" "Michigan_USA" "O" 0.356692422 0.121098702062899
"2908" "ind5" "X13335" "divergent" "upstream" "Helitron121" "Helitron" 44.43 0 0 "Background" 0 46 "IND" "group3" "Michigan_USA" "O" 0.356692422 0.121098702062899
"2909" "ind5" "X4196" "divergent" "upstream" "Helitron3" "Helitron" 48.51 31.25 0 "Background" 0 46 "IND" "group3" "Michigan_USA" "O" 0.356692422 0.121098702062899
"2910" "ind5" "X23783" "divergent" "upstream" "Helitron27" "Helitron" 86.76 0 0 "Background" 0 46 "IND" "group3" "Michigan_USA" "O" 0.356692422 0.121098702062899
"2911" "ind5" "X9867" "divergent" "upstream" "Helitron2" "Helitron" 46.95 18.75 0 "Background" 0 46 "IND" "group3" "Michigan_USA" "O" 0.356692422 0.121098702062899
"2912" "ind5" "X9212" "0Neutral" "downstream" "Mariner2" "Mariner" 41.17 40.63 12.5 "Background" 100 46 "IND" "group3" "Michigan_USA" "O" 0.356692422 0.107804011143133
"2913" "ind5" "X23596" "0Neutral" "downstream" "Mariner14" "Mariner" 95.51 28.13 0 "Background" 0 46 "IND" "group3" "Michigan_USA" "O" 0.356692422 0.107804011143133
"2914" "ind5" "X16691" "0Neutral" "downstream" "Mariner14" "Mariner" 58.72 25 0 "Background" 0 46 "IND" "group3" "Michigan_USA" "O" 0.356692422 0.107804011143133
"2915" "ind5" "X25543" "0Neutral" "downstream" "Mariner1" "Mariner" 82.81 9.38 0 "Background" 100 46 "IND" "group3" "Michigan_USA" "O" 0.356692422 0.107804011143133
"2916" "ind5" "X10130" "0Neutral" "downstream" "Mariner1" "Mariner" 67.38 3.13 0 "Background" 0 46 "IND" "group3" "Michigan_USA" "O" 0.356692422 0.107804011143133
"2917" "ind5" "X13261" "0Neutral" "downstream" "Mariner2" "Mariner" 43.67 21.88 0 "Background" 0 46 "IND" "group3" "Michigan_USA" "O" 0.356692422 0.107804011143133
"2918" "ind5" "X6457" "0Neutral" "downstream" "Mariner3" "Mariner" 45.68 6.25 0 "Background" 0 46 "IND" "group3" "Michigan_USA" "O" 0.356692422 0.107804011143133
"2919" "ind5" "X15871" "0Neutral" "downstream" "Mariner2" "Mariner" 9.11 3.13 0 "Background" 100 46 "IND" "group3" "Michigan_USA" "O" 0.356692422 0.107804011143133
"2920" "ind5" "X972" "0Neutral" "downstream" "Mariner3" "Mariner" 32.54 3.13 0 "Background" 0 46 "IND" "group3" "Michigan_USA" "O" 0.356692422 0.107804011143133
"2921" "ind5" "X9761" "0Neutral" "downstream" "Mariner3" "Mariner" 38.87 3.13 0 "Background" 0 46 "IND" "group3" "Michigan_USA" "O" 0.356692422 0.107804011143133
"2922" "ind5" "X12094" "0Neutral" "downstream" "Mariner2" "Mariner" 105.34 21.88 0 "Background" 0 46 "IND" "group3" "Michigan_USA" "O" 0.356692422 0.107804011143133
"2923" "ind5" "X3649" "0Neutral" "downstream" "Mariner14" "Mariner" 59.76 3.13 0 "Background" 0 46 "IND" "group3" "Michigan_USA" "O" 0.356692422 0.107804011143133
"2924" "ind5" "X10009" "0Neutral" "downstream" "Mariner3" "Mariner" 50.07 3.13 0 "Background" 0 46 "IND" "group3" "Michigan_USA" "O" 0.356692422 0.107804011143133
"2925" "ind5" "X16400" "balancing" "downstream" "Mariner1" "Mariner" 34.26 21.88 0 "Background" 0 46 "IND" "group3" "Michigan_USA" "O" 0.356692422 0.276807800006735
"2926" "ind5" "X16401" "balancing" "downstream" "Mariner1" "Mariner" 34.22 21.88 0 "Background" 0 46 "IND" "group3" "Michigan_USA" "O" 0.356692422 0.276807800006735
"2927" "ind5" "X8795" "divergent" "downstream" "Mariner2" "Mariner" 52.48 21.88 0 "Background" 0 46 "IND" "group3" "Michigan_USA" "O" 0.356692422 0.128306047547098
"2928" "ind5" "X16692" "divergent" "downstream" "Mariner14" "Mariner" 58.69 28.13 0 "Background" 0 46 "IND" "group3" "Michigan_USA" "O" 0.356692422 0.128306047547098
"2929" "ind5" "X625" "0Neutral" "downstream" "Mariner16" "Mariner" 44.46 15.63 0 "Background" 100 46 "IND" "group3" "Michigan_USA" "O" 0.356692422 0.107804011143133
"2930" "ind5" "X15824" "0Neutral" "downstream" "Mariner6" "Mariner" 112.61 3.13 0 "Background" 0 46 "IND" "group3" "Michigan_USA" "O" 0.356692422 0.107804011143133
"2931" "ind5" "X15832" "0Neutral" "downstream" "Mariner6" "Mariner" 67.31 3.13 0 "Background" 0 46 "IND" "group3" "Michigan_USA" "O" 0.356692422 0.107804011143133
"2932" "ind5" "X15831" "0Neutral" "downstream" "Mariner6" "Mariner" 67.33 3.13 0 "Background" 0 46 "IND" "group3" "Michigan_USA" "O" 0.356692422 0.107804011143133
"2933" "ind5" "X705" "0Neutral" "downstream" "Mariner17" "Mariner" 74.7 3.13 0 "Background" 0 46 "IND" "group3" "Michigan_USA" "O" 0.356692422 0.107804011143133
"2934" "ind5" "X6505" "0Neutral" "downstream" "Mariner2" "Mariner" 67.19 3.13 0 "Background" 0 46 "IND" "group3" "Michigan_USA" "O" 0.356692422 0.107804011143133
"2935" "ind5" "X20148" "0Neutral" "downstream" "Mariner9" "Mariner" 52.29 3.13 6.25 "Background" 0 46 "IND" "group3" "Michigan_USA" "O" 0.356692422 0.107804011143133
"2936" "ind5" "X4763" "0Neutral" "downstream" "Mariner3" "Mariner" 55.68 3.13 0 "Background" 0 46 "IND" "group3" "Michigan_USA" "O" 0.356692422 0.107804011143133
"2937" "ind5" "X13987" "0Neutral" "downstream" "Mariner14" "Mariner" 61.45 9.38 0 "Background" 0 46 "IND" "group3" "Michigan_USA" "O" 0.356692422 0.107804011143133
"2938" "ind5" "X3555" "0Neutral" "downstream" "Mariner6" "Mariner" 74.89 0 0 "Background" 0 46 "IND" "group3" "Michigan_USA" "O" 0.356692422 0.107804011143133
"2939" "ind5" "X23128" "0Neutral" "downstream" "Mariner2" "Mariner" 42.85 12.5 0 "Background" 100 46 "IND" "group3" "Michigan_USA" "O" 0.356692422 0.107804011143133
"2940" "ind5" "X22390" "0Neutral" "downstream" "Mariner1" "Mariner" 57.36 9.38 0 "Background" 0 46 "IND" "group3" "Michigan_USA" "O" 0.356692422 0.107804011143133
"2941" "ind5" "X6506" "balancing" "downstream" "Mariner2" "Mariner" 68.9 25 0 "Background" 0 46 "IND" "group3" "Michigan_USA" "O" 0.356692422 0.276807800006735
"2942" "ind5" "X14777" "divergent" "downstream" "Mariner14" "Mariner" 92.11 21.88 0 "Background" 0 46 "IND" "group3" "Michigan_USA" "O" 0.356692422 0.128306047547098
"2943" "ind5" "X5943" "divergent" "downstream" "Mariner14" "Mariner" 31.4 15.63 0 "Background" 0 46 "IND" "group3" "Michigan_USA" "O" 0.356692422 0.128306047547098
"2944" "ind5" "X8148" "0Neutral" "downstream" "Mariner3" "Mariner" 42.08 15.63 25 "Background" 0 46 "IND" "group3" "Michigan_USA" "O" 0.356692422 0.107804011143133
"2945" "ind5" "X11517" "0Neutral" "downstream" "Mariner4" "Mariner" 52.75 34.38 0 "Background" 100 46 "IND" "group3" "Michigan_USA" "O" 0.356692422 0.107804011143133
"2946" "ind5" "X24439" "0Neutral" "downstream" "Mariner3" "Mariner" 30.74 31.25 0 "Background" 100 46 "IND" "group3" "Michigan_USA" "O" 0.356692422 0.107804011143133
"2947" "ind5" "X22659" "0Neutral" "upstream" "Mariner3" "Mariner" 59.23 3.13 0 "Background" 0 46 "IND" "group3" "Michigan_USA" "O" 0.356692422 0.0928334156349634
"2948" "ind5" "X7899" "0Neutral" "upstream" "Mariner2" "Mariner" 69.46 18.75 0 "Background" 0 46 "IND" "group3" "Michigan_USA" "O" 0.356692422 0.0928334156349634
"2949" "ind5" "X23323" "0Neutral" "upstream" "Mariner2" "Mariner" 58.12 18.75 12.5 "Background" 100 46 "IND" "group3" "Michigan_USA" "O" 0.356692422 0.0928334156349634
"2950" "ind5" "X2549" "0Neutral" "upstream" "Mariner4" "Mariner" 94.35 53.13 0 "Background" 100 46 "IND" "group3" "Michigan_USA" "O" 0.356692422 0.0928334156349634
"2951" "ind5" "X2298" "0Neutral" "upstream" "Mariner15" "Mariner" 35.03 3.13 0 "Background" 0 46 "IND" "group3" "Michigan_USA" "O" 0.356692422 0.0928334156349634
"2952" "ind5" "X2297" "0Neutral" "upstream" "Mariner15" "Mariner" 34.99 3.13 0 "Background" 0 46 "IND" "group3" "Michigan_USA" "O" 0.356692422 0.0928334156349634
"2953" "ind5" "X19619" "0Neutral" "upstream" "Mariner3" "Mariner" 118.25 0 0 "Background" 0 46 "IND" "group3" "Michigan_USA" "O" 0.356692422 0.0928334156349634
"2954" "ind5" "X19617" "0Neutral" "upstream" "Mariner3" "Mariner" 82.94 34.38 0 "Background" 0 46 "IND" "group3" "Michigan_USA" "O" 0.356692422 0.0928334156349634
"2955" "ind5" "X10557" "0Neutral" "upstream" "Mariner2" "Mariner" 33.84 3.13 0 "Background" 0 46 "IND" "group3" "Michigan_USA" "O" 0.356692422 0.0928334156349634
"2956" "ind5" "X4127" "0Neutral" "upstream" "Mariner3" "Mariner" 104.42 3.13 0 "Background" 0 46 "IND" "group3" "Michigan_USA" "O" 0.356692422 0.0928334156349634
"2957" "ind5" "X25532" "0Neutral" "upstream" "Mariner2" "Mariner" 83.14 15.63 0 "Background" 0 46 "IND" "group3" "Michigan_USA" "O" 0.356692422 0.0928334156349634
"2958" "ind5" "X6079" "0Neutral" "upstream" "Mariner3" "Mariner" 79.77 15.63 0 "Background" 0 46 "IND" "group3" "Michigan_USA" "O" 0.356692422 0.0928334156349634
"2959" "ind5" "X21323" "0Neutral" "upstream" "Mariner3" "Mariner" 58.13 15.63 0 "Background" 0 46 "IND" "group3" "Michigan_USA" "O" 0.356692422 0.0928334156349634
"2960" "ind5" "X11860" "0Neutral" "upstream" "Mariner8" "Mariner" 71.53 12.5 0 "Background" 0 46 "IND" "group3" "Michigan_USA" "O" 0.356692422 0.0928334156349634
"2961" "ind5" "X11752" "0Neutral" "upstream" "Mariner3" "Mariner" 57.71 6.25 0 "Background" 0 46 "IND" "group3" "Michigan_USA" "O" 0.356692422 0.0928334156349634
"2962" "ind5" "X11862" "0Neutral" "upstream" "Mariner8" "Mariner" 88.64 6.25 0 "Background" 0 46 "IND" "group3" "Michigan_USA" "O" 0.356692422 0.0928334156349634
"2963" "ind5" "X11277" "0Neutral" "upstream" "Mariner2" "Mariner" 46.63 0 6.25 "Background" 0 46 "IND" "group3" "Michigan_USA" "O" 0.356692422 0.0928334156349634
"2964" "ind5" "X1919" "0Neutral" "upstream" "Mariner2" "Mariner" 55.1 3.13 0 "Background" 0 46 "IND" "group3" "Michigan_USA" "O" 0.356692422 0.0928334156349634
"2965" "ind5" "X12935" "0Neutral" "upstream" "Mariner9" "Mariner" 39.03 6.25 0 "Background" 0 46 "IND" "group3" "Michigan_USA" "O" 0.356692422 0.0928334156349634
"2966" "ind5" "X4266" "0Neutral" "upstream" "Mariner4" "Mariner" 38.48 3.13 0 "Background" 100 46 "IND" "group3" "Michigan_USA" "O" 0.356692422 0.0928334156349634
"2967" "ind5" "X4129" "divergent" "upstream" "Mariner3" "Mariner" 84.95 21.88 0 "Background" 0 46 "IND" "group3" "Michigan_USA" "O" 0.356692422 0.121098702062899
"2968" "ind5" "X6460" "divergent" "upstream" "Mariner3" "Mariner" 76.19 34.38 0 "Background" 0 46 "IND" "group3" "Michigan_USA" "O" 0.356692422 0.121098702062899
"2969" "ind5" "X6461" "divergent" "upstream" "Mariner3" "Mariner" 76.23 6.25 0 "Background" 0 46 "IND" "group3" "Michigan_USA" "O" 0.356692422 0.121098702062899
"2970" "ind5" "X15148" "0Neutral" "upstream" "Mariner2" "Mariner" 45.87 3.13 0 "Background" 0 46 "IND" "group3" "Michigan_USA" "O" 0.356692422 0.0928334156349634
"2971" "ind5" "X23942" "0Neutral" "upstream" "Mariner10" "Mariner" 78.02 3.13 0 "Background" 0 46 "IND" "group3" "Michigan_USA" "O" 0.356692422 0.0928334156349634
"2972" "ind5" "X9514" "0Neutral" "upstream" "Mariner3" "Mariner" 70.14 9.38 0 "Background" 0 46 "IND" "group3" "Michigan_USA" "O" 0.356692422 0.0928334156349634
"2973" "ind5" "X24769" "0Neutral" "upstream" "Mariner3" "Mariner" 54.3 9.38 0 "Background" 0 46 "IND" "group3" "Michigan_USA" "O" 0.356692422 0.0928334156349634
"2974" "ind5" "X3438" "0Neutral" "upstream" "Mariner1" "Mariner" 37.85 3.13 0 "Background" 0 46 "IND" "group3" "Michigan_USA" "O" 0.356692422 0.0928334156349634
"2975" "ind5" "X6513" "0Neutral" "upstream" "Mariner1" "Mariner" 72.08 3.13 0 "Background" 0 46 "IND" "group3" "Michigan_USA" "O" 0.356692422 0.0928334156349634
"2976" "ind5" "X17318" "0Neutral" "upstream" "Mariner12" "Mariner" 52.56 3.13 0 "Background" 0 46 "IND" "group3" "Michigan_USA" "O" 0.356692422 0.0928334156349634
"2977" "ind5" "X991" "0Neutral" "upstream" "Mariner6" "Mariner" 43.81 15.63 0 "Background" 0 46 "IND" "group3" "Michigan_USA" "O" 0.356692422 0.0928334156349634
"2978" "ind5" "X23464" "0Neutral" "upstream" "Mariner14" "Mariner" 45.03 3.13 0 "Background" 0 46 "IND" "group3" "Michigan_USA" "O" 0.356692422 0.0928334156349634
"2979" "ind5" "X24820" "0Neutral" "upstream" "Mariner2" "Mariner" 68.05 3.13 0 "Background" 0 46 "IND" "group3" "Michigan_USA" "O" 0.356692422 0.0928334156349634
"2980" "ind5" "X145" "0Neutral" "upstream" "Mariner13" "Mariner" 48.6 43.75 0 "Background" 100 46 "IND" "group3" "Michigan_USA" "O" 0.356692422 0.0928334156349634
"2981" "ind5" "X6584" "balancing" "upstream" "Mariner7" "Mariner" 90.11 40.63 0 "Background" 0 46 "IND" "group3" "Michigan_USA" "O" 0.356692422 0.225353803019287
"2982" "ind5" "X18104" "divergent" "upstream" "Mariner3" "Mariner" 46.32 25 0 "Background" 0 46 "IND" "group3" "Michigan_USA" "O" 0.356692422 0.121098702062899
"2983" "ind5" "X16042" "divergent" "upstream" "Mariner2" "Mariner" 44.49 21.88 0 "Background" 0 46 "IND" "group3" "Michigan_USA" "O" 0.356692422 0.121098702062899
"2984" "ind5" "X18545" "divergent" "upstream" "Mariner6" "Mariner" 68.23 0 0 "Background" 0 46 "IND" "group3" "Michigan_USA" "O" 0.356692422 0.121098702062899
"2985" "ind5" "X16235" "0Neutral" "upstream" "Mariner5" "Mariner" 53.43 12.5 0 "Background" 0 46 "IND" "group3" "Michigan_USA" "O" 0.356692422 0.0928334156349634
"2986" "ind5" "X9031" "0Neutral" "upstream" "Mariner13" "Mariner" 30.1 3.13 0 "Background" 0 46 "IND" "group3" "Michigan_USA" "O" 0.356692422 0.0928334156349634
"2987" "ind5" "X8833" "0Neutral" "upstream" "MuDR32" "MuDR" 0 6.25 0 "Background" 0 46 "IND" "group3" "Michigan_USA" "O" 0.356692422 0.0928334156349634
"2988" "ind5" "X22639" "0Neutral" "upstream" "MuDR148" "MuDR" 0 3.13 0 "Background" 0 46 "IND" "group3" "Michigan_USA" "O" 0.356692422 0.0928334156349634
"2989" "ind5" "X22637" "0Neutral" "upstream" "MuDR148" "MuDR" 0 3.13 6.25 "Background" 0 46 "IND" "group3" "Michigan_USA" "O" 0.356692422 0.0928334156349634
"2990" "ind5" "X4614" "0Neutral" "upstream" "MuDR27" "MuDR" 49.47 28.13 0 "Background" 100 46 "IND" "group3" "Michigan_USA" "O" 0.356692422 0.0928334156349634
"2991" "ind5" "X4424" "0Neutral" "upstream" "MuDR75" "MuDR" 42.45 12.5 0 "Background" 0 46 "IND" "group3" "Michigan_USA" "O" 0.356692422 0.0928334156349634
"2992" "ind5" "X24667" "0Neutral" "upstream" "MuDR43" "MuDR" 38.85 37.5 12.5 "Background" 0 46 "IND" "group3" "Michigan_USA" "O" 0.356692422 0.0928334156349634
"2993" "ind5" "X23685" "0Neutral" "upstream" "MuDR39" "MuDR" 77.6 3.13 0 "Background" 0 46 "IND" "group3" "Michigan_USA" "O" 0.356692422 0.0928334156349634
"2994" "ind5" "X23514" "0Neutral" "upstream" "MuDR6" "MuDR" 29.07 9.38 0 "Background" 0 46 "IND" "group3" "Michigan_USA" "O" 0.356692422 0.0928334156349634
"2995" "ind5" "X14058" "0Neutral" "upstream" "MuDR214" "MuDR" 31.05 15.63 0 "Background" 100 46 "IND" "group3" "Michigan_USA" "O" 0.356692422 0.0928334156349634
"2996" "ind5" "X4774" "0Neutral" "upstream" "MuDR105" "MuDR" 39.51 6.25 6.25 "Background" 0 46 "IND" "group3" "Michigan_USA" "O" 0.356692422 0.0928334156349634
"2997" "ind5" "X24621" "0Neutral" "upstream" "MuDR95" "MuDR" 30.41 0 0 "Background" 0 46 "IND" "group3" "Michigan_USA" "O" 0.356692422 0.0928334156349634
"2998" "ind5" "X23153" "0Neutral" "upstream" "MuDR102" "MuDR" 52.5 18.75 0 "Background" 0 46 "IND" "group3" "Michigan_USA" "O" 0.356692422 0.0928334156349634
"2999" "ind5" "X8594" "0Neutral" "upstream" "MuDR135" "MuDR" 14.39 15.63 0 "Background" 100 46 "IND" "group3" "Michigan_USA" "O" 0.356692422 0.0928334156349634
"3000" "ind5" "X13901" "0Neutral" "upstream" "MuDR89" "MuDR" 19.97 18.75 0 "Background" 0 46 "IND" "group3" "Michigan_USA" "O" 0.356692422 0.0928334156349634
"3001" "ind5" "X24666" "0Neutral" "upstream" "MuDR43" "MuDR" 38.88 37.5 12.5 "Background" 0 46 "IND" "group3" "Michigan_USA" "O" 0.356692422 0.0928334156349634
"3002" "ind5" "X12980" "0Neutral" "upstream" "MuDR213" "MuDR" 31.18 25 6.25 "Background" 100 46 "IND" "group3" "Michigan_USA" "O" 0.356692422 0.0928334156349634
"3003" "ind5" "X6990" "0Neutral" "upstream" "MuDR77" "MuDR" 62.24 34.38 0 "Background" 0 46 "IND" "group3" "Michigan_USA" "O" 0.356692422 0.0928334156349634
"3004" "ind5" "X4636" "0Neutral" "upstream" "MuDR89" "MuDR" 56.36 18.75 0 "Background" 0 46 "IND" "group3" "Michigan_USA" "O" 0.356692422 0.0928334156349634
"3005" "ind5" "X6989" "0Neutral" "upstream" "MuDR77" "MuDR" 61.27 9.38 0 "Background" 0 46 "IND" "group3" "Michigan_USA" "O" 0.356692422 0.0928334156349634
"3006" "ind5" "X17096" "0Neutral" "upstream" "MuDR54" "MuDR" 70.43 3.13 0 "Background" 0 46 "IND" "group3" "Michigan_USA" "O" 0.356692422 0.0928334156349634
"3007" "ind5" "X19298" "0Neutral" "upstream" "MuDR57" "MuDR" 67.8 0 0 "Background" 0 46 "IND" "group3" "Michigan_USA" "O" 0.356692422 0.0928334156349634
"3008" "ind5" "X18658" "0Neutral" "upstream" "MuDR221" "MuDR" 24.56 31.25 0 "Background" 0 46 "IND" "group3" "Michigan_USA" "O" 0.356692422 0.0928334156349634
"3009" "ind5" "X4637" "0Neutral" "upstream" "MuDR89" "MuDR" 45 21.88 0 "Background" 0 46 "IND" "group3" "Michigan_USA" "O" 0.356692422 0.0928334156349634
"3010" "ind5" "X16839" "0Neutral" "upstream" "MuDR226" "MuDR" 5.29 12.5 0 "Background" 0 46 "IND" "group3" "Michigan_USA" "O" 0.356692422 0.0928334156349634
"3011" "ind5" "X1202" "0Neutral" "upstream" "MuDR211" "MuDR" 19.75 6.25 0 "Background" 100 46 "IND" "group3" "Michigan_USA" "O" 0.356692422 0.0928334156349634
"3012" "ind5" "X5860" "0Neutral" "upstream" "MuDR20" "MuDR" 21.05 3.13 0 "Background" 0 46 "IND" "group3" "Michigan_USA" "O" 0.356692422 0.0928334156349634
"3013" "ind5" "X17605" "0Neutral" "upstream" "MuDR142" "MuDR" 36.76 0 0 "Background" 0 46 "IND" "group3" "Michigan_USA" "O" 0.356692422 0.0928334156349634
"3014" "ind5" "X10762" "0Neutral" "upstream" "MuDR223" "MuDR" 20.76 0 0 "Background" 0 46 "IND" "group3" "Michigan_USA" "O" 0.356692422 0.0928334156349634
"3015" "ind5" "X15407" "0Neutral" "upstream" "MuDR57" "MuDR" 44.56 0 0 "Background" 0 46 "IND" "group3" "Michigan_USA" "O" 0.356692422 0.0928334156349634
"3016" "ind5" "X2721" "0Neutral" "upstream" "MuDR55" "MuDR" 16.03 18.75 0 "Background" 0 46 "IND" "group3" "Michigan_USA" "O" 0.356692422 0.0928334156349634
"3017" "ind5" "X15406" "0Neutral" "upstream" "MuDR57" "MuDR" 44.6 3.13 0 "Background" 0 46 "IND" "group3" "Michigan_USA" "O" 0.356692422 0.0928334156349634
"3018" "ind5" "X22627" "balancing" "upstream" "MuDR25" "MuDR" 51.25 25 0 "Background" 0 46 "IND" "group3" "Michigan_USA" "O" 0.356692422 0.225353803019287
"3019" "ind5" "X7965" "balancing" "upstream" "MuDR38" "MuDR" 38.7 6.25 6.25 "Background" 0 46 "IND" "group3" "Michigan_USA" "O" 0.356692422 0.225353803019287
"3020" "ind5" "X7861" "divergent" "upstream" "MuDR27" "MuDR" 36.86 0 0 "Background" 0 46 "IND" "group3" "Michigan_USA" "O" 0.356692422 0.121098702062899
"3021" "ind5" "X14063" "divergent" "upstream" "MuDR130" "MuDR" 42.9 25 0 "Background" 0 46 "IND" "group3" "Michigan_USA" "O" 0.356692422 0.121098702062899
"3022" "ind5" "X1826" "divergent" "upstream" "MuDR137" "MuDR" 40.06 25 6.25 "Background" 100 46 "IND" "group3" "Michigan_USA" "O" 0.356692422 0.121098702062899
"3023" "ind5" "X5380" "0Neutral" "downstream" "MuDR26" "MuDR" 48.43 46.88 0 "Background" 100 46 "IND" "group3" "Michigan_USA" "O" 0.356692422 0.107804011143133
"3024" "ind5" "X11573" "0Neutral" "downstream" "MuDR195" "MuDR" 58.1 6.25 0 "Background" 0 46 "IND" "group3" "Michigan_USA" "O" 0.356692422 0.107804011143133
"3025" "ind5" "X15531" "0Neutral" "downstream" "MuDR11" "MuDR" 60.45 3.13 0 "Background" 0 46 "IND" "group3" "Michigan_USA" "O" 0.356692422 0.107804011143133
"3026" "ind5" "X25879" "0Neutral" "downstream" "MuDR121" "MuDR" 56.18 9.38 0 "Background" 0 46 "IND" "group3" "Michigan_USA" "O" 0.356692422 0.107804011143133
"3027" "ind5" "X12359" "0Neutral" "downstream" "MuDR34" "MuDR" 24.8 34.38 0 "Background" 100 46 "IND" "group3" "Michigan_USA" "O" 0.356692422 0.107804011143133
"3028" "ind5" "X14930" "0Neutral" "downstream" "MuDR57" "MuDR" 39.52 6.25 0 "Background" 100 46 "IND" "group3" "Michigan_USA" "O" 0.356692422 0.107804011143133
"3029" "ind5" "X19038" "0Neutral" "downstream" "MuDR139" "MuDR" 33.93 12.5 0 "Background" 0 46 "IND" "group3" "Michigan_USA" "O" 0.356692422 0.107804011143133
"3030" "ind5" "X12138" "0Neutral" "downstream" "MuDR80" "MuDR" 70.79 28.13 12.5 "Background" 100 46 "IND" "group3" "Michigan_USA" "O" 0.356692422 0.107804011143133
"3031" "ind5" "X22778" "0Neutral" "downstream" "MuDR123" "MuDR" 102.2 28.13 0 "Background" 0 46 "IND" "group3" "Michigan_USA" "O" 0.356692422 0.107804011143133
"3032" "ind5" "X11359" "0Neutral" "downstream" "MuDR194" "MuDR" 57.99 3.13 6.25 "Background" 0 46 "IND" "group3" "Michigan_USA" "O" 0.356692422 0.107804011143133
"3033" "ind5" "X11342" "0Neutral" "downstream" "MuDR169" "MuDR" 44.25 53.13 6.25 "Background" 100 46 "IND" "group3" "Michigan_USA" "O" 0.356692422 0.107804011143133
"3034" "ind5" "X20096" "0Neutral" "downstream" "MuDR6" "MuDR" 44.12 21.88 6.25 "Background" 0 46 "IND" "group3" "Michigan_USA" "O" 0.356692422 0.107804011143133
"3035" "ind5" "X20618" "0Neutral" "downstream" "MuDR51" "MuDR" 27.86 31.25 0 "Background" 100 46 "IND" "group3" "Michigan_USA" "O" 0.356692422 0.107804011143133
"3036" "ind5" "X25285" "0Neutral" "downstream" "MuDR98" "MuDR" 37.34 3.13 6.25 "Background" 0 46 "IND" "group3" "Michigan_USA" "O" 0.356692422 0.107804011143133
"3037" "ind5" "X25883" "0Neutral" "downstream" "MuDR6" "MuDR" 62.71 28.13 6.25 "Background" 0 46 "IND" "group3" "Michigan_USA" "O" 0.356692422 0.107804011143133
"3038" "ind5" "X26076" "0Neutral" "downstream" "MuDR96" "MuDR" 65.41 0 6.25 "Background" 0 46 "IND" "group3" "Michigan_USA" "O" 0.356692422 0.107804011143133
"3039" "ind5" "X25075" "0Neutral" "downstream" "MuDR38" "MuDR" 48.43 12.5 6.25 "Background" 0 46 "IND" "group3" "Michigan_USA" "O" 0.356692422 0.107804011143133
"3040" "ind5" "X13193" "0Neutral" "downstream" "MuDR183" "MuDR" 95.96 25 0 "Background" 0 46 "IND" "group3" "Michigan_USA" "O" 0.356692422 0.107804011143133
"3041" "ind5" "X18705" "0Neutral" "downstream" "MuDR76" "MuDR" 62.21 18.75 0 "Background" 0 46 "IND" "group3" "Michigan_USA" "O" 0.356692422 0.107804011143133
"3042" "ind5" "X6732" "0Neutral" "downstream" "MuDR103" "MuDR" 67.25 6.25 0 "Background" 0 46 "IND" "group3" "Michigan_USA" "O" 0.356692422 0.107804011143133
"3043" "ind5" "X25576" "0Neutral" "downstream" "MuDR187" "MuDR" 86.12 6.25 0 "Background" 0 46 "IND" "group3" "Michigan_USA" "O" 0.356692422 0.107804011143133
"3044" "ind5" "X3221" "0Neutral" "downstream" "MuDR91" "MuDR" 70.39 0 0 "Background" 0 46 "IND" "group3" "Michigan_USA" "O" 0.356692422 0.107804011143133
"3045" "ind5" "X11341" "0Neutral" "downstream" "MuDR167" "MuDR" 41.4 40.63 0 "Background" 100 46 "IND" "group3" "Michigan_USA" "O" 0.356692422 0.107804011143133
"3046" "ind5" "X11279" "0Neutral" "downstream" "MuDR103" "MuDR" 36.5 28.13 0 "Background" 0 46 "IND" "group3" "Michigan_USA" "O" 0.356692422 0.107804011143133
"3047" "ind5" "X6581" "0Neutral" "downstream" "MuDR13" "MuDR" 44 18.75 0 "Background" 0 46 "IND" "group3" "Michigan_USA" "O" 0.356692422 0.107804011143133
"3048" "ind5" "X17556" "0Neutral" "downstream" "MuDR20" "MuDR" 45.5 3.13 0 "Background" 0 46 "IND" "group3" "Michigan_USA" "O" 0.356692422 0.107804011143133
"3049" "ind5" "X26404" "0Neutral" "downstream" "MuDR39" "MuDR" 41.16 3.13 0 "Background" 0 46 "IND" "group3" "Michigan_USA" "O" 0.356692422 0.107804011143133
"3050" "ind5" "X639" "0Neutral" "downstream" "MuDR75" "MuDR" 67.95 3.13 0 "Background" 0 46 "IND" "group3" "Michigan_USA" "O" 0.356692422 0.107804011143133
"3051" "ind5" "X26514" "0Neutral" "downstream" "MuDR170" "MuDR" 44.83 3.13 0 "Background" 100 46 "IND" "group3" "Michigan_USA" "O" 0.356692422 0.107804011143133
"3052" "ind5" "X15966" "0Neutral" "downstream" "MuDR83" "MuDR" 46.45 3.13 0 "Background" 0 46 "IND" "group3" "Michigan_USA" "O" 0.356692422 0.107804011143133
"3053" "ind5" "X6111" "0Neutral" "downstream" "MuDR146" "MuDR" 16.88 3.13 0 "Background" 0 46 "IND" "group3" "Michigan_USA" "O" 0.356692422 0.107804011143133
"3054" "ind5" "X15202" "balancing" "downstream" "MuDR52" "MuDR" 54.67 25 6.25 "Background" 0 46 "IND" "group3" "Michigan_USA" "O" 0.356692422 0.276807800006735
"3055" "ind5" "X17134" "balancing" "downstream" "MuDR118" "MuDR" 60.93 25 0 "Background" 0 46 "IND" "group3" "Michigan_USA" "O" 0.356692422 0.276807800006735
"3056" "ind5" "X3426" "balancing" "downstream" "MuDR25" "MuDR" 73.64 40.63 0 "Background" 0 46 "IND" "group3" "Michigan_USA" "O" 0.356692422 0.276807800006735
"3057" "ind5" "X2986" "balancing" "downstream" "MuDR231" "MuDR" 27.5 34.38 0 "Background" 0 46 "IND" "group3" "Michigan_USA" "O" 0.356692422 0.276807800006735
"3058" "ind5" "X7615" "divergent" "downstream" "MuDR206" "MuDR" 74.07 18.75 0 "Background" 0 46 "IND" "group3" "Michigan_USA" "O" 0.356692422 0.128306047547098
"3059" "ind5" "X17549" "divergent" "downstream" "MuDR20" "MuDR" 69.98 25 0 "Background" 100 46 "IND" "group3" "Michigan_USA" "O" 0.356692422 0.128306047547098
"3060" "ind5" "X21046" "divergent" "downstream" "MuDR203" "MuDR" 68.53 12.5 0 "Background" 0 46 "IND" "group3" "Michigan_USA" "O" 0.356692422 0.128306047547098
"3061" "ind5" "X13977" "divergent" "downstream" "MuDR16" "MuDR" 31.18 18.75 0 "Background" 0 46 "IND" "group3" "Michigan_USA" "O" 0.356692422 0.128306047547098
"3062" "ind5" "X14386" "divergent" "downstream" "MuDR62" "MuDR" 55.7 0 0 "Background" 0 46 "IND" "group3" "Michigan_USA" "O" 0.356692422 0.128306047547098
"3063" "ind5" "X25953" "0Neutral" "downstream" "MuDR20" "MuDR" 97.3 3.13 0 "Background" 0 46 "IND" "group3" "Michigan_USA" "O" 0.356692422 0.107804011143133
"3064" "ind5" "X12672" "0Neutral" "downstream" "MuDR10" "MuDR" 80.73 3.13 0 "Background" 0 46 "IND" "group3" "Michigan_USA" "O" 0.356692422 0.107804011143133
"3065" "ind5" "X4654" "0Neutral" "downstream" "MuDR87" "MuDR" 24.78 0 0 "Background" 0 46 "IND" "group3" "Michigan_USA" "O" 0.356692422 0.107804011143133
"3066" "ind5" "X4200" "0Neutral" "downstream" "MuDR190" "MuDR" 64.3 3.13 0 "Background" 0 46 "IND" "group3" "Michigan_USA" "O" 0.356692422 0.107804011143133
"3067" "ind5" "X23912" "0Neutral" "downstream" "MuDR166" "MuDR" 41.41 37.5 0 "Background" 100 46 "IND" "group3" "Michigan_USA" "O" 0.356692422 0.107804011143133
"3068" "ind5" "X3067" "0Neutral" "downstream" "MuDR152" "MuDR" 40.11 3.13 0 "Background" 0 46 "IND" "group3" "Michigan_USA" "O" 0.356692422 0.107804011143133
"3069" "ind5" "X25760" "0Neutral" "downstream" "MuDR133" "MuDR" 40.06 15.63 0 "Background" 0 46 "IND" "group3" "Michigan_USA" "O" 0.356692422 0.107804011143133
"3070" "ind5" "X18390" "0Neutral" "downstream" "MuDR68" "MuDR" 72.06 3.13 0 "Background" 0 46 "IND" "group3" "Michigan_USA" "O" 0.356692422 0.107804011143133
"3071" "ind5" "X3639" "0Neutral" "downstream" "MuDR16" "MuDR" 50.83 3.13 0 "Background" 0 46 "IND" "group3" "Michigan_USA" "O" 0.356692422 0.107804011143133
"3072" "ind5" "X24182" "0Neutral" "downstream" "MuDR27" "MuDR" 45.4 6.25 0 "Background" 0 46 "IND" "group3" "Michigan_USA" "O" 0.356692422 0.107804011143133
"3073" "ind5" "X19874" "0Neutral" "downstream" "MuDR10" "MuDR" 66.72 25 6.25 "Background" 0 46 "IND" "group3" "Michigan_USA" "O" 0.356692422 0.107804011143133
"3074" "ind5" "X25256" "0Neutral" "downstream" "MuDR144" "MuDR" 47.96 40.63 0 "Background" 0 46 "IND" "group3" "Michigan_USA" "O" 0.356692422 0.107804011143133
"3075" "ind5" "X24830" "0Neutral" "downstream" "MuDR6" "MuDR" 44.99 31.25 0 "Background" 0 46 "IND" "group3" "Michigan_USA" "O" 0.356692422 0.107804011143133
"3076" "ind5" "X20980" "0Neutral" "downstream" "MuDR192" "MuDR" 56.71 6.25 0 "Background" 0 46 "IND" "group3" "Michigan_USA" "O" 0.356692422 0.107804011143133
"3077" "ind5" "X26469" "0Neutral" "downstream" "MuDR16" "MuDR" 53.84 31.25 0 "Background" 0 46 "IND" "group3" "Michigan_USA" "O" 0.356692422 0.107804011143133
"3078" "ind5" "X8277" "0Neutral" "downstream" "MuDR103" "MuDR" 35.87 3.13 0 "Background" 0 46 "IND" "group3" "Michigan_USA" "O" 0.356692422 0.107804011143133
"3079" "ind5" "X23007" "0Neutral" "downstream" "MuDR39" "MuDR" 65.84 3.13 0 "Background" 0 46 "IND" "group3" "Michigan_USA" "O" 0.356692422 0.107804011143133
"3080" "ind5" "X3236" "0Neutral" "downstream" "MuDR19" "MuDR" 46.88 6.25 0 "Background" 0 46 "IND" "group3" "Michigan_USA" "O" 0.356692422 0.107804011143133
"3081" "ind5" "X9044" "0Neutral" "downstream" "MuDR39" "MuDR" 78.05 3.13 0 "Background" 0 46 "IND" "group3" "Michigan_USA" "O" 0.356692422 0.107804011143133
"3082" "ind5" "X5770" "0Neutral" "downstream" "MuDR63" "MuDR" 69.65 0 12.5 "Background" 0 46 "IND" "group3" "Michigan_USA" "O" 0.356692422 0.107804011143133
"3083" "ind5" "X6899" "0Neutral" "downstream" "MuDR89" "MuDR" 68.25 46.88 6.25 "Background" 100 46 "IND" "group3" "Michigan_USA" "O" 0.356692422 0.107804011143133
"3084" "ind5" "X13473" "0Neutral" "downstream" "MuDR42" "MuDR" 50.26 3.13 6.25 "Background" 0 46 "IND" "group3" "Michigan_USA" "O" 0.356692422 0.107804011143133
"3085" "ind5" "X26381" "0Neutral" "downstream" "MuDR189" "MuDR" 55.73 40.63 0 "Background" 100 46 "IND" "group3" "Michigan_USA" "O" 0.356692422 0.107804011143133
"3086" "ind5" "X9177" "0Neutral" "downstream" "MuDR52" "MuDR" 95.56 37.5 0 "Background" 100 46 "IND" "group3" "Michigan_USA" "O" 0.356692422 0.107804011143133
"3087" "ind5" "X6742" "0Neutral" "downstream" "MuDR81" "MuDR" 75.91 34.38 0 "Background" 0 46 "IND" "group3" "Michigan_USA" "O" 0.356692422 0.107804011143133
"3088" "ind5" "X4549" "0Neutral" "downstream" "MuDR181" "MuDR" 50.89 15.63 0 "Background" 0 46 "IND" "group3" "Michigan_USA" "O" 0.356692422 0.107804011143133
"3089" "ind5" "X4484" "0Neutral" "downstream" "MuDR27" "MuDR" 57.43 9.38 0 "Background" 0 46 "IND" "group3" "Michigan_USA" "O" 0.356692422 0.107804011143133
"3090" "ind5" "X18114" "0Neutral" "downstream" "MuDR16" "MuDR" 132.39 6.25 0 "Background" 100 46 "IND" "group3" "Michigan_USA" "O" 0.356692422 0.107804011143133
"3091" "ind5" "X17991" "0Neutral" "downstream" "MuDR80" "MuDR" 69.99 6.25 0 "Background" 0 46 "IND" "group3" "Michigan_USA" "O" 0.356692422 0.107804011143133
"3092" "ind5" "X23950" "0Neutral" "downstream" "MuDR98" "MuDR" 59.75 6.25 0 "Background" 0 46 "IND" "group3" "Michigan_USA" "O" 0.356692422 0.107804011143133
"3093" "ind5" "X6746" "0Neutral" "downstream" "MuDR180" "MuDR" 50.23 3.13 0 "Background" 0 46 "IND" "group3" "Michigan_USA" "O" 0.356692422 0.107804011143133
"3094" "ind5" "X8101" "0Neutral" "downstream" "MuDR19" "MuDR" 67.13 3.13 0 "Background" 100 46 "IND" "group3" "Michigan_USA" "O" 0.356692422 0.107804011143133
"3095" "ind5" "X18391" "0Neutral" "downstream" "MuDR68" "MuDR" 72.08 3.13 0 "Background" 0 46 "IND" "group3" "Michigan_USA" "O" 0.356692422 0.107804011143133
"3096" "ind5" "X20910" "0Neutral" "downstream" "MuDR75" "MuDR" 57.24 3.13 0 "Background" 0 46 "IND" "group3" "Michigan_USA" "O" 0.356692422 0.107804011143133
"3097" "ind5" "X9571" "0Neutral" "downstream" "MuDR77" "MuDR" 76.35 3.13 0 "Background" 0 46 "IND" "group3" "Michigan_USA" "O" 0.356692422 0.107804011143133
"3098" "ind5" "X23951" "0Neutral" "downstream" "MuDR98" "MuDR" 59.72 3.13 0 "Background" 100 46 "IND" "group3" "Michigan_USA" "O" 0.356692422 0.107804011143133
"3099" "ind5" "X26130" "0Neutral" "downstream" "MuDR77" "MuDR" 23.98 43.75 0 "Background" 0 46 "IND" "group3" "Michigan_USA" "O" 0.356692422 0.107804011143133
"3100" "ind5" "X2360" "0Neutral" "downstream" "MuDR41" "MuDR" 42.36 25 0 "Background" 100 46 "IND" "group3" "Michigan_USA" "O" 0.356692422 0.107804011143133
"3101" "ind5" "X10058" "0Neutral" "downstream" "MuDR7" "MuDR" 38.92 15.63 0 "Background" 0 46 "IND" "group3" "Michigan_USA" "O" 0.356692422 0.107804011143133
"3102" "ind5" "X6948" "0Neutral" "downstream" "MuDR162" "MuDR" 40.79 6.25 0 "Background" 0 46 "IND" "group3" "Michigan_USA" "O" 0.356692422 0.107804011143133
"3103" "ind5" "X12514" "0Neutral" "downstream" "MuDR164" "MuDR" 41.35 6.25 0 "Background" 0 46 "IND" "group3" "Michigan_USA" "O" 0.356692422 0.107804011143133
"3104" "ind5" "X6882" "0Neutral" "downstream" "MuDR159" "MuDR" 39.17 3.13 0 "Background" 0 46 "IND" "group3" "Michigan_USA" "O" 0.356692422 0.107804011143133
"3105" "ind5" "X17898" "0Neutral" "downstream" "MuDR138" "MuDR" 82.64 3.13 0 "Background" 100 46 "IND" "group3" "Michigan_USA" "O" 0.356692422 0.107804011143133
"3106" "ind5" "X19" "0Neutral" "downstream" "MuDR67" "MuDR" 104.75 3.13 0 "Background" 0 46 "IND" "group3" "Michigan_USA" "O" 0.356692422 0.107804011143133
"3107" "ind5" "X9457" "0Neutral" "downstream" "MuDR161" "MuDR" 40.77 6.25 0 "Background" 0 46 "IND" "group3" "Michigan_USA" "O" 0.356692422 0.107804011143133
"3108" "ind5" "X6798" "balancing" "downstream" "MuDR177" "MuDR" 66.41 37.5 0 "Background" 100 46 "IND" "group3" "Michigan_USA" "O" 0.356692422 0.276807800006735
"3109" "ind5" "X9876" "divergent" "downstream" "MuDR39" "MuDR" 95.01 6.25 0 "Background" 0 46 "IND" "group3" "Michigan_USA" "O" 0.356692422 0.128306047547098
"3110" "ind5" "X11531" "divergent" "downstream" "MuDR34" "MuDR" 45.61 21.88 0 "Background" 100 46 "IND" "group3" "Michigan_USA" "O" 0.356692422 0.128306047547098
"3111" "ind5" "X15540" "divergent" "downstream" "MuDR31" "MuDR" 38.24 28.13 0 "Background" 0 46 "IND" "group3" "Michigan_USA" "O" 0.356692422 0.128306047547098
"3112" "ind5" "X24836" "divergent" "downstream" "MuDR62" "MuDR" 62.95 15.63 0 "Background" 0 46 "IND" "group3" "Michigan_USA" "O" 0.356692422 0.128306047547098
"3113" "ind5" "X21283" "divergent" "downstream" "MuDR17" "MuDR" 88.42 21.88 0 "Background" 0 46 "IND" "group3" "Michigan_USA" "O" 0.356692422 0.128306047547098
"3114" "ind5" "X24424" "divergent" "downstream" "MuDR115" "MuDR" 52.17 0 12.5 "Background" 0 46 "IND" "group3" "Michigan_USA" "O" 0.356692422 0.128306047547098
"3115" "ind5" "X26452" "divergent" "downstream" "MuDR157" "MuDR" 19.44 12.5 0 "Background" 0 46 "IND" "group3" "Michigan_USA" "O" 0.356692422 0.128306047547098
"3116" "ind5" "X14132" "divergent" "downstream" "MuDR146" "MuDR" 66.1 15.63 0 "Background" 0 46 "IND" "group3" "Michigan_USA" "O" 0.356692422 0.128306047547098
"3117" "ind5" "X12223" "divergent" "downstream" "MuDR128" "MuDR" 84.71 21.88 0 "Background" 0 46 "IND" "group3" "Michigan_USA" "O" 0.356692422 0.128306047547098
"3118" "ind5" "X14412" "0Neutral" "downstream" "MuDR62" "MuDR" 24.52 0 6.25 "Background" 0 46 "IND" "group3" "Michigan_USA" "O" 0.356692422 0.107804011143133
"3119" "ind5" "X20889" "0Neutral" "downstream" "MuDR27" "MuDR" 35.57 0 0 "Background" 0 46 "IND" "group3" "Michigan_USA" "O" 0.356692422 0.107804011143133
"3120" "ind5" "X25148" "0Neutral" "downstream" "MuDR1" "MuDR" 44.19 0 0 "Background" 0 46 "IND" "group3" "Michigan_USA" "O" 0.356692422 0.107804011143133
"3121" "ind5" "X11577" "0Neutral" "downstream" "MuDR43" "MuDR" 47.92 6.25 0 "Background" 0 46 "IND" "group3" "Michigan_USA" "O" 0.356692422 0.107804011143133
"3122" "ind5" "X19961" "0Neutral" "downstream" "MuDR235" "MuDR" 30.03 46.88 0 "Background" 0 46 "IND" "group3" "Michigan_USA" "O" 0.356692422 0.107804011143133
"3123" "ind5" "X8639" "0Neutral" "downstream" "MuDR19" "MuDR" 27.89 6.25 0 "Background" 0 46 "IND" "group3" "Michigan_USA" "O" 0.356692422 0.107804011143133
"3124" "ind5" "X629" "0Neutral" "downstream" "MuDR27" "MuDR" 49.12 6.25 0 "Background" 0 46 "IND" "group3" "Michigan_USA" "O" 0.356692422 0.107804011143133
"3125" "ind5" "X1479" "0Neutral" "downstream" "MuDR103" "MuDR" 32.12 3.13 0 "Background" 0 46 "IND" "group3" "Michigan_USA" "O" 0.356692422 0.107804011143133
"3126" "ind5" "X2505" "0Neutral" "downstream" "MuDR39" "MuDR" 54.9 3.13 0 "Background" 0 46 "IND" "group3" "Michigan_USA" "O" 0.356692422 0.107804011143133
"3127" "ind5" "X13599" "0Neutral" "downstream" "MuDR194" "MuDR" 78.62 6.25 0 "Background" 0 46 "IND" "group3" "Michigan_USA" "O" 0.356692422 0.107804011143133
"3128" "ind5" "X5460" "0Neutral" "downstream" "MuDR60" "MuDR" 29.05 3.13 0 "Background" 0 46 "IND" "group3" "Michigan_USA" "O" 0.356692422 0.107804011143133
"3129" "ind5" "X4909" "0Neutral" "downstream" "MuDR10" "MuDR" 17.03 6.25 0 "Background" 0 46 "IND" "group3" "Michigan_USA" "O" 0.356692422 0.107804011143133
"3130" "ind5" "X2051" "0Neutral" "downstream" "MuDR166" "MuDR" 20.05 31.25 6.25 "Background" 0 46 "IND" "group3" "Michigan_USA" "O" 0.356692422 0.107804011143133
"3131" "ind5" "X5084" "0Neutral" "downstream" "MuDR232" "MuDR" 27.68 3.13 0 "Background" 0 46 "IND" "group3" "Michigan_USA" "O" 0.356692422 0.107804011143133
"3132" "ind5" "X22398" "0Neutral" "downstream" "MuDR6" "MuDR" 31.97 43.75 12.5 "Background" 100 46 "IND" "group3" "Michigan_USA" "O" 0.356692422 0.107804011143133
"3133" "ind5" "X18791" "0Neutral" "downstream" "MuDR91" "MuDR" 43.27 21.88 6.25 "Background" 0 46 "IND" "group3" "Michigan_USA" "O" 0.356692422 0.107804011143133
"3134" "ind5" "X6222" "0Neutral" "downstream" "MuDR6" "MuDR" 63.91 12.5 0 "Background" 0 46 "IND" "group3" "Michigan_USA" "O" 0.356692422 0.107804011143133
"3135" "ind5" "X20698" "0Neutral" "downstream" "MuDR56" "MuDR" 20.49 25 0 "Background" 0 46 "IND" "group3" "Michigan_USA" "O" 0.356692422 0.107804011143133
"3136" "ind5" "X9120" "0Neutral" "downstream" "MuDR6" "MuDR" 40.53 21.88 0 "Background" 0 46 "IND" "group3" "Michigan_USA" "O" 0.356692422 0.107804011143133
"3137" "ind5" "X16383" "0Neutral" "downstream" "MuDR39" "MuDR" 48.99 15.63 0 "Background" 100 46 "IND" "group3" "Michigan_USA" "O" 0.356692422 0.107804011143133
"3138" "ind5" "X17249" "0Neutral" "downstream" "MuDR154" "MuDR" 20.3 12.5 0 "Background" 0 46 "IND" "group3" "Michigan_USA" "O" 0.356692422 0.107804011143133
"3139" "ind5" "X12521" "0Neutral" "downstream" "MuDR227" "MuDR" 7.55 12.5 0 "Background" 0 46 "IND" "group3" "Michigan_USA" "O" 0.356692422 0.107804011143133
"3140" "ind5" "X1481" "0Neutral" "downstream" "MuDR103" "MuDR" 48.4 6.25 0 "Background" 0 46 "IND" "group3" "Michigan_USA" "O" 0.356692422 0.107804011143133
"3141" "ind5" "X21402" "0Neutral" "downstream" "MuDR55" "MuDR" 44.77 6.25 0 "Background" 0 46 "IND" "group3" "Michigan_USA" "O" 0.356692422 0.107804011143133
[truncated: 11,091,843 more chars]
